# Supplementary material for: Genome-Wide Analysis of Alternative Splicing during Host-Virus Interactions in Chicken
Source: Viruses. 2021 Dec 2;13(12):2409. doi: 10.3390/v13122409 (PMC8703359; doi:10.3390/v13122409)
Supplement: Supplementary file 1 [file viruses-13-02409-s001.zip]

Archive with 13 entries (13 files):
- TableS1-transcript_expression_differentialExpression.xlsx
- TableS10-LaSota_DaPars_Res.xlsx
- TableS11-pantherChart-Herts_33.txt
- TableS12-pantherChart-LaSota.txt
- TableS13-Splicesome_GeneList.xlsx
- TableS2-Ensemble_Ref_geneInfo.xlsx
- TableS3-Ensemble_Ref_transcriptInfo.xlsx
- TableS4-filteredGene.xlsx
- TableS5-filteredIsoform.xlsx
- TableS6-novel_gene.xlsx
- TableS7-AS_Statistic.xlsx
- TableS8-AlternativeSplicingGene.xlsx
- TableS9-Herts33_DaPars_Res.xlsx
