# Supplementary material for: Genome-Wide Analysis of Alternative Splicing during Host-Virus Interactions in Chicken
Source: Viruses. 2021 Dec 2;13(12):2409. doi: 10.3390/v13122409 (PMC8703359; doi:10.3390/v13122409)
Supplement: Supplementary file 1 [file viruses-13-02409-s001.zip › TableS1-transcript_expression_differentialExpression.xlsx]

## Sheet: FPKM
tracking_id	class_code	nearest_ref_id	gene_id	gene_short_name	tss_id	locus	length	coverage	Blank_FPKM	Blank_conf_lo	Blank_conf_hi	Blank_status	Herts_FPKM	Herts_conf_lo	Herts_conf_hi	Herts_status	LaSote_FPKM	LaSote_conf_lo	LaSote_conf_hi	LaSote_status
TCONS_00000001	j	ENSGALT00000085567	XLOC_000001	ENSGALG00000045540	TSS1	1:29-2704	794	-	0.383585	0	1.08767	OK	0.736659	0	1.48253	OK	0.0370041	0	0.15479	OK
TCONS_00000002	=	ENSGALT00000085567	XLOC_000001	ENSGALG00000045540	TSS1	1:29-2704	720	-	0.000329372	0	0.203797	OK	0.0705016	0	0.369926	OK	0.44986	0	1.79221	OK
TCONS_00000003	j	ENSGALT00000085567	XLOC_000001	ENSGALG00000045540	TSS1	1:29-2704	711	-	0.944343	0	2.11075	OK	0.658386	0	2.19739	OK	1.24393	0	2.86696	OK
TCONS_00000004	j	ENSGALT00000085567	XLOC_000001	ENSGALG00000045540	TSS2	1:29-2704	944	-	2.06208	0.681116	3.44305	OK	1.9716	0.636169	3.30702	OK	0.682521	0	1.40656	OK
TCONS_00000005	j	ENSGALT00000081071	XLOC_000002	GOLGB1	TSS3	1:31339-82102	15250	-	0.000118116	0	0.0064777	OK	0	0	0.00366863	OK	0.0902687	0	0.388114	OK
TCONS_00000006	j	ENSGALT00000081071	XLOC_000002	GOLGB1	TSS3	1:31339-82102	16125	-	0.0106994	0	0.0688977	OK	0.0190556	0	0.101457	OK	0	0	0.00350682	OK
TCONS_00000007	j	ENSGALT00000081071	XLOC_000002	GOLGB1	TSS4	1:31339-82102	12205	-	6.21036	4.64245	7.77827	OK	6.70865	4.82116	8.59614	OK	7.70052	5.92785	9.4732	OK
TCONS_00000008	j	ENSGALT00000081071	XLOC_000002	GOLGB1	TSS4	1:31339-82102	15065	-	0.489183	0.0256	0.952765	OK	0.752382	0.213727	1.29104	OK	0.594501	0.0729613	1.11604	OK
TCONS_00000009	j	ENSGALT00000081071	XLOC_000002	GOLGB1	TSS5	1:31339-82102	13008	-	3.13899	2.00208	4.2759	OK	3.74156	2.26493	5.21819	OK	2.8261	1.75804	3.89417	OK
TCONS_00000010	=	ENSGALT00000081071	XLOC_000002	GOLGB1	TSS6	1:31339-82102	9310	-	2.25325	1.16692	3.33958	OK	2.22095	1.11259	3.32931	OK	2.67471	1.51796	3.83145	OK
TCONS_00000012	=	ENSGALT00000075097	XLOC_000003	RABL2L	TSS8	1:88099-102696	1058	-	3.02842	1.26417	4.79267	OK	2.86561	1.12772	4.6035	OK	2.59814	1.04097	4.15531	OK
TCONS_00000013	j	ENSGALT00000080172	XLOC_000004	ENSGALG00000033919	TSS9	1:155510-427549	6166	-	0.0850732	0	0.304354	OK	0.267237	0	0.718032	OK	0.295286	0	0.671527	OK
TCONS_00000014	j	ENSGALT00000080172	XLOC_000004	ENSGALG00000033919	TSS9	1:155510-427549	5486	-	0.000729224	0	0.0207648	OK	9.13983e-05	0	0.0184025	OK	0.00840051	0	0.060683	OK
TCONS_00000015	j	ENSGALT00000080172	XLOC_000004	ENSGALG00000033919	TSS9	1:155510-427549	2379	-	0.360046	0	0.751369	OK	0.319974	0	0.823487	OK	0.161854	0	0.567005	OK
TCONS_00000016	j	ENSGALT00000080172	XLOC_000004	ENSGALG00000033919	TSS10	1:155510-427549	5859	-	0	0	0.0185975	OK	0	0	0.0170248	OK	0	0	0.0173515	OK
TCONS_00000017	j	ENSGALT00000080172	XLOC_000004	ENSGALG00000033919	TSS11	1:155510-427549	4138	-	1.03877	0.458728	1.61882	OK	1.21822	0.602872	1.83357	OK	1.16274	0.482566	1.84292	OK
TCONS_00000018	j	ENSGALT00000080172	XLOC_000004	ENSGALG00000033919	TSS11	1:155510-427549	4717	-	0.877917	0.441119	1.31472	OK	0.801032	0.0516865	1.55038	OK	0.487713	0	1.21875	OK
TCONS_00000019	=	ENSGALT00000076498	XLOC_000005	gga-mir-6708	TSS13	1:155510-427549	110	-	0	0	0.65632	OK	0	0	0.65632	OK	0	0	0.65632	OK
TCONS_00000020	=	ENSGALT00000061579	XLOC_000006	gga-mir-1604	TSS14	1:155510-427549	97	-	0	0	0.744281	OK	0	0	0.744281	OK	0	0	0.744281	OK
TCONS_00000021	=	ENSGALT00000052302	XLOC_000004	ENSGALG00000039165	TSS12	1:155510-427549	785	-	0.0806643	0	0.31828	OK	0.0259901	0	0.216262	OK	0	0	0.0919685	OK
TCONS_00000022	=	ENSGALT00000050474	XLOC_000007	GCC1	TSS15	1:463905-488840	3620	-	8.14543	5.78189	10.509	OK	13.6102	10.0641	17.1563	OK	7.88463	5.38102	10.3882	OK
TCONS_00000023	j	ENSGALT00000048920	XLOC_000008	PPP6R2	TSS16	1:494389-635199	7061	-	0	0	0.0106615	OK	0.00329897	0	0.0448496	OK	0.0207074	0	0.126887	OK
TCONS_00000024	j	ENSGALT00000048920	XLOC_000008	PPP6R2	TSS16	1:494389-635199	7509	-	0.0874782	0	0.295604	OK	0.124105	0	0.552604	OK	0.102918	0	0.395472	OK
TCONS_00000025	j	ENSGALT00000048920	XLOC_000008	PPP6R2	TSS16	1:494389-635199	3297	-	5.10669	2.77775	7.43563	OK	7.45445	4.55417	10.3547	OK	5.37123	2.95839	7.78407	OK
TCONS_00000026	j	ENSGALT00000048920	XLOC_000008	PPP6R2	TSS16	1:494389-635199	6806	-	0.286358	0	0.720169	OK	0.250483	0	0.70257	OK	0.289784	0	0.744715	OK
TCONS_00000027	j	ENSGALT00000048920	XLOC_000008	PPP6R2	TSS16	1:494389-635199	4171	-	0.000849781	0	0.0290694	OK	0.783544	0	1.66993	OK	0.628434	0	1.53233	OK
TCONS_00000028	j	ENSGALT00000048920	XLOC_000008	PPP6R2	TSS17	1:494389-635199	4457	-	0.713614	0	1.44508	OK	1.34793	0.186018	2.50984	OK	1.31065	0.229832	2.39146	OK
TCONS_00000029	j	ENSGALT00000048920	XLOC_000008	PPP6R2	TSS18	1:494389-635199	3241	-	0.179705	0	0.650408	OK	0.234014	0	0.843361	OK	0.0323237	0	0.217852	OK
TCONS_00000030	=	ENSGALT00000048920	XLOC_000008	PPP6R2	TSS18	1:494389-635199	4779	-	3.23004	1.44622	5.01386	OK	3.09006	1.23191	4.94821	OK	3.05439	1.41851	4.69026	OK
TCONS_00000031	=	ENSGALT00000060014	XLOC_000009	gga-mir-1651	TSS19	1:494389-635199	84	-	0	0	0.859467	OK	0	0	0.859467	OK	0	0	0.859467	OK
TCONS_00000032	=	ENSGALT00000086997	XLOC_000010	ENSGALG00000044050	TSS20	1:494389-635199	972	-	0.0745311	0	0.632038	OK	0.121454	0	0.839873	OK	0.0564508	0	0.570715	OK
TCONS_00000033	-	-	XLOC_000011	-	TSS21	1:637302-640546	749	-	4.42048	2.51871	6.32224	OK	3.64846	1.97852	5.31841	OK	4.5527	2.70042	6.40498	OK
TCONS_00000034	j	ENSGALT00000080022	XLOC_000012	MIOX	TSS22	1:641628-644950	1146	-	0.0891182	0	0.362083	OK	0.130565	0	0.417172	OK	0.129056	0	0.489455	OK
TCONS_00000035	j	ENSGALT00000080022	XLOC_000012	MIOX	TSS23	1:641628-644950	974	-	0.521609	0.0390741	1.00414	OK	0.43155	0	0.870322	OK	0.755471	0.165165	1.34578	OK
TCONS_00000036	=	ENSGALT00000079941	XLOC_000013	ENSGALG00000034272	TSS24	1:645079-661354	673	-	5.03381	0	14.2115	OK	3.29325	0	9.94993	OK	4.59881	0	13.0516	OK
TCONS_00000037	j	ENSGALT00000022417	XLOC_000013	ENSGALG00000013811	TSS24	1:645079-661354	2061	-	11.0708	5.04396	17.0977	OK	8.07521	3.78881	12.3616	OK	10.3732	4.70636	16.04	OK
TCONS_00000038	=	ENSGALT00000022417	XLOC_000013	ENSGALG00000013811	TSS25	1:645079-661354	1038	-	1.77865	0	5.50861	OK	2.28464	0	6.52222	OK	1.78515	0	5.4343	OK
TCONS_00000039	-	-	XLOC_000014	-	TSS26	1:661558-662579	893	-	13.1639	9.22462	17.1031	OK	11.7081	8.27378	15.1424	OK	14.412	10.301	18.523	OK
TCONS_00000040	=	ENSGALT00000068201	XLOC_000015	IRF5	TSS27	1:664414-677898	1996	-	0.149937	0.00123232	0.298642	OK	0.0922636	0	0.190185	OK	0.160393	0.0112406	0.309545	OK
TCONS_00000041	-	-	XLOC_000016	-	TSS28	1:678505-700627	803	-	5.67373	0	12.2838	OK	3.17071	0	7.24588	OK	4.49804	0	9.91408	OK
TCONS_00000042	-	-	XLOC_000016	-	TSS29	1:678505-700627	468	-	2.92147	0	9.46417	OK	0	0	0.44691	OK	2.01209	0	7.04771	OK
TCONS_00000043	=	ENSGALT00000068986	XLOC_000017	SMO	TSS30	1:704008-712545	3247	-	12.2511	9.67928	14.8229	OK	10.6567	8.42228	12.8912	OK	13.2869	10.5336	16.0401	OK
TCONS_00000044	j	ENSGALT00000068060	XLOC_000018	AHCYL2	TSS31	1:713467-757801	3689	-	6.7298	5.2288	8.23081	OK	4.65094	3.3781	5.92378	OK	6.49974	5.06339	7.9361	OK
TCONS_00000045	j	ENSGALT00000068060	XLOC_000018	AHCYL2	TSS31	1:713467-757801	3619	-	0.0651678	0	0.305256	OK	0.265668	0	0.964182	OK	0	0	0.0256323	OK
TCONS_00000046	=	ENSGALT00000068060	XLOC_000018	AHCYL2	TSS32	1:713467-757801	1431	-	0	0	0.0608234	OK	0	0	0.0595314	OK	0	0	0.05987	OK
TCONS_00000047	j	ENSGALT00000068060	XLOC_000018	AHCYL2	TSS32	1:713467-757801	3418	-	7.85945e-05	0	0.0268511	OK	1.93175e-05	0	0.0258604	OK	0	0	0.0259831	OK
TCONS_00000048	=	ENSGALT00000075048	XLOC_000019	STRIP2	TSS33	1:758415-773906	2568	-	0	0	0.0329084	OK	0	0	0.031927	OK	0	0	0.0320869	OK
TCONS_00000049	j	ENSGALT00000050083	XLOC_000019	STRIP2	TSS33	1:758415-773906	4222	-	0.182827	0	0.574374	OK	6.60196e-06	0	0.0181866	OK	0.019057	0	0.0798903	OK
TCONS_00000050	j	ENSGALT00000050083	XLOC_000019	STRIP2	TSS33	1:758415-773906	4075	-	0.322167	0.130652	0.513681	OK	0.130078	0	0.399927	OK	0.110396	0	0.335565	OK
TCONS_00000051	j	ENSGALT00000050083	XLOC_000019	STRIP2	TSS34	1:758415-773906	4228	-	0.050871	0	0.232858	OK	1.16276e-05	0	0.0180677	OK	6.09009e-06	0	0.0181001	OK
TCONS_00000052	=	ENSGALT00000050083	XLOC_000019	STRIP2	TSS34	1:758415-773906	4303	-	0.213583	0	0.560965	OK	0.180124	0	0.436729	OK	0.0446462	0	0.142784	OK
TCONS_00000053	=	ENSGALT00000075870	XLOC_000019	STRIP2	TSS34	1:758415-773906	2722	-	0	0	0.0313888	OK	0	0	0.0304534	OK	6.38754e-06	0	0.0305474	OK
TCONS_00000054	j	ENSGALT00000050083	XLOC_000019	STRIP2	TSS34	1:758415-773906	4221	-	2.28506e-05	0	0.018338	OK	9.34459e-06	0	0.0181016	OK	0.0624943	0	0.203866	OK
TCONS_00000055	j	ENSGALT00000076510	XLOC_000020	SMKR1	TSS35	1:779409-790927	843	-	0.580972	0	1.30392	OK	0.0875708	0	0.405178	OK	0.933774	0.0313736	1.83617	OK
TCONS_00000056	=	ENSGALT00000076510	XLOC_000020	SMKR1	TSS35	1:779409-790927	550	-	2.39224	0.415882	4.36861	OK	0.663989	0	1.46587	OK	2.01787	0.538774	3.49697	OK
TCONS_00000057	j	ENSGALT00000080090	XLOC_000021	NRF1	TSS36	1:792617-840712	3336	-	1.41286	0.75821	2.0675	OK	2.20296	1.23201	3.17392	OK	1.46569	0.803797	2.12759	OK
TCONS_00000058	j	ENSGALT00000080090	XLOC_000021	NRF1	TSS36	1:792617-840712	1427	-	0.412935	0	1.1005	OK	0	0	0.0633409	OK	0.211232	0	0.901722	OK
TCONS_00000059	j	ENSGALT00000080090	XLOC_000021	NRF1	TSS37	1:792617-840712	4788	-	0.511212	0.193501	0.828923	OK	0.452234	0.0614179	0.84305	OK	0.585085	0.24146	0.92871	OK
TCONS_00000060	=	ENSGALT00000080090	XLOC_000021	NRF1	TSS38	1:792617-840712	1983	-	0.161349	0	0.658034	OK	0.0390376	0	0.213866	OK	0.0104715	0	0.0886192	OK
TCONS_00000061	j	ENSGALT00000013005	XLOC_000022	KLHDC10	TSS39	1:908717-924585	2182	-	0.898979	0.127928	1.67003	OK	0.699149	0	1.59272	OK	0.686869	0	1.51459	OK
TCONS_00000062	j	ENSGALT00000013005	XLOC_000022	KLHDC10	TSS40	1:908717-924585	4090	-	2.78603	1.93505	3.637	OK	4.62291	3.18555	6.06027	OK	2.85519	1.52476	4.18562	OK
TCONS_00000063	j	ENSGALT00000013005	XLOC_000022	KLHDC10	TSS40	1:908717-924585	4135	-	0.0327533	0	0.169516	OK	0.24479	0	0.786556	OK	0.367417	0	0.979635	OK
TCONS_00000064	=	ENSGALT00000013005	XLOC_000022	KLHDC10	TSS41	1:908717-924585	1233	-	0.587265	0	1.3391	OK	0.777926	0	2.18442	OK	1.15493	0	2.38979	OK
TCONS_00000065	j	ENSGALT00000013005	XLOC_000022	KLHDC10	TSS42	1:908717-924585	4240	-	0.546563	0	1.20244	OK	0.74925	0	1.98122	OK	1.09779	0.221932	1.97365	OK
TCONS_00000066	j	ENSGALT00000013005	XLOC_000022	KLHDC10	TSS42	1:908717-924585	1671	-	0.474472	0	1.85004	OK	0.0526176	0	0.249876	OK	0.0780501	0	0.427812	OK
TCONS_00000067	j	ENSGALT00000013005	XLOC_000022	KLHDC10	TSS42	1:908717-924585	1695	-	0	0	0.0438688	OK	0	0	0.0440287	OK	0.120099	0	0.570884	OK
TCONS_00000068	=	ENSGALT00000044429	XLOC_000023	gga-mir-6629	TSS43	1:908717-924585	110	-	0	0	0.65632	OK	0	0	0.65632	OK	0	0	0.65632	OK
TCONS_00000069	=	ENSGALT00000040314	XLOC_000024	ENSGALG00000023942	TSS44	1:947929-951486	798	-	0	0	0	OK	0	0	0	OK	0	0	0	OK
TCONS_00000070	=	ENSGALT00000013059	XLOC_000025	CPA2	TSS45	1:952076-958465	1381	-	0.0170627	0	0.0730224	OK	0	0	0	OK	0.00966653	0	0.0642109	OK
TCONS_00000071	=	ENSGALT00000033361	XLOC_000026	CPA5	TSS46	1:960180-964481	1334	-	0	0	0	OK	0.0102646	0	0.0649217	OK	0	0	0	OK
TCONS_00000072	=	ENSGALT00000013135	XLOC_000027	CPA1	TSS47	1:965364-969129	1339	-	0.00932817	0	0.0684606	OK	0	0	0	OK	0	0	0	OK
TCONS_00000073	=	ENSGALT00000013166	XLOC_000028	MEST	TSS48	1:980059-1003136	1593	-	3.34081	0.524498	6.15713	OK	0.477767	0	1.44852	OK	2.32148	0	4.74397	OK
TCONS_00000074	=	ENSGALT00000085290	XLOC_000028	MEST	TSS48	1:980059-1003136	1634	-	1.40445	0	3.31879	OK	0.264374	0	0.966205	OK	0.904746	0	2.45617	OK
TCONS_00000075	=	ENSGALT00000013244	XLOC_000029	ENSGALG00000008153	TSS49	1:1016111-1044237	947	-	0.324132	0	1.12522	OK	1.17242	0	2.63723	OK	0.496289	0	1.5383	OK
TCONS_00000076	j	ENSGALT00000013281	XLOC_000030	ANKRD16	TSS50	1:1044351-1061100	3239	-	1.18888	0.679732	1.69802	OK	1.21713	0.707936	1.72632	OK	1.16451	0.638914	1.69011	OK
TCONS_00000077	j	ENSGALT00000013281	XLOC_000030	ANKRD16	TSS50	1:1044351-1061100	2689	-	1.41411	0.729629	2.0986	OK	1.13525	0.607068	1.66343	OK	1.16774	0.554239	1.78123	OK
TCONS_00000078	j	ENSGALT00000013281	XLOC_000030	ANKRD16	TSS51	1:1044351-1061100	2549	-	0.59959	0.0218492	1.17733	OK	0.668688	0.201488	1.13589	OK	0.674757	0.245297	1.10422	OK
TCONS_00000079	j	ENSGALT00000057860	XLOC_000031	GDI2	TSS52	1:1061919-1076763	2333	-	0	0	0.0297806	OK	0	0	0.0296046	OK	0	0	0.0297347	OK
TCONS_00000080	=	ENSGALT00000013282	XLOC_000031	GDI2	TSS52	1:1061919-1076763	2331	-	167.233	138.856	195.61	OK	118.797	98.4128	139.181	OK	167.977	139.479	196.476	OK
TCONS_00000081	=	ENSGALT00000071312	XLOC_000031	GDI2	TSS52	1:1061919-1076763	2257	-	0.0571529	0	0.599194	OK	0.124883	0	0.793604	OK	0.345184	0	1.66331	OK
TCONS_00000082	=	ENSGALT00000087479	XLOC_000031	GDI2	TSS52	1:1061919-1076763	1911	-	0	0	0.0373829	OK	0.0233691	0	0.342692	OK	0	0	0.0371534	OK
TCONS_00000083	=	ENSGALT00000057860	XLOC_000031	GDI2	TSS52	1:1061919-1076763	1716	-	2.83235	0	8.09842	OK	2.05707	0	5.49606	OK	2.70805	0	7.38397	OK
TCONS_00000084	=	ENSGALT00000085509	XLOC_000031	GDI2	TSS52	1:1061919-1076763	2083	-	0	0	0.0336138	OK	0	0	0.0333738	OK	0.0458682	0	0.547451	OK
TCONS_00000085	=	ENSGALT00000013685	XLOC_000032	ASB13	TSS53	1:1117551-1128606	3728	-	0.749683	0.349697	1.14967	OK	0.152069	0	0.570805	OK	0.54042	0	1.26205	OK
TCONS_00000086	j	ENSGALT00000013685	XLOC_000032	ASB13	TSS53	1:1117551-1128606	3718	-	0.0925818	0	0.270866	OK	0.345049	0	0.877362	OK	0.190456	0	0.879961	OK
TCONS_00000087	j	ENSGALT00000013685	XLOC_000032	ASB13	TSS54	1:1117551-1128606	4217	-	0.167264	0	0.356396	OK	0.138231	0	0.299184	OK	0.188629	0.00978665	0.367472	OK
TCONS_00000088	-	-	XLOC_000033	-	TSS55	1:1137165-1189223	1765	-	0.101499	0	0.601808	OK	0.191924	0	0.7667	OK	0.266884	0	0.917527	OK
TCONS_00000089	-	-	XLOC_000033	-	TSS56	1:1137165-1189223	20902	-	0.0524061	0	0.199439	OK	0.0505603	0	0.251694	OK	0.022379	0	0.0989965	OK
TCONS_00000090	-	-	XLOC_000033	-	TSS57	1:1137165-1189223	21851	-	0.230673	0	0.490212	OK	0.2535	0	0.521975	OK	0.300766	0.0993141	0.502219	OK
TCONS_00000091	j	ENSGALT00000040237	XLOC_000034	TUBAL3	TSS58	1:1198474-1204984	1484	-	0.351246	0	1.5595	OK	0.420279	0	1.22076	OK	0.16959	0	0.698507	OK
TCONS_00000092	=	ENSGALT00000040237	XLOC_000034	TUBAL3	TSS58	1:1198474-1204984	1877	-	37.1618	29.9787	44.345	OK	1.01424	0.321935	1.70654	OK	8.34396	6.26077	10.4271	OK
TCONS_00000093	=	ENSGALT00000067484	XLOC_000034	TUBAL3	TSS58	1:1198474-1204984	1619	-	0.610765	0	1.91915	OK	0	0	0.0522272	OK	0.217592	0	0.730559	OK
TCONS_00000094	=	ENSGALT00000076515	XLOC_000035	SLC35B4	TSS59	1:1341910-1360963	3862	-	21.1711	17.1194	25.2229	OK	16.4325	13.1772	19.6877	OK	22.3517	18.1118	26.5915	OK
TCONS_00000095	j	ENSGALT00000076515	XLOC_000035	SLC35B4	TSS59	1:1341910-1360963	3166	-	0.661093	0	1.47056	OK	0.600332	0	1.36228	OK	0.350076	0	1.0293	OK
TCONS_00000096	=	ENSGALT00000087885	XLOC_000036	ENSGALG00000045957	TSS60	1:1421468-1841500	582	-	0	0	0.124047	OK	0	0	0.124047	OK	0.0487379	0	0.319424	OK
TCONS_00000097	=	ENSGALT00000090038	XLOC_000037	ENSGALG00000045303	TSS61	1:1421468-1841500	582	-	0	0	0.124047	OK	0	0	0.124047	OK	0	0	0.124047	OK
TCONS_00000098	=	ENSGALT00000086614	XLOC_000038	ENSGALG00000045493	TSS62	1:1421468-1841500	582	-	0.0420702	0	0.313449	OK	0.0652751	0	0.33687	OK	0.0455415	0	0.309615	OK
TCONS_00000099	=	ENSGALT00000083996	XLOC_000039	ENSGALG00000046002	TSS63	1:1848452-1850658	879	-	0	0	0	OK	0	0	0	OK	0	0	0	OK
TCONS_00000100	=	ENSGALT00000089701	XLOC_000040	ENSGALG00000045694	TSS64	1:1855522-1857716	834	-	0	0	0	OK	0	0	0	OK	0	0	0	OK
TCONS_00000101	=	ENSGALT00000089707	XLOC_000041	ENSGALG00000045599	TSS65	1:1862580-1864781	834	-	0	0	0	OK	0	0	0	OK	0	0	0	OK
TCONS_00000102	=	ENSGALT00000089444	XLOC_000042	ENSGALG00000045725	TSS66	1:1869645-1871841	879	-	0	0	0	OK	0	0	0	OK	0	0	0	OK
TCONS_00000103	j	ENSGALT00000080631	XLOC_000043	CHCHD3	TSS67	1:2002500-2187486	1479	-	26.8265	18.4394	35.2137	OK	27.5751	18.739	36.4112	OK	30.3703	21.0144	39.7261	OK
TCONS_00000104	=	ENSGALT00000089031	XLOC_000043	CHCHD3	TSS67	1:2002500-2187486	1452	-	55.0302	43.0451	67.0152	OK	50.6792	38.933	62.4254	OK	57.1348	44.4632	69.8065	OK
TCONS_00000105	=	ENSGALT00000085895	XLOC_000043	CHCHD3	TSS67	1:2002500-2187486	1486	-	0.345732	0	1.27195	OK	0.591975	0	1.78975	OK	0.316244	0	1.23479	OK
TCONS_00000106	=	ENSGALT00000010489	XLOC_000043	CHCHD3	TSS67	1:2002500-2187486	1456	-	0.255641	0	1.06388	OK	0	0	0.0417632	OK	0.201419	0	0.949563	OK
TCONS_00000107	=	ENSGALT00000080631	XLOC_000043	CHCHD3	TSS67	1:2002500-2187486	1499	-	0.105744	0	0.62236	OK	0.103814	0	0.622111	OK	0.100973	0	0.611789	OK
TCONS_00000108	j	ENSGALT00000010457	XLOC_000044	PLXNA4	TSS68	1:2290732-2745478	13645	-	1.3513	0.979587	1.72302	OK	0.470135	0.329829	0.610441	OK	0.42056	0.214873	0.626247	OK
TCONS_00000109	j	ENSGALT00000010457	XLOC_000044	PLXNA4	TSS68	1:2290732-2745478	14259	-	0.247607	0.0130588	0.482154	OK	0.01923	0	0.0822738	OK	0.210559	0.0303225	0.390796	OK
TCONS_00000110	=	ENSGALT00000044352	XLOC_000044	gga-mir-6621	TSS69	1:2290732-2745478	110	-	0	0	0.65632	OK	0	0	0.65632	OK	0	0	0.65632	OK
TCONS_00000111	j	ENSGALT00000040160	XLOC_000045	PODXL	TSS70	1:3092420-3133454	5384	-	0.124085	0	0.303238	OK	0.00385887	0	0.0236742	OK	0.0710535	0	0.231301	OK
TCONS_00000112	=	ENSGALT00000040160	XLOC_000045	PODXL	TSS70	1:3092420-3133454	5056	-	0.234878	0.00433235	0.465424	OK	0.23621	0.060109	0.412311	OK	0.157839	0	0.417096	OK
TCONS_00000113	j	ENSGALT00000040160	XLOC_000045	PODXL	TSS70	1:3092420-3133454	5417	-	0.00043274	0	0.0127004	OK	0.0325276	0	0.138675	OK	1.15417e-05	0	0.0121983	OK
TCONS_00000114	j	ENSGALT00000040160	XLOC_000045	PODXL	TSS70	1:3092420-3133454	4484	-	0.160393	0.0279581	0.292828	OK	0.362567	0.173295	0.551838	OK	0.24012	0	0.495719	OK
TCONS_00000115	-	-	XLOC_000046	-	TSS71	1:3240627-3246970	5284	-	0.354399	0.214584	0.494215	OK	0.07741	0	0.230414	OK	0.287487	0.13585	0.439124	OK
TCONS_00000116	-	-	XLOC_000046	-	TSS71	1:3240627-3246970	5385	-	1.44125e-05	0	0.013784	OK	0.0991795	0	0.247853	OK	0.177618	0.0565428	0.298693	OK
TCONS_00000117	=	ENSGALT00000090118	XLOC_000047	ENSGALG00000044853	TSS72	1:3256247-3256647	282	-	0	0	0	OK	0.260541	0	0.61271	OK	0.182976	0	0.527934	OK
TCONS_00000118	-	-	XLOC_000048	-	TSS73	1:3347744-3373765	2830	-	0.000152895	0	0.0283884	OK	0.312793	0	0.807668	OK	0.409728	0.15415	0.665307	OK
TCONS_00000119	-	-	XLOC_000048	-	TSS74	1:3347744-3373765	3382	-	0.126827	0.0277995	0.225854	OK	0.291786	0	0.757824	OK	0.151899	0.0148224	0.288975	OK
TCONS_00000120	=	ENSGALT00000028943	XLOC_000049	gga-mir-29b-1	TSS75	1:3409795-3441978	32183	-	0.838013	0.494491	1.18154	OK	1.43053	0.886978	1.97408	OK	0.887648	0.365416	1.40988	OK
TCONS_00000121	o	ENSGALT00000028942	XLOC_000049	gga-mir-29a	TSS75	1:3409795-3441978	29760	-	1.35053	0.961099	1.73996	OK	2.32374	1.7186	2.92888	OK	1.38121	0.879162	1.88325	OK
TCONS_00000122	o	ENSGALT00000028942	XLOC_000049	gga-mir-29a	TSS76	1:3409795-3441978	20090	-	0.527159	0.234093	0.820226	OK	0.0947862	0	0.291631	OK	0.710292	0.279552	1.14103	OK
TCONS_00000123	o	ENSGALT00000028942	XLOC_000049	gga-mir-29a	TSS77	1:3409795-3441978	10487	-	0.485262	0.0326427	0.937881	OK	0.434213	0	0.880471	OK	0.357063	0	0.733461	OK
TCONS_00000126	=	ENSGALT00000079059	XLOC_000050	K123	TSS80	1:3465886-3476129	2008	-	0.0718059	0	0.213354	OK	0.216527	0	0.447356	OK	0.0742813	0	0.248611	OK
TCONS_00000127	j	ENSGALT00000079059	XLOC_000050	K123	TSS81	1:3465886-3476129	2847	-	0.0896269	0	0.240278	OK	0.296357	0.0164472	0.576267	OK	0.0550448	0	0.153372	OK
TCONS_00000128	j	ENSGALT00000079059	XLOC_000050	K123	TSS82	1:3465886-3476129	2240	-	0.105577	0	0.310989	OK	0.191598	0	0.506478	OK	0.122571	0	0.250996	OK
TCONS_00000129	j	ENSGALT00000010237	XLOC_000051	RBM17	TSS83	1:3516298-3535529	4557	-	1.72858	0.772083	2.68508	OK	2.58495	1.12644	4.04346	OK	1.71659	0.769582	2.66359	OK
TCONS_00000130	j	ENSGALT00000010237	XLOC_000051	RBM17	TSS84	1:3516298-3535529	7299	-	2.45336	1.49586	3.41086	OK	1.97325	1.04186	2.90464	OK	2.10181	1.2746	2.92902	OK
TCONS_00000131	=	ENSGALT00000010237	XLOC_000051	RBM17	TSS84	1:3516298-3535529	1296	-	15.7891	10.9586	20.6196	OK	18.7492	12.9985	24.5	OK	14.4266	9.85694	18.9964	OK
TCONS_00000132	j	ENSGALT00000010237	XLOC_000051	RBM17	TSS84	1:3516298-3535529	15587	-	0.740349	0.389276	1.09142	OK	0.999788	0.577884	1.42169	OK	0.925345	0.544192	1.3065	OK
TCONS_00000133	j	ENSGALT00000010237	XLOC_000051	RBM17	TSS84	1:3516298-3535529	13115	-	0.0932919	0	0.242409	OK	0.225814	0	0.552837	OK	0.0674202	0	0.209288	OK
TCONS_00000134	j	ENSGALT00000010237	XLOC_000051	RBM17	TSS85	1:3516298-3535529	7768	-	0	0	0.00926494	OK	0.0167005	0	0.0917635	OK	0.0144863	0	0.0830078	OK
TCONS_00000135	-	-	XLOC_000052	-	TSS86	1:3535592-3542863	3143	-	0.179052	0.00616058	0.351944	OK	0.180521	0.0125294	0.348512	OK	0.268363	0.0265285	0.510198	OK
TCONS_00000136	-	-	XLOC_000052	-	TSS86	1:3535592-3542863	6864	-	0.0924575	0	0.318589	OK	0.0218449	0	0.0800336	OK	0.0400472	0	0.183585	OK
TCONS_00000137	-	-	XLOC_000052	-	TSS86	1:3535592-3542863	5858	-	0.0158943	0	0.0681634	OK	0.0330924	0	0.120725	OK	0.0620705	0	0.180507	OK
TCONS_00000138	-	-	XLOC_000052	-	TSS86	1:3535592-3542863	7271	-	0.116812	0	0.312354	OK	0.308119	0.17541	0.440829	OK	0.299292	0.122841	0.475744	OK
TCONS_00000139	=	ENSGALT00000075327	XLOC_000053	PFKFB3	TSS87	1:3543235-3579801	1533	-	0.626182	0	1.77297	OK	0	0	0.0490899	OK	0.375019	0	1.19391	OK
TCONS_00000140	=	ENSGALT00000049952	XLOC_000053	PFKFB3	TSS88	1:3543235-3579801	1584	-	0.00163474	0	0.0501674	OK	0.00063838	0	0.048724	OK	0.000719296	0	0.0487479	OK
TCONS_00000141	=	ENSGALT00000068310	XLOC_000053	PFKFB3	TSS88	1:3543235-3579801	1635	-	0	0	0.0471363	OK	0	0	0.0466982	OK	0	0	0.046627	OK
TCONS_00000142	=	ENSGALT00000058431	XLOC_000053	PFKFB3	TSS88	1:3543235-3579801	1413	-	0.00376442	0	0.0822112	OK	0.00357377	0	0.0810625	OK	0	0	0.0549185	OK
TCONS_00000143	=	ENSGALT00000083042	XLOC_000053	PFKFB3	TSS88	1:3543235-3579801	1584	-	8.18604	5.30191	11.0702	OK	10.7054	7.52393	13.8868	OK	15.3107	10.8246	19.7968	OK
TCONS_00000144	=	ENSGALT00000080464	XLOC_000053	PFKFB3	TSS88	1:3543235-3579801	1488	-	0.0300967	0	0.184011	OK	0.152798	0	0.608672	OK	0.0313465	0	0.214177	OK
TCONS_00000145	j	ENSGALT00000068310	XLOC_000053	PFKFB3	TSS89	1:3543235-3579801	1767	-	0.898404	0	1.9816	OK	0.752478	0	2.17257	OK	1.10724	0	2.88055	OK
TCONS_00000146	j	ENSGALT00000068310	XLOC_000053	PFKFB3	TSS89	1:3543235-3579801	1934	-	5.319	3.17986	7.45813	OK	5.36029	3.10695	7.61363	OK	6.62044	3.29649	9.94438	OK
TCONS_00000147	=	ENSGALT00000058080	XLOC_000054	ENSGALG00000029446	TSS90	1:4120318-4199570	1378	-	0.416106	0	1.00828	OK	1.06547	0.447033	1.68392	OK	0.500399	0	1.04164	OK
TCONS_00000148	x	ENSGALT00000011162	XLOC_000055	ITIH5	TSS91	1:4120318-4199570	1217	-	0.0409857	0	0.199834	OK	0	0	0.0593223	OK	0.0943676	0	0.380943	OK
TCONS_00000149	=	ENSGALT00000011058	XLOC_000056	ITIH2	TSS92	1:4206623-4231854	2920	-	0.189608	0.0834719	0.295745	OK	0.085422	0.0164799	0.154364	OK	0.0991564	0.0251423	0.17317	OK
TCONS_00000150	j	ENSGALT00000010913	XLOC_000057	ATP5C1	TSS93	1:4248370-4255204	1720	-	5.87584	1.1771	10.5746	OK	12.0656	6.27123	17.86	OK	12.0664	5.44421	18.6887	OK
TCONS_00000151	j	ENSGALT00000010913	XLOC_000057	ATP5C1	TSS93	1:4248370-4255204	1121	-	4.91061	0	10.4641	OK	5.72154	0.238334	11.2047	OK	4.96938	0	10.6345	OK
TCONS_00000152	j	ENSGALT00000010913	XLOC_000057	ATP5C1	TSS93	1:4248370-4255204	1086	-	0.595019	0	2.50118	OK	0.29454	0	1.45038	OK	0.236146	0	1.42402	OK
TCONS_00000153	=	ENSGALT00000010913	XLOC_000057	ATP5C1	TSS93	1:4248370-4255204	1125	-	174.391	142.486	206.295	OK	100.948	80.126	121.769	OK	161.817	131.391	192.243	OK
TCONS_00000154	=	ENSGALT00000059202	XLOC_000057	ATP5C1	TSS93	1:4248370-4255204	1055	-	3.39693	0	8.98553	OK	4.77132	0	12.8376	OK	1.28085	0	4.80656	OK
TCONS_00000155	=	ENSGALT00000085270	XLOC_000057	ATP5C1	TSS93	1:4248370-4255204	1072	-	0	0	0.0721873	OK	0	0	0.0730177	OK	0	0	0.0723627	OK
TCONS_00000156	=	ENSGALT00000085346	XLOC_000057	ATP5C1	TSS93	1:4248370-4255204	1114	-	0	0	0.0697005	OK	0	0	0.0703979	OK	0	0	0.0699947	OK
TCONS_00000157	=	ENSGALT00000048245	XLOC_000057	ATP5C1	TSS93	1:4248370-4255204	1669	-	0	0	0.0443865	OK	0	0	0.045344	OK	0.065921	0	0.549345	OK
TCONS_00000158	=	ENSGALT00000084609	XLOC_000057	ATP5C1	TSS93	1:4248370-4255204	1059	-	0.896338	0	3.22011	OK	1.3737	0	4.10304	OK	1.04651	0	3.5635	OK
TCONS_00000159	=	ENSGALT00000010889	XLOC_000058	TAF3	TSS94	1:4257568-4371758	5150	-	10.9877	8.04395	13.9314	OK	9.97237	7.3001	12.6446	OK	12.0895	8.18744	15.9916	OK
TCONS_00000160	j	ENSGALT00000010889	XLOC_000058	TAF3	TSS95	1:4257568-4371758	4518	-	1.60889	0	3.98528	OK	2.5405	0.340461	4.74054	OK	2.22914	0	5.79696	OK
TCONS_00000161	=	ENSGALT00000049267	XLOC_000059	GATA3	TSS96	1:4402131-4591692	1730	-	0.0628598	0	0.161178	OK	0.0374805	0	0.105512	OK	0.0165968	0	0.0651956	OK
TCONS_00000162	j	ENSGALT00000056367	XLOC_000060	CELF2	TSS97	1:5528710-5980527	7932	-	0	0	0.0095693	OK	0	0	0.00989534	OK	0	0	0.00976199	OK
TCONS_00000163	j	ENSGALT00000056367	XLOC_000060	CELF2	TSS98	1:5528710-5980527	8453	-	0.050838	0	0.246996	OK	0	0	0.00903995	OK	0.0175412	0	0.0932444	OK
TCONS_00000164	j	ENSGALT00000056367	XLOC_000060	CELF2	TSS98	1:5528710-5980527	8404	-	2.2373	1.35503	3.11957	OK	1.70538	0.825685	2.58507	OK	1.82584	1.104	2.54768	OK
TCONS_00000165	=	ENSGALT00000042354	XLOC_000061	gga-mir-1626	TSS104	1:5528710-5980527	90	-	0	0	0.802169	OK	0	0	0.802169	OK	0	0	0.802169	OK
TCONS_00000166	j	ENSGALT00000056367	XLOC_000060	CELF2	TSS99	1:5528710-5980527	8066	-	0.486329	0.0949556	0.877701	OK	0.631302	0	1.2727	OK	0.736678	0.258874	1.21448	OK
TCONS_00000167	j	ENSGALT00000056367	XLOC_000060	CELF2	TSS99	1:5528710-5980527	8047	-	0.0510195	0	0.268674	OK	0.216122	0	0.654121	OK	0.000196405	0	0.00978194	OK
TCONS_00000168	j	ENSGALT00000056367	XLOC_000060	CELF2	TSS100	1:5528710-5980527	8066	-	0.398953	0	0.896211	OK	0.866305	0.274973	1.45764	OK	0.718748	0	1.75527	OK
TCONS_00000169	j	ENSGALT00000056367	XLOC_000060	CELF2	TSS100	1:5528710-5980527	7973	-	0.85568	0.0467304	1.66463	OK	0.117803	0	0.496298	OK	0.266864	0	0.751488	OK
TCONS_00000170	=	ENSGALT00000056367	XLOC_000060	CELF2	TSS101	1:5528710-5980527	1850	-	0.52736	0	1.5879	OK	0.86896	0	2.67394	OK	0.328435	0	1.24636	OK
TCONS_00000171	=	ENSGALT00000061305	XLOC_000060	CELF2	TSS102	1:5528710-5980527	1593	-	2.57691	0.36524	4.78859	OK	2.56086	0.0689403	5.05278	OK	2.6331	0	5.84643	OK
TCONS_00000172	=	ENSGALT00000042386	XLOC_000062	gga-mir-1596	TSS105	1:5528710-5980527	90	-	0	0	0.802169	OK	0	0	0.802169	OK	0	0	0.802169	OK
TCONS_00000173	j	ENSGALT00000056367	XLOC_000060	CELF2	TSS103	1:5528710-5980527	8073	-	3.60771	2.49717	4.71825	OK	4.41732	2.63879	6.19586	OK	4.03209	2.42418	5.64	OK
TCONS_00000174	j	ENSGALT00000056367	XLOC_000060	CELF2	TSS103	1:5528710-5980527	8063	-	0.000724009	0	0.017046	OK	0.121109	0	0.505711	OK	0.0175827	0	0.085529	OK
TCONS_00000175	j	ENSGALT00000056367	XLOC_000060	CELF2	TSS103	1:5528710-5980527	7974	-	0	0	0.00950749	OK	0.779105	0	1.65921	OK	0	0	0.00969772	OK
TCONS_00000176	=	ENSGALT00000089888	XLOC_000063	ECHDC3	TSS106	1:6163730-6168880	1108	-	8.49862	5.76753	11.2297	OK	2.84987	1.50879	4.19096	OK	6.58587	3.89038	9.28136	OK
TCONS_00000177	=	ENSGALT00000010813	XLOC_000063	ECHDC3	TSS107	1:6163730-6168880	1362	-	3.14601	1.75804	4.53399	OK	1.46323	0.626895	2.29956	OK	2.80943	1.22019	4.39867	OK
TCONS_00000178	j	ENSGALT00000010831	XLOC_000064	PROSER2	TSS108	1:6186225-6208354	1591	-	1.19631	0.696889	1.69572	OK	1.93544	1.23284	2.63804	OK	0.696128	0.343896	1.04836	OK
TCONS_00000179	j	ENSGALT00000010831	XLOC_000064	PROSER2	TSS108	1:6186225-6208354	1545	-	0.0609538	0	0.22454	OK	0.212758	0	0.472633	OK	0.049904	0	0.187462	OK
TCONS_00000180	j	ENSGALT00000010831	XLOC_000064	PROSER2	TSS109	1:6186225-6208354	1455	-	0.0146306	0	0.102857	OK	0.143072	0	0.39944	OK	0.0357883	0	0.162731	OK
TCONS_00000181	=	ENSGALT00000051374	XLOC_000064	PROSER2	TSS110	1:6186225-6208354	1296	-	1.01024e-05	0	0.0648006	OK	0	0	0.0639983	OK	0.0338541	0	0.175545	OK
TCONS_00000182	j	ENSGALT00000005822	XLOC_000065	DHTKD1	TSS111	1:6275922-6294324	4547	-	1.05059	0.118084	1.9831	OK	0.49471	0.19256	0.79686	OK	1.59869	0.32148	2.87591	OK
TCONS_00000183	=	ENSGALT00000005822	XLOC_000065	DHTKD1	TSS111	1:6275922-6294324	4688	-	9.96855	7.88888	12.0482	OK	2.11722	1.54906	2.68537	OK	7.61439	5.71295	9.51582	OK
TCONS_00000184	=	ENSGALT00000082702	XLOC_000066	SEC61A2	TSS112	1:6299536-6315134	2376	-	72.2307	59.4915	84.9698	OK	41.2856	33.6453	48.926	OK	87.0718	71.8672	102.276	OK
TCONS_00000185	j	ENSGALT00000068193	XLOC_000067	CDC123	TSS113	1:6327501-6610769	4651	-	5.95887	3.85581	8.06193	OK	3.45653	1.92269	4.99037	OK	5.71224	3.72851	7.69597	OK
TCONS_00000186	j	ENSGALT00000068193	XLOC_000067	CDC123	TSS113	1:6327501-6610769	1702	-	16.641	11.2383	22.0436	OK	12.4393	7.07968	17.7989	OK	16.2157	10.9886	21.4429	OK
TCONS_00000187	j	ENSGALT00000068193	XLOC_000067	CDC123	TSS113	1:6327501-6610769	1703	-	0	0	0.0377134	OK	0	0	0.0387527	OK	0	0	0.0383701	OK
TCONS_00000188	=	ENSGALT00000068193	XLOC_000067	CDC123	TSS113	1:6327501-6610769	1681	-	0.0126834	0	0.171945	OK	0	0	0.0397471	OK	0	0	0.0393404	OK
TCONS_00000189	j	ENSGALT00000072279	XLOC_000068	CAMK1D	TSS114	1:6327501-6610769	9890	-	2.58329	1.23337	3.93322	OK	4.99756	3.70062	6.29451	OK	2.37701	0.979541	3.77448	OK
TCONS_00000190	j	ENSGALT00000072279	XLOC_000068	CAMK1D	TSS114	1:6327501-6610769	4387	-	0.0150593	0	0.120266	OK	0	0	0.0164228	OK	0	0	0.0163619	OK
TCONS_00000191	j	ENSGALT00000072279	XLOC_000068	CAMK1D	TSS115	1:6327501-6610769	3883	-	0	0	0.018808	OK	0.0608689	0	0.278679	OK	0.0260456	0	0.174174	OK
TCONS_00000192	j	ENSGALT00000072279	XLOC_000068	CAMK1D	TSS116	1:6327501-6610769	9057	-	1.7979	0.582016	3.01378	OK	0.625161	0	1.66991	OK	1.52352	0.025999	3.02104	OK
TCONS_00000193	j	ENSGALT00000072279	XLOC_000068	CAMK1D	TSS117	1:6327501-6610769	9163	-	0	0	0.00816369	OK	0.121561	0	0.378999	OK	0.0718778	0	0.283688	OK
TCONS_00000194	j	ENSGALT00000022327	XLOC_000069	OPTN	TSS118	1:6691757-6711192	2573	-	3.00901	1.58506	4.43296	OK	3.88426	2.05475	5.71377	OK	4.30434	2.05768	6.55101	OK
TCONS_00000195	=	ENSGALT00000022327	XLOC_000069	OPTN	TSS118	1:6691757-6711192	2544	-	10.983	8.47003	13.496	OK	15.0472	11.7377	18.3567	OK	16.0712	12.4121	19.7303	OK
TCONS_00000196	j	ENSGALT00000065648	XLOC_000070	MCM10	TSS119	1:6714476-6732531	5961	-	2.83371	2.17793	3.48949	OK	0.598921	0	1.53162	OK	2.66089	1.54572	3.77606	OK
TCONS_00000197	j	ENSGALT00000065648	XLOC_000070	MCM10	TSS119	1:6714476-6732531	5769	-	0.241058	0.0053459	0.47677	OK	0.0755606	0	0.341121	OK	0.0923385	0	0.241437	OK
TCONS_00000198	j	ENSGALT00000065648	XLOC_000070	MCM10	TSS119	1:6714476-6732531	5930	-	0.0100934	0	0.0492259	OK	0.391407	0	1.4065	OK	0.264479	0	1.14467	OK
TCONS_00000199	=	ENSGALT00000060233	XLOC_000071	ENSGALG00000043593	TSS120	1:6850112-7063550	10616	-	0.376904	0	0.827424	OK	0.0066699	0	0.0644422	OK	0.0481777	0	0.190269	OK
TCONS_00000200	j	ENSGALT00000060233	XLOC_000071	ENSGALG00000043593	TSS120	1:6850112-7063550	13064	-	0.765411	0.153877	1.37695	OK	1.40473	0.619758	2.18969	OK	0.905693	0.211771	1.59962	OK
TCONS_00000201	j	ENSGALT00000060233	XLOC_000071	ENSGALG00000043593	TSS120	1:6850112-7063550	867	-	9.6845	2.56444	16.8046	OK	10.3317	2.14135	18.5221	OK	8.36341	1.70688	15.0199	OK
TCONS_00000202	j	ENSGALT00000060233	XLOC_000071	ENSGALG00000043593	TSS120	1:6850112-7063550	13382	-	0.858809	0.202121	1.5155	OK	3.67258	2.38572	4.95945	OK	1.67177	0.88161	2.46192	OK
TCONS_00000203	=	ENSGALT00000043234	XLOC_000072	ENSGALG00000027979	TSS121	1:7367302-7367402	100	-	0	0	0	OK	0	0	0	OK	0	0	0	OK
TCONS_00000204	=	ENSGALT00000070427	XLOC_000073	ENSGALG00000035201	TSS122	1:7436996-7447884	2140	-	15.7877	12.5833	18.992	OK	16.1358	12.849	19.4225	OK	17.1189	13.6541	20.5837	OK
TCONS_00000205	=	ENSGALT00000029187	XLOC_000074	SUV39H2	TSS123	1:7449343-7459103	4254	-	10.3577	8.35055	12.3649	OK	8.50107	6.80821	10.1939	OK	10.1372	8.15613	12.1182	OK
TCONS_00000206	=	ENSGALT00000000612	XLOC_000075	MEIG1	TSS124	1:7459131-7475632	652	-	0.0477397	0	0.251613	OK	0.0236185	0	0.139648	OK	0.0619412	0	0.303444	OK
TCONS_00000207	=	ENSGALT00000010717	XLOC_000076	TMEM243	TSS125	1:7487582-7494099	354	-	0.639378	0.0817865	1.19697	OK	0.186065	0	0.458121	OK	0.838633	0	2.27918	OK
TCONS_00000208	=	ENSGALT00000068608	XLOC_000077	KIAA1324L	TSS126	1:7556178-7650248	6736	-	0.333922	0	0.699207	OK	0.177542	0	0.44818	OK	0.408249	0	0.918525	OK
TCONS_00000209	j	ENSGALT00000068608	XLOC_000077	KIAA1324L	TSS127	1:7556178-7650248	6276	-	0.534619	0.123341	0.945898	OK	0.357748	0.0458612	0.669634	OK	0.612183	0.045563	1.1788	OK
TCONS_00000210	=	ENSGALT00000087569	XLOC_000078	ENSGALG00000046227	TSS128	1:7851762-7857098	249	-	0	0	0	OK	0	0	0	OK	0	0	0	OK
TCONS_00000211	=	ENSGALT00000010596	XLOC_000079	SEMA3D	TSS129	1:8309950-8453090	4046	-	8.1221	4.75902	11.4852	OK	9.19524	3.59448	14.796	OK	6.21962	3.92279	8.51644	OK
TCONS_00000212	j	ENSGALT00000010596	XLOC_000079	SEMA3D	TSS130	1:8309950-8453090	3600	-	5.64281	2.59832	8.68731	OK	4.36333	0	10.6811	OK	1.64419	0	6.22094	OK
TCONS_00000213	j	ENSGALT00000010596	XLOC_000079	SEMA3D	TSS131	1:8309950-8453090	3568	-	3.11143	0.375121	5.84773	OK	9.67594	5.21304	14.1388	OK	10.8942	6.33314	15.4553	OK
TCONS_00000214	j	ENSGALT00000010596	XLOC_000079	SEMA3D	TSS132	1:8309950-8453090	3621	-	0.786608	0	2.91131	OK	0.884215	0	3.53061	OK	0	0	0.0175192	OK
TCONS_00000215	j	ENSGALT00000010591	XLOC_000080	SEMA3A	TSS133	1:8668018-9002214	9798	-	0.288637	0	0.742096	OK	0.141287	0	0.455934	OK	0.0624353	0	0.203837	OK
TCONS_00000216	-	-	XLOC_000080	-	TSS134	1:8668018-9002214	996	-	0.658502	0	2.74092	OK	0.310041	0	1.51271	OK	0.17385	0	1.01896	OK
TCONS_00000217	j	ENSGALT00000010591	XLOC_000080	SEMA3A	TSS135	1:8668018-9002214	9222	-	0.161327	0	0.508332	OK	0.0753039	0	0.243009	OK	0.0297174	0	0.13405	OK
TCONS_00000218	=	ENSGALT00000010591	XLOC_000080	SEMA3A	TSS135	1:8668018-9002214	9756	-	1.53084	0.428858	2.63283	OK	0.486351	0	1.41541	OK	1.03067	0	2.56767	OK
TCONS_00000219	j	ENSGALT00000010591	XLOC_000080	SEMA3A	TSS136	1:8668018-9002214	9943	-	11.2856	8.60191	13.9692	OK	9.89399	7.62378	12.1642	OK	6.58985	4.35331	8.8264	OK
TCONS_00000220	j	ENSGALT00000010591	XLOC_000080	SEMA3A	TSS137	1:8668018-9002214	7975	-	0.00506094	0	0.0685923	OK	0.00823727	0	0.0777721	OK	0	0	0.00877615	OK
TCONS_00000221	-	-	XLOC_000081	-	TSS138	1:9292576-9325663	2006	-	0.147451	0.017224	0.277678	OK	0.0663795	0	0.149249	OK	0.264503	0.0757512	0.453254	OK
TCONS_00000222	-	-	XLOC_000081	-	TSS139	1:9292576-9325663	2051	-	0.0335481	0	0.11391	OK	0.0202577	0	0.0705673	OK	0.0741044	0	0.189076	OK
TCONS_00000223	j	ENSGALT00000063629	XLOC_000082	SEMA3E	TSS140	1:9506553-9640375	1393	-	0.419409	0	0.870258	OK	0.873467	0.245669	1.50127	OK	1.32391	0.473419	2.1744	OK
TCONS_00000224	=	ENSGALT00000080606	XLOC_000082	SEMA3E	TSS140	1:9506553-9640375	5627	-	0.167154	0	0.378579	OK	0.32424	0.087671	0.560809	OK	0.662779	0.396463	0.929096	OK
TCONS_00000225	=	ENSGALT00000063629	XLOC_000082	SEMA3E	TSS141	1:9506553-9640375	2277	-	0.275221	0.00494354	0.545499	OK	0.395264	0.037385	0.753144	OK	1.1993	0.504571	1.89402	OK
TCONS_00000226	j	ENSGALT00000063629	XLOC_000082	SEMA3E	TSS142	1:9506553-9640375	5317	-	0.0721924	0	0.301524	OK	0.137734	0	0.320472	OK	0.0640383	0	0.1824	OK
TCONS_00000227	=	ENSGALT00000071279	XLOC_000083	ENSGALG00000037435	TSS143	1:9732867-9752834	2802	-	3.62134e-05	0	0.0214916	OK	0	0	0.0208176	OK	1.96423e-05	0	0.0209524	OK
TCONS_00000228	j	ENSGALT00000071279	XLOC_000083	ENSGALG00000037435	TSS144	1:9732867-9752834	2577	-	0	0	0.0241548	OK	3.29284e-06	0	0.0240205	OK	0.00336117	0	0.0740427	OK
TCONS_00000229	=	ENSGALT00000082888	XLOC_000083	ENSGALG00000037435	TSS144	1:9732867-9752834	2733	-	0.0546504	0	0.109506	OK	0.0606279	0	0.122125	OK	0.0605131	0	0.133383	OK
TCONS_00000230	j	ENSGALT00000072444	XLOC_000084	ENSGALG00000039659	TSS145	1:9891111-9926305	3697	-	2.82518e-05	0	0.0148549	OK	0.0122227	0	0.0485765	OK	0.0493473	0	0.131427	OK
TCONS_00000231	=	ENSGALT00000072444	XLOC_000084	ENSGALG00000039659	TSS145	1:9891111-9926305	3552	-	0.0628537	0.0111964	0.114511	OK	0.0189542	0	0.0602337	OK	0.0267563	0	0.108031	OK
TCONS_00000232	=	ENSGALT00000075075	XLOC_000085	ENSGALG00000040151	TSS146	1:9982717-10003976	1131	-	0.0675439	0	0.167118	OK	0.0300753	0	0.103274	OK	0.046921	0	0.16231	OK
TCONS_00000233	=	ENSGALT00000053925	XLOC_000086	ENSGALG00000034492	TSS147	1:10052150-10057347	408	-	0	0	0	OK	0	0	0	OK	0.0593955	0	0.271751	OK
TCONS_00000234	j	ENSGALT00000013830	XLOC_000087	CACNA2D1	TSS148	1:10220352-10586271	15137	-	1.54644	0.951396	2.14149	OK	2.26091	1.51059	3.01122	OK	1.95014	1.27554	2.62473	OK
TCONS_00000235	j	ENSGALT00000013830	XLOC_000087	CACNA2D1	TSS149	1:10220352-10586271	49392	-	0.907076	0.645084	1.16907	OK	1.09385	0.79332	1.39439	OK	1.00056	0.727233	1.27388	OK
TCONS_00000236	=	ENSGALT00000013830	XLOC_000087	CACNA2D1	TSS149	1:10220352-10586271	7718	-	4.3243	2.92406	5.72453	OK	3.04048	1.84949	4.23146	OK	3.6531	2.35261	4.95359	OK
TCONS_00000237	j	ENSGALT00000013830	XLOC_000087	CACNA2D1	TSS150	1:10220352-10586271	9519	-	0.713146	0.201422	1.22487	OK	0.939629	0.283922	1.59534	OK	0.792955	0.237116	1.34879	OK
TCONS_00000238	j	ENSGALT00000078551	XLOC_000088	HGF	TSS151	1:10649197-10713907	6693	-	0.0521796	0	0.204695	OK	0	0	0.010132	OK	0	0	0.0100402	OK
TCONS_00000239	=	ENSGALT00000078551	XLOC_000088	HGF	TSS152	1:10649197-10713907	6910	-	1.44319	0.729338	2.15704	OK	3.66501	2.5377	4.79232	OK	1.09173	0.737439	1.44602	OK
TCONS_00000240	j	ENSGALT00000078551	XLOC_000088	HGF	TSS152	1:10649197-10713907	6888	-	0.907303	0.194978	1.61963	OK	1.70001	0.802869	2.59716	OK	0.716238	0.396939	1.03554	OK
TCONS_00000241	j	ENSGALT00000078551	XLOC_000088	HGF	TSS153	1:10649197-10713907	6716	-	3.69768e-05	0	0.00984839	OK	0.047475	0	0.199726	OK	1.67816e-05	0	0.0100999	OK
TCONS_00000242	j	ENSGALT00000078551	XLOC_000088	HGF	TSS154	1:10649197-10713907	6732	-	0.118852	0	0.359382	OK	0.233511	0	0.731942	OK	0.0669512	0	0.187541	OK
TCONS_00000243	j	ENSGALT00000078551	XLOC_000088	HGF	TSS155	1:10649197-10713907	5404	-	0.0353762	0	0.151116	OK	0	0	0.013433	OK	0.0496309	0	0.197954	OK
TCONS_00000244	j	ENSGALT00000061136	XLOC_000089	SEMA3C	TSS156	1:11031080-11163076	9958	-	5.67715	3.12947	8.22483	OK	3.87497	2.15067	5.59928	OK	3.54259	1.89983	5.18536	OK
TCONS_00000245	j	ENSGALT00000061136	XLOC_000089	SEMA3C	TSS157	1:11031080-11163076	6033	-	39.3113	30.9296	47.6929	OK	25.5732	20.0433	31.1031	OK	25.5759	19.8651	31.2868	OK
TCONS_00000246	j	ENSGALT00000061136	XLOC_000089	SEMA3C	TSS158	1:11031080-11163076	5857	-	0.471211	0	2.40167	OK	0.0221567	0	0.203602	OK	0.648532	0	2.57362	OK
TCONS_00000247	j	ENSGALT00000061136	XLOC_000089	SEMA3C	TSS158	1:11031080-11163076	5499	-	0	0	0.0117644	OK	0	0	0.0121838	OK	0.057597	0	0.314949	OK
TCONS_00000248	j	ENSGALT00000061136	XLOC_000089	SEMA3C	TSS159	1:11031080-11163076	5906	-	0	0	0.0109031	OK	0.502229	0	2.07	OK	0	0	0.0111571	OK
TCONS_00000249	j	ENSGALT00000061136	XLOC_000089	SEMA3C	TSS160	1:11031080-11163076	5863	-	0.0136287	0	0.17294	OK	1.28417	0	3.80583	OK	0.00344555	0	0.0670883	OK
TCONS_00000250	=	ENSGALT00000013728	XLOC_000090	GNAT3	TSS161	1:11261661-11291903	1704	-	0.018023	0	0.0572365	OK	0.00802082	0	0.0477475	OK	0.0136879	0	0.0555182	OK
TCONS_00000252	=	ENSGALT00000083032	XLOC_000091	ENSGALG00000033870	TSS162	1:11695657-11716367	20710	-	4.00085	3.27135	4.73036	OK	4.21443	3.45212	4.97674	OK	2.91965	2.36348	3.47583	OK
TCONS_00000253	=	ENSGALT00000072390	XLOC_000092	ENSGALG00000038834	TSS163	1:12120385-12302861	1599	-	2.59728	1.85546	3.3391	OK	4.6804	3.49695	5.86385	OK	2.80282	2.01443	3.59121	OK
TCONS_00000254	=	ENSGALT00000039701	XLOC_000093	ENSGALG00000008353	TSS164	1:12373230-12420711	3756	-	1.63818	1.19611	2.08024	OK	3.2289	2.46972	3.98808	OK	1.84621	1.35939	2.33302	OK
TCONS_00000255	=	ENSGALT00000013557	XLOC_000094	TMEM60	TSS165	1:12504427-12566548	747	-	21.2406	10.0926	32.3886	OK	9.08558	0.795857	17.3753	OK	20.4044	8.63714	32.1716	OK
TCONS_00000256	j	ENSGALT00000013557	XLOC_000094	TMEM60	TSS165	1:12504427-12566548	10710	-	0.178117	0	0.43899	OK	0.0407731	0	0.151312	OK	0.0891568	0	0.309479	OK
TCONS_00000257	j	ENSGALT00000013557	XLOC_000094	TMEM60	TSS166	1:12504427-12566548	12014	-	1.10972	0.583107	1.63633	OK	0.912354	0.428855	1.39585	OK	1.07426	0.593176	1.55534	OK
TCONS_00000258	=	ENSGALT00000070713	XLOC_000095	ENSGALG00000038546	TSS167	1:12504427-12566548	4876	-	0.648525	0.0466746	1.25038	OK	0.895506	0.133792	1.65722	OK	0.493147	0	1.04709	OK
TCONS_00000259	j	ENSGALT00000070713	XLOC_000095	ENSGALG00000038546	TSS168	1:12504427-12566548	5827	-	0.413092	0	0.858959	OK	0.600548	0.0105831	1.19051	OK	0.456482	0	0.956192	OK
TCONS_00000260	-	-	XLOC_000096	-	TSS169	1:12568478-12654277	1372	-	0.00836481	0	0.176532	OK	0.0166349	0	0.388588	OK	0.0608009	0	0.58516	OK
TCONS_00000261	-	-	XLOC_000096	-	TSS170	1:12568478-12654277	3719	-	0.027912	0	0.211883	OK	0.204692	0	0.967248	OK	0.0662801	0	0.372555	OK
TCONS_00000262	-	-	XLOC_000096	-	TSS170	1:12568478-12654277	3224	-	0.0436733	0	0.281538	OK	0.0461184	0	0.437379	OK	0.0838739	0	0.471755	OK
TCONS_00000263	-	-	XLOC_000096	-	TSS170	1:12568478-12654277	3241	-	0.093467	0	0.45784	OK	0.199942	0	0.994329	OK	0.119764	0	0.582817	OK
TCONS_00000264	-	-	XLOC_000096	-	TSS170	1:12568478-12654277	3202	-	0	0	0.0233482	OK	0.0187129	0	0.273056	OK	0.199372	0	0.795584	OK
TCONS_00000265	-	-	XLOC_000096	-	TSS170	1:12568478-12654277	2154	-	0.0418586	0	0.359425	OK	0.104205	0	0.879203	OK	0.19564	0	0.961276	OK
TCONS_00000266	-	-	XLOC_000096	-	TSS171	1:12568478-12654277	2897	-	0.0779765	0	0.407791	OK	0.264329	0	1.19365	OK	0.20476	0	0.794478	OK
TCONS_00000267	-	-	XLOC_000096	-	TSS172	1:12568478-12654277	3765	-	0.0471241	0	0.260381	OK	0.208894	0	0.903413	OK	0.21941	0	0.733573	OK
TCONS_00000268	j	ENSGALT00000013530	XLOC_000097	GSAP	TSS173	1:12676637-12735670	3794	-	4.76381	3.46524	6.06237	OK	1.34887	0.775706	1.92203	OK	4.04863	2.85812	5.23914	OK
TCONS_00000269	j	ENSGALT00000013530	XLOC_000097	GSAP	TSS173	1:12676637-12735670	3708	-	0.176462	0	0.451542	OK	0	0	0.0174314	OK	0.266617	0	0.649617	OK
TCONS_00000270	j	ENSGALT00000013530	XLOC_000097	GSAP	TSS173	1:12676637-12735670	3794	-	0.0217538	0	0.109568	OK	0.107841	0	0.440729	OK	0.0220956	0	0.125882	OK
TCONS_00000271	j	ENSGALT00000013530	XLOC_000097	GSAP	TSS173	1:12676637-12735670	3740	-	0.167693	0	0.544205	OK	0	0	0.0173079	OK	0.253824	0	0.601476	OK
TCONS_00000272	j	ENSGALT00000013530	XLOC_000097	GSAP	TSS173	1:12676637-12735670	5558	-	1.14498	0.585283	1.70469	OK	0.128236	0	0.491915	OK	0.788169	0.166984	1.40935	OK
TCONS_00000273	=	ENSGALT00000013530	XLOC_000097	GSAP	TSS173	1:12676637-12735670	2400	-	0.0254207	0	0.14333	OK	0.0160582	0	0.0840661	OK	0	0	0.0255771	OK
TCONS_00000274	j	ENSGALT00000013530	XLOC_000097	GSAP	TSS173	1:12676637-12735670	5494	-	1.10009	0.518892	1.68128	OK	1.24425	0.628689	1.85981	OK	1.92566	1.12845	2.72287	OK
TCONS_00000275	=	ENSGALT00000013522	XLOC_000098	FGL2	TSS174	1:12739742-12791062	4606	-	1.54731	1.14673	1.94789	OK	0.926329	0.654815	1.19784	OK	2.40837	1.83779	2.97895	OK
TCONS_00000276	=	ENSGALT00000080551	XLOC_000099	FAM185A	TSS175	1:12796708-12837319	2788	-	0.000114751	0	0.0239072	OK	0.125998	0	0.472498	OK	0.00375422	0	0.0381608	OK
TCONS_00000277	j	ENSGALT00000080551	XLOC_000099	FAM185A	TSS176	1:12796708-12837319	3107	-	4.81817	3.71052	5.92581	OK	7.21768	5.63583	8.79952	OK	5.20474	4.00535	6.40412	OK
TCONS_00000278	=	ENSGALT00000013515	XLOC_000099	FAM185A	TSS176	1:12796708-12837319	1119	-	0	0	0.0852477	OK	0	0	0.0859493	OK	0.0615788	0	0.318272	OK
TCONS_00000279	j	ENSGALT00000013512	XLOC_000100	LRRC17	TSS177	1:12838226-12916687	4424	-	5.92071	4.29889	7.54253	OK	0.311289	0.0953176	0.527261	OK	2.29426	1.48329	3.10523	OK
TCONS_00000280	j	ENSGALT00000013512	XLOC_000100	LRRC17	TSS177	1:12838226-12916687	2242	-	12.0574	8.82355	15.2912	OK	0.806172	0.343805	1.26854	OK	4.69353	3.05475	6.33231	OK
TCONS_00000281	=	ENSGALT00000013487	XLOC_000101	ENSGALG00000008288	TSS178	1:12916838-12946956	3242	-	3.32845	2.3257	4.33119	OK	5.55762	3.51043	7.60481	OK	4.87065	3.59581	6.14549	OK
TCONS_00000282	j	ENSGALT00000013487	XLOC_000101	ENSGALG00000008288	TSS178	1:12916838-12946956	2904	-	6.27912e-05	0	0.0226031	OK	6.42933e-05	0	0.023599	OK	0.141241	0	0.567967	OK
TCONS_00000283	j	ENSGALT00000013487	XLOC_000101	ENSGALG00000008288	TSS179	1:12916838-12946956	2972	-	0.0771605	0	0.309712	OK	0.498169	0	1.1399	OK	0	0	0.0227983	OK
TCONS_00000284	j	ENSGALT00000013487	XLOC_000101	ENSGALG00000008288	TSS179	1:12916838-12946956	2965	-	0	0	0.022009	OK	0	0	0.0229724	OK	0.0732969	0	0.378024	OK
TCONS_00000285	j	ENSGALT00000013487	XLOC_000101	ENSGALG00000008288	TSS180	1:12916838-12946956	2476	-	0.0895826	0	0.279983	OK	0.155275	0	0.590677	OK	0.185931	0	0.658327	OK
TCONS_00000286	=	ENSGALT00000047461	XLOC_000102	PMPCB	TSS181	1:12968094-12994206	1540	-	0.157175	0	0.70833	OK	0.128353	0	0.59261	OK	0.0578391	0	0.374213	OK
TCONS_00000287	j	ENSGALT00000013473	XLOC_000102	PMPCB	TSS181	1:12968094-12994206	1621	-	0	0	0.0417516	OK	0	0	0.0418202	OK	0	0	0.0417682	OK
TCONS_00000288	=	ENSGALT00000089059	XLOC_000102	PMPCB	TSS181	1:12968094-12994206	1581	-	1.76666	0	4.1599	OK	1.07372	0	2.72159	OK	0.216602	0	1.08644	OK
TCONS_00000289	=	ENSGALT00000013473	XLOC_000102	PMPCB	TSS181	1:12968094-12994206	1735	-	19.2694	13.5476	24.9912	OK	17.2292	12.1314	22.327	OK	18.4345	12.8318	24.0373	OK
TCONS_00000290	=	ENSGALT00000013403	XLOC_000103	PSMC2	TSS182	1:12994323-13038617	1592	-	114.16	92.0278	136.293	OK	79.9445	62.7472	97.1418	OK	105.564	84.3241	126.805	OK
TCONS_00000291	=	ENSGALT00000087665	XLOC_000103	PSMC2	TSS183	1:12994323-13038617	1485	-	0.0999822	0	0.76272	OK	0.13772	0	0.853043	OK	0.129515	0	0.876068	OK
TCONS_00000292	=	ENSGALT00000081575	XLOC_000104	LHFPL3	TSS184	1:13473707-13709076	997	-	0.182127	0	0.632492	OK	0.125816	0	0.478618	OK	0.0418933	0	0.237791	OK
TCONS_00000293	j	ENSGALT00000081575	XLOC_000104	LHFPL3	TSS184	1:13473707-13709076	3107	-	0.128723	0	0.332713	OK	0.212199	0.00698358	0.417415	OK	0.311055	0.130463	0.491648	OK
TCONS_00000294	-	-	XLOC_000104	-	TSS185	1:13473707-13709076	2635	-	0.125683	0	0.315574	OK	0.260132	0	0.537891	OK	0.0527095	0	0.177313	OK
TCONS_00000295	x	ENSGALT00000052303	XLOC_000105	ENSGALG00000034533	TSS186	1:13737075-13762739	17425	-	1.8756	1.20378	2.54741	OK	2.79673	1.81751	3.77594	OK	1.53967	0.99444	2.08489	OK
TCONS_00000296	x	ENSGALT00000052303	XLOC_000105	ENSGALG00000034533	TSS186	1:13737075-13762739	18290	-	2.78929	2.05474	3.52384	OK	5.03251	3.85669	6.20832	OK	3.06211	2.32897	3.79526	OK
TCONS_00000297	=	ENSGALT00000061103	XLOC_000106	KMT2E	TSS187	1:13764824-13909598	3638	-	0.0015511	0	0.0397542	OK	0.112353	0	0.640545	OK	0.172349	0	0.628317	OK
TCONS_00000298	=	ENSGALT00000013259	XLOC_000106	KMT2E	TSS187	1:13764824-13909598	3842	-	3.79869	1.78477	5.81261	OK	2.38126	0.676832	4.0857	OK	5.1573	2.77324	7.54136	OK
TCONS_00000299	=	ENSGALT00000055084	XLOC_000106	KMT2E	TSS187	1:13764824-13909598	3782	-	2.66341	0.551342	4.77548	OK	7.15239	4.62153	9.68326	OK	2.97643	1.01017	4.94269	OK
TCONS_00000300	=	ENSGALT00000080952	XLOC_000106	KMT2E	TSS187	1:13764824-13909598	3705	-	0.670878	0	1.58448	OK	1.15783	0.0832811	2.23237	OK	0.816398	0	2.01209	OK
TCONS_00000301	-	-	XLOC_000107	-	TSS188	1:13764824-13909598	7945	-	0.417768	0	0.874625	OK	0.289532	0	0.679831	OK	0.614834	0.0174073	1.21226	OK
TCONS_00000302	-	-	XLOC_000107	-	TSS189	1:13764824-13909598	870	-	0.879134	0	3.24824	OK	0.194668	0	1.29173	OK	1.02753	0	3.83441	OK
TCONS_00000303	j	ENSGALT00000013198	XLOC_000108	PUS7	TSS190	1:13975125-13999821	5937	-	1.3032	0.727895	1.87851	OK	1.09582	0.536	1.65563	OK	1.26418	0.706734	1.82163	OK
TCONS_00000304	j	ENSGALT00000013198	XLOC_000108	PUS7	TSS191	1:13975125-13999821	2989	-	5.7989	4.28139	7.3164	OK	6.30633	4.69834	7.91432	OK	5.75531	4.2842	7.22642	OK
TCONS_00000305	j	ENSGALT00000013186	XLOC_000109	RINT1	TSS192	1:14000108-14013602	5523	-	0.22082	0	0.487622	OK	0.0827911	0	0.35525	OK	0.0154398	0	0.0804001	OK
TCONS_00000306	=	ENSGALT00000013186	XLOC_000109	RINT1	TSS192	1:14000108-14013602	3095	-	6.20011	4.56333	7.83689	OK	7.89047	5.95317	9.82776	OK	8.67078	6.498	10.8436	OK
TCONS_00000307	=	ENSGALT00000044097	XLOC_000109	ENSGALG00000028868	TSS193	1:14000108-14013602	6299	-	0.975483	0.431028	1.51994	OK	1.44181	0.849303	2.03431	OK	1.19555	0.492259	1.89885	OK
TCONS_00000309	j	ENSGALT00000013164	XLOC_000110	CDHR3	TSS195	1:14150348-14182948	3488	-	0.0430108	0	0.140043	OK	0.00836913	0	0.0390592	OK	0.0985003	0	0.235643	OK
TCONS_00000310	=	ENSGALT00000013164	XLOC_000110	CDHR3	TSS196	1:14150348-14182948	2883	-	0	0	0.0216885	OK	0.000133386	0	0.0218693	OK	0	0	0.0217288	OK
TCONS_00000311	=	ENSGALT00000055048	XLOC_000110	CDHR3	TSS197	1:14150348-14182948	2865	-	0.0480175	0	0.133068	OK	0.00647051	0	0.0454057	OK	0.0964539	0	0.255921	OK
TCONS_00000312	=	ENSGALT00000075395	XLOC_000110	CDHR3	TSS198	1:14150348-14182948	4068	-	0.0199055	0	0.0618801	OK	0.0913944	0.0219772	0.160812	OK	0.128937	0.0257672	0.232107	OK
TCONS_00000313	=	ENSGALT00000013116	XLOC_000111	PIK3CG	TSS199	1:14408590-14444755	6207	-	2.89953	1.58432	4.21473	OK	7.41004	3.56776	11.2523	OK	4.2527	1.39363	7.11176	OK
TCONS_00000314	j	ENSGALT00000013116	XLOC_000111	PIK3CG	TSS200	1:14408590-14444755	5550	-	1.14	0	2.36082	OK	1.57981	0	5.36219	OK	1.86416	0	4.73772	OK
TCONS_00000315	j	ENSGALT00000013116	XLOC_000111	PIK3CG	TSS201	1:14408590-14444755	2730	-	0.0136117	0	0.0916992	OK	0.133488	0	0.71143	OK	0.100464	0	0.393535	OK
TCONS_00000316	j	ENSGALT00000013116	XLOC_000111	PIK3CG	TSS202	1:14408590-14444755	2559	-	0.000237147	0	0.0327104	OK	0	0	0.0339767	OK	0.0495028	0	0.241382	OK
TCONS_00000317	j	ENSGALT00000013087	XLOC_000112	PRKAR2B	TSS203	1:14465513-14552005	6503	-	0.340796	0.00584515	0.675747	OK	0.351216	0.103873	0.598558	OK	0.225611	0	0.577941	OK
TCONS_00000318	j	ENSGALT00000013087	XLOC_000112	PRKAR2B	TSS204	1:14465513-14552005	1904	-	0.526991	0.126929	0.927053	OK	1.28521	0.480172	2.09024	OK	0.521724	0.0264337	1.01702	OK
TCONS_00000319	=	ENSGALT00000013087	XLOC_000112	PRKAR2B	TSS204	1:14465513-14552005	5559	-	0	0	0.0125713	OK	0	0	0.013005	OK	0	0	0.012924	OK
TCONS_00000320	j	ENSGALT00000013087	XLOC_000112	PRKAR2B	TSS205	1:14465513-14552005	1453	-	0.0215316	0	0.135366	OK	0	0	0.045139	OK	0	0	0.0449021	OK
TCONS_00000321	j	ENSGALT00000013087	XLOC_000112	PRKAR2B	TSS206	1:14465513-14552005	5200	-	0.67044	0.273492	1.06739	OK	0.637032	0	1.36806	OK	0.440544	0	1.08398	OK
TCONS_00000322	j	ENSGALT00000013087	XLOC_000112	PRKAR2B	TSS207	1:14465513-14552005	5142	-	0.0033459	0	0.0217649	OK	0.330951	0	1.0496	OK	0.26614	0	1.11748	OK
TCONS_00000323	=	ENSGALT00000013062	XLOC_000113	HBP1	TSS208	1:14555739-14765791	1741	-	23.0673	12.4745	33.6602	OK	58.2672	35.2903	81.2441	OK	20.5249	9.83189	31.2179	OK
TCONS_00000324	o	ENSGALT00000013029	XLOC_000114	ENSGALG00000008032	TSS209	1:14555739-14765791	171432	-	0.241229	0.141097	0.341362	OK	0.584081	0.377039	0.791123	OK	0.376114	0.238282	0.513945	OK
TCONS_00000325	=	ENSGALT00000013029	XLOC_000114	ENSGALG00000008032	TSS210	1:14555739-14765791	49163	-	0.438143	0.15346	0.722827	OK	0.644168	0.151512	1.13682	OK	0.457481	0.173802	0.741159	OK
TCONS_00000326	o	ENSGALT00000013029	XLOC_000114	ENSGALG00000008032	TSS211	1:14555739-14765791	45176	-	0.135946	0	0.37057	OK	0.09518	0	0.40384	OK	0.0444581	0	0.159405	OK
TCONS_00000328	=	ENSGALT00000039460	XLOC_000115	DUS4L	TSS213	1:14555739-14765791	2120	-	3.53561	0	7.16936	OK	2.74157	0	7.85715	OK	3.75973	0	7.69229	OK
TCONS_00000329	=	ENSGALT00000013000	XLOC_000116	BCAP29	TSS214	1:14768809-14792300	1945	-	84.0382	69.1864	98.8901	OK	85.4046	70.3221	100.487	OK	83.2842	68.4646	98.1039	OK
TCONS_00000330	=	ENSGALT00000081900	XLOC_000116	BCAP29	TSS215	1:14768809-14792300	1728	-	0.662964	0	2.21107	OK	0	0	0.045769	OK	0.840328	0	3.03596	OK
TCONS_00000331	j	ENSGALT00000012986	XLOC_000117	SLC26A4	TSS216	1:14802882-14832781	12247	-	0.00855932	0	0.0349772	OK	0.015903	0	0.064104	OK	0.010707	0	0.0423363	OK
TCONS_00000332	j	ENSGALT00000012986	XLOC_000117	SLC26A4	TSS216	1:14802882-14832781	14552	-	0	0	0.00545284	OK	0	0	0.00558349	OK	0	0	0.00551855	OK
TCONS_00000333	=	ENSGALT00000012986	XLOC_000117	SLC26A4	TSS216	1:14802882-14832781	16177	-	0.151624	0.0303077	0.27294	OK	0.207491	0.0403211	0.374661	OK	0.282723	0.133672	0.431773	OK
TCONS_00000334	j	ENSGALT00000012986	XLOC_000117	SLC26A4	TSS216	1:14802882-14832781	11908	-	0.0264535	0	0.0733052	OK	0.0767779	0	0.162635	OK	0.0345059	0	0.0905833	OK
TCONS_00000335	j	ENSGALT00000012986	XLOC_000117	SLC26A4	TSS216	1:14802882-14832781	15285	-	0.0206345	0	0.062365	OK	0.0180396	0	0.063553	OK	0.00356927	0	0.0201136	OK
TCONS_00000336	j	ENSGALT00000060943	XLOC_000117	CBLL1	TSS217	1:14802882-14832781	8560	-	0.889882	0.560682	1.21908	OK	1.04806	0.443881	1.65225	OK	0.959809	0.524972	1.39465	OK
TCONS_00000337	j	ENSGALT00000060943	XLOC_000117	CBLL1	TSS217	1:14802882-14832781	6605	-	0.476339	0.0917928	0.860885	OK	0.262292	0.0254509	0.499134	OK	0.378833	0	0.819122	OK
TCONS_00000338	j	ENSGALT00000060943	XLOC_000117	CBLL1	TSS217	1:14802882-14832781	7937	-	0.235968	0.0424817	0.429454	OK	0.772076	0.339253	1.2049	OK	0.285274	0.029699	0.540848	OK
TCONS_00000340	=	ENSGALT00000084459	XLOC_000118	DLD	TSS219	1:14867127-14880879	2177	-	0.13282	0	0.602137	OK	0.0820693	0	0.484729	OK	0.240539	0	0.936893	OK
TCONS_00000341	=	ENSGALT00000068183	XLOC_000118	DLD	TSS219	1:14867127-14880879	2525	-	35.1852	27.1745	43.1959	OK	39.3961	31.584	47.2081	OK	41.8841	30.4986	53.2695	OK
TCONS_00000342	=	ENSGALT00000012884	XLOC_000118	DLD	TSS219	1:14867127-14880879	2016	-	12.0125	5.28161	18.7434	OK	10.2778	5.65974	14.8959	OK	13.0519	2.05809	24.0456	OK
TCONS_00000343	=	ENSGALT00000084552	XLOC_000119	ERGIC2	TSS220	1:14926772-15001585	3206	-	0.648358	0	1.51606	OK	0.308841	0	0.864798	OK	0.869474	0	1.93817	OK
TCONS_00000344	=	ENSGALT00000011632	XLOC_000119	ERGIC2	TSS220	1:14926772-15001585	3161	-	2.54251	0.37813	4.70688	OK	0.480444	0	1.54352	OK	1.21753	0	2.70944	OK
TCONS_00000345	=	ENSGALT00000058658	XLOC_000119	ERGIC2	TSS221	1:14926772-15001585	3261	-	23.9796	19.1812	28.7781	OK	18.6326	14.9076	22.3577	OK	27.3776	22.2169	32.5383	OK
TCONS_00000346	j	ENSGALT00000073744	XLOC_000120	SLC2A13	TSS222	1:15117048-15255148	9680	-	3.54604	2.30462	4.78746	OK	3.14529	2.21733	4.07326	OK	4.43862	3.09134	5.78591	OK
TCONS_00000347	j	ENSGALT00000073744	XLOC_000120	SLC2A13	TSS223	1:15117048-15255148	11720	-	1.37052	0.662886	2.07814	OK	1.20612	0.709963	1.70227	OK	1.09143	0.474777	1.70808	OK
TCONS_00000348	j	ENSGALT00000073744	XLOC_000120	SLC2A13	TSS224	1:15117048-15255148	9107	-	0.0580051	0	0.247346	OK	0.0341799	0	0.157762	OK	0	0	0.00866002	OK
TCONS_00000349	j	ENSGALT00000073744	XLOC_000120	SLC2A13	TSS225	1:15117048-15255148	9078	-	0.5759	0	1.99602	OK	0.753028	0.0575521	1.4485	OK	0.765879	0	2.20851	OK
TCONS_00000350	j	ENSGALT00000073744	XLOC_000120	SLC2A13	TSS226	1:15117048-15255148	8716	-	0	0	0.0089285	OK	0.0222575	0	0.114346	OK	0	0	0.00903831	OK
TCONS_00000351	=	ENSGALT00000061735	XLOC_000120	SLC2A13	TSS227	1:15117048-15255148	8962	-	0.291737	0	0.771071	OK	0.072455	0	0.312624	OK	0.645782	0	1.48455	OK
TCONS_00000352	=	ENSGALT00000048247	XLOC_000120	SLC2A13	TSS228	1:15117048-15255148	9102	-	1.10157	0.490778	1.71236	OK	1.12225	0.147022	2.09747	OK	1.22407	0.464382	1.98377	OK
TCONS_00000353	j	ENSGALT00000073744	XLOC_000120	SLC2A13	TSS229	1:15117048-15255148	8903	-	0.812537	0	2.13609	OK	0.41211	0	1.60121	OK	1.52332	0	3.20103	OK
TCONS_00000354	j	ENSGALT00000073744	XLOC_000120	SLC2A13	TSS230	1:15117048-15255148	7825	-	0.0184395	0	0.0997271	OK	0	0	0.0102382	OK	0	0	0.010134	OK
TCONS_00000355	j	ENSGALT00000073744	XLOC_000120	SLC2A13	TSS231	1:15117048-15255148	7506	-	0	0	0.0103936	OK	0.0116327	0	0.0708614	OK	0	0	0.0105295	OK
TCONS_00000356	=	ENSGALT00000054844	XLOC_000121	ABCD2	TSS232	1:15275314-15327802	9848	-	3.08938	2.34913	3.82962	OK	3.38027	2.6367	4.12383	OK	4.30621	3.42712	5.1853	OK
TCONS_00000357	j	ENSGALT00000054844	XLOC_000121	ABCD2	TSS232	1:15275314-15327802	9970	-	0.266488	0	0.646624	OK	0.189753	0	0.455207	OK	0.180384	0	0.386948	OK
TCONS_00000358	=	ENSGALT00000059410	XLOC_000121	ENSGALG00000036458	TSS233	1:15275314-15327802	1053	-	0.110805	0	0.524529	OK	0.0427822	0	0.318729	OK	0.296786	0	1.21774	OK
TCONS_00000359	j	ENSGALT00000054153	XLOC_000122	KIF21A	TSS234	1:15334381-15435789	6836	-	0.208803	0	0.60666	OK	0.305065	0.0377265	0.572404	OK	0.243122	0	0.662756	OK
TCONS_00000360	j	ENSGALT00000054153	XLOC_000122	KIF21A	TSS234	1:15334381-15435789	6842	-	0.309584	0	0.720412	OK	0.173275	0	0.480953	OK	0.300783	0	0.742102	OK
TCONS_00000361	=	ENSGALT00000070590	XLOC_000122	KIF21A	TSS235	1:15334381-15435789	6757	-	0.399271	0	0.972538	OK	0.467161	0	1.00546	OK	0.314126	0.11371	0.514542	OK
TCONS_00000362	j	ENSGALT00000054153	XLOC_000122	KIF21A	TSS235	1:15334381-15435789	7891	-	0.437612	0.166555	0.708668	OK	0.21975	0	0.553426	OK	0.24389	0	0.671288	OK
TCONS_00000363	=	ENSGALT00000011493	XLOC_000122	KIF21A	TSS235	1:15334381-15435789	5182	-	3.93141e-05	0	0.00995965	OK	0	0	0.0101131	OK	0	0	0.010101	OK
TCONS_00000364	=	ENSGALT00000054153	XLOC_000122	KIF21A	TSS235	1:15334381-15435789	5311	-	0.0118151	0	0.064758	OK	0.0100233	0	0.0543859	OK	0	0	0.00990469	OK
TCONS_00000365	=	ENSGALT00000062476	XLOC_000122	KIF21A	TSS235	1:15334381-15435789	5212	-	0	0	0.0099767	OK	0.00024991	0	0.0104103	OK	0	0	0.010144	OK
TCONS_00000366	=	ENSGALT00000082706	XLOC_000122	KIF21A	TSS235	1:15334381-15435789	5083	-	0	0	0.01014	OK	0.0300413	0	0.125399	OK	0	0	0.0103259	OK
TCONS_00000367	j	ENSGALT00000054153	XLOC_000122	KIF21A	TSS235	1:15334381-15435789	7870	-	1.08343	0.671807	1.49505	OK	0.590266	0.110053	1.07048	OK	1.3281	0.696836	1.95937	OK
TCONS_00000368	=	ENSGALT00000068470	XLOC_000122	KIF21A	TSS236	1:15334381-15435789	5115	-	0	0	0.00968696	OK	0	0	0.00989549	OK	0	0	0.00987576	OK
TCONS_00000369	j	ENSGALT00000085215	XLOC_000123	ENSGALG00000043872	TSS237	1:15439406-15482407	2427	-	0.000708579	0	0.0339289	OK	0.000495548	0	0.0311334	OK	0.000569871	0	0.0333442	OK
TCONS_00000370	=	ENSGALT00000085215	XLOC_000123	ENSGALG00000043872	TSS237	1:15439406-15482407	2463	-	3.78437e-05	0	0.0328429	OK	7.53768e-05	0	0.0303333	OK	9.8891e-06	0	0.032399	OK
TCONS_00000371	=	ENSGALT00000083254	XLOC_000123	ENSGALG00000043872	TSS237	1:15439406-15482407	2433	-	0.014591	0	0.0482509	OK	0.0238568	0	0.0673587	OK	0.0172119	0	0.0641178	OK
TCONS_00000372	=	ENSGALT00000011366	XLOC_000124	CPNE8	TSS238	1:15506806-15606553	7200	-	4.58896	3.65724	5.52068	OK	10.2342	8.30662	12.1619	OK	5.51967	4.37794	6.66141	OK
TCONS_00000373	j	ENSGALT00000011366	XLOC_000124	CPNE8	TSS239	1:15506806-15606553	6770	-	0.167561	0	0.372244	OK	0.254079	0	0.748324	OK	0.359724	0	0.743168	OK
TCONS_00000374	j	ENSGALT00000021255	XLOC_000125	TPRKB	TSS240	1:15688248-15702692	1670	-	1.4058	0	2.81792	OK	0.727732	0	1.56298	OK	1.56756	0.0830868	3.05203	OK
TCONS_00000375	=	ENSGALT00000021255	XLOC_000125	TPRKB	TSS240	1:15688248-15702692	1814	-	11.2215	7.83321	14.6098	OK	5.32019	3.45016	7.19023	OK	10.2673	7.04657	13.4881	OK
TCONS_00000376	j	ENSGALT00000007817	XLOC_000126	GTSE1	TSS241	1:15710281-15721795	3079	-	0.997675	0	2.92881	OK	1.76536	0.952225	2.5785	OK	0.235005	0	1.00986	OK
TCONS_00000377	j	ENSGALT00000007817	XLOC_000126	GTSE1	TSS241	1:15710281-15721795	1852	-	0.139991	0	0.610763	OK	0.351885	0	1.4976	OK	0.358692	0	1.15608	OK
TCONS_00000378	=	ENSGALT00000007817	XLOC_000126	GTSE1	TSS241	1:15710281-15721795	2537	-	3.95624	2.48898	5.4235	OK	4.30922	2.66317	5.95527	OK	4.31866	2.89461	5.7427	OK
TCONS_00000379	j	ENSGALT00000007817	XLOC_000126	GTSE1	TSS241	1:15710281-15721795	3049	-	0.375295	0	1.3835	OK	0.000647039	0	0.0211659	OK	1.30616	0	2.93566	OK
TCONS_00000380	j	ENSGALT00000007817	XLOC_000126	GTSE1	TSS241	1:15710281-15721795	3002	-	2.01227	0.212055	3.81249	OK	1.82049	0.927878	2.71311	OK	1.9112	0.369985	3.45242	OK
TCONS_00000381	j	ENSGALT00000007817	XLOC_000126	GTSE1	TSS241	1:15710281-15721795	2960	-	0	0	0.0208298	OK	0.135435	0	0.388827	OK	0	0	0.0210107	OK
TCONS_00000382	j	ENSGALT00000053602	XLOC_000127	TRMU	TSS242	1:15721900-15734181	3502	-	2.64589	1.47353	3.81826	OK	3.03176	1.75606	4.30746	OK	3.29903	2.02749	4.57057	OK
TCONS_00000383	j	ENSGALT00000053602	XLOC_000127	TRMU	TSS242	1:15721900-15734181	3507	-	0.272803	0	0.574034	OK	0.468446	0.069438	0.867454	OK	0.345957	0	0.914244	OK
TCONS_00000384	=	ENSGALT00000053602	XLOC_000127	TRMU	TSS242	1:15721900-15734181	2882	-	1.73852	0.561436	2.9156	OK	1.10519	0.00319461	2.20718	OK	1.0646	0.0410389	2.08817	OK
TCONS_00000385	-	-	XLOC_000128	-	TSS243	1:15919453-15922931	3478	-	8.62587	6.82022	10.4315	OK	3.6741	2.78448	4.56372	OK	6.61222	5.15629	8.06816	OK
TCONS_00000386	-	-	XLOC_000128	-	TSS243	1:15919453-15922931	3267	-	0.0254275	0	0.144628	OK	0	0	0.0234942	OK	0	0	0.0233049	OK
TCONS_00000387	j	ENSGALT00000060316	XLOC_000129	ENSGALG00000034274	TSS244	1:15936854-16016952	8640	-	0.447707	0	0.976715	OK	0.632801	0	1.78991	OK	0.781978	0.16999	1.39397	OK
TCONS_00000388	j	ENSGALT00000060316	XLOC_000129	ENSGALG00000034274	TSS245	1:15936854-16016952	9096	-	3.14495	2.33606	3.95383	OK	4.23055	2.3703	6.09081	OK	5.1248	3.97443	6.27516	OK
TCONS_00000389	j	ENSGALT00000060316	XLOC_000129	ENSGALG00000034274	TSS246	1:15936854-16016952	8298	-	0.000130968	0	0.00838431	OK	1.50753	0	3.08055	OK	0.00149331	0	0.0202382	OK
TCONS_00000390	=	ENSGALT00000080308	XLOC_000129	ENSGALG00000035169	TSS247	1:15936854-16016952	324	-	0.592506	0	3.37183	OK	0	0	0.699433	OK	0.232934	0	2.35398	OK
TCONS_00000391	=	ENSGALT00000046895	XLOC_000129	ENSGALG00000034274	TSS248	1:15936854-16016952	1346	-	0.401958	0	1.14243	OK	0.94293	0	2.50569	OK	0.256146	0	1.02223	OK
TCONS_00000392	=	ENSGALT00000060316	XLOC_000129	ENSGALG00000034274	TSS248	1:15936854-16016952	1364	-	0.000424541	0	0.0543554	OK	0.00117299	0	0.0557445	OK	0	0	0.0543652	OK
TCONS_00000393	j	ENSGALT00000060316	XLOC_000129	ENSGALG00000034274	TSS248	1:15936854-16016952	4490	-	0.00511377	0	0.0465541	OK	0	0	0.0174451	OK	0	0	0.0171515	OK
TCONS_00000394	=	ENSGALT00000087733	XLOC_000130	ENSGALG00000044947	TSS249	1:16034417-16044142	309	-	0	0	0	OK	0	0	0	OK	0	0	0	OK
TCONS_00000395	=	ENSGALT00000083297	XLOC_000131	ENSGALG00000046441	TSS250	1:16109135-16110123	939	-	1.02112	0.430338	1.61191	OK	5.60492	3.8182	7.39164	OK	3.58927	2.28208	4.89647	OK
TCONS_00000396	=	ENSGALT00000073403	XLOC_000132	TBC1D22A	TSS251	1:16200282-16355412	4819	-	9.858	7.97084	11.7452	OK	7.56521	6.06667	9.06376	OK	9.78612	7.91362	11.6586	OK
TCONS_00000397	j	ENSGALT00000061566	XLOC_000133	FAM19A5	TSS252	1:17084251-17504686	3242	-	0.0709068	0	0.281729	OK	0.0246315	0	0.125921	OK	0.0290092	0	0.142272	OK
TCONS_00000398	=	ENSGALT00000061566	XLOC_000133	FAM19A5	TSS253	1:17084251-17504686	33263	-	0.383669	0.271154	0.496185	OK	0.757616	0.568447	0.946785	OK	0.571809	0.426638	0.716979	OK
TCONS_00000399	=	ENSGALT00000082066	XLOC_000133	FAM19A5	TSS254	1:17084251-17504686	3712	-	2.4033	1.3827	3.4239	OK	4.45422	2.86256	6.04589	OK	2.87903	1.62725	4.13081	OK
TCONS_00000400	=	ENSGALT00000039228	XLOC_000133	FAM19A5	TSS255	1:17084251-17504686	378	-	5.65821	0	13.7102	OK	6.91132	0	18.0067	OK	6.33367	0	15.7814	OK
TCONS_00000401	j	ENSGALT00000061566	XLOC_000133	FAM19A5	TSS256	1:17084251-17504686	3373	-	0.155226	0	0.426095	OK	0.167236	0	0.486156	OK	0.229762	0	0.578013	OK
TCONS_00000402	=	ENSGALT00000045291	XLOC_000134	ENSGALG00000026681	TSS258	1:17084251-17504686	95	-	0	0	0.75995	OK	0	0	0.75995	OK	0	0	0.75995	OK
TCONS_00000403	j	ENSGALT00000039228	XLOC_000133	FAM19A5	TSS257	1:17084251-17504686	2518	-	0.509239	0.0211507	0.997328	OK	0.297282	0	0.857287	OK	0.528739	0	1.17596	OK
TCONS_00000404	=	ENSGALT00000061683	XLOC_000135	ENSGALG00000039992	TSS259	1:17823676-17823940	264	-	0	0	0	OK	0	0	0	OK	0.123755	0	0.475709	OK
TCONS_00000405	=	ENSGALT00000070485	XLOC_000136	ENSGALG00000036810	TSS260	1:18086375-18228453	868	-	0.527113	0.135075	0.919151	OK	0.429418	0.0976743	0.761162	OK	0.350962	0.048755	0.653169	OK
TCONS_00000406	o	ENSGALT00000061375	XLOC_000137	ZBED4	TSS261	1:18747412-18846557	22465	-	2.97785	2.05932	3.89637	OK	3.45259	2.23686	4.66833	OK	3.14567	2.11531	4.17602	OK
TCONS_00000407	o	ENSGALT00000061375	XLOC_000137	ZBED4	TSS262	1:18747412-18846557	12126	-	5.206	3.56944	6.84255	OK	7.76015	5.44935	10.071	OK	5.90203	4.1292	7.67486	OK
TCONS_00000408	-	-	XLOC_000137	-	TSS263	1:18747412-18846557	4348	-	1.28406	0	2.90959	OK	1.85995	0	4.02192	OK	1.56341	0	3.27681	OK
TCONS_00000410	=	ENSGALT00000013929	XLOC_000138	CRELD2	TSS265	1:18865359-18876467	1695	-	37.9396	30.861	45.0182	OK	178.793	148.554	209.033	OK	199.421	165.774	233.068	OK
TCONS_00000411	-	-	XLOC_000139	-	TSS266	1:19170371-19172452	1954	-	0.15667	0.0170205	0.29632	OK	0.101488	0	0.212559	OK	0.16014	0.0178522	0.302428	OK
TCONS_00000412	=	ENSGALT00000074452	XLOC_000140	MOV10L1	TSS267	1:20105953-20124074	2054	-	0.0357026	0	0.199321	OK	0.0314038	0	0.0857344	OK	0.0164105	0	0.0926782	OK
TCONS_00000413	=	ENSGALT00000054966	XLOC_000140	MOV10L1	TSS267	1:20105953-20124074	2078	-	0.129988	0	0.302009	OK	0.000490396	0	0.0311313	OK	0.0480271	0	0.128319	OK
TCONS_00000414	-	-	XLOC_000141	-	TSS268	1:20157968-20179186	965	-	1.68357	0	4.14762	OK	1.01508	0	2.65983	OK	1.55421	0	3.31808	OK
TCONS_00000415	j	ENSGALT00000000003	XLOC_000141	PANX2	TSS268	1:20157968-20179186	4090	-	0.248167	0	0.809653	OK	0.185909	0	0.66339	OK	0.248475	0.00429453	0.492656	OK
TCONS_00000416	-	-	XLOC_000141	-	TSS268	1:20157968-20179186	3669	-	0.900116	0.379121	1.42111	OK	0.643871	0.196077	1.09166	OK	0.569124	0.182587	0.95566	OK
TCONS_00000417	j	ENSGALT00000000003	XLOC_000141	PANX2	TSS268	1:20157968-20179186	3766	-	0.120349	0	0.435341	OK	0.0307004	0	0.165438	OK	0.0742952	0	0.305501	OK
TCONS_00000418	j	ENSGALT00000000003	XLOC_000141	PANX2	TSS268	1:20157968-20179186	7200	-	0	0	0.0100323	OK	0	0	0.0102283	OK	0	0	0.0101801	OK
TCONS_00000419	j	ENSGALT00000000003	XLOC_000141	PANX2	TSS268	1:20157968-20179186	8025	-	0.185042	0	0.392828	OK	0.187602	0	0.406891	OK	0.105602	0	0.246674	OK
TCONS_00000420	j	ENSGALT00000000003	XLOC_000141	PANX2	TSS269	1:20157968-20179186	4035	-	0.0659189	0	0.276736	OK	0.00123241	0	0.0187076	OK	0.0315972	0	0.172223	OK
TCONS_00000421	j	ENSGALT00000000003	XLOC_000141	PANX2	TSS270	1:20157968-20179186	3320	-	0.00286649	0	0.0309703	OK	0.0687703	0	0.244917	OK	0.114681	0	0.352812	OK
TCONS_00000422	-	-	XLOC_000141	-	TSS271	1:20157968-20179186	1127	-	0.916282	0.0460643	1.7865	OK	0.908254	0.0965657	1.71994	OK	0.700596	0.0715321	1.32966	OK
TCONS_00000423	=	ENSGALT00000000003	XLOC_000141	PANX2	TSS272	1:20157968-20179186	9875	-	0.269043	0.122924	0.415162	OK	0.184736	0.0102298	0.359241	OK	0.150116	0.0378128	0.26242	OK
TCONS_00000424	j	ENSGALT00000000003	XLOC_000141	PANX2	TSS273	1:20157968-20179186	4126	-	0.0150692	0	0.0825525	OK	0.0787587	0	0.335603	OK	0.0299649	0	0.15793	OK
TCONS_00000425	j	ENSGALT00000000003	XLOC_000141	PANX2	TSS274	1:20157968-20179186	3894	-	0.0648428	0	0.273042	OK	0.063602	0	0.237133	OK	0.0639669	0	0.241954	OK
TCONS_00000426	j	ENSGALT00000063163	XLOC_000142	TRABD	TSS275	1:20221149-20256254	7101	-	0.713266	0.0904269	1.33611	OK	1.30832	0.332835	2.28381	OK	0.645406	0.04462	1.24619	OK
TCONS_00000427	j	ENSGALT00000063163	XLOC_000142	TRABD	TSS275	1:20221149-20256254	7127	-	0	0	0.0110397	OK	0.0406608	0	0.200134	OK	0.0295027	0	0.146808	OK
TCONS_00000428	j	ENSGALT00000063163	XLOC_000142	TRABD	TSS276	1:20221149-20256254	3946	-	0.174733	0	0.539663	OK	0.517987	0	1.34459	OK	0.0803517	0	0.331852	OK
TCONS_00000429	j	ENSGALT00000063163	XLOC_000142	TRABD	TSS276	1:20221149-20256254	4078	-	0	0	0.0179749	OK	0	0	0.0183315	OK	0	0	0.0182173	OK
TCONS_00000430	=	ENSGALT00000063163	XLOC_000142	TRABD	TSS276	1:20221149-20256254	3997	-	5.35434	3.27428	7.43439	OK	6.99158	3.88469	10.0985	OK	5.63248	3.55175	7.7132	OK
TCONS_00000431	j	ENSGALT00000063163	XLOC_000142	TRABD	TSS277	1:20221149-20256254	3910	-	0	0	0.0185894	OK	0	0	0.0189914	OK	0	0	0.0188567	OK
TCONS_00000432	j	ENSGALT00000063163	XLOC_000142	TRABD	TSS277	1:20221149-20256254	3910	-	0.146929	0	0.673493	OK	0.000254707	0	0.0192461	OK	0.338377	0	1.09508	OK
TCONS_00000433	j	ENSGALT00000063163	XLOC_000142	TRABD	TSS278	1:20221149-20256254	4239	-	14.986	11.6298	18.3423	OK	21.4828	16.776	26.1895	OK	15.0455	11.6872	18.4038	OK
TCONS_00000434	o	ENSGALT00000078171	XLOC_000143	ENSGALG00000041357	TSS279	1:20258119-20290113	3246	-	0.157166	0.035919	0.278414	OK	0.49543	0.140323	0.850537	OK	0.427411	0.180607	0.674215	OK
TCONS_00000435	=	ENSGALT00000078171	XLOC_000143	ENSGALG00000041357	TSS280	1:20258119-20290113	596	-	0.198743	0	0.732564	OK	0.524176	0	1.85324	OK	0.445533	0	1.256	OK
TCONS_00000436	=	ENSGALT00000066608	XLOC_000144	SELENOO	TSS281	1:20290346-20303290	5100	-	6.23435	4.31605	8.15264	OK	16.7487	10.7941	22.7032	OK	5.91222	3.43286	8.39158	OK
TCONS_00000437	j	ENSGALT00000066608	XLOC_000144	SELENOO	TSS282	1:20290346-20303290	4657	-	2.00762	0.457292	3.55795	OK	8.71611	4.46791	12.9643	OK	2.66056	0.626039	4.69507	OK
TCONS_00000438	j	ENSGALT00000066608	XLOC_000144	SELENOO	TSS283	1:20290346-20303290	4283	-	0.70645	0	1.4382	OK	0.838145	0	2.65067	OK	0.335457	0	0.958347	OK
TCONS_00000439	j	ENSGALT00000062893	XLOC_000145	ZNF800	TSS284	1:20867137-20890271	6670	-	0.42188	0.137092	0.706668	OK	0.788288	0.270296	1.30628	OK	0.691104	0.283057	1.09915	OK
TCONS_00000440	j	ENSGALT00000062893	XLOC_000145	ZNF800	TSS285	1:20867137-20890271	12423	-	4.56245e-05	0	0.00549065	OK	0	0	0.00564763	OK	1.01905e-05	0	0.00558876	OK
TCONS_00000441	j	ENSGALT00000062893	XLOC_000145	ZNF800	TSS286	1:20867137-20890271	11594	-	0.0305176	0	0.105726	OK	0.0067192	0	0.0445216	OK	0.0184946	0	0.0946958	OK
TCONS_00000442	j	ENSGALT00000062893	XLOC_000145	ZNF800	TSS286	1:20867137-20890271	11842	-	0.102285	0.00109834	0.203473	OK	0.143258	0	0.341024	OK	0.0569035	0	0.190487	OK
TCONS_00000443	j	ENSGALT00000062893	XLOC_000145	ZNF800	TSS287	1:20867137-20890271	11639	-	0.289517	0.126953	0.452081	OK	0.625888	0.272139	0.979636	OK	0.462372	0.196094	0.728649	OK
TCONS_00000444	=	ENSGALT00000062893	XLOC_000145	ZNF800	TSS288	1:20867137-20890271	5153	-	1.517	0.971262	2.06274	OK	4.38468	3.03783	5.73154	OK	2.54811	1.7065	3.38973	OK
TCONS_00000445	j	ENSGALT00000062893	XLOC_000145	ZNF800	TSS289	1:20867137-20890271	10988	-	0.498972	0.261527	0.736418	OK	1.59425	0.91344	2.27505	OK	0.916312	0.551366	1.28126	OK
TCONS_00000446	j	ENSGALT00000077191	XLOC_000146	GRM8	TSS290	1:20922751-21246623	3721	-	0.387783	0.210665	0.564902	OK	0.380648	0.16045	0.600846	OK	0.267856	0.0150637	0.520648	OK
TCONS_00000447	=	ENSGALT00000065046	XLOC_000146	GRM8	TSS291	1:20922751-21246623	3068	-	0.0598531	0	0.277965	OK	0.223478	0.0109344	0.436021	OK	0.0794203	0	0.321214	OK
TCONS_00000448	j	ENSGALT00000077191	XLOC_000146	GRM8	TSS292	1:20922751-21246623	2630	-	0.136024	0	0.350675	OK	0.0716159	0	0.17691	OK	0.0185579	0	0.08596	OK
TCONS_00000449	j	ENSGALT00000072310	XLOC_000147	ENSGALG00000038827	TSS293	1:21500069-21509034	564	-	0	0	0	OK	0	0	0	OK	0	0	0	OK
TCONS_00000450	=	ENSGALT00000072310	XLOC_000147	ENSGALG00000038827	TSS293	1:21500069-21509034	415	-	0	0	0	OK	0	0	0	OK	0	0	0	OK
TCONS_00000451	=	ENSGALT00000050226	XLOC_000147	ENSGALG00000038827	TSS293	1:21500069-21509034	574	-	0	0	0	OK	0	0	0	OK	0	0	0	OK
TCONS_00000452	=	ENSGALT00000054583	XLOC_000147	ENSGALG00000038827	TSS294	1:21500069-21509034	573	-	0	0	0	OK	0	0	0	OK	0	0	0	OK
TCONS_00000453	j	ENSGALT00000030716	XLOC_000148	POT1	TSS295	1:21741961-21804860	4205	-	4.73846	3.70072	5.77621	OK	2.87416	2.01306	3.73526	OK	5.3833	4.23226	6.53435	OK
TCONS_00000454	=	ENSGALT00000076126	XLOC_000148	POT1	TSS295	1:21741961-21804860	1686	-	0.385126	0	0.985835	OK	0.471494	0	1.26457	OK	0.68979	0	1.51708	OK
TCONS_00000455	j	ENSGALT00000030716	XLOC_000148	POT1	TSS296	1:21741961-21804860	4363	-	0.118267	0	0.33953	OK	0.138114	0	0.461054	OK	0.0498662	0	0.160474	OK
TCONS_00000456	j	ENSGALT00000046405	XLOC_000149	GPR37	TSS297	1:21842563-21857393	4288	-	1.70396	1.22132	2.18659	OK	3.29646	2.47464	4.11828	OK	0.965535	0.640763	1.29031	OK
TCONS_00000457	=	ENSGALT00000055995	XLOC_000150	ENSGALG00000037808	TSS298	1:22105310-22153000	1410	-	0.0131403	0	0.0594654	OK	0.0277575	0	0.0944629	OK	0.00616111	0	0.0535004	OK
TCONS_00000458	=	ENSGALT00000081724	XLOC_000151	WASL	TSS299	1:22209090-22259092	5896	-	1.03822	0.274668	1.80178	OK	1.02196	0.127569	1.91634	OK	1.44957	0.383619	2.51552	OK
TCONS_00000459	=	ENSGALT00000014301	XLOC_000151	WASL	TSS299	1:22209090-22259092	4520	-	5.70632	3.81169	7.60094	OK	9.49126	6.34742	12.6351	OK	8.35129	5.64832	11.0543	OK
TCONS_00000460	=	ENSGALT00000046940	XLOC_000152	ENSGALG00000038974	TSS300	1:22259321-22283921	927	-	0.0440508	0	0.252299	OK	0.192819	0	0.565708	OK	0.234753	0	0.624319	OK
TCONS_00000461	=	ENSGALT00000087766	XLOC_000153	NDUFA5	TSS301	1:22307519-22312663	833	-	2.10239	0	4.93503	OK	1.27543	0	3.6368	OK	1.61066	0	4.15174	OK
TCONS_00000462	=	ENSGALT00000014337	XLOC_000153	NDUFA5	TSS301	1:22307519-22312663	1138	-	58.1414	46.989	69.2938	OK	39.4808	31.4222	47.5393	OK	55.9343	45.0764	66.7923	OK
TCONS_00000463	=	ENSGALT00000043378	XLOC_000154	ENSGALG00000028064	TSS302	1:22307519-22312663	95	-	0	0	0.75995	OK	0	0	0.75995	OK	0	0	0.75995	OK
TCONS_00000464	=	ENSGALT00000014340	XLOC_000155	IQUB	TSS303	1:22315242-22335010	2169	-	0.474185	0.266507	0.681864	OK	0.57698	0.340247	0.813714	OK	0.531846	0.304403	0.759288	OK
TCONS_00000465	=	ENSGALT00000014357	XLOC_000156	ATP6AP1	TSS304	1:22343251-22397259	2281	-	30.0832	24.4149	35.7514	OK	26.7033	21.5649	31.8416	OK	28.9405	23.4505	34.4305	OK
TCONS_00000466	-	-	XLOC_000157	-	TSS305	1:22398158-22407030	8780	-	0.412694	0.283969	0.541419	OK	0.419736	0.288988	0.550484	OK	0.407682	0.279471	0.535893	OK
TCONS_00000467	=	ENSGALT00000014416	XLOC_000158	SLC13A1	TSS306	1:22423983-22448101	1818	-	0.0184158	0	0.0606416	OK	0.103044	0	0.20664	OK	0.0144156	0	0.0556139	OK
TCONS_00000468	j	ENSGALT00000070805	XLOC_000159	CADPS2	TSS307	1:22528205-22830143	4867	-	0.0794157	0	0.255253	OK	0.28785	0	0.792336	OK	0.165404	0	0.421898	OK
TCONS_00000469	=	ENSGALT00000082219	XLOC_000159	CADPS2	TSS307	1:22528205-22830143	4864	-	0.00695748	0	0.0465348	OK	5.77463e-06	0	0.0133213	OK	0.0924521	0	0.377653	OK
TCONS_00000470	j	ENSGALT00000070805	XLOC_000159	CADPS2	TSS307	1:22528205-22830143	4826	-	4.1585e-05	0	0.0132244	OK	0.171389	0	0.527022	OK	6.52542e-05	0	0.0134255	OK
TCONS_00000471	j	ENSGALT00000070805	XLOC_000159	CADPS2	TSS307	1:22528205-22830143	4720	-	0.0549913	0	0.16932	OK	0.118637	0	0.301827	OK	0.0394215	0	0.176825	OK
TCONS_00000472	=	ENSGALT00000014508	XLOC_000159	CADPS2	TSS307	1:22528205-22830143	3888	-	0.0182957	0	0.105214	OK	0.0344113	0	0.207344	OK	0	0	0.0160688	OK
TCONS_00000473	=	ENSGALT00000048100	XLOC_000159	CADPS2	TSS307	1:22528205-22830143	3882	-	0	0	0.0158439	OK	0	0	0.0160442	OK	0	0	0.016047	OK
TCONS_00000474	=	ENSGALT00000051038	XLOC_000159	CADPS2	TSS307	1:22528205-22830143	3774	-	3.43626e-05	0	0.0162148	OK	0	0	0.0163887	OK	0	0	0.0163881	OK
TCONS_00000475	=	ENSGALT00000070805	XLOC_000159	CADPS2	TSS307	1:22528205-22830143	3897	-	0	0	0.0158125	OK	0	0	0.0160134	OK	0	0	0.0160181	OK
TCONS_00000476	j	ENSGALT00000070805	XLOC_000159	CADPS2	TSS307	1:22528205-22830143	4661	-	0.0419131	0	0.176198	OK	0	0	0.0136602	OK	0	0	0.0136132	OK
TCONS_00000477	j	ENSGALT00000070805	XLOC_000159	CADPS2	TSS308	1:22528205-22830143	3928	-	0.0586321	0	0.232044	OK	0.0357184	0	0.124429	OK	0	0	0.016478	OK
TCONS_00000478	=	ENSGALT00000014537	XLOC_000160	FEZF1	TSS309	1:22837470-22839677	1350	-	0.0149546	0	0.0800935	OK	0	0	0	OK	0	0	0	OK
TCONS_00000479	j	ENSGALT00000014559	XLOC_000161	AASS	TSS310	1:22866472-22897848	6038	-	0.629081	0.328806	0.929356	OK	0.787571	0	1.76682	OK	0.604722	0.080727	1.12872	OK
TCONS_00000480	j	ENSGALT00000014559	XLOC_000161	AASS	TSS311	1:22866472-22897848	5206	-	1.20061	0.708416	1.6928	OK	1.13926	0	2.95397	OK	0.957399	0.292622	1.62218	OK
TCONS_00000481	j	ENSGALT00000014559	XLOC_000161	AASS	TSS312	1:22866472-22897848	5303	-	0.0748099	0	0.330866	OK	0.183047	0	0.689036	OK	0.000117158	0	0.013691	OK
TCONS_00000482	=	ENSGALT00000047184	XLOC_000161	AASS	TSS313	1:22866472-22897848	5973	-	0.24913	0.0280531	0.470206	OK	0.283777	0	0.643843	OK	0.317115	0.0676883	0.566542	OK
TCONS_00000483	=	ENSGALT00000014559	XLOC_000161	AASS	TSS314	1:22866472-22897848	2986	-	0	0	0.0224458	OK	0	0	0.022962	OK	0	0	0.0228185	OK
TCONS_00000484	=	ENSGALT00000042759	XLOC_000162	ENSGALG00000026138	TSS315	1:22901020-23034819	109	-	0	0	0.662342	OK	0	0	0.662342	OK	0	0	0.662342	OK
TCONS_00000486	=	ENSGALT00000014601	XLOC_000163	FAM3C	TSS316	1:23210024-23241197	4399	-	21.6418	17.7212	25.5624	OK	16.9351	13.814	20.0562	OK	24.0905	19.7026	28.4785	OK
TCONS_00000487	j	ENSGALT00000014601	XLOC_000163	FAM3C	TSS317	1:23210024-23241197	4238	-	0.421999	0	1.1052	OK	0.10062	0	0.491499	OK	1.13066	0.070615	2.19071	OK
TCONS_00000488	j	ENSGALT00000049170	XLOC_000164	TSPAN12	TSS318	1:23467879-23513317	2635	-	8.25934	6.23447	10.2842	OK	7.19353	5.32861	9.05846	OK	9.32603	6.95152	11.7005	OK
TCONS_00000489	=	ENSGALT00000049170	XLOC_000164	TSPAN12	TSS318	1:23467879-23513317	1837	-	0.0593963	0	0.282588	OK	0.00116832	0	0.0473724	OK	0.0497506	0	0.248856	OK
TCONS_00000490	=	ENSGALT00000014690	XLOC_000164	TSPAN12	TSS319	1:23467879-23513317	2382	-	1.30443	0.202304	2.40656	OK	1.82851	0.64978	3.00724	OK	1.57786	0.119641	3.03609	OK
TCONS_00000491	-	-	XLOC_000165	-	TSS320	1:23518295-23827083	6227	-	0.141245	0	0.445921	OK	0.0423254	0	0.174153	OK	0.0523434	0	0.245636	OK
TCONS_00000492	-	-	XLOC_000165	-	TSS321	1:23518295-23827083	14498	-	0.314443	0	0.629951	OK	0.158941	0	0.332355	OK	0.327689	0.022489	0.632888	OK
TCONS_00000493	j	ENSGALT00000082046	XLOC_000166	ENSGALG00000036488	TSS322	1:23518295-23827083	4869	-	0.381752	0	1.0955	OK	0.358903	0	0.869872	OK	0.395111	0	1.0722	OK
TCONS_00000494	j	ENSGALT00000082046	XLOC_000166	ENSGALG00000036488	TSS322	1:23518295-23827083	4961	-	0.227811	0	0.702024	OK	0.183747	0	0.522768	OK	0.278397	0	0.775981	OK
TCONS_00000495	j	ENSGALT00000082046	XLOC_000166	ENSGALG00000036488	TSS323	1:23518295-23827083	4487	-	0.0912642	0	0.394101	OK	0.0863942	0	0.320391	OK	0.0419915	0	0.232621	OK
TCONS_00000496	=	ENSGALT00000082046	XLOC_000166	ENSGALG00000036488	TSS323	1:23518295-23827083	5103	-	0.212327	0	0.645704	OK	0.109468	0	0.350755	OK	0.186522	0	0.636134	OK
TCONS_00000497	=	ENSGALT00000055899	XLOC_000166	ENSGALG00000036488	TSS323	1:23518295-23827083	1475	-	3.84959	0	7.73846	OK	4.00644	0.930071	7.08281	OK	4.11005	0.173833	8.04627	OK
TCONS_00000498	j	ENSGALT00000082046	XLOC_000166	ENSGALG00000036488	TSS324	1:23518295-23827083	4390	-	0.0260975	0	0.196619	OK	0	0	0.0157928	OK	0.0095222	0	0.0950821	OK
TCONS_00000499	=	ENSGALT00000051280	XLOC_000167	ENSGALG00000032302	TSS325	1:23927063-23927730	416	-	0	0	0	OK	0	0	0	OK	0.0714084	0	0.291642	OK
TCONS_00000500	=	ENSGALT00000014827	XLOC_000168	ANKRD26	TSS326	1:24294539-24342728	8865	-	0.191367	0.076618	0.306116	OK	0.266692	0.13768	0.395705	OK	0.268374	0.053038	0.483711	OK
TCONS_00000501	j	ENSGALT00000014827	XLOC_000168	ANKRD26	TSS326	1:24294539-24342728	7410	-	0.0733098	0	0.209997	OK	0.0782537	0	0.223101	OK	0.237109	0.00538543	0.468832	OK
TCONS_00000502	=	ENSGALT00000067573	XLOC_000168	ANKRD26	TSS326	1:24294539-24342728	7509	-	0.000350263	0	0.00650482	OK	0	0	0.00630481	OK	6.30972e-06	0	0.00626664	OK
TCONS_00000503	=	ENSGALT00000066040	XLOC_000168	ANKRD26	TSS326	1:24294539-24342728	7932	-	4.10253e-05	0	0.00585301	OK	6.42655e-05	0	0.00602425	OK	1.20307e-05	0	0.00593177	OK
TCONS_00000504	j	ENSGALT00000014827	XLOC_000168	ANKRD26	TSS326	1:24294539-24342728	7881	-	0.924269	0.670771	1.17777	OK	0.507301	0.26624	0.748362	OK	1.01611	0.578933	1.45328	OK
TCONS_00000505	=	ENSGALT00000063002	XLOC_000169	ENSGALG00000035009	TSS327	1:24392514-24425638	804	-	0	0	0	OK	0	0	0	OK	0	0	0	OK
TCONS_00000506	=	ENSGALT00000014876	XLOC_000170	CTTNBP2	TSS328	1:24474715-24551641	6995	-	1.58935	1.07628	2.10241	OK	1.02302	0.515009	1.53103	OK	1.56436	0.932557	2.19616	OK
TCONS_00000507	j	ENSGALT00000014876	XLOC_000170	CTTNBP2	TSS329	1:24474715-24551641	8487	-	0.340691	0.106759	0.574623	OK	0.238131	0	0.569137	OK	0.851838	0.462092	1.24158	OK
TCONS_00000508	j	ENSGALT00000014876	XLOC_000170	CTTNBP2	TSS329	1:24474715-24551641	8113	-	0.595731	0.311415	0.880048	OK	0.443852	0	0.899876	OK	0.739208	0.272074	1.20634	OK
TCONS_00000509	j	ENSGALT00000014876	XLOC_000170	CTTNBP2	TSS330	1:24474715-24551641	6678	-	0.291038	0.0229136	0.559163	OK	0.101854	0	0.324633	OK	0.328033	0	0.720074	OK
TCONS_00000510	=	ENSGALT00000063798	XLOC_000171	ASZ1	TSS331	1:24658277-24693248	1413	-	0.0410236	0	0.107863	OK	0	0	0	OK	0.00838604	0	0.0591053	OK
TCONS_00000511	=	ENSGALT00000063992	XLOC_000172	WNT2	TSS332	1:24699096-24712426	1247	-	0.075089	0	0.201067	OK	0.0719305	0	0.175397	OK	0.0308091	0	0.103808	OK
TCONS_00000512	=	ENSGALT00000069908	XLOC_000172	WNT2	TSS333	1:24699096-24712426	363	-	0	0	0.198885	OK	0	0	0.198885	OK	0.0967583	0	0.358625	OK
TCONS_00000513	-	-	XLOC_000173	-	TSS334	1:24716498-24855932	836	-	0.0160236	0	0.164513	OK	0.25832	0	1.24361	OK	0.159249	0	0.702796	OK
TCONS_00000514	=	ENSGALT00000068913	XLOC_000174	TFEC	TSS335	1:25289168-25351175	1454	-	0.0125089	0	0.0614078	OK	0.0708482	0	0.170823	OK	0.0485745	0	0.135697	OK
TCONS_00000515	j	ENSGALT00000088518	XLOC_000175	PPP1R3A	TSS336	1:26361985-26387951	3486	-	0.101877	0.0136706	0.190084	OK	0.00590143	0	0.0291717	OK	0.0377709	0	0.0850357	OK
TCONS_00000516	j	ENSGALT00000088518	XLOC_000175	PPP1R3A	TSS336	1:26361985-26387951	3171	-	0.0175764	0	0.0781254	OK	0.00875148	0	0.0339569	OK	0	0	0.0164058	OK
TCONS_00000517	=	ENSGALT00000015362	XLOC_000175	PPP1R3A	TSS336	1:26361985-26387951	3204	-	0	0	0.0161021	OK	0	0	0.0205968	OK	0	0	0.0163521	OK
TCONS_00000518	=	ENSGALT00000088518	XLOC_000175	PPP1R3A	TSS336	1:26361985-26387951	3210	-	0.00199041	0	0.0180916	OK	0.0175082	0	0.0481826	OK	0.0435861	0	0.11931	OK
TCONS_00000519	=	ENSGALT00000088828	XLOC_000175	PPP1R3A	TSS336	1:26361985-26387951	3279	-	0.0559723	0	0.160354	OK	0.000193109	0	0.0174288	OK	0.0245794	0	0.103946	OK
TCONS_00000520	-	-	XLOC_000176	-	TSS337	1:26654890-26659421	3056	-	0.603707	0	1.95539	OK	0.744526	0	2.53418	OK	0.218873	0	1.25213	OK
TCONS_00000521	-	-	XLOC_000176	-	TSS338	1:26654890-26659421	3612	-	38.2654	18.4603	58.0705	OK	28.2808	12.1734	44.3882	OK	34.027	19.4123	48.6417	OK
TCONS_00000522	-	-	XLOC_000176	-	TSS339	1:26654890-26659421	3052	-	13.1906	4.71226	21.6689	OK	13.7726	3.38979	24.1553	OK	14.3395	7.81396	20.865	OK
TCONS_00000523	-	-	XLOC_000176	-	TSS339	1:26654890-26659421	2722	-	0.293003	0	1.15607	OK	0.109014	0	0.587388	OK	0.585311	0	1.99292	OK
TCONS_00000524	-	-	XLOC_000176	-	TSS339	1:26654890-26659421	2999	-	19.8295	0	44.8428	OK	7.15513	0	26.8913	OK	15.6318	0	31.362	OK
TCONS_00000525	o	ENSGALT00000015369	XLOC_000177	GPR85	TSS340	1:26676259-26682071	4304	-	0.735254	0.440039	1.03047	OK	0.565672	0.284128	0.847216	OK	0.791073	0.406879	1.17527	OK
TCONS_00000526	o	ENSGALT00000015369	XLOC_000177	GPR85	TSS341	1:26676259-26682071	3123	-	0.0205075	0	0.100036	OK	0	0	0.0255238	OK	0.0668656	0	0.274352	OK
TCONS_00000527	o	ENSGALT00000015369	XLOC_000177	GPR85	TSS342	1:26676259-26682071	3827	-	0.138756	0	0.359425	OK	0.100012	0	0.389652	OK	0.0107265	0	0.0538539	OK
TCONS_00000528	o	ENSGALT00000015369	XLOC_000177	GPR85	TSS342	1:26676259-26682071	3798	-	0.111107	0	0.500847	OK	0.0794098	0	0.26805	OK	0.120538	0	0.346917	OK
TCONS_00000529	o	ENSGALT00000015369	XLOC_000177	GPR85	TSS343	1:26676259-26682071	3839	-	0.0355562	0	0.15612	OK	0.00178054	0	0.0231173	OK	4.87237e-05	0	0.0211928	OK
TCONS_00000531	=	ENSGALT00000042245	XLOC_000178	gga-mir-1695	TSS345	1:26725636-26725715	79	-	0	0	0	OK	0	0	0	OK	0	0	0	OK
TCONS_00000532	=	ENSGALT00000038899	XLOC_000179	BMT2	TSS346	1:26768476-26833385	3947	-	6.53071	4.27465	8.78678	OK	9.41494	4.64193	14.1879	OK	6.98383	3.77073	10.1969	OK
TCONS_00000533	j	ENSGALT00000015373	XLOC_000179	ENSGALG00000009443	TSS346	1:26768476-26833385	7074	-	0.00828914	0	0.062884	OK	0.0265606	0	0.131779	OK	0	0	0.0101323	OK
TCONS_00000534	j	ENSGALT00000015373	XLOC_000179	ENSGALG00000009443	TSS346	1:26768476-26833385	6799	-	0	0	0.0104222	OK	0.115597	0	0.384268	OK	0.0297208	0	0.141357	OK
TCONS_00000535	j	ENSGALT00000015373	XLOC_000179	ENSGALG00000009443	TSS346	1:26768476-26833385	8653	-	0.100973	0	0.323107	OK	0.0718536	0	0.326237	OK	0.0174602	0	0.0941485	OK
TCONS_00000536	j	ENSGALT00000015373	XLOC_000179	ENSGALG00000009443	TSS347	1:26768476-26833385	3745	-	1.81986	0.171598	3.46812	OK	3.02729	0	6.28418	OK	2.61948	0.118169	5.1208	OK
TCONS_00000537	j	ENSGALT00000015373	XLOC_000179	ENSGALG00000009443	TSS348	1:26768476-26833385	8982	-	3.61517	2.52218	4.70815	OK	4.77523	3.31943	6.23104	OK	5.07061	3.70177	6.43945	OK
TCONS_00000538	j	ENSGALT00000015373	XLOC_000179	ENSGALG00000009443	TSS349	1:26768476-26833385	6795	-	0.325912	0	0.913638	OK	0.140993	0	0.490852	OK	0.137302	0	0.580327	OK
TCONS_00000539	j	ENSGALT00000015373	XLOC_000179	ENSGALG00000009443	TSS350	1:26768476-26833385	7564	-	0.278418	0	0.625117	OK	0.238387	0	0.59473	OK	0.458299	0	0.917281	OK
TCONS_00000540	j	ENSGALT00000038867	XLOC_000180	DOCK4	TSS351	1:27022217-27269088	9156	-	0.0524084	0	0.191468	OK	0.126828	0	0.404919	OK	0	0	0.00762501	OK
TCONS_00000541	j	ENSGALT00000038867	XLOC_000180	DOCK4	TSS351	1:27022217-27269088	8742	-	0.566477	0.260215	0.87274	OK	1.10526	0.40683	1.8037	OK	0.86848	0.452108	1.28485	OK
TCONS_00000542	j	ENSGALT00000038867	XLOC_000180	DOCK4	TSS351	1:27022217-27269088	9138	-	0.0176973	0	0.0942784	OK	0.000102154	0	0.00776115	OK	0.117744	0	0.381478	OK
TCONS_00000543	j	ENSGALT00000038867	XLOC_000180	DOCK4	TSS351	1:27022217-27269088	9161	-	0	0	0.00750315	OK	0	0	0.0076535	OK	0	0	0.00761855	OK
TCONS_00000544	j	ENSGALT00000038867	XLOC_000180	DOCK4	TSS351	1:27022217-27269088	8664	-	0	0	0.00755196	OK	0.0577596	0	0.248861	OK	0	0	0.00764434	OK
TCONS_00000545	j	ENSGALT00000038867	XLOC_000180	DOCK4	TSS351	1:27022217-27269088	8941	-	1.3673	0.86129	1.87332	OK	1.93101	1.2009	2.66112	OK	1.40103	0.80409	1.99797	OK
TCONS_00000546	j	ENSGALT00000038867	XLOC_000180	DOCK4	TSS351	1:27022217-27269088	8923	-	0	0	0.0076426	OK	0	0	0.00780458	OK	0.0427438	0	0.180438	OK
TCONS_00000547	=	ENSGALT00000038867	XLOC_000180	DOCK4	TSS352	1:27022217-27269088	3975	-	0.0846156	0	0.374377	OK	0.358845	0	1.07325	OK	0.171848	0	0.474459	OK
TCONS_00000548	j	ENSGALT00000044925	XLOC_000181	ENSGALG00000027876	TSS353	1:27286584-27750676	1221	-	0.0672474	0	0.408692	OK	0.209067	0	1.03167	OK	0	0	0.0869994	OK
TCONS_00000549	j	ENSGALT00000044925	XLOC_000181	ENSGALG00000027876	TSS353	1:27286584-27750676	1814	-	0.41301	0	0.960042	OK	0.0455833	0	0.225983	OK	0.177482	0	0.655349	OK
TCONS_00000550	j	ENSGALT00000044925	XLOC_000181	ENSGALG00000027876	TSS354	1:27286584-27750676	771	-	0.952471	0	2.26263	OK	0.488538	0	1.85095	OK	1.02117	0	2.34134	OK
TCONS_00000551	j	ENSGALT00000044925	XLOC_000181	ENSGALG00000027876	TSS354	1:27286584-27750676	762	-	0.871701	0	2.06243	OK	0.641783	0	2.11786	OK	1.03005	0	2.76688	OK
TCONS_00000552	=	ENSGALT00000038864	XLOC_000181	ENSGALG00000009485	TSS355	1:27286584-27750676	339	-	0	0	0.792527	OK	0	0	0.413981	OK	0	0	0.756643	OK
TCONS_00000553	j	ENSGALT00000044925	XLOC_000181	ENSGALG00000027876	TSS356	1:27286584-27750676	866	-	2.73491	1.16784	4.30198	OK	1.69156	0.33412	3.049	OK	3.42776	1.2632	5.59233	OK
TCONS_00000554	=	ENSGALT00000056410	XLOC_000182	ENSGALG00000029421	TSS357	1:28047925-28048376	389	-	0.223722	0	0.539461	OK	0.320279	0	0.649082	OK	0.454038	0	1.27153	OK
TCONS_00000555	=	ENSGALT00000060064	XLOC_000183	ENSGALG00000042296	TSS358	1:28160675-28160762	87	-	0	0	0	OK	0	0	0	OK	0	0	0	OK
TCONS_00000556	=	ENSGALT00000015456	XLOC_000184	THAP5	TSS359	1:28437395-28454715	1839	-	21.1657	15.0896	27.2418	OK	45.3254	28.1129	62.5379	OK	24.8336	16.7048	32.9624	OK
TCONS_00000557	=	ENSGALT00000070829	XLOC_000184	THAP5	TSS359	1:28437395-28454715	1547	-	0.267273	0	1.03752	OK	0.343872	0	1.99863	OK	0.156316	0	0.875425	OK
TCONS_00000558	j	ENSGALT00000015471	XLOC_000185	PNPLA8	TSS360	1:28525909-28565262	7189	-	0.0312571	0	0.160862	OK	0.0774385	0	0.290724	OK	0	0	0.00902542	OK
TCONS_00000559	j	ENSGALT00000015471	XLOC_000185	PNPLA8	TSS360	1:28525909-28565262	7521	-	1.65044	0	4.24186	OK	0.012122	0	0.0801948	OK	1.20049	0	3.29601	OK
TCONS_00000560	j	ENSGALT00000015471	XLOC_000185	PNPLA8	TSS361	1:28525909-28565262	7541	-	10.7604	7.23434	14.2864	OK	9.56296	7.50455	11.6214	OK	9.85651	6.95299	12.76	OK
TCONS_00000561	j	ENSGALT00000015471	XLOC_000185	PNPLA8	TSS362	1:28525909-28565262	6246	-	0.0359466	0	0.165653	OK	0	0	0.00999352	OK	0	0	0.00988973	OK
TCONS_00000562	j	ENSGALT00000015471	XLOC_000185	PNPLA8	TSS362	1:28525909-28565262	7641	-	1.68291	0.652287	2.71354	OK	2.3717	1.16222	3.58118	OK	3.6478	0.145742	7.14986	OK
TCONS_00000563	j	ENSGALT00000066268	XLOC_000186	NRCAM	TSS363	1:28578990-28721516	7273	-	0.104151	0	0.415752	OK	0.0986491	0	0.325525	OK	0.138657	0	0.478471	OK
TCONS_00000564	=	ENSGALT00000052324	XLOC_000186	NRCAM	TSS364	1:28578990-28721516	3841	-	0.507649	0.212994	0.802305	OK	0.44479	0.156425	0.733154	OK	0.421665	0.149519	0.693812	OK
TCONS_00000565	j	ENSGALT00000066268	XLOC_000186	NRCAM	TSS364	1:28578990-28721516	7246	-	0.119096	0	0.478483	OK	0.296377	0	0.782675	OK	0.17234	0	0.376082	OK
TCONS_00000566	j	ENSGALT00000066268	XLOC_000186	NRCAM	TSS364	1:28578990-28721516	7418	-	0.130084	0	0.445813	OK	0	0	0.00836041	OK	0.0135138	0	0.0562961	OK
TCONS_00000567	j	ENSGALT00000066268	XLOC_000186	NRCAM	TSS364	1:28578990-28721516	7397	-	0.0775072	0	0.282055	OK	0.0247277	0	0.104318	OK	0.126828	0	0.341304	OK
TCONS_00000568	j	ENSGALT00000066268	XLOC_000186	NRCAM	TSS364	1:28578990-28721516	7424	-	0.0442686	0	0.129149	OK	0.161625	0	0.503378	OK	0.110385	0	0.337388	OK
TCONS_00000569	j	ENSGALT00000066268	XLOC_000186	NRCAM	TSS364	1:28578990-28721516	7349	-	0.183544	0	0.422875	OK	0.239004	0	0.48833	OK	0.0205294	0	0.0847653	OK
TCONS_00000570	j	ENSGALT00000066268	XLOC_000186	NRCAM	TSS364	1:28578990-28721516	7433	-	0	0	0.00809296	OK	0	0	0.00835779	OK	1.65946e-05	0	0.00832887	OK
TCONS_00000571	j	ENSGALT00000066268	XLOC_000186	NRCAM	TSS364	1:28578990-28721516	7511	-	0	0	0.00801388	OK	0	0	0.00827455	OK	0	0	0.00823078	OK
TCONS_00000572	j	ENSGALT00000066268	XLOC_000186	NRCAM	TSS364	1:28578990-28721516	7600	-	0	0	0.00792375	OK	0.011037	0	0.054065	OK	0	0	0.00813833	OK
TCONS_00000573	j	ENSGALT00000066268	XLOC_000186	NRCAM	TSS364	1:28578990-28721516	7612	-	0	0	0.00790879	OK	0	0	0.00816701	OK	0	0	0.00812326	OK
TCONS_00000574	j	ENSGALT00000066268	XLOC_000186	NRCAM	TSS364	1:28578990-28721516	7669	-	0	0	0.0078647	OK	0	0	0.00812361	OK	0	0	0.00808036	OK
TCONS_00000575	j	ENSGALT00000066268	XLOC_000186	NRCAM	TSS364	1:28578990-28721516	7507	-	0.335662	0.147741	0.523583	OK	0.00649956	0	0.0336564	OK	0.149851	0	0.400253	OK
TCONS_00000576	=	ENSGALT00000063605	XLOC_000187	CNTN1	TSS365	1:28757423-28996234	3249	-	0.000105669	0	0.0188984	OK	0.0796606	0	0.298616	OK	0.0986412	0	0.514114	OK
TCONS_00000577	=	ENSGALT00000075780	XLOC_000187	CNTN1	TSS365	1:28757423-28996234	4419	-	0.0692572	0	0.293942	OK	0.305863	0	0.781702	OK	0.0129076	0	0.0754981	OK
TCONS_00000578	j	ENSGALT00000075780	XLOC_000187	CNTN1	TSS365	1:28757423-28996234	5653	-	0.0170472	0	0.0759812	OK	1.32642	0.616742	2.03611	OK	1.13989	0.245068	2.0347	OK
TCONS_00000579	j	ENSGALT00000075780	XLOC_000187	CNTN1	TSS365	1:28757423-28996234	4608	-	0.0398128	0	0.168731	OK	0.0261092	0	0.152698	OK	0	0	0.0135456	OK
TCONS_00000580	j	ENSGALT00000075780	XLOC_000187	CNTN1	TSS365	1:28757423-28996234	5699	-	0.764455	0.184865	1.34404	OK	2.88035	1.62178	4.13891	OK	3.67049	2.40132	4.93965	OK
TCONS_00000581	j	ENSGALT00000075780	XLOC_000187	CNTN1	TSS366	1:28757423-28996234	5875	-	0.107571	0	0.320873	OK	0.12456	0	0.470473	OK	0.106379	0	0.418267	OK
TCONS_00000582	j	ENSGALT00000075780	XLOC_000187	CNTN1	TSS367	1:28757423-28996234	5861	-	0.0450434	0	0.192745	OK	0.0672363	0	0.230018	OK	0.000215608	0	0.0111043	OK
TCONS_00000583	=	ENSGALT00000081632	XLOC_000187	CNTN1	TSS367	1:28757423-28996234	4618	-	0	0	0.0131329	OK	0.0047399	0	0.037737	OK	0.0637535	0	0.261061	OK
TCONS_00000584	j	ENSGALT00000075780	XLOC_000187	CNTN1	TSS368	1:28757423-28996234	5590	-	0.0676547	0	0.276772	OK	8.09807e-05	0	0.0115593	OK	0.000159259	0	0.0115475	OK
TCONS_00000585	j	ENSGALT00000075780	XLOC_000187	CNTN1	TSS369	1:28757423-28996234	5600	-	0.0638441	0	0.255733	OK	6.83448e-05	0	0.0115292	OK	0.127086	0	0.487486	OK
TCONS_00000586	j	ENSGALT00000030693	XLOC_000188	PDZRN4	TSS370	1:29040875-29288729	1674	-	0.620143	0	2.08896	OK	0.514909	0	1.55622	OK	0.191892	0	0.622122	OK
TCONS_00000587	=	ENSGALT00000030693	XLOC_000188	PDZRN4	TSS371	1:29040875-29288729	4225	-	1.36492	0.323275	2.40656	OK	1.07928	0.489633	1.66892	OK	0.637856	0.280824	0.994888	OK
TCONS_00000588	=	ENSGALT00000072998	XLOC_000188	PDZRN4	TSS372	1:29040875-29288729	4587	-	0.630164	0.187406	1.07292	OK	0.573459	0.214594	0.932324	OK	0.34124	0.0517821	0.630699	OK
TCONS_00000589	j	ENSGALT00000030693	XLOC_000188	PDZRN4	TSS373	1:29040875-29288729	2809	-	0.138259	0	0.565794	OK	1.30437e-05	0	0.0204247	OK	0.00011344	0	0.0205541	OK
TCONS_00000590	j	ENSGALT00000030693	XLOC_000188	PDZRN4	TSS374	1:29040875-29288729	2674	-	0.0681377	0	0.32112	OK	0	0	0.0220619	OK	0.00396504	0	0.0352164	OK
TCONS_00000591	-	-	XLOC_000189	-	TSS375	1:29292055-29318445	3164	-	0.216418	0.0705268	0.362309	OK	0.0772558	0	0.205029	OK	0.182908	0.0474686	0.318348	OK
TCONS_00000592	-	-	XLOC_000189	-	TSS376	1:29292055-29318445	3577	-	0.148597	0.0322818	0.264913	OK	0.11762	0	0.268528	OK	0.117257	0	0.256877	OK
TCONS_00000593	=	ENSGALT00000015537	XLOC_000190	PPHLN1	TSS377	1:29577529-29714435	3266	-	0.78249	0	1.95147	OK	2.0839	0.365636	3.80216	OK	2.13637	0.60293	3.6698	OK
TCONS_00000594	=	ENSGALT00000073496	XLOC_000190	PPHLN1	TSS377	1:29577529-29714435	3362	-	6.41817	3.88289	8.95345	OK	9.17523	6.37202	11.9784	OK	6.21688	3.87249	8.56126	OK
TCONS_00000595	j	ENSGALT00000073496	XLOC_000190	PPHLN1	TSS377	1:29577529-29714435	1041	-	0.537874	0	2.40849	OK	0.31003	0	1.45351	OK	0.819613	0	2.75267	OK
TCONS_00000596	=	ENSGALT00000015616	XLOC_000191	IRAK4	TSS378	1:30069843-30081296	2441	-	6.10946	4.56158	7.65734	OK	4.1014	2.88642	5.31637	OK	4.67844	3.3663	5.99057	OK
TCONS_00000597	=	ENSGALT00000015615	XLOC_000191	IRAK4	TSS378	1:30069843-30081296	2593	-	0.78196	0.0977223	1.4662	OK	1.65308	0.852106	2.45405	OK	0.804309	0.127156	1.48146	OK
TCONS_00000598	j	ENSGALT00000015636	XLOC_000192	TMEM117	TSS379	1:30113705-30309732	2984	-	0.327442	0.137225	0.517659	OK	0.225845	0.02134	0.43035	OK	0.307081	0.149442	0.46472	OK
TCONS_00000599	=	ENSGALT00000015636	XLOC_000192	TMEM117	TSS380	1:30113705-30309732	1104	-	0.0806704	0	0.302218	OK	0.000127571	0	0.0717945	OK	0	0	0.0703765	OK
TCONS_00000600	j	ENSGALT00000015636	XLOC_000192	TMEM117	TSS380	1:30113705-30309732	2531	-	0.0260401	0	0.0938836	OK	0.0603561	0	0.242286	OK	0.000240919	0	0.0278435	OK
TCONS_00000601	=	ENSGALT00000015649	XLOC_000193	PRLL	TSS381	1:30529789-30533660	1094	-	0.119306	0	0.2931	OK	2.17596	1.30571	3.04621	OK	0.517005	0.156176	0.877834	OK
TCONS_00000602	=	ENSGALT00000052207	XLOC_000193	PRLL	TSS381	1:30529789-30533660	327	-	0.227084	0	0.669297	OK	0.366253	0	0.820128	OK	0	0	0.220781	OK
TCONS_00000603	j	ENSGALT00000015694	XLOC_000194	ANO6	TSS382	1:30540024-30670181	16040	-	1.19477	0.744733	1.6448	OK	1.20715	0.743577	1.67071	OK	1.4109	0.876288	1.94552	OK
TCONS_00000604	=	ENSGALT00000015694	XLOC_000194	ANO6	TSS382	1:30540024-30670181	6035	-	0.278146	0	0.963174	OK	0.126148	0	0.533521	OK	0.0841709	0	0.391774	OK
TCONS_00000605	j	ENSGALT00000015694	XLOC_000194	ANO6	TSS382	1:30540024-30670181	7354	-	6.77731	5.20861	8.34602	OK	8.06753	6.33178	9.80328	OK	8.38739	6.55566	10.2191	OK
TCONS_00000606	j	ENSGALT00000048984	XLOC_000195	ARID2	TSS383	1:30750421-30905653	15066	-	0.018212	0	0.122038	OK	0.0228864	0	0.164536	OK	0.000187887	0	0.0117086	OK
TCONS_00000607	=	ENSGALT00000068017	XLOC_000195	ARID2	TSS383	1:30750421-30905653	15134	-	5.25729	3.27578	7.23881	OK	6.35772	4.10128	8.61416	OK	5.07517	3.31375	6.83658	OK
TCONS_00000608	=	ENSGALT00000048984	XLOC_000195	ARID2	TSS384	1:30750421-30905653	14259	-	1.39352	0.0731737	2.71387	OK	1.25868	0.2303	2.28707	OK	1.20285	0	2.45399	OK
TCONS_00000609	j	ENSGALT00000048984	XLOC_000195	ARID2	TSS385	1:30750421-30905653	13321	-	0	0	0.00541641	OK	0.0522201	0	0.274459	OK	9.76367e-05	0	0.00783485	OK
TCONS_00000610	j	ENSGALT00000048984	XLOC_000195	ARID2	TSS385	1:30750421-30905653	13075	-	0.0367389	0	0.193273	OK	1.30656	0	2.88961	OK	0.218368	0	0.728261	OK
TCONS_00000611	-	-	XLOC_000195	-	TSS386	1:30750421-30905653	3070	-	0	0	0.0339966	OK	0.0131371	0	0.271934	OK	0	0	0.0335385	OK
TCONS_00000612	x	ENSGALT00000015787	XLOC_000196	SLC38A1	TSS387	1:30905862-30984629	4885	-	9.58601	2.00341	17.1686	OK	4.48453	0	10.4928	OK	7.79136	3.01217	12.5705	OK
TCONS_00000613	-	-	XLOC_000196	-	TSS387	1:30905862-30984629	3541	-	0.0411122	0	0.463864	OK	0.073057	0	0.566032	OK	0.127549	0	0.833376	OK
TCONS_00000614	-	-	XLOC_000196	-	TSS388	1:30905862-30984629	6682	-	0.0906484	0	0.576127	OK	0.154497	0	0.740178	OK	0.0783621	0	0.479652	OK
TCONS_00000615	x	ENSGALT00000015787	XLOC_000196	SLC38A1	TSS389	1:30905862-30984629	46194	-	3.33098	2.16007	4.50189	OK	2.83224	1.80903	3.85545	OK	2.81558	1.86754	3.76362	OK
TCONS_00000616	x	ENSGALT00000015787	XLOC_000196	SLC38A1	TSS389	1:30905862-30984629	52909	-	0.130501	0	0.353541	OK	0.277493	0	0.598182	OK	0.0293182	0	0.118857	OK
TCONS_00000617	x	ENSGALT00000015787	XLOC_000196	SLC38A1	TSS389	1:30905862-30984629	53540	-	0	0	0.00128065	OK	0.040782	0	0.22284	OK	0.135242	0	0.369745	OK
TCONS_00000618	-	-	XLOC_000196	-	TSS390	1:30905862-30984629	8427	-	0	0	0.00839764	OK	0	0	0.0085128	OK	0	0	0.00843859	OK
TCONS_00000619	-	-	XLOC_000196	-	TSS390	1:30905862-30984629	4492	-	0.21182	0	1.22627	OK	0.320792	0	1.44203	OK	0.25996	0	1.26451	OK
TCONS_00000620	-	-	XLOC_000196	-	TSS391	1:30905862-30984629	6171	-	0.019475	0	0.262509	OK	0	0	0.012444	OK	0.0141938	0	0.200016	OK
TCONS_00000621	-	-	XLOC_000196	-	TSS392	1:30905862-30984629	7916	-	0.0652357	0	0.465576	OK	0.0611882	0	0.38643	OK	0.0758684	0	0.453464	OK
TCONS_00000622	-	-	XLOC_000196	-	TSS392	1:30905862-30984629	8799	-	0.048845	0	0.374227	OK	0.173967	0	0.745439	OK	0.0566989	0	0.378883	OK
TCONS_00000623	-	-	XLOC_000196	-	TSS393	1:30905862-30984629	5981	-	0.0185515	0	0.271124	OK	0	0	0.0121237	OK	0.0102877	0	0.180133	OK
TCONS_00000624	-	-	XLOC_000196	-	TSS394	1:30905862-30984629	5065	-	0	0	0.0140151	OK	0	0	0.0142437	OK	0.0155548	0	0.231543	OK
TCONS_00000625	-	-	XLOC_000196	-	TSS394	1:30905862-30984629	2339	-	0.352368	0	2.19748	OK	0.48552	0	2.41959	OK	0.122583	0	1.09788	OK
TCONS_00000626	-	-	XLOC_000197	-	TSS395	1:31000597-31148158	6961	-	0.249197	0.0735886	0.424805	OK	0.776544	0.320273	1.23282	OK	0.239613	0.0691167	0.410109	OK
TCONS_00000627	o	ENSGALT00000042532	XLOC_000197	RF00003	TSS395	1:31000597-31148158	9605	-	0.0610163	0	0.149527	OK	0.11972	0	0.262486	OK	0.0264834	0	0.0867414	OK
TCONS_00000628	o	ENSGALT00000042532	XLOC_000197	RF00003	TSS395	1:31000597-31148158	843	-	2.14372	0	4.46007	OK	2.39518	0	5.52001	OK	1.07351	0	2.62407	OK
TCONS_00000629	o	ENSGALT00000042532	XLOC_000197	RF00003	TSS396	1:31000597-31148158	14502	-	0.146153	0.0557836	0.236522	OK	0.484406	0.258794	0.710018	OK	0.164557	0.0610896	0.268024	OK
TCONS_00000631	=	ENSGALT00000015861	XLOC_000198	ATP23	TSS398	1:31441877-31449081	1065	-	33.6417	26.2351	41.0482	OK	32.474	25.3187	39.6293	OK	34.0384	26.7166	41.3602	OK
TCONS_00000632	=	ENSGALT00000088746	XLOC_000198	ATP23	TSS398	1:31441877-31449081	1047	-	2.23674	0	4.63575	OK	3.142	0.823617	5.46037	OK	1.9185	0.0512072	3.7858	OK
TCONS_00000633	=	ENSGALT00000089802	XLOC_000198	ATP23	TSS398	1:31441877-31449081	1075	-	1.087	0	2.72269	OK	1.23939	0	2.74717	OK	0.872434	0	2.18434	OK
TCONS_00000634	j	ENSGALT00000015878	XLOC_000199	SLC16A7	TSS399	1:32039725-32123394	5957	-	0.625716	0.313936	0.937496	OK	2.9372	1.96064	3.91376	OK	0.695825	0.426792	0.964859	OK
TCONS_00000635	=	ENSGALT00000015878	XLOC_000199	SLC16A7	TSS400	1:32039725-32123394	6132	-	0.0400971	0	0.186883	OK	0.297133	0	0.643645	OK	0.0235519	0	0.0862831	OK
TCONS_00000636	=	ENSGALT00000054787	XLOC_000200	USP15	TSS401	1:32905459-32969236	4697	-	15.8129	12.8157	18.81	OK	25.2157	19.8681	30.5633	OK	20.1579	16.4055	23.9103	OK
TCONS_00000637	=	ENSGALT00000061318	XLOC_000200	USP15	TSS401	1:32905459-32969236	4613	-	1.92376	0.762553	3.08498	OK	5.68701	2.29966	9.07435	OK	2.40375	1.04463	3.76286	OK
TCONS_00000638	=	ENSGALT00000064261	XLOC_000201	MON2	TSS402	1:32983587-33064389	11479	-	3.56953	2.19601	4.94305	OK	5.85689	3.57417	8.13961	OK	4.35489	2.64811	6.06168	OK
TCONS_00000639	j	ENSGALT00000015932	XLOC_000201	MON2	TSS402	1:32983587-33064389	5507	-	0.654469	0	1.46396	OK	0.651679	0	1.9224	OK	1.23439	0	3.5829	OK
TCONS_00000640	=	ENSGALT00000038683	XLOC_000201	MON2	TSS402	1:32983587-33064389	6513	-	11.3398	8.35241	14.3272	OK	25.8338	19.7911	31.8765	OK	17.0351	12.9162	21.1541	OK
TCONS_00000641	j	ENSGALT00000015932	XLOC_000201	MON2	TSS402	1:32983587-33064389	11365	-	0.149134	0	0.452674	OK	0.772372	0	1.93996	OK	0.275768	0	0.752872	OK
TCONS_00000642	=	ENSGALT00000078499	XLOC_000201	MON2	TSS403	1:32983587-33064389	5136	-	6.47712	4.06769	8.88654	OK	13.7071	8.67872	18.7354	OK	9.42923	5.36535	13.4931	OK
TCONS_00000643	=	ENSGALT00000056422	XLOC_000201	MON2	TSS403	1:32983587-33064389	5148	-	0	0	0.0130974	OK	0	0	0.0134217	OK	0	0	0.0133719	OK
TCONS_00000644	=	ENSGALT00000015932	XLOC_000201	MON2	TSS403	1:32983587-33064389	5169	-	0	0	0.0130472	OK	0	0	0.0133708	OK	0	0	0.0133188	OK
TCONS_00000645	=	ENSGALT00000073839	XLOC_000201	MON2	TSS404	1:32983587-33064389	5002	-	0	0	0.0135557	OK	0	0	0.0138914	OK	0	0	0.0138381	OK
TCONS_00000646	j	ENSGALT00000015932	XLOC_000201	MON2	TSS404	1:32983587-33064389	6186	-	0.0464026	0	0.225669	OK	0.141314	0	0.637954	OK	0.156691	0	0.567084	OK
TCONS_00000647	j	ENSGALT00000015932	XLOC_000201	MON2	TSS404	1:32983587-33064389	11202	-	0	0	0.00715308	OK	0	0	0.00735157	OK	0	0	0.00729316	OK
TCONS_00000649	-	-	XLOC_000202	-	TSS406	1:33066000-33218689	3849	-	0.626361	0.268297	0.984424	OK	1.99131	0.996722	2.9859	OK	0.992912	0.387472	1.59835	OK
TCONS_00000650	-	-	XLOC_000202	-	TSS406	1:33066000-33218689	1201	-	0.541516	0	1.24455	OK	0.787098	0	2.13682	OK	0.662657	0	1.82476	OK
TCONS_00000652	=	ENSGALT00000015961	XLOC_000203	TMEM5	TSS408	1:33395015-33408356	3854	-	1.64538	1.14236	2.14839	OK	1.77306	1.29067	2.25546	OK	1.40298	0.923382	1.88258	OK
TCONS_00000653	=	ENSGALT00000090366	XLOC_000203	TMEM5	TSS409	1:33395015-33408356	3584	-	0.104493	0	0.364802	OK	0.0183934	0	0.0924763	OK	0.154301	0	0.461241	OK
TCONS_00000654	j	ENSGALT00000015976	XLOC_000204	SRGAP1	TSS410	1:33439956-33580652	6440	-	4.17931	2.80621	5.55241	OK	2.80759	1.46091	4.15426	OK	3.03993	2.06181	4.01806	OK
TCONS_00000655	=	ENSGALT00000076654	XLOC_000204	SRGAP1	TSS411	1:33439956-33580652	6143	-	0.167449	0	0.441333	OK	0.145918	0	0.50738	OK	0.0292236	0	0.159359	OK
TCONS_00000656	=	ENSGALT00000015976	XLOC_000204	SRGAP1	TSS411	1:33439956-33580652	6140	-	5.40077	3.94227	6.85927	OK	3.08059	1.87961	4.28158	OK	3.61473	2.54694	4.68252	OK
TCONS_00000657	=	ENSGALT00000058753	XLOC_000204	SRGAP1	TSS412	1:33439956-33580652	1608	-	0.723798	0	1.99148	OK	1.43214	0	3.14097	OK	0.825268	0	1.89232	OK
TCONS_00000658	=	ENSGALT00000015988	XLOC_000205	XPOT	TSS413	1:33607080-33632184	3528	-	69.0582	57.2804	80.8359	OK	90.277	74.9844	105.57	OK	86.4439	71.7679	101.12	OK
TCONS_00000659	j	ENSGALT00000015999	XLOC_000206	TBK1	TSS414	1:33632387-33664801	11205	-	0.46125	0.163761	0.758739	OK	0.648108	0.238477	1.05774	OK	0.413581	0.110185	0.716976	OK
TCONS_00000660	j	ENSGALT00000015999	XLOC_000206	TBK1	TSS415	1:33632387-33664801	6263	-	0.0204814	0	0.108748	OK	0.209496	0	0.654637	OK	0.00015678	0	0.0108451	OK
TCONS_00000661	j	ENSGALT00000015999	XLOC_000206	TBK1	TSS415	1:33632387-33664801	4787	-	4.90321	3.4487	6.35773	OK	3.34946	1.3653	5.33363	OK	4.91471	2.50036	7.32907	OK
TCONS_00000662	j	ENSGALT00000015999	XLOC_000206	TBK1	TSS416	1:33632387-33664801	6331	-	1.36814	0.681619	2.05466	OK	3.87798	2.10308	5.65289	OK	2.55513	1.47539	3.63487	OK
TCONS_00000663	j	ENSGALT00000015999	XLOC_000206	TBK1	TSS416	1:33632387-33664801	5514	-	1.46562	0.712515	2.21872	OK	3.03319	1.69851	4.36788	OK	1.88006	0.673564	3.08655	OK
TCONS_00000664	j	ENSGALT00000015999	XLOC_000206	TBK1	TSS417	1:33632387-33664801	4862	-	1.1183	0.340696	1.8959	OK	2.06693	0.45876	3.67511	OK	1.62916	0.505238	2.75309	OK
TCONS_00000665	=	ENSGALT00000015999	XLOC_000206	TBK1	TSS418	1:33632387-33664801	4309	-	0.0627369	0	0.313707	OK	0	0	0.0149608	OK	0.172164	0	0.720183	OK
TCONS_00000666	=	ENSGALT00000016002	XLOC_000207	RASSF3	TSS419	1:33715724-33766905	3399	-	11.4487	8.12002	14.7774	OK	23.245	16.3524	30.1375	OK	11.9918	7.5293	16.4543	OK
TCONS_00000667	j	ENSGALT00000016002	XLOC_000207	RASSF3	TSS420	1:33715724-33766905	3804	-	0	0	0.0189622	OK	0.143628	0	0.577106	OK	0.281849	0	0.857199	OK
TCONS_00000668	j	ENSGALT00000016002	XLOC_000207	RASSF3	TSS421	1:33715724-33766905	22235	-	0.799812	0.466917	1.13271	OK	1.74058	1.08606	2.39509	OK	1.03084	0.622687	1.43899	OK
TCONS_00000669	j	ENSGALT00000016002	XLOC_000207	RASSF3	TSS422	1:33715724-33766905	3633	-	5.95196	3.72423	8.17968	OK	11.9069	6.5107	17.3031	OK	8.38094	5.08847	11.6734	OK
TCONS_00000670	j	ENSGALT00000016002	XLOC_000207	RASSF3	TSS423	1:33715724-33766905	3182	-	1.07411	0	3.86024	OK	2.25209	0	6.95084	OK	1.02521	0	2.72902	OK
TCONS_00000671	=	ENSGALT00000016033	XLOC_000208	TBC1D30	TSS424	1:33794055-33843912	2520	-	0	0	0.0274029	OK	0	0	0.0277635	OK	0	0	0.0276049	OK
TCONS_00000672	=	ENSGALT00000065097	XLOC_000208	TBC1D30	TSS424	1:33794055-33843912	4563	-	0.275152	0.00249838	0.547806	OK	0.0806327	0	0.271483	OK	0.0631305	0	0.164759	OK
TCONS_00000673	j	ENSGALT00000065097	XLOC_000208	TBC1D30	TSS424	1:33794055-33843912	4471	-	0.025612	0	0.12332	OK	0.000225667	0	0.0158591	OK	0.055064	0	0.22482	OK
TCONS_00000674	j	ENSGALT00000065097	XLOC_000208	TBC1D30	TSS425	1:33794055-33843912	4260	-	0.0876846	0	0.349732	OK	0.202138	0.0494021	0.354874	OK	0.108103	0	0.389491	OK
TCONS_00000675	=	ENSGALT00000068044	XLOC_000208	TBC1D30	TSS425	1:33794055-33843912	4317	-	0.0117649	0	0.0568886	OK	0.0835197	0	0.245021	OK	0.156726	0	0.490768	OK
TCONS_00000676	j	ENSGALT00000016052	XLOC_000209	LEMD3	TSS426	1:33937154-34070695	4686	-	0.540719	0	1.31882	OK	0.541069	0	1.55494	OK	0.456542	0	1.36672	OK
TCONS_00000677	j	ENSGALT00000016052	XLOC_000209	LEMD3	TSS426	1:33937154-34070695	8580	-	7.06012	4.00693	10.1133	OK	14.0706	8.92397	19.2172	OK	10.2314	6.85025	13.6125	OK
TCONS_00000678	j	ENSGALT00000016052	XLOC_000209	LEMD3	TSS427	1:33937154-34070695	1215	-	1.64148	0	4.86965	OK	0.675949	0	3.35063	OK	0.379156	0	1.88345	OK
TCONS_00000679	=	ENSGALT00000016052	XLOC_000209	LEMD3	TSS428	1:33937154-34070695	2399	-	1.90387	0	4.19868	OK	2.0954	0	4.93716	OK	1.49743	0	3.96255	OK
TCONS_00000680	j	ENSGALT00000016052	XLOC_000209	LEMD3	TSS429	1:33937154-34070695	7682	-	1.48995	0	3.45051	OK	4.64715	1.04952	8.24477	OK	2.74027	0	6.28753	OK
TCONS_00000681	j	ENSGALT00000016052	XLOC_000209	LEMD3	TSS429	1:33937154-34070695	2085	-	1.00575	0	3.49225	OK	2.09557	0	4.75322	OK	1.49502	0	4.03013	OK
TCONS_00000682	j	ENSGALT00000046186	XLOC_000209	MSRB3	TSS430	1:33937154-34070695	5810	-	1.12469	0.164011	2.08537	OK	1.83345	0.0850499	3.58185	OK	1.35862	0	2.7683	OK
TCONS_00000683	j	ENSGALT00000046186	XLOC_000209	MSRB3	TSS431	1:33937154-34070695	3269	-	11.7296	7.4352	16.0239	OK	1.93208	0	4.25192	OK	11.6413	2.82117	20.4614	OK
TCONS_00000685	=	ENSGALT00000046186	XLOC_000209	MSRB3	TSS432	1:33937154-34070695	3193	-	3.17067	0.899536	5.44181	OK	0	0	0.0259425	OK	6.64801	0	15.8539	OK
TCONS_00000686	j	ENSGALT00000016055	XLOC_000210	HMGA2	TSS433	1:34198386-34313679	5465	-	1.02778	0	3.65786	OK	4.14689	0	10.2832	OK	1.8765	0	5.49338	OK
TCONS_00000687	=	ENSGALT00000016055	XLOC_000210	HMGA2	TSS433	1:34198386-34313679	6257	-	15.1695	10.3798	19.9592	OK	16.1344	8.20774	24.061	OK	9.91101	5.70682	14.1152	OK
TCONS_00000688	j	ENSGALT00000016055	XLOC_000210	HMGA2	TSS434	1:34198386-34313679	5519	-	0.380699	0	1.50119	OK	0	0	0.0138656	OK	0.00017313	0	0.0138505	OK
TCONS_00000689	j	ENSGALT00000016055	XLOC_000210	HMGA2	TSS435	1:34198386-34313679	5511	-	0.257192	0	1.25509	OK	1.72991	0	4.38375	OK	0.531407	0	2.21908	OK
TCONS_00000690	j	ENSGALT00000016055	XLOC_000210	HMGA2	TSS435	1:34198386-34313679	5648	-	0.0315038	0	0.226689	OK	0.0638796	0	0.326272	OK	0	0	0.0132658	OK
TCONS_00000691	j	ENSGALT00000016055	XLOC_000210	HMGA2	TSS436	1:34198386-34313679	5441	-	0.106524	0	0.578185	OK	0.109968	0	0.662953	OK	0.181664	0	0.833516	OK
TCONS_00000692	j	ENSGALT00000016055	XLOC_000210	HMGA2	TSS437	1:34198386-34313679	5424	-	0.565983	0	1.69795	OK	0.228815	0	0.744772	OK	0.433106	0	1.29183	OK
TCONS_00000693	j	ENSGALT00000016055	XLOC_000210	HMGA2	TSS438	1:34198386-34313679	5380	-	0.00216159	0	0.0506765	OK	0.00229332	0	0.0545069	OK	0.0560209	0	0.284967	OK
TCONS_00000694	j	ENSGALT00000016055	XLOC_000210	HMGA2	TSS439	1:34198386-34313679	5323	-	0.000309761	0	0.0202731	OK	0.107518	0	0.645341	OK	0	0	0.014396	OK
TCONS_00000695	j	ENSGALT00000016069	XLOC_000211	HELB	TSS440	1:34415745-34578266	6143	-	0	0	0.0108852	OK	0.0471988	0	0.201233	OK	0.00305848	0	0.0278474	OK
TCONS_00000696	j	ENSGALT00000016069	XLOC_000211	HELB	TSS440	1:34415745-34578266	6777	-	0.250295	0.0246028	0.475988	OK	0.394353	0.125683	0.663023	OK	0.356104	0	0.833417	OK
TCONS_00000697	=	ENSGALT00000016069	XLOC_000211	HELB	TSS440	1:34415745-34578266	5716	-	1.26057	0.757291	1.76385	OK	1.12016	0.515712	1.7246	OK	1.04989	0.577596	1.52219	OK
TCONS_00000698	j	ENSGALT00000016069	XLOC_000211	HELB	TSS440	1:34415745-34578266	8071	-	1.1061e-05	0	0.00846876	OK	0.0670016	0	0.278457	OK	0.072049	0	0.222796	OK
TCONS_00000699	j	ENSGALT00000016069	XLOC_000211	HELB	TSS440	1:34415745-34578266	8182	-	1.30744	0.880337	1.73454	OK	1.25552	0.779623	1.73141	OK	1.51875	1.00147	2.03602	OK
TCONS_00000700	j	ENSGALT00000016069	XLOC_000211	HELB	TSS441	1:34415745-34578266	5304	-	0	0	0.0122946	OK	0.0532453	0	0.233635	OK	0.0622357	0	0.226935	OK
TCONS_00000701	j	ENSGALT00000016099	XLOC_000212	ENSGALG00000009899	TSS442	1:34779580-34818166	13815	-	0.0203508	0	0.108116	OK	0.0224354	0	0.122861	OK	0.0282805	0	0.145788	OK
TCONS_00000702	j	ENSGALT00000016099	XLOC_000212	ENSGALG00000009899	TSS442	1:34779580-34818166	13463	-	8.66287e-05	0	0.00752029	OK	0.0270506	0	0.144728	OK	0.00368367	0	0.0460143	OK
TCONS_00000703	j	ENSGALT00000016099	XLOC_000212	ENSGALG00000009899	TSS443	1:34779580-34818166	13442	-	4.73517	3.15654	6.3138	OK	2.51711	0.515486	4.51874	OK	5.17566	2.98818	7.36315	OK
TCONS_00000704	j	ENSGALT00000016099	XLOC_000212	ENSGALG00000009899	TSS443	1:34779580-34818166	13057	-	0.300673	0	0.687554	OK	0.549896	0	1.95311	OK	0.125844	0	0.542452	OK
TCONS_00000705	j	ENSGALT00000016099	XLOC_000212	ENSGALG00000009899	TSS443	1:34779580-34818166	3737	-	24.4622	18.1556	30.7687	OK	26.1923	19.2681	33.1164	OK	28.4225	21.0197	35.8254	OK
TCONS_00000706	j	ENSGALT00000016099	XLOC_000212	ENSGALG00000009899	TSS444	1:34779580-34818166	13199	-	1.32113	0.497924	2.14434	OK	3.21656	1.78636	4.64676	OK	2.16381	0.353493	3.97412	OK
TCONS_00000707	=	ENSGALT00000059869	XLOC_000212	ENSGALG00000033879	TSS445	1:34779580-34818166	738	-	0.889995	0	4.10046	OK	1.43889	0	5.69707	OK	1.65595	0	6.47721	OK
TCONS_00000708	j	ENSGALT00000016103	XLOC_000213	DYRK2	TSS446	1:34898149-34926508	13469	-	7.28587	5.76762	8.80412	OK	6.87988	5.32408	8.43569	OK	4.46357	3.30769	5.61945	OK
TCONS_00000709	j	ENSGALT00000016103	XLOC_000213	DYRK2	TSS447	1:34898149-34926508	12727	-	0.258409	0	0.671349	OK	0.150587	0	0.429985	OK	0.124455	0	0.317462	OK
TCONS_00000710	o	ENSGALT00000016103	XLOC_000213	DYRK2	TSS448	1:34898149-34926508	14624	-	2.14864	1.34003	2.95724	OK	2.01857	1.19918	2.83796	OK	1.61691	0.877491	2.35634	OK
TCONS_00000711	-	-	XLOC_000213	-	TSS449	1:34898149-34926508	6870	-	0.27376	0	0.736285	OK	0.314636	0	0.790687	OK	0.357884	0	0.770224	OK
TCONS_00000712	-	-	XLOC_000214	-	TSS450	1:35210541-35215404	1477	-	0.135438	0	0.365808	OK	0.0147227	0	0.110863	OK	0.0614046	0	0.240752	OK
TCONS_00000713	-	-	XLOC_000214	-	TSS451	1:35210541-35215404	1976	-	0.208147	0.00390222	0.412391	OK	0.134862	0.00291325	0.266811	OK	0.143049	0	0.302192	OK
TCONS_00000714	j	ENSGALT00000071959	XLOC_000215	RAP1B	TSS452	1:35216063-35249134	4758	-	0	0	0.0148864	OK	0	0	0.015586	OK	0	0	0.0153135	OK
TCONS_00000715	=	ENSGALT00000071959	XLOC_000215	RAP1B	TSS452	1:35216063-35249134	4855	-	0.0331078	0	0.253668	OK	0	0	0.0152572	OK	0.0485393	0	0.310818	OK
TCONS_00000716	=	ENSGALT00000016139	XLOC_000215	RAP1B	TSS452	1:35216063-35249134	4759	-	40.4286	33.0515	47.8056	OK	40.4874	32.9456	48.0291	OK	40.9329	33.3811	48.4846	OK
TCONS_00000717	=	ENSGALT00000083406	XLOC_000215	RAP1B	TSS453	1:35216063-35249134	992	-	28.6262	14.9284	42.3239	OK	32.1657	16.4714	47.8599	OK	25.4008	10.7243	40.0774	OK
TCONS_00000718	j	ENSGALT00000016152	XLOC_000216	NUP107	TSS454	1:35250852-35276198	3057	-	3.99977	2.29069	5.70885	OK	2.88205	1.12308	4.64102	OK	4.13624	2.06272	6.20975	OK
TCONS_00000719	j	ENSGALT00000016152	XLOC_000216	NUP107	TSS454	1:35250852-35276198	2963	-	2.74206	0.839324	4.64479	OK	3.27653	1.48603	5.06702	OK	2.306	0.980056	3.63194	OK
TCONS_00000720	=	ENSGALT00000016152	XLOC_000216	NUP107	TSS454	1:35250852-35276198	3054	-	11.8427	8.95909	14.7263	OK	8.65244	5.80654	11.4983	OK	9.64088	6.59935	12.6824	OK
TCONS_00000721	=	ENSGALT00000016160	XLOC_000217	SLC35E3	TSS455	1:35276895-35282437	3144	-	79.4901	65.7285	93.2517	OK	87.3998	72.3232	102.476	OK	85.1937	70.4815	99.906	OK
TCONS_00000722	-	-	XLOC_000218	-	TSS456	1:35283399-35293570	10085	-	0.600796	0.435156	0.766435	OK	1.33045	1.01677	1.64413	OK	0.905983	0.677078	1.13489	OK
TCONS_00000723	j	ENSGALT00000016163	XLOC_000219	MDM2	TSS457	1:35294095-35347589	8041	-	29.3127	23.4223	35.203	OK	49.2479	39.4143	59.0815	OK	32.3012	25.9139	38.6884	OK
TCONS_00000724	j	ENSGALT00000016163	XLOC_000219	MDM2	TSS458	1:35294095-35347589	7898	-	9.9889	6.4354	13.5424	OK	16.2967	10.3323	22.2612	OK	9.462	5.95345	12.9706	OK
TCONS_00000725	j	ENSGALT00000083766	XLOC_000220	CPSF6	TSS459	1:35386196-35411271	2163	-	4.49841	2.19789	6.79892	OK	3.93952	1.47181	6.40722	OK	6.55461	3.32492	9.7843	OK
TCONS_00000726	=	ENSGALT00000016192	XLOC_000220	CPSF6	TSS459	1:35386196-35411271	2165	-	14.4319	9.35381	19.51	OK	9.90916	6.84304	12.9753	OK	16.8325	11.8122	21.8528	OK
TCONS_00000727	=	ENSGALT00000083766	XLOC_000220	CPSF6	TSS459	1:35386196-35411271	2143	-	9.22184	4.82605	13.6176	OK	9.1177	6.09024	12.1452	OK	10.3449	5.77136	14.9185	OK
TCONS_00000728	=	ENSGALT00000090224	XLOC_000220	CPSF6	TSS459	1:35386196-35411271	1761	-	0.469487	0	1.39728	OK	0.350969	0	1.07583	OK	0.602214	0	1.68792	OK
TCONS_00000729	=	ENSGALT00000087754	XLOC_000220	CPSF6	TSS460	1:35386196-35411271	2056	-	0.0234386	0	0.183613	OK	0.110578	0	0.432435	OK	0	0	0.0337002	OK
TCONS_00000730	j	ENSGALT00000083766	XLOC_000220	CPSF6	TSS461	1:35386196-35411271	2034	-	0.000125782	0	0.034433	OK	0.315215	0	1.41416	OK	0.000485908	0	0.0343125	OK
TCONS_00000731	j	ENSGALT00000044371	XLOC_000221	YEATS4	TSS462	1:35424904-35432985	3310	-	4.94453	3.59787	6.29118	OK	3.56758	2.50629	4.62887	OK	4.7277	3.29024	6.16516	OK
TCONS_00000732	j	ENSGALT00000044371	XLOC_000221	YEATS4	TSS463	1:35424904-35432985	1322	-	5.15752	2.83179	7.48324	OK	4.86091	2.80414	6.91769	OK	4.61765	1.92368	7.31162	OK
TCONS_00000733	=	ENSGALT00000016200	XLOC_000222	FRS2	TSS464	1:35448967-35503023	10950	-	7.41198	6.03181	8.79216	OK	15.9311	13.0162	18.8459	OK	9.39403	7.70099	11.0871	OK
TCONS_00000734	j	ENSGALT00000016200	XLOC_000222	FRS2	TSS465	1:35448967-35503023	10366	-	0.0678937	0	0.336857	OK	0.327696	0	1.32479	OK	0.0598289	0	0.291329	OK
TCONS_00000735	=	ENSGALT00000088659	XLOC_000223	CCT2	TSS466	1:35503970-35515953	1920	-	0.418669	0	1.6564	OK	0.505573	0	2.00986	OK	0.270586	0	1.39254	OK
TCONS_00000736	=	ENSGALT00000016215	XLOC_000223	CCT2	TSS466	1:35503970-35515953	1983	-	124.39	103.03	145.749	OK	149.614	124.059	175.17	OK	148.611	123.159	174.063	OK
TCONS_00000737	=	ENSGALT00000065629	XLOC_000223	CCT2	TSS467	1:35503970-35515953	1629	-	0.0586795	0	0.581542	OK	0	0	0.0434814	OK	0	0	0.0433492	OK
TCONS_00000738	j	ENSGALT00000016215	XLOC_000223	CCT2	TSS467	1:35503970-35515953	1921	-	0.0511773	0	0.473301	OK	0	0	0.0358264	OK	0	0	0.0357133	OK
TCONS_00000739	=	ENSGALT00000016271	XLOC_000224	CTSEAL	TSS468	1:35522126-35529831	1366	-	0	0	0	OK	0	0	0	OK	0	0	0	OK
TCONS_00000740	j	ENSGALT00000016187	XLOC_000225	ENSGALG00000009959	TSS469	1:35565042-35594681	2090	-	0.128171	0	0.546775	OK	0.154491	0	0.415276	OK	0.110772	0	0.329786	OK
TCONS_00000741	=	ENSGALT00000016187	XLOC_000225	ENSGALG00000009959	TSS469	1:35565042-35594681	1761	-	0.975476	0.490681	1.46027	OK	0.270407	0.0242877	0.516527	OK	0.949007	0.468001	1.43001	OK
TCONS_00000742	j	ENSGALT00000016187	XLOC_000225	ENSGALG00000009959	TSS469	1:35565042-35594681	1984	-	0.309395	0	0.669942	OK	0.0822616	0	0.316104	OK	0.181609	0	0.373724	OK
TCONS_00000743	=	ENSGALT00000049799	XLOC_000225	ENSGALG00000009959	TSS470	1:35565042-35594681	1121	-	0.000269558	0	0.0620918	OK	0.0545904	0	0.255837	OK	1.0723e-05	0	0.0630017	OK
TCONS_00000744	=	ENSGALT00000071643	XLOC_000225	ENSGALG00000009959	TSS471	1:35565042-35594681	1097	-	0	0	0.0752089	OK	0.0195998	0	0.116988	OK	0	0	0.0762921	OK
TCONS_00000745	=	ENSGALT00000016304	XLOC_000226	MYRFL	TSS472	1:35597031-35639634	2691	-	0.0040281	0	0.0300138	OK	0	0	0	OK	0	0	0	OK
TCONS_00000746	j	ENSGALT00000016314	XLOC_000227	CNOT2	TSS473	1:35724871-35814526	2741	-	0.0551759	0	0.249713	OK	0.0812546	0	0.361657	OK	0.0494178	0	0.23907	OK
TCONS_00000747	=	ENSGALT00000016314	XLOC_000227	CNOT2	TSS473	1:35724871-35814526	2693	-	20.645	16.7676	24.5225	OK	28.2652	23.0738	33.4567	OK	19.7744	16.0171	23.5317	OK
TCONS_00000748	=	ENSGALT00000016322	XLOC_000228	KCNMB4	TSS474	1:35820989-35831958	1088	-	0.856687	0.251915	1.46146	OK	0.526667	0.0609176	0.992417	OK	0.558137	0.0829897	1.03328	OK
TCONS_00000749	=	ENSGALT00000061115	XLOC_000229	ENSGALG00000038699	TSS475	1:36112239-36113773	779	-	0.0131329	0	0.109076	OK	0	0	0	OK	0.0835357	0	0.228185	OK
TCONS_00000750	=	ENSGALT00000016526	XLOC_000230	LGR5	TSS476	1:36248349-36335529	5898	-	2.2892	1.62383	2.95457	OK	1.14508	0.667656	1.6225	OK	0.986355	0.598529	1.37418	OK
TCONS_00000751	j	ENSGALT00000016526	XLOC_000230	LGR5	TSS476	1:36248349-36335529	5973	-	0.0873418	0	0.247838	OK	3.24546e-06	0	0.013203	OK	0.155301	0	0.423456	OK
TCONS_00000752	j	ENSGALT00000016526	XLOC_000230	LGR5	TSS477	1:36248349-36335529	5657	-	0.131438	0	0.441963	OK	0.0897927	0	0.480807	OK	0.00301088	0	0.0222109	OK
TCONS_00000753	=	ENSGALT00000061486	XLOC_000231	ENSGALG00000038456	TSS478	1:36350936-36390481	468	-	0.870807	0	4.64875	OK	1.13704	0	6.1529	OK	1.01349	0	5.70341	OK
TCONS_00000754	=	ENSGALT00000071672	XLOC_000232	TMEM19	TSS479	1:36408412-36423741	1644	-	3.96844	1.92688	6.00999	OK	4.75822	2.26477	7.25167	OK	5.20734	2.81828	7.59639	OK
TCONS_00000755	j	ENSGALT00000071672	XLOC_000232	TMEM19	TSS480	1:36408412-36423741	3484	-	3.41044	2.16145	4.65943	OK	5.06426	3.71157	6.41695	OK	3.92363	2.53174	5.31552	OK
TCONS_00000756	j	ENSGALT00000071672	XLOC_000232	TMEM19	TSS480	1:36408412-36423741	3577	-	0.362691	0	0.893281	OK	0.299366	0	0.676086	OK	0.6158	0	1.51116	OK
TCONS_00000757	j	ENSGALT00000071672	XLOC_000232	TMEM19	TSS481	1:36408412-36423741	3383	-	0.0703687	0	0.332584	OK	0	0	0.0212314	OK	0.000512734	0	0.0214589	OK
TCONS_00000758	j	ENSGALT00000071672	XLOC_000232	TMEM19	TSS482	1:36408412-36423741	2692	-	0.0348229	0	0.205697	OK	0.0428231	0	0.226954	OK	0.0937474	0	0.41411	OK
TCONS_00000759	j	ENSGALT00000016553	XLOC_000233	RAB21	TSS483	1:36448003-36498543	3390	-	0.68089	0	2.3963	OK	0.552889	0	3.33562	OK	0.865599	0	3.0628	OK
TCONS_00000760	j	ENSGALT00000016566	XLOC_000233	TBC1D15	TSS483	1:36448003-36498543	5198	-	20.8859	15.1355	26.6363	OK	57.6295	44.6973	70.5616	OK	26.5008	19.0679	33.9338	OK
TCONS_00000761	j	ENSGALT00000016566	XLOC_000233	TBC1D15	TSS483	1:36448003-36498543	16666	-	8.30338	6.09183	10.5149	OK	13.7713	10.0125	17.5302	OK	11.1717	8.42747	13.916	OK
TCONS_00000762	j	ENSGALT00000016553	XLOC_000233	RAB21	TSS483	1:36448003-36498543	5273	-	6.70085	3.35553	10.0462	OK	6.58291	1.48897	11.6769	OK	9.49726	4.83529	14.1592	OK
TCONS_00000763	=	ENSGALT00000069602	XLOC_000233	TBC1D15	TSS484	1:36448003-36498543	3056	-	0.018702	0	0.229814	OK	0.458157	0	1.9145	OK	0.0630121	0	0.536851	OK
TCONS_00000764	=	ENSGALT00000068381	XLOC_000233	TBC1D15	TSS485	1:36448003-36498543	3015	-	0	0	0.0196483	OK	0	0	0.0203847	OK	0	0	0.0202111	OK
TCONS_00000765	j	ENSGALT00000016566	XLOC_000233	TBC1D15	TSS485	1:36448003-36498543	3117	-	0	0	0.0188078	OK	0	0	0.0194921	OK	0	0	0.019339	OK
TCONS_00000766	=	ENSGALT00000038498	XLOC_000234	TPH2	TSS486	1:36509694-36563986	2162	-	0.205095	0.0209652	0.389225	OK	0.172286	0.0216427	0.322929	OK	0.523221	0.281225	0.765217	OK
TCONS_00000767	=	ENSGALT00000090187	XLOC_000234	TPH2	TSS486	1:36509694-36563986	1765	-	0.0392255	0	0.149699	OK	0.0378363	0	0.142209	OK	9.83745e-05	0	0.0391375	OK
TCONS_00000768	j	ENSGALT00000038498	XLOC_000234	TPH2	TSS487	1:36509694-36563986	2159	-	0.0576689	0	0.210996	OK	8.92122e-07	0	0.0333781	OK	3.37585e-06	0	0.0331477	OK
TCONS_00000769	=	ENSGALT00000016581	XLOC_000235	TRHDE	TSS488	1:36640613-36861536	9662	-	0.230439	0	0.543608	OK	0.204619	0	0.420152	OK	0.170984	0	0.430353	OK
TCONS_00000770	j	ENSGALT00000016581	XLOC_000235	TRHDE	TSS488	1:36640613-36861536	9514	-	0.000489708	0	0.00744551	OK	0.0851413	0	0.312726	OK	2.65426e-05	0	0.00717388	OK
TCONS_00000771	j	ENSGALT00000016581	XLOC_000235	TRHDE	TSS488	1:36640613-36861536	2407	-	0.112996	0	0.351261	OK	0.120073	0	0.481466	OK	0.0933995	0	0.272051	OK
TCONS_00000772	j	ENSGALT00000016581	XLOC_000235	TRHDE	TSS488	1:36640613-36861536	9289	-	0.0901375	0	0.413022	OK	0.0828579	0	0.289088	OK	0.000231828	0	0.00753557	OK
TCONS_00000773	j	ENSGALT00000016581	XLOC_000235	TRHDE	TSS489	1:36640613-36861536	9370	-	0.0528814	0	0.180737	OK	0.0454052	0	0.1878	OK	0.119056	0	0.480593	OK
TCONS_00000774	j	ENSGALT00000016581	XLOC_000235	TRHDE	TSS490	1:36640613-36861536	9354	-	0.0555537	0	0.114534	OK	0.137343	0.0241091	0.250576	OK	0.101	0	0.251342	OK
TCONS_00000775	j	ENSGALT00000016581	XLOC_000235	TRHDE	TSS491	1:36640613-36861536	8780	-	0	0	0.0073967	OK	0	0	0.00769522	OK	0.0168206	0	0.0763004	OK
TCONS_00000776	j	ENSGALT00000016581	XLOC_000235	TRHDE	TSS492	1:36640613-36861536	7886	-	0.0172068	0	0.0921882	OK	0.0450071	0	0.190744	OK	0	0	0.00863161	OK
TCONS_00000777	-	-	XLOC_000236	-	TSS493	1:37727079-37730902	3823	-	0.0462821	0	0.0929074	OK	0.314187	0.172428	0.455945	OK	0.31921	0.156267	0.482153	OK
TCONS_00000778	-	-	XLOC_000236	-	TSS494	1:37727079-37730902	957	-	0	0	0.0753115	OK	0.0552802	0	0.214288	OK	0.111849	0	0.524941	OK
TCONS_00000779	=	ENSGALT00000016618	XLOC_000237	GLIPR1L2	TSS495	1:37779367-37787633	789	-	0.0384519	0	0.152416	OK	0.0256701	0	0.127334	OK	0.0410369	0	0.154348	OK
TCONS_00000780	=	ENSGALT00000016619	XLOC_000238	ENSGALG00000010223	TSS496	1:37790881-37796392	774	-	0.0348651	0	0.138786	OK	0.0281638	0	0.129843	OK	0	0	0	OK
TCONS_00000781	j	ENSGALT00000016620	XLOC_000239	GLIPR1L	TSS497	1:37799510-37809458	3479	-	0.0835082	0	0.255932	OK	0.0404538	0	0.149522	OK	0.107118	0	0.343553	OK
TCONS_00000782	j	ENSGALT00000016620	XLOC_000239	GLIPR1L	TSS497	1:37799510-37809458	4926	-	0.374125	0.0947701	0.653479	OK	0.325018	0	0.664802	OK	0.236796	0	0.509562	OK
TCONS_00000783	j	ENSGALT00000016620	XLOC_000239	GLIPR1L	TSS498	1:37799510-37809458	1352	-	0.71377	0	1.462	OK	0.8267	0.0454029	1.608	OK	0.504123	0	1.07233	OK
TCONS_00000784	=	ENSGALT00000016620	XLOC_000239	GLIPR1L	TSS498	1:37799510-37809458	1606	-	8.31129	5.80495	10.8176	OK	3.05371	1.79421	4.31321	OK	5.8301	4.08198	7.57822	OK
TCONS_00000785	j	ENSGALT00000016620	XLOC_000239	GLIPR1L	TSS498	1:37799510-37809458	4050	-	0.396062	0.00445646	0.787668	OK	0.439582	0.0640771	0.815087	OK	0.224615	0	0.650546	OK
TCONS_00000786	j	ENSGALT00000016620	XLOC_000239	GLIPR1L	TSS498	1:37799510-37809458	2939	-	0.208502	0	0.563126	OK	0.175085	0	0.390433	OK	0.174881	0	0.615663	OK
TCONS_00000787	=	ENSGALT00000080542	XLOC_000240	ENSGALG00000039582	TSS499	1:37851200-37887443	2258	-	0.0357077	0	0.0865243	OK	0.187203	0.0618949	0.312512	OK	0.060623	0	0.127939	OK
TCONS_00000788	=	ENSGALT00000076437	XLOC_000241	ZDHHC17	TSS500	1:38168138-38234137	4940	-	0	0	0.0133999	OK	0	0	0.0138364	OK	0	0	0.0137285	OK
TCONS_00000789	=	ENSGALT00000016674	XLOC_000241	ZDHHC17	TSS500	1:38168138-38234137	5000	-	10.1242	8.12907	12.1193	OK	14.5882	11.694	17.4824	OK	11.5665	9.30187	13.8312	OK
TCONS_00000790	=	ENSGALT00000070651	XLOC_000241	ZDHHC17	TSS501	1:38168138-38234137	5052	-	0.641456	0.0499185	1.23299	OK	1.24657	0.152063	2.34107	OK	0.931563	0.280606	1.58252	OK
TCONS_00000791	j	ENSGALT00000061912	XLOC_000242	ENSGALG00000034552	TSS502	1:38290100-38326931	3546	-	0.0553221	0	0.215955	OK	0.0668852	0	0.217308	OK	0.0860223	0	0.314731	OK
TCONS_00000792	j	ENSGALT00000061912	XLOC_000242	ENSGALG00000034552	TSS502	1:38290100-38326931	11750	-	0.46341	0.225668	0.701152	OK	0.1239	0.0104612	0.237338	OK	0.433371	0.208793	0.657948	OK
TCONS_00000793	j	ENSGALT00000061912	XLOC_000242	ENSGALG00000034552	TSS503	1:38290100-38326931	1108	-	0.413538	0	1.36884	OK	0	0	0.0881699	OK	0.687025	0	1.93951	OK
TCONS_00000794	j	ENSGALT00000061912	XLOC_000242	ENSGALG00000034552	TSS503	1:38290100-38326931	2555	-	1.23656	0.187835	2.28529	OK	0.609943	0.0517471	1.16814	OK	1.04878	0.201455	1.89611	OK
TCONS_00000795	j	ENSGALT00000061912	XLOC_000242	ENSGALG00000034552	TSS504	1:38290100-38326931	2155	-	0.170082	0	0.793866	OK	0.153716	0	0.716127	OK	0.283183	0	0.953327	OK
TCONS_00000796	j	ENSGALT00000016778	XLOC_000243	NAV3	TSS505	1:38666028-38924294	13680	-	3.42198	2.00786	4.83611	OK	3.76543	1.86658	5.66428	OK	2.35369	1.19543	3.51195	OK
TCONS_00000797	j	ENSGALT00000016778	XLOC_000243	NAV3	TSS506	1:38666028-38924294	9698	-	10.1797	7.27473	13.0847	OK	17.6073	13.0489	22.1657	OK	7.27088	4.89934	9.64243	OK
TCONS_00000798	j	ENSGALT00000016778	XLOC_000243	NAV3	TSS506	1:38666028-38924294	18915	-	2.47368	1.39077	3.5566	OK	0.518673	0	1.1335	OK	0.859872	0	2.02546	OK
TCONS_00000799	=	ENSGALT00000016778	XLOC_000243	NAV3	TSS507	1:38666028-38924294	9981	-	0.247308	0	1.16433	OK	1.40821	0.050996	2.76543	OK	0.896595	0	2.50299	OK
TCONS_00000800	j	ENSGALT00000016778	XLOC_000243	NAV3	TSS508	1:38666028-38924294	17377	-	1.86476	0.893304	2.83622	OK	3.37566	1.76515	4.98618	OK	1.86446	1.04805	2.68086	OK
TCONS_00000801	j	ENSGALT00000016778	XLOC_000243	NAV3	TSS509	1:38666028-38924294	18253	-	2.07171	1.07949	3.06392	OK	5.3743	3.48666	7.26194	OK	2.32889	1.25926	3.39853	OK
TCONS_00000802	j	ENSGALT00000016778	XLOC_000243	NAV3	TSS510	1:38666028-38924294	14692	-	0.338637	0	0.818495	OK	0.764864	0	2.08862	OK	0.459256	0	0.992916	OK
TCONS_00000803	j	ENSGALT00000059750	XLOC_000244	SYT1	TSS511	1:39108370-39455373	5785	-	0.29142	0	0.873121	OK	0.585711	0	1.25628	OK	0.512375	0	1.05474	OK
TCONS_00000804	j	ENSGALT00000059750	XLOC_000244	SYT1	TSS511	1:39108370-39455373	5488	-	0.000563188	0	0.0178926	OK	0.253158	0	0.717223	OK	0.173778	0	0.566263	OK
TCONS_00000805	j	ENSGALT00000059750	XLOC_000244	SYT1	TSS511	1:39108370-39455373	5667	-	0.116301	0	0.576628	OK	0	0	0.011888	OK	0.160909	0	0.566747	OK
TCONS_00000806	j	ENSGALT00000059750	XLOC_000244	SYT1	TSS511	1:39108370-39455373	5592	-	0.289184	0	0.822706	OK	0.318586	0	1.10391	OK	0.101114	0	0.407691	OK
TCONS_00000807	j	ENSGALT00000059750	XLOC_000244	SYT1	TSS511	1:39108370-39455373	5584	-	0.0262039	0	0.135667	OK	0	0	0.0121731	OK	0.000200321	0	0.012309	OK
TCONS_00000808	-	-	XLOC_000245	-	TSS516	1:39108370-39455373	4190	-	0.821613	0.081425	1.5618	OK	0.579977	0	1.19086	OK	0.861934	0.052065	1.6718	OK
TCONS_00000809	-	-	XLOC_000245	-	TSS517	1:39108370-39455373	46046	-	0.0417352	0	0.113161	OK	0.0997967	0.018654	0.180939	OK	0.0744829	0	0.203031	OK
TCONS_00000810	-	-	XLOC_000245	-	TSS518	1:39108370-39455373	61023	-	0.609833	0.446857	0.772809	OK	0.351735	0.234411	0.469058	OK	0.542178	0.379541	0.704814	OK
TCONS_00000811	j	ENSGALT00000059750	XLOC_000244	SYT1	TSS512	1:39108370-39455373	5491	-	0.104267	0	0.31701	OK	0.0172318	0	0.090188	OK	0.0918325	0	0.399444	OK
TCONS_00000812	=	ENSGALT00000059750	XLOC_000244	SYT1	TSS513	1:39108370-39455373	2566	-	0.365797	0	1.13219	OK	0.569184	0	1.41917	OK	0.368261	0	1.03189	OK
TCONS_00000813	j	ENSGALT00000059750	XLOC_000244	SYT1	TSS514	1:39108370-39455373	5455	-	0.123637	0	0.397077	OK	0.259811	0	0.601123	OK	0.255954	0	0.710516	OK
TCONS_00000814	j	ENSGALT00000059750	XLOC_000244	SYT1	TSS515	1:39108370-39455373	8691	-	0.0163973	0	0.0790831	OK	0.00085071	0	0.01587	OK	0	0	0.00743772	OK
TCONS_00000815	j	ENSGALT00000059750	XLOC_000244	SYT1	TSS515	1:39108370-39455373	17378	-	0.473418	0.213891	0.732945	OK	0.372019	0.156339	0.587699	OK	0.640359	0.328237	0.952481	OK
TCONS_00000816	=	ENSGALT00000046025	XLOC_000246	RPS16	TSS519	1:39750305-39753558	875	-	481.602	275.45	687.754	OK	433.688	255.224	612.152	OK	404.06	291.081	517.039	OK
TCONS_00000817	=	ENSGALT00000084723	XLOC_000246	RPS16	TSS520	1:39750305-39753558	563	-	19.3397	0	56.224	OK	22.7392	0	62.0379	OK	16.0961	0	45.7121	OK
TCONS_00000818	=	ENSGALT00000085540	XLOC_000246	RPS16	TSS520	1:39750305-39753558	528	-	882.324	277.889	1486.76	OK	804.844	343.704	1265.98	OK	694.791	446.733	942.849	OK
TCONS_00000819	=	ENSGALT00000083483	XLOC_000246	RPS16	TSS520	1:39750305-39753558	586	-	301.298	11.7853	590.811	OK	260.867	65.2131	456.521	OK	289.028	143.09	434.966	OK
TCONS_00000820	j	ENSGALT00000017091	XLOC_000247	OTOGL	TSS521	1:39755577-39852435	8632	-	0.0367004	0.00810199	0.0652988	OK	0.0312105	0.00346641	0.0589546	OK	0.0157035	0	0.0464582	OK
TCONS_00000821	=	ENSGALT00000017794	XLOC_000248	PTPRQ	TSS522	1:39870774-39983509	8289	-	0.08663	0	0.194043	OK	0.0896352	0	0.215342	OK	0.0224384	0	0.0701017	OK
TCONS_00000822	j	ENSGALT00000017794	XLOC_000248	PTPRQ	TSS523	1:39870774-39983509	7038	-	0.998193	0.362567	1.63382	OK	0.512951	0.0513978	0.974504	OK	0.398688	0	0.829412	OK
TCONS_00000823	j	ENSGALT00000017794	XLOC_000248	PTPRQ	TSS523	1:39870774-39983509	6966	-	0.526417	0	1.30393	OK	1.50214	0.123849	2.88044	OK	0.763351	0.341033	1.18567	OK
TCONS_00000824	j	ENSGALT00000017794	XLOC_000248	PTPRQ	TSS523	1:39870774-39983509	3057	-	0.29789	0	0.640172	OK	1.33941	0.114214	2.56461	OK	0.407131	0	1.00136	OK
TCONS_00000825	j	ENSGALT00000017794	XLOC_000248	PTPRQ	TSS523	1:39870774-39983509	7011	-	0	0	0.00835267	OK	0	0	0.00865782	OK	0.0704769	0	0.272221	OK
TCONS_00000826	j	ENSGALT00000017794	XLOC_000248	PTPRQ	TSS523	1:39870774-39983509	7197	-	0.490649	0.246701	0.734598	OK	1.05314	0.611315	1.49496	OK	0.737417	0.374665	1.10017	OK
TCONS_00000827	j	ENSGALT00000017794	XLOC_000248	PTPRQ	TSS524	1:39870774-39983509	6830	-	0.111654	0	0.424582	OK	0.0309879	0	0.142244	OK	0	0	0.0087553	OK
TCONS_00000828	j	ENSGALT00000017794	XLOC_000248	PTPRQ	TSS525	1:39870774-39983509	4780	-	0	0	0.0121286	OK	0.266158	0	1.06274	OK	0.00100547	0	0.0134858	OK
TCONS_00000829	=	ENSGALT00000030660	XLOC_000249	MYF6	TSS526	1:39998016-40000223	1875	-	0.300393	0.0591881	0.541599	OK	0.500225	0.183174	0.817276	OK	0.44351	0.139575	0.747446	OK
TCONS_00000830	j	ENSGALT00000044184	XLOC_000250	MYF5	TSS527	1:40002686-40004166	919	-	0.112719	0	0.334429	OK	0.742758	0.144381	1.34114	OK	0.238041	0	0.638721	OK
TCONS_00000831	=	ENSGALT00000044184	XLOC_000250	MYF5	TSS527	1:40002686-40004166	777	-	0.452721	0.0227314	0.882711	OK	0.747608	0.127692	1.36752	OK	0.507883	0	1.10755	OK
TCONS_00000832	j	ENSGALT00000065618	XLOC_000251	ACSS3	TSS528	1:40117102-40203082	2812	-	0.0660322	0	0.22896	OK	0	0	0.0259004	OK	0	0	0.0257925	OK
TCONS_00000833	=	ENSGALT00000038401	XLOC_000251	ACSS3	TSS529	1:40117102-40203082	2842	-	0.783858	0.325764	1.24195	OK	0.0287915	0	0.100787	OK	0.681534	0.372688	0.990379	OK
TCONS_00000834	j	ENSGALT00000065618	XLOC_000251	ACSS3	TSS530	1:40117102-40203082	2644	-	0	0	0.0255832	OK	0.350517	0.0920458	0.608988	OK	0.0546252	0	0.275887	OK
TCONS_00000835	=	ENSGALT00000065618	XLOC_000251	ACSS3	TSS530	1:40117102-40203082	2061	-	0.00189643	0	0.0362158	OK	0.0279177	0	0.144395	OK	0.00657208	0	0.0562152	OK
TCONS_00000836	j	ENSGALT00000065618	XLOC_000251	ACSS3	TSS530	1:40117102-40203082	2618	-	0.0206213	0	0.104115	OK	0.199522	0.0187186	0.380324	OK	0	0	0.0266766	OK
TCONS_00000837	j	ENSGALT00000065618	XLOC_000251	ACSS3	TSS531	1:40117102-40203082	2424	-	0.0742645	0	0.300541	OK	0.000129912	0	0.028558	OK	2.3608e-05	0	0.0282821	OK
TCONS_00000838	j	ENSGALT00000065618	XLOC_000251	ACSS3	TSS532	1:40117102-40203082	1878	-	0.102992	0	0.285405	OK	0.0220781	0	0.124741	OK	0.0227437	0	0.121358	OK
TCONS_00000839	=	ENSGALT00000061849	XLOC_000252	ENSGALG00000042269	TSS533	1:40708973-40780890	1164	-	0.140339	0	0.718141	OK	0.623168	0	1.60253	OK	0.41197	0	1.22743	OK
TCONS_00000840	j	ENSGALT00000077055	XLOC_000252	ENSGALG00000042269	TSS533	1:40708973-40780890	4855	-	0.516942	0.0410628	0.992821	OK	0.412534	0.0976929	0.727375	OK	0.411263	0.0956733	0.726852	OK
TCONS_00000841	j	ENSGALT00000077055	XLOC_000252	ENSGALG00000042269	TSS533	1:40708973-40780890	3324	-	0	0	0.0202031	OK	0	0	0.0208468	OK	0	0	0.0206152	OK
TCONS_00000842	j	ENSGALT00000077055	XLOC_000252	ENSGALG00000042269	TSS533	1:40708973-40780890	3761	-	0.337101	0.00438346	0.669818	OK	0.132261	0	0.413923	OK	0.437986	0.0153869	0.860585	OK
TCONS_00000843	j	ENSGALT00000077055	XLOC_000252	ENSGALG00000042269	TSS533	1:40708973-40780890	6891	-	0.0321594	0	0.141251	OK	0.000222525	0	0.0100729	OK	0.184352	0	0.494327	OK
TCONS_00000844	j	ENSGALT00000077055	XLOC_000252	ENSGALG00000042269	TSS533	1:40708973-40780890	1606	-	1.19961	0.231087	2.16813	OK	0.3302	0	0.885914	OK	0.781984	0	1.96673	OK
TCONS_00000845	j	ENSGALT00000077055	XLOC_000252	ENSGALG00000042269	TSS534	1:40708973-40780890	5524	-	0.271618	0	0.592894	OK	0.547929	0.236026	0.859832	OK	0.432597	0.0868251	0.778369	OK
TCONS_00000846	j	ENSGALT00000077055	XLOC_000252	ENSGALG00000042269	TSS535	1:40708973-40780890	4726	-	0.416169	0.107056	0.725281	OK	0.586989	0.154692	1.01929	OK	0.532085	0.175843	0.888328	OK
TCONS_00000847	j	ENSGALT00000077055	XLOC_000252	ENSGALG00000042269	TSS536	1:40708973-40780890	4564	-	0.0130973	0	0.0693232	OK	3.43378e-05	0	0.0162972	OK	0.0954632	0	0.366957	OK
TCONS_00000848	j	ENSGALT00000077055	XLOC_000252	ENSGALG00000042269	TSS537	1:40708973-40780890	6138	-	0.285109	0.0720336	0.498185	OK	0.367455	0.10856	0.626349	OK	0.274844	0.0030504	0.546638	OK
TCONS_00000849	=	ENSGALT00000060372	XLOC_000253	TMTC2	TSS538	1:40828828-41088727	5624	-	3.82372	0	7.89817	OK	3.45419	1.92704	4.98134	OK	4.4971	2.77893	6.21527	OK
TCONS_00000850	j	ENSGALT00000059912	XLOC_000253	TMTC2	TSS538	1:40828828-41088727	1060	-	2.58125	0	6.9714	OK	1.24375	0	4.61259	OK	1.09861	0	3.68084	OK
TCONS_00000851	=	ENSGALT00000017879	XLOC_000253	TMTC2	TSS539	1:40828828-41088727	5191	-	0.0422934	0	0.174296	OK	0.649343	0	1.44582	OK	0.258239	0	0.982484	OK
TCONS_00000852	j	ENSGALT00000059912	XLOC_000253	TMTC2	TSS540	1:40828828-41088727	6376	-	0.410215	0.0769853	0.743444	OK	0.45421	0.149249	0.759172	OK	0.561573	0.0160612	1.10709	OK
TCONS_00000853	j	ENSGALT00000059912	XLOC_000253	TMTC2	TSS541	1:40828828-41088727	5175	-	1.63586	0	5.74204	OK	0.18359	0	0.859277	OK	0.563437	0	2.05702	OK
TCONS_00000854	=	ENSGALT00000053603	XLOC_000253	TMTC2	TSS542	1:40828828-41088727	1947	-	0.464875	0	1.45538	OK	0.570704	0	1.38325	OK	0.309219	0	1.03063	OK
TCONS_00000855	j	ENSGALT00000059912	XLOC_000253	TMTC2	TSS542	1:40828828-41088727	5209	-	3.77279e-05	0	0.0139922	OK	0.0122108	0	0.066244	OK	0.00697837	0	0.0565248	OK
TCONS_00000856	=	ENSGALT00000059912	XLOC_000253	TMTC2	TSS543	1:40828828-41088727	5197	-	0.000115429	0	0.0140841	OK	0.0700682	0	0.255076	OK	0.000229497	0	0.0145464	OK
TCONS_00000857	=	ENSGALT00000052535	XLOC_000253	TMTC2	TSS544	1:40828828-41088727	1887	-	0.231274	0	0.926319	OK	0	0	0.0399084	OK	0.121968	0	0.613008	OK
TCONS_00000858	=	ENSGALT00000090350	XLOC_000254	LRRIQ1	TSS545	1:41740333-41838759	4593	-	0.024108	0	0.0503269	OK	0.0125295	0	0.0302849	OK	0.0279619	0.00101646	0.0549073	OK
TCONS_00000859	j	ENSGALT00000046004	XLOC_000255	ALX1	TSS546	1:41852916-41876252	5488	-	0.0406037	0	0.161736	OK	2.37462e-05	0	0.0126271	OK	0.0569719	0	0.163747	OK
TCONS_00000860	j	ENSGALT00000046004	XLOC_000255	ALX1	TSS547	1:41852916-41876252	2425	-	0.315056	0	0.696407	OK	0.0472144	0	0.124103	OK	0.0882308	0	0.333917	OK
TCONS_00000861	=	ENSGALT00000046004	XLOC_000255	ALX1	TSS547	1:41852916-41876252	5235	-	0.271066	0.0629589	0.479173	OK	0.0327672	0	0.0710934	OK	0.142134	0.0394229	0.244845	OK
TCONS_00000862	j	ENSGALT00000043317	XLOC_000256	NTS	TSS548	1:42173123-42186023	1305	-	0.000133757	0	0.0588823	OK	5.43799e-05	0	0.0608215	OK	0.211349	0	0.629773	OK
TCONS_00000863	j	ENSGALT00000043317	XLOC_000256	NTS	TSS549	1:42173123-42186023	1344	-	0	0	0.0566846	OK	0	0	0.0586331	OK	0.0996596	0	0.379558	OK
TCONS_00000864	=	ENSGALT00000043317	XLOC_000256	NTS	TSS549	1:42173123-42186023	1439	-	0.949166	0.523412	1.37492	OK	0.922894	0.507275	1.33851	OK	0.298486	0.0060212	0.59095	OK
TCONS_00000865	=	ENSGALT00000086391	XLOC_000257	C12orf29	TSS550	1:42795853-42912470	1766	-	3.18629	0	6.48703	OK	1.59986	0	3.72625	OK	2.03582	0	5.10663	OK
TCONS_00000866	=	ENSGALT00000018208	XLOC_000257	C12orf29	TSS550	1:42795853-42912470	8564	-	2.0486	0.917293	3.17991	OK	1.05218	0.352245	1.75212	OK	2.07149	0.903226	3.23975	OK
TCONS_00000867	j	ENSGALT00000081595	XLOC_000258	ENSGALG00000033106	TSS551	1:42795853-42912470	5364	-	0.0835578	0	0.375727	OK	0.0796992	0	0.313278	OK	0.0681657	0	0.335335	OK
TCONS_00000868	j	ENSGALT00000081595	XLOC_000258	ENSGALG00000033106	TSS552	1:42795853-42912470	4871	-	1.58714	0.184499	2.98979	OK	1.26534	0	2.55849	OK	1.47884	0	3.07609	OK
TCONS_00000869	j	ENSGALT00000081595	XLOC_000258	ENSGALG00000033106	TSS553	1:42795853-42912470	4176	-	4.97456	0	10.4607	OK	1.96892	0	5.18593	OK	3.01713	0	6.30533	OK
TCONS_00000870	j	ENSGALT00000081595	XLOC_000258	ENSGALG00000033106	TSS554	1:42795853-42912470	3808	-	2.78449	0.532107	5.03687	OK	3.47112	0.9171	6.02514	OK	3.4633	0.932331	5.99427	OK
TCONS_00000871	j	ENSGALT00000081595	XLOC_000258	ENSGALG00000033106	TSS554	1:42795853-42912470	3860	-	10.9823	5.46485	16.4998	OK	5.61559	1.49073	9.74044	OK	12.9609	8.29176	17.63	OK
TCONS_00000872	j	ENSGALT00000081595	XLOC_000258	ENSGALG00000033106	TSS554	1:42795853-42912470	3650	-	3.14445	0.698478	5.59042	OK	2.07866	0.134494	4.02283	OK	3.66014	1.26761	6.05268	OK
TCONS_00000873	j	ENSGALT00000081595	XLOC_000258	ENSGALG00000033106	TSS554	1:42795853-42912470	3067	-	0	0	0.0222647	OK	0	0	0.0230388	OK	0.367227	0	1.61888	OK
TCONS_00000874	j	ENSGALT00000081595	XLOC_000258	ENSGALG00000033106	TSS554	1:42795853-42912470	3056	-	1.06606	0	2.55016	OK	0.467025	0	1.45705	OK	1.38861	0	3.47062	OK
TCONS_00000875	=	ENSGALT00000081595	XLOC_000258	ENSGALG00000033106	TSS555	1:42795853-42912470	1278	-	1.17171	0	3.88686	OK	0.977317	0	3.3405	OK	2.10496	0	6.03307	OK
TCONS_00000876	j	ENSGALT00000081595	XLOC_000258	ENSGALG00000033106	TSS555	1:42795853-42912470	19121	-	1.24136	0.630654	1.85207	OK	1.54879	0.959407	2.13817	OK	1.68291	0.94104	2.42478	OK
TCONS_00000877	j	ENSGALT00000081595	XLOC_000258	ENSGALG00000033106	TSS556	1:42795853-42912470	3181	-	0	0	0.0180266	OK	0.104644	0	0.61207	OK	0	0	0.0184699	OK
TCONS_00000878	x	ENSGALT00000018268	XLOC_000259	KITLG	TSS557	1:42976695-43032975	1970	-	0.146686	0	0.367055	OK	0.379642	0	0.814827	OK	0.318727	0	0.711943	OK
TCONS_00000879	-	-	XLOC_000260	-	TSS558	1:43293334-43312776	3031	-	0	0	0.0273903	OK	0	0	0.0276435	OK	0	0	0.0275017	OK
TCONS_00000880	-	-	XLOC_000260	-	TSS558	1:43293334-43312776	2480	-	1.54075	0.752077	2.32943	OK	1.22624	0.255129	2.19735	OK	2.34599	1.14319	3.54879	OK
TCONS_00000881	-	-	XLOC_000260	-	TSS559	1:43293334-43312776	3138	-	0.857366	0.314046	1.40069	OK	1.11996	0.428271	1.81165	OK	1.08844	0.411579	1.7653	OK
TCONS_00000882	-	-	XLOC_000260	-	TSS559	1:43293334-43312776	8200	-	0.802009	0.503448	1.10057	OK	0.922225	0.327332	1.51712	OK	1.14182	0.7431	1.54054	OK
TCONS_00000883	-	-	XLOC_000260	-	TSS559	1:43293334-43312776	7949	-	0.000132355	0	0.00915909	OK	0.140481	0	0.443166	OK	0.000235969	0	0.00940355	OK
TCONS_00000884	-	-	XLOC_000260	-	TSS559	1:43293334-43312776	7973	-	0	0	0.00897303	OK	0.0858208	0	0.366176	OK	0	0	0.00911218	OK
TCONS_00000885	-	-	XLOC_000260	-	TSS560	1:43293334-43312776	3338	-	0.63727	0.243725	1.03081	OK	0.846697	0.312698	1.3807	OK	0.805142	0.27511	1.33517	OK
TCONS_00000886	-	-	XLOC_000260	-	TSS561	1:43293334-43312776	2161	-	0	0	0.0315704	OK	0	0	0.0321371	OK	0.0341233	0	0.161671	OK
TCONS_00000887	-	-	XLOC_000260	-	TSS562	1:43293334-43312776	2600	-	0.45903	0	0.965397	OK	0.793385	0.012872	1.5739	OK	0.615656	0.0492311	1.18208	OK
TCONS_00000888	-	-	XLOC_000261	-	TSS563	1:44136298-44171698	1292	-	0.135192	0	0.465221	OK	0.254356	0	0.556873	OK	0.159591	0	0.520549	OK
TCONS_00000889	-	-	XLOC_000261	-	TSS563	1:44136298-44171698	473	-	1.20186	0	2.80154	OK	0.713191	0	1.75627	OK	1.28588	0	2.8379	OK
TCONS_00000890	-	-	XLOC_000261	-	TSS563	1:44136298-44171698	1359	-	0.0658082	0	0.204236	OK	0.0361876	0	0.19263	OK	0.116264	0	0.375651	OK
TCONS_00000891	-	-	XLOC_000261	-	TSS563	1:44136298-44171698	491	-	0.417735	0	1.05874	OK	0	0	0.225408	OK	0.105765	0	0.431255	OK
TCONS_00000892	-	-	XLOC_000261	-	TSS563	1:44136298-44171698	1024	-	0.0556242	0	0.227227	OK	0	0	0.0785436	OK	0.00457301	0	0.0822699	OK
TCONS_00000893	=	ENSGALT00000048581	XLOC_000262	ENSGALG00000038077	TSS564	1:44331759-44389678	294	-	0	0	0.245562	OK	0	0	0.245562	OK	0	0	0.245562	OK
TCONS_00000894	j	ENSGALT00000018401	XLOC_000263	PLEKHG7	TSS565	1:44581618-44692421	100342	-	0.52697	0.195537	0.858403	OK	0.837669	0.569775	1.10556	OK	0.835367	0.530713	1.14002	OK
TCONS_00000895	=	ENSGALT00000018401	XLOC_000263	PLEKHG7	TSS565	1:44581618-44692421	98809	-	0.222169	0	0.540537	OK	0.025679	0	0.12744	OK	0.0548577	0	0.163408	OK
TCONS_00000896	j	ENSGALT00000018413	XLOC_000264	ENSGALG00000011285	TSS566	1:44816113-44840517	4572	-	15.9417	10.2458	21.6375	OK	21.1007	14.6865	27.5149	OK	15.2433	10.6252	19.8614	OK
TCONS_00000897	j	ENSGALT00000018413	XLOC_000264	ENSGALG00000011285	TSS567	1:44816113-44840517	4415	-	3.97855	0	8.73302	OK	4.57424	0	12.592	OK	2.43591	0	7.21608	OK
TCONS_00000898	j	ENSGALT00000018413	XLOC_000264	ENSGALG00000011285	TSS567	1:44816113-44840517	4363	-	1.05113	0	2.73867	OK	1.23561	0	2.68381	OK	0.942272	0	2.22781	OK
TCONS_00000899	=	ENSGALT00000018413	XLOC_000264	ENSGALG00000011285	TSS568	1:44816113-44840517	4264	-	1.46181	0	3.60758	OK	1.26326	0	3.74238	OK	1.76876	0	3.92096	OK
TCONS_00000900	j	ENSGALT00000018413	XLOC_000264	ENSGALG00000011285	TSS569	1:44816113-44840517	4872	-	2.49358	0.849293	4.13786	OK	4.00428	1.65464	6.35393	OK	2.89396	1.0925	4.69543	OK
TCONS_00000901	j	ENSGALT00000018413	XLOC_000264	ENSGALG00000011285	TSS570	1:44816113-44840517	3970	-	0.227844	0	0.77896	OK	0.0778537	0	0.433848	OK	0.183806	0	0.65874	OK
TCONS_00000902	j	ENSGALT00000018413	XLOC_000264	ENSGALG00000011285	TSS571	1:44816113-44840517	4083	-	15.1619	5.69105	24.6329	OK	18.3023	7.1494	29.4551	OK	13.8742	8.64348	19.105	OK
TCONS_00000903	j	ENSGALT00000018413	XLOC_000264	ENSGALG00000011285	TSS572	1:44816113-44840517	3829	-	0.0181453	0	0.181825	OK	0	0	0.0200868	OK	0	0	0.0197336	OK
TCONS_00000904	j	ENSGALT00000018422	XLOC_000265	MRPL42	TSS573	1:44870331-44877527	693	-	20.5067	12.088	28.9253	OK	27.1709	16.4032	37.9385	OK	16.6462	8.37046	24.9219	OK
TCONS_00000905	j	ENSGALT00000018422	XLOC_000265	MRPL42	TSS573	1:44870331-44877527	1147	-	1.79997	0.175254	3.42468	OK	7.3473	3.66096	11.0336	OK	2.94899	0.896378	5.0016	OK
TCONS_00000906	=	ENSGALT00000018422	XLOC_000265	MRPL42	TSS573	1:44870331-44877527	689	-	33.362	22.4944	44.2296	OK	41.645	28.0315	55.2585	OK	34.9619	24.4142	45.5097	OK
TCONS_00000907	j	ENSGALT00000038327	XLOC_000266	SOCS2	TSS574	1:44891162-44894312	1792	-	4.89449	3.45569	6.3333	OK	2.89408	1.93001	3.85816	OK	1.20548	0.67934	1.73163	OK
TCONS_00000908	j	ENSGALT00000018428	XLOC_000267	CRADD	TSS575	1:44900684-44981748	8316	-	0.46814	0.192056	0.744224	OK	0.356529	0.0973211	0.615737	OK	0.45025	0.161984	0.738516	OK
TCONS_00000909	=	ENSGALT00000018428	XLOC_000267	CRADD	TSS576	1:44900684-44981748	5169	-	2.64491	1.85305	3.43677	OK	2.30201	1.57973	3.0243	OK	2.53692	1.75439	3.31944	OK
TCONS_00000910	j	ENSGALT00000018428	XLOC_000267	CRADD	TSS576	1:44900684-44981748	5964	-	0.985082	0.541548	1.42862	OK	0.923862	0.519781	1.32794	OK	0.993102	0.546489	1.43972	OK
TCONS_00000911	=	ENSGALT00000054853	XLOC_000268	ENSGALG00000042799	TSS577	1:45002001-45003058	630	-	0	0	0	OK	0	0	0	OK	0	0	0	OK
TCONS_00000912	j	ENSGALT00000018451	XLOC_000269	PLXNC1	TSS578	1:45063527-45156476	8079	-	0.211504	0	0.577398	OK	0.269748	0	0.810061	OK	0.140612	0	0.438738	OK
TCONS_00000913	=	ENSGALT00000018451	XLOC_000269	PLXNC1	TSS579	1:45063527-45156476	8686	-	1.52171	0.930836	2.11259	OK	1.98894	1.31794	2.65994	OK	0.874657	0.365922	1.38339	OK
TCONS_00000914	j	ENSGALT00000018451	XLOC_000269	PLXNC1	TSS580	1:45063527-45156476	6713	-	0.0160655	0	0.0858797	OK	0	0	0.0104274	OK	0	0	0.0103613	OK
TCONS_00000915	=	ENSGALT00000018475	XLOC_000270	SNAPC3	TSS581	1:45241996-45246654	4658	-	2.02092	1.51331	2.52853	OK	1.60119	1.17589	2.02649	OK	1.92963	1.43949	2.41977	OK
TCONS_00000917	=	ENSGALT00000018529	XLOC_000271	VEZT	TSS582	1:45370968-45514690	2561	-	8.48805	4.55718	12.4189	OK	8.59152	3.79835	13.3847	OK	7.72303	3.54946	11.8966	OK
TCONS_00000918	j	ENSGALT00000018529	XLOC_000271	VEZT	TSS582	1:45370968-45514690	5049	-	5.43789	3.23925	7.63653	OK	5.49773	3.02436	7.97109	OK	4.69288	2.25116	7.13461	OK
TCONS_00000919	j	ENSGALT00000018529	XLOC_000271	VEZT	TSS582	1:45370968-45514690	30909	-	1.00146	0.608107	1.39481	OK	1.29202	0.752658	1.83139	OK	1.22299	0.709036	1.73695	OK
TCONS_00000920	j	ENSGALT00000018529	XLOC_000271	VEZT	TSS583	1:45370968-45514690	4961	-	0.272401	0	0.814713	OK	0.374917	0	1.06602	OK	0.389013	0	1.153	OK
TCONS_00000921	j	ENSGALT00000018529	XLOC_000271	VEZT	TSS584	1:45370968-45514690	4873	-	0.647458	0	1.45976	OK	0.665402	0	1.63897	OK	1.32238	0	2.7123	OK
TCONS_00000922	-	-	XLOC_000272	-	TSS585	1:45523050-45532066	7968	-	0.0590062	0	0.122174	OK	0.296059	0.0179154	0.574202	OK	0.115883	0	0.321468	OK
TCONS_00000923	-	-	XLOC_000272	-	TSS585	1:45523050-45532066	9016	-	0.125975	0.0555979	0.196353	OK	0.4594	0.189141	0.72966	OK	0.257785	0.0593811	0.456189	OK
TCONS_00000924	=	ENSGALT00000018560	XLOC_000273	METAP2	TSS586	1:45535392-45550173	1934	-	48.9681	40.1938	57.7423	OK	47.0943	38.6116	55.5769	OK	53.8083	44.2118	63.4048	OK
TCONS_00000925	=	ENSGALT00000018617	XLOC_000274	SNRPF	TSS587	1:45665311-45666829	606	-	175.603	142.675	208.532	OK	68.9009	54.4302	83.3715	OK	144.361	116.754	171.967	OK
TCONS_00000926	=	ENSGALT00000018623	XLOC_000275	AMDHD1	TSS588	1:45669440-45677498	1460	-	0.17833	0	0.449323	OK	0	0	0.0548755	OK	0.0688538	0	0.273915	OK
TCONS_00000927	j	ENSGALT00000018623	XLOC_000275	AMDHD1	TSS588	1:45669440-45677498	1269	-	0.000192328	0	0.0635564	OK	0.000383916	0	0.0650615	OK	0.00010536	0	0.064432	OK
TCONS_00000928	=	ENSGALT00000075393	XLOC_000275	AMDHD1	TSS589	1:45669440-45677498	1208	-	0.156492	0	0.469099	OK	0.107074	0	0.239388	OK	0.216425	0	0.496411	OK
TCONS_00000929	=	ENSGALT00000076238	XLOC_000276	ELK3	TSS590	1:45759155-45887495	2954	-	20.0419	13.5537	26.5301	OK	49.9717	36.9527	62.9907	OK	18.3192	12.1317	24.5067	OK
TCONS_00000930	j	ENSGALT00000018685	XLOC_000277	ENSGALG00000011459	TSS591	1:45923661-45963631	3280	-	0.182172	0.0218946	0.342449	OK	0.169573	0.0401439	0.299002	OK	0.0951691	0.00740512	0.182933	OK
TCONS_00000931	=	ENSGALT00000018685	XLOC_000277	ENSGALG00000011459	TSS592	1:45923661-45963631	2259	-	0	0	0.0302413	OK	1.55128e-06	0	0.0312097	OK	0	0	0.0309934	OK
TCONS_00000932	j	ENSGALT00000018685	XLOC_000277	ENSGALG00000011459	TSS592	1:45923661-45963631	2549	-	0.0952079	0	0.270511	OK	0.0215685	0	0.124232	OK	0.109193	0.00322101	0.215165	OK
TCONS_00000933	j	ENSGALT00000018685	XLOC_000277	ENSGALG00000011459	TSS593	1:45923661-45963631	2154	-	0	0	0.030906	OK	0.0283028	0	0.106728	OK	1.04108e-05	0	0.0317798	OK
TCONS_00000934	-	-	XLOC_000278	-	TSS594	1:45964174-45978667	1586	-	0.128079	0.0021504	0.254007	OK	0.0620759	0	0.14812	OK	0.0789262	0	0.174189	OK
TCONS_00000935	j	ENSGALT00000083016	XLOC_000279	ENSGALG00000030853	TSS595	1:45981252-46028574	3618	-	0.0450176	0	0.110269	OK	0.0330425	0	0.109386	OK	0.0294395	0	0.116746	OK
TCONS_00000936	=	ENSGALT00000083016	XLOC_000279	ENSGALG00000030853	TSS595	1:45981252-46028574	3603	-	0	0	0.0174178	OK	0	0	0.0179852	OK	2.63404e-06	0	0.0178907	OK
TCONS_00000937	j	ENSGALT00000083016	XLOC_000279	ENSGALG00000030853	TSS595	1:45981252-46028574	5030	-	0.0443951	0	0.127309	OK	0.0151547	0	0.0444696	OK	0.0511093	0	0.161052	OK
TCONS_00000938	j	ENSGALT00000083016	XLOC_000279	ENSGALG00000030853	TSS595	1:45981252-46028574	5051	-	0.085484	0.00413932	0.166829	OK	0.039416	0	0.110448	OK	0.0412473	0	0.130933	OK
TCONS_00000939	j	ENSGALT00000048049	XLOC_000280	NEDD1	TSS596	1:46033708-46057310	4450	-	1.8711	0.661896	3.08031	OK	0.971746	0	2.06172	OK	1.69722	0.333403	3.06104	OK
TCONS_00000940	=	ENSGALT00000048049	XLOC_000280	NEDD1	TSS596	1:46033708-46057310	4454	-	8.72477	2.969	14.4805	OK	6.91994	3.25131	10.5886	OK	10.1391	7.23714	13.0411	OK
TCONS_00000941	j	ENSGALT00000048049	XLOC_000280	NEDD1	TSS597	1:46033708-46057310	4402	-	1.39627	0	3.69693	OK	2.08483	0	5.1119	OK	1.65095	0	5.00511	OK
TCONS_00000942	j	ENSGALT00000048049	XLOC_000280	NEDD1	TSS597	1:46033708-46057310	4402	-	4.82194	0.980456	8.66342	OK	1.94972	0	4.90168	OK	5.54138	2.34538	8.73739	OK
TCONS_00000943	j	ENSGALT00000048049	XLOC_000280	NEDD1	TSS597	1:46033708-46057310	4690	-	1.26591	0.22441	2.30741	OK	2.71419	0.439857	4.98853	OK	1.57404	0.463464	2.68462	OK
TCONS_00000944	o	ENSGALT00000046147	XLOC_000281	RF01968	TSS598	1:46248749-46335541	4701	-	0.264743	0	0.551302	OK	0.117787	0	0.35884	OK	0.050902	0	0.223408	OK
TCONS_00000945	o	ENSGALT00000046147	XLOC_000281	RF01968	TSS599	1:46248749-46335541	4975	-	0.0767564	0	0.213366	OK	0.0107632	0	0.048167	OK	0.092567	0	0.28054	OK
TCONS_00000946	o	ENSGALT00000046147	XLOC_000281	RF01968	TSS599	1:46248749-46335541	4959	-	0.111247	0	0.290745	OK	0.141735	0	0.366872	OK	0.0431675	0	0.216417	OK
TCONS_00000947	=	ENSGALT00000042323	XLOC_000282	gga-mir-1691	TSS606	1:46248749-46335541	91	-	0	0	0.793354	OK	0	0	0.793354	OK	0	0	0.793354	OK
TCONS_00000949	=	ENSGALT00000046147	XLOC_000281	RF01968	TSS601	1:46248749-46335541	1823	-	0.141493	0	0.36405	OK	0.094219	0	0.228714	OK	0.0841781	0	0.225054	OK
TCONS_00000951	=	ENSGALT00000045630	XLOC_000281	RF01969	TSS603	1:46248749-46335541	162	-	0	0	0.44565	OK	0	0	0.44565	OK	0	0	0.44565	OK
TCONS_00000954	=	ENSGALT00000038256	XLOC_000283	TMPO	TSS607	1:46669670-46691839	3011	-	39.3337	32.3761	46.2912	OK	26.0927	21.3145	30.8709	OK	35.7826	29.3843	42.181	OK
TCONS_00000955	j	ENSGALT00000018773	XLOC_000284	SLC25A3	TSS608	1:46692458-46706498	7036	-	19.0774	10.9486	27.2062	OK	12.4066	6.64619	18.1671	OK	18.5114	10.7138	26.309	OK
TCONS_00000956	=	ENSGALT00000058826	XLOC_000284	SLC25A3	TSS609	1:46692458-46706498	369	-	147.007	0	410.5	OK	116.118	0	333.988	OK	136.393	0	336.82	OK
TCONS_00000957	j	ENSGALT00000018773	XLOC_000284	SLC25A3	TSS609	1:46692458-46706498	1781	-	0	0	0.0495612	OK	0	0	0.0505904	OK	0.0536725	0	0.88782	OK
TCONS_00000958	=	ENSGALT00000057696	XLOC_000284	SLC25A3	TSS609	1:46692458-46706498	1851	-	282.796	209.458	356.135	OK	224.422	168.376	280.468	OK	251.014	191.619	310.41	OK
TCONS_00000959	=	ENSGALT00000089513	XLOC_000284	SLC25A3	TSS610	1:46692458-46706498	1184	-	171.535	81.5056	261.565	OK	143.874	71.8325	215.916	OK	173.588	108.179	238.997	OK
TCONS_00000960	=	ENSGALT00000041877	XLOC_000285	RF00563	TSS611	1:46692458-46706498	241	-	414.876	0	1204.94	OK	316.652	0	920.791	OK	278.908	0	868.12	OK
TCONS_00000961	j	ENSGALT00000038231	XLOC_000286	APAF1	TSS612	1:46707892-47168889	4929	-	5.00069	3.40331	6.59807	OK	7.72509	5.53173	9.91845	OK	5.0381	3.10323	6.97297	OK
TCONS_00000962	j	ENSGALT00000038231	XLOC_000286	APAF1	TSS612	1:46707892-47168889	3830	-	0.181237	0	0.743322	OK	0.0351854	0	0.196264	OK	0.0961758	0	0.45755	OK
TCONS_00000963	=	ENSGALT00000038231	XLOC_000286	APAF1	TSS612	1:46707892-47168889	5632	-	0.699762	0.0774846	1.32204	OK	1.30773	0.458639	2.15681	OK	0.779346	0.134486	1.42421	OK
TCONS_00000964	=	ENSGALT00000064201	XLOC_000287	ACTR6	TSS613	1:47183348-47267032	1454	-	1.97278	0	4.51255	OK	1.1966	0	3.55401	OK	2.81804	0	6.41381	OK
TCONS_00000965	=	ENSGALT00000087172	XLOC_000287	ACTR6	TSS614	1:47183348-47267032	1977	-	0.765985	0	2.39155	OK	1.19203	0	3.14798	OK	1.2486	0	3.19929	OK
TCONS_00000966	j	ENSGALT00000064051	XLOC_000287	ACTR6	TSS614	1:47183348-47267032	1705	-	0	0	0.0435189	OK	0.0298283	0	0.304712	OK	0	0	0.0442897	OK
TCONS_00000967	=	ENSGALT00000064051	XLOC_000287	ACTR6	TSS615	1:47183348-47267032	1645	-	46.9601	35.8569	58.0633	OK	51.2466	39.3472	63.146	OK	49.1886	37.337	61.0403	OK
TCONS_00000968	=	ENSGALT00000087406	XLOC_000287	ACTR6	TSS615	1:47183348-47267032	1583	-	0	0	0.0450583	OK	0	0	0.0464062	OK	0.178819	0	0.932118	OK
TCONS_00000969	j	ENSGALT00000018870	XLOC_000288	SCYL2	TSS616	1:47267865-47304843	10261	-	10.1469	8.11255	12.1812	OK	11.9883	9.15689	14.8197	OK	11.138	8.92287	13.3531	OK
TCONS_00000970	j	ENSGALT00000018870	XLOC_000288	SCYL2	TSS617	1:47267865-47304843	10112	-	0.0809181	0	0.260525	OK	0.434161	0	1.30256	OK	0.0926575	0	0.290613	OK
TCONS_00000971	=	ENSGALT00000018870	XLOC_000288	SCYL2	TSS617	1:47267865-47304843	4256	-	7.1245	4.4559	9.7931	OK	13.1425	8.88818	17.3969	OK	6.45911	3.64323	9.275	OK
TCONS_00000972	=	ENSGALT00000055202	XLOC_000289	SLC17A8	TSS618	1:47308618-47334316	1864	-	0	0	0	OK	0	0	0	OK	0.00719477	0	0.0476622	OK
TCONS_00000973	j	ENSGALT00000018929	XLOC_000290	NR1H4	TSS619	1:47352313-47391069	2005	-	0.151684	0.0361215	0.267246	OK	0.0446119	0	0.108344	OK	0.0814263	0	0.163483	OK
TCONS_00000974	j	ENSGALT00000044088	XLOC_000291	GAS2L3	TSS620	1:47391488-47410510	5773	-	0.290349	0	0.763721	OK	0.598796	0.0439865	1.15361	OK	0.432176	0	1.12945	OK
TCONS_00000975	j	ENSGALT00000044088	XLOC_000291	GAS2L3	TSS620	1:47391488-47410510	5885	-	0.949151	0.425924	1.47238	OK	1.21719	0.607944	1.82644	OK	0.942331	0.225553	1.65911	OK
TCONS_00000976	=	ENSGALT00000018969	XLOC_000292	ANO4	TSS621	1:47513532-47631233	2889	-	1.38584e-06	0	0.0215358	OK	1.60407e-06	0	0.0219943	OK	2.37075e-06	0	0.0219735	OK
TCONS_00000977	=	ENSGALT00000082264	XLOC_000293	ENSGALG00000043091	TSS623	1:47513532-47631233	772	-	0	0	0.0935171	OK	0	0	0.0935171	OK	0.0195657	0	0.162614	OK
TCONS_00000978	=	ENSGALT00000054335	XLOC_000293	ENSGALG00000043091	TSS623	1:47513532-47631233	416	-	0	0	0.173546	OK	0	0	0.173546	OK	0	0	0.173546	OK
TCONS_00000979	j	ENSGALT00000018969	XLOC_000292	ANO4	TSS622	1:47513532-47631233	2463	-	0.0467532	0	0.103145	OK	0.0640099	0	0.134443	OK	0.0837807	0.00243702	0.165124	OK
TCONS_00000980	j	ENSGALT00000019028	XLOC_000294	UTP20	TSS624	1:47672157-47798006	8565	-	4.78129	2.34812	7.21446	OK	4.4359	0	10.2254	OK	3.7701	1.23617	6.30404	OK
TCONS_00000981	j	ENSGALT00000019028	XLOC_000294	UTP20	TSS625	1:47672157-47798006	8595	-	3.44484	1.35825	5.53143	OK	5.11437	2.41121	7.81754	OK	3.37237	1.34326	5.40148	OK
TCONS_00000982	=	ENSGALT00000019028	XLOC_000294	UTP20	TSS625	1:47672157-47798006	8406	-	2.20765	0	4.54055	OK	5.04077	0	11.36	OK	3.70256	0.239428	7.1657	OK
TCONS_00000983	j	ENSGALT00000038170	XLOC_000295	CNOT4	TSS626	1:47799981-47874568	7032	-	0.818554	0.500769	1.13634	OK	1.11853	0.640043	1.59702	OK	1.12019	0.693855	1.54652	OK
TCONS_00000984	j	ENSGALT00000038170	XLOC_000295	CNOT4	TSS626	1:47799981-47874568	7439	-	0.48652	0.248913	0.724128	OK	0.750818	0.406128	1.09551	OK	0.761441	0.426294	1.09659	OK
TCONS_00000985	=	ENSGALT00000038170	XLOC_000295	CNOT4	TSS626	1:47799981-47874568	2485	-	0.0402368	0	0.1767	OK	0.048566	0	0.222908	OK	0.0202547	0	0.10891	OK
TCONS_00000986	j	ENSGALT00000038170	XLOC_000295	CNOT4	TSS626	1:47799981-47874568	9637	-	0	0	0.00746165	OK	0	0	0.00763553	OK	0.0186304	0	0.102839	OK
TCONS_00000987	j	ENSGALT00000038170	XLOC_000295	CNOT4	TSS627	1:47799981-47874568	8059	-	0.422898	0.0575718	0.788225	OK	0.567666	0.125553	1.00978	OK	0.665457	0.361618	0.969296	OK
TCONS_00000988	j	ENSGALT00000038170	XLOC_000295	CNOT4	TSS627	1:47799981-47874568	10535	-	0.184667	0	0.421057	OK	0.541765	0.167072	0.916458	OK	0.348536	0.155404	0.541669	OK
TCONS_00000989	=	ENSGALT00000019146	XLOC_000296	ENSGALG00000011717	TSS628	1:47884752-47909098	2104	-	0.0119397	0	0.0494529	OK	0.0249678	0	0.0827532	OK	0.0272117	0	0.0829446	OK
TCONS_00000990	j	ENSGALT00000019157	XLOC_000297	WDR91	TSS629	1:47929038-47946328	4036	-	4.43672	3.12681	5.74662	OK	3.51308	2.31668	4.70948	OK	4.07459	2.8246	5.32458	OK
TCONS_00000991	j	ENSGALT00000019157	XLOC_000297	WDR91	TSS629	1:47929038-47946328	2770	-	4.25106	2.65649	5.84563	OK	2.79437	1.10947	4.47926	OK	3.22409	1.83202	4.61616	OK
TCONS_00000992	=	ENSGALT00000075557	XLOC_000297	WDR91	TSS630	1:47929038-47946328	1444	-	0.000351655	0	0.0510693	OK	0.000339402	0	0.0514131	OK	0.000198849	0	0.0508183	OK
TCONS_00000993	=	ENSGALT00000088614	XLOC_000297	WDR91	TSS631	1:47929038-47946328	1418	-	4.13277	1.7642	6.50134	OK	2.8161	0.727929	4.90428	OK	3.48418	1.60848	5.35988	OK
TCONS_00000994	-	-	XLOC_000297	-	TSS632	1:47929038-47946328	1151	-	0.311627	0	1.08472	OK	0.248217	0	0.861743	OK	0.114014	0	0.563124	OK
TCONS_00000995	=	ENSGALT00000030630	XLOC_000298	ARHGDIB	TSS633	1:48011197-48019515	1332	-	27.4295	21.3326	33.5264	OK	21.3372	16.518	26.1564	OK	30.5022	23.9698	37.0345	OK
TCONS_00000996	j	ENSGALT00000030630	XLOC_000298	ARHGDIB	TSS633	1:48011197-48019515	1341	-	0.000205906	0	0.0625395	OK	0.000895559	0	0.0622675	OK	0.0765615	0	0.402188	OK
TCONS_00000997	j	ENSGALT00000030630	XLOC_000298	ARHGDIB	TSS633	1:48011197-48019515	1323	-	1.60526	0	3.81595	OK	1.06907	0	2.31564	OK	1.44694	0	3.60942	OK
TCONS_00000998	=	ENSGALT00000083156	XLOC_000298	ARHGDIB	TSS633	1:48011197-48019515	1297	-	0	0	0.0634637	OK	0	0	0.0625113	OK	0	0	0.0626604	OK
TCONS_00000999	=	ENSGALT00000056960	XLOC_000298	ARHGDIB	TSS634	1:48011197-48019515	1422	-	0.609364	0	1.57159	OK	0.771765	0	1.85244	OK	0.73166	0	1.73768	OK
TCONS_00001000	=	ENSGALT00000019172	XLOC_000299	ENSGALG00000011739	TSS635	1:48020009-48038612	816	-	0	0	0	OK	0	0	0	OK	0.0247744	0	0.126895	OK
TCONS_00001001	j	ENSGALT00000019173	XLOC_000300	MGP	TSS636	1:48052775-48058138	708	-	34.2555	26.4534	42.0577	OK	11.5961	8.3303	14.862	OK	13.2913	9.686	16.8965	OK
TCONS_00001002	=	ENSGALT00000044491	XLOC_000301	OC3	TSS637	1:48061737-48067659	970	-	0.338881	0.0477738	0.629988	OK	0	0	0	OK	0.0742419	0	0.197226	OK
TCONS_00001003	=	ENSGALT00000019175	XLOC_000302	ART4	TSS638	1:48069969-48092200	2958	-	0.0744994	0	0.320483	OK	0.0263098	0	0.17818	OK	0.0489906	0	0.254173	OK
TCONS_00001004	=	ENSGALT00000019176	XLOC_000303	SMCO3	TSS639	1:48069969-48092200	678	-	0.0180678	0	0.250406	OK	0	0	0.106483	OK	0.0487328	0	0.440077	OK
TCONS_00001005	j	ENSGALT00000019185	XLOC_000304	ENSGALG00000011745	TSS640	1:48069969-48092200	5033	-	9.10903	6.00163	12.2164	OK	8.55955	4.35789	12.7612	OK	9.18254	6.06907	12.296	OK
TCONS_00001006	j	ENSGALT00000019185	XLOC_000304	ENSGALG00000011745	TSS641	1:48069969-48092200	4172	-	0.576535	0	2.23806	OK	0.850985	0	2.45456	OK	1.48765	0	3.29396	OK
TCONS_00001007	j	ENSGALT00000019185	XLOC_000304	ENSGALG00000011745	TSS641	1:48069969-48092200	4172	-	0.576535	0	2.24392	OK	0.850985	0	2.45183	OK	1.48765	0	3.31151	OK
TCONS_00001008	j	ENSGALT00000019185	XLOC_000304	ENSGALG00000011745	TSS642	1:48069969-48092200	4211	-	2.82577	0.67606	4.97549	OK	3.36424	0	8.4627	OK	1.31736	0	3.66032	OK
TCONS_00001009	=	ENSGALT00000019187	XLOC_000305	ENSGALG00000011747	TSS643	1:48093689-48094445	756	-	128.645	104.105	153.186	OK	111.964	91.2816	132.647	OK	71.4498	56.7287	86.1709	OK
TCONS_00001010	=	ENSGALT00000049482	XLOC_000306	ENSGALG00000032272	TSS644	1:48099108-48099621	459	-	39.1606	26.4846	51.8365	OK	49.9901	36.8696	63.1106	OK	19.3873	12.7912	25.9835	OK
TCONS_00001011	o	ENSGALT00000073550	XLOC_000307	ENSGALG00000030658	TSS645	1:48101724-48113401	490	-	63.7957	0	153.205	OK	81.5342	26.4451	136.623	OK	95.4648	42.1821	148.747	OK
TCONS_00001012	=	ENSGALT00000052021	XLOC_000307	ENSGALG00000040303	TSS645	1:48101724-48113401	411	-	0	0	0.175658	OK	0	0	0.175658	OK	0	0	0.175658	OK
TCONS_00001013	=	ENSGALT00000048599	XLOC_000308	ENSGALG00000036483	TSS647	1:48101724-48113401	396	-	86.5339	0	189.037	OK	77.7979	14.9793	140.616	OK	48.0036	9.44162	86.5656	OK
TCONS_00001014	=	ENSGALT00000073550	XLOC_000309	ENSGALG00000030658	TSS648	1:48101724-48113401	480	-	0.750721	0	5.43162	OK	0.42864	0	2.14816	OK	0.511082	0	3.83898	OK
TCONS_00001015	=	ENSGALT00000073766	XLOC_000310	HIST1H2B8	TSS649	1:48101724-48113401	494	-	265.989	100.84	431.137	OK	158.184	90.797	225.572	OK	187.495	139.132	235.857	OK
TCONS_00001016	=	ENSGALT00000058115	XLOC_000307	HIST2H3L	TSS646	1:48101724-48113401	499	-	69.3265	0	191.351	OK	40.2251	7.24754	73.2026	OK	30.6299	0	62.5059	OK
TCONS_00001017	=	ENSGALT00000066061	XLOC_000311	HIST2H4B	TSS650	1:48119158-48201409	312	-	0	0	0.231395	OK	0	0	0.231395	OK	0	0	0.231395	OK
TCONS_00001018	=	ENSGALT00000057149	XLOC_000312	ENSGALG00000043525	TSS651	1:48119158-48201409	396	-	0	0	0.182311	OK	0	0	0.182311	OK	0.0830347	0	1.49539	OK
TCONS_00001019	=	ENSGALT00000054609	XLOC_000313	ENSGALG00000037934	TSS652	1:48119158-48201409	381	-	0.147987	0	2.41417	OK	0	0	0.189489	OK	0	0	0.189489	OK
TCONS_00001020	=	ENSGALT00000079865	XLOC_000314	ENSGALG00000041398	TSS653	1:48119158-48201409	312	-	0	0	0.231395	OK	0	0	0.231395	OK	0	0	0.231395	OK
TCONS_00001021	=	ENSGALT00000056622	XLOC_000315	ENSGALG00000035244	TSS654	1:48119158-48201409	1201	-	54.9537	6.4402	103.467	OK	34.2229	3.87302	64.5728	OK	39.2874	7.38778	71.1871	OK
TCONS_00001022	=	ENSGALT00000046737	XLOC_000316	ENSGALG00000042650	TSS655	1:48119158-48201409	390	-	62.0785	0	214.058	OK	49.3949	0	184.944	OK	47.6764	0	151.113	OK
TCONS_00001023	j	ENSGALT00000081149	XLOC_000317	ENSGALG00000034631	TSS656	1:48119158-48201409	801	-	2.4494	0	14.3701	OK	0.886245	0	6.68901	OK	3.91916	0	15.6133	OK
TCONS_00001024	j	ENSGALT00000081149	XLOC_000317	ENSGALG00000034631	TSS656	1:48119158-48201409	1142	-	0.232275	0	2.6241	OK	0	0	0.0677894	OK	0.188161	0	1.85791	OK
TCONS_00001025	=	ENSGALT00000081149	XLOC_000317	ENSGALG00000034631	TSS656	1:48119158-48201409	1317	-	0.227775	0	2.40534	OK	0.0790668	0	1.04295	OK	0.619377	0	3.43596	OK
TCONS_00001026	j	ENSGALT00000081149	XLOC_000317	ENSGALG00000034631	TSS657	1:48119158-48201409	1365	-	0.0545188	0	1.07896	OK	0.295532	0	2.31533	OK	0.145459	0	1.46084	OK
TCONS_00001027	j	ENSGALT00000081149	XLOC_000317	ENSGALG00000034631	TSS658	1:48119158-48201409	1066	-	0.665437	0	4.85744	OK	0.0859665	0	1.30079	OK	1.08269	0	5.25699	OK
TCONS_00001028	j	ENSGALT00000081149	XLOC_000317	ENSGALG00000034631	TSS659	1:48119158-48201409	937	-	0.564109	0	4.79779	OK	0.0600274	0	1.081	OK	0.514519	0	3.55371	OK
TCONS_00001029	=	ENSGALT00000080967	XLOC_000318	ENSGALG00000042491	TSS660	1:48119158-48201409	437	-	2086.57	1104.59	3068.55	OK	1306.98	780.706	1833.26	OK	1259.94	837.216	1682.66	OK
TCONS_00001030	=	ENSGALT00000048324	XLOC_000319	ENSGALG00000039351	TSS661	1:48119158-48201409	771	-	84.1245	0	197.2	OK	48.209	0	108.99	OK	32.2358	0	88.6545	OK
TCONS_00001031	=	ENSGALT00000045162	XLOC_000320	H2A-VII	TSS662	1:48119158-48201409	390	-	31.3149	0	73.3884	OK	2.32731	0	12.8908	OK	5.50929	0	19.4125	OK
TCONS_00001032	=	ENSGALT00000051001	XLOC_000321	HIST1H101	TSS663	1:48119158-48201409	1519	-	67.6174	24.7079	110.527	OK	72.479	34.1448	110.813	OK	48.1781	18.668	77.6882	OK
TCONS_00001034	=	ENSGALT00000049616	XLOC_000321	ENSGALG00000040174	TSS664	1:48119158-48201409	483	-	3.70684	0	28.8182	OK	1.43295	0	14.0217	OK	1.70182	0	14.8086	OK
TCONS_00001035	=	ENSGALT00000043224	XLOC_000322	ENSGALG00000027571	TSS665	1:48119158-48201409	1081	-	116.945	37.0145	196.875	OK	36.5724	0	83.1849	OK	60.1308	16.8575	103.404	OK
TCONS_00001036	=	ENSGALT00000021778	XLOC_000323	ENSGALG00000042263	TSS666	1:48119158-48201409	381	-	163.771	0	360.471	OK	123.297	0	261.612	OK	99.9453	0	209.823	OK
TCONS_00001037	=	ENSGALT00000038058	XLOC_000324	HIST1H111L	TSS667	1:48119158-48201409	663	-	48.2445	0	111.785	OK	19.9564	0	61.5736	OK	37.6657	0	81.0097	OK
TCONS_00001038	=	ENSGALT00000060624	XLOC_000325	ENSGALG00000033587	TSS668	1:48119158-48201409	516	-	0.163237	0	5.08706	OK	0.23732	0	4.96259	OK	0.0653144	0	1.16186	OK
TCONS_00001039	=	ENSGALT00000042655	XLOC_000326	HIST1H3H	TSS669	1:48119158-48201409	823	-	36.0123	0	109.962	OK	35.2354	0	78.1912	OK	26.1538	0	60.4659	OK
TCONS_00001040	=	ENSGALT00000044624	XLOC_000327	H2A-VII	TSS670	1:48119158-48201409	390	-	1.82098	0	24.5578	OK	0.32571	0	2.77302	OK	0.134617	0	1.66918	OK
TCONS_00001041	o	ENSGALT00000019230	XLOC_000328	APOLD1	TSS671	1:48213617-48219380	3451	-	0.312491	0.165247	0.459734	OK	3.13226	2.34703	3.91748	OK	1.43321	1.01496	1.85146	OK
TCONS_00001043	=	ENSGALT00000019245	XLOC_000329	DDX47	TSS673	1:48224615-48237582	6573	-	4.58073	3.64129	5.52017	OK	5.29378	4.22842	6.35914	OK	4.43611	3.51942	5.3528	OK
TCONS_00001044	o	ENSGALT00000019248	XLOC_000330	ENSGALG00000011796	TSS674	1:48248096-48252604	1276	-	0.312452	0	0.815331	OK	0.0852335	0	0.280052	OK	0.0297482	0	0.141363	OK
TCONS_00001045	o	ENSGALT00000019248	XLOC_000330	ENSGALG00000011796	TSS674	1:48248096-48252604	1090	-	0.197666	0	0.796461	OK	0.11824	0	0.365849	OK	0.180764	0	0.412483	OK
TCONS_00001047	=	ENSGALT00000088721	XLOC_000331	FAM234B	TSS676	1:48289207-48324065	778	-	0.634536	0	2.14572	OK	1.37846	0	4.48432	OK	0.183505	0	0.767095	OK
TCONS_00001048	=	ENSGALT00000081148	XLOC_000331	FAM234B	TSS676	1:48289207-48324065	4925	-	2.2427	1.64536	2.84004	OK	3.15182	2.28529	4.01835	OK	2.4674	1.79358	3.14122	OK
TCONS_00001049	=	ENSGALT00000019258	XLOC_000331	FAM234B	TSS677	1:48289207-48324065	1845	-	0.169167	0	0.733998	OK	0.429231	0	1.0544	OK	0.306748	0	0.907764	OK
TCONS_00001050	j	ENSGALT00000081148	XLOC_000331	FAM234B	TSS677	1:48289207-48324065	4870	-	7.24916e-05	0	0.0152273	OK	0.000127997	0	0.0154491	OK	8.05275e-05	0	0.015309	OK
TCONS_00001051	=	ENSGALT00000030620	XLOC_000332	EMP1	TSS678	1:48351488-48365693	2157	-	168.887	140.256	197.518	OK	148.541	123.334	173.748	OK	108.464	89.6236	127.305	OK
TCONS_00001052	j	ENSGALT00000019288	XLOC_000333	ATF7IP	TSS679	1:48816354-48966401	11583	-	0.800994	0.281143	1.32084	OK	1.63026	0.652182	2.60834	OK	0.652306	0.0856646	1.21895	OK
TCONS_00001053	j	ENSGALT00000019288	XLOC_000333	ATF7IP	TSS680	1:48816354-48966401	11770	-	1.73996	0.955225	2.5247	OK	2.46752	1.09208	3.84296	OK	2.0632	1.13478	2.99161	OK
TCONS_00001054	j	ENSGALT00000019288	XLOC_000333	ATF7IP	TSS681	1:48816354-48966401	26808	-	1.65145	1.15484	2.14807	OK	2.39435	1.6812	3.1075	OK	1.92753	1.35869	2.49636	OK
TCONS_00001055	=	ENSGALT00000019288	XLOC_000333	ATF7IP	TSS681	1:48816354-48966401	5497	-	2.81156	1.34671	4.27642	OK	5.15964	3.01022	7.30906	OK	2.77215	0.956038	4.58826	OK
TCONS_00001056	j	ENSGALT00000019288	XLOC_000333	ATF7IP	TSS681	1:48816354-48966401	30724	-	0.77855	0.467038	1.09006	OK	1.10138	0.640205	1.56255	OK	1.01081	0.626738	1.39487	OK
TCONS_00001057	j	ENSGALT00000019330	XLOC_000334	TTC26	TSS682	1:49026526-49074187	4251	-	0.21374	0	0.504908	OK	0.031749	0	0.132178	OK	0.000218792	0	0.0170479	OK
TCONS_00001058	j	ENSGALT00000019330	XLOC_000334	TTC26	TSS682	1:49026526-49074187	4178	-	0.0797132	0	0.32448	OK	5.21603e-05	0	0.0175852	OK	0.0815541	0	0.238369	OK
TCONS_00001059	=	ENSGALT00000019330	XLOC_000334	TTC26	TSS682	1:49026526-49074187	1976	-	2.72412	1.67743	3.77082	OK	0.921199	0.45772	1.38468	OK	2.28837	1.39564	3.1811	OK
TCONS_00001060	j	ENSGALT00000019330	XLOC_000334	TTC26	TSS682	1:49026526-49074187	4172	-	0	0	0.0169681	OK	0.111874	0	0.479241	OK	3.10693e-05	0	0.0172709	OK
TCONS_00001061	j	ENSGALT00000019330	XLOC_000334	TTC26	TSS682	1:49026526-49074187	4249	-	0.262471	0	0.590288	OK	0.168033	0	0.358183	OK	0.312566	0	0.749704	OK
TCONS_00001062	j	ENSGALT00000019330	XLOC_000334	TTC26	TSS683	1:49026526-49074187	3953	-	0.581637	0.0941145	1.06916	OK	0.159654	0	0.40944	OK	0.405763	0	0.970427	OK
TCONS_00001063	j	ENSGALT00000019330	XLOC_000334	TTC26	TSS684	1:49026526-49074187	3334	-	0.289431	0	0.635092	OK	0.202331	0	0.438755	OK	0.288502	0.023202	0.553802	OK
TCONS_00001064	j	ENSGALT00000019339	XLOC_000335	UBN2	TSS685	1:49084167-49176552	13124	-	0.253338	0	0.868459	OK	0.223425	0	0.922478	OK	0.00538776	0	0.0694931	OK
TCONS_00001065	j	ENSGALT00000019339	XLOC_000335	UBN2	TSS685	1:49084167-49176552	48653	-	1.84937	1.32238	2.37637	OK	4.34406	3.05052	5.6376	OK	4.25476	3.33721	5.17231	OK
TCONS_00001066	j	ENSGALT00000019339	XLOC_000335	UBN2	TSS686	1:49084167-49176552	49784	-	0.716141	0.404589	1.02769	OK	1.36763	0.705942	2.02933	OK	0.635835	0.245343	1.02633	OK
TCONS_00001067	j	ENSGALT00000019339	XLOC_000335	UBN2	TSS687	1:49084167-49176552	13428	-	0.907055	0.237269	1.57684	OK	1.80605	0.133074	3.47904	OK	0.786083	0.0288523	1.54331	OK
TCONS_00001068	j	ENSGALT00000019339	XLOC_000335	UBN2	TSS687	1:49084167-49176552	13114	-	0	0	0.00547796	OK	0.0202565	0	0.15537	OK	0.0360506	0	0.189873	OK
TCONS_00001069	j	ENSGALT00000019339	XLOC_000335	UBN2	TSS688	1:49084167-49176552	9542	-	0.0269677	0	0.158139	OK	0.310051	0	1.29405	OK	0.080074	0	0.351295	OK
TCONS_00001071	=	ENSGALT00000060496	XLOC_000335	LUC7L2	TSS690	1:49084167-49176552	2192	-	35.1035	25.2092	44.9978	OK	83.0701	60.0403	106.1	OK	31.5276	19.5024	43.5527	OK
TCONS_00001072	=	ENSGALT00000051071	XLOC_000335	LUC7L2	TSS691	1:49084167-49176552	1925	-	0.385577	0	1.75376	OK	2.59259	0	8.65329	OK	1.34301	0	3.71143	OK
TCONS_00001073	=	ENSGALT00000030617	XLOC_000336	ENSGALG00000019325	TSS692	1:49185806-49206043	951	-	0	0	0.0759151	OK	0	0	0.0759151	OK	0.0128475	0	0.0957711	OK
TCONS_00001074	j	ENSGALT00000019356	XLOC_000337	POLDIP3	TSS693	1:49207529-49221469	3150	-	0.0748445	0	0.337968	OK	0.0931154	0	0.442216	OK	0.0488202	0	0.264912	OK
TCONS_00001075	=	ENSGALT00000019356	XLOC_000337	POLDIP3	TSS693	1:49207529-49221469	3161	-	29.5859	24.213	34.9588	OK	40.8668	33.6127	48.1209	OK	28.6392	23.4112	33.8672	OK
TCONS_00001076	j	ENSGALT00000019356	XLOC_000337	POLDIP3	TSS694	1:49207529-49221469	3095	-	0.0437648	0	0.259712	OK	0	0	0.0231758	OK	0.152387	0	0.544021	OK
TCONS_00001077	=	ENSGALT00000089216	XLOC_000338	RRP7A	TSS695	1:49224851-49237511	1283	-	1.81165	0.109106	3.51419	OK	0.995097	0	2.55662	OK	1.31319	0	2.99402	OK
TCONS_00001078	=	ENSGALT00000019359	XLOC_000338	RRP7A	TSS695	1:49224851-49237511	1283	-	9.51481	4.58634	14.4433	OK	5.55646	2.61903	8.4939	OK	7.76177	4.22287	11.3007	OK
TCONS_00001079	=	ENSGALT00000085654	XLOC_000338	RRP7A	TSS695	1:49224851-49237511	1189	-	9.8057	5.10997	14.5014	OK	5.44672	2.73924	8.1542	OK	4.81695	1.95014	7.68376	OK
TCONS_00001080	x	ENSGALT00000019361	XLOC_000339	SERHL2	TSS696	1:49224851-49237511	3508	-	0.332371	0	0.763783	OK	1.14147	0.412304	1.87063	OK	0.792862	0.199542	1.38618	OK
TCONS_00001081	j	ENSGALT00000038008	XLOC_000340	SOCS1L	TSS697	1:49251572-49262883	1726	-	0.00097344	0	0.0667213	OK	0.244718	0	1.05138	OK	0.00386137	0	0.0672139	OK
TCONS_00001082	j	ENSGALT00000038008	XLOC_000340	SOCS1L	TSS698	1:49251572-49262883	2234	-	0.224428	0	0.58185	OK	0.163824	0	0.558094	OK	0.18342	0	0.547765	OK
TCONS_00001083	j	ENSGALT00000038008	XLOC_000340	SOCS1L	TSS698	1:49251572-49262883	1999	-	0.845625	0	1.85014	OK	0.621859	0	1.42527	OK	0.0657747	0	0.310509	OK
TCONS_00001084	j	ENSGALT00000038008	XLOC_000340	SOCS1L	TSS699	1:49251572-49262883	1780	-	0	0	0.0640252	OK	0.154705	0	0.670551	OK	0	0	0.0616505	OK
TCONS_00001085	=	ENSGALT00000038008	XLOC_000340	SOCS1L	TSS699	1:49251572-49262883	1763	-	0.610931	0	1.65865	OK	0.538437	0	1.41824	OK	0.43938	0	1.25624	OK
TCONS_00001086	j	ENSGALT00000038008	XLOC_000340	SOCS1L	TSS700	1:49251572-49262883	4561	-	0.987683	0.455463	1.5199	OK	0.646776	0	1.3	OK	0.544239	0.242632	0.845846	OK
TCONS_00001087	j	ENSGALT00000038008	XLOC_000340	SOCS1L	TSS700	1:49251572-49262883	4679	-	0.132707	0	0.355226	OK	0.318807	0	0.864782	OK	0.169351	0	0.347141	OK
TCONS_00001088	j	ENSGALT00000038008	XLOC_000340	SOCS1L	TSS701	1:49251572-49262883	1897	-	0	0	0.060324	OK	0	0	0.0582699	OK	0.371614	0	1.53054	OK
TCONS_00001089	=	ENSGALT00000090264	XLOC_000340	SOCS1L	TSS702	1:49251572-49262883	1602	-	2.43328	1.18226	3.6843	OK	0.195191	0	0.867741	OK	1.40023	0.323936	2.47653	OK
TCONS_00001090	=	ENSGALT00000019366	XLOC_000341	ENSGALG00000011872	TSS703	1:49276294-49290217	1102	-	0.124666	0	0.278631	OK	0.0706829	0	0.190355	OK	0.0548826	0	0.167835	OK
TCONS_00001091	-	-	XLOC_000342	-	TSS704	1:49296342-49300182	2710	-	0.081955	0	0.200913	OK	0.0672656	0	0.187779	OK	0.0285955	0	0.115309	OK
TCONS_00001092	=	ENSGALT00000045881	XLOC_000343	ENSGALG00000028511	TSS705	1:49296342-49300182	107	-	0	0	0.674722	OK	0	0	0.674722	OK	0	0	0.674722	OK
TCONS_00001094	j	ENSGALT00000052793	XLOC_000344	TCF20	TSS706	1:49300478-49425804	7306	-	3.52224	2.03444	5.01005	OK	2.41703	1.19905	3.63501	OK	3.57119	1.8614	5.28098	OK
TCONS_00001095	j	ENSGALT00000052793	XLOC_000344	TCF20	TSS706	1:49300478-49425804	7194	-	2.11088	1.059	3.16276	OK	3.05155	1.61272	4.49038	OK	2.73604	0.525884	4.9462	OK
TCONS_00001096	j	ENSGALT00000052793	XLOC_000344	TCF20	TSS706	1:49300478-49425804	3243	-	0	0	0.0197561	OK	0	0	0.0195171	OK	0.0180375	0	0.14867	OK
TCONS_00001097	=	ENSGALT00000042301	XLOC_000345	gga-mir-1581	TSS712	1:49300478-49425804	86	-	0	0	0.839479	OK	0	0	0.839479	OK	0	0	0.839479	OK
TCONS_00001098	=	ENSGALT00000019383	XLOC_000344	TCF20	TSS707	1:49300478-49425804	6017	-	0	0	0.0104576	OK	0	0	0.0103719	OK	0.102712	0	0.458487	OK
TCONS_00001099	=	ENSGALT00000052793	XLOC_000344	TCF20	TSS707	1:49300478-49425804	3133	-	0	0	0.0200557	OK	0	0	0.0198229	OK	0	0	0.0197801	OK
TCONS_00001100	j	ENSGALT00000052793	XLOC_000344	TCF20	TSS708	1:49300478-49425804	7197	-	0.965613	0.141216	1.79001	OK	1.51117	0.329981	2.69237	OK	1.00249	0.202613	1.80236	OK
TCONS_00001101	j	ENSGALT00000052793	XLOC_000344	TCF20	TSS709	1:49300478-49425804	7315	-	2.10748	0.0890685	4.1259	OK	2.16203	1.0896	3.23446	OK	1.06522	0.187147	1.9433	OK
TCONS_00001102	j	ENSGALT00000052793	XLOC_000344	TCF20	TSS709	1:49300478-49425804	4468	-	1.94495	0.729551	3.16035	OK	2.51935	1.16519	3.87351	OK	3.17063	1.65786	4.6834	OK
TCONS_00001103	j	ENSGALT00000052793	XLOC_000344	TCF20	TSS709	1:49300478-49425804	7344	-	0.619617	0	1.31059	OK	0.374047	0	0.815639	OK	0.190378	0	0.588995	OK
TCONS_00001104	j	ENSGALT00000052793	XLOC_000344	TCF20	TSS710	1:49300478-49425804	7077	-	0.000126251	0	0.00887978	OK	0.0823586	0	0.387565	OK	6.18773e-05	0	0.00875594	OK
TCONS_00001105	j	ENSGALT00000052793	XLOC_000344	TCF20	TSS711	1:49300478-49425804	10042	-	0.947093	0.404049	1.49014	OK	1.09277	0.447856	1.73769	OK	1.07768	0.291544	1.86382	OK
TCONS_00001106	j	ENSGALT00000019412	XLOC_000346	CYP2D6	TSS713	1:49442460-49452376	3931	-	0.294511	0	0.736802	OK	0.0790144	0	0.292147	OK	0.259919	0	0.604243	OK
TCONS_00001107	j	ENSGALT00000019412	XLOC_000346	CYP2D6	TSS713	1:49442460-49452376	4246	-	0.178	0	0.43837	OK	0.101719	0	0.288454	OK	0.336803	0.0657614	0.607844	OK
TCONS_00001108	=	ENSGALT00000019412	XLOC_000346	CYP2D6	TSS713	1:49442460-49452376	2810	-	0.841101	0.327158	1.35504	OK	0.0816549	0	0.242511	OK	0.883904	0.398774	1.36903	OK
TCONS_00001109	j	ENSGALT00000019412	XLOC_000346	CYP2D6	TSS713	1:49442460-49452376	4766	-	0.36906	0.0718975	0.666223	OK	0.156051	0	0.411436	OK	0.125178	0	0.369815	OK
TCONS_00001110	j	ENSGALT00000019412	XLOC_000346	CYP2D6	TSS713	1:49442460-49452376	4137	-	0.334833	0.0702057	0.599461	OK	0.232994	0.0811009	0.384887	OK	0.250722	0.0465643	0.45488	OK
TCONS_00001111	=	ENSGALT00000063215	XLOC_000347	NDUFA6	TSS714	1:49452439-49454008	536	-	85.2472	66.3913	104.103	OK	44.7748	33.8241	55.7256	OK	71.8276	55.6224	88.0328	OK
TCONS_00001112	x	ENSGALT00000019419	XLOC_000348	FAM109B	TSS715	1:49454791-49462118	3343	-	0.258141	0	1.04214	OK	0.260003	0	1.01278	OK	0.283473	0	1.12614	OK
TCONS_00001113	=	ENSGALT00000019422	XLOC_000349	NAGA	TSS716	1:49462138-49466445	2456	-	14.8188	11.7081	17.9295	OK	7.57097	5.81149	9.33045	OK	19.8558	15.8999	23.8118	OK
TCONS_00001114	=	ENSGALT00000019440	XLOC_000350	CENPM	TSS717	1:49496088-49502094	1854	-	6.70636	5.05595	8.35677	OK	8.83338	6.75544	10.9113	OK	7.09479	5.35409	8.83549	OK
TCONS_00001115	=	ENSGALT00000030611	XLOC_000351	TNFRSF13C	TSS718	1:49510783-49512391	744	-	0	0	0	OK	0.0374691	0	0.153511	OK	0	0	0	OK
TCONS_00001116	=	ENSGALT00000088808	XLOC_000352	ENSGALG00000045762	TSS719	1:49521583-49549801	17748	-	2.58843	1.27702	3.89984	OK	1.94561	0.953016	2.9382	OK	2.92544	1.59474	4.25614	OK
TCONS_00001117	=	ENSGALT00000019461	XLOC_000353	SNU13	TSS720	1:49587217-49590797	2262	-	80.0932	66.099	94.0873	OK	52.26	42.79	61.73	OK	68.4369	56.2859	80.5878	OK
TCONS_00001118	j	ENSGALT00000019461	XLOC_000353	SNU13	TSS721	1:49587217-49590797	2175	-	0	0	0.037504	OK	0	0	0.0384922	OK	0.0737281	0	0.46813	OK
TCONS_00001119	j	ENSGALT00000047295	XLOC_000354	PMM1	TSS722	1:49591665-49631391	5997	-	7.76408	5.08792	10.4402	OK	4.27488	1.92931	6.62045	OK	10.2622	6.98896	13.5354	OK
TCONS_00001120	j	ENSGALT00000047295	XLOC_000354	PMM1	TSS723	1:49591665-49631391	7114	-	7.05	4.70705	9.39296	OK	5.89146	3.93906	7.84387	OK	7.57357	5.04992	10.0972	OK
TCONS_00001121	j	ENSGALT00000047295	XLOC_000354	PMM1	TSS724	1:49591665-49631391	6867	-	0	0	0.0128044	OK	0	0	0.0127586	OK	0	0	0.0126218	OK
TCONS_00001122	=	ENSGALT00000070773	XLOC_000354	PMM1	TSS725	1:49591665-49631391	993	-	0	0	0.103682	OK	0.14369	0	0.862968	OK	0.0449181	0	0.555732	OK
TCONS_00001123	j	ENSGALT00000047295	XLOC_000354	PMM1	TSS725	1:49591665-49631391	2430	-	0	0	0.0414102	OK	0	0	0.0403599	OK	0.00806407	0	0.16327	OK
TCONS_00001124	=	ENSGALT00000047295	XLOC_000354	PMM1	TSS726	1:49591665-49631391	762	-	0	0	0.145647	OK	0	0	0.140546	OK	0	0	0.141186	OK
TCONS_00001125	=	ENSGALT00000089574	XLOC_000355	POLR3H	TSS727	1:49635291-49641645	1410	-	0.0405292	0	0.20947	OK	0.0658288	0	0.281978	OK	0	0	0.050435	OK
TCONS_00001126	=	ENSGALT00000019488	XLOC_000355	POLR3H	TSS727	1:49635291-49641645	1493	-	12.0985	9.39702	14.8	OK	12.6733	9.85873	15.4878	OK	8.23314	6.27139	10.1949	OK
TCONS_00001127	=	ENSGALT00000019497	XLOC_000356	PHF5A	TSS728	1:49663356-49669387	988	-	56.1941	45.175	67.2132	OK	51.1594	41.0044	61.3143	OK	52.0077	41.6884	62.3271	OK
TCONS_00001128	=	ENSGALT00000019502	XLOC_000357	TOB2	TSS729	1:49674133-49680930	3972	-	18.4936	14.9208	22.0664	OK	52.424	43.2197	61.6283	OK	27.5431	22.4545	32.6318	OK
TCONS_00001129	=	ENSGALT00000042953	XLOC_000358	ENSGALG00000028594	TSS730	1:49682187-49691139	7101	-	0.312904	0.106557	0.519252	OK	0.457688	0.219117	0.696258	OK	0.424964	0.188179	0.661749	OK
TCONS_00001130	o	ENSGALT00000042953	XLOC_000358	ENSGALG00000028594	TSS730	1:49682187-49691139	7406	-	0.0504258	0	0.120605	OK	0.0811465	0	0.174236	OK	0.0746019	0	0.171781	OK
TCONS_00001132	j	ENSGALT00000019518	XLOC_000359	RANGAP1	TSS732	1:49768491-49787684	2689	-	23.2066	16.9512	29.4619	OK	24.3155	16.1825	32.4485	OK	20.8026	13.3667	28.2385	OK
TCONS_00001133	j	ENSGALT00000019518	XLOC_000359	RANGAP1	TSS732	1:49768491-49787684	8914	-	1.91819	0.941262	2.89512	OK	2.64144	1.49203	3.79085	OK	2.32345	1.23328	3.41363	OK
TCONS_00001134	=	ENSGALT00000019518	XLOC_000359	RANGAP1	TSS732	1:49768491-49787684	2633	-	12.3191	7.83855	16.7997	OK	13.1329	5.25772	21.008	OK	13.2501	5.1239	21.3764	OK
TCONS_00001135	j	ENSGALT00000019527	XLOC_000360	CHADL	TSS733	1:49787741-49808171	4407	-	1.26606	0.553462	1.97865	OK	1.84464	0.774552	2.91472	OK	1.61718	0.84142	2.39294	OK
TCONS_00001136	-	-	XLOC_000361	-	TSS734	1:49811390-49871878	1959	-	0	0	0.044929	OK	0	0	0.0445377	OK	0	0	0.0444599	OK
TCONS_00001137	=	ENSGALT00000057428	XLOC_000362	ENSGALG00000041607	TSS735	1:49811390-49871878	552	-	3.08331	0	9.99868	OK	4.94777	0	15.1381	OK	4.7372	0	14.051	OK
TCONS_00001139	x	ENSGALT00000019563	XLOC_000363	EP300	TSS736	1:49811390-49871878	9476	-	1.05273	0.50654	1.59891	OK	1.21821	0.449809	1.98661	OK	1.42531	0.744746	2.10587	OK
TCONS_00001140	x	ENSGALT00000019563	XLOC_000364	EP300	TSS737	1:49811390-49871878	6725	-	1.34652	0.594967	2.09808	OK	1.44857	0.514766	2.38238	OK	1.65707	0.770157	2.54397	OK
TCONS_00001141	x	ENSGALT00000019563	XLOC_000365	EP300	TSS738	1:49811390-49871878	16231	-	1.1039	0.686841	1.52097	OK	1.46199	0.871581	2.05239	OK	1.14681	0.690161	1.60347	OK
TCONS_00001142	-	-	XLOC_000366	-	TSS739	1:49911473-49919758	7165	-	0.0580551	0	0.151945	OK	0.0152529	0	0.0735101	OK	0.134541	0.0231988	0.245884	OK
TCONS_00001143	-	-	XLOC_000366	-	TSS739	1:49911473-49919758	6402	-	0.0481474	0	0.149495	OK	0.0524034	0	0.193291	OK	0.0917581	0	0.287301	OK
TCONS_00001144	-	-	XLOC_000366	-	TSS739	1:49911473-49919758	6577	-	0.0642837	0	0.193649	OK	0.191267	0	0.550631	OK	0.0536372	0	0.234861	OK
TCONS_00001145	-	-	XLOC_000366	-	TSS739	1:49911473-49919758	7878	-	0.0217954	0	0.0870214	OK	0.208755	0.0599453	0.357565	OK	0.104283	0.0224778	0.186089	OK
TCONS_00001146	-	-	XLOC_000366	-	TSS739	1:49911473-49919758	7445	-	0.0751678	0	0.278044	OK	0.0259494	0	0.101125	OK	0.101586	0	0.369104	OK
TCONS_00001147	-	-	XLOC_000366	-	TSS739	1:49911473-49919758	7104	-	0.000108466	0	0.00934986	OK	0.0476447	0	0.190392	OK	3.74202e-05	0	0.00943522	OK
TCONS_00001148	=	ENSGALT00000083884	XLOC_000367	ST13	TSS740	1:49940629-49960414	2835	-	0.315582	0	1.17527	OK	0.412748	0	1.49693	OK	0.318106	0	1.19094	OK
TCONS_00001149	=	ENSGALT00000019595	XLOC_000367	ST13	TSS740	1:49940629-49960414	2836	-	81.5127	67.5753	95.4502	OK	87.7242	72.6919	102.756	OK	77.8661	64.4794	91.2529	OK
TCONS_00001150	-	-	XLOC_000368	-	TSS741	1:49961186-49963484	1237	-	0.671377	0.306202	1.03655	OK	0.689167	0.321486	1.05685	OK	0.846984	0.433419	1.26055	OK
TCONS_00001151	j	ENSGALT00000019602	XLOC_000369	SLC25A17	TSS742	1:49964801-49979823	2467	-	0.494182	0	1.23374	OK	1.2085	0.442314	1.97469	OK	1.00371	0.0778027	1.92962	OK
TCONS_00001152	=	ENSGALT00000019602	XLOC_000369	SLC25A17	TSS743	1:49964801-49979823	1486	-	36.9151	29.5767	44.2535	OK	9.43452	6.92001	11.949	OK	25.6103	20.1593	31.0613	OK
TCONS_00001153	=	ENSGALT00000075122	XLOC_000369	SLC25A17	TSS744	1:49964801-49979823	1242	-	0	0	0.0671742	OK	0	0	0.0679948	OK	0.0319741	0	0.24614	OK
TCONS_00001154	j	ENSGALT00000019622	XLOC_000370	MKL1	TSS745	1:50005123-50093845	84819	-	1.9087	1.55775	2.25966	OK	2.27887	1.85963	2.69811	OK	1.81284	1.47243	2.15325	OK
TCONS_00001155	=	ENSGALT00000019622	XLOC_000370	MKL1	TSS746	1:50005123-50093845	3474	-	6.10349	2.68349	9.52349	OK	6.87278	3.1636	10.5819	OK	4.88197	1.95243	7.81152	OK
TCONS_00001156	=	ENSGALT00000041589	XLOC_000371	RF00100	TSS747	1:50445736-50593849	326	-	0	0	0.221458	OK	0	0	0.221458	OK	0	0	0.221458	OK
TCONS_00001157	=	ENSGALT00000058668	XLOC_000372	ENSGALG00000032429	TSS748	1:50605143-50605362	219	-	0	0	0	OK	0	0	0	OK	0	0	0	OK
TCONS_00001158	=	ENSGALT00000068896	XLOC_000373	RPS19BP1	TSS749	1:50625400-50627545	964	-	28.5507	22.4804	34.6209	OK	26.1789	20.5377	31.82	OK	24.2226	18.9517	29.4936	OK
TCONS_00001159	-	-	XLOC_000374	-	TSS750	1:50640092-50643430	2851	-	0.052611	0	0.213457	OK	0.108497	0	0.276013	OK	0.064322	0	0.257583	OK
TCONS_00001160	-	-	XLOC_000374	-	TSS750	1:50640092-50643430	3338	-	0.280019	0.088197	0.471841	OK	0.363505	0.15817	0.56884	OK	0.251281	0.0451099	0.457453	OK
TCONS_00001161	=	ENSGALT00000081510	XLOC_000375	RPL3	TSS751	1:50725887-50731685	1146	-	3.5973	0	12.9149	OK	1.92284	0	7.97106	OK	2.32981	0	9.37134	OK
TCONS_00001162	=	ENSGALT00000050169	XLOC_000375	RPL3	TSS751	1:50725887-50731685	1112	-	0	0	0.0735881	OK	1.07008	0	5.49284	OK	0.605768	0	4.22091	OK
TCONS_00001163	=	ENSGALT00000083347	XLOC_000375	RPL3	TSS751	1:50725887-50731685	1545	-	16.1943	0	34.0757	OK	17.3727	1.08179	33.6636	OK	12.8791	0	28.1716	OK
TCONS_00001164	=	ENSGALT00000030605	XLOC_000375	RPL3	TSS751	1:50725887-50731685	1307	-	695.256	577.908	812.604	OK	517.253	429.245	605.261	OK	606.529	504.209	708.85	OK
TCONS_00001165	=	ENSGALT00000084916	XLOC_000375	RPL3	TSS751	1:50725887-50731685	1310	-	0.0722938	0	1.29208	OK	0.217118	0	1.94755	OK	0.174582	0	1.89937	OK
TCONS_00001166	=	ENSGALT00000047456	XLOC_000375	RPL3	TSS752	1:50725887-50731685	1218	-	0	0	0.0663436	OK	0	0	0.0662501	OK	0	0	0.0664497	OK
TCONS_00001167	j	ENSGALT00000083347	XLOC_000375	RPL3	TSS752	1:50725887-50731685	1530	-	0.2161	0	2.24389	OK	0.0459297	0	0.813927	OK	0.00356003	0	0.24433	OK
TCONS_00001169	=	ENSGALT00000028515	XLOC_000376	RF00593	TSS753	1:50725887-50731685	93	-	0	0	0.776293	OK	0	0	0.776293	OK	0	0	0.776293	OK
TCONS_00001170	j	ENSGALT00000019885	XLOC_000377	PDGFB	TSS754	1:50754406-50773138	3496	-	0.00895508	0	0.058087	OK	0.208128	0	0.646326	OK	0.0911968	0	0.397093	OK
TCONS_00001171	j	ENSGALT00000019885	XLOC_000377	PDGFB	TSS754	1:50754406-50773138	3474	-	0.152006	0	0.405901	OK	0.0137006	0	0.0749059	OK	0.189108	0	0.547858	OK
TCONS_00001172	j	ENSGALT00000019885	XLOC_000377	PDGFB	TSS754	1:50754406-50773138	3438	-	5.5977e-05	0	0.0246865	OK	0.00027859	0	0.0244395	OK	0.0304049	0	0.153699	OK
TCONS_00001173	j	ENSGALT00000019885	XLOC_000377	PDGFB	TSS755	1:50754406-50773138	3670	-	0.163155	0	0.36979	OK	0.151111	0	0.400783	OK	0.128569	0	0.343685	OK
TCONS_00001174	j	ENSGALT00000019885	XLOC_000377	PDGFB	TSS755	1:50754406-50773138	3330	-	0.0845057	0	0.263571	OK	0.761096	0.267363	1.25483	OK	0.202896	0	0.702589	OK
TCONS_00001175	j	ENSGALT00000019885	XLOC_000377	PDGFB	TSS756	1:50754406-50773138	7596	-	0.17698	0.05979	0.294169	OK	0.518633	0.287151	0.750114	OK	0.661282	0.380016	0.942548	OK
TCONS_00001176	j	ENSGALT00000019885	XLOC_000377	PDGFB	TSS757	1:50754406-50773138	3307	-	0.0821198	0	0.337361	OK	1.11601e-05	0	0.0247732	OK	0.169758	0	0.510116	OK
TCONS_00001177	j	ENSGALT00000019885	XLOC_000377	PDGFB	TSS758	1:50754406-50773138	3531	-	0.483177	0.0941802	0.872173	OK	0.686019	0.269775	1.10226	OK	1.40924	0.754606	2.06388	OK
TCONS_00001178	j	ENSGALT00000019885	XLOC_000377	PDGFB	TSS759	1:50754406-50773138	3009	-	0.157116	0	0.41982	OK	0.300377	0	0.643016	OK	0.180991	0	0.476955	OK
TCONS_00001179	j	ENSGALT00000080563	XLOC_000378	CBX7	TSS760	1:50786711-50819459	16499	-	0.165559	0	0.349918	OK	0.168976	0	0.364775	OK	0.160364	0	0.341436	OK
TCONS_00001180	j	ENSGALT00000080563	XLOC_000378	CBX7	TSS760	1:50786711-50819459	16322	-	0.00881324	0	0.0471531	OK	0	0	0.00523013	OK	0.0310344	0	0.15105	OK
TCONS_00001181	j	ENSGALT00000080563	XLOC_000378	CBX7	TSS761	1:50786711-50819459	16817	-	0.134708	0	0.302125	OK	0.0371849	0	0.10785	OK	0.129441	0	0.318288	OK
TCONS_00001182	j	ENSGALT00000080563	XLOC_000378	CBX7	TSS761	1:50786711-50819459	16071	-	0	0	0.00532425	OK	0	0	0.00534109	OK	0	0	0.00527675	OK
TCONS_00001183	j	ENSGALT00000047675	XLOC_000378	CBX6	TSS762	1:50786711-50819459	17532	-	0.373652	0.113451	0.633852	OK	0.193563	0.0311221	0.356003	OK	0.282343	0.0147	0.549987	OK
TCONS_00001184	j	ENSGALT00000047675	XLOC_000378	CBX6	TSS763	1:50786711-50819459	8299	-	0.0300051	0	0.134811	OK	0.984897	0	2.53408	OK	1.87037	0	5.41169	OK
TCONS_00001185	=	ENSGALT00000047675	XLOC_000378	CBX6	TSS764	1:50786711-50819459	1395	-	1.78022	0	4.79685	OK	0.41669	0	1.63895	OK	1.26951	0	3.33336	OK
TCONS_00001186	j	ENSGALT00000047675	XLOC_000378	CBX6	TSS764	1:50786711-50819459	8343	-	3.25151	0.968992	5.53403	OK	1.47463	0	3.61951	OK	0.953273	0	3.50127	OK
TCONS_00001187	j	ENSGALT00000047675	XLOC_000378	CBX6	TSS764	1:50786711-50819459	8397	-	4.39985	2.00069	6.79901	OK	1.63152	0.227679	3.03536	OK	4.00513	1.93855	6.07171	OK
TCONS_00001188	j	ENSGALT00000047675	XLOC_000378	CBX6	TSS764	1:50786711-50819459	8129	-	0.164955	0	0.455245	OK	0.117216	0	0.364484	OK	0.161884	0	0.503612	OK
TCONS_00001189	=	ENSGALT00000082890	XLOC_000379	NPTXR	TSS765	1:50821122-50825872	867	-	0	0	0.161134	OK	0	0	0.0929293	OK	0.135636	0	0.512084	OK
TCONS_00001190	j	ENSGALT00000082890	XLOC_000379	NPTXR	TSS766	1:50821122-50825872	1391	-	0.285655	0.0318102	0.5395	OK	0.0980445	0	0.227227	OK	0.101343	0	0.2967	OK
TCONS_00001191	=	ENSGALT00000049178	XLOC_000380	DNAL4	TSS767	1:50829382-50833857	1463	-	19.1789	14.6442	23.7137	OK	12.82	8.99267	16.6473	OK	16.8482	12.7015	20.9949	OK
TCONS_00001192	j	ENSGALT00000049178	XLOC_000380	DNAL4	TSS767	1:50829382-50833857	2326	-	3.02015	1.51621	4.52408	OK	3.31442	1.50728	5.12156	OK	2.90627	1.43052	4.38202	OK
TCONS_00001193	=	ENSGALT00000078635	XLOC_000381	ENSGALG00000034504	TSS768	1:50835751-50841816	1812	-	0.0160207	0	0.0646281	OK	0.0645826	0	0.157142	OK	0.064145	0	0.145175	OK
TCONS_00001194	j	ENSGALT00000043362	XLOC_000382	SUN2	TSS769	1:50842616-50868509	3928	-	3.39353	0	12.4396	OK	0.224467	0	0.723651	OK	0.249009	0	0.806902	OK
TCONS_00001195	j	ENSGALT00000043362	XLOC_000382	SUN2	TSS770	1:50842616-50868509	3928	-	6.82887	0	16.295	OK	13.2647	8.95993	17.5696	OK	11.3638	7.42075	15.3069	OK
TCONS_00001196	=	ENSGALT00000082412	XLOC_000383	JOSD1	TSS771	1:50868866-50881389	3619	-	13.369	8.60982	18.1283	OK	12.7958	8.35651	17.2351	OK	14.0622	9.44281	18.6816	OK
TCONS_00001197	=	ENSGALT00000019979	XLOC_000384	DMC1	TSS772	1:50896430-50936669	1591	-	0.0982598	0	0.912267	OK	0.0424896	0	0.542984	OK	0.0676166	0	0.770916	OK
TCONS_00001198	j	ENSGALT00000019979	XLOC_000384	DMC1	TSS773	1:50896430-50936669	6858	-	13.6302	8.40633	18.854	OK	5.29943	2.28672	8.31214	OK	9.01239	3.7225	14.3023	OK
TCONS_00001199	j	ENSGALT00000078721	XLOC_000384	DDX17	TSS774	1:50896430-50936669	9596	-	9.92555	6.16046	13.6906	OK	10.6289	6.48213	14.7756	OK	14.4971	9.95113	19.043	OK
TCONS_00001200	j	ENSGALT00000078721	XLOC_000384	DDX17	TSS775	1:50896430-50936669	9917	-	5.73948	3.20727	8.27168	OK	7.41138	4.39397	10.4288	OK	7.67736	3.87329	11.4814	OK
TCONS_00001201	j	ENSGALT00000078721	XLOC_000384	DDX17	TSS776	1:50896430-50936669	5579	-	0.383585	0	1.23661	OK	0.75841	0	2.2765	OK	0.808062	0	2.5221	OK
TCONS_00001202	j	ENSGALT00000078721	XLOC_000384	DDX17	TSS776	1:50896430-50936669	4357	-	5.5147	1.05587	9.97354	OK	4.40691	0.654036	8.15977	OK	7.52266	2.0769	12.9684	OK
TCONS_00001203	-	-	XLOC_000385	-	TSS777	1:50939414-50950627	2330	-	0	0	0.0341239	OK	0.0090718	0	0.0553978	OK	0.0340084	0	0.164665	OK
TCONS_00001204	j	ENSGALT00000020012	XLOC_000385	KCNJ4	TSS777	1:50939414-50950627	2678	-	0.15821	0	0.334361	OK	0.200125	0	0.545781	OK	0.357042	0.0974377	0.616646	OK
TCONS_00001205	-	-	XLOC_000385	-	TSS778	1:50939414-50950627	2666	-	0.201948	0.020427	0.383469	OK	0.475196	0.10898	0.841412	OK	0.407358	0.143255	0.671461	OK
TCONS_00001206	-	-	XLOC_000385	-	TSS779	1:50939414-50950627	2896	-	0.128144	0.00889935	0.247388	OK	0.474139	0.14145	0.806828	OK	0.380141	0.129102	0.631179	OK
TCONS_00001207	=	ENSGALT00000020012	XLOC_000385	KCNJ4	TSS780	1:50939414-50950627	1323	-	0.0328369	0	0.167714	OK	0.306162	0	0.684827	OK	0.0411865	0	0.203323	OK
TCONS_00001208	j	ENSGALT00000053457	XLOC_000386	CSNK1E	TSS781	1:50961835-51010077	7506	-	21.7941	17.6969	25.8913	OK	25.009	20.3568	29.6613	OK	24.6711	20.2314	29.1109	OK
TCONS_00001209	=	ENSGALT00000053457	XLOC_000386	CSNK1E	TSS782	1:50961835-51010077	1563	-	7.27599	0.198438	14.3535	OK	12.0156	3.95825	20.073	OK	6.01493	0.295575	11.7343	OK
TCONS_00001210	j	ENSGALT00000020069	XLOC_000387	PLA2G6	TSS783	1:51013852-51042762	7698	-	0.200582	0.0340352	0.367129	OK	0.104515	0	0.234782	OK	0.21234	0	0.440998	OK
TCONS_00001211	j	ENSGALT00000020069	XLOC_000387	PLA2G6	TSS783	1:51013852-51042762	4067	-	1.84877	1.0133	2.68424	OK	1.0861	0.564926	1.60728	OK	1.75339	1.06118	2.4456	OK
TCONS_00001212	j	ENSGALT00000020069	XLOC_000387	PLA2G6	TSS783	1:51013852-51042762	5569	-	1.6217	1.02656	2.21683	OK	1.5426	0.748508	2.3367	OK	1.78041	1.16033	2.40049	OK
TCONS_00001213	j	ENSGALT00000020069	XLOC_000387	PLA2G6	TSS783	1:51013852-51042762	5653	-	0	0	0.014654	OK	0.0610023	0	0.268113	OK	0	0	0.0144802	OK
TCONS_00001214	j	ENSGALT00000020069	XLOC_000387	PLA2G6	TSS784	1:51013852-51042762	2630	-	0.160116	0	0.531938	OK	0.288661	0	0.9322	OK	0.125789	0	0.438978	OK
TCONS_00001215	=	ENSGALT00000081536	XLOC_000387	BAIAP2L2	TSS785	1:51013852-51042762	1527	-	0	0	0.0631603	OK	0.00844445	0	0.0940968	OK	0	0	0.0608297	OK
TCONS_00001216	j	ENSGALT00000020078	XLOC_000387	BAIAP2L2	TSS785	1:51013852-51042762	2502	-	0.183563	0	0.491846	OK	0.169754	0	0.471107	OK	0.323634	0	0.749844	OK
TCONS_00001217	j	ENSGALT00000020078	XLOC_000387	BAIAP2L2	TSS785	1:51013852-51042762	2440	-	0	0	0.0363241	OK	0	0	0.0350073	OK	0	0	0.0351121	OK
TCONS_00001218	=	ENSGALT00000020078	XLOC_000387	BAIAP2L2	TSS785	1:51013852-51042762	1479	-	0	0	0.0621873	OK	0	0	0.0597039	OK	0	0	0.0601238	OK
TCONS_00001219	=	ENSGALT00000081235	XLOC_000387	BAIAP2L2	TSS786	1:51013852-51042762	501	-	0.0558764	0	0.607646	OK	0.0434639	0	0.486967	OK	0.0298156	0	0.468798	OK
TCONS_00001220	=	ENSGALT00000052449	XLOC_000388	SLC16A8	TSS787	1:51043332-51051000	2438	-	0.0771887	0	0.159069	OK	0.117348	0.00932383	0.225372	OK	0.11259	0.00489745	0.220283	OK
TCONS_00001221	=	ENSGALT00000020083	XLOC_000389	SOX10	TSS788	1:51089595-51098755	3327	-	0.301961	0.150537	0.453384	OK	0.312648	0.15729	0.468005	OK	0.163339	0.0584839	0.268194	OK
TCONS_00001222	=	ENSGALT00000020086	XLOC_000390	C22orf23	TSS789	1:51105367-51109027	964	-	0.558947	0.211936	0.905959	OK	0.393673	0.10633	0.681016	OK	0.362446	0.0955628	0.629328	OK
TCONS_00001223	j	ENSGALT00000020100	XLOC_000391	ENSGALG00000012299	TSS790	1:51141325-51145667	1155	-	6.76632	4.57623	8.9564	OK	9.9425	7.09454	12.7905	OK	6.04252	4.09153	7.99352	OK
TCONS_00001224	j	ENSGALT00000020100	XLOC_000391	ENSGALG00000012299	TSS790	1:51141325-51145667	1150	-	1.44003	0.119568	2.7605	OK	1.10379	0	2.88147	OK	1.43896	0.204378	2.67354	OK
TCONS_00001225	j	ENSGALT00000020100	XLOC_000391	ENSGALG00000012299	TSS790	1:51141325-51145667	1377	-	0.695615	0	1.46824	OK	1.65758	0	3.59807	OK	0.971806	0.0370167	1.9066	OK
TCONS_00001226	=	ENSGALT00000020100	XLOC_000391	ENSGALG00000012299	TSS791	1:51141325-51145667	540	-	0	0	0.133695	OK	0	0	0.133695	OK	0	0	0.133695	OK
TCONS_00001227	=	ENSGALT00000030591	XLOC_000392	ENSGALG00000019312	TSS792	1:51155784-51156504	720	-	0	0	0	OK	0.107441	0	0.276568	OK	0	0	0	OK
TCONS_00001228	j	ENSGALT00000020297	XLOC_000393	ENSGALG00000012416	TSS793	1:51189872-51196746	2615	-	0.249312	0	0.513456	OK	0.178829	0	0.414376	OK	0.196699	0	0.40553	OK
TCONS_00001229	j	ENSGALT00000020297	XLOC_000393	ENSGALG00000012416	TSS793	1:51189872-51196746	2523	-	0.000610145	0	0.03134	OK	0.0510835	0	0.385595	OK	0.0525606	0	0.222969	OK
TCONS_00001230	j	ENSGALT00000020297	XLOC_000393	ENSGALG00000012416	TSS793	1:51189872-51196746	2771	-	0.137968	0	0.380451	OK	0.0927892	0	0.241634	OK	0.116257	0	0.262486	OK
TCONS_00001231	=	ENSGALT00000020297	XLOC_000393	ENSGALG00000012416	TSS794	1:51189872-51196746	1849	-	0.054913	0	0.206671	OK	0	0	0.0408127	OK	0.0109652	0	0.0601887	OK
TCONS_00001232	=	ENSGALT00000020301	XLOC_000394	ENSGALG00000012419	TSS795	1:51197787-51200832	1547	-	0.126844	0	0.39571	OK	0.221364	0	0.473512	OK	0.0749516	0	0.256955	OK
TCONS_00001233	o	ENSGALT00000020301	XLOC_000394	ENSGALG00000012419	TSS795	1:51197787-51200832	2851	-	0.783405	0.460565	1.10624	OK	0.497863	0.258146	0.737581	OK	0.377141	0.171573	0.582709	OK
TCONS_00001234	j	ENSGALT00000005090	XLOC_000395	LGALS2	TSS796	1:51239891-51253158	2085	-	0.428083	0.0281354	0.828031	OK	0.439631	0.0453942	0.833867	OK	0.586884	0.14618	1.02759	OK
TCONS_00001235	j	ENSGALT00000005090	XLOC_000395	LGALS2	TSS797	1:51239891-51253158	2202	-	0.231379	0	0.515531	OK	0.293303	0	0.590486	OK	0.426262	0.0868241	0.7657	OK
TCONS_00001236	=	ENSGALT00000005090	XLOC_000395	LGALS2	TSS798	1:51239891-51253158	553	-	9.94683	6.20963	13.684	OK	6.33136	2.63029	10.0324	OK	8.24906	4.87944	11.6187	OK
TCONS_00001237	=	ENSGALT00000063572	XLOC_000395	LGALS2	TSS799	1:51239891-51253158	684	-	0	0	0.157751	OK	0.0884903	0	0.392503	OK	0	0	0.154014	OK
TCONS_00001238	j	ENSGALT00000005090	XLOC_000395	LGALS2	TSS799	1:51239891-51253158	697	-	1.01478	0	2.16237	OK	0.657829	0	1.85306	OK	0.906398	0	2.19827	OK
TCONS_00001239	j	ENSGALT00000057326	XLOC_000396	CARD10	TSS800	1:51254681-51286952	3919	-	0	0	0.0203296	OK	0.0351787	0	0.187206	OK	0.105804	0	0.395424	OK
TCONS_00001240	=	ENSGALT00000057326	XLOC_000396	CARD10	TSS801	1:51254681-51286952	3228	-	0.0220877	0	0.13951	OK	0.0207138	0	0.145778	OK	0.000109106	0	0.0238181	OK
TCONS_00001241	j	ENSGALT00000057326	XLOC_000396	CARD10	TSS801	1:51254681-51286952	3983	-	0.049758	0	0.278289	OK	0.0654987	0	0.318648	OK	0.0337779	0	0.162606	OK
TCONS_00001242	j	ENSGALT00000057326	XLOC_000396	CARD10	TSS802	1:51254681-51286952	3873	-	0.0819706	0	0.330037	OK	0.0812113	0	0.370651	OK	0.00218497	0	0.042301	OK
TCONS_00001243	j	ENSGALT00000057326	XLOC_000396	CARD10	TSS803	1:51254681-51286952	3819	-	0.0330459	0	0.165351	OK	0.0673664	0	0.398928	OK	0.0335004	0	0.170868	OK
TCONS_00001244	=	ENSGALT00000020342	XLOC_000397	MFNG	TSS804	1:51290594-51300967	978	-	0.0278767	0	0.114594	OK	0	0	0	OK	0	0	0	OK
TCONS_00001245	=	ENSGALT00000073738	XLOC_000398	ENSGALG00000038966	TSS805	1:51335813-51367433	494	-	0.140057	0	0.472098	OK	0	0	0	OK	0.0990025	0	0.278525	OK
TCONS_00001246	=	ENSGALT00000020346	XLOC_000399	ELFN2	TSS806	1:51367778-51370205	2427	-	0.0594821	0	0.13551	OK	0.0133459	0	0.0447343	OK	0.0565549	0	0.130901	OK
TCONS_00001247	=	ENSGALT00000037796	XLOC_000400	RAC2	TSS807	1:51448384-51457486	1010	-	0.0809341	0	0.215672	OK	0.0518002	0	0.171627	OK	0.127538	0	0.295733	OK
TCONS_00001248	=	ENSGALT00000020361	XLOC_000401	SSTR3	TSS808	1:51460658-51465064	1316	-	0.0273425	0	0.103209	OK	0.10385	0	0.239379	OK	0.04496	0	0.151482	OK
TCONS_00001249	j	ENSGALT00000045767	XLOC_000402	C1QTNF6	TSS809	1:51471766-51480158	3994	-	1.39827	0.582454	2.21409	OK	0.752522	0	1.60205	OK	0.886474	0.152537	1.62041	OK
TCONS_00001250	j	ENSGALT00000045767	XLOC_000402	C1QTNF6	TSS810	1:51471766-51480158	4511	-	0.264946	0	0.754171	OK	0.0269839	0	0.0958765	OK	0.321115	0.042212	0.600018	OK
TCONS_00001251	j	ENSGALT00000045767	XLOC_000402	C1QTNF6	TSS810	1:51471766-51480158	3574	-	0.00296644	0	0.0344769	OK	0.192863	0	0.609407	OK	0.811233	0.0992244	1.52324	OK
TCONS_00001252	j	ENSGALT00000045767	XLOC_000402	C1QTNF6	TSS810	1:51471766-51480158	4428	-	0.0432446	0	0.200826	OK	0	0	0.0183343	OK	0	0	0.0181692	OK
TCONS_00001253	j	ENSGALT00000045767	XLOC_000402	C1QTNF6	TSS811	1:51471766-51480158	3989	-	0.763734	0	1.56604	OK	6.24267e-06	0	0.0198533	OK	0.146106	0	0.502461	OK
TCONS_00001254	j	ENSGALT00000045767	XLOC_000402	C1QTNF6	TSS812	1:51471766-51480158	4529	-	0.0901161	0	0.362413	OK	0.118758	0	0.684828	OK	1.56353e-05	0	0.0179031	OK
TCONS_00001255	j	ENSGALT00000045767	XLOC_000402	C1QTNF6	TSS812	1:51471766-51480158	3546	-	1.65798	0.844766	2.4712	OK	0.311123	0	1.01876	OK	1.09516	0.567764	1.62255	OK
TCONS_00001256	=	ENSGALT00000020381	XLOC_000403	IL2RB	TSS813	1:51491999-51505358	3239	-	0.0263804	0	0.0633185	OK	0.0976198	0.021884	0.173356	OK	0.0314448	0	0.0732815	OK
TCONS_00001257	=	ENSGALT00000020394	XLOC_000404	TMPRSS6	TSS814	1:51508826-51536411	2364	-	0.0294644	0	0.102242	OK	0	0	0.0305394	OK	0.0177517	0	0.068195	OK
TCONS_00001258	=	ENSGALT00000020401	XLOC_000405	TST	TSS815	1:51546119-51553306	1123	-	22.3901	17.2669	27.5133	OK	16.3144	12.4255	20.2032	OK	16.8745	12.865	20.884	OK
TCONS_00001259	=	ENSGALT00000020403	XLOC_000406	ENSGALG00000012490	TSS816	1:51553939-51558937	1182	-	0.0205259	0	0.0749896	OK	0.019613	0	0.0778489	OK	0.0416617	0	0.127398	OK
TCONS_00001260	j	ENSGALT00000065204	XLOC_000407	PVALB	TSS817	1:51645140-51653899	747	-	1.37215	0.540265	2.20403	OK	1.12948	0.429984	1.82898	OK	1.14969	0.363691	1.93569	OK
TCONS_00001261	=	ENSGALT00000065204	XLOC_000407	PVALB	TSS817	1:51645140-51653899	1605	-	0.0382418	0	0.188828	OK	0.0140968	0	0.0844342	OK	0.0338917	0	0.125679	OK
TCONS_00001262	=	ENSGALT00000048822	XLOC_000407	PVALB	TSS818	1:51645140-51653899	306	-	0	0	0.311509	OK	0	0	0.93265	OK	0	0	0.310087	OK
TCONS_00001263	j	ENSGALT00000065204	XLOC_000407	PVALB	TSS818	1:51645140-51653899	1455	-	0.0238585	0	0.111589	OK	0.0440995	0	0.137365	OK	0.0928126	0	0.33082	OK
TCONS_00001264	=	ENSGALT00000073601	XLOC_000408	IFT27	TSS819	1:51663626-51677277	871	-	4.01249	0.792469	7.23251	OK	4.44364	1.5343	7.35297	OK	3.28779	0.783291	5.79229	OK
TCONS_00001265	j	ENSGALT00000073601	XLOC_000408	IFT27	TSS819	1:51663626-51677277	7385	-	2.02601	1.38716	2.66486	OK	0.927075	0.346591	1.50756	OK	1.38622	0.585072	2.18737	OK
TCONS_00001266	j	ENSGALT00000073601	XLOC_000408	IFT27	TSS819	1:51663626-51677277	7446	-	0.314929	0	0.639544	OK	0.317742	0	0.688724	OK	0.286319	0	0.796069	OK
TCONS_00001267	j	ENSGALT00000073601	XLOC_000408	IFT27	TSS819	1:51663626-51677277	8031	-	0.224618	0	0.62961	OK	0.216351	0	0.578729	OK	0.159848	0	0.334075	OK
TCONS_00001268	j	ENSGALT00000073601	XLOC_000408	IFT27	TSS819	1:51663626-51677277	8875	-	0.387213	0.108968	0.665457	OK	0.694166	0.316595	1.07174	OK	0.5398	0.251422	0.828179	OK
TCONS_00001269	j	ENSGALT00000073601	XLOC_000408	IFT27	TSS819	1:51663626-51677277	8070	-	0	0	0.00785049	OK	0.0494904	0	0.173521	OK	0.0129507	0	0.0681363	OK
TCONS_00001270	j	ENSGALT00000073601	XLOC_000408	IFT27	TSS819	1:51663626-51677277	7970	-	0.254266	0	0.656903	OK	0.2667	0	0.583545	OK	0.108307	0	0.431312	OK
TCONS_00001271	=	ENSGALT00000078146	XLOC_000409	CACNG2	TSS820	1:51688914-51735455	972	-	0.0984843	0	0.290624	OK	0.230068	0	0.497552	OK	0.123092	0	0.314745	OK
TCONS_00001272	=	ENSGALT00000020466	XLOC_000410	EIF3D	TSS821	1:51754102-51761464	1850	-	114.959	95.1599	134.757	OK	128.585	106.612	150.559	OK	100.172	82.8346	117.51	OK
TCONS_00001273	j	ENSGALT00000020467	XLOC_000411	FOXRED2	TSS822	1:51761528-51772186	4909	-	0.337215	0.0217348	0.652695	OK	0.215189	0.0282939	0.402083	OK	0.27704	0	0.729065	OK
TCONS_00001274	=	ENSGALT00000020467	XLOC_000411	FOXRED2	TSS822	1:51761528-51772186	4655	-	1.34322	0.662918	2.02353	OK	0.506753	0	1.48428	OK	1.05221	0.578232	1.52619	OK
TCONS_00001275	j	ENSGALT00000020467	XLOC_000411	FOXRED2	TSS822	1:51761528-51772186	4413	-	0.144539	0	0.561297	OK	0.401254	0	1.27518	OK	0.115902	0	0.455704	OK
TCONS_00001276	j	ENSGALT00000020467	XLOC_000411	FOXRED2	TSS823	1:51761528-51772186	2496	-	0.00821834	0	0.0594768	OK	0.688382	0	1.45169	OK	0.287938	0	0.582902	OK
TCONS_00001278	=	ENSGALT00000055209	XLOC_000412	TXN2	TSS825	1:51772259-51785102	1081	-	76.3269	61.6763	90.9775	OK	53.4396	42.8054	64.0737	OK	72.3216	58.4034	86.2398	OK
TCONS_00001279	=	ENSGALT00000020470	XLOC_000412	TXN2	TSS825	1:51772259-51785102	716	-	2.05353	0	5.6263	OK	1.69469	0	4.69557	OK	1.93901	0	5.29703	OK
TCONS_00001280	j	ENSGALT00000046939	XLOC_000413	MYH9	TSS826	1:51785906-51873839	9772	-	159.434	129.059	189.81	OK	116.594	94.6405	138.548	OK	134.96	109.475	160.446	OK
TCONS_00001281	j	ENSGALT00000046939	XLOC_000413	MYH9	TSS827	1:51785906-51873839	9889	-	0.222421	0	1.32958	OK	0	0	0.00576822	OK	0.000926336	0	0.0649992	OK
TCONS_00001282	=	ENSGALT00000046939	XLOC_000413	MYH9	TSS828	1:51785906-51873839	11390	-	36.8666	21.4556	52.2776	OK	25.9829	15.5003	36.4654	OK	27.6731	15.5554	39.7909	OK
TCONS_00001283	j	ENSGALT00000020480	XLOC_000414	RBFOX2	TSS829	1:51881777-52048476	10231	-	18.7537	12.8274	24.68	OK	9.24583	5.14233	13.3493	OK	14.1858	9.89358	18.478	OK
TCONS_00001284	j	ENSGALT00000020480	XLOC_000414	RBFOX2	TSS829	1:51881777-52048476	10117	-	0.851421	0	2.14163	OK	3.64781	1.42484	5.87078	OK	1.80461	0	3.64814	OK
TCONS_00001285	=	ENSGALT00000020480	XLOC_000414	RBFOX2	TSS830	1:51881777-52048476	9866	-	22.756	16.0778	29.4342	OK	7.33227	4.08174	10.5828	OK	14.7496	10.0516	19.4476	OK
TCONS_00001286	=	ENSGALT00000020484	XLOC_000415	MB	TSS831	1:52054482-52058197	801	-	1.21357	0.527476	1.89967	OK	0.805895	0.252773	1.35902	OK	0.492436	0.0860739	0.898798	OK
TCONS_00001287	=	ENSGALT00000088773	XLOC_000416	ENSGALG00000045417	TSS832	1:52551374-52552469	1095	-	0	0	0	OK	0.0181124	0	0.0880892	OK	0.0231742	0	0.0925202	OK
TCONS_00001288	j	ENSGALT00000020508	XLOC_000417	LARGE1	TSS833	1:52726973-53015312	4813	-	1.15507	0.531301	1.77885	OK	0.472318	0.0868025	0.857834	OK	0.676816	0.186564	1.16707	OK
TCONS_00001289	j	ENSGALT00000020508	XLOC_000417	LARGE1	TSS833	1:52726973-53015312	14409	-	1.18323	0.705504	1.66096	OK	1.17342	0.880898	1.46595	OK	1.3189	0.950647	1.68715	OK
TCONS_00001290	j	ENSGALT00000020508	XLOC_000417	LARGE1	TSS833	1:52726973-53015312	14424	-	0.232825	0	0.625068	OK	0.0300495	0	0.11584	OK	0.204834	0	0.430158	OK
TCONS_00001291	j	ENSGALT00000020508	XLOC_000417	LARGE1	TSS833	1:52726973-53015312	14219	-	0.0584428	0	0.226082	OK	0.044515	0	0.182061	OK	0.12109	0	0.312685	OK
TCONS_00001292	=	ENSGALT00000063535	XLOC_000418	ENSGALG00000033589	TSS834	1:53072028-53138810	1339	-	0.420313	0.150662	0.689963	OK	0.0834451	0	0.203152	OK	0.0176544	0	0.0731457	OK
TCONS_00001293	=	ENSGALT00000050056	XLOC_000419	ENSGALG00000037302	TSS835	1:53250375-53269985	588	-	0.144292	0	0.340054	OK	0	0	0	OK	0.0889802	0	0.310655	OK
TCONS_00001294	-	-	XLOC_000420	-	TSS836	1:53270904-53274271	840	-	0.239711	0	0.488604	OK	0.444254	0.0840196	0.804488	OK	0.1275	0	0.303036	OK
TCONS_00001295	=	ENSGALT00000061646	XLOC_000421	ENSGALG00000038180	TSS837	1:53275639-53276991	369	-	0	0	0	OK	0	0	0	OK	0	0	0	OK
TCONS_00001296	=	ENSGALT00000086475	XLOC_000422	ENSGALG00000045260	TSS838	1:53297930-53316570	1446	-	0	0	0	OK	0	0	0	OK	0	0	0	OK
TCONS_00001297	=	ENSGALT00000074512	XLOC_000423	ENSGALG00000039479	TSS839	1:53322789-53335591	1401	-	0	0	0	OK	0.0102576	0	0.0631154	OK	0	0	0	OK
TCONS_00001298	=	ENSGALT00000020590	XLOC_000424	ENSGALG00000012611	TSS840	1:53336889-53351139	4121	-	32.4751	26.7267	38.2235	OK	26.9509	22.1087	31.7931	OK	33.2464	27.3525	39.1403	OK
TCONS_00001299	=	ENSGALT00000020600	XLOC_000425	PRDM4	TSS841	1:53375018-53393225	3912	-	3.1642	2.07613	4.25226	OK	4.6424	3.08895	6.19585	OK	2.42041	1.59403	3.2468	OK
TCONS_00001300	j	ENSGALT00000020600	XLOC_000425	PRDM4	TSS842	1:53375018-53393225	4062	-	0.880361	0.247557	1.51317	OK	1.44024	0.362976	2.51751	OK	0.75767	0.27627	1.23907	OK
TCONS_00001301	j	ENSGALT00000020600	XLOC_000425	PRDM4	TSS843	1:53375018-53393225	3612	-	0.205824	0	0.498455	OK	0.231541	0	0.769904	OK	0.000230887	0	0.0198167	OK
TCONS_00001302	j	ENSGALT00000020600	XLOC_000425	PRDM4	TSS844	1:53375018-53393225	3389	-	0.0247948	0	0.135346	OK	0.00275949	0	0.0375324	OK	0.188054	0	0.540639	OK
TCONS_00001303	=	ENSGALT00000078147	XLOC_000425	PRDM4	TSS845	1:53375018-53393225	2595	-	0.200708	0	0.831013	OK	0.112157	0	0.450507	OK	0.218169	0	0.602726	OK
TCONS_00001304	=	ENSGALT00000020628	XLOC_000426	MTERF2	TSS846	1:53679108-53684659	2689	-	0.542459	0.153576	0.931343	OK	0.909585	0.587683	1.23149	OK	0.897386	0.58232	1.21245	OK
TCONS_00001305	j	ENSGALT00000020628	XLOC_000426	MTERF2	TSS846	1:53679108-53684659	2761	-	0.338928	0	0.69351	OK	0.000235491	0	0.0266347	OK	7.81177e-05	0	0.0261973	OK
TCONS_00001306	=	ENSGALT00000020663	XLOC_000427	CKAP4	TSS847	1:53949472-53963885	6363	-	2.64367	0	6.50572	OK	1.3335	0	3.00173	OK	1.76099	0	5.60058	OK
TCONS_00001307	j	ENSGALT00000020663	XLOC_000427	CKAP4	TSS848	1:53949472-53963885	6234	-	0	0	0.0100537	OK	0	0	0.0102974	OK	0.120256	0	0.804794	OK
TCONS_00001308	j	ENSGALT00000020663	XLOC_000427	CKAP4	TSS849	1:53949472-53963885	6739	-	179.472	149.473	209.471	OK	58.833	48.784	68.8821	OK	146.668	121.974	171.363	OK
TCONS_00001309	j	ENSGALT00000020663	XLOC_000427	CKAP4	TSS850	1:53949472-53963885	6291	-	0.0448917	0	0.528994	OK	0	0	0.010268	OK	0	0	0.0101592	OK
TCONS_00001310	=	ENSGALT00000020668	XLOC_000428	NUAK1	TSS851	1:53983301-54133406	10242	-	48.3654	39.7775	56.9532	OK	34.5398	28.2389	40.8406	OK	22.9015	18.6787	27.1244	OK
TCONS_00001311	j	ENSGALT00000020668	XLOC_000428	NUAK1	TSS852	1:53983301-54133406	9548	-	0	0	0.00712458	OK	0	0	0.00725364	OK	0.0247828	0	0.152412	OK
TCONS_00001312	=	ENSGALT00000044719	XLOC_000429	APPL2	TSS853	1:54260914-54334437	11930	-	12.7009	9.86611	15.5358	OK	10.432	7.81619	13.0477	OK	8.88927	6.66284	11.1157	OK
TCONS_00001313	=	ENSGALT00000075438	XLOC_000430	ALDH1L2	TSS854	1:54341802-54374970	2835	-	27.5935	18.9351	36.2518	OK	16.9667	9.73607	24.1974	OK	20.2792	11.1818	29.3766	OK
TCONS_00001314	=	ENSGALT00000020714	XLOC_000430	ALDH1L2	TSS854	1:54341802-54374970	2769	-	26.277	17.0294	35.5245	OK	14.6343	7.72529	21.5433	OK	27.9892	17.7226	38.2559	OK
TCONS_00001315	=	ENSGALT00000020732	XLOC_000431	SLC41A2	TSS855	1:54375640-54424697	3879	-	15.6017	9.78093	21.4225	OK	12.4369	6.51831	18.3556	OK	17.5774	13.0698	22.085	OK
TCONS_00001316	j	ENSGALT00000020732	XLOC_000431	SLC41A2	TSS856	1:54375640-54424697	3778	-	10.4012	4.91491	15.8875	OK	13.1214	7.14516	19.0977	OK	7.31583	3.77984	10.8518	OK
TCONS_00001317	=	ENSGALT00000081803	XLOC_000432	ENSGALG00000037187	TSS857	1:54433719-54592561	4185	-	1.27242	0.789935	1.7549	OK	3.18741	2.19447	4.18036	OK	1.87988	1.25338	2.50638	OK
TCONS_00001319	x	ENSGALT00000073784	XLOC_000433	CHST11	TSS859	1:54433719-54592561	12467	-	0.441916	0.280872	0.602961	OK	0.54082	0.284058	0.797582	OK	0.394981	0.208551	0.581411	OK
TCONS_00001320	x	ENSGALT00000048071	XLOC_000434	TXNRD1	TSS860	1:54617216-54671359	16998	-	5.95094	3.6677	8.23418	OK	8.24004	5.51873	10.9613	OK	10.9849	7.29126	14.6785	OK
TCONS_00001321	=	ENSGALT00000076295	XLOC_000435	NFYB	TSS861	1:54682050-54698341	3109	-	3.69519	2.45623	4.93416	OK	2.93887	1.748	4.12973	OK	3.22975	2.00375	4.45576	OK
TCONS_00001322	=	ENSGALT00000054743	XLOC_000435	NFYB	TSS862	1:54682050-54698341	1174	-	11.0161	7.79858	14.2336	OK	8.81407	6.11463	11.5135	OK	10.4857	7.08233	13.889	OK
TCONS_00001323	j	ENSGALT00000070018	XLOC_000435	NFYB	TSS862	1:54682050-54698341	3048	-	0.0362687	0	0.151328	OK	0.0445391	0	0.216572	OK	0.0150964	0	0.0946018	OK
TCONS_00001324	j	ENSGALT00000070018	XLOC_000435	NFYB	TSS862	1:54682050-54698341	3198	-	0	0	0.0226515	OK	0.0123811	0	0.0744006	OK	0.0247121	0	0.149558	OK
TCONS_00001325	=	ENSGALT00000070018	XLOC_000435	NFYB	TSS863	1:54682050-54698341	1424	-	0.212976	0	0.6619	OK	0.250997	0	0.815518	OK	0.143136	0	0.543315	OK
TCONS_00001326	j	ENSGALT00000070018	XLOC_000435	NFYB	TSS863	1:54682050-54698341	3073	-	0	0	0.0240479	OK	0.0198247	0	0.105112	OK	0.0579828	0	0.237131	OK
TCONS_00001327	=	ENSGALT00000067128	XLOC_000435	NFYB	TSS864	1:54682050-54698341	620	-	0.653601	0	2.01032	OK	0.542868	0	2.03256	OK	0.482072	0	1.87729	OK
TCONS_00001328	=	ENSGALT00000088935	XLOC_000436	GLT8D2	TSS865	1:54727512-54754072	1623	-	13.0012	6.6442	19.3582	OK	6.13877	1.28817	10.9894	OK	5.90154	1.83807	9.96501	OK
TCONS_00001329	=	ENSGALT00000068623	XLOC_000436	GLT8D2	TSS865	1:54727512-54754072	2128	-	8.47094	4.05196	12.8899	OK	5.05199	1.60315	8.50083	OK	4.43833	1.23192	7.64475	OK
TCONS_00001330	=	ENSGALT00000088334	XLOC_000436	GLT8D2	TSS865	1:54727512-54754072	2159	-	0.385503	0	1.28665	OK	0.146782	0	0.720141	OK	0.184312	0	0.773208	OK
TCONS_00001331	=	ENSGALT00000068252	XLOC_000437	C1H12ORF73	TSS866	1:54754182-54755465	1037	-	27.2726	21.1665	33.3787	OK	13.7195	10.2443	17.1948	OK	14.7766	11.0944	18.4588	OK
TCONS_00001332	=	ENSGALT00000069512	XLOC_000438	NT5DC3	TSS867	1:54798573-54820942	4684	-	2.98758	2.28686	3.6883	OK	2.99776	2.29398	3.70153	OK	2.53065	1.90497	3.15634	OK
TCONS_00001333	=	ENSGALT00000020815	XLOC_000439	PAH	TSS868	1:55129803-55165880	1544	-	0.0723875	0	0.206677	OK	0.0754287	0	0.200631	OK	0.0955306	0	0.231707	OK
TCONS_00001334	=	ENSGALT00000055382	XLOC_000439	PAH	TSS868	1:55129803-55165880	1248	-	0.0433128	0	0.200617	OK	0.0121185	0	0.134298	OK	0.0106007	0	0.168095	OK
TCONS_00001335	=	ENSGALT00000020814	XLOC_000440	ENSGALG00000019300	TSS869	1:55173104-55201560	1344	-	0	0	0	OK	0	0	0	OK	0	0	0	OK
TCONS_00001336	=	ENSGALT00000020816	XLOC_000441	IGF-I	TSS870	1:55335083-55385824	3110	-	0.795844	0.153109	1.43858	OK	0.50443	0.293937	0.714923	OK	0.198797	0.0786508	0.318943	OK
TCONS_00001337	j	ENSGALT00000020816	XLOC_000441	IGF-I	TSS870	1:55335083-55385824	3342	-	0.0439893	0	0.142948	OK	0.0139118	0	0.0699866	OK	0.0150602	0	0.0604371	OK
TCONS_00001338	j	ENSGALT00000020816	XLOC_000441	IGF-I	TSS871	1:55335083-55385824	2808	-	0.174348	0	0.828367	OK	1.63312e-05	0	0.0253743	OK	0.00143624	0	0.0265963	OK
TCONS_00001339	j	ENSGALT00000020819	XLOC_000442	PMCH	TSS872	1:55423141-55472057	1737	-	0.39584	0.0607533	0.730927	OK	0.131541	0	0.306208	OK	0.372903	0.075109	0.670697	OK
TCONS_00001340	=	ENSGALT00000020819	XLOC_000442	PMCH	TSS873	1:55423141-55472057	773	-	0.00634889	0	0.103853	OK	0.00013006	0	0.0921358	OK	0	0	0.0983474	OK
TCONS_00001341	j	ENSGALT00000075720	XLOC_000443	NUP37	TSS874	1:55472090-55496235	1492	-	0	0	0.0470232	OK	0	0	0.0477322	OK	0	0	0.047621	OK
TCONS_00001342	=	ENSGALT00000020821	XLOC_000443	NUP37	TSS874	1:55472090-55496235	1345	-	41.6355	33.6735	49.5974	OK	29.5604	23.6523	35.4684	OK	40.1263	32.3809	47.8718	OK
TCONS_00001343	=	ENSGALT00000046838	XLOC_000443	NUP37	TSS874	1:55472090-55496235	1256	-	0.208035	0	0.794375	OK	0.176795	0	0.853283	OK	0.292073	0	0.979156	OK
TCONS_00001344	=	ENSGALT00000075720	XLOC_000443	NUP37	TSS875	1:55472090-55496235	1401	-	0.0861976	0	0.441342	OK	0.0457488	0	0.277268	OK	0.0340475	0	0.271536	OK
TCONS_00001345	-	-	XLOC_000444	-	TSS876	1:55496594-55503869	3001	-	0.354315	0.193033	0.515597	OK	0.319517	0.165494	0.47354	OK	0.47279	0.277803	0.667777	OK
TCONS_00001346	=	ENSGALT00000020822	XLOC_000445	ENSGALG00000012760	TSS877	1:55504044-55519501	2524	-	26.003	21.0641	30.942	OK	27.3175	21.8005	32.8344	OK	29.8575	24.1499	35.5652	OK
TCONS_00001347	j	ENSGALT00000020822	XLOC_000445	ENSGALG00000012760	TSS877	1:55504044-55519501	2561	-	1.02776	0	2.07669	OK	3.31514	0.94847	5.68182	OK	1.15748	0	2.5409	OK
TCONS_00001348	=	ENSGALT00000020826	XLOC_000446	GNPTAB	TSS878	1:55573822-55614936	5565	-	20.3196	15.664	24.9752	OK	14.1087	10.6154	17.6021	OK	14.7975	9.68077	19.9141	OK
TCONS_00001349	=	ENSGALT00000051924	XLOC_000446	GNPTAB	TSS878	1:55573822-55614936	5623	-	10.9479	7.35483	14.541	OK	10.7959	7.73144	13.8604	OK	19.9024	14.3597	25.445	OK
TCONS_00001350	=	ENSGALT00000020831	XLOC_000447	SYCP3	TSS879	1:55616633-55645260	717	-	0.223882	0	0.865708	OK	0.329502	0	1.2198	OK	0.282671	0	1.01834	OK
TCONS_00001351	x	ENSGALT00000054243	XLOC_000448	MYBPC1	TSS880	1:55647022-55723288	11127	-	0.0378656	0	0.0816605	OK	0.022701	0	0.0761564	OK	0.0468324	0	0.127035	OK
TCONS_00001352	x	ENSGALT00000054243	XLOC_000448	MYBPC1	TSS880	1:55647022-55723288	13626	-	0.0422036	0.00432319	0.0800839	OK	0.355303	0.238237	0.47237	OK	0.318436	0.209069	0.427803	OK
TCONS_00001353	j	ENSGALT00000087175	XLOC_000449	PARP12	TSS881	1:55786467-55804657	5676	-	2.32187	1.6814	2.96233	OK	4.83079	3.59213	6.06945	OK	2.5082	1.83181	3.18459	OK
TCONS_00001354	=	ENSGALT00000087175	XLOC_000449	PARP12	TSS882	1:55786467-55804657	2091	-	0.138398	0	0.545553	OK	1.31794	0	3.11736	OK	0.340059	0	0.913069	OK
TCONS_00001355	j	ENSGALT00000087175	XLOC_000449	PARP12	TSS882	1:55786467-55804657	5428	-	0.314007	0	0.719783	OK	0.373581	0	0.835016	OK	0.443834	0	0.926758	OK
TCONS_00001356	j	ENSGALT00000087175	XLOC_000449	PARP12	TSS883	1:55786467-55804657	4193	-	0	0	0.016477	OK	0.138357	0	0.608488	OK	0.000283671	0	0.0170881	OK
TCONS_00001357	j	ENSGALT00000087175	XLOC_000449	PARP12	TSS884	1:55786467-55804657	4161	-	0.109426	0	0.294662	OK	0.308283	0	0.720642	OK	0.236606	0	0.520925	OK
TCONS_00001358	j	ENSGALT00000087175	XLOC_000449	PARP12	TSS885	1:55786467-55804657	3774	-	8.8321e-05	0	0.0195498	OK	0	0	0.0201467	OK	3.93778e-05	0	0.0199204	OK
TCONS_00001359	j	ENSGALT00000020873	XLOC_000450	HIPK2	TSS886	1:56075280-56198651	4076	-	3.78222	2.53235	5.0321	OK	1.82255	1.09506	2.55003	OK	2.98118	2.02272	3.93964	OK
TCONS_00001360	j	ENSGALT00000020873	XLOC_000450	HIPK2	TSS886	1:56075280-56198651	4084	-	0.119675	0	0.51772	OK	0.11317	0	0.419901	OK	0.219094	0	0.888222	OK
TCONS_00001361	=	ENSGALT00000020873	XLOC_000450	HIPK2	TSS887	1:56075280-56198651	3621	-	0.72139	0	1.54079	OK	1.43059	0	3.2061	OK	0.000159292	0	0.0208711	OK
TCONS_00001362	j	ENSGALT00000020873	XLOC_000450	HIPK2	TSS888	1:56075280-56198651	4048	-	1.14514	0.128359	2.16193	OK	0.572905	0	1.82389	OK	1.433	0.69294	2.17305	OK
TCONS_00001363	j	ENSGALT00000020873	XLOC_000450	HIPK2	TSS888	1:56075280-56198651	3925	-	0	0	0.0200181	OK	0	0	0.0193508	OK	0	0	0.019567	OK
TCONS_00001364	j	ENSGALT00000020873	XLOC_000450	HIPK2	TSS889	1:56075280-56198651	3813	-	0	0	0.0205752	OK	0	0	0.0198881	OK	0	0	0.0201103	OK
TCONS_00001365	j	ENSGALT00000020873	XLOC_000450	HIPK2	TSS889	1:56075280-56198651	1496	-	3.89546	1.96106	5.82986	OK	4.28566	2.25674	6.31457	OK	3.96656	1.86765	6.06546	OK
TCONS_00001366	j	ENSGALT00000020873	XLOC_000450	HIPK2	TSS890	1:56075280-56198651	4095	-	0.367242	0	0.849409	OK	0.299017	0	0.606286	OK	0.254747	0	0.567758	OK
TCONS_00001367	j	ENSGALT00000020879	XLOC_000451	KIAA1549	TSS891	1:56226439-56370531	13723	-	2.27398	1.55823	2.98972	OK	1.80444	1.2501	2.35879	OK	1.99518	1.28741	2.70296	OK
TCONS_00001368	j	ENSGALT00000020879	XLOC_000451	KIAA1549	TSS891	1:56226439-56370531	13558	-	0.865418	0.154017	1.57682	OK	0.100436	0	0.273657	OK	0.186469	0	0.50973	OK
TCONS_00001369	j	ENSGALT00000020879	XLOC_000451	KIAA1549	TSS891	1:56226439-56370531	13565	-	0.087748	0	0.271063	OK	0.403073	0.168858	0.637287	OK	0.183228	0	0.433725	OK
TCONS_00001370	=	ENSGALT00000062458	XLOC_000452	ATP6V0A4	TSS892	1:56383283-56408305	3222	-	0.0839999	0.0117967	0.156203	OK	0.108003	0.0267194	0.189286	OK	0.105175	0.0240867	0.186263	OK
TCONS_00001371	=	ENSGALT00000020903	XLOC_000453	SVOPL	TSS893	1:56415233-56432816	1500	-	0.0506344	0	0.168013	OK	0.0700802	0	0.222245	OK	0.0827048	0	0.265899	OK
TCONS_00001372	=	ENSGALT00000071335	XLOC_000453	SVOPL	TSS893	1:56415233-56432816	1509	-	5.28368e-05	0	0.0576322	OK	0.0158341	0	0.106361	OK	0.0706741	0	0.265147	OK
TCONS_00001373	j	ENSGALT00000020903	XLOC_000453	SVOPL	TSS894	1:56415233-56432816	1332	-	0.373677	0.0992549	0.648099	OK	0.294838	0.0500957	0.539581	OK	0.432401	0.140593	0.724209	OK
TCONS_00001374	=	ENSGALT00000020934	XLOC_000454	AKR1D1	TSS895	1:56602261-56640860	1297	-	30.6589	23.9232	37.3946	OK	9.80052	7.27484	12.3262	OK	15.9897	12.3121	19.6674	OK
TCONS_00001375	=	ENSGALT00000079358	XLOC_000454	AKR1D1	TSS895	1:56602261-56640860	1098	-	1.12808	0	2.5726	OK	0.29663	0	0.949006	OK	0.528224	0	1.38143	OK
TCONS_00001376	=	ENSGALT00000066172	XLOC_000454	AKR1D1	TSS895	1:56602261-56640860	928	-	0.0307458	0	0.313407	OK	0	0	0.0990324	OK	0.174976	0	0.939016	OK
TCONS_00001377	=	ENSGALT00000089167	XLOC_000454	AKR1D1	TSS895	1:56602261-56640860	1237	-	0	0	0.0653302	OK	0.0497875	0	0.279455	OK	0	0	0.06517	OK
TCONS_00001378	=	ENSGALT00000051781	XLOC_000454	AKR1D1	TSS896	1:56602261-56640860	921	-	1.34855	0	5.45303	OK	0.525091	0	2.31754	OK	0.000255077	0	0.0945869	OK
TCONS_00001379	=	ENSGALT00000087705	XLOC_000454	AKR1D1	TSS896	1:56602261-56640860	1087	-	0	0	0.0720638	OK	0	0	0.0718194	OK	0	0	0.0718413	OK
TCONS_00001380	j	ENSGALT00000020960	XLOC_000455	RAB19	TSS897	1:56827532-56832925	2554	-	1.06612	0.684887	1.44735	OK	1.24484	0.775729	1.71395	OK	1.01583	0.607729	1.42394	OK
TCONS_00001381	=	ENSGALT00000020960	XLOC_000455	RAB19	TSS897	1:56827532-56832925	1338	-	0.177434	0	0.450688	OK	0.207419	0	0.694043	OK	0.164102	0	0.614547	OK
TCONS_00001382	=	ENSGALT00000085557	XLOC_000456	ENSGALG00000037671	TSS898	1:56862363-56888127	1584	-	0	0	0.0462441	OK	0	0	0.0455778	OK	0	0	0.0463669	OK
TCONS_00001383	=	ENSGALT00000067177	XLOC_000456	ENSGALG00000037671	TSS898	1:56862363-56888127	2079	-	0.00455187	0	0.0397498	OK	0	0	0.034356	OK	0	0	0.0353655	OK
TCONS_00001384	j	ENSGALT00000067177	XLOC_000456	ENSGALG00000037671	TSS898	1:56862363-56888127	4753	-	0	0	0.017561	OK	0	0	0.017133	OK	1.99506e-05	0	0.0171035	OK
TCONS_00001385	j	ENSGALT00000067177	XLOC_000456	ENSGALG00000037671	TSS898	1:56862363-56888127	4615	-	5.34813e-06	0	0.0183276	OK	0.02144	0	0.0779786	OK	0.0699559	0	0.186623	OK
TCONS_00001386	=	ENSGALT00000086437	XLOC_000456	ENSGALG00000037671	TSS899	1:56862363-56888127	1443	-	0	0	0.0511879	OK	0	0	0.0500313	OK	0	0	0.0523624	OK
TCONS_00001387	j	ENSGALT00000067177	XLOC_000456	ENSGALG00000037671	TSS899	1:56862363-56888127	4612	-	6.06242e-06	0	0.018366	OK	1.47692e-05	0	0.0179014	OK	0.0974074	0	0.241329	OK
TCONS_00001388	j	ENSGALT00000067177	XLOC_000456	ENSGALG00000037671	TSS900	1:56862363-56888127	4332	-	0.388178	0.221382	0.554975	OK	0.130386	0.0278616	0.23291	OK	0.0850748	0	0.25412	OK
TCONS_00001389	j	ENSGALT00000020977	XLOC_000457	ADCK2	TSS901	1:56947534-56958999	3275	-	0.122652	0	0.38888	OK	0.315349	0	1.13022	OK	0.110406	0	0.355334	OK
TCONS_00001390	=	ENSGALT00000020977	XLOC_000457	ADCK2	TSS901	1:56947534-56958999	3049	-	3.26589	2.34117	4.19061	OK	0.656612	0	1.61855	OK	1.8333	1.20481	2.46178	OK
TCONS_00001391	j	ENSGALT00000020977	XLOC_000457	ADCK2	TSS901	1:56947534-56958999	2622	-	0.0937193	0	0.396925	OK	0.00315867	0	0.0367377	OK	0.287659	0	0.764488	OK
TCONS_00001392	j	ENSGALT00000020977	XLOC_000457	ADCK2	TSS902	1:56947534-56958999	1794	-	0.0874234	0	0.414751	OK	0.0001199	0	0.0471557	OK	0.000388835	0	0.0470491	OK
TCONS_00001393	j	ENSGALT00000020977	XLOC_000457	ADCK2	TSS903	1:56947534-56958999	2476	-	0.832326	0.136194	1.52846	OK	0.503902	0.134615	0.87319	OK	0.71914	0.220013	1.21827	OK
TCONS_00001394	j	ENSGALT00000067115	XLOC_000458	NDUFB2	TSS904	1:56974455-57059344	12365	-	1.56463	0.683926	2.44534	OK	2.38476	1.09825	3.67126	OK	2.01623	0.949157	3.08329	OK
TCONS_00001395	=	ENSGALT00000056910	XLOC_000458	NDUFB2	TSS904	1:56974455-57059344	636	-	8.23994	0	22.7354	OK	5.55286	0	19.1223	OK	5.2371	0	17.3518	OK
TCONS_00001396	=	ENSGALT00000067115	XLOC_000458	NDUFB2	TSS904	1:56974455-57059344	431	-	266.34	142.268	390.412	OK	159.699	47.1953	272.203	OK	213.496	97.2923	329.699	OK
TCONS_00001397	=	ENSGALT00000085866	XLOC_000458	NDUFB2	TSS904	1:56974455-57059344	503	-	8.56996	0	26.478	OK	8.4671	0	29.1113	OK	7.70637	0	25.8962	OK
TCONS_00001398	x	ENSGALT00000020980	XLOC_000459	BRAF	TSS905	1:56974455-57059344	58408	-	0.948656	0.641733	1.25558	OK	1.39332	0.9565	1.83013	OK	1.45593	1.0447	1.86716	OK
TCONS_00001399	j	ENSGALT00000043379	XLOC_000460	TMEM178B	TSS906	1:57089376-57321751	15863	-	1.84942	1.19928	2.49956	OK	2.27591	1.17228	3.37954	OK	1.92591	1.26656	2.58527	OK
TCONS_00001400	j	ENSGALT00000043379	XLOC_000460	TMEM178B	TSS906	1:57089376-57321751	3884	-	0.466453	0	1.22481	OK	0.680045	0	1.72352	OK	0.36154	0	1.01086	OK
TCONS_00001401	j	ENSGALT00000043379	XLOC_000460	TMEM178B	TSS907	1:57089376-57321751	2474	-	2.44717	0.0885045	4.80583	OK	2.54449	0	5.74727	OK	2.65692	0.163963	5.14988	OK
TCONS_00001402	j	ENSGALT00000043379	XLOC_000460	TMEM178B	TSS908	1:57089376-57321751	15336	-	0.252748	0	0.775846	OK	0.410265	0	1.39413	OK	0.000124241	0	0.00500499	OK
TCONS_00001403	=	ENSGALT00000020996	XLOC_000461	AGK	TSS909	1:57332273-57380000	1829	-	11.8303	8.3945	15.2661	OK	8.6072	5.41542	11.799	OK	10.5834	7.19771	13.9691	OK
TCONS_00001404	x	ENSGALT00000021001	XLOC_000462	KIAA1147	TSS910	1:57332273-57380000	8614	-	0.776177	0.329881	1.22247	OK	0.955356	0.475592	1.43512	OK	0.845606	0.404566	1.28665	OK
TCONS_00001405	=	ENSGALT00000021002	XLOC_000463	WEE2	TSS911	1:57382692-57393808	1714	-	0.148969	0.018622	0.279316	OK	0.526531	0.256852	0.79621	OK	0.188383	0.0391624	0.337603	OK
TCONS_00001406	=	ENSGALT00000021003	XLOC_000464	SSBP1	TSS912	1:57395052-57400622	685	-	80.3452	64.1615	96.529	OK	52.044	40.8919	63.1961	OK	71.5547	56.9388	86.1706	OK
TCONS_00001407	=	ENSGALT00000021004	XLOC_000465	CREB3L2	TSS913	1:57407945-57487354	8742	-	55.2039	45.9695	64.4384	OK	108.227	90.3258	126.128	OK	70.0854	58.3963	81.7746	OK
TCONS_00001408	=	ENSGALT00000021020	XLOC_000466	DGKI	TSS914	1:57491612-57698380	3144	-	0.101499	0	0.240356	OK	0.206341	0.0487828	0.363899	OK	0.115257	0	0.237386	OK
TCONS_00001409	j	ENSGALT00000021020	XLOC_000466	DGKI	TSS915	1:57491612-57698380	3380	-	0.0807323	0	0.199964	OK	0.0811573	0	0.199101	OK	0.0769337	0	0.182694	OK
TCONS_00001410	=	ENSGALT00000049974	XLOC_000467	PTN	TSS916	1:57724422-57794409	6878	-	39.7874	32.8519	46.723	OK	15.5104	12.7408	18.2801	OK	20.7676	16.9745	24.5608	OK
TCONS_00001411	j	ENSGALT00000049974	XLOC_000467	PTN	TSS917	1:57724422-57794409	6725	-	1.30895	0	2.6827	OK	0.557281	0	1.19908	OK	0.727198	0	1.69408	OK
TCONS_00001412	=	ENSGALT00000049373	XLOC_000468	ENSGALG00000032288	TSS918	1:57945312-57945398	86	-	0	0	0	OK	0	0	0	OK	0	0	0	OK
TCONS_00001413	=	ENSGALT00000059596	XLOC_000469	MTPN	TSS919	1:58262000-58299769	3821	-	77.2694	64.2354	90.3034	OK	92.8276	77.3045	108.351	OK	93.2792	77.5991	108.959	OK
TCONS_00001414	=	ENSGALT00000045864	XLOC_000470	FAM180A	TSS920	1:58376707-58418568	15244	-	0.0793475	0.0308766	0.127818	OK	0.470846	0.344539	0.597154	OK	0.113185	0.0592822	0.167088	OK
TCONS_00001415	j	ENSGALT00000045864	XLOC_000470	FAM180A	TSS921	1:58376707-58418568	3818	-	0.732745	0.454854	1.01064	OK	0.0591244	0	0.197859	OK	0.454423	0.241597	0.667249	OK
TCONS_00001416	=	ENSGALT00000021051	XLOC_000471	SLC13A4	TSS922	1:58420520-58447259	1770	-	0.106576	0	0.217461	OK	0.0516302	0	0.124505	OK	0.0786464	0	0.172511	OK
TCONS_00001417	=	ENSGALT00000073282	XLOC_000472	ENSGALG00000034403	TSS923	1:58595513-58596151	597	-	0	0	0	OK	0.0783388	0	0.237799	OK	0.0658486	0	0.204519	OK
TCONS_00001418	j	ENSGALT00000021056	XLOC_000473	SYT10	TSS924	1:58693436-58732132	5590	-	0.205833	0.0537774	0.357889	OK	0.174975	0.0580058	0.291944	OK	0.0656796	0	0.13272	OK
TCONS_00001419	j	ENSGALT00000021056	XLOC_000473	SYT10	TSS925	1:58693436-58732132	2287	-	0.540747	0.14793	0.933563	OK	0.148016	0	0.338542	OK	0.171216	0.00307073	0.339361	OK
TCONS_00001420	=	ENSGALT00000021056	XLOC_000473	SYT10	TSS925	1:58693436-58732132	2139	-	0	0	0.0350489	OK	0.000395928	0	0.035284	OK	3.37246e-05	0	0.0347006	OK
TCONS_00001421	j	ENSGALT00000021056	XLOC_000473	SYT10	TSS925	1:58693436-58732132	2635	-	0	0	0.0268977	OK	0	0	0.0268833	OK	0.0313936	0	0.155442	OK
TCONS_00001422	j	ENSGALT00000021056	XLOC_000473	SYT10	TSS926	1:58693436-58732132	1920	-	0.086786	0	0.244417	OK	0.0923074	0	0.286124	OK	0.0680255	0	0.191458	OK
TCONS_00001423	j	ENSGALT00000021056	XLOC_000473	SYT10	TSS927	1:58693436-58732132	3630	-	0.573032	0.33046	0.815605	OK	0.152424	0.0393617	0.265485	OK	0.25635	0.105323	0.407377	OK
TCONS_00001424	=	ENSGALT00000021059	XLOC_000474	PKP2	TSS928	1:58877715-58922555	5752	-	6.57677	5.25538	7.89816	OK	2.93131	2.25679	3.60584	OK	2.62631	1.91241	3.34021	OK
TCONS_00001425	j	ENSGALT00000021059	XLOC_000474	PKP2	TSS929	1:58877715-58922555	3523	-	0.0609104	0	0.293611	OK	0	0	0.0189828	OK	0	0	0.018934	OK
TCONS_00001426	j	ENSGALT00000021059	XLOC_000474	PKP2	TSS930	1:58877715-58922555	3338	-	0.0151699	0	0.0971555	OK	0.00124885	0	0.0215584	OK	7.83229e-05	0	0.0203387	OK
TCONS_00001427	j	ENSGALT00000021059	XLOC_000474	PKP2	TSS931	1:58877715-58922555	3342	-	0	0	0.0199392	OK	0.0219467	0	0.133042	OK	0.222047	0	0.864824	OK
TCONS_00001428	j	ENSGALT00000021059	XLOC_000474	PKP2	TSS931	1:58877715-58922555	3219	-	0.0261525	0	0.144297	OK	0.0228174	0	0.14142	OK	0	0	0.0216644	OK
TCONS_00001429	j	ENSGALT00000021059	XLOC_000474	PKP2	TSS932	1:58877715-58922555	2776	-	0.0162461	0	0.118603	OK	0	0	0.025526	OK	0	0	0.0254321	OK
TCONS_00001430	=	ENSGALT00000021073	XLOC_000475	ENSGALG00000012919	TSS933	1:58962611-59006706	953	-	18.6091	5.19312	32.025	OK	15.9497	5.63121	26.2681	OK	15.3801	3.06687	27.6933	OK
TCONS_00001431	x	ENSGALT00000021093	XLOC_000476	FGD4	TSS934	1:59019814-59087183	2380	-	0.112449	0	0.238418	OK	0.258616	0.0267127	0.490519	OK	0.117487	0	0.268541	OK
TCONS_00001432	-	-	XLOC_000477	-	TSS935	1:59112767-59113606	839	-	0.0129204	0	0.103582	OK	0.25388	0	0.524724	OK	0.0187873	0	0.112036	OK
TCONS_00001433	-	-	XLOC_000478	-	TSS936	1:59138906-59339619	22006	-	0.184226	0.1213	0.247152	OK	0.147314	0.0924295	0.202198	OK	0.229751	0.157446	0.302056	OK
TCONS_00001434	=	ENSGALT00000084201	XLOC_000479	ENSGALG00000045031	TSS937	1:59138906-59339619	1008	-	0	0	0.0716223	OK	0	0	0.0716223	OK	0	0	0.0716223	OK
TCONS_00001436	=	ENSGALT00000084484	XLOC_000480	ENSGALG00000044524	TSS938	1:59138906-59339619	1007	-	0	0	0.0716934	OK	0	0	0.0716934	OK	0	0	0.0716934	OK
TCONS_00001438	=	ENSGALT00000088568	XLOC_000481	ENSGALG00000044624	TSS939	1:59138906-59339619	1008	-	0	0	0.0716223	OK	0	0	0.0716223	OK	0	0	0.0716223	OK
TCONS_00001440	=	ENSGALT00000087052	XLOC_000482	ENSGALG00000044959	TSS940	1:59138906-59339619	1008	-	0	0	0.0716223	OK	0	0	0.0716223	OK	0	0	0.0716223	OK
TCONS_00001442	=	ENSGALT00000085655	XLOC_000483	ENSGALG00000046239	TSS941	1:59138906-59339619	1008	-	0	0	0.0716223	OK	0	0	0.0716223	OK	0	0	0.0716223	OK
TCONS_00001444	=	ENSGALT00000083420	XLOC_000484	ENSGALG00000045433	TSS942	1:59138906-59339619	1008	-	0	0	0.0716223	OK	0	0	0.0716223	OK	0	0	0.0716223	OK
TCONS_00001446	j	ENSGALT00000021103	XLOC_000485	AMN1	TSS943	1:59452466-59483268	3854	-	0.232017	0.0132764	0.450758	OK	0.0618014	0	0.133152	OK	0.268384	0.0880767	0.448691	OK
TCONS_00001447	j	ENSGALT00000021103	XLOC_000485	AMN1	TSS944	1:59452466-59483268	1783	-	0.371866	0	0.767707	OK	0.0845121	0	0.218188	OK	0.139673	0	0.429213	OK
TCONS_00001448	j	ENSGALT00000021103	XLOC_000485	AMN1	TSS945	1:59452466-59483268	3516	-	0	0	0.0207564	OK	0	0	0.0214511	OK	0.0443284	0	0.16934	OK
TCONS_00001449	j	ENSGALT00000021113	XLOC_000486	ENSGALG00000012944	TSS946	1:59493842-59604924	8643	-	1.39208	0.906228	1.87793	OK	0.572948	0.0523977	1.0935	OK	1.04389	0.701734	1.38604	OK
TCONS_00001450	j	ENSGALT00000021113	XLOC_000486	ENSGALG00000012944	TSS947	1:59493842-59604924	9230	-	0.0567572	0	0.150931	OK	0.0986529	0.00982574	0.18748	OK	0.147465	0.00200786	0.292923	OK
TCONS_00001451	=	ENSGALT00000021113	XLOC_000486	ENSGALG00000012944	TSS947	1:59493842-59604924	4268	-	0.0105186	0	0.0572374	OK	0	0	0.0175346	OK	0	0	0.0175333	OK
TCONS_00001452	j	ENSGALT00000021113	XLOC_000486	ENSGALG00000012944	TSS947	1:59493842-59604924	8467	-	0.0140884	0	0.0687463	OK	0	0	0.00873365	OK	0.0240377	0	0.098918	OK
TCONS_00001453	j	ENSGALT00000021113	XLOC_000486	ENSGALG00000012944	TSS947	1:59493842-59604924	9333	-	0.0235492	0	0.113107	OK	3.71673e-05	0	0.00795517	OK	0	0	0.00787081	OK
TCONS_00001454	j	ENSGALT00000021113	XLOC_000486	ENSGALG00000012944	TSS948	1:59493842-59604924	8125	-	0.277156	0	0.603538	OK	0.309478	0	0.814794	OK	0.0274755	0	0.118762	OK
TCONS_00001455	j	ENSGALT00000044922	XLOC_000487	SINHCAF	TSS949	1:59617733-59634060	3455	-	0.267516	0	0.791364	OK	0.474833	0	1.50289	OK	0	0	0.0212897	OK
TCONS_00001456	=	ENSGALT00000044922	XLOC_000487	SINHCAF	TSS950	1:59617733-59634060	3067	-	12.9612	9.57161	16.3507	OK	16.4759	10.2508	22.7011	OK	17.8586	12.6957	23.0216	OK
TCONS_00001457	j	ENSGALT00000044922	XLOC_000487	SINHCAF	TSS950	1:59617733-59634060	3556	-	2.07039	0.313008	3.82778	OK	1.84781	0	3.90773	OK	2.37015	0.129461	4.61085	OK
TCONS_00001458	j	ENSGALT00000044922	XLOC_000487	SINHCAF	TSS950	1:59617733-59634060	3553	-	7.49214	4.84426	10.14	OK	9.99775	5.03773	14.9578	OK	8.68245	5.60081	11.7641	OK
TCONS_00001459	=	ENSGALT00000042282	XLOC_000488	gga-mir-1593	TSS951	1:59634266-59634356	90	-	0	0	0	OK	0	0	0	OK	0	0	0	OK
TCONS_00001460	j	ENSGALT00000073074	XLOC_000489	IPO8	TSS952	1:59650852-59730804	8914	-	0.00545095	0	0.062217	OK	0.66346	0	2.4908	OK	0.000843648	0	0.0229065	OK
TCONS_00001461	j	ENSGALT00000021117	XLOC_000489	ENSGALG00000012947	TSS952	1:59650852-59730804	6303	-	0.210821	0	0.900424	OK	0.00642558	0	0.0660367	OK	0.365092	0	1.10848	OK
TCONS_00001462	j	ENSGALT00000021117	XLOC_000489	ENSGALG00000012947	TSS952	1:59650852-59730804	5425	-	2.31098	0.568263	4.05369	OK	3.55272	1.67679	5.42865	OK	2.6606	0.817226	4.50397	OK
TCONS_00001463	j	ENSGALT00000073074	XLOC_000489	IPO8	TSS952	1:59650852-59730804	8749	-	3.28526	1.87188	4.69864	OK	3.38489	0.870515	5.89926	OK	3.12653	1.63235	4.62072	OK
TCONS_00001464	=	ENSGALT00000054796	XLOC_000489	ENSGALG00000030026	TSS953	1:59650852-59730804	378	-	0.644543	0	5.63408	OK	0.613419	0	4.91812	OK	0.781587	0	5.96579	OK
TCONS_00001465	=	ENSGALT00000021117	XLOC_000489	ENSGALG00000012947	TSS954	1:59650852-59730804	1440	-	1.48211	0	4.43149	OK	2.11623	0	5.01988	OK	1.57343	0	4.61465	OK
TCONS_00001466	j	ENSGALT00000073074	XLOC_000489	IPO8	TSS955	1:59650852-59730804	6961	-	1.07748	0.00668509	2.14828	OK	0.80134	0	1.72632	OK	0.493192	0	1.32544	OK
TCONS_00001467	j	ENSGALT00000073074	XLOC_000489	IPO8	TSS956	1:59650852-59730804	3613	-	11.9706	6.53156	17.4097	OK	5.92414	2.3527	9.49558	OK	10.2824	5.53765	15.0272	OK
TCONS_00001468	=	ENSGALT00000073074	XLOC_000489	IPO8	TSS957	1:59650852-59730804	3117	-	1.058	0	2.60606	OK	0	0	0.0207248	OK	1.26083	0	2.85934	OK
TCONS_00001469	j	ENSGALT00000073074	XLOC_000489	IPO8	TSS958	1:59650852-59730804	6172	-	4.9911	1.01767	8.96452	OK	2.24345	0	4.79493	OK	5.14351	2.16294	8.12408	OK
TCONS_00001470	j	ENSGALT00000073074	XLOC_000489	IPO8	TSS959	1:59650852-59730804	3560	-	17.3751	11.2119	23.5383	OK	8.98864	4.98274	12.9945	OK	15.3756	9.95739	20.7939	OK
TCONS_00001471	-	-	XLOC_000490	-	TSS960	1:59733099-59749926	9155	-	0.377803	0.167279	0.588327	OK	0.781395	0.511337	1.05145	OK	0.803017	0.559855	1.04618	OK
TCONS_00001472	-	-	XLOC_000490	-	TSS960	1:59733099-59749926	10617	-	0.0552489	0	0.208225	OK	0.177891	0.0279389	0.327843	OK	0.000941494	0	0.0102437	OK
TCONS_00001473	-	-	XLOC_000490	-	TSS961	1:59733099-59749926	3695	-	0.129645	0	0.327409	OK	0.43621	0.121171	0.751248	OK	0.348288	0.0634363	0.63314	OK
TCONS_00001474	-	-	XLOC_000490	-	TSS961	1:59733099-59749926	7474	-	0.0532656	0	0.152696	OK	0.18888	0.0385119	0.339248	OK	0.246231	0.0810708	0.411391	OK
TCONS_00001475	-	-	XLOC_000491	-	TSS962	1:59750147-59758316	1142	-	0.10463	0	0.38017	OK	0.480712	0	0.993753	OK	0.339603	0	0.968838	OK
TCONS_00001476	-	-	XLOC_000491	-	TSS962	1:59750147-59758316	2405	-	0.00486032	0	0.0405708	OK	0.0584616	0	0.273548	OK	0.0346384	0	0.132702	OK
TCONS_00001477	-	-	XLOC_000491	-	TSS962	1:59750147-59758316	2710	-	0.0561912	0	0.154419	OK	0.223024	0	0.555388	OK	0.177309	0	0.388836	OK
TCONS_00001478	-	-	XLOC_000491	-	TSS962	1:59750147-59758316	2188	-	0.00438661	0	0.0416353	OK	0.0601518	0	0.231735	OK	0.0893216	0	0.292892	OK
TCONS_00001479	-	-	XLOC_000491	-	TSS962	1:59750147-59758316	2726	-	0.11374	0	0.287476	OK	0.190502	0	0.596474	OK	0.029149	0	0.108544	OK
TCONS_00001480	-	-	XLOC_000491	-	TSS963	1:59750147-59758316	2045	-	0.0117104	0	0.0730302	OK	0.113795	0	0.414892	OK	0.0119849	0	0.0921937	OK
TCONS_00001481	-	-	XLOC_000491	-	TSS964	1:59750147-59758316	2305	-	0	0	0.0305296	OK	0.00103092	0	0.0321888	OK	0.205342	0.0162865	0.394398	OK
TCONS_00001482	-	-	XLOC_000491	-	TSS965	1:59750147-59758316	1795	-	0.0920077	0	0.270874	OK	0.449322	0.104557	0.794086	OK	0.27311	0.0378341	0.508386	OK
TCONS_00001483	j	ENSGALT00000021134	XLOC_000492	TMTC1	TSS966	1:59771488-59923417	9399	-	9.53903	7.66156	11.4165	OK	6.5588	4.78702	8.33058	OK	5.85505	4.56644	7.14366	OK
TCONS_00001484	j	ENSGALT00000021134	XLOC_000492	TMTC1	TSS966	1:59771488-59923417	9011	-	0.231562	0	0.587539	OK	0.376249	0.0145926	0.737906	OK	0.112592	0	0.360002	OK
TCONS_00001485	j	ENSGALT00000021134	XLOC_000492	TMTC1	TSS966	1:59771488-59923417	9022	-	0.0806581	0	0.31673	OK	0.201157	0	0.500825	OK	0.0572353	0	0.213471	OK
TCONS_00001486	j	ENSGALT00000021134	XLOC_000492	TMTC1	TSS966	1:59771488-59923417	9061	-	0.102891	0	0.343695	OK	0.232447	0	0.516841	OK	0.029351	0	0.112307	OK
TCONS_00001487	=	ENSGALT00000021134	XLOC_000492	TMTC1	TSS967	1:59771488-59923417	8950	-	0.0510676	0	0.261877	OK	0.283758	0	1.16874	OK	0.122762	0	0.533746	OK
TCONS_00001488	j	ENSGALT00000021134	XLOC_000492	TMTC1	TSS968	1:59771488-59923417	7183	-	0	0	0.00994712	OK	0	0	0.0101503	OK	0.00685976	0	0.0529903	OK
TCONS_00001489	o	ENSGALT00000037547	XLOC_000493	ENSGALG00000012958	TSS969	1:59959228-59990025	2632	-	0.0945356	0	0.402527	OK	2.7862e-05	0	0.0272914	OK	0.0222634	0	0.111798	OK
TCONS_00001490	o	ENSGALT00000037547	XLOC_000493	ENSGALG00000012958	TSS969	1:59959228-59990025	2629	-	0.0504725	0	0.230404	OK	0.0300131	0	0.183402	OK	0.0256	0	0.124155	OK
TCONS_00001491	o	ENSGALT00000037547	XLOC_000493	ENSGALG00000012958	TSS970	1:59959228-59990025	2895	-	0.228542	0	0.597642	OK	0	0	0.0255515	OK	6.45267e-06	0	0.0255108	OK
TCONS_00001492	o	ENSGALT00000037547	XLOC_000493	ENSGALG00000012958	TSS971	1:59959228-59990025	2912	-	0.147136	0	0.606931	OK	0	0	0.0259461	OK	0	0	0.0259033	OK
TCONS_00001493	o	ENSGALT00000037547	XLOC_000493	ENSGALG00000012958	TSS972	1:59959228-59990025	2639	-	0.0813792	0	0.336938	OK	0.0179183	0	0.112336	OK	0.0174621	0	0.0871363	OK
TCONS_00001494	o	ENSGALT00000037547	XLOC_000493	ENSGALG00000012958	TSS972	1:59959228-59990025	2782	-	0	0	0.0259698	OK	0	0	0.0256467	OK	0.0762381	0	0.278092	OK
TCONS_00001495	o	ENSGALT00000037547	XLOC_000493	ENSGALG00000012958	TSS972	1:59959228-59990025	2779	-	0	0	0.0259859	OK	0	0	0.0256616	OK	0.0414205	0	0.15875	OK
TCONS_00001496	o	ENSGALT00000037547	XLOC_000493	ENSGALG00000012958	TSS973	1:59959228-59990025	2594	-	0.211916	0	0.501288	OK	0.412762	0.154091	0.671433	OK	0.212305	0	0.508527	OK
TCONS_00001498	j	ENSGALT00000046287	XLOC_000494	ENSGALG00000039636	TSS975	1:59990314-60049936	4069	-	3.32843	2.11978	4.53707	OK	1.59531	0.797208	2.39341	OK	3.68433	2.41024	4.95841	OK
TCONS_00001499	=	ENSGALT00000021158	XLOC_000494	ENSGALG00000012969	TSS975	1:59990314-60049936	1467	-	0.680453	0	1.63564	OK	0.292669	0	0.919471	OK	0.669035	0	1.70632	OK
TCONS_00001500	j	ENSGALT00000046287	XLOC_000494	ENSGALG00000039636	TSS975	1:59990314-60049936	4403	-	0.0588596	0	0.214137	OK	0.0330072	0	0.16922	OK	0	0	0.0163403	OK
TCONS_00001501	j	ENSGALT00000046287	XLOC_000494	ENSGALG00000039636	TSS975	1:59990314-60049936	4066	-	0	0	0.0178055	OK	0	0	0.0176882	OK	0	0	0.0176566	OK
TCONS_00001502	=	ENSGALT00000046287	XLOC_000494	ENSGALG00000039636	TSS976	1:59990314-60049936	435	-	0	0	0.338036	OK	0.346139	0	1.94486	OK	0	0	0.331599	OK
TCONS_00001503	j	ENSGALT00000021171	XLOC_000495	IQSEC3	TSS977	1:60069549-60173068	6098	-	0.397413	0.17536	0.619466	OK	0.386178	0	0.980342	OK	0.170133	0	0.511752	OK
TCONS_00001504	j	ENSGALT00000021171	XLOC_000495	IQSEC3	TSS978	1:60069549-60173068	6084	-	0.0452112	0	0.155904	OK	0.318895	0	0.70681	OK	0.0639012	0	0.285828	OK
TCONS_00001505	j	ENSGALT00000021171	XLOC_000495	IQSEC3	TSS978	1:60069549-60173068	5931	-	0.0292262	0	0.0997598	OK	0.0854163	0	0.301981	OK	0.394895	0.124711	0.665078	OK
TCONS_00001507	j	ENSGALT00000021201	XLOC_000496	CCDC77	TSS980	1:60349572-60363330	3553	-	2.18906	1.45461	2.92352	OK	1.31027	0.869846	1.75068	OK	2.19114	1.48273	2.89955	OK
TCONS_00001508	j	ENSGALT00000021201	XLOC_000496	CCDC77	TSS981	1:60349572-60363330	3834	-	0.263917	0	0.605442	OK	0.120202	0	0.349746	OK	0.247156	0	0.499689	OK
TCONS_00001509	=	ENSGALT00000021201	XLOC_000496	CCDC77	TSS982	1:60349572-60363330	1443	-	1.53282	0.515009	2.55063	OK	0.821795	0.0555059	1.58809	OK	1.21841	0.0527399	2.38407	OK
TCONS_00001510	j	ENSGALT00000021202	XLOC_000497	B4GALNT3	TSS983	1:60368615-60429985	7171	-	1.17277	0.788959	1.55658	OK	0.317331	0.0135062	0.621155	OK	0.611857	0.0679304	1.15578	OK
TCONS_00001511	j	ENSGALT00000021202	XLOC_000497	B4GALNT3	TSS983	1:60368615-60429985	7121	-	0.053701	0	0.226793	OK	0.00849692	0	0.042858	OK	2.13077e-05	0	0.00984677	OK
TCONS_00001512	j	ENSGALT00000021202	XLOC_000497	B4GALNT3	TSS984	1:60368615-60429985	7373	-	0.122302	0	0.254329	OK	0.1015	0	0.284416	OK	0.0728892	0	0.284114	OK
TCONS_00001513	j	ENSGALT00000021202	XLOC_000497	B4GALNT3	TSS984	1:60368615-60429985	6996	-	0.0113184	0	0.0603317	OK	0	0	0.00995749	OK	0	0	0.00992766	OK
TCONS_00001514	j	ENSGALT00000021202	XLOC_000497	B4GALNT3	TSS984	1:60368615-60429985	7310	-	0.0899059	0	0.260479	OK	0.25179	0	0.54499	OK	0.316938	0.0696076	0.564269	OK
TCONS_00001515	=	ENSGALT00000021202	XLOC_000497	B4GALNT3	TSS985	1:60368615-60429985	2877	-	0	0	0.0238229	OK	0	0	0.023336	OK	0	0	0.0233969	OK
TCONS_00001516	j	ENSGALT00000021202	XLOC_000497	B4GALNT3	TSS985	1:60368615-60429985	7621	-	0.073087	0	0.227315	OK	0.181208	0	0.426167	OK	0.203168	0.0341258	0.372211	OK
TCONS_00001517	j	ENSGALT00000021202	XLOC_000497	B4GALNT3	TSS986	1:60368615-60429985	6943	-	0.000279835	0	0.0104659	OK	0.230765	0	0.750462	OK	0.384998	0	0.827801	OK
TCONS_00001518	j	ENSGALT00000021209	XLOC_000498	WNK1	TSS987	1:60503058-60617658	8019	-	0.0251255	0	0.130141	OK	0	0	0.0102146	OK	0	0	0.0102433	OK
TCONS_00001519	j	ENSGALT00000021209	XLOC_000498	WNK1	TSS987	1:60503058-60617658	7532	-	1.95733	0.948615	2.96605	OK	2.76689	1.35821	4.17558	OK	2.37843	0.975234	3.78162	OK
TCONS_00001520	j	ENSGALT00000021209	XLOC_000498	WNK1	TSS987	1:60503058-60617658	11580	-	5.75368	4.31664	7.19073	OK	8.18579	6.21105	10.1605	OK	7.8014	5.94986	9.65294	OK
TCONS_00001521	j	ENSGALT00000021209	XLOC_000498	WNK1	TSS987	1:60503058-60617658	8053	-	0.133953	0	0.423563	OK	0.0805969	0	0.392026	OK	0.0297351	0	0.158055	OK
TCONS_00001522	j	ENSGALT00000021209	XLOC_000498	WNK1	TSS987	1:60503058-60617658	7449	-	0.0985674	0	0.409186	OK	0.0665927	0	0.405659	OK	0.0290157	0	0.162844	OK
TCONS_00001523	=	ENSGALT00000021209	XLOC_000498	WNK1	TSS988	1:60503058-60617658	7302	-	0.00172175	0	0.0308596	OK	0.399165	0	1.14101	OK	0.15132	0	0.52414	OK
TCONS_00001524	j	ENSGALT00000021209	XLOC_000498	WNK1	TSS989	1:60503058-60617658	4470	-	0.0700932	0	0.30655	OK	0.553546	0	1.89197	OK	1.02422	0	2.50444	OK
TCONS_00001525	j	ENSGALT00000021209	XLOC_000498	WNK1	TSS990	1:60503058-60617658	6077	-	1.65538	0.662352	2.64841	OK	2.8943	1.24538	4.54322	OK	2.33688	0.956438	3.71731	OK
TCONS_00001526	j	ENSGALT00000021209	XLOC_000498	WNK1	TSS991	1:60503058-60617658	5715	-	0.0339667	0	0.173054	OK	0.0598897	0	0.335241	OK	0	0	0.0133483	OK
TCONS_00001527	j	ENSGALT00000021213	XLOC_000499	ERC1	TSS992	1:60617799-60913304	12418	-	1.45221	0.566211	2.3382	OK	0.444388	0	1.76429	OK	0.756112	0.242222	1.27	OK
TCONS_00001528	j	ENSGALT00000021213	XLOC_000499	ERC1	TSS993	1:60617799-60913304	12481	-	7.90999	6.23989	9.58009	OK	9.9199	7.80929	12.0305	OK	8.10455	6.56908	9.64002	OK
TCONS_00001529	=	ENSGALT00000073002	XLOC_000499	ERC1	TSS994	1:60617799-60913304	2925	-	0.802317	0	1.7528	OK	0.514094	0	1.56707	OK	0.76386	0	1.65165	OK
TCONS_00001530	-	-	XLOC_000500	-	TSS995	1:60924577-60990919	6836	-	1.26244	0.531727	1.99316	OK	0.778817	0.233876	1.32376	OK	0.457959	0.072929	0.842989	OK
TCONS_00001531	j	ENSGALT00000021228	XLOC_000500	WNT5B	TSS995	1:60924577-60990919	2568	-	7.504	4.12222	10.8858	OK	2.27863	0.57209	3.98517	OK	2.32357	0.773768	3.87337	OK
TCONS_00001532	j	ENSGALT00000021228	XLOC_000500	WNT5B	TSS995	1:60924577-60990919	2305	-	2.0629	0	4.20955	OK	1.61398	0	4.14845	OK	0.431191	0	1.73373	OK
TCONS_00001533	=	ENSGALT00000021228	XLOC_000500	WNT5B	TSS996	1:60924577-60990919	2120	-	0.00462106	0	0.0803624	OK	0.401465	0	1.87137	OK	0.719932	0	2.32051	OK
TCONS_00001534	=	ENSGALT00000067627	XLOC_000501	ADIPOR2	TSS997	1:60997446-61037837	1916	-	23.9125	18.9563	28.8686	OK	27.4953	21.7937	33.1969	OK	31.0693	24.819	37.3196	OK
TCONS_00001535	j	ENSGALT00000067627	XLOC_000501	ADIPOR2	TSS998	1:60997446-61037837	2412	-	1.61328	0.435706	2.79085	OK	2.42765	0.72334	4.13195	OK	2.20463	0.713955	3.6953	OK
TCONS_00001536	j	ENSGALT00000067627	XLOC_000501	ADIPOR2	TSS999	1:60997446-61037837	1861	-	0.0889328	0	0.494719	OK	0.457159	0	1.88436	OK	0	0	0.0450035	OK
TCONS_00001537	=	ENSGALT00000021244	XLOC_000502	CHUNK-1	TSS1000	1:61042807-61105795	1926	-	0.0334505	0	0.0918908	OK	0.098557	0	0.209231	OK	0.071379	0	0.166968	OK
TCONS_00001538	=	ENSGALT00000044744	XLOC_000503	LRTM2	TSS1001	1:61042807-61105795	1383	-	0.0170996	0	0.0780591	OK	0.0345127	0	0.135932	OK	0	0	0.0522019	OK
TCONS_00001539	j	ENSGALT00000021261	XLOC_000504	CACNA1C	TSS1002	1:61242437-61671542	29075	-	1.52164	0.55464	2.48864	OK	2.49895	1.24774	3.75015	OK	1.69056	0.80852	2.57261	OK
TCONS_00001540	x	ENSGALT00000083115	XLOC_000504	ENSGALG00000032831	TSS1002	1:61242437-61671542	11794	-	5.14377	2.27719	8.01035	OK	3.9361	1.42898	6.44322	OK	3.32453	1.07593	5.57313	OK
TCONS_00001541	j	ENSGALT00000021261	XLOC_000504	CACNA1C	TSS1003	1:61242437-61671542	24451	-	1.27923	0.323819	2.23464	OK	1.64663	0.516863	2.77639	OK	1.17325	0.371433	1.97506	OK
TCONS_00001542	-	-	XLOC_000504	-	TSS1004	1:61242437-61671542	41366	-	1.31224	0.557941	2.06654	OK	1.50538	0.674679	2.33608	OK	1.1665	0.522895	1.8101	OK
TCONS_00001545	=	ENSGALT00000021261	XLOC_000504	CACNA1C	TSS1007	1:61242437-61671542	6246	-	0.190796	0	0.954421	OK	0.113219	0	0.687395	OK	0.127159	0	0.653669	OK
TCONS_00001546	=	ENSGALT00000054139	XLOC_000504	CACNA1C	TSS1007	1:61242437-61671542	6234	-	3.406	0.124971	6.68702	OK	3.79901	0.198378	7.39964	OK	2.80571	0.172436	5.43898	OK
TCONS_00001547	=	ENSGALT00000053635	XLOC_000505	IL17RA	TSS1008	1:61678699-61704388	9121	-	0.315858	0	0.947332	OK	0.5177	0	1.15954	OK	0.605555	0	1.32266	OK
TCONS_00001548	j	ENSGALT00000053635	XLOC_000505	IL17RA	TSS1008	1:61678699-61704388	9192	-	1.22335	0.211332	2.23537	OK	0.82177	0.0647848	1.57876	OK	1.65911	0.766628	2.55159	OK
TCONS_00001549	=	ENSGALT00000060134	XLOC_000505	IL17RA	TSS1009	1:61678699-61704388	2553	-	2.88208	0.796163	4.96799	OK	3.99385	0.984087	7.00361	OK	2.56218	0.891242	4.23313	OK
TCONS_00001550	j	ENSGALT00000053635	XLOC_000505	IL17RA	TSS1010	1:61678699-61704388	8164	-	6.39283	4.46548	8.32018	OK	8.3296	6.40302	10.2562	OK	5.66226	4.24455	7.07998	OK
TCONS_00001551	j	ENSGALT00000053635	XLOC_000505	IL17RA	TSS1011	1:61678699-61704388	7973	-	0.018425	0	0.0944546	OK	0.0370183	0	0.189204	OK	0.0558223	0	0.209039	OK
TCONS_00001552	j	ENSGALT00000021278	XLOC_000506	CECR2	TSS1012	1:61754640-61852728	10421	-	0.708582	0.449601	0.967563	OK	0.957476	0.611619	1.30333	OK	0.428641	0.188285	0.668997	OK
TCONS_00001553	=	ENSGALT00000021278	XLOC_000506	CECR2	TSS1012	1:61754640-61852728	10462	-	0.194673	0	0.395201	OK	0.735154	0.400686	1.06962	OK	0.385866	0.152152	0.61958	OK
TCONS_00001554	j	ENSGALT00000021278	XLOC_000506	CECR2	TSS1013	1:61754640-61852728	10282	-	0.000135878	0	0.00796296	OK	5.25643e-05	0	0.00776999	OK	3.82043e-05	0	0.00772432	OK
TCONS_00001555	j	ENSGALT00000021278	XLOC_000506	CECR2	TSS1014	1:61754640-61852728	10161	-	0	0	0.00777382	OK	9.55507e-06	0	0.00767532	OK	6.2508e-06	0	0.00763777	OK
TCONS_00001556	=	ENSGALT00000070397	XLOC_000506	CECR2	TSS1014	1:61754640-61852728	4569	-	0.0165403	0	0.0877598	OK	0.0277314	0	0.125673	OK	6.08584e-05	0	0.0170207	OK
TCONS_00001557	=	ENSGALT00000021282	XLOC_000507	BCL2L13	TSS1015	1:61860170-62091663	15633	-	2.05952	1.06643	3.05262	OK	3.85768	2.32287	5.39249	OK	2.32732	1.20096	3.45367	OK
TCONS_00001558	j	ENSGALT00000021282	XLOC_000507	BCL2L13	TSS1016	1:61860170-62091663	6617	-	1.90645	0	4.39142	OK	0.564106	0	1.50401	OK	0.979383	0	2.88751	OK
TCONS_00001559	j	ENSGALT00000021282	XLOC_000507	BCL2L13	TSS1017	1:61860170-62091663	6660	-	0.771393	0	2.31417	OK	1.35741	0	5.72305	OK	0.169706	0	0.980396	OK
TCONS_00001560	j	ENSGALT00000021282	XLOC_000507	BCL2L13	TSS1018	1:61860170-62091663	6647	-	4.73832	2.1903	7.28634	OK	4.8959	0	12.1645	OK	7.44565	2.72505	12.1662	OK
TCONS_00001561	x	ENSGALT00000021284	XLOC_000508	BID	TSS1019	1:61860170-62091663	5104	-	0.414871	0	1.18655	OK	0.3688	0	1.17847	OK	0.462052	0	1.45392	OK
TCONS_00001562	-	-	XLOC_000509	-	TSS1020	1:61860170-62091663	1473	-	0.157624	0	0.969521	OK	0.344619	0	1.67471	OK	0.398474	0	1.77769	OK
TCONS_00001563	j	ENSGALT00000030543	XLOC_000510	PEX26	TSS1021	1:62114290-62119518	2638	-	2.93749	0.784665	5.09032	OK	4.03439	1.03401	7.03478	OK	2.56983	1.42288	3.71678	OK
TCONS_00001564	=	ENSGALT00000030543	XLOC_000510	PEX26	TSS1021	1:62114290-62119518	2323	-	0.244245	0	0.955226	OK	0.564204	0	1.54539	OK	0.412463	0	1.70381	OK
TCONS_00001565	j	ENSGALT00000030543	XLOC_000510	PEX26	TSS1021	1:62114290-62119518	2209	-	0.241736	0	0.639457	OK	0.0145115	0	0.100752	OK	0.325773	0	0.950061	OK
TCONS_00001566	j	ENSGALT00000030543	XLOC_000510	PEX26	TSS1021	1:62114290-62119518	2631	-	0.931855	0.200786	1.66292	OK	1.07285	0.108408	2.03729	OK	0.891491	0	2.87524	OK
TCONS_00001567	j	ENSGALT00000030543	XLOC_000510	PEX26	TSS1021	1:62114290-62119518	2490	-	1.77581	0.735042	2.81657	OK	0.424729	0	1.3826	OK	0.601616	0	1.26026	OK
TCONS_00001568	j	ENSGALT00000030543	XLOC_000510	PEX26	TSS1021	1:62114290-62119518	2265	-	5.3032e-05	0	0.0372908	OK	0.000203489	0	0.0380411	OK	0.00159995	0	0.0391499	OK
TCONS_00001569	j	ENSGALT00000030543	XLOC_000510	PEX26	TSS1021	1:62114290-62119518	2308	-	1.26853	0	3.15334	OK	0.902471	0	2.654	OK	1.18517	0	2.58067	OK
TCONS_00001570	j	ENSGALT00000030543	XLOC_000510	PEX26	TSS1022	1:62114290-62119518	2232	-	0.0423599	0	0.208922	OK	0.838776	0	3.32598	OK	1.78753	0	4.49784	OK
TCONS_00001571	=	ENSGALT00000037483	XLOC_000511	TUBA8B	TSS1023	1:62121850-62125401	1391	-	0.0197136	0	0.0740135	OK	0.0241706	0	0.080356	OK	0.0489091	0	0.148232	OK
TCONS_00001572	=	ENSGALT00000037480	XLOC_000512	ENSGALG00000013056	TSS1024	1:62133258-62136787	1350	-	0.0245467	0	0.0848922	OK	0.011424	0	0.0674874	OK	0.0418759	0	0.141737	OK
TCONS_00001573	j	ENSGALT00000021310	XLOC_000513	ENSGALG00000013057	TSS1025	1:62140687-62155730	3708	-	4.3082	3.30644	5.30996	OK	16.0647	12.9134	19.2159	OK	3.73931	2.8488	4.62981	OK
TCONS_00001574	=	ENSGALT00000021311	XLOC_000514	ENSGALG00000013058	TSS1026	1:62161772-62176037	7008	-	0	0	0.00931192	OK	0	0	0.00956212	OK	0	0	0.00949006	OK
TCONS_00001575	j	ENSGALT00000021311	XLOC_000514	ENSGALG00000013058	TSS1027	1:62161772-62176037	6919	-	2.9731e-05	0	0.00947057	OK	8.63438e-06	0	0.00970832	OK	2.14598e-05	0	0.0096489	OK
TCONS_00001576	j	ENSGALT00000021311	XLOC_000514	ENSGALG00000013058	TSS1028	1:62161772-62176037	6841	-	0.0798591	0	0.345465	OK	0.486422	0	1.13337	OK	0.415239	0	1.12009	OK
TCONS_00001577	j	ENSGALT00000021311	XLOC_000514	ENSGALG00000013058	TSS1029	1:62161772-62176037	6759	-	1.66631	1.10512	2.22749	OK	0.409667	0	1.05718	OK	1.09423	0	2.31664	OK
TCONS_00001578	j	ENSGALT00000021311	XLOC_000514	ENSGALG00000013058	TSS1029	1:62161772-62176037	7584	-	0.64885	0.143104	1.1546	OK	0.93974	0.473788	1.40569	OK	0.898107	0.269261	1.52695	OK
TCONS_00001579	j	ENSGALT00000021340	XLOC_000515	BPGM	TSS1030	1:62239511-62259487	5108	-	0.968444	0.219157	1.71773	OK	0.640723	0	1.59429	OK	0.74234	0.0355205	1.44916	OK
TCONS_00001580	=	ENSGALT00000021340	XLOC_000515	BPGM	TSS1030	1:62239511-62259487	4043	-	15.0066	12.005	18.0083	OK	5.87055	4.3735	7.36759	OK	11.7565	9.34846	14.1644	OK
TCONS_00001581	=	ENSGALT00000087388	XLOC_000515	BPGM	TSS1030	1:62239511-62259487	5141	-	0.371052	0	0.816719	OK	0.048532	0	0.202915	OK	0.160032	0	0.457131	OK
TCONS_00001582	j	ENSGALT00000021340	XLOC_000515	BPGM	TSS1031	1:62239511-62259487	4378	-	0.000222434	0	0.0175632	OK	0.175707	0	0.752367	OK	0.000354475	0	0.0181613	OK
TCONS_00001583	-	-	XLOC_000516	-	TSS1032	1:62260609-62267367	5860	-	0.0389245	0	0.123671	OK	0.219451	0.0723686	0.366533	OK	0.31315	0.19032	0.435981	OK
TCONS_00001584	-	-	XLOC_000516	-	TSS1033	1:62260609-62267367	6028	-	0.380736	0.220074	0.541399	OK	0.0378778	0	0.144947	OK	7.92671e-05	0	0.0126234	OK
TCONS_00001585	-	-	XLOC_000517	-	TSS1034	1:62268945-62271977	3032	-	0.224729	0.0193413	0.430117	OK	0.190824	0.0365168	0.345131	OK	0.171824	0.00905826	0.33459	OK
TCONS_00001586	-	-	XLOC_000517	-	TSS1034	1:62268945-62271977	2463	-	0.112089	0	0.338197	OK	0.0537777	0	0.1904	OK	0.104874	0	0.295225	OK
TCONS_00001587	j	ENSGALT00000084272	XLOC_000518	CALD1	TSS1035	1:62340738-62495113	3705	-	60.2582	43.0899	77.4265	OK	26.1798	17.2082	35.1514	OK	32.3887	20.5209	44.2565	OK
TCONS_00001588	-	-	XLOC_000518	-	TSS1036	1:62340738-62495113	376	-	4.25338	0	32.0791	OK	0.854326	0	8.46906	OK	1.01273	0	11.5021	OK
TCONS_00001589	=	ENSGALT00000085898	XLOC_000518	CALD1	TSS1037	1:62340738-62495113	3354	-	6.34854	0.450847	12.2462	OK	2.65203	0	5.68869	OK	4.22753	0.34896	8.1061	OK
TCONS_00001590	=	ENSGALT00000057637	XLOC_000518	CALD1	TSS1038	1:62340738-62495113	2175	-	0	0	0.016719	OK	0	0	0.0165909	OK	0	0	0.0165675	OK
TCONS_00001591	j	ENSGALT00000084272	XLOC_000518	CALD1	TSS1038	1:62340738-62495113	3231	-	25.6336	13.6613	37.6059	OK	15.8751	5.93332	25.8169	OK	16.2914	8.71178	23.871	OK
TCONS_00001592	j	ENSGALT00000084272	XLOC_000518	CALD1	TSS1038	1:62340738-62495113	3234	-	30.1573	17.7549	42.5597	OK	13.8758	6.1651	21.5865	OK	18.3819	9.33998	27.4239	OK
TCONS_00001593	j	ENSGALT00000084272	XLOC_000518	CALD1	TSS1038	1:62340738-62495113	3927	-	0.651485	0	2.19438	OK	0.191709	0	0.712401	OK	0.474802	0	1.61846	OK
TCONS_00001594	=	ENSGALT00000086859	XLOC_000518	CALD1	TSS1039	1:62340738-62495113	2282	-	2.0117	0	5.75405	OK	0.703403	0	2.00812	OK	1.18055	0	3.31563	OK
TCONS_00001595	=	ENSGALT00000084272	XLOC_000518	CALD1	TSS1040	1:62340738-62495113	3665	-	0.104059	0	0.746611	OK	0.160042	0	0.656729	OK	0.187885	0	0.818554	OK
TCONS_00001596	-	-	XLOC_000519	-	TSS1041	1:62507422-62544537	5830	-	0.104314	0	0.251742	OK	0.0894493	0	0.196769	OK	0.2581	0.0688516	0.447349	OK
TCONS_00001597	-	-	XLOC_000519	-	TSS1041	1:62507422-62544537	2633	-	0.0736565	0	0.23142	OK	0	0	0.0306589	OK	4.19136e-06	0	0.0303101	OK
TCONS_00001598	-	-	XLOC_000519	-	TSS1041	1:62507422-62544537	2570	-	0.0334259	0	0.117319	OK	1.14371e-05	0	0.0326974	OK	8.88197e-05	0	0.0324039	OK
TCONS_00001599	-	-	XLOC_000519	-	TSS1041	1:62507422-62544537	1029	-	0.207579	0	0.57473	OK	0.0852606	0	0.271129	OK	0.156199	0	0.446188	OK
TCONS_00001600	-	-	XLOC_000519	-	TSS1041	1:62507422-62544537	2135	-	0.0965403	0	0.429022	OK	0.000172882	0	0.0394302	OK	0.0272563	0	0.13577	OK
TCONS_00001601	-	-	XLOC_000519	-	TSS1042	1:62507422-62544537	771	-	0.0150935	0	0.149284	OK	0.0292	0	0.177651	OK	0.266612	0	0.692917	OK
TCONS_00001602	-	-	XLOC_000519	-	TSS1042	1:62507422-62544537	707	-	0.049077	0	0.337984	OK	0	0	0.18351	OK	0.249492	0	1.0446	OK
TCONS_00001603	-	-	XLOC_000519	-	TSS1042	1:62507422-62544537	3966	-	0.100089	0	0.313405	OK	0.0555386	0	0.175652	OK	0.182533	0	0.408968	OK
TCONS_00001604	j	ENSGALT00000037455	XLOC_000520	PTPRO	TSS1043	1:62658192-62963282	5783	-	0.115089	0	0.50296	OK	0	0	0.0115855	OK	0.00970945	0	0.0897005	OK
TCONS_00001605	j	ENSGALT00000037455	XLOC_000520	PTPRO	TSS1044	1:62658192-62963282	6288	-	0.331558	0	1.03308	OK	0.108476	0	0.608936	OK	0.226358	0	0.69181	OK
TCONS_00001606	j	ENSGALT00000037455	XLOC_000520	PTPRO	TSS1045	1:62658192-62963282	2474	-	0.133851	0	0.744843	OK	0.142755	0	0.696504	OK	0	0	0.0273799	OK
TCONS_00001607	j	ENSGALT00000037455	XLOC_000520	PTPRO	TSS1045	1:62658192-62963282	2785	-	0	0	0.0238745	OK	0.0844859	0	0.452828	OK	0.037393	0	0.281378	OK
TCONS_00001608	j	ENSGALT00000037455	XLOC_000520	PTPRO	TSS1045	1:62658192-62963282	3332	-	0	0	0.0198413	OK	0.0484354	0	0.298071	OK	0.135056	0	0.557625	OK
TCONS_00001609	=	ENSGALT00000037455	XLOC_000520	PTPRO	TSS1045	1:62658192-62963282	5202	-	0.170126	0	0.648042	OK	0.210682	0	0.774545	OK	0.224877	0	0.789378	OK
TCONS_00001610	j	ENSGALT00000037455	XLOC_000520	PTPRO	TSS1045	1:62658192-62963282	5893	-	0	0	0.0114877	OK	0	0	0.0116653	OK	0	0	0.0116235	OK
TCONS_00001611	j	ENSGALT00000037455	XLOC_000520	PTPRO	TSS1046	1:62658192-62963282	3640	-	0.0261623	0	0.252553	OK	0.268003	0	1.05391	OK	0.174668	0	0.631631	OK
TCONS_00001612	=	ENSGALT00000086623	XLOC_000521	STRAP	TSS1047	1:63130280-63139430	1635	-	0.502941	0	1.48048	OK	0.696539	0	2.05227	OK	0.365505	0	1.37839	OK
TCONS_00001613	=	ENSGALT00000021374	XLOC_000521	STRAP	TSS1047	1:63130280-63139430	2025	-	42.878	35.0091	50.7469	OK	51.1308	41.8133	60.4483	OK	41.491	33.8116	49.1705	OK
TCONS_00001614	j	ENSGALT00000045505	XLOC_000522	DERA	TSS1048	1:63139960-63194941	2568	-	1.07155	0.369605	1.7735	OK	0.755173	0.284746	1.2256	OK	0.804141	0.115323	1.49296	OK
TCONS_00001615	=	ENSGALT00000021380	XLOC_000522	DERA	TSS1049	1:63139960-63194941	1525	-	9.24951	6.78709	11.7119	OK	2.7656	1.5802	3.951	OK	9.12546	6.79483	11.4561	OK
TCONS_00001616	=	ENSGALT00000084722	XLOC_000522	DERA	TSS1049	1:63139960-63194941	1124	-	0.127737	0	0.513776	OK	0.105263	0	0.516708	OK	0.145494	0	0.715559	OK
TCONS_00001617	=	ENSGALT00000066256	XLOC_000522	DERA	TSS1049	1:63139960-63194941	1261	-	0.197076	0	0.731911	OK	0	0	0.0737531	OK	0.106422	0	0.507814	OK
TCONS_00001618	=	ENSGALT00000045505	XLOC_000522	DERA	TSS1049	1:63139960-63194941	1548	-	0.0647933	0	0.260405	OK	0	0	0.0536049	OK	0	0	0.0530581	OK
TCONS_00001619	=	ENSGALT00000048103	XLOC_000522	DERA	TSS1050	1:63139960-63194941	945	-	0.123891	0	0.739431	OK	0.175891	0	0.856824	OK	0.000462298	0	0.107772	OK
TCONS_00001620	=	ENSGALT00000088142	XLOC_000522	DERA	TSS1051	1:63139960-63194941	739	-	0	0	0.130607	OK	0.00281056	0	0.135234	OK	0	0	0.131	OK
TCONS_00001621	=	ENSGALT00000021384	XLOC_000523	MGST1	TSS1052	1:63309030-63315672	1053	-	18.0353	0.635328	35.4352	OK	9.72226	0	20.0862	OK	20.4369	2.06705	38.8067	OK
TCONS_00001622	j	ENSGALT00000021384	XLOC_000523	MGST1	TSS1052	1:63309030-63315672	1069	-	3.89523	0	10.3095	OK	2.15788	0	4.77058	OK	3.61995	0	8.09875	OK
TCONS_00001623	j	ENSGALT00000021384	XLOC_000523	MGST1	TSS1052	1:63309030-63315672	1072	-	3.88134	0	8.37868	OK	0.949295	0	2.82463	OK	3.9083	0.0691177	7.74749	OK
TCONS_00001624	=	ENSGALT00000087347	XLOC_000523	MGST1	TSS1053	1:63309030-63315672	933	-	6.82041	0	14.8618	OK	1.55345	0	4.79986	OK	3.6539	0	9.60886	OK
TCONS_00001625	=	ENSGALT00000085894	XLOC_000523	MGST1	TSS1053	1:63309030-63315672	960	-	2.0672	0	5.48612	OK	0.455033	0	2.05612	OK	2.471	0	5.46818	OK
TCONS_00001626	j	ENSGALT00000021384	XLOC_000523	MGST1	TSS1054	1:63309030-63315672	870	-	40.4031	16.4	64.4063	OK	9.8041	0	20.7646	OK	28.3625	4.97383	51.7512	OK
TCONS_00001627	j	ENSGALT00000021411	XLOC_000524	PIK3C2G	TSS1055	1:63964833-64233228	5358	-	0.465228	0.0305192	0.899936	OK	0.238879	0.1032	0.374558	OK	0.318463	0	0.807508	OK
TCONS_00001628	j	ENSGALT00000021411	XLOC_000524	PIK3C2G	TSS1056	1:63964833-64233228	5378	-	0.136481	0	0.488128	OK	0.000464587	0	0.0121817	OK	0.155103	0	0.56426	OK
TCONS_00001629	j	ENSGALT00000021411	XLOC_000524	PIK3C2G	TSS1056	1:63964833-64233228	5181	-	0.0605333	0	0.23181	OK	0	0	0.0120788	OK	0	0	0.012026	OK
TCONS_00001630	j	ENSGALT00000021411	XLOC_000524	PIK3C2G	TSS1057	1:63964833-64233228	3612	-	0.153374	0	0.419038	OK	0.0884508	0	0.220663	OK	0.0920776	0	0.227767	OK
TCONS_00001631	j	ENSGALT00000021411	XLOC_000524	PIK3C2G	TSS1058	1:63964833-64233228	2743	-	0.134236	0	0.344514	OK	0.123147	0	0.35994	OK	0.133544	0	0.399527	OK
TCONS_00001632	=	ENSGALT00000021428	XLOC_000525	CAPZA3	TSS1059	1:64278395-64279363	968	-	0.0258691	0	0.107336	OK	0	0	0	OK	0.0171666	0	0.0991587	OK
TCONS_00001633	j	ENSGALT00000021439	XLOC_000526	PLEKHA5	TSS1060	1:64403075-64576546	9042	-	5.6687	4.32847	7.00894	OK	5.50301	4.18809	6.81794	OK	4.66076	3.48447	5.83706	OK
TCONS_00001634	=	ENSGALT00000021439	XLOC_000526	PLEKHA5	TSS1061	1:64403075-64576546	1938	-	5.16825	2.35567	7.98083	OK	6.82212	3.27237	10.3719	OK	3.95475	1.66115	6.24835	OK
TCONS_00001635	-	-	XLOC_000526	-	TSS1062	1:64403075-64576546	20822	-	1.25111	0.813994	1.68823	OK	1.06584	0.641702	1.48999	OK	1.14595	0.701233	1.59068	OK
TCONS_00001637	=	ENSGALT00000079294	XLOC_000526	ENSGALG00000039412	TSS1063	1:64403075-64576546	1386	-	1.57582	0	3.5728	OK	2.43936	0	5.17084	OK	1.51042	0	3.32135	OK
TCONS_00001638	=	ENSGALT00000069286	XLOC_000527	ENSGALG00000034057	TSS1064	1:64585255-64588182	2488	-	0.143541	0.0273116	0.25977	OK	0.327216	0.141088	0.513343	OK	0.229963	0.0796453	0.380281	OK
TCONS_00001639	j	ENSGALT00000070952	XLOC_000528	AEBP2	TSS1065	1:64588456-64642443	7842	-	0.472954	0.112804	0.833104	OK	1.22538	0.447276	2.00348	OK	0.739401	0	1.51704	OK
TCONS_00001640	j	ENSGALT00000070952	XLOC_000528	AEBP2	TSS1066	1:64588456-64642443	6864	-	3.31795	2.38553	4.25038	OK	5.17869	3.53985	6.81754	OK	2.82525	1.94869	3.7018	OK
TCONS_00001641	j	ENSGALT00000070952	XLOC_000528	AEBP2	TSS1066	1:64588456-64642443	8429	-	1.3694	0.834964	1.90384	OK	3.50455	2.38865	4.62045	OK	2.12626	1.26609	2.98642	OK
TCONS_00001642	j	ENSGALT00000070952	XLOC_000528	AEBP2	TSS1066	1:64588456-64642443	8088	-	0	0	0.00887638	OK	0	0	0.00922813	OK	0	0	0.00910634	OK
TCONS_00001643	j	ENSGALT00000070952	XLOC_000528	AEBP2	TSS1066	1:64588456-64642443	6946	-	0.720128	0.290786	1.14947	OK	1.83192	0.646555	3.01728	OK	0.801942	0.236501	1.36738	OK
TCONS_00001644	j	ENSGALT00000070952	XLOC_000528	AEBP2	TSS1067	1:64588456-64642443	5747	-	0	0	0.0118975	OK	0.0283849	0	0.131753	OK	0.035944	0	0.145519	OK
TCONS_00001645	-	-	XLOC_000529	-	TSS1068	1:64652289-64658756	5170	-	0.170202	0.0847852	0.255618	OK	0.922516	0.65303	1.192	OK	0.309851	0.18442	0.435283	OK
TCONS_00001646	-	-	XLOC_000529	-	TSS1068	1:64652289-64658756	6467	-	0.000457865	0	0.0113471	OK	0	0	0.0113103	OK	1.15468e-06	0	0.0111443	OK
TCONS_00001647	-	-	XLOC_000530	-	TSS1069	1:64664974-64688177	2714	-	0.0096192	0	0.0467128	OK	0.569963	0.1868	0.953125	OK	0.0747647	0	0.185558	OK
TCONS_00001648	-	-	XLOC_000530	-	TSS1069	1:64664974-64688177	2525	-	0.0376002	0	0.120481	OK	0.0438347	0	0.174327	OK	0.0360726	0	0.112588	OK
TCONS_00001649	-	-	XLOC_000530	-	TSS1070	1:64664974-64688177	15805	-	0.0490244	0.0215374	0.0765113	OK	0.529541	0.368178	0.690904	OK	0.130826	0.0720019	0.189649	OK
TCONS_00001650	-	-	XLOC_000531	-	TSS1071	1:64688346-64695116	1535	-	0	0	0.0470327	OK	0.378002	0.112372	0.643632	OK	0.0816411	0	0.233871	OK
TCONS_00001651	-	-	XLOC_000531	-	TSS1072	1:64688346-64695116	2511	-	0.0423313	0	0.0937411	OK	0.421527	0.21902	0.624034	OK	0.113968	0.00764671	0.220289	OK
TCONS_00001652	j	ENSGALT00000073529	XLOC_000532	ENSGALG00000038920	TSS1073	1:64792525-64820103	6177	-	0.24039	0.118988	0.361792	OK	0.541728	0.343996	0.73946	OK	0.225678	0.0973895	0.353967	OK
TCONS_00001653	=	ENSGALT00000073529	XLOC_000532	ENSGALG00000038920	TSS1073	1:64792525-64820103	1895	-	0.0093138	0	0.0575639	OK	0	0	0.0403616	OK	3.6955e-06	0	0.0396978	OK
TCONS_00001654	j	ENSGALT00000073529	XLOC_000532	ENSGALG00000038920	TSS1073	1:64792525-64820103	2482	-	0	0	0.0292275	OK	0	0	0.0301775	OK	1.21574e-05	0	0.0298054	OK
TCONS_00001655	j	ENSGALT00000073529	XLOC_000532	ENSGALG00000038920	TSS1074	1:64792525-64820103	3595	-	0.0391592	0	0.151923	OK	0.164451	0	0.559168	OK	0.0767577	0	0.230221	OK
TCONS_00001656	j	ENSGALT00000073529	XLOC_000532	ENSGALG00000038920	TSS1074	1:64792525-64820103	3590	-	0.000753926	0	0.0201154	OK	0.0336037	0	0.133559	OK	0.0658548	0	0.221537	OK
TCONS_00001657	j	ENSGALT00000073529	XLOC_000532	ENSGALG00000038920	TSS1074	1:64792525-64820103	3580	-	0.14267	0	0.303719	OK	0.282912	0	0.74873	OK	0.102277	0	0.270438	OK
TCONS_00001658	=	ENSGALT00000037438	XLOC_000533	PDE3A	TSS1075	1:64932248-65180861	15713	-	1.10138	0.603424	1.59933	OK	1.45736	0.657054	2.25767	OK	0.749845	0.309893	1.1898	OK
TCONS_00001659	j	ENSGALT00000037438	XLOC_000533	PDE3A	TSS1076	1:64932248-65180861	18921	-	1.7559	1.18213	2.32967	OK	1.13977	0.569102	1.71044	OK	0.945201	0.478714	1.41169	OK
TCONS_00001660	j	ENSGALT00000037438	XLOC_000533	PDE3A	TSS1077	1:64932248-65180861	11168	-	0.110725	0	0.37052	OK	0.243438	0	0.592614	OK	0.040308	0	0.186668	OK
TCONS_00001661	j	ENSGALT00000037438	XLOC_000533	PDE3A	TSS1077	1:64932248-65180861	11236	-	2.88182	1.91455	3.84908	OK	8.0963	6.20595	9.98665	OK	2.16521	1.30681	3.02362	OK
TCONS_00001662	j	ENSGALT00000037438	XLOC_000533	PDE3A	TSS1078	1:64932248-65180861	11364	-	0.172827	0	0.494634	OK	0.000123745	0	0.00911484	OK	0.166466	0	0.713938	OK
TCONS_00001663	j	ENSGALT00000037438	XLOC_000533	PDE3A	TSS1079	1:64932248-65180861	11204	-	0.238048	0	0.618949	OK	0.120655	0	0.425101	OK	0	0	0.00637458	OK
TCONS_00001664	j	ENSGALT00000037438	XLOC_000533	PDE3A	TSS1080	1:64932248-65180861	10270	-	0.464945	0.0304884	0.899402	OK	0.408346	0	0.903804	OK	0.655578	0.114773	1.19638	OK
TCONS_00001665	j	ENSGALT00000037438	XLOC_000533	PDE3A	TSS1080	1:64932248-65180861	10111	-	0.0394947	0	0.223175	OK	0.0321644	0	0.151661	OK	0.0180906	0	0.101578	OK
TCONS_00001666	=	ENSGALT00000021476	XLOC_000534	SLCO1C1	TSS1081	1:65190415-65211651	2133	-	0.0235825	0	0.0813028	OK	0.0148152	0	0.0501094	OK	0.0112441	0	0.0459541	OK
TCONS_00001667	=	ENSGALT00000021478	XLOC_000535	SLCO1B3	TSS1082	1:65220691-65266821	2520	-	0.133532	0.0292811	0.237784	OK	0.0661003	0	0.138764	OK	0.0273474	0	0.0795247	OK
TCONS_00001668	=	ENSGALT00000021509	XLOC_000536	IAPP	TSS1083	1:65318627-65322354	776	-	0.013211	0	0.109587	OK	0	0	0	OK	0.036151	0	0.134668	OK
TCONS_00001669	=	ENSGALT00000021514	XLOC_000537	PYROXD1	TSS1084	1:65351680-65390502	1931	-	3.08672	1.60127	4.57216	OK	2.21816	0.932438	3.50389	OK	2.95421	1.73378	4.17463	OK
TCONS_00001670	=	ENSGALT00000056463	XLOC_000538	GOLT1B	TSS1085	1:65390669-65504257	5319	-	14.1715	6.05068	22.2923	OK	14.8924	5.75786	24.0269	OK	16.6599	7.52784	25.792	OK
TCONS_00001671	=	ENSGALT00000060053	XLOC_000538	GOLT1B	TSS1085	1:65390669-65504257	1367	-	13.2881	0	28.6882	OK	20.2868	0	42.3546	OK	16.8818	0	34.91	OK
TCONS_00001672	j	ENSGALT00000021521	XLOC_000538	BCAT1	TSS1085	1:65390669-65504257	9957	-	0.351955	0	1.22874	OK	2.16987	0	4.50864	OK	0.898436	0	2.58532	OK
TCONS_00001673	j	ENSGALT00000021521	XLOC_000538	BCAT1	TSS1086	1:65390669-65504257	9362	-	22.6546	12.1168	33.1924	OK	27.925	13.5647	42.2853	OK	20.897	12.4565	29.3376	OK
TCONS_00001674	j	ENSGALT00000021521	XLOC_000538	BCAT1	TSS1087	1:65390669-65504257	8261	-	55.3275	40.7758	69.8792	OK	59.2875	42.2306	76.3444	OK	58.0524	43.6993	72.4054	OK
TCONS_00001675	=	ENSGALT00000053757	XLOC_000538	ENSGALG00000038347	TSS1088	1:65390669-65504257	668	-	0.421381	0	5.01378	OK	0.397717	0	5.40717	OK	0.327863	0	4.45693	OK
TCONS_00001676	j	ENSGALT00000021521	XLOC_000538	BCAT1	TSS1088	1:65390669-65504257	8593	-	0.0135643	0	0.203145	OK	0.476338	0	1.63638	OK	0.30117	0	1.14353	OK
TCONS_00001677	j	ENSGALT00000021521	XLOC_000538	BCAT1	TSS1089	1:65390669-65504257	8263	-	0.693817	0	3.00782	OK	1.76055	0	6.85527	OK	0.0127645	0	0.200339	OK
TCONS_00001678	j	ENSGALT00000021521	XLOC_000538	BCAT1	TSS1090	1:65390669-65504257	9355	-	2.98431	0.273832	5.69479	OK	5.44153	1.52716	9.35591	OK	4.17292	0.661608	7.68424	OK
TCONS_00001679	j	ENSGALT00000021521	XLOC_000538	BCAT1	TSS1091	1:65390669-65504257	8336	-	0.726533	0	2.37942	OK	0.304055	0	1.32081	OK	0.131632	0	0.741194	OK
TCONS_00001680	j	ENSGALT00000080713	XLOC_000539	SOX5	TSS1092	1:65507407-66232440	12014	-	0.180156	0.0481195	0.312193	OK	0.614235	0.185145	1.04333	OK	0.341422	0.114946	0.567898	OK
TCONS_00001681	=	ENSGALT00000073805	XLOC_000540	ENSGALG00000036457	TSS1099	1:65507407-66232440	110	-	0	0	0.65632	OK	0	0	0.65632	OK	0	0	0.65632	OK
TCONS_00001682	=	ENSGALT00000043941	XLOC_000541	ENSGALG00000026508	TSS1100	1:65507407-66232440	110	-	0	0	0.65632	OK	0	0	0.65632	OK	0	0	0.65632	OK
TCONS_00001683	=	ENSGALT00000042777	XLOC_000542	ENSGALG00000026346	TSS1101	1:65507407-66232440	10334	-	0.134061	0	0.26818	OK	1.11744	0.527713	1.70718	OK	0.479212	0.174394	0.78403	OK
TCONS_00001685	-	-	XLOC_000543	-	TSS1103	1:65507407-66232440	6166	-	0.0994572	0	0.238345	OK	1.02506	0.289598	1.76052	OK	0.399207	0.0593758	0.739039	OK
TCONS_00001686	j	ENSGALT00000080713	XLOC_000539	SOX5	TSS1093	1:65507407-66232440	21743	-	0.19571	0.0916967	0.299723	OK	0.628714	0.327836	0.929592	OK	0.291114	0.139346	0.442882	OK
TCONS_00001687	=	ENSGALT00000073770	XLOC_000544	ENSGALG00000039016	TSS1104	1:65507407-66232440	3617	-	0.127056	0	0.357874	OK	0.411209	0	1.01426	OK	0.225712	0	0.571055	OK
TCONS_00001688	-	-	XLOC_000539	-	TSS1094	1:65507407-66232440	1950	-	0.160329	0	0.489878	OK	0.606976	0	1.97606	OK	0.211257	0	0.671528	OK
TCONS_00001689	=	ENSGALT00000043069	XLOC_000545	ENSGALG00000025962	TSS1105	1:65507407-66232440	1162	-	0.130442	0	0.549237	OK	0.297915	0	1.33894	OK	0.198534	0	0.811051	OK
TCONS_00001691	=	ENSGALT00000075934	XLOC_000546	ENSGALG00000038004	TSS1107	1:65507407-66232440	110	-	0	0	0.65632	OK	0	0	0.65632	OK	0	0	0.65632	OK
TCONS_00001693	=	ENSGALT00000045416	XLOC_000547	ENSGALG00000027246	TSS1108	1:65507407-66232440	1146	-	0.160025	0	0.706201	OK	0.371892	0	1.76326	OK	0.113661	0	0.674696	OK
TCONS_00001694	=	ENSGALT00000042882	XLOC_000548	gga-mir-6608-2	TSS1109	1:65507407-66232440	110	-	0	0	0.65632	OK	0	0	0.65632	OK	0	0	0.65632	OK
TCONS_00001695	=	ENSGALT00000050328	XLOC_000549	gga-mir-6608-2	TSS1110	1:65507407-66232440	110	-	0	0	0.65632	OK	0	0	0.65632	OK	0	0	0.65632	OK
TCONS_00001696	=	ENSGALT00000045533	XLOC_000550	gga-mir-6608-1	TSS1111	1:65507407-66232440	110	-	0	0	0.65632	OK	0	0	0.65632	OK	0	0	0.65632	OK
TCONS_00001697	j	ENSGALT00000080713	XLOC_000539	SOX5	TSS1095	1:65507407-66232440	7929	-	0.438657	0.0447259	0.832588	OK	0.341061	0	0.827184	OK	0.191341	0	0.439666	OK
TCONS_00001698	=	ENSGALT00000080713	XLOC_000539	SOX5	TSS1096	1:65507407-66232440	2319	-	0.507562	0	1.1102	OK	0.222874	0	0.915222	OK	0.230694	0	0.732433	OK
TCONS_00001699	j	ENSGALT00000080713	XLOC_000539	SOX5	TSS1097	1:65507407-66232440	7519	-	0.282351	0	1.04583	OK	0.597829	0	1.38018	OK	0.424507	0.0979173	0.751096	OK
TCONS_00001700	j	ENSGALT00000080713	XLOC_000539	SOX5	TSS1097	1:65507407-66232440	7514	-	0.309849	0	0.797709	OK	0.103972	0	0.351538	OK	0.0271547	0	0.1212	OK
TCONS_00001701	j	ENSGALT00000080713	XLOC_000539	SOX5	TSS1098	1:65507407-66232440	7230	-	0.0227993	0	0.105882	OK	0.161808	0	0.523929	OK	0.0283813	0	0.162729	OK
TCONS_00001702	j	ENSGALT00000021580	XLOC_000551	C2CD5	TSS1112	1:66555332-66624178	8010	-	0.955146	0.421551	1.48874	OK	1.08506	0.353587	1.81654	OK	0.604496	0.140839	1.06815	OK
TCONS_00001703	=	ENSGALT00000021580	XLOC_000551	C2CD5	TSS1113	1:66555332-66624178	3246	-	0.995719	0.00351197	1.98793	OK	0.865572	0	2.06073	OK	0.373589	0	1.1072	OK
TCONS_00001704	j	ENSGALT00000021580	XLOC_000551	C2CD5	TSS1114	1:66555332-66624178	4734	-	0.734063	0	1.64112	OK	0.755187	0	1.58	OK	0.539779	0	1.19802	OK
TCONS_00001705	j	ENSGALT00000021580	XLOC_000551	C2CD5	TSS1114	1:66555332-66624178	5574	-	0.475198	0	1.04696	OK	0.497125	0	1.25145	OK	0.214291	0	0.725823	OK
TCONS_00001706	j	ENSGALT00000021580	XLOC_000551	C2CD5	TSS1114	1:66555332-66624178	4648	-	3.55145	2.21036	4.89253	OK	3.43541	1.44007	5.43074	OK	3.37518	1.36974	5.38061	OK
TCONS_00001707	j	ENSGALT00000021580	XLOC_000551	C2CD5	TSS1114	1:66555332-66624178	4750	-	1.08311	0.193321	1.97289	OK	0.783074	0	1.60523	OK	0.89461	0.0747038	1.71452	OK
TCONS_00001708	j	ENSGALT00000021580	XLOC_000551	C2CD5	TSS1114	1:66555332-66624178	4657	-	0.519819	0	1.09598	OK	2.40862	0.869184	3.94805	OK	0.87516	0	1.79291	OK
TCONS_00001709	j	ENSGALT00000021580	XLOC_000551	C2CD5	TSS1114	1:66555332-66624178	4555	-	1.69757	0.785838	2.6093	OK	7.19231	4.26279	10.1218	OK	3.26268	1.82463	4.70073	OK
TCONS_00001710	j	ENSGALT00000021580	XLOC_000551	C2CD5	TSS1115	1:66555332-66624178	5324	-	1.99429	0.950096	3.03848	OK	5.89576	3.81849	7.97304	OK	3.43795	2.11629	4.75961	OK
TCONS_00001711	j	ENSGALT00000021583	XLOC_000552	ST8SIA1	TSS1116	1:66641207-66770481	14071	-	0.0540167	0	0.226956	OK	0	0	0.00527615	OK	0.134602	0	0.473827	OK
TCONS_00001712	j	ENSGALT00000021583	XLOC_000552	ST8SIA1	TSS1116	1:66641207-66770481	14054	-	0.140721	0	0.40214	OK	0.0438746	0	0.155377	OK	0.0390794	0	0.147158	OK
TCONS_00001713	=	ENSGALT00000021583	XLOC_000552	ST8SIA1	TSS1116	1:66641207-66770481	14164	-	1.28733	0.965864	1.6088	OK	1.18676	0.476739	1.89678	OK	0.978903	0	2.03138	OK
TCONS_00001714	j	ENSGALT00000021583	XLOC_000552	ST8SIA1	TSS1117	1:66641207-66770481	14072	-	0.000458981	0	0.00759197	OK	0.249388	0	0.664415	OK	0.265292	0	0.932988	OK
TCONS_00001715	j	ENSGALT00000021583	XLOC_000552	ST8SIA1	TSS1118	1:66641207-66770481	13683	-	0.00169829	0	0.0132923	OK	0.000130814	0	0.00552441	OK	0.0360932	0	0.147023	OK
TCONS_00001716	j	ENSGALT00000021583	XLOC_000552	ST8SIA1	TSS1119	1:66641207-66770481	13640	-	0.148575	0	0.392981	OK	0.155015	0	0.630971	OK	0.000232516	0	0.00557136	OK
TCONS_00001717	j	ENSGALT00000021594	XLOC_000553	C3AR1	TSS1120	1:66846830-66850139	1713	-	0.0546255	0	0.255287	OK	0.19118	0	0.426849	OK	0.0468435	0	0.152087	OK
TCONS_00001718	=	ENSGALT00000021594	XLOC_000553	C3AR1	TSS1120	1:66846830-66850139	1845	-	0.111404	0	0.279738	OK	0.0196074	0	0.215834	OK	0.0248933	0	0.107184	OK
TCONS_00001719	=	ENSGALT00000021604	XLOC_000554	ENSGALG00000013226	TSS1121	1:66881496-66887420	927	-	0	0	0	OK	0.0482455	0	0.164996	OK	0	0	0	OK
TCONS_00001720	j	ENSGALT00000021626	XLOC_000555	ABCC9	TSS1122	1:66925885-67001401	6391	-	0.0903827	0	0.190291	OK	0.0206869	0	0.080847	OK	0.0787624	0	0.24558	OK
TCONS_00001721	j	ENSGALT00000021626	XLOC_000555	ABCC9	TSS1122	1:66925885-67001401	6566	-	0.0454832	0	0.183505	OK	0	0	0.0101025	OK	0.0122816	0	0.0564101	OK
TCONS_00001722	j	ENSGALT00000021626	XLOC_000555	ABCC9	TSS1122	1:66925885-67001401	6439	-	0.482574	0.278019	0.687129	OK	0.00116794	0	0.0114393	OK	0.172845	0	0.46402	OK
TCONS_00001723	j	ENSGALT00000021626	XLOC_000555	ABCC9	TSS1122	1:66925885-67001401	6407	-	2.87913e-06	0	0.010175	OK	0	0	0.0103656	OK	0.0505553	0	0.208	OK
TCONS_00001724	j	ENSGALT00000021626	XLOC_000555	ABCC9	TSS1122	1:66925885-67001401	6494	-	0.0916482	0	0.188545	OK	0.0660319	0	0.224816	OK	0.103967	0	0.266283	OK
TCONS_00001725	j	ENSGALT00000021626	XLOC_000555	ABCC9	TSS1123	1:66925885-67001401	6405	-	0.0760942	0	0.227122	OK	0.0923465	0	0.223372	OK	7.50566e-06	0	0.0103236	OK
TCONS_00001726	j	ENSGALT00000021626	XLOC_000555	ABCC9	TSS1124	1:66925885-67001401	4730	-	0	0	0.013671	OK	0	0	0.0138555	OK	0.0125657	0	0.0617295	OK
TCONS_00001727	j	ENSGALT00000021626	XLOC_000555	ABCC9	TSS1124	1:66925885-67001401	6302	-	0	0	0.0103519	OK	0	0	0.0105426	OK	0	0	0.0105149	OK
TCONS_00001728	j	ENSGALT00000049266	XLOC_000556	KCNJ8	TSS1125	1:67008985-67017049	3707	-	1.62444e-05	0	0.0207559	OK	0.0993486	0	0.32536	OK	2.90056e-05	0	0.0208364	OK
TCONS_00001729	=	ENSGALT00000049266	XLOC_000556	KCNJ8	TSS1126	1:67008985-67017049	3845	-	0.578423	0.250853	0.905993	OK	0.291898	0.0408637	0.542932	OK	0.346266	0.124188	0.568344	OK
TCONS_00001730	j	ENSGALT00000049266	XLOC_000556	KCNJ8	TSS1126	1:67008985-67017049	4027	-	0.182077	0	0.388305	OK	0.0663341	0	0.269288	OK	0.116424	0	0.25879	OK
TCONS_00001731	=	ENSGALT00000044443	XLOC_000556	KCNJ8	TSS1126	1:67008985-67017049	3455	-	0.256001	0	0.512903	OK	0.0578186	0	0.231321	OK	0.246729	0.0417915	0.451667	OK
TCONS_00001732	j	ENSGALT00000049266	XLOC_000556	KCNJ8	TSS1127	1:67008985-67017049	3230	-	0.0464065	0	0.197665	OK	0.0400554	0	0.202917	OK	0.0559214	0	0.175371	OK
TCONS_00001733	=	ENSGALT00000052417	XLOC_000557	LDHB	TSS1128	1:67084336-67094047	1386	-	9.91124	0	34.139	OK	14.7091	0	36.0399	OK	16.9905	0	39.4923	OK
TCONS_00001734	=	ENSGALT00000085381	XLOC_000557	LDHB	TSS1128	1:67084336-67094047	1276	-	53.7526	26.8999	80.6053	OK	29.1284	12.9345	45.3223	OK	36.058	8.57715	63.5388	OK
TCONS_00001735	=	ENSGALT00000087941	XLOC_000557	LDHB	TSS1129	1:67084336-67094047	1267	-	0.154073	0	1.06747	OK	0.160624	0	0.983788	OK	0.178176	0	1.14033	OK
TCONS_00001736	=	ENSGALT00000088075	XLOC_000557	LDHB	TSS1130	1:67084336-67094047	1060	-	151.845	117.806	185.884	OK	115.788	86.7511	144.824	OK	142.397	111.574	173.22	OK
TCONS_00001737	=	ENSGALT00000021664	XLOC_000558	GYS2	TSS1131	1:67102123-67141501	2112	-	0.0281369	0	0.0733529	OK	0.0135627	0	0.0461738	OK	0.0056007	0	0.0395135	OK
TCONS_00001738	j	ENSGALT00000022697	XLOC_000559	LRMP	TSS1132	1:67196313-67215800	2638	-	0.00318276	0	0.0366979	OK	0	0	0.0238529	OK	0	0	0.0236607	OK
TCONS_00001739	j	ENSGALT00000022697	XLOC_000559	LRMP	TSS1132	1:67196313-67215800	2988	-	0.0469985	0	0.159493	OK	0.0508646	0	0.210133	OK	0.0378177	0	0.162002	OK
TCONS_00001740	j	ENSGALT00000022697	XLOC_000559	LRMP	TSS1132	1:67196313-67215800	2622	-	0	0	0.0236831	OK	0	0	0.0238622	OK	0	0	0.023663	OK
TCONS_00001741	j	ENSGALT00000022697	XLOC_000559	LRMP	TSS1132	1:67196313-67215800	2641	-	0.0787985	0	0.368662	OK	0.178807	0	0.717355	OK	0.068473	0	0.29382	OK
TCONS_00001742	j	ENSGALT00000022697	XLOC_000559	LRMP	TSS1133	1:67196313-67215800	2348	-	0.0906919	0	0.33277	OK	0.641468	0	1.48792	OK	0.187893	0	0.543169	OK
TCONS_00001743	j	ENSGALT00000022697	XLOC_000559	LRMP	TSS1133	1:67196313-67215800	2469	-	0.43325	0.102388	0.764112	OK	0.848891	0.211246	1.48654	OK	0.371777	0	0.765324	OK
TCONS_00001744	-	-	XLOC_000559	-	TSS1134	1:67196313-67215800	1359	-	0.903525	0.220281	1.58677	OK	1.76385	0.434697	3.093	OK	0.81294	0.153573	1.47231	OK
TCONS_00001745	j	ENSGALT00000022697	XLOC_000559	LRMP	TSS1134	1:67196313-67215800	3513	-	0.396516	0.103871	0.689161	OK	0.937764	0.377649	1.49788	OK	0.202039	0	0.528881	OK
TCONS_00001746	j	ENSGALT00000022697	XLOC_000559	LRMP	TSS1134	1:67196313-67215800	2197	-	0.767851	0.327896	1.20781	OK	1.56127	0.591306	2.53123	OK	0.625901	0.172345	1.07946	OK
TCONS_00001747	j	ENSGALT00000022697	XLOC_000559	LRMP	TSS1134	1:67196313-67215800	3420	-	0.249983	0	0.545392	OK	0.151985	0	0.586579	OK	0.347552	0.088589	0.606515	OK
TCONS_00001748	=	ENSGALT00000076303	XLOC_000559	gga-mir-7451	TSS1135	1:67196313-67215800	55	-	0	0	1.31264	OK	0	0	1.31264	OK	0	0	1.31264	OK
TCONS_00001749	=	ENSGALT00000022724	XLOC_000560	ETFRF1	TSS1136	1:67235340-67263660	932	-	4.30923	0	9.03867	OK	1.67694	0	5.19899	OK	3.77242	0	8.73111	OK
TCONS_00001750	=	ENSGALT00000070978	XLOC_000560	ETFRF1	TSS1137	1:67235340-67263660	958	-	1.31386	0	3.71552	OK	1.12707	0	3.6767	OK	1.03918	0	3.3789	OK
TCONS_00001751	j	ENSGALT00000022736	XLOC_000561	ENSGALG00000014041	TSS1138	1:67546583-67629251	9439	-	4.33973	2.74646	5.933	OK	5.81766	2.28651	9.34881	OK	3.78656	1.91662	5.65651	OK
TCONS_00001752	j	ENSGALT00000022736	XLOC_000561	ENSGALG00000014041	TSS1139	1:67546583-67629251	8236	-	0.00058512	0	0.0205345	OK	0.544037	0	1.2517	OK	0.158033	0	0.753384	OK
TCONS_00001753	j	ENSGALT00000022736	XLOC_000561	ENSGALG00000014041	TSS1139	1:67546583-67629251	7653	-	0.283433	0	0.766035	OK	0.246201	0	0.819767	OK	0.319735	0	0.822028	OK
TCONS_00001754	j	ENSGALT00000022736	XLOC_000561	ENSGALG00000014041	TSS1139	1:67546583-67629251	8595	-	5.99819	3.7187	8.27768	OK	6.17642	3.84865	8.50419	OK	4.75427	2.48111	7.02743	OK
TCONS_00001755	j	ENSGALT00000022736	XLOC_000561	ENSGALG00000014041	TSS1140	1:67546583-67629251	8121	-	2.38128	0.454063	4.30849	OK	4.75107	0.801052	8.70108	OK	4.18239	1.68838	6.6764	OK
TCONS_00001756	j	ENSGALT00000022736	XLOC_000561	ENSGALG00000014041	TSS1140	1:67546583-67629251	3951	-	0.172512	0	0.649938	OK	0.15916	0	0.690922	OK	0.071498	0	0.38874	OK
TCONS_00001757	j	ENSGALT00000022736	XLOC_000561	ENSGALG00000014041	TSS1141	1:67546583-67629251	8475	-	0.312164	0	1.11796	OK	0.153923	0	0.772359	OK	0.073916	0	0.321348	OK
TCONS_00001758	-	-	XLOC_000561	-	TSS1141	1:67546583-67629251	627	-	3.01321	0	10.0866	OK	3.51935	0	12.2105	OK	3.27072	0	10.665	OK
TCONS_00001759	j	ENSGALT00000022736	XLOC_000561	ENSGALG00000014041	TSS1142	1:67546583-67629251	8926	-	1.53779	0.432256	2.64332	OK	1.68563	0.38594	2.98532	OK	1.44359	0.487885	2.39929	OK
TCONS_00001760	-	-	XLOC_000561	-	TSS1143	1:67546583-67629251	562	-	3.28633	0	10.8321	OK	3.56739	0	12.5759	OK	2.36621	0	8.73378	OK
TCONS_00001761	j	ENSGALT00000022736	XLOC_000561	ENSGALG00000014041	TSS1144	1:67546583-67629251	8516	-	1.08062	0.102787	2.05845	OK	1.85934	0.630588	3.08809	OK	1.54053	0.42207	2.65898	OK
TCONS_00001762	j	ENSGALT00000022736	XLOC_000561	ENSGALG00000014041	TSS1144	1:67546583-67629251	7585	-	0	0	0.00855	OK	0	0	0.00869342	OK	0	0	0.00865083	OK
TCONS_00001763	j	ENSGALT00000022736	XLOC_000561	ENSGALG00000014041	TSS1144	1:67546583-67629251	8519	-	0.0186475	0	0.122392	OK	0.133106	0	0.474352	OK	0.0394734	0	0.194794	OK
TCONS_00001764	=	ENSGALT00000022736	XLOC_000561	ENSGALG00000014041	TSS1145	1:67546583-67629251	351	-	2.62026	0	13.133	OK	3.85786	0	18.4386	OK	3.1729	0	14.7348	OK
TCONS_00001765	=	ENSGALT00000022738	XLOC_000562	SSPN	TSS1146	1:67664842-67684950	3127	-	13.0134	10.336	15.6908	OK	8.98512	7.04857	10.9217	OK	11.9525	9.47358	14.4314	OK
TCONS_00001766	=	ENSGALT00000058380	XLOC_000563	ENSGALG00000031309	TSS1147	1:67709478-67984428	3106	-	0.374494	0	1.19971	OK	0.521017	0	1.56874	OK	0.309242	0	0.963987	OK
TCONS_00001767	=	ENSGALT00000022805	XLOC_000564	FGFR1OP2	TSS1148	1:68045363-68056671	3098	-	11.9115	9.54104	14.2819	OK	22.404	18.2232	26.5847	OK	14.8402	11.9487	17.7317	OK
TCONS_00001768	=	ENSGALT00000044701	XLOC_000565	MED21	TSS1149	1:68058503-68086093	1514	-	5.48031	1.9098	9.05082	OK	4.24042	0.71586	7.76498	OK	5.36427	1.57279	9.15575	OK
TCONS_00001769	=	ENSGALT00000090258	XLOC_000565	MED21	TSS1149	1:68058503-68086093	1127	-	17.7063	9.76625	25.6464	OK	11.7362	4.73597	18.7365	OK	19.7256	11.0676	28.3836	OK
TCONS_00001770	-	-	XLOC_000566	-	TSS1150	1:68099206-68134711	1523	-	0.115669	0	0.236145	OK	0.26569	0.0704569	0.460924	OK	0.509433	0.227918	0.790948	OK
TCONS_00001771	j	ENSGALT00000067928	XLOC_000567	STK38L	TSS1151	1:68136768-68228416	9195	-	18.6275	14.7374	22.5175	OK	62.6784	51.4142	73.9426	OK	18.7222	14.7597	22.6846	OK
TCONS_00001772	=	ENSGALT00000022818	XLOC_000567	STK38L	TSS1151	1:68136768-68228416	1564	-	1.55817	0	4.58467	OK	5.87247	0	14.0169	OK	2.60418	0	6.15778	OK
TCONS_00001773	=	ENSGALT00000067928	XLOC_000567	STK38L	TSS1152	1:68136768-68228416	1449	-	5.1794	0	10.7159	OK	12.8711	1.12537	24.6168	OK	4.26315	0	8.71585	OK
TCONS_00001774	j	ENSGALT00000022820	XLOC_000568	ARNTL2	TSS1153	1:68136768-68228416	3887	-	7.66534	3.94035	11.3903	OK	5.11626	0	11.2633	OK	4.53353	0.486475	8.58059	OK
TCONS_00001775	=	ENSGALT00000022820	XLOC_000568	ARNTL2	TSS1154	1:68136768-68228416	3244	-	4.71907	0.914918	8.52322	OK	5.42749	0	10.9094	OK	4.23977	1.0854	7.39414	OK
TCONS_00001776	j	ENSGALT00000022820	XLOC_000568	ARNTL2	TSS1155	1:68136768-68228416	3732	-	0.372552	0	1.18713	OK	0.223408	0	1.23679	OK	0.343488	0	1.13209	OK
TCONS_00001777	j	ENSGALT00000022820	XLOC_000568	ARNTL2	TSS1155	1:68136768-68228416	3749	-	0.397829	0	1.62848	OK	1.14955	0	4.06391	OK	2.32877	0	6.38126	OK
TCONS_00001778	-	-	XLOC_000569	-	TSS1156	1:68241600-68246263	1442	-	0.0879217	0	0.226564	OK	0.960641	0.427117	1.49416	OK	0.278827	0	0.580448	OK
TCONS_00001779	=	ENSGALT00000022836	XLOC_000570	PPFIBP1	TSS1157	1:68253133-68353073	5988	-	6.51797	2.87198	10.164	OK	9.76596	3.19946	16.3325	OK	8.00401	3.80056	12.2075	OK
TCONS_00001780	j	ENSGALT00000022836	XLOC_000570	PPFIBP1	TSS1157	1:68253133-68353073	5988	-	17.7914	11.6474	23.9354	OK	19.732	9.41406	30.0498	OK	17.2789	11.2253	23.3325	OK
TCONS_00001781	j	ENSGALT00000022836	XLOC_000570	PPFIBP1	TSS1157	1:68253133-68353073	6021	-	5.77467	2.23424	9.3151	OK	2.2283	0	5.58456	OK	5.24369	1.87282	8.61455	OK
TCONS_00001782	j	ENSGALT00000022836	XLOC_000570	PPFIBP1	TSS1157	1:68253133-68353073	5955	-	21.8123	15.1806	28.444	OK	82.1892	62.6976	101.681	OK	27.6836	19.8971	35.4702	OK
TCONS_00001783	j	ENSGALT00000022836	XLOC_000570	PPFIBP1	TSS1158	1:68253133-68353073	5900	-	0.822288	0	2.82153	OK	0.427926	0	1.72128	OK	0	0	0.010614	OK
TCONS_00001784	j	ENSGALT00000022836	XLOC_000570	PPFIBP1	TSS1159	1:68253133-68353073	5809	-	0.241158	0	1.36844	OK	0	0	0.0108737	OK	0	0	0.0107783	OK
TCONS_00001785	=	ENSGALT00000022837	XLOC_000570	PPFIBP1	TSS1160	1:68253133-68353073	5771	-	1.31027	0	3.11573	OK	1.58141	0	4.36943	OK	0.812424	0	2.25258	OK
TCONS_00001786	=	ENSGALT00000059512	XLOC_000571	ENSGALG00000014126	TSS1161	1:68381260-68385975	867	-	0	0	0	OK	0.130457	0	0.315068	OK	0.0794877	0	0.208879	OK
TCONS_00001787	=	ENSGALT00000030515	XLOC_000572	ENSGALG00000019262	TSS1162	1:68393867-68394452	585	-	0.057488	0	0.221119	OK	0	0	0	OK	0	0	0	OK
TCONS_00001788	=	ENSGALT00000022909	XLOC_000573	BIK	TSS1163	1:68563258-68575275	1031	-	0.457015	0.0953683	0.818663	OK	0.732673	0.263917	1.20143	OK	0.628115	0.196066	1.06016	OK
TCONS_00001789	=	ENSGALT00000022911	XLOC_000574	TSPO	TSS1164	1:68576642-68592207	1104	-	15.4481	9.41178	21.4844	OK	6.81503	3.77138	9.85867	OK	10.8256	6.55169	15.0996	OK
TCONS_00001790	-	-	XLOC_000575	-	TSS1165	1:68619771-68827037	6157	-	0.113834	0.0189869	0.208682	OK	0.0442129	0	0.10278	OK	0.0833739	0	0.207771	OK
TCONS_00001791	=	ENSGALT00000044112	XLOC_000576	RF02271	TSS1166	1:68619771-68827037	176	-	0	0	0.4102	OK	0	0	0.4102	OK	0	0	0.4102	OK
TCONS_00001793	=	ENSGALT00000054022	XLOC_000577	MPPED1	TSS1167	1:68879642-68943519	4600	-	0.296174	0	0.621507	OK	0.302239	0	0.620176	OK	0.436849	0.0311967	0.842501	OK
TCONS_00001794	=	ENSGALT00000022942	XLOC_000577	MPPED1	TSS1168	1:68879642-68943519	1997	-	0.965395	0.0722321	1.85856	OK	0.486112	0	1.0338	OK	0.833548	0.0321539	1.63494	OK
TCONS_00001795	j	ENSGALT00000054022	XLOC_000577	MPPED1	TSS1168	1:68879642-68943519	3839	-	0.346526	0	0.843992	OK	0.138929	0	0.403198	OK	0.70558	0.138583	1.27258	OK
TCONS_00001796	j	ENSGALT00000054022	XLOC_000577	MPPED1	TSS1169	1:68879642-68943519	4813	-	0.105023	0	0.3307	OK	0.284808	0	0.764885	OK	0.101978	0	0.312328	OK
TCONS_00001797	j	ENSGALT00000054022	XLOC_000577	MPPED1	TSS1169	1:68879642-68943519	4441	-	0.632221	0	1.42523	OK	0.0590786	0	0.280785	OK	0.32867	0	1.25331	OK
TCONS_00001798	j	ENSGALT00000054022	XLOC_000577	MPPED1	TSS1169	1:68879642-68943519	4172	-	0.524483	0	1.47936	OK	0.629804	0	1.34304	OK	0.690948	0	1.67826	OK
TCONS_00001799	j	ENSGALT00000054022	XLOC_000577	MPPED1	TSS1169	1:68879642-68943519	4337	-	0.13586	0	0.580876	OK	0.261221	0	0.757114	OK	0.274225	0	0.977973	OK
TCONS_00001800	=	ENSGALT00000049928	XLOC_000577	MPPED1	TSS1170	1:68879642-68943519	3808	-	0.191051	0	0.579202	OK	0	0	0.0175671	OK	0.107101	0	0.337587	OK
TCONS_00001801	j	ENSGALT00000054022	XLOC_000577	MPPED1	TSS1171	1:68879642-68943519	15239	-	0.914206	0.620541	1.20787	OK	0.693075	0.470064	0.916086	OK	1.00047	0.615382	1.38555	OK
TCONS_00001802	j	ENSGALT00000054022	XLOC_000577	MPPED1	TSS1172	1:68879642-68943519	7296	-	0.249204	0	0.508719	OK	0.258683	0	0.533531	OK	0.173077	0	0.413384	OK
TCONS_00001803	x	ENSGALT00000022945	XLOC_000578	SULT4A1	TSS1173	1:69073297-69135295	20392	-	0.0973904	0.0145895	0.180191	OK	0.267907	0.0593416	0.476473	OK	0.293372	0.0489035	0.53784	OK
TCONS_00001804	x	ENSGALT00000022945	XLOC_000578	SULT4A1	TSS1173	1:69073297-69135295	19670	-	0.614496	0.418575	0.810416	OK	0.793794	0.474627	1.11296	OK	0.556935	0.311169	0.802702	OK
TCONS_00001805	j	ENSGALT00000048081	XLOC_000579	SAMM50	TSS1174	1:69135458-69171235	5483	-	36.3848	29.9603	42.8094	OK	17.2487	14.0405	20.4569	OK	32.7384	26.8378	38.639	OK
TCONS_00001806	j	ENSGALT00000048081	XLOC_000579	SAMM50	TSS1174	1:69135458-69171235	5485	-	0.0898954	0	0.403958	OK	0	0	0.0146289	OK	0.0588672	0	0.302893	OK
TCONS_00001807	j	ENSGALT00000048081	XLOC_000579	SAMM50	TSS1174	1:69135458-69171235	5483	-	0.000770586	0	0.0327654	OK	0.0287849	0	0.156338	OK	0.092676	0	0.477692	OK
TCONS_00001808	j	ENSGALT00000048081	XLOC_000579	SAMM50	TSS1174	1:69135458-69171235	5560	-	0.131713	0	0.51831	OK	0	0	0.0144785	OK	0.0561497	0	0.298877	OK
TCONS_00001809	j	ENSGALT00000048081	XLOC_000579	SAMM50	TSS1174	1:69135458-69171235	5558	-	0	0	0.0141576	OK	0	0	0.0144809	OK	0	0	0.0143306	OK
TCONS_00001810	j	ENSGALT00000073442	XLOC_000579	ENSGALG00000029308	TSS1174	1:69135458-69171235	1429	-	0	0	0.0616823	OK	0.0485763	0	0.417739	OK	0	0	0.0620795	OK
TCONS_00001811	j	ENSGALT00000073442	XLOC_000579	ENSGALG00000029308	TSS1174	1:69135458-69171235	1493	-	0.50446	0	2.04867	OK	0	0	0.0604572	OK	0.329847	0	1.51985	OK
TCONS_00001812	=	ENSGALT00000073442	XLOC_000579	ENSGALG00000029308	TSS1174	1:69135458-69171235	1367	-	2.55542	0	6.23905	OK	1.34742	0	3.26737	OK	3.44728	0	7.61976	OK
TCONS_00001813	j	ENSGALT00000073442	XLOC_000579	ENSGALG00000029308	TSS1175	1:69135458-69171235	1277	-	0.349373	0	1.87718	OK	0.0835148	0	0.525109	OK	0.172887	0	1.05759	OK
TCONS_00001814	-	-	XLOC_000579	-	TSS1176	1:69135458-69171235	2747	-	1.09213	0	2.86117	OK	0.586172	0	1.5398	OK	1.1201	0	2.65564	OK
TCONS_00001815	=	ENSGALT00000022966	XLOC_000580	PARVB	TSS1177	1:69177859-69242531	4869	-	38.6349	30.6645	46.6052	OK	77.0587	54.9874	99.1301	OK	43.8942	34.0819	53.7065	OK
TCONS_00001816	=	ENSGALT00000087649	XLOC_000580	PARVB	TSS1178	1:69177859-69242531	1396	-	1.85512	0	5.10864	OK	6.44865	0	14.1964	OK	2.11846	0	5.75705	OK
TCONS_00001817	=	ENSGALT00000057912	XLOC_000580	PARVB	TSS1179	1:69177859-69242531	984	-	4.43946	0	14.1899	OK	2.61666	0	12.071	OK	2.67339	0	9.60044	OK
TCONS_00001818	j	ENSGALT00000022966	XLOC_000580	PARVB	TSS1180	1:69177859-69242531	4432	-	0.120264	0	0.595348	OK	6.08147	0	21.01	OK	1.46184	0	6.02755	OK
TCONS_00001819	j	ENSGALT00000022966	XLOC_000580	PARVB	TSS1181	1:69177859-69242531	4511	-	9.81795	4.20536	15.4305	OK	4.20546	0.387788	8.02312	OK	6.2018	2.46742	9.93618	OK
TCONS_00001820	j	ENSGALT00000022966	XLOC_000580	PARVB	TSS1182	1:69177859-69242531	4313	-	0	0	0.0169672	OK	2.27724	0	8.12037	OK	0.00171912	0	0.0534921	OK
TCONS_00001821	=	ENSGALT00000022970	XLOC_000581	PARVG	TSS1183	1:69243498-69263255	957	-	0	0	0.0801315	OK	0	0	0.0812001	OK	0	0	0.080662	OK
TCONS_00001822	j	ENSGALT00000022970	XLOC_000581	PARVG	TSS1183	1:69243498-69263255	11321	-	0.165215	0.0812824	0.249148	OK	1.09505	0.798225	1.39188	OK	0.298359	0.168274	0.428445	OK
TCONS_00001823	j	ENSGALT00000022970	XLOC_000581	PARVG	TSS1183	1:69243498-69263255	6015	-	0.25021	0.00951285	0.490906	OK	0.139351	0	0.305212	OK	0.193208	0.0137121	0.372703	OK
TCONS_00001824	j	ENSGALT00000022970	XLOC_000581	PARVG	TSS1184	1:69243498-69263255	5453	-	0.0645179	0	0.177966	OK	0.311799	0.0355121	0.588086	OK	0.0737185	0	0.168098	OK
TCONS_00001825	j	ENSGALT00000022970	XLOC_000581	PARVG	TSS1185	1:69243498-69263255	5184	-	0.0722674	0	0.201233	OK	0	0	0.0153656	OK	0	0	0.0151467	OK
TCONS_00001826	j	ENSGALT00000022984	XLOC_000582	PRR5	TSS1186	1:69763111-69850915	4467	-	0.393009	0.0387085	0.747309	OK	0.40284	0	0.829312	OK	0.191607	0	0.429775	OK
TCONS_00001827	j	ENSGALT00000022984	XLOC_000582	PRR5	TSS1186	1:69763111-69850915	4328	-	0.0662587	0	0.271053	OK	0.0587622	0	0.184944	OK	0.0320547	0	0.159347	OK
TCONS_00001828	j	ENSGALT00000022984	XLOC_000582	PRR5	TSS1186	1:69763111-69850915	4608	-	0.458898	0.10482	0.812976	OK	0.631844	0	1.41698	OK	0.315226	0.0345163	0.595935	OK
TCONS_00001829	=	ENSGALT00000022984	XLOC_000582	PRR5	TSS1186	1:69763111-69850915	2067	-	4.64221	2.53458	6.74984	OK	7.61459	4.05831	11.1709	OK	3.76865	1.54042	5.99688	OK
TCONS_00001830	=	ENSGALT00000069889	XLOC_000582	PRR5	TSS1186	1:69763111-69850915	1872	-	0.213116	0	0.734193	OK	0.295156	0	0.943932	OK	0.059462	0	0.313076	OK
TCONS_00001831	=	ENSGALT00000045353	XLOC_000582	PRR5	TSS1186	1:69763111-69850915	2053	-	5.46164	3.24818	7.67511	OK	1.88165	0	5.38168	OK	2.57512	0.222084	4.92815	OK
TCONS_00001832	j	ENSGALT00000022984	XLOC_000582	PRR5	TSS1187	1:69763111-69850915	4637	-	2.35949e-05	0	0.0150893	OK	0.150793	0	0.609631	OK	2.48755e-05	0	0.0151306	OK
TCONS_00001833	j	ENSGALT00000022984	XLOC_000582	PRR5	TSS1187	1:69763111-69850915	4443	-	0	0	0.0155027	OK	0	0	0.015641	OK	0.0330147	0	0.120555	OK
TCONS_00001834	j	ENSGALT00000022984	XLOC_000582	PRR5	TSS1188	1:69763111-69850915	5092	-	0.50393	0.136396	0.871464	OK	0.560658	0.182306	0.939009	OK	0.291111	0	0.607834	OK
TCONS_00001835	=	ENSGALT00000022983	XLOC_000583	ARHGAP8	TSS1189	1:69904873-69982240	2240	-	0.105921	0.0147732	0.197069	OK	0.0969465	0.0131013	0.180792	OK	0.121837	0	0.365511	OK
TCONS_00001836	j	ENSGALT00000022983	XLOC_000583	ARHGAP8	TSS1190	1:69904873-69982240	2261	-	4.03669e-05	0	0.0275845	OK	7.82974e-05	0	0.0284204	OK	0.105124	0	0.320742	OK
TCONS_00001837	j	ENSGALT00000022998	XLOC_000584	NUP50	TSS1191	1:70276349-70292392	5399	-	0.148793	0	0.474673	OK	0.347447	0	0.966148	OK	0.138645	0	0.474853	OK
TCONS_00001838	=	ENSGALT00000022998	XLOC_000584	NUP50	TSS1191	1:70276349-70292392	5420	-	22.2838	18.3421	26.2255	OK	32.3838	26.7664	38.0012	OK	23.9225	19.6999	28.1451	OK
TCONS_00001839	=	ENSGALT00000023004	XLOC_000585	UPK3A	TSS1192	1:70416010-70422266	795	-	0.0256622	0	0.156521	OK	0	0	0.0961823	OK	0.0439458	0	0.191009	OK
TCONS_00001840	j	ENSGALT00000023004	XLOC_000585	UPK3A	TSS1193	1:70416010-70422266	494	-	1.94293	0.716683	3.16917	OK	0.259187	0	0.702091	OK	0.927585	0.107099	1.74807	OK
TCONS_00001841	=	ENSGALT00000023012	XLOC_000586	RIBC2	TSS1194	1:70491927-70505475	1140	-	0.0728671	0	0.170822	OK	0.0119894	0	0.071371	OK	0.0258128	0	0.0840316	OK
TCONS_00001842	j	ENSGALT00000023014	XLOC_000587	FBLN1	TSS1195	1:70545151-70630166	6094	-	4.60307	2.20507	7.00107	OK	1.68008	0.280501	3.07965	OK	1.88817	0.65133	3.125	OK
TCONS_00001843	j	ENSGALT00000023014	XLOC_000587	FBLN1	TSS1195	1:70545151-70630166	5921	-	0.00601743	0	0.0985248	OK	0.300411	0	1.26491	OK	0.00666811	0	0.0686507	OK
TCONS_00001844	=	ENSGALT00000084705	XLOC_000587	FBLN1	TSS1196	1:70545151-70630166	2358	-	25.9521	15.6226	36.2817	OK	8.02869	3.92488	12.1325	OK	9.24617	4.45634	14.036	OK
TCONS_00001845	=	ENSGALT00000023014	XLOC_000587	FBLN1	TSS1196	1:70545151-70630166	3345	-	57.7791	45.9997	69.5585	OK	28.4256	22.5116	34.3396	OK	27.9781	22.169	33.7872	OK
TCONS_00001846	=	ENSGALT00000023016	XLOC_000588	ATXN10	TSS1197	1:70659527-70756773	3316	-	4.36573	3.18812	5.54334	OK	2.4114	1.71122	3.11158	OK	3.22622	2.27996	4.17247	OK
TCONS_00001847	=	ENSGALT00000048126	XLOC_000588	ATXN10	TSS1198	1:70659527-70756773	1596	-	1.99829	0.680841	3.31575	OK	0.295065	0	0.883477	OK	1.70202	0.579381	2.82466	OK
TCONS_00001848	o	ENSGALT00000028948	XLOC_000589	gga-let-7b	TSS1199	1:71182452-71391292	10204	-	0.191588	0	0.507494	OK	0.112409	0	0.384831	OK	0.112738	0	0.333453	OK
TCONS_00001849	o	ENSGALT00000028948	XLOC_000589	gga-let-7b	TSS1200	1:71182452-71391292	13067	-	0.541683	0.104218	0.979147	OK	0.0786186	0	0.263136	OK	0.306928	0	0.634939	OK
TCONS_00001850	o	ENSGALT00000028948	XLOC_000589	gga-let-7b	TSS1201	1:71182452-71391292	13089	-	0.101906	0	0.3161	OK	0.0601444	0	0.216065	OK	0.109114	0	0.315747	OK
TCONS_00001851	-	-	XLOC_000589	-	TSS1202	1:71182452-71391292	9874	-	1.25331	0.512546	1.99407	OK	0.492354	0	1.0305	OK	1.16558	0.469146	1.862	OK
TCONS_00001852	o	ENSGALT00000028948	XLOC_000589	gga-let-7b	TSS1203	1:71182452-71391292	25627	-	1.2266	0.777049	1.67616	OK	0.481148	0.159134	0.803162	OK	1.08747	0.63722	1.53772	OK
TCONS_00001853	o	ENSGALT00000028948	XLOC_000589	gga-let-7b	TSS1204	1:71182452-71391292	6688	-	0.0381838	0	0.193648	OK	0.00713572	0	0.0782718	OK	0.024864	0	0.148146	OK
TCONS_00001856	j	ENSGALT00000081212	XLOC_000590	PPARA	TSS1207	1:71182452-71391292	14124	-	0.278817	0	0.641011	OK	0.658913	0.16459	1.15324	OK	0.533021	0	1.09451	OK
TCONS_00001857	j	ENSGALT00000081212	XLOC_000590	PPARA	TSS1208	1:71182452-71391292	10444	-	2.14721	1.20124	3.09318	OK	6.07136	4.23275	7.90997	OK	2.1638	0.715252	3.61235	OK
TCONS_00001858	j	ENSGALT00000081212	XLOC_000590	PPARA	TSS1209	1:71182452-71391292	10175	-	0.133413	0	0.473213	OK	1.57625	0.490809	2.66168	OK	0.445076	0	0.900347	OK
TCONS_00001859	j	ENSGALT00000081212	XLOC_000590	PPARA	TSS1209	1:71182452-71391292	10262	-	0.531329	0	1.08181	OK	0.474883	0	1.0809	OK	0.686468	0.177659	1.19528	OK
TCONS_00001860	j	ENSGALT00000081212	XLOC_000590	PPARA	TSS1210	1:71182452-71391292	10365	-	0.000323644	0	0.0130854	OK	0.460771	0	1.33081	OK	0.410541	0	1.61904	OK
TCONS_00001861	=	ENSGALT00000081212	XLOC_000590	PPARA	TSS1211	1:71182452-71391292	2116	-	1.96159	0	3.96599	OK	9.27718	4.46236	14.092	OK	2.19486	0.00200689	4.38772	OK
TCONS_00001862	j	ENSGALT00000054558	XLOC_000591	TTC38	TSS1212	1:71400257-71450095	2263	-	2.91936	1.24394	4.59477	OK	2.15822	0.682739	3.6337	OK	2.09333	0.323294	3.86337	OK
TCONS_00001863	j	ENSGALT00000054558	XLOC_000591	TTC38	TSS1213	1:71400257-71450095	3719	-	2.65376	1.2583	4.04923	OK	2.75743	1.69801	3.81685	OK	2.26669	0.699365	3.83401	OK
TCONS_00001864	=	ENSGALT00000054558	XLOC_000591	TTC38	TSS1213	1:71400257-71450095	1311	-	0.545182	0	2.19708	OK	0.649036	0	2.03054	OK	0.579306	0	2.27161	OK
TCONS_00001865	=	ENSGALT00000062802	XLOC_000591	TTC38	TSS1213	1:71400257-71450095	1311	-	2.62127	0.223144	5.01939	OK	1.21863	0	2.64333	OK	3.24388	0	7.03704	OK
TCONS_00001866	j	ENSGALT00000054558	XLOC_000591	TTC38	TSS1214	1:71400257-71450095	1648	-	1.22504	0.028688	2.4214	OK	2.11769	0.351724	3.88366	OK	1.46707	0	3.12427	OK
TCONS_00001867	=	ENSGALT00000015796	XLOC_000591	TTC38	TSS1215	1:71400257-71450095	4483	-	0.102126	0	0.413451	OK	0.127345	0	0.411316	OK	0	0	0.0166645	OK
TCONS_00001868	j	ENSGALT00000015796	XLOC_000591	TTC38	TSS1215	1:71400257-71450095	5710	-	0.278533	0.0102298	0.546837	OK	0.451696	0.0872095	0.816183	OK	0.189102	0	0.397142	OK
TCONS_00001869	=	ENSGALT00000055403	XLOC_000591	TTC38	TSS1215	1:71400257-71450095	1985	-	0.277961	0	0.772877	OK	0.0545811	0	0.270874	OK	0.129493	0	0.501682	OK
TCONS_00001870	=	ENSGALT00000060327	XLOC_000591	TTC38	TSS1215	1:71400257-71450095	1985	-	0	0	0.0405782	OK	0	0	0.041533	OK	0	0	0.0413591	OK
TCONS_00001871	j	ENSGALT00000015796	XLOC_000591	TTC38	TSS1216	1:71400257-71450095	3125	-	0.601675	0	1.50722	OK	1.84329	0.726435	2.96014	OK	0.7455	0	1.85726	OK
TCONS_00001872	-	-	XLOC_000592	-	TSS1217	1:71492332-71494615	2086	-	0.0461155	0	0.108289	OK	0.477359	0.24847	0.706248	OK	0.0918836	0.00176056	0.182007	OK
TCONS_00001873	j	ENSGALT00000037297	XLOC_000593	ETV6	TSS1218	1:71511055-71673765	19765	-	2.05884	1.30784	2.80984	OK	1.78335	1.11918	2.44753	OK	1.93654	1.23763	2.63546	OK
TCONS_00001874	=	ENSGALT00000037297	XLOC_000593	ETV6	TSS1218	1:71511055-71673765	5462	-	6.44525	4.04787	8.84263	OK	6.55242	4.25445	8.85039	OK	3.85656	1.98896	5.72417	OK
TCONS_00001875	=	ENSGALT00000043433	XLOC_000594	gga-mir-1727	TSS1220	1:71511055-71673765	106	-	0	0	0.681087	OK	0	0	0.681087	OK	0	0	0.681087	OK
TCONS_00001876	j	ENSGALT00000037297	XLOC_000593	ETV6	TSS1219	1:71511055-71673765	23611	-	1.0303	0.556854	1.50375	OK	1.13302	0.664357	1.60169	OK	1.1759	0.674444	1.67736	OK
TCONS_00001877	-	-	XLOC_000595	-	TSS1221	1:71696126-71733385	2752	-	0.171626	0.0153211	0.327931	OK	0.110612	0	0.233179	OK	0.265961	0.0337767	0.498146	OK
TCONS_00001878	j	ENSGALT00000018829	XLOC_000595	BCL2L14	TSS1222	1:71696126-71733385	3369	-	0.0886234	0	0.351754	OK	0.0129167	0	0.0772276	OK	0.121678	0	0.318574	OK
TCONS_00001879	j	ENSGALT00000018829	XLOC_000595	BCL2L14	TSS1223	1:71696126-71733385	3476	-	0.0294738	0	0.140567	OK	0	0	0.0166652	OK	0	0	0.0165216	OK
TCONS_00001880	j	ENSGALT00000018829	XLOC_000595	BCL2L14	TSS1223	1:71696126-71733385	3471	-	0.00930572	0	0.055107	OK	0	0	0.0166934	OK	0.0437794	0	0.179696	OK
TCONS_00001881	j	ENSGALT00000018829	XLOC_000595	BCL2L14	TSS1224	1:71696126-71733385	3108	-	0.0223538	0	0.110356	OK	0.0461146	0	0.145356	OK	0.0936794	0	0.322375	OK
TCONS_00001882	-	-	XLOC_000595	-	TSS1225	1:71696126-71733385	1408	-	0.29354	0	0.668414	OK	0.139113	0	0.345798	OK	0.236711	0	0.518592	OK
TCONS_00001883	j	ENSGALT00000018829	XLOC_000595	BCL2L14	TSS1225	1:71696126-71733385	3467	-	0.116508	0	0.351249	OK	0.177535	0	0.396206	OK	0.0490011	0	0.141183	OK
TCONS_00001884	j	ENSGALT00000018829	XLOC_000595	BCL2L14	TSS1225	1:71696126-71733385	3348	-	0.211989	0.0427671	0.381211	OK	0.000683151	0	0.0190582	OK	0.0620293	0	0.201427	OK
TCONS_00001885	=	ENSGALT00000018829	XLOC_000595	BCL2L14	TSS1226	1:71696126-71733385	2700	-	0.0696954	0	0.268931	OK	0.0414152	0	0.207038	OK	0.0347503	0	0.14364	OK
TCONS_00001886	-	-	XLOC_000596	-	TSS1227	1:71877458-71880276	2723	-	0.232498	0.0951516	0.369844	OK	0.250533	0.096149	0.404917	OK	0.329919	0.157241	0.502597	OK
TCONS_00001887	=	ENSGALT00000050822	XLOC_000597	BORCS5	TSS1228	1:71898870-71961034	5058	-	2.90891	1.56361	4.25421	OK	3.75101	0.547482	6.95454	OK	3.11716	1.42954	4.80478	OK
TCONS_00001888	j	ENSGALT00000068215	XLOC_000597	BORCS5	TSS1229	1:71898870-71961034	3893	-	2.4432	1.2508	3.63559	OK	2.26856	0.0750416	4.46208	OK	2.04419	0.691878	3.39651	OK
TCONS_00001889	=	ENSGALT00000068215	XLOC_000597	BORCS5	TSS1230	1:71898870-71961034	4372	-	4.7499	3.11459	6.38522	OK	3.75526	1.57464	5.93587	OK	3.07748	1.48285	4.67211	OK
TCONS_00001890	j	ENSGALT00000068215	XLOC_000597	BORCS5	TSS1231	1:71898870-71961034	4855	-	0.682302	0.130299	1.23431	OK	0.524917	0	1.36829	OK	1.4581	0.423356	2.49285	OK
TCONS_00001891	=	ENSGALT00000085997	XLOC_000598	ENSGALG00000046318	TSS1232	1:72031393-72037647	5981	-	0.357171	0.228358	0.485983	OK	0.836753	0.596403	1.0771	OK	0.351322	0.223737	0.478906	OK
TCONS_00001892	=	ENSGALT00000064999	XLOC_000599	CREBL2	TSS1233	1:72050720-72062231	3300	-	0.789122	0.460316	1.11793	OK	0.689577	0.1389	1.24025	OK	0.550729	0.22069	0.880769	OK
TCONS_00001893	j	ENSGALT00000064999	XLOC_000599	CREBL2	TSS1233	1:72050720-72062231	3397	-	0.0593721	0	0.261222	OK	0.24615	0	0.565079	OK	0.0698783	0	0.205024	OK
TCONS_00001894	=	ENSGALT00000088485	XLOC_000599	CREBL2	TSS1233	1:72050720-72062231	1585	-	0.551195	0.120103	0.982286	OK	1.03985	0.364493	1.71521	OK	0.509442	0.07892	0.939964	OK
TCONS_00001895	=	ENSGALT00000051385	XLOC_000600	ENSGALG00000030195	TSS1234	1:72108943-72190872	503	-	0.368152	0	1.92039	OK	0.304245	0	1.3126	OK	0.27319	0	0.95646	OK
TCONS_00001896	=	ENSGALT00000037288	XLOC_000601	CDKN1B	TSS1235	1:72191983-72195253	1943	-	38.3611	31.057	45.6652	OK	28.1617	22.6986	33.6248	OK	15.5107	12.2132	18.8083	OK
TCONS_00001897	-	-	XLOC_000602	-	TSS1236	1:72213268-72235032	9384	-	0.095437	0	0.279847	OK	0.03343	0	0.0768303	OK	0.0574386	0	0.157873	OK
TCONS_00001898	-	-	XLOC_000602	-	TSS1237	1:72213268-72235032	4490	-	0.145038	0.0231326	0.266943	OK	0.179535	0.0407762	0.318293	OK	0.267796	0.0139997	0.521593	OK
TCONS_00001899	-	-	XLOC_000602	-	TSS1237	1:72213268-72235032	12345	-	0.000150313	0	0.0056848	OK	1.00267e-05	0	0.00567525	OK	0.0551463	0	0.210315	OK
TCONS_00001900	-	-	XLOC_000602	-	TSS1237	1:72213268-72235032	1477	-	0.067057	0	0.23045	OK	0.089732	0	0.286384	OK	0.204388	0	0.626528	OK
TCONS_00001901	-	-	XLOC_000602	-	TSS1237	1:72213268-72235032	8769	-	0.048721	0	0.193047	OK	2.5956e-06	0	0.00789488	OK	0.00710058	0	0.0379977	OK
TCONS_00001902	-	-	XLOC_000602	-	TSS1238	1:72213268-72235032	8765	-	0.0161622	0	0.0784548	OK	2.42232e-06	0	0.00789006	OK	0.00588692	0	0.0329683	OK
TCONS_00001903	-	-	XLOC_000602	-	TSS1239	1:72213268-72235032	9223	-	0.0948373	0	0.19005	OK	0.08448	0	0.171838	OK	0.040739	0	0.119865	OK
TCONS_00001904	-	-	XLOC_000602	-	TSS1240	1:72213268-72235032	9277	-	0.0881876	0.00873473	0.16764	OK	0.086148	0	0.19032	OK	0.127886	0.0216594	0.234113	OK
TCONS_00001905	-	-	XLOC_000602	-	TSS1241	1:72213268-72235032	9069	-	0.0694932	0	0.153896	OK	0.0130627	0	0.0546956	OK	0.136843	0	0.376869	OK
TCONS_00001906	-	-	XLOC_000603	-	TSS1242	1:72259006-72261530	690	-	0.586286	0.0968919	1.07568	OK	0.119599	0	0.310014	OK	0.0498137	0	0.181352	OK
TCONS_00001907	j	ENSGALT00000081972	XLOC_000604	ENSGALG00000036176	TSS1243	1:72280100-72285107	4939	-	0.101328	0	0.263	OK	0.00112676	0	0.0158538	OK	0.0693155	0	0.188424	OK
TCONS_00001908	=	ENSGALT00000081972	XLOC_000604	ENSGALG00000036176	TSS1243	1:72280100-72285107	4916	-	0.171217	0.000662584	0.341772	OK	0.0375096	0	0.092685	OK	0.224439	0.0471545	0.401723	OK
TCONS_00001909	j	ENSGALT00000081972	XLOC_000604	ENSGALG00000036176	TSS1243	1:72280100-72285107	4327	-	0.0225327	0	0.0809165	OK	1.39143e-06	0	0.0167774	OK	0.0556423	0	0.246426	OK
TCONS_00001910	j	ENSGALT00000081972	XLOC_000604	ENSGALG00000036176	TSS1243	1:72280100-72285107	3963	-	0.0771681	0	0.237253	OK	0.0117222	0	0.0808933	OK	0.0604349	0	0.184039	OK
TCONS_00001911	-	-	XLOC_000605	-	TSS1244	1:72301956-72319611	2780	-	0.0517933	0	0.16045	OK	7.79528e-05	0	0.0243121	OK	0.0504388	0	0.158055	OK
TCONS_00001912	-	-	XLOC_000605	-	TSS1244	1:72301956-72319611	2793	-	0.0552463	0	0.152309	OK	0.0694511	0	0.226006	OK	0.000876208	0	0.0246711	OK
TCONS_00001913	-	-	XLOC_000605	-	TSS1244	1:72301956-72319611	3551	-	0.21505	0.0678411	0.36226	OK	0.0855147	0	0.238615	OK	0.158521	0.0362761	0.280766	OK
TCONS_00001914	=	ENSGALT00000068673	XLOC_000606	MRPS35	TSS1245	1:72371013-72393128	1266	-	22.9597	18.1667	27.7527	OK	36.6278	29.3998	43.8557	OK	24.9066	19.7405	30.0727	OK
TCONS_00001915	=	ENSGALT00000027951	XLOC_000607	KLHL42	TSS1246	1:72420077-72434075	4967	-	0.507742	0.238982	0.776502	OK	0.844935	0.380878	1.30899	OK	0.48917	0.224918	0.753423	OK
TCONS_00001916	j	ENSGALT00000027951	XLOC_000607	KLHL42	TSS1246	1:72420077-72434075	5041	-	0.086793	0	0.207096	OK	0.420783	0.0389583	0.802608	OK	0.0869313	0	0.198223	OK
TCONS_00001917	j	ENSGALT00000027951	XLOC_000607	KLHL42	TSS1246	1:72420077-72434075	8246	-	0.428449	0.250979	0.605919	OK	1.1907	0.822111	1.55929	OK	0.444481	0.255336	0.633626	OK
TCONS_00001918	=	ENSGALT00000071025	XLOC_000608	ENSGALG00000043809	TSS1247	1:72439880-72459123	834	-	0.0377133	0	0.137815	OK	0.132113	0	0.311785	OK	0.0740622	0	0.226515	OK
TCONS_00001919	=	ENSGALT00000058181	XLOC_000609	ENSGALG00000029775	TSS1248	1:72591324-72620577	1724	-	0.557552	0.228409	0.886694	OK	0.712298	0.321024	1.10357	OK	0.588704	0.244513	0.932895	OK
TCONS_00001920	=	ENSGALT00000054730	XLOC_000609	ENSGALG00000029775	TSS1248	1:72591324-72620577	656	-	0.689458	0.0505142	1.3284	OK	0.692807	0.000532125	1.38508	OK	0.899103	0.147474	1.65073	OK
TCONS_00001921	j	ENSGALT00000050393	XLOC_000610	CCDC91	TSS1249	1:72633659-72841521	5104	-	0.19052	0	0.529136	OK	0.0970059	0	0.295532	OK	0.0729211	0	0.259795	OK
TCONS_00001922	j	ENSGALT00000050393	XLOC_000610	CCDC91	TSS1250	1:72633659-72841521	26003	-	1.03473	0.785651	1.28382	OK	0.720806	0.542271	0.899341	OK	1.16375	0.887056	1.44045	OK
TCONS_00001923	j	ENSGALT00000050393	XLOC_000610	CCDC91	TSS1251	1:72633659-72841521	1999	-	1.32884	0.322225	2.33546	OK	0.836495	0	1.75002	OK	1.33582	0.21516	2.45647	OK
TCONS_00001924	j	ENSGALT00000050393	XLOC_000610	CCDC91	TSS1251	1:72633659-72841521	1336	-	2.7265	1.0329	4.42011	OK	1.81587	0.493118	3.13861	OK	2.40108	0.509894	4.29227	OK
TCONS_00001925	j	ENSGALT00000050393	XLOC_000610	CCDC91	TSS1251	1:72633659-72841521	4626	-	0.719128	0.0405046	1.39775	OK	0.167457	0	0.44008	OK	0.301064	0	0.776524	OK
TCONS_00001926	j	ENSGALT00000050393	XLOC_000610	CCDC91	TSS1252	1:72633659-72841521	4804	-	0	0	0.0130121	OK	0.0128613	0	0.0733257	OK	0.195816	0	0.69295	OK
TCONS_00001927	j	ENSGALT00000027946	XLOC_000611	FAR2	TSS1253	1:72949007-73100902	21847	-	0.0756975	0	0.16607	OK	0.0882489	0.00326233	0.173236	OK	0.0700147	0	0.151389	OK
TCONS_00001928	j	ENSGALT00000027946	XLOC_000611	FAR2	TSS1254	1:72949007-73100902	16229	-	0.402466	0.144102	0.660831	OK	0.461469	0.240083	0.682855	OK	0.423226	0.176705	0.669747	OK
TCONS_00001929	j	ENSGALT00000027946	XLOC_000611	FAR2	TSS1255	1:72949007-73100902	6899	-	6.52289	5.10458	7.9412	OK	4.19142	3.2063	5.17655	OK	5.34566	4.14373	6.54758	OK
TCONS_00001930	=	ENSGALT00000027944	XLOC_000612	C12orf4	TSS1256	1:73124892-73151338	1894	-	14.7307	11.7526	17.7087	OK	8.57407	6.68596	10.4622	OK	14.2469	11.3217	17.1722	OK
TCONS_00001931	=	ENSGALT00000027942	XLOC_000613	FGF6	TSS1257	1:73165295-73283390	621	-	0	0	0.116256	OK	0.0650808	0	1.15152	OK	0.0501753	0	1.09748	OK
TCONS_00001932	=	ENSGALT00000042711	XLOC_000614	FGF23	TSS1258	1:73165295-73283390	765	-	0.112544	0	1.6313	OK	0.197456	0	2.03373	OK	0.0585237	0	1.17331	OK
TCONS_00001933	x	ENSGALT00000027938	XLOC_000615	CCND2	TSS1259	1:73165295-73283390	37862	-	0.032573	0	0.125506	OK	0.0211841	0	0.0878938	OK	0.0290478	0	0.121822	OK
TCONS_00001934	=	ENSGALT00000047661	XLOC_000616	ENSGALG00000033533	TSS1260	1:73431076-73823884	695	-	0	0	0.103878	OK	0.046958	0	0.565545	OK	0.033903	0	0.455363	OK
TCONS_00001935	j	ENSGALT00000027937	XLOC_000616	NDUFA9	TSS1261	1:73431076-73823884	9925	-	0.306432	0	0.6632	OK	0.271239	0	0.754431	OK	0.060863	0	0.264472	OK
TCONS_00001936	j	ENSGALT00000027937	XLOC_000616	NDUFA9	TSS1261	1:73431076-73823884	15083	-	1.07994	0.553218	1.60666	OK	2.20865	1.34426	3.07304	OK	1.51417	0.86087	2.16747	OK
TCONS_00001937	=	ENSGALT00000027937	XLOC_000616	NDUFA9	TSS1261	1:73431076-73823884	1539	-	61.2884	49.0134	73.5634	OK	58.9777	46.1131	71.8423	OK	61.4489	48.9095	73.9884	OK
TCONS_00001938	=	ENSGALT00000068566	XLOC_000616	NDUFA9	TSS1261	1:73431076-73823884	1131	-	0	0	0.0803057	OK	0	0	0.0822666	OK	0	0	0.0812832	OK
TCONS_00001939	=	ENSGALT00000050243	XLOC_000616	NDUFA9	TSS1261	1:73431076-73823884	1113	-	0.69581	0	2.33875	OK	1.09525	0	3.78439	OK	0	0	0.0830004	OK
TCONS_00001940	=	ENSGALT00000082630	XLOC_000617	KCNA6	TSS1262	1:73431076-73823884	1422	-	0.00194076	0	0.12245	OK	0.017714	0	0.294636	OK	0	0	0.0835914	OK
TCONS_00001941	j	ENSGALT00000082630	XLOC_000617	KCNA6	TSS1262	1:73431076-73823884	1392	-	0.0440822	0	0.475731	OK	0.0337548	0	0.349297	OK	0.0388048	0	0.445038	OK
TCONS_00001942	=	ENSGALT00000066548	XLOC_000617	KCNA6	TSS1262	1:73431076-73823884	1512	-	0.246766	0	1.21684	OK	0	0	0.062625	OK	0.0886318	0	0.661063	OK
TCONS_00001943	=	ENSGALT00000068794	XLOC_000618	ENSGALG00000036222	TSS1263	1:73431076-73823884	924	-	0	0	0.0781334	OK	0	0	0.0781334	OK	0.0132057	0	0.242911	OK
TCONS_00001944	=	ENSGALT00000027934	XLOC_000619	KCNA1	TSS1264	1:73431076-73823884	1476	-	0.0334891	0	0.346827	OK	0.0123294	0	0.187443	OK	0.0499095	0	0.434521	OK
TCONS_00001945	=	ENSGALT00000044680	XLOC_000620	NTF3	TSS1265	1:73984268-74058159	4598	-	0.784252	0.381046	1.18746	OK	1.36264	0.858337	1.86694	OK	0.805388	0.542906	1.06787	OK
TCONS_00001946	j	ENSGALT00000044680	XLOC_000620	NTF3	TSS1266	1:73984268-74058159	4251	-	0.0505834	0	0.236516	OK	0.417809	0	0.959492	OK	0.0371436	0	0.119129	OK
TCONS_00001947	j	ENSGALT00000044680	XLOC_000620	NTF3	TSS1267	1:73984268-74058159	4288	-	0.0579085	0	0.272307	OK	0.00047586	0	0.0154052	OK	0.0017311	0	0.016548	OK
TCONS_00001948	j	ENSGALT00000044680	XLOC_000620	NTF3	TSS1268	1:73984268-74058159	4258	-	0.0670708	0	0.280418	OK	0.0425716	0	0.231254	OK	0.00829001	0	0.0397699	OK
TCONS_00001949	j	ENSGALT00000084684	XLOC_000621	ENSGALG00000044057	TSS1269	1:74108335-74298745	1401	-	3.01098	1.50935	4.51262	OK	7.78333	5.0916	10.4751	OK	5.90719	3.25931	8.55508	OK
TCONS_00001950	=	ENSGALT00000084684	XLOC_000621	ENSGALG00000044057	TSS1270	1:74108335-74298745	1151	-	1.43405	0.346736	2.52137	OK	2.0577	0.742994	3.37241	OK	2.03698	0.575843	3.49812	OK
TCONS_00001951	x	ENSGALT00000071659	XLOC_000621	ANO2	TSS1271	1:74108335-74298745	1951	-	0.211828	0	0.56761	OK	0.74147	0	1.81313	OK	0.437574	0	0.963372	OK
TCONS_00001952	=	ENSGALT00000030043	XLOC_000622	CD9	TSS1272	1:74470351-74522456	8375	-	2.51857	1.95075	3.0864	OK	1.10283	0.794372	1.41128	OK	2.56949	1.98329	3.15569	OK
TCONS_00001953	j	ENSGALT00000030043	XLOC_000622	CD9	TSS1272	1:74470351-74522456	3456	-	0.0208432	0	0.112177	OK	0	0	0.0223678	OK	0.0254943	0	0.116902	OK
TCONS_00001954	=	ENSGALT00000069015	XLOC_000622	CD9	TSS1273	1:74470351-74522456	643	-	4.90055	1.09338	8.70773	OK	5.2352	2.07511	8.39529	OK	6.09084	1.99158	10.1901	OK
TCONS_00001955	j	ENSGALT00000030043	XLOC_000622	CD9	TSS1273	1:74470351-74522456	3258	-	0.0101719	0	0.0659198	OK	0	0	0.0232561	OK	0	0	0.0230647	OK
TCONS_00001956	j	ENSGALT00000021680	XLOC_000623	PRMT8	TSS1274	1:75152203-75245959	12709	-	0.150155	0.0207724	0.279537	OK	0.1747	0.0265198	0.322879	OK	0.203833	0.0438474	0.363819	OK
TCONS_00001957	j	ENSGALT00000021680	XLOC_000623	PRMT8	TSS1275	1:75152203-75245959	10095	-	0	0	0.0061291	OK	0	0	0.00638925	OK	0.0213862	0	0.125622	OK
TCONS_00001958	j	ENSGALT00000021680	XLOC_000623	PRMT8	TSS1276	1:75152203-75245959	9598	-	0.246523	0	0.529628	OK	0.387437	0.00125194	0.773622	OK	0.181449	0	0.593559	OK
TCONS_00001959	j	ENSGALT00000021680	XLOC_000623	PRMT8	TSS1276	1:75152203-75245959	5970	-	1.25368	0.704116	1.80323	OK	0.89889	0.401559	1.39622	OK	1.51846	0.86842	2.16849	OK
TCONS_00001960	j	ENSGALT00000021680	XLOC_000623	PRMT8	TSS1276	1:75152203-75245959	9552	-	0.139924	0	0.39551	OK	0.198919	0	0.435687	OK	0.272879	0	0.605562	OK
TCONS_00001961	j	ENSGALT00000021680	XLOC_000623	PRMT8	TSS1276	1:75152203-75245959	7131	-	1.0634	0.586798	1.54001	OK	0.770688	0.250362	1.29101	OK	0.884956	0.43623	1.33368	OK
TCONS_00001962	=	ENSGALT00000021680	XLOC_000623	PRMT8	TSS1276	1:75152203-75245959	2744	-	1.05006	0.318162	1.78195	OK	0.731818	0.0454365	1.4182	OK	0.898918	0.0848745	1.71296	OK
TCONS_00001963	=	ENSGALT00000055931	XLOC_000624	ENSGALG00000040332	TSS1277	1:75333289-75335460	471	-	0	0	0	OK	0	0	0	OK	0	0	0	OK
TCONS_00001964	x	ENSGALT00000021894	XLOC_000625	TULP3	TSS1278	1:75614331-75654390	34074	-	0.028957	0	0.103542	OK	0.111401	0	0.336955	OK	0.0580484	0	0.166232	OK
TCONS_00001965	j	ENSGALT00000021889	XLOC_000626	FOXM1	TSS1279	1:75654521-75687760	7335	-	1.35219	0.669047	2.03533	OK	0.953381	0.380667	1.52609	OK	1.19586	0.567822	1.8239	OK
TCONS_00001966	j	ENSGALT00000021889	XLOC_000626	FOXM1	TSS1279	1:75654521-75687760	7052	-	0	0	0.00951269	OK	0	0	0.00965164	OK	0	0	0.00959909	OK
TCONS_00001967	j	ENSGALT00000021889	XLOC_000626	FOXM1	TSS1279	1:75654521-75687760	7343	-	0	0	0.00896823	OK	0	0	0.00908144	OK	0	0	0.00904405	OK
TCONS_00001968	j	ENSGALT00000021889	XLOC_000626	FOXM1	TSS1279	1:75654521-75687760	7146	-	0	0	0.00939962	OK	0	0	0.00953552	OK	0	0	0.00948374	OK
TCONS_00001969	j	ENSGALT00000021889	XLOC_000626	FOXM1	TSS1279	1:75654521-75687760	7173	-	0.0101918	0	0.0649311	OK	0.00269724	0	0.0274959	OK	0.0128131	0	0.0767907	OK
TCONS_00001970	=	ENSGALT00000021889	XLOC_000626	FOXM1	TSS1279	1:75654521-75687760	3284	-	2.47963	1.17079	3.78846	OK	1.3205	0.563565	2.07744	OK	2.1227	0.889196	3.3562	OK
TCONS_00001972	j	ENSGALT00000073094	XLOC_000627	ENSGALG00000032183	TSS1281	1:75654521-75687760	17729	-	2.16816	1.6373	2.69903	OK	1.32054	0.932236	1.70884	OK	2.48295	1.90786	3.05804	OK
TCONS_00001973	=	ENSGALT00000073094	XLOC_000627	ENSGALG00000032183	TSS1281	1:75654521-75687760	2151	-	3.25547	1.2399	5.27104	OK	0.929574	0.0199422	1.83921	OK	3.69076	1.58807	5.79345	OK
TCONS_00001974	j	ENSGALT00000073094	XLOC_000627	ENSGALG00000032183	TSS1282	1:75654521-75687760	5558	-	0.0627015	0	0.295489	OK	0.129211	0	0.409189	OK	0.0338728	0	0.150637	OK
TCONS_00001975	x	ENSGALT00000023158	XLOC_000628	FKBP4	TSS1283	1:75699478-75769933	36857	-	0.0617535	0	0.221978	OK	1.13834	0.529009	1.74767	OK	0.0872435	0	0.280791	OK
TCONS_00001976	x	ENSGALT00000023158	XLOC_000628	FKBP4	TSS1283	1:75699478-75769933	37279	-	0.828434	0.417617	1.23925	OK	1.08063	0.412109	1.74914	OK	0.874165	0.410826	1.3375	OK
TCONS_00001977	-	-	XLOC_000628	-	TSS1284	1:75699478-75769933	4371	-	0.806015	0	2.31186	OK	1.03292	0	2.91812	OK	0.96989	0	2.82489	OK
TCONS_00001978	-	-	XLOC_000629	-	TSS1285	1:75797259-75834792	1971	-	0.31443	0	1.10041	OK	0.575999	0	2.17584	OK	1.24331	0	3.46163	OK
TCONS_00001979	j	ENSGALT00000037225	XLOC_000630	SLC2A14	TSS1286	1:75869750-75908698	7192	-	12.0554	9.32688	14.7838	OK	35.5547	28.4053	42.704	OK	15.1994	11.9159	18.483	OK
TCONS_00001980	=	ENSGALT00000080958	XLOC_000630	SLC2A14	TSS1287	1:75869750-75908698	1497	-	24.6215	14.5991	34.6439	OK	51.5013	29.7942	73.2084	OK	28.4339	16.8377	40.0302	OK
TCONS_00001981	=	ENSGALT00000082816	XLOC_000630	ENSGALG00000043817	TSS1288	1:75869750-75908698	766	-	2.52507	0	7.27226	OK	9.18366	0	22.4693	OK	2.41028	0	7.22651	OK
TCONS_00001982	x	ENSGALT00000044632	XLOC_000631	MFAP5	TSS1289	1:75968640-75993234	4294	-	0.29531	0	0.884809	OK	0.16755	0	0.625602	OK	0.140937	0	0.596	OK
TCONS_00001983	j	ENSGALT00000080489	XLOC_000632	RIMKLB	TSS1290	1:75997213-76070753	31457	-	2.41168	1.82756	2.9958	OK	1.49374	1.02028	1.9672	OK	2.2497	1.70585	2.79356	OK
TCONS_00001984	j	ENSGALT00000080489	XLOC_000632	RIMKLB	TSS1290	1:75997213-76070753	31842	-	0.382879	0.147475	0.618284	OK	0.373401	0.0574979	0.689304	OK	0.626772	0.32672	0.926824	OK
TCONS_00001985	o	ENSGALT00000080489	XLOC_000632	RIMKLB	TSS1291	1:75997213-76070753	30341	-	1.22334	0.817288	1.6294	OK	0.900045	0.60386	1.19623	OK	1.12059	0.736735	1.50444	OK
TCONS_00001986	=	ENSGALT00000080489	XLOC_000632	RIMKLB	TSS1292	1:75997213-76070753	1197	-	7.53729	1.75099	13.3236	OK	2.8264	0	5.98151	OK	4.89596	0.147662	9.64426	OK
TCONS_00001987	=	ENSGALT00000069178	XLOC_000633	A2ML1	TSS1293	1:76082956-76112683	4383	-	1.58335	1.16351	2.00318	OK	1.09337	0.778888	1.40784	OK	1.9775	1.47666	2.47834	OK
TCONS_00001988	=	ENSGALT00000023051	XLOC_000634	ENSGALG00000014252	TSS1294	1:76146375-76177348	4068	-	0.0236484	0	0.0574316	OK	0	0	0	OK	0.0135192	0	0.041656	OK
TCONS_00001989	=	ENSGALT00000023070	XLOC_000635	PHC1	TSS1295	1:76188196-76214461	4071	-	2.00963	0.314034	3.70523	OK	1.80449	0.480519	3.12846	OK	2.07363	0.282958	3.8643	OK
TCONS_00001990	=	ENSGALT00000057957	XLOC_000636	ENSGALG00000033358	TSS1296	1:76226977-76227676	652	-	0.172407	0	0.468238	OK	0.214993	0	0.50051	OK	0.107998	0	0.331079	OK
TCONS_00001991	j	ENSGALT00000053995	XLOC_000637	ENSGALG00000039764	TSS1297	1:76229097-76327369	4212	-	0.0286835	0	0.135647	OK	0.0489025	0	0.156551	OK	3.72779e-05	0	0.0154495	OK
TCONS_00001992	j	ENSGALT00000053995	XLOC_000637	ENSGALG00000039764	TSS1298	1:76229097-76327369	3599	-	0.0931507	0	0.218645	OK	0.032047	0	0.121631	OK	0.106329	0	0.27437	OK
TCONS_00001993	=	ENSGALT00000053995	XLOC_000637	ENSGALG00000039764	TSS1298	1:76229097-76327369	4260	-	0.137667	0	0.291059	OK	0.0304072	0	0.0938953	OK	0.101641	0	0.21779	OK
TCONS_00001994	j	ENSGALT00000053995	XLOC_000637	ENSGALG00000039764	TSS1298	1:76229097-76327369	3985	-	0.0578824	0	0.138419	OK	0.0503742	0	0.131599	OK	0.0110672	0	0.0621222	OK
TCONS_00001995	=	ENSGALT00000080322	XLOC_000638	ENSGALG00000033736	TSS1299	1:76229097-76327369	639	-	0	0	0.112982	OK	0	0	0.112982	OK	0	0	0.112982	OK
TCONS_00001996	=	ENSGALT00000077371	XLOC_000639	ENSGALG00000040898	TSS1300	1:76458737-76463188	706	-	0	0	0	OK	0.0234811	0	0.132982	OK	0	0	0	OK
TCONS_00001997	=	ENSGALT00000082792	XLOC_000639	ENSGALG00000040898	TSS1301	1:76458737-76463188	713	-	0	0	0	OK	0	0	0.101256	OK	0	0	0	OK
TCONS_00001998	x	ENSGALT00000072107	XLOC_000640	ENSGALG00000041564	TSS1302	1:76476199-76615101	63375	-	0.476191	0.312649	0.639734	OK	0.919136	0.682783	1.15549	OK	0.707385	0.482176	0.932593	OK
TCONS_00001999	=	ENSGALT00000037176	XLOC_000641	CD86	TSS1303	1:76641353-76652029	1458	-	0.102061	0	0.222695	OK	0.0444789	0	0.134806	OK	0.0856189	0	0.195063	OK
TCONS_00002000	=	ENSGALT00000055986	XLOC_000642	CASR	TSS1304	1:76721271-76762823	3186	-	0.0482546	0	0.106505	OK	0.0173652	0	0.0506435	OK	0.0282786	0	0.0728192	OK
TCONS_00002001	j	ENSGALT00000023284	XLOC_000643	CSTB	TSS1305	1:76767113-76771720	3942	-	0.74784	0.216611	1.27907	OK	1.37555	0.631201	2.1199	OK	0.565494	0.0649663	1.06602	OK
TCONS_00002002	=	ENSGALT00000023284	XLOC_000643	CSTB	TSS1305	1:76767113-76771720	1255	-	25.7103	19.9985	31.4221	OK	22.8626	17.0974	28.6278	OK	28.5388	22.3983	34.6793	OK
TCONS_00002003	j	ENSGALT00000023284	XLOC_000643	CSTB	TSS1306	1:76767113-76771720	1143	-	0.348924	0	1.49598	OK	0.870121	0	3.35821	OK	0.000495529	0	0.0786934	OK
TCONS_00002004	j	ENSGALT00000023289	XLOC_000644	FAM162A	TSS1307	1:76786685-76806370	11279	-	0.553058	0.298137	0.80798	OK	0.553422	0.336404	0.77044	OK	0.608836	0.33563	0.882042	OK
TCONS_00002005	=	ENSGALT00000023289	XLOC_000644	FAM162A	TSS1308	1:76786685-76806370	2692	-	5.22971	3.19674	7.26268	OK	3.40126	2.11391	4.68861	OK	4.76922	2.74614	6.79231	OK
TCONS_00002006	j	ENSGALT00000023289	XLOC_000644	FAM162A	TSS1309	1:76786685-76806370	1575	-	1.0705	0	2.85481	OK	0.0290816	0	0.172054	OK	1.11361	0	2.49744	OK
TCONS_00002007	o	ENSGALT00000022680	XLOC_000645	FBXO40	TSS1310	1:76861663-76875105	3188	-	0.0504768	0	0.130015	OK	0.0744968	0	0.264962	OK	0.0922292	0	0.254983	OK
TCONS_00002008	o	ENSGALT00000022680	XLOC_000645	FBXO40	TSS1311	1:76861663-76875105	4197	-	0.0456363	0	0.147003	OK	0.0619744	0	0.288675	OK	0.0826906	0	0.195143	OK
TCONS_00002009	o	ENSGALT00000022680	XLOC_000645	FBXO40	TSS1311	1:76861663-76875105	1936	-	0	0	0.0359203	OK	0.076827	0	0.293376	OK	0	0	0.0360336	OK
TCONS_00002010	o	ENSGALT00000022680	XLOC_000645	FBXO40	TSS1312	1:76861663-76875105	1992	-	0.0394073	0	0.15632	OK	0.0422836	0	0.209079	OK	0.0680759	0	0.274244	OK
TCONS_00002011	o	ENSGALT00000022680	XLOC_000645	FBXO40	TSS1313	1:76861663-76875105	3738	-	0.0907005	0	0.244022	OK	0.0180837	0	0.0784328	OK	0.0177662	0	0.0790062	OK
TCONS_00002012	-	-	XLOC_000645	-	TSS1313	1:76861663-76875105	592	-	0.445579	0	1.14365	OK	0.217175	0	0.606344	OK	0.441328	0	1.24655	OK
TCONS_00002013	o	ENSGALT00000022680	XLOC_000645	FBXO40	TSS1314	1:76861663-76875105	2527	-	0	0	0.0267277	OK	0.143996	0	0.454854	OK	0.0394808	0	0.173397	OK
TCONS_00002014	o	ENSGALT00000022680	XLOC_000645	FBXO40	TSS1315	1:76861663-76875105	3834	-	0.203328	0.0250121	0.381643	OK	0.0858519	0	0.304488	OK	0.30681	0.134624	0.478996	OK
TCONS_00002016	j	ENSGALT00000023307	XLOC_000646	TAPBPL	TSS1317	1:76879701-76888540	3916	-	0.0910907	0	0.205901	OK	0.101732	0	0.204842	OK	0.034402	0	0.11798	OK
TCONS_00002017	=	ENSGALT00000023307	XLOC_000646	TAPBPL	TSS1317	1:76879701-76888540	3790	-	0.357963	0.180268	0.535658	OK	0.283549	0.13186	0.435237	OK	0.28492	0.135509	0.434331	OK
TCONS_00002018	=	ENSGALT00000089036	XLOC_000647	SCNN1A	TSS1318	1:76898998-76917951	3341	-	0.185038	0	0.395146	OK	0.222654	0	0.4925	OK	0.20403	0	0.54016	OK
TCONS_00002019	j	ENSGALT00000067040	XLOC_000647	SCNN1A	TSS1318	1:76898998-76917951	9067	-	0.203837	0.0725535	0.335121	OK	0.104272	0	0.24177	OK	0.301091	0.0913073	0.510874	OK
TCONS_00002020	=	ENSGALT00000067040	XLOC_000647	SCNN1A	TSS1319	1:76898998-76917951	8405	-	0	0	0.00716754	OK	0.0161292	0	0.0961186	OK	0	0	0.00723902	OK
TCONS_00002021	j	ENSGALT00000067040	XLOC_000647	SCNN1A	TSS1319	1:76898998-76917951	8584	-	0.0112652	0	0.0522261	OK	0.00866057	0	0.0335871	OK	0.0175043	0	0.0671282	OK
TCONS_00002022	=	ENSGALT00000077042	XLOC_000648	NCAPD2	TSS1320	1:76920907-76944751	4439	-	24.6598	15.7397	33.5799	OK	27.5353	17.552	37.5187	OK	27.0737	17.5111	36.6363	OK
TCONS_00002023	=	ENSGALT00000089864	XLOC_000648	NCAPD2	TSS1320	1:76920907-76944751	1845	-	0.638339	0	3.09934	OK	1.1602	0	4.65781	OK	0.996042	0	3.9837	OK
TCONS_00002024	=	ENSGALT00000050425	XLOC_000648	NCAPD2	TSS1320	1:76920907-76944751	4155	-	0	0	0.0178197	OK	0	0	0.017757	OK	0	0	0.0177383	OK
TCONS_00002025	=	ENSGALT00000042566	XLOC_000649	RF01296	TSS1321	1:76920907-76944751	321	-	4666.96	3778.14	5555.78	OK	5361.3	4340.51	6382.08	OK	3992.86	3204.35	4781.37	OK
TCONS_00002026	j	ENSGALT00000054080	XLOC_000650	GAPDH	TSS1322	1:76949286-76956805	1745	-	0.822136	0	9.43505	OK	0.208176	0	3.37363	OK	0.508479	0	6.29185	OK
TCONS_00002027	=	ENSGALT00000074237	XLOC_000650	GAPDH	TSS1323	1:76949286-76956805	1091	-	64.1523	0	183.038	OK	35.6865	0	98.4907	OK	48.1014	0	128.366	OK
TCONS_00002028	=	ENSGALT00000046744	XLOC_000650	GAPDH	TSS1323	1:76949286-76956805	1076	-	2.20637	0	19.7279	OK	1.45951	0	12.2317	OK	2.20882	0	17.3647	OK
TCONS_00002029	=	ENSGALT00000051222	XLOC_000650	GAPDH	TSS1323	1:76949286-76956805	1179	-	0.19294	0	5.26791	OK	0.160834	0	3.70151	OK	0.0477475	0	2.21193	OK
TCONS_00002030	=	ENSGALT00000023323	XLOC_000650	GAPDH	TSS1323	1:76949286-76956805	1288	-	3844.53	3173.65	4515.42	OK	2261.13	1877.27	2645	OK	2876.81	2380.24	3373.37	OK
TCONS_00002031	=	ENSGALT00000086032	XLOC_000650	GAPDH	TSS1324	1:76949286-76956805	1302	-	3.23932	0	22.5413	OK	3.22171	0	17.6459	OK	3.3155	0	20.055	OK
TCONS_00002032	x	ENSGALT00000023343	XLOC_000651	ING4	TSS1325	1:77069089-77118359	15252	-	0.981882	0.529753	1.43401	OK	1.50427	0.883656	2.12489	OK	0.883765	0.422011	1.34552	OK
TCONS_00002033	x	ENSGALT00000075996	XLOC_000652	ZNF384	TSS1326	1:77069089-77118359	22403	-	1.0154	0.630226	1.40057	OK	1.44188	0.927257	1.95649	OK	1.51569	1.01662	2.01477	OK
TCONS_00002034	j	ENSGALT00000023360	XLOC_000653	COPS7A	TSS1327	1:77151386-77154558	1508	-	4.97847	1.93787	8.01906	OK	6.27712	2.91391	9.64033	OK	4.77963	0.923656	8.6356	OK
TCONS_00002035	=	ENSGALT00000023360	XLOC_000653	COPS7A	TSS1327	1:77151386-77154558	1499	-	39.2633	31.1791	47.3475	OK	39.7992	31.5699	48.0285	OK	48.1354	38.3863	57.8845	OK
TCONS_00002036	-	-	XLOC_000654	-	TSS1328	1:77160285-77163626	3341	-	0.539676	0.31407	0.765282	OK	0.527285	0.30582	0.74875	OK	0.309025	0.116882	0.501168	OK
TCONS_00002037	-	-	XLOC_000654	-	TSS1329	1:77160285-77163626	1689	-	0.000122051	0	0.0482988	OK	0.000151218	0	0.0487276	OK	0.121996	0	0.348352	OK
TCONS_00002038	=	ENSGALT00000057009	XLOC_000655	ENSGALG00000034646	TSS1330	1:77173057-77174046	641	-	0.218481	0	0.502755	OK	0.33829	0	0.754922	OK	0.33083	0	0.74214	OK
TCONS_00002039	-	-	XLOC_000656	-	TSS1331	1:77178311-77183845	2864	-	46.5056	37.0942	55.917	OK	16.7973	12.9507	20.6439	OK	44.8894	35.7804	53.9985	OK
TCONS_00002040	-	-	XLOC_000656	-	TSS1332	1:77178311-77183845	888	-	21.5259	10.9393	32.1126	OK	6.95412	2.35043	11.5578	OK	18.9759	8.70657	29.2453	OK
TCONS_00002041	=	ENSGALT00000086167	XLOC_000657	ENSGALG00000044449	TSS1333	1:77197102-77198831	1020	-	0.0127622	0	0.0912424	OK	0	0	0	OK	0.0322521	0	0.118911	OK
TCONS_00002042	j	ENSGALT00000037104	XLOC_000658	CD4	TSS1334	1:77208176-77219967	2172	-	0.608299	0.0659962	1.1506	OK	0.147859	0	0.667439	OK	0.253977	0	0.685755	OK
TCONS_00002043	j	ENSGALT00000037104	XLOC_000658	CD4	TSS1334	1:77208176-77219967	1729	-	0.174228	0	0.526679	OK	0.108931	0	0.383759	OK	0.136195	0	0.420317	OK
TCONS_00002044	j	ENSGALT00000037104	XLOC_000658	CD4	TSS1334	1:77208176-77219967	1837	-	0.277463	0	0.890557	OK	0.0148892	0	0.0732631	OK	0.107993	0	0.409421	OK
TCONS_00002045	j	ENSGALT00000037104	XLOC_000658	CD4	TSS1334	1:77208176-77219967	1937	-	0.232978	0	0.738597	OK	0.0967236	0	0.34973	OK	0.109475	0	0.337176	OK
TCONS_00002046	j	ENSGALT00000037104	XLOC_000658	CD4	TSS1335	1:77208176-77219967	1651	-	0.0732341	0	0.312912	OK	0.000136025	0	0.0368314	OK	0.134659	0	0.606642	OK
TCONS_00002047	=	ENSGALT00000037104	XLOC_000658	CD4	TSS1336	1:77208176-77219967	1965	-	1.55138	0.853084	2.24969	OK	0.632409	0.221063	1.04375	OK	1.10927	0.642438	1.57611	OK
[truncated: 84,013 more rows]

## Sheet: DifferentialExpression
test_id	gene_id	gene	locus	sample_1	sample_2	status	value_1	value_2	log2(fold_change)	test_stat	p_value	q_value	significant
TCONS_00000001	XLOC_000001	ENSGALG00000045540	1:29-2704	Blank	Herts	OK	0.383585	0.736659	0.94145	0.622596	0.2953	0.561682	no
TCONS_00000002	XLOC_000001	ENSGALG00000045540	1:29-2704	Blank	Herts	NOTEST	0.000329372	0.0705016	7.74179	0	1	1	no
TCONS_00000003	XLOC_000001	ENSGALG00000045540	1:29-2704	Blank	Herts	OK	0.944343	0.658386	-0.520376	-0.272863	0.5784	0.802135	no
TCONS_00000004	XLOC_000001	ENSGALG00000045540	1:29-2704	Blank	Herts	OK	2.06208	1.9716	-0.0647399	-0.0942234	0.87475	0.949428	no
TCONS_00000005	XLOC_000002	GOLGB1	1:31339-82102	Blank	Herts	NOTEST	0.000118116	0	#NAME?	0	1	1	no
TCONS_00000006	XLOC_000002	GOLGB1	1:31339-82102	Blank	Herts	NOTEST	0.0106994	0.0190556	0.832687	0	1	1	no
TCONS_00000007	XLOC_000002	GOLGB1	1:31339-82102	Blank	Herts	OK	6.21036	6.70865	0.111346	0.408335	0.48135	0.7317	no
TCONS_00000008	XLOC_000002	GOLGB1	1:31339-82102	Blank	Herts	OK	0.489183	0.752382	0.621093	0.724945	0.1976	0.457459	no
TCONS_00000009	XLOC_000002	GOLGB1	1:31339-82102	Blank	Herts	OK	3.13899	3.74156	0.25334	0.655643	0.25885	0.523266	no
TCONS_00000010	XLOC_000002	GOLGB1	1:31339-82102	Blank	Herts	OK	2.25325	2.22095	-0.0208301	-0.0416153	0.9438	0.974767	no
TCONS_00000012	XLOC_000003	RABL2L	1:88099-102696	Blank	Herts	OK	3.02842	2.86561	-0.0797212	-0.131421	0.8168	0.927355	no
TCONS_00000013	XLOC_000004	ENSGALG00000033919	1:155510-427549	Blank	Herts	NOTEST	0.0850732	0.267237	1.65134	0	1	1	no
TCONS_00000014	XLOC_000004	ENSGALG00000033919	1:155510-427549	Blank	Herts	NOTEST	0.000729224	9.13983e-05	-2.99612	0	1	1	no
TCONS_00000015	XLOC_000004	ENSGALG00000033919	1:155510-427549	Blank	Herts	NOTEST	0.360046	0.319974	-0.170229	0	1	1	no
TCONS_00000016	XLOC_000004	ENSGALG00000033919	1:155510-427549	Blank	Herts	NOTEST	0	0	0	0	1	1	no
TCONS_00000017	XLOC_000004	ENSGALG00000033919	1:155510-427549	Blank	Herts	OK	1.03877	1.21822	0.229897	0.423268	0.47205	0.724239	no
TCONS_00000018	XLOC_000004	ENSGALG00000033919	1:155510-427549	Blank	Herts	OK	0.877917	0.801032	-0.132226	-0.173001	0.76355	0.904603	no
TCONS_00000019	XLOC_000005	gga-mir-6708	1:155510-427549	Blank	Herts	NOTEST	0	0	0	0	1	1	no
TCONS_00000020	XLOC_000006	gga-mir-1604	1:155510-427549	Blank	Herts	NOTEST	0	0	0	0	1	1	no
TCONS_00000021	XLOC_000004	ENSGALG00000039165	1:155510-427549	Blank	Herts	NOTEST	0.0806643	0.0259901	-1.63397	0	1	1	no
TCONS_00000022	XLOC_000007	GCC1	1:463905-488840	Blank	Herts	OK	8.14543	13.6102	0.740625	2.63277	5e-05	0.000622191	yes
TCONS_00000023	XLOC_000008	PPP6R2	1:494389-635199	Blank	Herts	NOTEST	0	0.00329897	inf	0	1	1	no
TCONS_00000024	XLOC_000008	PPP6R2	1:494389-635199	Blank	Herts	NOTEST	0.0874782	0.124105	0.504563	0	1	1	no
TCONS_00000025	XLOC_000008	PPP6R2	1:494389-635199	Blank	Herts	OK	5.10669	7.45445	0.545715	1.26199	0.03	0.130024	no
TCONS_00000026	XLOC_000008	PPP6R2	1:494389-635199	Blank	Herts	NOTEST	0.286358	0.250483	-0.193107	0	1	1	no
TCONS_00000027	XLOC_000008	PPP6R2	1:494389-635199	Blank	Herts	OK	0.000849781	0.783544	9.84871	0.410902	0.2511	0.515794	no
TCONS_00000028	XLOC_000008	PPP6R2	1:494389-635199	Blank	Herts	OK	0.713614	1.34793	0.917532	0.949731	0.1051	0.31171	no
TCONS_00000029	XLOC_000008	PPP6R2	1:494389-635199	Blank	Herts	NOTEST	0.179705	0.234014	0.380962	0	1	1	no
TCONS_00000030	XLOC_000008	PPP6R2	1:494389-635199	Blank	Herts	OK	3.23004	3.09006	-0.0639185	-0.108531	0.84735	0.939679	no
TCONS_00000031	XLOC_000009	gga-mir-1651	1:494389-635199	Blank	Herts	NOTEST	0	0	0	0	1	1	no
TCONS_00000032	XLOC_000010	ENSGALG00000044050	1:494389-635199	Blank	Herts	NOTEST	0.0745311	0.121454	0.704492	0	1	1	no
TCONS_00000033	XLOC_000011	-	1:637302-640546	Blank	Herts	OK	4.42048	3.64846	-0.276912	-0.611119	0.2915	0.557442	no
TCONS_00000034	XLOC_000012	MIOX	1:641628-644950	Blank	Herts	NOTEST	0.0891182	0.130565	0.550974	0	1	1	no
TCONS_00000035	XLOC_000012	MIOX	1:641628-644950	Blank	Herts	OK	0.521609	0.43155	-0.273443	-0.275768	0.6342	0.83752	no
TCONS_00000036	XLOC_000013	ENSGALG00000034272	1:645079-661354	Blank	Herts	OK	5.03381	3.29325	-0.612141	-0.311748	0.63935	0.84069	no
TCONS_00000037	XLOC_000013	ENSGALG00000013811	1:645079-661354	Blank	Herts	OK	11.0708	8.07521	-0.455193	-0.829929	0.15445	0.3958	no
TCONS_00000038	XLOC_000013	ENSGALG00000013811	1:645079-661354	Blank	Herts	OK	1.77865	2.28464	0.361184	0.178847	0.804	0.922129	no
TCONS_00000039	XLOC_000014	-	1:661558-662579	Blank	Herts	OK	13.1639	11.7081	-0.169077	-0.559356	0.3533	0.620658	no
TCONS_00000040	XLOC_000015	IRF5	1:664414-677898	Blank	Herts	NOTEST	0.149937	0.0922636	-0.700523	0	1	1	no
TCONS_00000041	XLOC_000016	-	1:678505-700627	Blank	Herts	OK	5.67373	3.17071	-0.839492	-0.670884	0.2617	0.526022	no
TCONS_00000042	XLOC_000016	-	1:678505-700627	Blank	Herts	OK	2.92147	0	#NAME?	#NAME?	0.18575	0.441918	no
TCONS_00000043	XLOC_000017	SMO	1:704008-712545	Blank	Herts	OK	12.2511	10.6567	-0.201145	-0.939816	0.11045	0.321582	no
TCONS_00000044	XLOC_000018	AHCYL2	1:713467-757801	Blank	Herts	OK	6.7298	4.65094	-0.533042	-2.09307	0.0006	0.0055797	yes
TCONS_00000045	XLOC_000018	AHCYL2	1:713467-757801	Blank	Herts	NOTEST	0.0651678	0.265668	2.02739	0	1	1	no
TCONS_00000046	XLOC_000018	AHCYL2	1:713467-757801	Blank	Herts	NOTEST	0	0	0	0	1	1	no
TCONS_00000047	XLOC_000018	AHCYL2	1:713467-757801	Blank	Herts	NOTEST	7.85945e-05	1.93175e-05	-2.02452	0	1	1	no
TCONS_00000048	XLOC_000019	STRIP2	1:758415-773906	Blank	Herts	NOTEST	0	0	0	0	1	1	no
TCONS_00000049	XLOC_000019	STRIP2	1:758415-773906	Blank	Herts	NOTEST	0.182827	6.60196e-06	-14.7572	0	1	1	no
TCONS_00000050	XLOC_000019	STRIP2	1:758415-773906	Blank	Herts	NOTEST	0.322167	0.130078	-1.30843	0	1	1	no
TCONS_00000051	XLOC_000019	STRIP2	1:758415-773906	Blank	Herts	NOTEST	0.050871	1.16276e-05	-12.0951	0	1	1	no
TCONS_00000052	XLOC_000019	STRIP2	1:758415-773906	Blank	Herts	NOTEST	0.213583	0.180124	-0.245806	0	1	1	no
TCONS_00000053	XLOC_000019	STRIP2	1:758415-773906	Blank	Herts	NOTEST	0	0	0	0	1	1	no
TCONS_00000054	XLOC_000019	STRIP2	1:758415-773906	Blank	Herts	NOTEST	2.28506e-05	9.34459e-06	-1.29003	0	1	1	no
TCONS_00000055	XLOC_000020	SMKR1	1:779409-790927	Blank	Herts	OK	0.580972	0.0875708	-2.72995	-0.986991	0.14855	0.386606	no
TCONS_00000056	XLOC_000020	SMKR1	1:779409-790927	Blank	Herts	OK	2.39224	0.663989	-1.84913	-1.75192	0.0212	0.100222	no
TCONS_00000057	XLOC_000021	NRF1	1:792617-840712	Blank	Herts	OK	1.41286	2.20296	0.64083	1.38919	0.01745	0.0865385	no
TCONS_00000058	XLOC_000021	NRF1	1:792617-840712	Blank	Herts	OK	0.412935	0	#NAME?	#NAME?	0.1136	0.327298	no
TCONS_00000059	XLOC_000021	NRF1	1:792617-840712	Blank	Herts	OK	0.511212	0.452234	-0.176853	-0.230324	0.68495	0.866825	no
TCONS_00000060	XLOC_000021	NRF1	1:792617-840712	Blank	Herts	NOTEST	0.161349	0.0390376	-2.04725	0	1	1	no
TCONS_00000061	XLOC_000022	KLHDC10	1:908717-924585	Blank	Herts	OK	0.898979	0.699149	-0.362688	-0.326659	0.5636	0.79143	no
TCONS_00000062	XLOC_000022	KLHDC10	1:908717-924585	Blank	Herts	OK	2.78603	4.62291	0.730592	2.32375	5e-05	0.000622191	yes
TCONS_00000063	XLOC_000022	KLHDC10	1:908717-924585	Blank	Herts	NOTEST	0.0327533	0.24479	2.90183	0	1	1	no
TCONS_00000064	XLOC_000022	KLHDC10	1:908717-924585	Blank	Herts	OK	0.587265	0.777926	0.405623	0.253823	0.651	0.84747	no
TCONS_00000065	XLOC_000022	KLHDC10	1:908717-924585	Blank	Herts	OK	0.546563	0.74925	0.45506	0.309907	0.5862	0.807518	no
TCONS_00000066	XLOC_000022	KLHDC10	1:908717-924585	Blank	Herts	OK	0.474472	0.0526176	-3.17271	-0.928081	0.48925	0.73764	no
TCONS_00000067	XLOC_000022	KLHDC10	1:908717-924585	Blank	Herts	NOTEST	0	0	0	0	1	1	no
TCONS_00000068	XLOC_000023	gga-mir-6629	1:908717-924585	Blank	Herts	NOTEST	0	0	0	0	1	1	no
TCONS_00000069	XLOC_000024	ENSGALG00000023942	1:947929-951486	Blank	Herts	NOTEST	0	0	0	0	1	1	no
TCONS_00000070	XLOC_000025	CPA2	1:952076-958465	Blank	Herts	NOTEST	0.0170627	0	#NAME?	0	1	1	no
TCONS_00000071	XLOC_000026	CPA5	1:960180-964481	Blank	Herts	NOTEST	0	0.0102646	inf	0	1	1	no
TCONS_00000072	XLOC_000027	CPA1	1:965364-969129	Blank	Herts	NOTEST	0.00932817	0	#NAME?	0	1	1	no
TCONS_00000073	XLOC_000028	MEST	1:980059-1003136	Blank	Herts	OK	3.34081	0.477767	-2.80582	-1.76821	0.14035	0.373057	no
TCONS_00000074	XLOC_000028	MEST	1:980059-1003136	Blank	Herts	OK	1.40445	0.264374	-2.40935	-1.11926	0.20355	0.4652	no
TCONS_00000075	XLOC_000029	ENSGALG00000008153	1:1016111-1044237	Blank	Herts	OK	0.324132	1.17242	1.85484	0.928509	0.2897	0.555461	no
TCONS_00000076	XLOC_000030	ANKRD16	1:1044351-1061100	Blank	Herts	OK	1.18888	1.21713	0.0338787	0.0784481	0.8879	0.954156	no
TCONS_00000077	XLOC_000030	ANKRD16	1:1044351-1061100	Blank	Herts	OK	1.41411	1.13525	-0.316889	-0.654323	0.25725	0.521848	no
TCONS_00000078	XLOC_000030	ANKRD16	1:1044351-1061100	Blank	Herts	OK	0.59959	0.668688	0.157356	0.18328	0.75005	0.898581	no
TCONS_00000079	XLOC_000031	GDI2	1:1061919-1076763	Blank	Herts	NOTEST	0	0	0	0	1	1	no
TCONS_00000080	XLOC_000031	GDI2	1:1061919-1076763	Blank	Herts	OK	167.233	118.797	-0.493359	-2.83416	5e-05	0.000622191	yes
TCONS_00000081	XLOC_000031	GDI2	1:1061919-1076763	Blank	Herts	NOTEST	0.0571529	0.124883	1.12768	0	1	1	no
TCONS_00000082	XLOC_000031	GDI2	1:1061919-1076763	Blank	Herts	NOTEST	0	0.0233691	inf	0	1	1	no
TCONS_00000083	XLOC_000031	GDI2	1:1061919-1076763	Blank	Herts	OK	2.83235	2.05707	-0.461404	-0.255821	0.67255	0.859946	no
TCONS_00000084	XLOC_000031	GDI2	1:1061919-1076763	Blank	Herts	NOTEST	0	0	0	0	1	1	no
TCONS_00000085	XLOC_000032	ASB13	1:1117551-1128606	Blank	Herts	OK	0.749683	0.152069	-2.30155	-1.13756	0.2205	0.486222	no
TCONS_00000086	XLOC_000032	ASB13	1:1117551-1128606	Blank	Herts	NOTEST	0.0925818	0.345049	1.898	0	1	1	no
TCONS_00000087	XLOC_000032	ASB13	1:1117551-1128606	Blank	Herts	NOTEST	0.167264	0.138231	-0.275041	0	1	1	no
TCONS_00000088	XLOC_000033	-	1:1137165-1189223	Blank	Herts	NOTEST	0.101499	0.191924	0.919068	0	1	1	no
TCONS_00000089	XLOC_000033	-	1:1137165-1189223	Blank	Herts	NOTEST	0.0524061	0.0505603	-0.0517301	0	1	1	no
TCONS_00000090	XLOC_000033	-	1:1137165-1189223	Blank	Herts	NOTEST	0.230673	0.2535	0.136135	0	1	1	no
TCONS_00000091	XLOC_000034	TUBAL3	1:1198474-1204984	Blank	Herts	OK	0.351246	0.420279	0.258868	0.091268	0.8657	0.946094	no
TCONS_00000092	XLOC_000034	TUBAL3	1:1198474-1204984	Blank	Herts	OK	37.1618	1.01424	-5.19535	-10.1523	5e-05	0.000622191	yes
TCONS_00000093	XLOC_000034	TUBAL3	1:1198474-1204984	Blank	Herts	OK	0.610765	0	#NAME?	#NAME?	0.12285	0.343449	no
TCONS_00000094	XLOC_000035	SLC35B4	1:1341910-1360963	Blank	Herts	OK	21.1711	16.4325	-0.365549	-1.83978	0.00115	0.00966244	yes
TCONS_00000095	XLOC_000035	SLC35B4	1:1341910-1360963	Blank	Herts	OK	0.661093	0.600332	-0.139094	-0.109339	0.8495	0.94051	no
TCONS_00000096	XLOC_000036	ENSGALG00000045957	1:1421468-1841500	Blank	Herts	NOTEST	0	0	0	0	1	1	no
TCONS_00000097	XLOC_000037	ENSGALG00000045303	1:1421468-1841500	Blank	Herts	NOTEST	0	0	0	0	1	1	no
TCONS_00000098	XLOC_000038	ENSGALG00000045493	1:1421468-1841500	Blank	Herts	NOTEST	0.0420702	0.0652751	0.633734	0	1	1	no
TCONS_00000099	XLOC_000039	ENSGALG00000046002	1:1848452-1850658	Blank	Herts	NOTEST	0	0	0	0	1	1	no
TCONS_00000100	XLOC_000040	ENSGALG00000045694	1:1855522-1857716	Blank	Herts	NOTEST	0	0	0	0	1	1	no
TCONS_00000101	XLOC_000041	ENSGALG00000045599	1:1862580-1864781	Blank	Herts	NOTEST	0	0	0	0	1	1	no
TCONS_00000102	XLOC_000042	ENSGALG00000045725	1:1869645-1871841	Blank	Herts	NOTEST	0	0	0	0	1	1	no
TCONS_00000103	XLOC_000043	CHCHD3	1:2002500-2187486	Blank	Herts	OK	26.8265	27.5751	0.0397052	0.122949	0.83125	0.933492	no
TCONS_00000104	XLOC_000043	CHCHD3	1:2002500-2187486	Blank	Herts	OK	55.0302	50.6792	-0.118829	-0.517953	0.37005	0.636441	no
TCONS_00000105	XLOC_000043	CHCHD3	1:2002500-2187486	Blank	Herts	OK	0.345732	0.591975	0.775881	0.320383	0.7376	0.892563	no
TCONS_00000106	XLOC_000043	CHCHD3	1:2002500-2187486	Blank	Herts	NOTEST	0.255641	0	#NAME?	0	1	1	no
TCONS_00000107	XLOC_000043	CHCHD3	1:2002500-2187486	Blank	Herts	NOTEST	0.105744	0.103814	-0.0265714	0	1	1	no
TCONS_00000108	XLOC_000044	PLXNA4	1:2290732-2745478	Blank	Herts	OK	1.3513	0.470135	-1.5232	-5.20262	5e-05	0.000622191	yes
TCONS_00000109	XLOC_000044	PLXNA4	1:2290732-2745478	Blank	Herts	NOTEST	0.247607	0.01923	-3.68662	0	1	1	no
TCONS_00000110	XLOC_000044	gga-mir-6621	1:2290732-2745478	Blank	Herts	NOTEST	0	0	0	0	1	1	no
TCONS_00000111	XLOC_000045	PODXL	1:3092420-3133454	Blank	Herts	NOTEST	0.124085	0.00385887	-5.007	0	1	1	no
TCONS_00000112	XLOC_000045	PODXL	1:3092420-3133454	Blank	Herts	NOTEST	0.234878	0.23621	0.00815774	0	1	1	no
TCONS_00000113	XLOC_000045	PODXL	1:3092420-3133454	Blank	Herts	NOTEST	0.00043274	0.0325276	6.23202	0	1	1	no
TCONS_00000114	XLOC_000045	PODXL	1:3092420-3133454	Blank	Herts	OK	0.160393	0.362567	1.17663	1.66978	0.00945	0.0539618	no
TCONS_00000115	XLOC_000046	-	1:3240627-3246970	Blank	Herts	NOTEST	0.354399	0.07741	-2.19478	0	1	1	no
TCONS_00000116	XLOC_000046	-	1:3240627-3246970	Blank	Herts	NOTEST	1.44125e-05	0.0991795	12.7485	0	1	1	no
TCONS_00000117	XLOC_000047	ENSGALG00000044853	1:3256247-3256647	Blank	Herts	NOTEST	0	0.260541	inf	0	1	1	no
TCONS_00000118	XLOC_000048	-	1:3347744-3373765	Blank	Herts	NOTEST	0.000152895	0.312793	10.9985	0	1	1	no
TCONS_00000119	XLOC_000048	-	1:3347744-3373765	Blank	Herts	NOTEST	0.126827	0.291786	1.20205	0	1	1	no
TCONS_00000120	XLOC_000049	gga-mir-29b-1	1:3409795-3441978	Blank	Herts	OK	0.838013	1.43053	0.771504	1.91351	0.00125	0.0103656	yes
TCONS_00000121	XLOC_000049	gga-mir-29a	1:3409795-3441978	Blank	Herts	OK	1.35053	2.32374	0.782922	2.79342	5e-05	0.000622191	yes
TCONS_00000122	XLOC_000049	gga-mir-29a	1:3409795-3441978	Blank	Herts	OK	0.527159	0.0947862	-2.47549	-1.59628	0.04375	0.170703	no
TCONS_00000123	XLOC_000049	gga-mir-29a	1:3409795-3441978	Blank	Herts	OK	0.485262	0.434213	-0.160361	-0.160177	0.7935	0.917683	no
TCONS_00000126	XLOC_000050	K123	1:3465886-3476129	Blank	Herts	NOTEST	0.0718059	0.216527	1.59237	0	1	1	no
TCONS_00000127	XLOC_000050	K123	1:3465886-3476129	Blank	Herts	NOTEST	0.0896269	0.296357	1.72533	0	1	1	no
TCONS_00000128	XLOC_000050	K123	1:3465886-3476129	Blank	Herts	NOTEST	0.105577	0.191598	0.859787	0	1	1	no
TCONS_00000129	XLOC_000051	RBM17	1:3516298-3535529	Blank	Herts	OK	1.72858	2.58495	0.580548	1.01838	0.0844	0.26933	no
TCONS_00000130	XLOC_000051	RBM17	1:3516298-3535529	Blank	Herts	OK	2.45336	1.97325	-0.314188	-0.711156	0.2162	0.481323	no
TCONS_00000131	XLOC_000051	RBM17	1:3516298-3535529	Blank	Herts	OK	15.7891	18.7492	0.2479	0.793281	0.17205	0.422979	no
TCONS_00000132	XLOC_000051	RBM17	1:3516298-3535529	Blank	Herts	OK	0.740349	0.999788	0.433415	0.946537	0.109	0.318943	no
TCONS_00000133	XLOC_000051	RBM17	1:3516298-3535529	Blank	Herts	NOTEST	0.0932919	0.225814	1.27531	0	1	1	no
TCONS_00000134	XLOC_000051	RBM17	1:3516298-3535529	Blank	Herts	NOTEST	0	0.0167005	inf	0	1	1	no
TCONS_00000135	XLOC_000052	-	1:3535592-3542863	Blank	Herts	NOTEST	0.179052	0.180521	0.0117867	0	1	1	no
TCONS_00000136	XLOC_000052	-	1:3535592-3542863	Blank	Herts	NOTEST	0.0924575	0.0218449	-2.0815	0	1	1	no
TCONS_00000137	XLOC_000052	-	1:3535592-3542863	Blank	Herts	NOTEST	0.0158943	0.0330924	1.05799	0	1	1	no
TCONS_00000138	XLOC_000052	-	1:3535592-3542863	Blank	Herts	NOTEST	0.116812	0.308119	1.39931	0	1	1	no
TCONS_00000139	XLOC_000053	PFKFB3	1:3543235-3579801	Blank	Herts	OK	0.626182	0	#NAME?	#NAME?	0.1216	0.341591	no
TCONS_00000140	XLOC_000053	PFKFB3	1:3543235-3579801	Blank	Herts	NOTEST	0.00163474	0.00063838	-1.35658	0	1	1	no
TCONS_00000141	XLOC_000053	PFKFB3	1:3543235-3579801	Blank	Herts	NOTEST	0	0	0	0	1	1	no
TCONS_00000142	XLOC_000053	PFKFB3	1:3543235-3579801	Blank	Herts	NOTEST	0.00376442	0.00357377	-0.074983	0	1	1	no
TCONS_00000143	XLOC_000053	PFKFB3	1:3543235-3579801	Blank	Herts	OK	8.18604	10.7054	0.387098	1.16426	0.0432	0.169123	no
TCONS_00000144	XLOC_000053	PFKFB3	1:3543235-3579801	Blank	Herts	NOTEST	0.0300967	0.152798	2.34395	0	1	1	no
TCONS_00000145	XLOC_000053	PFKFB3	1:3543235-3579801	Blank	Herts	OK	0.898404	0.752478	-0.255714	-0.158294	0.776	0.909982	no
TCONS_00000146	XLOC_000053	PFKFB3	1:3543235-3579801	Blank	Herts	OK	5.319	5.36029	0.0111575	0.026587	0.96395	0.982495	no
TCONS_00000147	XLOC_000054	ENSGALG00000029446	1:4120318-4199570	Blank	Herts	OK	0.416106	1.06547	1.35647	1.22351	0.0547	0.199595	no
TCONS_00000148	XLOC_000055	ITIH5	1:4120318-4199570	Blank	Herts	NOTEST	0.0409857	0	#NAME?	0	1	1	no
TCONS_00000149	XLOC_000056	ITIH2	1:4206623-4231854	Blank	Herts	NOTEST	0.189608	0.085422	-1.15034	0	1	1	no
TCONS_00000150	XLOC_000057	ATP5C1	1:4248370-4255204	Blank	Herts	OK	5.87584	12.0656	1.03803	1.5427	0.0154	0.0785579	no
TCONS_00000151	XLOC_000057	ATP5C1	1:4248370-4255204	Blank	Herts	OK	4.91061	5.72154	0.220503	0.206213	0.7173	0.882972	no
TCONS_00000152	XLOC_000057	ATP5C1	1:4248370-4255204	Blank	Herts	OK	0.595019	0.29454	-1.01447	-0.277619	0.75645	0.901497	no
TCONS_00000153	XLOC_000057	ATP5C1	1:4248370-4255204	Blank	Herts	OK	174.391	100.948	-0.788714	-3.96579	5e-05	0.000622191	yes
TCONS_00000154	XLOC_000057	ATP5C1	1:4248370-4255204	Blank	Herts	OK	3.39693	4.77132	0.49016	0.288052	0.642	0.842103	no
TCONS_00000155	XLOC_000057	ATP5C1	1:4248370-4255204	Blank	Herts	NOTEST	0	0	0	0	1	1	no
TCONS_00000156	XLOC_000057	ATP5C1	1:4248370-4255204	Blank	Herts	NOTEST	0	0	0	0	1	1	no
TCONS_00000157	XLOC_000057	ATP5C1	1:4248370-4255204	Blank	Herts	NOTEST	0	0	0	0	1	1	no
TCONS_00000158	XLOC_000057	ATP5C1	1:4248370-4255204	Blank	Herts	OK	0.896338	1.3737	0.615949	0.261423	0.7563	0.901451	no
TCONS_00000159	XLOC_000058	TAF3	1:4257568-4371758	Blank	Herts	OK	10.9877	9.97237	-0.139879	-0.511748	0.37755	0.643279	no
TCONS_00000160	XLOC_000058	TAF3	1:4257568-4371758	Blank	Herts	OK	1.60889	2.5405	0.659048	0.533607	0.35735	0.624393	no
TCONS_00000161	XLOC_000059	GATA3	1:4402131-4591692	Blank	Herts	NOTEST	0.0628598	0.0374805	-0.745996	0	1	1	no
TCONS_00000162	XLOC_000060	CELF2	1:5528710-5980527	Blank	Herts	NOTEST	0	0	0	0	1	1	no
TCONS_00000163	XLOC_000060	CELF2	1:5528710-5980527	Blank	Herts	NOTEST	0.050838	0	#NAME?	0	1	1	no
TCONS_00000164	XLOC_000060	CELF2	1:5528710-5980527	Blank	Herts	OK	2.2373	1.70538	-0.39167	-0.836235	0.1486	0.386687	no
TCONS_00000165	XLOC_000061	gga-mir-1626	1:5528710-5980527	Blank	Herts	NOTEST	0	0	0	0	1	1	no
TCONS_00000166	XLOC_000060	CELF2	1:5528710-5980527	Blank	Herts	OK	0.486329	0.631302	0.376398	0.402594	0.49395	0.741612	no
TCONS_00000167	XLOC_000060	CELF2	1:5528710-5980527	Blank	Herts	NOTEST	0.0510195	0.216122	2.08273	0	1	1	no
TCONS_00000168	XLOC_000060	CELF2	1:5528710-5980527	Blank	Herts	OK	0.398953	0.866305	1.11866	1.09128	0.07155	0.240316	no
TCONS_00000169	XLOC_000060	CELF2	1:5528710-5980527	Blank	Herts	OK	0.85568	0.117803	-2.8607	-1.18411	0.23035	0.496461	no
TCONS_00000170	XLOC_000060	CELF2	1:5528710-5980527	Blank	Herts	OK	0.52736	0.86896	0.720502	0.345474	0.6129	0.824288	no
TCONS_00000171	XLOC_000060	CELF2	1:5528710-5980527	Blank	Herts	OK	2.57691	2.56086	-0.00901445	-0.00963137	0.9868	0.992294	no
TCONS_00000172	XLOC_000062	gga-mir-1596	1:5528710-5980527	Blank	Herts	NOTEST	0	0	0	0	1	1	no
TCONS_00000173	XLOC_000060	CELF2	1:5528710-5980527	Blank	Herts	OK	3.60771	4.41732	0.29209	0.79895	0.16875	0.417973	no
TCONS_00000174	XLOC_000060	CELF2	1:5528710-5980527	Blank	Herts	NOTEST	0.000724009	0.121109	7.38608	0	1	1	no
TCONS_00000175	XLOC_000060	CELF2	1:5528710-5980527	Blank	Herts	OK	0	0.779105	inf	#NAME?	0.1083	0.317569	no
TCONS_00000176	XLOC_000063	ECHDC3	1:6163730-6168880	Blank	Herts	OK	8.49862	2.84987	-1.57633	-3.83489	5e-05	0.000622191	yes
TCONS_00000177	XLOC_000063	ECHDC3	1:6163730-6168880	Blank	Herts	OK	3.14601	1.46323	-1.10437	-2.12037	0.0005	0.00477298	yes
TCONS_00000178	XLOC_000064	PROSER2	1:6186225-6208354	Blank	Herts	OK	1.19631	1.93544	0.694077	1.73924	0.00355	0.0245688	yes
TCONS_00000179	XLOC_000064	PROSER2	1:6186225-6208354	Blank	Herts	NOTEST	0.0609538	0.212758	1.80342	0	1	1	no
TCONS_00000180	XLOC_000064	PROSER2	1:6186225-6208354	Blank	Herts	NOTEST	0.0146306	0.143072	3.28969	0	1	1	no
TCONS_00000181	XLOC_000064	PROSER2	1:6186225-6208354	Blank	Herts	NOTEST	1.01024e-05	0	#NAME?	0	1	1	no
TCONS_00000182	XLOC_000065	DHTKD1	1:6275922-6294324	Blank	Herts	OK	1.05059	0.49471	-1.08655	-1.39802	0.0246	0.112141	no
TCONS_00000183	XLOC_000065	DHTKD1	1:6275922-6294324	Blank	Herts	OK	9.96855	2.11722	-2.23521	-9.11626	5e-05	0.000622191	yes
TCONS_00000184	XLOC_000066	SEC61A2	1:6299536-6315134	Blank	Herts	OK	72.2307	41.2856	-0.806972	-4.37603	5e-05	0.000622191	yes
TCONS_00000185	XLOC_000067	CDC123	1:6327501-6610769	Blank	Herts	OK	5.95887	3.45653	-0.785715	-1.92109	0.00165	0.0131068	yes
TCONS_00000186	XLOC_000067	CDC123	1:6327501-6610769	Blank	Herts	OK	16.641	12.4393	-0.419837	-1.07884	0.06145	0.216342	no
TCONS_00000187	XLOC_000067	CDC123	1:6327501-6610769	Blank	Herts	NOTEST	0	0	0	0	1	1	no
TCONS_00000188	XLOC_000067	CDC123	1:6327501-6610769	Blank	Herts	NOTEST	0.0126834	0	#NAME?	0	1	1	no
TCONS_00000189	XLOC_000068	CAMK1D	1:6327501-6610769	Blank	Herts	OK	2.58329	4.99756	0.952014	2.262	0.00075	0.0067317	yes
TCONS_00000190	XLOC_000068	CAMK1D	1:6327501-6610769	Blank	Herts	NOTEST	0.0150593	0	#NAME?	0	1	1	no
TCONS_00000191	XLOC_000068	CAMK1D	1:6327501-6610769	Blank	Herts	NOTEST	0	0.0608689	inf	0	1	1	no
TCONS_00000192	XLOC_000068	CAMK1D	1:6327501-6610769	Blank	Herts	OK	1.7979	0.625161	-1.52401	-1.17191	0.1035	0.30857	no
TCONS_00000193	XLOC_000068	CAMK1D	1:6327501-6610769	Blank	Herts	NOTEST	0	0.121561	inf	0	1	1	no
TCONS_00000194	XLOC_000069	OPTN	1:6691757-6711192	Blank	Herts	OK	3.00901	3.88426	0.368351	0.764806	0.1874	0.443981	no
TCONS_00000195	XLOC_000069	OPTN	1:6691757-6711192	Blank	Herts	OK	10.983	15.0472	0.454223	1.98406	0.0006	0.0055797	yes
TCONS_00000196	XLOC_000070	MCM10	1:6714476-6732531	Blank	Herts	OK	2.83371	0.598921	-2.24226	-1.97435	0.03795	0.154205	no
TCONS_00000197	XLOC_000070	MCM10	1:6714476-6732531	Blank	Herts	NOTEST	0.241058	0.0755606	-1.67367	0	1	1	no
TCONS_00000198	XLOC_000070	MCM10	1:6714476-6732531	Blank	Herts	OK	0.0100934	0.391407	5.27718	1.56839	0.4676	0.720646	no
TCONS_00000199	XLOC_000071	ENSGALG00000043593	1:6850112-7063550	Blank	Herts	OK	0.376904	0.0066699	-5.82039	-0.922805	0.1454	0.381509	no
TCONS_00000200	XLOC_000071	ENSGALG00000043593	1:6850112-7063550	Blank	Herts	OK	0.765411	1.40473	0.875981	1.24552	0.03775	0.153577	no
TCONS_00000201	XLOC_000071	ENSGALG00000043593	1:6850112-7063550	Blank	Herts	OK	9.6845	10.3317	0.0933293	0.119667	0.8374	0.935948	no
TCONS_00000202	XLOC_000071	ENSGALG00000043593	1:6850112-7063550	Blank	Herts	OK	0.858809	3.67258	2.09639	3.45521	5e-05	0.000622191	yes
TCONS_00000203	XLOC_000072	ENSGALG00000027979	1:7367302-7367402	Blank	Herts	NOTEST	0	0	0	0	1	1	no
TCONS_00000204	XLOC_000073	ENSGALG00000035201	1:7436996-7447884	Blank	Herts	OK	15.7877	16.1358	0.0314645	0.15169	0.79325	0.91756	no
TCONS_00000205	XLOC_000074	SUV39H2	1:7449343-7459103	Blank	Herts	OK	10.3577	8.50107	-0.284992	-1.42186	0.0144	0.0747127	no
TCONS_00000206	XLOC_000075	MEIG1	1:7459131-7475632	Blank	Herts	NOTEST	0.0477397	0.0236185	-1.01527	0	1	1	no
TCONS_00000207	XLOC_000076	TMEM243	1:7487582-7494099	Blank	Herts	NOTEST	0.639378	0.186065	-1.78086	0	1	1	no
TCONS_00000208	XLOC_000077	KIAA1324L	1:7556178-7650248	Blank	Herts	NOTEST	0.333922	0.177542	-0.911352	0	1	1	no
TCONS_00000209	XLOC_000077	KIAA1324L	1:7556178-7650248	Blank	Herts	OK	0.534619	0.357748	-0.57957	-0.691029	0.2397	0.505219	no
TCONS_00000210	XLOC_000078	ENSGALG00000046227	1:7851762-7857098	Blank	Herts	NOTEST	0	0	0	0	1	1	no
TCONS_00000211	XLOC_000079	SEMA3D	1:8309950-8453090	Blank	Herts	OK	8.1221	9.19524	0.179035	0.336989	0.53865	0.774384	no
TCONS_00000212	XLOC_000079	SEMA3D	1:8309950-8453090	Blank	Herts	OK	5.64281	4.36333	-0.370986	-0.33284	0.4573	0.712223	no
TCONS_00000213	XLOC_000079	SEMA3D	1:8309950-8453090	Blank	Herts	OK	3.11143	9.67594	1.63683	2.285	0.00225	0.0169374	yes
TCONS_00000214	XLOC_000079	SEMA3D	1:8309950-8453090	Blank	Herts	OK	0.786608	0.884215	0.168752	0.058027	0.9093	0.962317	no
TCONS_00000215	XLOC_000080	SEMA3A	1:8668018-9002214	Blank	Herts	NOTEST	0.288637	0.141287	-1.03062	0	1	1	no
TCONS_00000216	XLOC_000080	-	1:8668018-9002214	Blank	Herts	OK	0.658502	0.310041	-1.08673	-0.301019	0.63185	0.836027	no
TCONS_00000217	XLOC_000080	SEMA3A	1:8668018-9002214	Blank	Herts	NOTEST	0.161327	0.0753039	-1.09919	0	1	1	no
TCONS_00000218	XLOC_000080	SEMA3A	1:8668018-9002214	Blank	Herts	OK	1.53084	0.486351	-1.65426	-1.12339	0.1834	0.438787	no
TCONS_00000219	XLOC_000080	SEMA3A	1:8668018-9002214	Blank	Herts	OK	11.2856	9.89399	-0.189854	-0.796474	0.1734	0.424741	no
TCONS_00000220	XLOC_000080	SEMA3A	1:8668018-9002214	Blank	Herts	NOTEST	0.00506094	0.00823727	0.702761	0	1	1	no
TCONS_00000221	XLOC_000081	-	1:9292576-9325663	Blank	Herts	NOTEST	0.147451	0.0663795	-1.15143	0	1	1	no
TCONS_00000222	XLOC_000081	-	1:9292576-9325663	Blank	Herts	NOTEST	0.0335481	0.0202577	-0.727759	0	1	1	no
TCONS_00000223	XLOC_000082	SEMA3E	1:9506553-9640375	Blank	Herts	OK	0.419409	0.873467	1.0584	1.13467	0.10785	0.316739	no
TCONS_00000224	XLOC_000082	SEMA3E	1:9506553-9640375	Blank	Herts	NOTEST	0.167154	0.32424	0.955883	0	1	1	no
TCONS_00000225	XLOC_000082	SEMA3E	1:9506553-9640375	Blank	Herts	OK	0.275221	0.395264	0.522225	0.541994	0.36655	0.633104	no
TCONS_00000226	XLOC_000082	SEMA3E	1:9506553-9640375	Blank	Herts	NOTEST	0.0721924	0.137734	0.931965	0	1	1	no
TCONS_00000227	XLOC_000083	ENSGALG00000037435	1:9732867-9752834	Blank	Herts	NOTEST	3.62134e-05	0	#NAME?	0	1	1	no
TCONS_00000228	XLOC_000083	ENSGALG00000037435	1:9732867-9752834	Blank	Herts	NOTEST	0	3.29284e-06	inf	0	1	1	no
TCONS_00000229	XLOC_000083	ENSGALG00000037435	1:9732867-9752834	Blank	Herts	NOTEST	0.0546504	0.0606279	0.149749	0	1	1	no
TCONS_00000230	XLOC_000084	ENSGALG00000039659	1:9891111-9926305	Blank	Herts	NOTEST	2.82518e-05	0.0122227	8.75701	0	1	1	no
TCONS_00000231	XLOC_000084	ENSGALG00000039659	1:9891111-9926305	Blank	Herts	NOTEST	0.0628537	0.0189542	-1.72948	0	1	1	no
TCONS_00000232	XLOC_000085	ENSGALG00000040151	1:9982717-10003976	Blank	Herts	NOTEST	0.0675439	0.0300753	-1.16725	0	1	1	no
TCONS_00000233	XLOC_000086	ENSGALG00000034492	1:10052150-10057347	Blank	Herts	NOTEST	0	0	0	0	1	1	no
TCONS_00000234	XLOC_000087	CACNA2D1	1:10220352-10586271	Blank	Herts	OK	1.54644	2.26091	0.547949	1.49494	0.0108	0.0596909	no
TCONS_00000235	XLOC_000087	CACNA2D1	1:10220352-10586271	Blank	Herts	OK	0.907076	1.09385	0.270124	0.939385	0.10515	0.311828	no
TCONS_00000236	XLOC_000087	CACNA2D1	1:10220352-10586271	Blank	Herts	OK	4.3243	3.04048	-0.508168	-1.38615	0.01925	0.0932551	no
TCONS_00000237	XLOC_000087	CACNA2D1	1:10220352-10586271	Blank	Herts	OK	0.713146	0.939629	0.397893	0.551083	0.3558	0.622976	no
TCONS_00000238	XLOC_000088	HGF	1:10649197-10713907	Blank	Herts	NOTEST	0.0521796	0	#NAME?	0	1	1	no
TCONS_00000239	XLOC_000088	HGF	1:10649197-10713907	Blank	Herts	OK	1.44319	3.66501	1.34456	3.20007	5e-05	0.000622191	yes
TCONS_00000240	XLOC_000088	HGF	1:10649197-10713907	Blank	Herts	OK	0.907303	1.70001	0.90589	1.32754	0.0407	0.162187	no
TCONS_00000241	XLOC_000088	HGF	1:10649197-10713907	Blank	Herts	NOTEST	3.69768e-05	0.047475	10.3263	0	1	1	no
TCONS_00000242	XLOC_000088	HGF	1:10649197-10713907	Blank	Herts	NOTEST	0.118852	0.233511	0.974319	0	1	1	no
TCONS_00000243	XLOC_000088	HGF	1:10649197-10713907	Blank	Herts	NOTEST	0.0353762	0	#NAME?	0	1	1	no
TCONS_00000244	XLOC_000089	SEMA3C	1:11031080-11163076	Blank	Herts	OK	5.67715	3.87497	-0.55098	-1.20862	0.03645	0.149846	no
TCONS_00000245	XLOC_000089	SEMA3C	1:11031080-11163076	Blank	Herts	OK	39.3113	25.5732	-0.620311	-2.83175	5e-05	0.000622191	yes
TCONS_00000246	XLOC_000089	SEMA3C	1:11031080-11163076	Blank	Herts	OK	0.471211	0.0221567	-4.41056	-0.667738	0.3962	0.660517	no
TCONS_00000247	XLOC_000089	SEMA3C	1:11031080-11163076	Blank	Herts	NOTEST	0	0	0	0	1	1	no
TCONS_00000248	XLOC_000089	SEMA3C	1:11031080-11163076	Blank	Herts	OK	0	0.502229	inf	#NAME?	0.1602	0.404716	no
TCONS_00000249	XLOC_000089	SEMA3C	1:11031080-11163076	Blank	Herts	OK	0.0136287	1.28417	6.55803	0.767001	0.14995	0.388766	no
TCONS_00000250	XLOC_000090	GNAT3	1:11261661-11291903	Blank	Herts	NOTEST	0.018023	0.00802082	-1.16802	0	1	1	no
TCONS_00000252	XLOC_000091	ENSGALG00000033870	1:11695657-11716367	Blank	Herts	OK	4.00085	4.21443	0.0750291	0.404976	0.4843	0.733896	no
TCONS_00000253	XLOC_000092	ENSGALG00000038834	1:12120385-12302861	Blank	Herts	OK	2.59728	4.6804	0.84963	3.08773	5e-05	0.000622191	yes
TCONS_00000254	XLOC_000093	ENSGALG00000008353	1:12373230-12420711	Blank	Herts	OK	1.63818	3.2289	0.978953	3.79176	5e-05	0.000622191	yes
TCONS_00000255	XLOC_000094	TMEM60	1:12504427-12566548	Blank	Herts	OK	21.2406	9.08558	-1.22517	-1.6136	0.01265	0.0675474	no
TCONS_00000256	XLOC_000094	TMEM60	1:12504427-12566548	Blank	Herts	NOTEST	0.178117	0.0407731	-2.12713	0	1	1	no
TCONS_00000257	XLOC_000094	TMEM60	1:12504427-12566548	Blank	Herts	OK	1.10972	0.912354	-0.282525	-0.550582	0.3412	0.608633	no
TCONS_00000258	XLOC_000095	ENSGALG00000038546	1:12504427-12566548	Blank	Herts	OK	0.648525	0.895506	0.465541	0.512664	0.375	0.641148	no
TCONS_00000259	XLOC_000095	ENSGALG00000038546	1:12504427-12566548	Blank	Herts	OK	0.413092	0.600548	0.539818	0.512753	0.3765	0.642283	no
TCONS_00000260	XLOC_000096	-	1:12568478-12654277	Blank	Herts	NOTEST	0.00836481	0.0166349	0.991811	0	1	1	no
TCONS_00000261	XLOC_000096	-	1:12568478-12654277	Blank	Herts	NOTEST	0.027912	0.204692	2.8745	0	1	1	no
TCONS_00000262	XLOC_000096	-	1:12568478-12654277	Blank	Herts	NOTEST	0.0436733	0.0461184	0.0785905	0	1	1	no
TCONS_00000263	XLOC_000096	-	1:12568478-12654277	Blank	Herts	NOTEST	0.093467	0.199942	1.09705	0	1	1	no
TCONS_00000264	XLOC_000096	-	1:12568478-12654277	Blank	Herts	NOTEST	0	0.0187129	inf	0	1	1	no
TCONS_00000265	XLOC_000096	-	1:12568478-12654277	Blank	Herts	NOTEST	0.0418586	0.104205	1.31583	0	1	1	no
TCONS_00000266	XLOC_000096	-	1:12568478-12654277	Blank	Herts	NOTEST	0.0779765	0.264329	1.76122	0	1	1	no
TCONS_00000267	XLOC_000096	-	1:12568478-12654277	Blank	Herts	NOTEST	0.0471241	0.208894	2.14823	0	1	1	no
TCONS_00000268	XLOC_000097	GSAP	1:12676637-12735670	Blank	Herts	OK	4.76381	1.34887	-1.82037	-4.99874	5e-05	0.000622191	yes
TCONS_00000269	XLOC_000097	GSAP	1:12676637-12735670	Blank	Herts	NOTEST	0.176462	0	#NAME?	0	1	1	no
TCONS_00000270	XLOC_000097	GSAP	1:12676637-12735670	Blank	Herts	NOTEST	0.0217538	0.107841	2.30956	0	1	1	no
TCONS_00000271	XLOC_000097	GSAP	1:12676637-12735670	Blank	Herts	NOTEST	0.167693	0	#NAME?	0	1	1	no
TCONS_00000272	XLOC_000097	GSAP	1:12676637-12735670	Blank	Herts	OK	1.14498	0.128236	-3.15846	-1.52147	0.22705	0.493202	no
TCONS_00000273	XLOC_000097	GSAP	1:12676637-12735670	Blank	Herts	NOTEST	0.0254207	0.0160582	-0.662694	0	1	1	no
TCONS_00000274	XLOC_000097	GSAP	1:12676637-12735670	Blank	Herts	OK	1.10009	1.24425	0.177659	0.340276	0.55385	0.78516	no
TCONS_00000275	XLOC_000098	FGL2	1:12739742-12791062	Blank	Herts	OK	1.54731	0.926329	-0.740168	-2.62382	5e-05	0.000622191	yes
TCONS_00000276	XLOC_000099	FAM185A	1:12796708-12837319	Blank	Herts	NOTEST	0.000114751	0.125998	10.1007	0	1	1	no
TCONS_00000277	XLOC_000099	FAM185A	1:12796708-12837319	Blank	Herts	OK	4.81817	7.21768	0.58305	2.54482	5e-05	0.000622191	yes
TCONS_00000278	XLOC_000099	FAM185A	1:12796708-12837319	Blank	Herts	NOTEST	0	0	0	0	1	1	no
TCONS_00000279	XLOC_000100	LRRC17	1:12838226-12916687	Blank	Herts	OK	5.92071	0.311289	-4.24944	-7.89766	5e-05	0.000622191	yes
TCONS_00000280	XLOC_000100	LRRC17	1:12838226-12916687	Blank	Herts	OK	12.0574	0.806172	-3.90268	-8.54505	5e-05	0.000622191	yes
TCONS_00000281	XLOC_000101	ENSGALG00000008288	1:12916838-12946956	Blank	Herts	OK	3.32845	5.55762	0.739618	2.15466	0.0004	0.00394465	yes
TCONS_00000282	XLOC_000101	ENSGALG00000008288	1:12916838-12946956	Blank	Herts	NOTEST	6.27912e-05	6.42933e-05	0.0341042	0	1	1	no
TCONS_00000283	XLOC_000101	ENSGALG00000008288	1:12916838-12946956	Blank	Herts	OK	0.0771605	0.498169	2.6907	1.13805	0.2182	0.48377	no
TCONS_00000284	XLOC_000101	ENSGALG00000008288	1:12916838-12946956	Blank	Herts	NOTEST	0	0	0	0	1	1	no
TCONS_00000285	XLOC_000101	ENSGALG00000008288	1:12916838-12946956	Blank	Herts	NOTEST	0.0895826	0.155275	0.793538	0	1	1	no
TCONS_00000286	XLOC_000102	PMPCB	1:12968094-12994206	Blank	Herts	NOTEST	0.157175	0.128353	-0.292247	0	1	1	no
TCONS_00000287	XLOC_000102	PMPCB	1:12968094-12994206	Blank	Herts	NOTEST	0	0	0	0	1	1	no
TCONS_00000288	XLOC_000102	PMPCB	1:12968094-12994206	Blank	Herts	OK	1.76666	1.07372	-0.718402	-0.486507	0.44315	0.700614	no
TCONS_00000289	XLOC_000102	PMPCB	1:12968094-12994206	Blank	Herts	OK	19.2694	17.2292	-0.161457	-0.533954	0.3507	0.618121	no
TCONS_00000290	XLOC_000103	PSMC2	1:12994323-13038617	Blank	Herts	OK	114.16	79.9445	-0.51399	-2.46054	0.0001	0.00116911	yes
TCONS_00000291	XLOC_000103	PSMC2	1:12994323-13038617	Blank	Herts	NOTEST	0.0999822	0.13772	0.461996	0	1	1	no
TCONS_00000292	XLOC_000104	LHFPL3	1:13473707-13709076	Blank	Herts	NOTEST	0.182127	0.125816	-0.533637	0	1	1	no
TCONS_00000293	XLOC_000104	LHFPL3	1:13473707-13709076	Blank	Herts	NOTEST	0.128723	0.212199	0.721146	0	1	1	no
TCONS_00000294	XLOC_000104	-	1:13473707-13709076	Blank	Herts	NOTEST	0.125683	0.260132	1.04945	0	1	1	no
TCONS_00000295	XLOC_000105	ENSGALG00000034533	1:13737075-13762739	Blank	Herts	OK	1.8756	2.79673	0.576391	1.59526	0.0059	0.037103	yes
TCONS_00000296	XLOC_000105	ENSGALG00000034533	1:13737075-13762739	Blank	Herts	OK	2.78929	5.03251	0.851381	3.35252	5e-05	0.000622191	yes
TCONS_00000297	XLOC_000106	KMT2E	1:13764824-13909598	Blank	Herts	NOTEST	0.0015511	0.112353	6.1786	0	1	1	no
TCONS_00000298	XLOC_000106	KMT2E	1:13764824-13909598	Blank	Herts	OK	3.79869	2.38126	-0.673775	-1.04864	0.0773	0.253538	no
TCONS_00000299	XLOC_000106	KMT2E	1:13764824-13909598	Blank	Herts	OK	2.66341	7.15239	1.42515	2.27519	0.0012	0.0100119	yes
TCONS_00000300	XLOC_000106	KMT2E	1:13764824-13909598	Blank	Herts	OK	0.670878	1.15783	0.787297	0.66228	0.25775	0.522207	no
TCONS_00000301	XLOC_000107	-	1:13764824-13909598	Blank	Herts	OK	0.417768	0.289532	-0.528978	-0.422463	0.46165	0.715738	no
TCONS_00000302	XLOC_000107	-	1:13764824-13909598	Blank	Herts	OK	0.879134	0.194668	-2.17507	-0.482698	0.40845	0.671131	no
TCONS_00000303	XLOC_000108	PUS7	1:13975125-13999821	Blank	Herts	OK	1.3032	1.09582	-0.250053	-0.513414	0.36415	0.630862	no
TCONS_00000304	XLOC_000108	PUS7	1:13975125-13999821	Blank	Herts	OK	5.7989	6.30633	0.121022	0.459183	0.4257	0.686045	no
TCONS_00000305	XLOC_000109	RINT1	1:14000108-14013602	Blank	Herts	NOTEST	0.22082	0.0827911	-1.41532	0	1	1	no
TCONS_00000306	XLOC_000109	RINT1	1:14000108-14013602	Blank	Herts	OK	6.20011	7.89047	0.347817	1.33745	0.0223	0.104124	no
TCONS_00000307	XLOC_000109	ENSGALG00000028868	1:14000108-14013602	Blank	Herts	OK	0.975483	1.44181	0.563688	1.12745	0.05345	0.196374	no
TCONS_00000309	XLOC_000110	CDHR3	1:14150348-14182948	Blank	Herts	NOTEST	0.0430108	0.00836913	-2.36155	0	1	1	no
TCONS_00000310	XLOC_000110	CDHR3	1:14150348-14182948	Blank	Herts	NOTEST	0	0.000133386	inf	0	1	1	no
TCONS_00000311	XLOC_000110	CDHR3	1:14150348-14182948	Blank	Herts	NOTEST	0.0480175	0.00647051	-2.89161	0	1	1	no
TCONS_00000312	XLOC_000110	CDHR3	1:14150348-14182948	Blank	Herts	NOTEST	0.0199055	0.0913944	2.19894	0	1	1	no
TCONS_00000313	XLOC_000111	PIK3CG	1:14408590-14444755	Blank	Herts	OK	2.89953	7.41004	1.35366	2.72393	5e-05	0.000622191	yes
TCONS_00000314	XLOC_000111	PIK3CG	1:14408590-14444755	Blank	Herts	OK	1.14	1.57981	0.470711	0.248798	0.61115	0.82322	no
TCONS_00000315	XLOC_000111	PIK3CG	1:14408590-14444755	Blank	Herts	NOTEST	0.0136117	0.133488	3.2938	0	1	1	no
TCONS_00000316	XLOC_000111	PIK3CG	1:14408590-14444755	Blank	Herts	NOTEST	0.000237147	0	#NAME?	0	1	1	no
TCONS_00000317	XLOC_000112	PRKAR2B	1:14465513-14552005	Blank	Herts	NOTEST	0.340796	0.351216	0.0434487	0	1	1	no
TCONS_00000318	XLOC_000112	PRKAR2B	1:14465513-14552005	Blank	Herts	OK	0.526991	1.28521	1.28615	1.8116	0.004	0.0271067	yes
TCONS_00000319	XLOC_000112	PRKAR2B	1:14465513-14552005	Blank	Herts	NOTEST	0	0	0	0	1	1	no
TCONS_00000320	XLOC_000112	PRKAR2B	1:14465513-14552005	Blank	Herts	NOTEST	0.0215316	0	#NAME?	0	1	1	no
TCONS_00000321	XLOC_000112	PRKAR2B	1:14465513-14552005	Blank	Herts	OK	0.67044	0.637032	-0.0737414	-0.0791673	0.87515	0.949514	no
TCONS_00000322	XLOC_000112	PRKAR2B	1:14465513-14552005	Blank	Herts	NOTEST	0.0033459	0.330951	6.62808	0	1	1	no
TCONS_00000323	XLOC_000113	HBP1	1:14555739-14765791	Blank	Herts	OK	23.0673	58.2672	1.33683	3.06173	5e-05	0.000622191	yes
TCONS_00000324	XLOC_000114	ENSGALG00000008032	1:14555739-14765791	Blank	Herts	OK	0.241229	0.584081	1.27576	3.24005	5e-05	0.000622191	yes
TCONS_00000325	XLOC_000114	ENSGALG00000008032	1:14555739-14765791	Blank	Herts	OK	0.438143	0.644168	0.556035	0.768111	0.18805	0.444939	no
TCONS_00000326	XLOC_000114	ENSGALG00000008032	1:14555739-14765791	Blank	Herts	NOTEST	0.135946	0.09518	-0.514305	0	1	1	no
TCONS_00000328	XLOC_000115	DUS4L	1:14555739-14765791	Blank	Herts	OK	3.53561	2.74157	-0.366957	-0.238803	0.6429	0.842657	no
TCONS_00000329	XLOC_000116	BCAP29	1:14768809-14792300	Blank	Herts	OK	84.0382	85.4046	0.0232673	0.129103	0.8264	0.931588	no
TCONS_00000330	XLOC_000116	BCAP29	1:14768809-14792300	Blank	Herts	OK	0.662964	0	#NAME?	#NAME?	0.1283	0.352546	no
TCONS_00000331	XLOC_000117	SLC26A4	1:14802882-14832781	Blank	Herts	NOTEST	0.00855932	0.015903	0.893733	0	1	1	no
TCONS_00000332	XLOC_000117	SLC26A4	1:14802882-14832781	Blank	Herts	NOTEST	0	0	0	0	1	1	no
TCONS_00000333	XLOC_000117	SLC26A4	1:14802882-14832781	Blank	Herts	NOTEST	0.151624	0.207491	0.452552	0	1	1	no
TCONS_00000334	XLOC_000117	SLC26A4	1:14802882-14832781	Blank	Herts	NOTEST	0.0264535	0.0767779	1.53723	0	1	1	no
TCONS_00000335	XLOC_000117	SLC26A4	1:14802882-14832781	Blank	Herts	NOTEST	0.0206345	0.0180396	-0.193895	0	1	1	no
TCONS_00000336	XLOC_000117	CBLL1	1:14802882-14832781	Blank	Herts	OK	0.889882	1.04806	0.236041	0.477721	0.38765	0.65269	no
TCONS_00000337	XLOC_000117	CBLL1	1:14802882-14832781	Blank	Herts	OK	0.476339	0.262292	-0.860813	-0.985231	0.0866	0.273937	no
TCONS_00000338	XLOC_000117	CBLL1	1:14802882-14832781	Blank	Herts	OK	0.235968	0.772076	1.71015	2.3868	0.00065	0.0059778	yes
TCONS_00000340	XLOC_000118	DLD	1:14867127-14880879	Blank	Herts	NOTEST	0.13282	0.0820693	-0.694557	0	1	1	no
TCONS_00000341	XLOC_000118	DLD	1:14867127-14880879	Blank	Herts	OK	35.1852	39.3961	0.163084	0.748816	0.1964	0.455706	no
TCONS_00000342	XLOC_000118	DLD	1:14867127-14880879	Blank	Herts	OK	12.0125	10.2778	-0.225006	-0.434296	0.44355	0.700981	no
TCONS_00000343	XLOC_000119	ERGIC2	1:14926772-15001585	Blank	Herts	OK	0.648358	0.308841	-1.06992	-0.661238	0.2443	0.509439	no
TCONS_00000344	XLOC_000119	ERGIC2	1:14926772-15001585	Blank	Herts	OK	2.54251	0.480444	-2.40381	-1.4056	0.07785	0.25473	no
TCONS_00000345	XLOC_000119	ERGIC2	1:14926772-15001585	Blank	Herts	OK	23.9796	18.6326	-0.36398	-1.78385	0.00235	0.0175476	yes
TCONS_00000346	XLOC_000120	SLC2A13	1:15117048-15255148	Blank	Herts	OK	3.54604	3.14529	-0.173015	-0.523888	0.3621	0.628917	no
TCONS_00000347	XLOC_000120	SLC2A13	1:15117048-15255148	Blank	Herts	OK	1.37052	1.20612	-0.184349	-0.387122	0.4878	0.736423	no
TCONS_00000348	XLOC_000120	SLC2A13	1:15117048-15255148	Blank	Herts	NOTEST	0.0580051	0.0341799	-0.763032	0	1	1	no
TCONS_00000349	XLOC_000120	SLC2A13	1:15117048-15255148	Blank	Herts	OK	0.5759	0.753028	0.386884	0.203682	0.62825	0.833909	no
TCONS_00000350	XLOC_000120	SLC2A13	1:15117048-15255148	Blank	Herts	NOTEST	0	0.0222575	inf	0	1	1	no
TCONS_00000351	XLOC_000120	SLC2A13	1:15117048-15255148	Blank	Herts	NOTEST	0.291737	0.072455	-2.00951	0	1	1	no
TCONS_00000352	XLOC_000120	SLC2A13	1:15117048-15255148	Blank	Herts	OK	1.10157	1.12225	0.0268261	0.036077	0.9478	0.975925	no
TCONS_00000353	XLOC_000120	SLC2A13	1:15117048-15255148	Blank	Herts	OK	0.812537	0.41211	-0.979404	-0.409769	0.5172	0.758551	no
TCONS_00000354	XLOC_000120	SLC2A13	1:15117048-15255148	Blank	Herts	NOTEST	0.0184395	0	#NAME?	0	1	1	no
TCONS_00000355	XLOC_000120	SLC2A13	1:15117048-15255148	Blank	Herts	NOTEST	0	0.0116327	inf	0	1	1	no
TCONS_00000356	XLOC_000121	ABCD2	1:15275314-15327802	Blank	Herts	OK	3.08938	3.38027	0.12982	0.553292	0.34285	0.610446	no
TCONS_00000357	XLOC_000121	ABCD2	1:15275314-15327802	Blank	Herts	NOTEST	0.266488	0.189753	-0.489948	0	1	1	no
TCONS_00000358	XLOC_000121	ENSGALG00000036458	1:15275314-15327802	Blank	Herts	NOTEST	0.110805	0.0427822	-1.37294	0	1	1	no
TCONS_00000359	XLOC_000122	KIF21A	1:15334381-15435789	Blank	Herts	NOTEST	0.208803	0.305065	0.546974	0	1	1	no
TCONS_00000360	XLOC_000122	KIF21A	1:15334381-15435789	Blank	Herts	NOTEST	0.309584	0.173275	-0.837265	0	1	1	no
TCONS_00000361	XLOC_000122	KIF21A	1:15334381-15435789	Blank	Herts	OK	0.399271	0.467161	0.226552	0.170598	0.7786	0.911152	no
TCONS_00000362	XLOC_000122	KIF21A	1:15334381-15435789	Blank	Herts	OK	0.437612	0.21975	-0.993787	-0.840098	0.15885	0.402613	no
TCONS_00000363	XLOC_000122	KIF21A	1:15334381-15435789	Blank	Herts	NOTEST	3.93141e-05	0	#NAME?	0	1	1	no
TCONS_00000364	XLOC_000122	KIF21A	1:15334381-15435789	Blank	Herts	NOTEST	0.0118151	0.0100233	-0.237269	0	1	1	no
TCONS_00000365	XLOC_000122	KIF21A	1:15334381-15435789	Blank	Herts	NOTEST	0	0.00024991	inf	0	1	1	no
TCONS_00000366	XLOC_000122	KIF21A	1:15334381-15435789	Blank	Herts	NOTEST	0	0.0300413	inf	0	1	1	no
TCONS_00000367	XLOC_000122	KIF21A	1:15334381-15435789	Blank	Herts	OK	1.08343	0.590266	-0.876167	-1.35275	0.0435	0.170029	no
TCONS_00000368	XLOC_000122	KIF21A	1:15334381-15435789	Blank	Herts	NOTEST	0	0	0	0	1	1	no
TCONS_00000369	XLOC_000123	ENSGALG00000043872	1:15439406-15482407	Blank	Herts	NOTEST	0.000708579	0.000495548	-0.515905	0	1	1	no
TCONS_00000370	XLOC_000123	ENSGALG00000043872	1:15439406-15482407	Blank	Herts	NOTEST	3.78437e-05	7.53768e-05	0.994067	0	1	1	no
TCONS_00000371	XLOC_000123	ENSGALG00000043872	1:15439406-15482407	Blank	Herts	NOTEST	0.014591	0.0238568	0.709321	0	1	1	no
TCONS_00000372	XLOC_000124	CPNE8	1:15506806-15606553	Blank	Herts	OK	4.58896	10.2342	1.15717	5.79236	5e-05	0.000622191	yes
TCONS_00000373	XLOC_000124	CPNE8	1:15506806-15606553	Blank	Herts	NOTEST	0.167561	0.254079	0.600596	0	1	1	no
TCONS_00000374	XLOC_000125	TPRKB	1:15688248-15702692	Blank	Herts	OK	1.4058	0.727732	-0.949914	-0.863387	0.14025	0.372889	no
TCONS_00000375	XLOC_000125	TPRKB	1:15688248-15702692	Blank	Herts	OK	11.2215	5.32019	-1.07671	-3.2212	5e-05	0.000622191	yes
TCONS_00000376	XLOC_000126	GTSE1	1:15710281-15721795	Blank	Herts	OK	0.997675	1.76536	0.823323	0.573642	0.24185	0.507232	no
TCONS_00000377	XLOC_000126	GTSE1	1:15710281-15721795	Blank	Herts	OK	0.139991	0.351885	1.32977	0.393831	0.5929	0.812075	no
TCONS_00000378	XLOC_000126	GTSE1	1:15710281-15721795	Blank	Herts	OK	3.95624	4.30922	0.123299	0.321048	0.5826	0.804989	no
TCONS_00000379	XLOC_000126	GTSE1	1:15710281-15721795	Blank	Herts	NOTEST	0.375295	0.000647039	-9.17995	0	1	1	no
TCONS_00000380	XLOC_000126	GTSE1	1:15710281-15721795	Blank	Herts	OK	2.01227	1.82049	-0.144495	-0.196352	0.7059	0.877447	no
TCONS_00000381	XLOC_000126	GTSE1	1:15710281-15721795	Blank	Herts	NOTEST	0	0.135435	inf	0	1	1	no
TCONS_00000382	XLOC_000127	TRMU	1:15721900-15734181	Blank	Herts	OK	2.64589	3.03176	0.196402	0.445579	0.44805	0.704689	no
TCONS_00000383	XLOC_000127	TRMU	1:15721900-15734181	Blank	Herts	OK	0.272803	0.468446	0.780023	0.775402	0.186	0.44227	no
TCONS_00000384	XLOC_000127	TRMU	1:15721900-15734181	Blank	Herts	OK	1.73852	1.10519	-0.653567	-0.751739	0.19165	0.449975	no
TCONS_00000385	XLOC_000128	-	1:15919453-15922931	Blank	Herts	OK	8.62587	3.6741	-1.23128	-5.33289	5e-05	0.000622191	yes
TCONS_00000386	XLOC_000128	-	1:15919453-15922931	Blank	Herts	NOTEST	0.0254275	0	#NAME?	0	1	1	no
TCONS_00000387	XLOC_000129	ENSGALG00000034274	1:15936854-16016952	Blank	Herts	OK	0.447707	0.632801	0.499195	0.317869	0.56805	0.794746	no
TCONS_00000388	XLOC_000129	ENSGALG00000034274	1:15936854-16016952	Blank	Herts	OK	3.14495	4.23055	0.427811	1.16422	0.04785	0.181889	no
TCONS_00000389	XLOC_000129	ENSGALG00000034274	1:15936854-16016952	Blank	Herts	OK	0.000130968	1.50753	13.4907	0.296733	0.22335	0.489271	no
TCONS_00000390	XLOC_000129	ENSGALG00000035169	1:15936854-16016952	Blank	Herts	OK	0.592506	0	#NAME?	#NAME?	0.1726	0.423645	no
TCONS_00000391	XLOC_000129	ENSGALG00000034274	1:15936854-16016952	Blank	Herts	OK	0.401958	0.94293	1.23011	0.688179	0.26255	0.526867	no
TCONS_00000392	XLOC_000129	ENSGALG00000034274	1:15936854-16016952	Blank	Herts	NOTEST	0.000424541	0.00117299	1.46622	0	1	1	no
TCONS_00000393	XLOC_000129	ENSGALG00000034274	1:15936854-16016952	Blank	Herts	NOTEST	0.00511377	0	#NAME?	0	1	1	no
TCONS_00000394	XLOC_000130	ENSGALG00000044947	1:16034417-16044142	Blank	Herts	NOTEST	0	0	0	0	1	1	no
TCONS_00000395	XLOC_000131	ENSGALG00000046441	1:16109135-16110123	Blank	Herts	OK	1.02112	5.60492	2.45654	5.15536	5e-05	0.000622191	yes
TCONS_00000396	XLOC_000132	TBC1D22A	1:16200282-16355412	Blank	Herts	OK	9.858	7.56521	-0.381914	-1.92196	0.0008	0.00709651	yes
TCONS_00000397	XLOC_000133	FAM19A5	1:17084251-17504686	Blank	Herts	NOTEST	0.0709068	0.0246315	-1.52542	0	1	1	no
TCONS_00000398	XLOC_000133	FAM19A5	1:17084251-17504686	Blank	Herts	OK	0.383669	0.757616	0.981604	3.53306	5e-05	0.000622191	yes
TCONS_00000399	XLOC_000133	FAM19A5	1:17084251-17504686	Blank	Herts	OK	2.4033	4.45422	0.890158	2.22344	0.0004	0.00394465	yes
TCONS_00000400	XLOC_000133	FAM19A5	1:17084251-17504686	Blank	Herts	OK	5.65821	6.91132	0.288617	0.186504	0.7675	0.906195	no
TCONS_00000401	XLOC_000133	FAM19A5	1:17084251-17504686	Blank	Herts	NOTEST	0.155226	0.167236	0.107519	0	1	1	no
TCONS_00000402	XLOC_000134	ENSGALG00000026681	1:17084251-17504686	Blank	Herts	NOTEST	0	0	0	0	1	1	no
TCONS_00000403	XLOC_000133	FAM19A5	1:17084251-17504686	Blank	Herts	OK	0.509239	0.297282	-0.776511	-0.509316	0.36675	0.633278	no
TCONS_00000404	XLOC_000135	ENSGALG00000039992	1:17823676-17823940	Blank	Herts	NOTEST	0	0	0	0	1	1	no
TCONS_00000405	XLOC_000136	ENSGALG00000036810	1:18086375-18228453	Blank	Herts	OK	0.527113	0.429418	-0.295729	-0.3823	0.4984	0.744875	no
TCONS_00000406	XLOC_000137	ZBED4	1:18747412-18846557	Blank	Herts	OK	2.97785	3.45259	0.213411	0.632003	0.27815	0.543087	no
TCONS_00000407	XLOC_000137	ZBED4	1:18747412-18846557	Blank	Herts	OK	5.206	7.76015	0.57591	1.84381	0.00185	0.0144125	yes
TCONS_00000408	XLOC_000137	-	1:18747412-18846557	Blank	Herts	OK	1.28406	1.85995	0.534549	0.431182	0.46335	0.717137	no
TCONS_00000410	XLOC_000138	CRELD2	1:18865359-18876467	Blank	Herts	OK	37.9396	178.793	2.23652	12.312	5e-05	0.000622191	yes
TCONS_00000411	XLOC_000139	-	1:19170371-19172452	Blank	Herts	NOTEST	0.15667	0.101488	-0.626422	0	1	1	no
TCONS_00000412	XLOC_000140	MOV10L1	1:20105953-20124074	Blank	Herts	NOTEST	0.0357026	0.0314038	-0.18509	0	1	1	no
TCONS_00000413	XLOC_000140	MOV10L1	1:20105953-20124074	Blank	Herts	NOTEST	0.129988	0.000490396	-8.05022	0	1	1	no
TCONS_00000414	XLOC_000141	-	1:20157968-20179186	Blank	Herts	OK	1.68357	1.01508	-0.729925	-0.463434	0.43775	0.696111	no
TCONS_00000415	XLOC_000141	PANX2	1:20157968-20179186	Blank	Herts	NOTEST	0.248167	0.185909	-0.416711	0	1	1	no
TCONS_00000416	XLOC_000141	-	1:20157968-20179186	Blank	Herts	OK	0.900116	0.643871	-0.483339	-0.740534	0.1947	0.453757	no
TCONS_00000417	XLOC_000141	PANX2	1:20157968-20179186	Blank	Herts	NOTEST	0.120349	0.0307004	-1.9709	0	1	1	no
TCONS_00000418	XLOC_000141	PANX2	1:20157968-20179186	Blank	Herts	NOTEST	0	0	0	0	1	1	no
TCONS_00000419	XLOC_000141	PANX2	1:20157968-20179186	Blank	Herts	NOTEST	0.185042	0.187602	0.0198283	0	1	1	no
TCONS_00000420	XLOC_000141	PANX2	1:20157968-20179186	Blank	Herts	NOTEST	0.0659189	0.00123241	-5.74114	0	1	1	no
TCONS_00000421	XLOC_000141	PANX2	1:20157968-20179186	Blank	Herts	NOTEST	0.00286649	0.0687703	4.58443	0	1	1	no
TCONS_00000422	XLOC_000141	-	1:20157968-20179186	Blank	Herts	OK	0.916282	0.908254	-0.0126955	-0.0134958	0.98585	0.991873	no
TCONS_00000423	XLOC_000141	PANX2	1:20157968-20179186	Blank	Herts	NOTEST	0.269043	0.184736	-0.542374	0	1	1	no
TCONS_00000424	XLOC_000141	PANX2	1:20157968-20179186	Blank	Herts	NOTEST	0.0150692	0.0787587	2.38584	0	1	1	no
TCONS_00000425	XLOC_000141	PANX2	1:20157968-20179186	Blank	Herts	NOTEST	0.0648428	0.063602	-0.0278743	0	1	1	no
TCONS_00000426	XLOC_000142	TRABD	1:20221149-20256254	Blank	Herts	OK	0.713266	1.30832	0.875208	1.05666	0.0715	0.240194	no
TCONS_00000427	XLOC_000142	TRABD	1:20221149-20256254	Blank	Herts	NOTEST	0	0.0406608	inf	0	1	1	no
TCONS_00000428	XLOC_000142	TRABD	1:20221149-20256254	Blank	Herts	OK	0.174733	0.517987	1.56776	0.826889	0.2931	0.559312	no
TCONS_00000429	XLOC_000142	TRABD	1:20221149-20256254	Blank	Herts	NOTEST	0	0	0	0	1	1	no
TCONS_00000430	XLOC_000142	TRABD	1:20221149-20256254	Blank	Herts	OK	5.35434	6.99158	0.384911	0.904032	0.1216	0.341591	no
TCONS_00000431	XLOC_000142	TRABD	1:20221149-20256254	Blank	Herts	NOTEST	0	0	0	0	1	1	no
TCONS_00000432	XLOC_000142	TRABD	1:20221149-20256254	Blank	Herts	NOTEST	0.146929	0.000254707	-9.17207	0	1	1	no
TCONS_00000433	XLOC_000142	TRABD	1:20221149-20256254	Blank	Herts	OK	14.986	21.4828	0.519564	2.29894	5e-05	0.000622191	yes
TCONS_00000434	XLOC_000143	ENSGALG00000041357	1:20258119-20290113	Blank	Herts	OK	0.157166	0.49543	1.65639	2.18058	0.00035	0.00351323	yes
TCONS_00000435	XLOC_000143	ENSGALG00000041357	1:20258119-20290113	Blank	Herts	OK	0.198743	0.524176	1.39915	0.525119	0.42555	0.685949	no
TCONS_00000436	XLOC_000144	SELENOO	1:20290346-20303290	Blank	Herts	OK	6.23435	16.7487	1.42574	4.20364	5e-05	0.000622191	yes
TCONS_00000437	XLOC_000144	SELENOO	1:20290346-20303290	Blank	Herts	OK	2.00762	8.71611	2.1182	3.21565	5e-05	0.000622191	yes
TCONS_00000438	XLOC_000144	SELENOO	1:20290346-20303290	Blank	Herts	OK	0.70645	0.838145	0.246614	0.14258	0.7946	0.918211	no
TCONS_00000439	XLOC_000145	ZNF800	1:20867137-20890271	Blank	Herts	OK	0.42188	0.788288	0.901891	1.32718	0.02225	0.103927	no
TCONS_00000440	XLOC_000145	ZNF800	1:20867137-20890271	Blank	Herts	NOTEST	4.56245e-05	0	#NAME?	0	1	1	no
TCONS_00000441	XLOC_000145	ZNF800	1:20867137-20890271	Blank	Herts	NOTEST	0.0305176	0.0067192	-2.18328	0	1	1	no
TCONS_00000442	XLOC_000145	ZNF800	1:20867137-20890271	Blank	Herts	NOTEST	0.102285	0.143258	0.486017	0	1	1	no
TCONS_00000443	XLOC_000145	ZNF800	1:20867137-20890271	Blank	Herts	OK	0.289517	0.625888	1.11226	1.93538	0.0008	0.00709651	yes
TCONS_00000444	XLOC_000145	ZNF800	1:20867137-20890271	Blank	Herts	OK	1.517	4.38468	1.53125	4.48741	5e-05	0.000622191	yes
TCONS_00000445	XLOC_000145	ZNF800	1:20867137-20890271	Blank	Herts	OK	0.498972	1.59425	1.67584	3.6335	5e-05	0.000622191	yes
TCONS_00000446	XLOC_000146	GRM8	1:20922751-21246623	Blank	Herts	OK	0.387783	0.380648	-0.0267942	-0.0503956	0.927	0.968875	no
TCONS_00000447	XLOC_000146	GRM8	1:20922751-21246623	Blank	Herts	NOTEST	0.0598531	0.223478	1.90063	0	1	1	no
TCONS_00000448	XLOC_000146	GRM8	1:20922751-21246623	Blank	Herts	NOTEST	0.136024	0.0716159	-0.92551	0	1	1	no
TCONS_00000449	XLOC_000147	ENSGALG00000038827	1:21500069-21509034	Blank	Herts	NOTEST	0	0	0	0	1	1	no
TCONS_00000450	XLOC_000147	ENSGALG00000038827	1:21500069-21509034	Blank	Herts	NOTEST	0	0	0	0	1	1	no
TCONS_00000451	XLOC_000147	ENSGALG00000038827	1:21500069-21509034	Blank	Herts	NOTEST	0	0	0	0	1	1	no
TCONS_00000452	XLOC_000147	ENSGALG00000038827	1:21500069-21509034	Blank	Herts	NOTEST	0	0	0	0	1	1	no
TCONS_00000453	XLOC_000148	POT1	1:21741961-21804860	Blank	Herts	OK	4.73846	2.87416	-0.721278	-2.69436	5e-05	0.000622191	yes
TCONS_00000454	XLOC_000148	POT1	1:21741961-21804860	Blank	Herts	OK	0.385126	0.471494	0.291908	0.176408	0.76875	0.906806	no
TCONS_00000455	XLOC_000148	POT1	1:21741961-21804860	Blank	Herts	NOTEST	0.118267	0.138114	0.223809	0	1	1	no
TCONS_00000456	XLOC_000149	GPR37	1:21842563-21857393	Blank	Herts	OK	1.70396	3.29646	0.95203	3.4977	5e-05	0.000622191	yes
TCONS_00000457	XLOC_000150	ENSGALG00000037808	1:22105310-22153000	Blank	Herts	NOTEST	0.0131403	0.0277575	1.07888	0	1	1	no
TCONS_00000458	XLOC_000151	WASL	1:22209090-22259092	Blank	Herts	OK	1.03822	1.02196	-0.0227832	-0.027629	0.9591	0.980482	no
TCONS_00000459	XLOC_000151	WASL	1:22209090-22259092	Blank	Herts	OK	5.70632	9.49126	0.73404	2.16974	0.0002	0.00215877	yes
TCONS_00000460	XLOC_000152	ENSGALG00000038974	1:22259321-22283921	Blank	Herts	NOTEST	0.0440508	0.192819	2.13001	0	1	1	no
TCONS_00000461	XLOC_000153	NDUFA5	1:22307519-22312663	Blank	Herts	OK	2.10239	1.27543	-0.721044	-0.436539	0.47285	0.724963	no
TCONS_00000462	XLOC_000153	NDUFA5	1:22307519-22312663	Blank	Herts	OK	58.1414	39.4808	-0.558416	-2.76377	5e-05	0.000622191	yes
TCONS_00000463	XLOC_000154	ENSGALG00000028064	1:22307519-22312663	Blank	Herts	NOTEST	0	0	0	0	1	1	no
TCONS_00000464	XLOC_000155	IQUB	1:22315242-22335010	Blank	Herts	OK	0.474185	0.57698	0.283071	0.653887	0.2648	0.529107	no
TCONS_00000465	XLOC_000156	ATP6AP1	1:22343251-22397259	Blank	Herts	OK	30.0832	26.7033	-0.17194	-0.885067	0.1246	0.34645	no
TCONS_00000466	XLOC_000157	-	1:22398158-22407030	Blank	Herts	OK	0.412694	0.419736	0.0244095	0.0767631	0.8971	0.957596	no
TCONS_00000467	XLOC_000158	SLC13A1	1:22423983-22448101	Blank	Herts	NOTEST	0.0184158	0.103044	2.48424	0	1	1	no
TCONS_00000468	XLOC_000159	CADPS2	1:22528205-22830143	Blank	Herts	NOTEST	0.0794157	0.28785	1.85782	0	1	1	no
TCONS_00000469	XLOC_000159	CADPS2	1:22528205-22830143	Blank	Herts	NOTEST	0.00695748	5.77463e-06	-10.2346	0	1	1	no
TCONS_00000470	XLOC_000159	CADPS2	1:22528205-22830143	Blank	Herts	NOTEST	4.1585e-05	0.171389	12.0089	0	1	1	no
TCONS_00000471	XLOC_000159	CADPS2	1:22528205-22830143	Blank	Herts	NOTEST	0.0549913	0.118637	1.10928	0	1	1	no
TCONS_00000472	XLOC_000159	CADPS2	1:22528205-22830143	Blank	Herts	NOTEST	0.0182957	0.0344113	0.911374	0	1	1	no
TCONS_00000473	XLOC_000159	CADPS2	1:22528205-22830143	Blank	Herts	NOTEST	0	0	0	0	1	1	no
TCONS_00000474	XLOC_000159	CADPS2	1:22528205-22830143	Blank	Herts	NOTEST	3.43626e-05	0	#NAME?	0	1	1	no
TCONS_00000475	XLOC_000159	CADPS2	1:22528205-22830143	Blank	Herts	NOTEST	0	0	0	0	1	1	no
TCONS_00000476	XLOC_000159	CADPS2	1:22528205-22830143	Blank	Herts	NOTEST	0.0419131	0	#NAME?	0	1	1	no
TCONS_00000477	XLOC_000159	CADPS2	1:22528205-22830143	Blank	Herts	NOTEST	0.0586321	0.0357184	-0.715024	0	1	1	no
TCONS_00000478	XLOC_000160	FEZF1	1:22837470-22839677	Blank	Herts	NOTEST	0.0149546	0	#NAME?	0	1	1	no
TCONS_00000479	XLOC_000161	AASS	1:22866472-22897848	Blank	Herts	OK	0.629081	0.787571	0.324164	0.337416	0.464	0.717594	no
TCONS_00000480	XLOC_000161	AASS	1:22866472-22897848	Blank	Herts	OK	1.20061	1.13926	-0.0756711	-0.063778	0.8317	0.933712	no
TCONS_00000481	XLOC_000161	AASS	1:22866472-22897848	Blank	Herts	NOTEST	0.0748099	0.183047	1.29091	0	1	1	no
TCONS_00000482	XLOC_000161	AASS	1:22866472-22897848	Blank	Herts	NOTEST	0.24913	0.283777	0.187861	0	1	1	no
TCONS_00000483	XLOC_000161	AASS	1:22866472-22897848	Blank	Herts	NOTEST	0	0	0	0	1	1	no
TCONS_00000484	XLOC_000162	ENSGALG00000026138	1:22901020-23034819	Blank	Herts	NOTEST	0	0	0	0	1	1	no
TCONS_00000486	XLOC_000163	FAM3C	1:23210024-23241197	Blank	Herts	OK	21.6418	16.9351	-0.353803	-1.89794	0.00095	0.0082181	yes
TCONS_00000487	XLOC_000163	FAM3C	1:23210024-23241197	Blank	Herts	OK	0.421999	0.10062	-2.06832	-0.681303	0.32355	0.590789	no
TCONS_00000488	XLOC_000164	TSPAN12	1:23467879-23513317	Blank	Herts	OK	8.25934	7.19353	-0.199326	-0.774425	0.1818	0.436741	no
TCONS_00000489	XLOC_000164	TSPAN12	1:23467879-23513317	Blank	Herts	NOTEST	0.0593963	0.00116832	-5.66787	0	1	1	no
TCONS_00000490	XLOC_000164	TSPAN12	1:23467879-23513317	Blank	Herts	OK	1.30443	1.82851	0.487243	0.635581	0.2857	0.551117	no
TCONS_00000491	XLOC_000165	-	1:23518295-23827083	Blank	Herts	NOTEST	0.141245	0.0423254	-1.73861	0	1	1	no
TCONS_00000492	XLOC_000165	-	1:23518295-23827083	Blank	Herts	NOTEST	0.314443	0.158941	-0.984305	0	1	1	no
TCONS_00000493	XLOC_000166	ENSGALG00000036488	1:23518295-23827083	Blank	Herts	OK	0.381752	0.358903	-0.0890401	-0.0525256	0.9276	0.969127	no
TCONS_00000494	XLOC_000166	ENSGALG00000036488	1:23518295-23827083	Blank	Herts	NOTEST	0.227811	0.183747	-0.310112	0	1	1	no
TCONS_00000495	XLOC_000166	ENSGALG00000036488	1:23518295-23827083	Blank	Herts	NOTEST	0.0912642	0.0863942	-0.0791151	0	1	1	no
TCONS_00000496	XLOC_000166	ENSGALG00000036488	1:23518295-23827083	Blank	Herts	NOTEST	0.212327	0.109468	-0.955777	0	1	1	no
TCONS_00000497	XLOC_000166	ENSGALG00000036488	1:23518295-23827083	Blank	Herts	OK	3.84959	4.00644	0.0576156	0.062946	0.9117	0.963102	no
TCONS_00000498	XLOC_000166	ENSGALG00000036488	1:23518295-23827083	Blank	Herts	NOTEST	0.0260975	0	#NAME?	0	1	1	no
TCONS_00000499	XLOC_000167	ENSGALG00000032302	1:23927063-23927730	Blank	Herts	NOTEST	0	0	0	0	1	1	no
TCONS_00000500	XLOC_000168	ANKRD26	1:24294539-24342728	Blank	Herts	NOTEST	0.191367	0.266692	0.478834	0	1	1	no
TCONS_00000501	XLOC_000168	ANKRD26	1:24294539-24342728	Blank	Herts	NOTEST	0.0733098	0.0782537	0.0941541	0	1	1	no
TCONS_00000502	XLOC_000168	ANKRD26	1:24294539-24342728	Blank	Herts	NOTEST	0.000350263	0	#NAME?	0	1	1	no
TCONS_00000503	XLOC_000168	ANKRD26	1:24294539-24342728	Blank	Herts	NOTEST	4.10253e-05	6.42655e-05	0.647532	0	1	1	no
TCONS_00000504	XLOC_000168	ANKRD26	1:24294539-24342728	Blank	Herts	OK	0.924269	0.507301	-0.865471	-2.1868	0.001	0.00858577	yes
TCONS_00000505	XLOC_000169	ENSGALG00000035009	1:24392514-24425638	Blank	Herts	NOTEST	0	0	0	0	1	1	no
TCONS_00000506	XLOC_000170	CTTNBP2	1:24474715-24551641	Blank	Herts	OK	1.58935	1.02302	-0.635599	-1.48767	0.0196	0.0945206	no
TCONS_00000507	XLOC_000170	CTTNBP2	1:24474715-24551641	Blank	Herts	NOTEST	0.340691	0.238131	-0.516709	0	1	1	no
TCONS_00000508	XLOC_000170	CTTNBP2	1:24474715-24551641	Blank	Herts	OK	0.595731	0.443852	-0.424585	-0.519568	0.31955	0.586813	no
TCONS_00000509	XLOC_000170	CTTNBP2	1:24474715-24551641	Blank	Herts	NOTEST	0.291038	0.101854	-1.5147	0	1	1	no
TCONS_00000510	XLOC_000171	ASZ1	1:24658277-24693248	Blank	Herts	NOTEST	0.0410236	0	#NAME?	0	1	1	no
TCONS_00000511	XLOC_000172	WNT2	1:24699096-24712426	Blank	Herts	NOTEST	0.075089	0.0719305	-0.0619971	0	1	1	no
TCONS_00000512	XLOC_000172	WNT2	1:24699096-24712426	Blank	Herts	NOTEST	0	0	0	0	1	1	no
TCONS_00000513	XLOC_000173	-	1:24716498-24855932	Blank	Herts	NOTEST	0.0160236	0.25832	4.01089	0	1	1	no
TCONS_00000514	XLOC_000174	TFEC	1:25289168-25351175	Blank	Herts	NOTEST	0.0125089	0.0708482	2.50178	0	1	1	no
TCONS_00000515	XLOC_000175	PPP1R3A	1:26361985-26387951	Blank	Herts	NOTEST	0.101877	0.00590143	-4.10962	0	1	1	no
TCONS_00000516	XLOC_000175	PPP1R3A	1:26361985-26387951	Blank	Herts	NOTEST	0.0175764	0.00875148	-1.00604	0	1	1	no
TCONS_00000517	XLOC_000175	PPP1R3A	1:26361985-26387951	Blank	Herts	NOTEST	0	0	0	0	1	1	no
TCONS_00000518	XLOC_000175	PPP1R3A	1:26361985-26387951	Blank	Herts	NOTEST	0.00199041	0.0175082	3.13689	0	1	1	no
TCONS_00000519	XLOC_000175	PPP1R3A	1:26361985-26387951	Blank	Herts	NOTEST	0.0559723	0.000193109	-8.17915	0	1	1	no
TCONS_00000520	XLOC_000176	-	1:26654890-26659421	Blank	Herts	OK	0.603707	0.744526	0.302474	0.127647	0.85445	0.942198	no
TCONS_00000521	XLOC_000176	-	1:26654890-26659421	Blank	Herts	OK	38.2654	28.2808	-0.436218	-0.785775	0.17545	0.427579	no
TCONS_00000522	XLOC_000176	-	1:26654890-26659421	Blank	Herts	OK	13.1906	13.7726	0.0622885	0.0871619	0.88185	0.951848	no
TCONS_00000523	XLOC_000176	-	1:26654890-26659421	Blank	Herts	NOTEST	0.293003	0.109014	-1.4264	0	1	1	no
TCONS_00000524	XLOC_000176	-	1:26654890-26659421	Blank	Herts	OK	19.8295	7.15513	-1.4706	-0.672153	0.30825	0.575448	no
TCONS_00000525	XLOC_000177	GPR85	1:26676259-26682071	Blank	Herts	OK	0.735254	0.565672	-0.378276	-0.820045	0.1632	0.409508	no
TCONS_00000526	XLOC_000177	GPR85	1:26676259-26682071	Blank	Herts	NOTEST	0.0205075	0	#NAME?	0	1	1	no
TCONS_00000527	XLOC_000177	GPR85	1:26676259-26682071	Blank	Herts	NOTEST	0.138756	0.100012	-0.472383	0	1	1	no
TCONS_00000528	XLOC_000177	GPR85	1:26676259-26682071	Blank	Herts	NOTEST	0.111107	0.0794098	-0.484558	0	1	1	no
TCONS_00000529	XLOC_000177	GPR85	1:26676259-26682071	Blank	Herts	NOTEST	0.0355562	0.00178054	-4.31971	0	1	1	no
TCONS_00000531	XLOC_000178	gga-mir-1695	1:26725636-26725715	Blank	Herts	NOTEST	0	0	0	0	1	1	no
TCONS_00000532	XLOC_000179	BMT2	1:26768476-26833385	Blank	Herts	OK	6.53071	9.41494	0.527711	1.19249	0.0476	0.181194	no
TCONS_00000533	XLOC_000179	ENSGALG00000009443	1:26768476-26833385	Blank	Herts	NOTEST	0.00828914	0.0265606	1.67999	0	1	1	no
TCONS_00000534	XLOC_000179	ENSGALG00000009443	1:26768476-26833385	Blank	Herts	NOTEST	0	0.115597	inf	0	1	1	no
TCONS_00000535	XLOC_000179	ENSGALG00000009443	1:26768476-26833385	Blank	Herts	NOTEST	0.100973	0.0718536	-0.490831	0	1	1	no
TCONS_00000536	XLOC_000179	ENSGALG00000009443	1:26768476-26833385	Blank	Herts	OK	1.81986	3.02729	0.734197	0.723739	0.24775	0.51274	no
TCONS_00000537	XLOC_000179	ENSGALG00000009443	1:26768476-26833385	Blank	Herts	OK	3.61517	4.77523	0.401508	1.29637	0.0249	0.113211	no
TCONS_00000538	XLOC_000179	ENSGALG00000009443	1:26768476-26833385	Blank	Herts	NOTEST	0.325912	0.140993	-1.20886	0	1	1	no
TCONS_00000539	XLOC_000179	ENSGALG00000009443	1:26768476-26833385	Blank	Herts	NOTEST	0.278418	0.238387	-0.223944	0	1	1	no
TCONS_00000540	XLOC_000180	DOCK4	1:27022217-27269088	Blank	Herts	NOTEST	0.0524084	0.126828	1.275	0	1	1	no
TCONS_00000541	XLOC_000180	DOCK4	1:27022217-27269088	Blank	Herts	OK	0.566477	1.10526	0.964301	1.60745	0.00615	0.0383375	yes
TCONS_00000542	XLOC_000180	DOCK4	1:27022217-27269088	Blank	Herts	NOTEST	0.0176973	0.000102154	-7.43663	0	1	1	no
TCONS_00000543	XLOC_000180	DOCK4	1:27022217-27269088	Blank	Herts	NOTEST	0	0	0	0	1	1	no
TCONS_00000544	XLOC_000180	DOCK4	1:27022217-27269088	Blank	Herts	NOTEST	0	0.0577596	inf	0	1	1	no
TCONS_00000545	XLOC_000180	DOCK4	1:27022217-27269088	Blank	Herts	OK	1.3673	1.93101	0.498022	1.30493	0.0253	0.114618	no
TCONS_00000546	XLOC_000180	DOCK4	1:27022217-27269088	Blank	Herts	NOTEST	0	0	0	0	1	1	no
TCONS_00000547	XLOC_000180	DOCK4	1:27022217-27269088	Blank	Herts	NOTEST	0.0846156	0.358845	2.08436	0	1	1	no
TCONS_00000548	XLOC_000181	ENSGALG00000027876	1:27286584-27750676	Blank	Herts	NOTEST	0.0672474	0.209067	1.63642	0	1	1	no
TCONS_00000549	XLOC_000181	ENSGALG00000027876	1:27286584-27750676	Blank	Herts	OK	0.41301	0.0455833	-3.1796	-1.05619	0.14855	0.386606	no
TCONS_00000550	XLOC_000181	ENSGALG00000027876	1:27286584-27750676	Blank	Herts	OK	0.952471	0.488538	-0.963205	-0.429417	0.464	0.717594	no
TCONS_00000551	XLOC_000181	ENSGALG00000027876	1:27286584-27750676	Blank	Herts	OK	0.871701	0.641783	-0.441747	-0.22893	0.69685	0.872883	no
TCONS_00000552	XLOC_000181	ENSGALG00000009485	1:27286584-27750676	Blank	Herts	NOTEST	0	0	0	0	1	1	no
TCONS_00000553	XLOC_000181	ENSGALG00000027876	1:27286584-27750676	Blank	Herts	OK	2.73491	1.69156	-0.693137	-0.97449	0.0986	0.298925	no
TCONS_00000554	XLOC_000182	ENSGALG00000029421	1:28047925-28048376	Blank	Herts	NOTEST	0.223722	0.320279	0.517624	0	1	1	no
TCONS_00000555	XLOC_000183	ENSGALG00000042296	1:28160675-28160762	Blank	Herts	NOTEST	0	0	0	0	1	1	no
TCONS_00000556	XLOC_000184	THAP5	1:28437395-28454715	Blank	Herts	OK	21.1657	45.3254	1.09859	3.19918	5e-05	0.000622191	yes
TCONS_00000557	XLOC_000184	THAP5	1:28437395-28454715	Blank	Herts	NOTEST	0.267273	0.343872	0.363559	0	1	1	no
TCONS_00000558	XLOC_000185	PNPLA8	1:28525909-28565262	Blank	Herts	NOTEST	0.0312571	0.0774385	1.30887	0	1	1	no
TCONS_00000559	XLOC_000185	PNPLA8	1:28525909-28565262	Blank	Herts	OK	1.65044	0.012122	-7.08908	-1.68539	0.12515	0.347462	no
TCONS_00000560	XLOC_000185	PNPLA8	1:28525909-28565262	Blank	Herts	OK	10.7604	9.56296	-0.170196	-0.601801	0.28435	0.549754	no
TCONS_00000561	XLOC_000185	PNPLA8	1:28525909-28565262	Blank	Herts	NOTEST	0.0359466	0	#NAME?	0	1	1	no
TCONS_00000562	XLOC_000185	PNPLA8	1:28525909-28565262	Blank	Herts	OK	1.68291	2.3717	0.49496	0.861001	0.13915	0.371053	no
TCONS_00000563	XLOC_000186	NRCAM	1:28578990-28721516	Blank	Herts	NOTEST	0.104151	0.0986491	-0.0783025	0	1	1	no
TCONS_00000564	XLOC_000186	NRCAM	1:28578990-28721516	Blank	Herts	OK	0.507649	0.44479	-0.190709	-0.303821	0.5965	0.814432	no
TCONS_00000565	XLOC_000186	NRCAM	1:28578990-28721516	Blank	Herts	NOTEST	0.119096	0.296377	1.31532	0	1	1	no
TCONS_00000566	XLOC_000186	NRCAM	1:28578990-28721516	Blank	Herts	NOTEST	0.130084	0	#NAME?	0	1	1	no
TCONS_00000567	XLOC_000186	NRCAM	1:28578990-28721516	Blank	Herts	NOTEST	0.0775072	0.0247277	-1.6482	0	1	1	no
TCONS_00000568	XLOC_000186	NRCAM	1:28578990-28721516	Blank	Herts	NOTEST	0.0442686	0.161625	1.86829	0	1	1	no
TCONS_00000569	XLOC_000186	NRCAM	1:28578990-28721516	Blank	Herts	NOTEST	0.183544	0.239004	0.380909	0	1	1	no
TCONS_00000570	XLOC_000186	NRCAM	1:28578990-28721516	Blank	Herts	NOTEST	0	0	0	0	1	1	no
TCONS_00000571	XLOC_000186	NRCAM	1:28578990-28721516	Blank	Herts	NOTEST	0	0	0	0	1	1	no
TCONS_00000572	XLOC_000186	NRCAM	1:28578990-28721516	Blank	Herts	NOTEST	0	0.011037	inf	0	1	1	no
TCONS_00000573	XLOC_000186	NRCAM	1:28578990-28721516	Blank	Herts	NOTEST	0	0	0	0	1	1	no
TCONS_00000574	XLOC_000186	NRCAM	1:28578990-28721516	Blank	Herts	NOTEST	0	0	0	0	1	1	no
TCONS_00000575	XLOC_000186	NRCAM	1:28578990-28721516	Blank	Herts	NOTEST	0.335662	0.00649956	-5.69052	0	1	1	no
TCONS_00000576	XLOC_000187	CNTN1	1:28757423-28996234	Blank	Herts	NOTEST	0.000105669	0.0796606	9.55818	0	1	1	no
TCONS_00000577	XLOC_000187	CNTN1	1:28757423-28996234	Blank	Herts	NOTEST	0.0692572	0.305863	2.14285	0	1	1	no
TCONS_00000578	XLOC_000187	CNTN1	1:28757423-28996234	Blank	Herts	OK	0.0170472	1.32642	6.28187	2.48938	0.11125	0.322919	no
TCONS_00000579	XLOC_000187	CNTN1	1:28757423-28996234	Blank	Herts	NOTEST	0.0398128	0.0261092	-0.60867	0	1	1	no
TCONS_00000580	XLOC_000187	CNTN1	1:28757423-28996234	Blank	Herts	OK	0.764455	2.88035	1.91374	3.03175	0.0001	0.00116911	yes
TCONS_00000581	XLOC_000187	CNTN1	1:28757423-28996234	Blank	Herts	NOTEST	0.107571	0.12456	0.211553	0	1	1	no
TCONS_00000582	XLOC_000187	CNTN1	1:28757423-28996234	Blank	Herts	NOTEST	0.0450434	0.0672363	0.577924	0	1	1	no
TCONS_00000583	XLOC_000187	CNTN1	1:28757423-28996234	Blank	Herts	NOTEST	0	0.0047399	inf	0	1	1	no
TCONS_00000584	XLOC_000187	CNTN1	1:28757423-28996234	Blank	Herts	NOTEST	0.0676547	8.09807e-05	-9.7064	0	1	1	no
TCONS_00000585	XLOC_000187	CNTN1	1:28757423-28996234	Blank	Herts	NOTEST	0.0638441	6.83448e-05	-9.86751	0	1	1	no
TCONS_00000586	XLOC_000188	PDZRN4	1:29040875-29288729	Blank	Herts	OK	0.620143	0.514909	-0.268285	-0.119419	0.8469	0.939523	no
TCONS_00000587	XLOC_000188	PDZRN4	1:29040875-29288729	Blank	Herts	OK	1.36492	1.07928	-0.338747	-0.500347	0.38285	0.648368	no
TCONS_00000588	XLOC_000188	PDZRN4	1:29040875-29288729	Blank	Herts	OK	0.630164	0.573459	-0.136037	-0.200435	0.7263	0.887552	no
TCONS_00000589	XLOC_000188	PDZRN4	1:29040875-29288729	Blank	Herts	NOTEST	0.138259	1.30437e-05	-13.3717	0	1	1	no
TCONS_00000590	XLOC_000188	PDZRN4	1:29040875-29288729	Blank	Herts	NOTEST	0.0681377	0	#NAME?	0	1	1	no
TCONS_00000591	XLOC_000189	-	1:29292055-29318445	Blank	Herts	NOTEST	0.216418	0.0772558	-1.48611	0	1	1	no
TCONS_00000592	XLOC_000189	-	1:29292055-29318445	Blank	Herts	NOTEST	0.148597	0.11762	-0.33728	0	1	1	no
TCONS_00000593	XLOC_000190	PPHLN1	1:29577529-29714435	Blank	Herts	OK	0.78249	2.0839	1.41314	1.14807	0.0644	0.223532	no
TCONS_00000594	XLOC_000190	PPHLN1	1:29577529-29714435	Blank	Herts	OK	6.41817	9.17523	0.515582	1.43127	0.0176	0.0870689	no
TCONS_00000595	XLOC_000190	PPHLN1	1:29577529-29714435	Blank	Herts	OK	0.537874	0.31003	-0.794858	-0.217366	0.7705	0.90753	no
TCONS_00000596	XLOC_000191	IRAK4	1:30069843-30081296	Blank	Herts	OK	6.10946	4.1014	-0.574929	-2.04468	0.0005	0.00477298	yes
TCONS_00000597	XLOC_000191	IRAK4	1:30069843-30081296	Blank	Herts	OK	0.78196	1.65308	1.07999	1.49685	0.0206	0.0981267	no
TCONS_00000598	XLOC_000192	TMEM117	1:30113705-30309732	Blank	Herts	NOTEST	0.327442	0.225845	-0.535906	0	1	1	no
TCONS_00000599	XLOC_000192	TMEM117	1:30113705-30309732	Blank	Herts	NOTEST	0.0806704	0.000127571	-9.3046	0	1	1	no
TCONS_00000600	XLOC_000192	TMEM117	1:30113705-30309732	Blank	Herts	NOTEST	0.0260401	0.0603561	1.21276	0	1	1	no
TCONS_00000601	XLOC_000193	PRLL	1:30529789-30533660	Blank	Herts	OK	0.119306	2.17596	4.18892	3.84417	0.00145	0.0117394	yes
TCONS_00000602	XLOC_000193	PRLL	1:30529789-30533660	Blank	Herts	NOTEST	0.227084	0.366253	0.689615	0	1	1	no
TCONS_00000603	XLOC_000194	ANO6	1:30540024-30670181	Blank	Herts	OK	1.19477	1.20715	0.0148726	0.0383293	0.9477	0.975889	no
TCONS_00000604	XLOC_000194	ANO6	1:30540024-30670181	Blank	Herts	NOTEST	0.278146	0.126148	-1.14072	0	1	1	no
TCONS_00000605	XLOC_000194	ANO6	1:30540024-30670181	Blank	Herts	OK	6.77731	8.06753	0.251414	1.1029	0.0554	0.201362	no
TCONS_00000606	XLOC_000195	ARID2	1:30750421-30905653	Blank	Herts	NOTEST	0.018212	0.0228864	0.329598	0	1	1	no
TCONS_00000607	XLOC_000195	ARID2	1:30750421-30905653	Blank	Herts	OK	5.25729	6.35772	0.274189	0.73421	0.2013	0.462032	no
TCONS_00000608	XLOC_000195	ARID2	1:30750421-30905653	Blank	Herts	OK	1.39352	1.25868	-0.146821	-0.162685	0.78235	0.912859	no
TCONS_00000609	XLOC_000195	ARID2	1:30750421-30905653	Blank	Herts	NOTEST	0	0.0522201	inf	0	1	1	no
TCONS_00000610	XLOC_000195	ARID2	1:30750421-30905653	Blank	Herts	OK	0.0367389	1.30656	5.15232	1.61246	0.27285	0.537678	no
TCONS_00000611	XLOC_000195	-	1:30750421-30905653	Blank	Herts	NOTEST	0	0.0131371	inf	0	1	1	no
TCONS_00000612	XLOC_000196	SLC38A1	1:30905862-30984629	Blank	Herts	OK	9.58601	4.48453	-1.09597	-0.976527	0.10875	0.318465	no
TCONS_00000613	XLOC_000196	-	1:30905862-30984629	Blank	Herts	NOTEST	0.0411122	0.073057	0.829457	0	1	1	no
TCONS_00000614	XLOC_000196	-	1:30905862-30984629	Blank	Herts	NOTEST	0.0906484	0.154497	0.769226	0	1	1	no
TCONS_00000615	XLOC_000196	SLC38A1	1:30905862-30984629	Blank	Herts	OK	3.33098	2.83224	-0.234004	-0.643562	0.2658	0.53018	no
TCONS_00000616	XLOC_000196	SLC38A1	1:30905862-30984629	Blank	Herts	NOTEST	0.130501	0.277493	1.08839	0	1	1	no
TCONS_00000617	XLOC_000196	SLC38A1	1:30905862-30984629	Blank	Herts	NOTEST	0	0.040782	inf	0	1	1	no
TCONS_00000618	XLOC_000196	-	1:30905862-30984629	Blank	Herts	NOTEST	0	0	0	0	1	1	no
TCONS_00000619	XLOC_000196	-	1:30905862-30984629	Blank	Herts	NOTEST	0.21182	0.320792	0.598797	0	1	1	no
TCONS_00000620	XLOC_000196	-	1:30905862-30984629	Blank	Herts	NOTEST	0.019475	0	#NAME?	0	1	1	no
TCONS_00000621	XLOC_000196	-	1:30905862-30984629	Blank	Herts	NOTEST	0.0652357	0.0611882	-0.09241	0	1	1	no
TCONS_00000622	XLOC_000196	-	1:30905862-30984629	Blank	Herts	NOTEST	0.048845	0.173967	1.83253	0	1	1	no
TCONS_00000623	XLOC_000196	-	1:30905862-30984629	Blank	Herts	NOTEST	0.0185515	0	#NAME?	0	1	1	no
TCONS_00000624	XLOC_000196	-	1:30905862-30984629	Blank	Herts	NOTEST	0	0	0	0	1	1	no
TCONS_00000625	XLOC_000196	-	1:30905862-30984629	Blank	Herts	OK	0.352368	0.48552	0.462448	0.0974405	0.7782	0.911039	no
TCONS_00000626	XLOC_000197	-	1:31000597-31148158	Blank	Herts	OK	0.249197	0.776544	1.63978	2.47759	0.0001	0.00116911	yes
TCONS_00000627	XLOC_000197	RF00003	1:31000597-31148158	Blank	Herts	NOTEST	0.0610163	0.11972	0.972403	0	1	1	no
TCONS_00000628	XLOC_000197	RF00003	1:31000597-31148158	Blank	Herts	OK	2.14372	2.39518	0.160017	0.130951	0.8295	0.932787	no
TCONS_00000629	XLOC_000197	RF00003	1:31000597-31148158	Blank	Herts	OK	0.146153	0.484406	1.72874	3.09588	5e-05	0.000622191	yes
TCONS_00000631	XLOC_000198	ATP23	1:31441877-31449081	Blank	Herts	OK	33.6417	32.474	-0.0509647	-0.226826	0.689	0.868681	no
TCONS_00000632	XLOC_000198	ATP23	1:31441877-31449081	Blank	Herts	OK	2.23674	3.142	0.490285	0.522088	0.3645	0.631243	no
TCONS_00000633	XLOC_000198	ATP23	1:31441877-31449081	Blank	Herts	OK	1.087	1.23939	0.189277	0.135603	0.8202	0.928817	no
TCONS_00000634	XLOC_000199	SLC16A7	1:32039725-32123394	Blank	Herts	OK	0.625716	2.9372	2.23086	5.16283	5e-05	0.000622191	yes
TCONS_00000635	XLOC_000199	SLC16A7	1:32039725-32123394	Blank	Herts	NOTEST	0.0400971	0.297133	2.88954	0	1	1	no
TCONS_00000636	XLOC_000200	USP15	1:32905459-32969236	Blank	Herts	OK	15.8129	25.2157	0.673223	3.28124	5e-05	0.000622191	yes
TCONS_00000637	XLOC_000200	USP15	1:32905459-32969236	Blank	Herts	OK	1.92376	5.68701	1.56374	2.55633	5e-05	0.000622191	yes
TCONS_00000638	XLOC_000201	MON2	1:32983587-33064389	Blank	Herts	OK	3.56953	5.85689	0.7144	1.80825	0.002	0.0153807	yes
TCONS_00000639	XLOC_000201	MON2	1:32983587-33064389	Blank	Herts	OK	0.654469	0.651679	-0.00616491	-0.00370114	0.9952	0.99662	no
TCONS_00000640	XLOC_000201	MON2	1:32983587-33064389	Blank	Herts	OK	11.3398	25.8338	1.18786	4.67423	5e-05	0.000622191	yes
TCONS_00000641	XLOC_000201	MON2	1:32983587-33064389	Blank	Herts	OK	0.149134	0.772372	2.37269	1.29737	0.07725	0.253415	no
TCONS_00000642	XLOC_000201	MON2	1:32983587-33064389	Blank	Herts	OK	6.47712	13.7071	1.0815	2.86971	5e-05	0.000622191	yes
TCONS_00000643	XLOC_000201	MON2	1:32983587-33064389	Blank	Herts	NOTEST	0	0	0	0	1	1	no
TCONS_00000644	XLOC_000201	MON2	1:32983587-33064389	Blank	Herts	NOTEST	0	0	0	0	1	1	no
TCONS_00000645	XLOC_000201	MON2	1:32983587-33064389	Blank	Herts	NOTEST	0	0	0	0	1	1	no
TCONS_00000646	XLOC_000201	MON2	1:32983587-33064389	Blank	Herts	NOTEST	0.0464026	0.141314	1.60663	0	1	1	no
TCONS_00000647	XLOC_000201	MON2	1:32983587-33064389	Blank	Herts	NOTEST	0	0	0	0	1	1	no
TCONS_00000649	XLOC_000202	-	1:33066000-33218689	Blank	Herts	OK	0.626361	1.99131	1.66865	3.04729	5e-05	0.000622191	yes
TCONS_00000650	XLOC_000202	-	1:33066000-33218689	Blank	Herts	OK	0.541516	0.787098	0.539541	0.347754	0.5877	0.80863	no
TCONS_00000652	XLOC_000203	TMEM5	1:33395015-33408356	Blank	Herts	OK	1.64538	1.77306	0.107829	0.36526	0.51935	0.760253	no
TCONS_00000653	XLOC_000203	TMEM5	1:33395015-33408356	Blank	Herts	NOTEST	0.104493	0.0183934	-2.50614	0	1	1	no
TCONS_00000654	XLOC_000204	SRGAP1	1:33439956-33580652	Blank	Herts	OK	4.17931	2.80759	-0.573935	-1.36852	0.02485	0.113052	no
TCONS_00000655	XLOC_000204	SRGAP1	1:33439956-33580652	Blank	Herts	NOTEST	0.167449	0.145918	-0.198563	0	1	1	no
TCONS_00000656	XLOC_000204	SRGAP1	1:33439956-33580652	Blank	Herts	OK	5.40077	3.08059	-0.809957	-2.36759	0.00015	0.00167957	yes
TCONS_00000657	XLOC_000204	SRGAP1	1:33439956-33580652	Blank	Herts	OK	0.723798	1.43214	0.984511	0.644011	0.28555	0.550959	no
TCONS_00000658	XLOC_000205	XPOT	1:33607080-33632184	Blank	Herts	OK	69.0582	90.277	0.386546	2.22927	5e-05	0.000622191	yes
TCONS_00000659	XLOC_000206	TBK1	1:33632387-33664801	Blank	Herts	OK	0.46125	0.648108	0.490687	0.753287	0.19815	0.458173	no
TCONS_00000660	XLOC_000206	TBK1	1:33632387-33664801	Blank	Herts	NOTEST	0.0204814	0.209496	3.35454	0	1	1	no
TCONS_00000661	XLOC_000206	TBK1	1:33632387-33664801	Blank	Herts	OK	4.90321	3.34946	-0.549798	-1.15045	0.0629	0.219923	no
TCONS_00000662	XLOC_000206	TBK1	1:33632387-33664801	Blank	Herts	OK	1.36814	3.87798	1.50309	3.06806	5e-05	0.000622191	yes
TCONS_00000663	XLOC_000206	TBK1	1:33632387-33664801	Blank	Herts	OK	1.46562	3.03319	1.04933	2.15028	0.0004	0.00394465	yes
TCONS_00000664	XLOC_000206	TBK1	1:33632387-33664801	Blank	Herts	OK	1.1183	2.06693	0.886184	1.17732	0.0555	0.201635	no
TCONS_00000665	XLOC_000206	TBK1	1:33632387-33664801	Blank	Herts	NOTEST	0.0627369	0	#NAME?	0	1	1	no
TCONS_00000666	XLOC_000207	RASSF3	1:33715724-33766905	Blank	Herts	OK	11.4487	23.245	1.02173	3.41076	5e-05	0.000622191	yes
TCONS_00000667	XLOC_000207	RASSF3	1:33715724-33766905	Blank	Herts	NOTEST	0	0.143628	inf	0	1	1	no
TCONS_00000668	XLOC_000207	RASSF3	1:33715724-33766905	Blank	Herts	OK	0.799812	1.74058	1.12183	2.77255	5e-05	0.000622191	yes
TCONS_00000669	XLOC_000207	RASSF3	1:33715724-33766905	Blank	Herts	OK	5.95196	11.9069	1.00036	2.35941	5e-05	0.000622191	yes
TCONS_00000670	XLOC_000207	RASSF3	1:33715724-33766905	Blank	Herts	OK	1.07411	2.25209	1.06813	0.444815	0.56065	0.789434	no
TCONS_00000671	XLOC_000208	TBC1D30	1:33794055-33843912	Blank	Herts	NOTEST	0	0	0	0	1	1	no
TCONS_00000672	XLOC_000208	TBC1D30	1:33794055-33843912	Blank	Herts	NOTEST	0.275152	0.0806327	-1.77079	0	1	1	no
[truncated: 257,378+ more rows]
