# Supplementary material for: Genome-Wide Analysis of Alternative Splicing during Host-Virus Interactions in Chicken
Source: Viruses. 2021 Dec 2;13(12):2409. doi: 10.3390/v13122409 (PMC8703359; doi:10.3390/v13122409)
Supplement: Supplementary file 1 [file viruses-13-02409-s001.zip › TableS10-LaSota_DaPars_Res.xlsx]

## Sheet: Sheet1
Gene	PDUI_Group_diff	log2(fold_change)
ENSGALT00000068447|ENSGALG00000043565	0.00166667	-12.4622
ENSGALT00000050435|ENSGALG00000037551	0.05	-11.8597
ENSGALT00000027522|ENSGALG00000017034	0	-11.6181
ENSGALT00000066374|ENSGALG00000005173	0.0783333	-11.5668
ENSGALT00000056240|ENSGALG00000039614	0.123333	-11.0922
ENSGALT00000044729|ENSGALG00000002908	0.005	-10.8991
ENSGALT00000055696|ENSGALG00000032957	0	-10.7326
ENSGALT00000063402|ENSGALG00000036558	0	-10.5261
ENSGALT00000060635|ENSGALG00000042481	-0.00166667	-10.5232
ENSGALT00000019591|ENSGALG00000012004	-0.175	-9.9702
ENSGALT00000079498|ENSGALG00000030553	0.035	-9.90263
ENSGALT00000082785|ENSGALG00000040879	0.005	-9.73744
ENSGALT00000058699|ENSGALG00000007845	-0.01	-9.71801
ENSGALT00000082390|ENSGALG00000012009	0.065	-9.63045
ENSGALT00000018079|ENSGALG00000011096	0.0466667	-9.02377
ENSGALT00000070954|ENSGALG00000003189	0.0116667	-8.539
ENSGALT00000080089|ENSGALG00000016345	-0.0183333	-8.52781
ENSGALT00000020801|ENSGALG00000012747	-0.01	-8.27551
ENSGALT00000063796|ENSGALG00000030367	0	-7.85017
ENSGALT00000052372|ENSGALG00000009915	-0.005	-7.82603
ENSGALT00000052190|ENSGALG00000041618	0	-7.1414
ENSGALT00000084318|ENSGALG00000003169	0	-7.02127
ENSGALT00000059959|ENSGALG00000003466	-0.09	-6.50986
ENSGALT00000046270|ENSGALG00000003851	0.025	-6.25847
ENSGALT00000059547|ENSGALG00000042108	-0.07	-5.95678
ENSGALT00000074304|ENSGALG00000036683	0.09	-5.70008
ENSGALT00000090011|ENSGALG00000017234	0.115	-5.43138
ENSGALT00000085661|ENSGALG00000044562	-0.08	-5.3804
ENSGALT00000052987|ENSGALG00000028056	-0.123333	-5.06265
ENSGALT00000005170|ENSGALG00000003267	0.0266667	-4.95651
ENSGALT00000060193|ENSGALG00000003454	0	-4.22763
ENSGALT00000068149|ENSGALG00000043620	-0.09	-4.00146
ENSGALT00000089676|ENSGALG00000012721	-0.0633333	-3.91559
ENSGALT00000042993|ENSGALG00000016890	-0.03	-3.84174
ENSGALT00000057707|ENSGALG00000010053	-0.005	-3.76524
ENSGALT00000044624|ENSGALG00000027315	-0.0266667	-3.75778
ENSGALT00000019792|ENSGALG00000012118	0	-3.75602
ENSGALT00000072795|ENSGALG00000012131	0.0333333	-3.72638
ENSGALT00000049798|ENSGALG00000042481	-0.00833333	-3.69401
ENSGALT00000082338|ENSGALG00000000845	-0.02	-3.49776
ENSGALT00000070368|ENSGALG00000027762	0.0166667	-3.42883
ENSGALT00000066586|ENSGALG00000037646	-0.0333333	-3.36807
ENSGALT00000078413|ENSGALG00000003359	-0.0166667	-3.32262
ENSGALT00000048537|ENSGALG00000033678	-0.00666667	-3.29286
ENSGALT00000044266|ENSGALG00000027323	0.00166667	-3.26609
ENSGALT00000083190|ENSGALG00000012721	-0.0683333	-3.24333
ENSGALT00000071922|ENSGALG00000032467	-0.075	-3.23043
ENSGALT00000084706|ENSGALG00000028284	0	-3.11487
ENSGALT00000079261|ENSGALG00000014645	-0.005	-3.06674
ENSGALT00000004321|ENSGALG00000002742	-0.09	-3.04434
ENSGALT00000010491|ENSGALG00000006491	-0.015	-3.01734
ENSGALT00000074932|ENSGALG00000036739	-0.00333333	-2.97155
ENSGALT00000060233|ENSGALG00000043593	-0.0333333	-2.96776
ENSGALT00000016005|ENSGALG00000009844	0	-2.92502
ENSGALT00000075757|ENSGALG00000032929	-0.025	-2.92437
ENSGALT00000090287|ENSGALG00000016359	0.0433333	-2.88169
ENSGALT00000005572|ENSGALG00000003521	0.116667	-2.87655
ENSGALT00000081958|ENSGALG00000040348	0.08	-2.8592
ENSGALT00000072295|ENSGALG00000002458	0	-2.85214
ENSGALT00000045711|ENSGALG00000028284	-0.00833333	-2.84729
ENSGALT00000076866|ENSGALG00000030357	-0.103333	-2.82988
ENSGALT00000009858|ENSGALG00000006106	0	-2.82168
ENSGALT00000089101|ENSGALG00000032051	0.0266667	-2.79559
ENSGALT00000088173|ENSGALG00000035489	-0.0116667	-2.77055
ENSGALT00000076657|ENSGALG00000039974	-0.0666667	-2.74498
ENSGALT00000073429|ENSGALG00000010854	0.03	-2.7248
ENSGALT00000052977|ENSGALG00000015304	0	-2.69617
ENSGALT00000076956|ENSGALG00000009655	-0.108333	-2.67418
ENSGALT00000088372|ENSGALG00000017319	0	-2.673
ENSGALT00000040522|ENSGALG00000007839	-0.0933333	-2.65745
ENSGALT00000084122|ENSGALG00000007555	0.01	-2.65357
ENSGALT00000053768|ENSGALG00000037950	-0.0716667	-2.61919
ENSGALT00000057584|ENSGALG00000012186	-0.0133333	-2.58889
ENSGALT00000068693|ENSGALG00000033635	-0.0516667	-2.58226
ENSGALT00000063018|ENSGALG00000014066	-0.0166667	-2.56598
ENSGALT00000033170|ENSGALG00000010109	-0.03	-2.5321
ENSGALT00000076654|ENSGALG00000009825	0.0533333	-2.51851
ENSGALT00000045162|ENSGALG00000035715	-0.16	-2.50691
ENSGALT00000089055|ENSGALG00000000243	-0.131667	-2.50669
ENSGALT00000087604|ENSGALG00000007945	-0.00666667	-2.43374
ENSGALT00000004784|ENSGALG00000003026	-0.08	-2.42262
ENSGALT00000052521|ENSGALG00000006976	0.005	-2.42145
ENSGALT00000014117|ENSGALG00000008671	0.015	-2.38488
ENSGALT00000060868|ENSGALG00000033996	-0.0233333	-2.37707
ENSGALT00000057968|ENSGALG00000005848	-0.00666667	-2.37246
ENSGALT00000056075|ENSGALG00000030902	0	-2.341
ENSGALT00000017775|ENSGALG00000010926	0.0383333	-2.33695
ENSGALT00000082991|ENSGALG00000007353	-0.01	-2.32181
ENSGALT00000086485|ENSGALG00000002639	-0.00166667	-2.30986
ENSGALT00000025872|ENSGALG00000016058	0	-2.30646
ENSGALT00000081192|ENSGALG00000014978	0	-2.29857
ENSGALT00000078008|ENSGALG00000032550	-0.13	-2.24278
ENSGALT00000076380|ENSGALG00000015436	0	-2.24223
ENSGALT00000075612|ENSGALG00000038933	-0.005	-2.24061
ENSGALT00000003649|ENSGALG00000002318	-0.04	-2.21549
ENSGALT00000090218|ENSGALG00000007114	0	-2.2068
ENSGALT00000059944|ENSGALG00000000302	-0.153333	-2.20521
ENSGALT00000052111|ENSGALG00000041177	-0.0516667	-2.16307
ENSGALT00000040237|ENSGALG00000008444	0.0566667	-2.15502
ENSGALT00000063305|ENSGALG00000041202	-0.0616667	-2.15499
ENSGALT00000071497|ENSGALG00000014847	-0.243333	-2.13163
ENSGALT00000019114|ENSGALG00000011692	0.0433333	-2.12815
ENSGALT00000055340|ENSGALG00000030115	-0.0733333	-2.12809
ENSGALT00000047161|ENSGALG00000030039	0.00166667	-2.12422
ENSGALT00000061794|ENSGALG00000000652	-0.02	-2.1228
ENSGALT00000013599|ENSGALG00000008351	-0.0166667	-2.11979
ENSGALT00000006887|ENSGALG00000004321	0	-2.11142
ENSGALT00000068595|ENSGALG00000032812	-0.075	-2.08878
ENSGALT00000040709|ENSGALG00000000172	0	-2.08711
ENSGALT00000059653|ENSGALG00000037402	-0.01	-2.08514
ENSGALT00000012038|ENSGALG00000007438	0	-2.07654
ENSGALT00000009071|ENSGALG00000005654	0.015	-2.07509
ENSGALT00000088623|ENSGALG00000008858	-0.0133333	-2.07393
ENSGALT00000046475|ENSGALG00000012388	0.05	-2.04955
ENSGALT00000060903|ENSGALG00000008369	0	-2.04198
ENSGALT00000011741|ENSGALG00000007253	-0.035	-2.04101
ENSGALT00000063958|ENSGALG00000015884	-0.0133333	-2.02929
ENSGALT00000056244|ENSGALG00000036391	-0.015	-2.01932
ENSGALT00000051222|ENSGALG00000014442	-0.00166667	-2.01466
ENSGALT00000004699|ENSGALG00000002971	0.01	-2.00892
ENSGALT00000080716|ENSGALG00000000529	-0.02	-2.00019
ENSGALT00000084584|ENSGALG00000008864	0.04	-1.99351
ENSGALT00000089898|ENSGALG00000006408	-0.005	-1.98913
ENSGALT00000073090|ENSGALG00000041030	-0.145	-1.98712
ENSGALT00000049069|ENSGALG00000014988	0.0233333	-1.97941
ENSGALT00000014953|ENSGALG00000009179	5.55112e-17	-1.97841
ENSGALT00000061214|ENSGALG00000023757	0	-1.97277
ENSGALT00000047889|ENSGALG00000033591	-0.0766667	-1.97214
ENSGALT00000046125|ENSGALG00000028627	0.0166667	-1.96304
ENSGALT00000059376|ENSGALG00000036420	-0.0133333	-1.95979
ENSGALT00000089617|ENSGALG00000029332	0	-1.95242
ENSGALT00000063704|ENSGALG00000029268	0.015	-1.95105
ENSGALT00000049587|ENSGALG00000018702	0.00666667	-1.94638
ENSGALT00000047022|ENSGALG00000017405	0.0983333	-1.93927
ENSGALT00000061562|ENSGALG00000030209	-0.0133333	-1.92145
ENSGALT00000088964|ENSGALG00000006808	-0.00333333	-1.92144
ENSGALT00000034318|ENSGALG00000003465	0.0166667	-1.92023
ENSGALT00000085035|ENSGALG00000000764	0	-1.9054
ENSGALT00000065802|ENSGALG00000041423	-0.105	-1.90478
ENSGALT00000051623|ENSGALG00000015252	0.00333333	-1.89168
ENSGALT00000089781|ENSGALG00000011274	-0.00166667	-1.88201
ENSGALT00000049822|ENSGALG00000005656	0.025	-1.87598
ENSGALT00000020391|ENSGALG00000012481	0.0133333	-1.87408
ENSGALT00000063126|ENSGALG00000011630	0.04	-1.873
ENSGALT00000004587|ENSGALG00000002907	-0.09	-1.86922
ENSGALT00000024611|ENSGALG00000015253	-0.0633333	-1.86556
ENSGALT00000038337|ENSGALG00000023303	-0.0183333	-1.86194
ENSGALT00000015038|ENSGALG00000009241	-0.03	-1.85896
ENSGALT00000010073|ENSGALG00000006211	-0.02	-1.85853
ENSGALT00000043639|ENSGALG00000025862	0	-1.85038
ENSGALT00000056608|ENSGALG00000030881	0.0666667	-1.83585
ENSGALT00000085152|ENSGALG00000026704	-0.005	-1.82732
ENSGALT00000070141|ENSGALG00000034868	0.045	-1.82698
ENSGALT00000057717|ENSGALG00000006539	0.0633333	-1.81433
ENSGALT00000088404|ENSGALG00000029449	-0.0383333	-1.80851
ENSGALT00000058400|ENSGALG00000041418	-0.00333333	-1.80483
ENSGALT00000090266|ENSGALG00000012429	-0.0533333	-1.8039
ENSGALT00000061772|ENSGALG00000032452	-0.0383333	-1.80269
ENSGALT00000073051|ENSGALG00000038222	-0.00833333	-1.8008
ENSGALT00000019620|ENSGALG00000012023	0.0583333	-1.79978
ENSGALT00000002764|ENSGALG00000001793	-0.07	-1.79451
ENSGALT00000087335|ENSGALG00000011967	-0.00166667	-1.79144
ENSGALT00000056440|ENSGALG00000037485	0	-1.78123
ENSGALT00000012907|ENSGALG00000007945	-0.00166667	-1.77223
ENSGALT00000010620|ENSGALG00000006572	0	-1.76903
ENSGALT00000086947|ENSGALG00000007710	0.103333	-1.76876
ENSGALT00000086027|ENSGALG00000011104	0.025	-1.76861
ENSGALT00000025809|ENSGALG00000016022	0	-1.75461
ENSGALT00000079911|ENSGALG00000035016	-0.11	-1.75447
ENSGALT00000085546|ENSGALG00000014854	0.00166667	-1.7519
ENSGALT00000077831|ENSGALG00000010633	0.0283333	-1.74321
ENSGALT00000053609|ENSGALG00000006503	0	-1.73468
ENSGALT00000015694|ENSGALG00000009638	-0.0316667	-1.72445
ENSGALT00000034945|ENSGALG00000004057	0.0483333	-1.71955
ENSGALT00000065518|ENSGALG00000000853	0.02	-1.70969
ENSGALT00000083221|ENSGALG00000041203	0	-1.70935
ENSGALT00000088304|ENSGALG00000004809	-0.0183333	-1.70762
ENSGALT00000084107|ENSGALG00000010096	0.0783333	-1.69906
ENSGALT00000006455|ENSGALG00000004057	0.0516667	-1.69831
ENSGALT00000053665|ENSGALG00000005401	0	-1.69413
ENSGALT00000008675|ENSGALG00000005401	0	-1.69396
ENSGALT00000047969|ENSGALG00000025822	0	-1.68656
ENSGALT00000078634|ENSGALG00000040342	-0.186667	-1.68371
ENSGALT00000054819|ENSGALG00000030424	-0.05	-1.68064
ENSGALT00000079162|ENSGALG00000043044	-0.015	-1.67242
ENSGALT00000001192|ENSGALG00000000818	0.075	-1.6722
ENSGALT00000025684|ENSGALG00000015935	0.11	-1.67146
ENSGALT00000059836|ENSGALG00000034196	0	-1.65881
ENSGALT00000085310|ENSGALG00000035676	0	-1.65815
ENSGALT00000069707|ENSGALG00000031766	-0.0233333	-1.64704
ENSGALT00000008535|ENSGALG00000005321	0.0366667	-1.64545
ENSGALT00000076920|ENSGALG00000043307	-0.0733333	-1.6434
ENSGALT00000069507|ENSGALG00000026822	0.0366667	-1.64149
ENSGALT00000001106|ENSGALG00000000761	-0.075	-1.63856
ENSGALT00000037978|ENSGALG00000011708	0.045	-1.63805
ENSGALT00000069675|ENSGALG00000039474	-0.0833333	-1.62976
ENSGALT00000090100|ENSGALG00000041463	-0.015	-1.62506
ENSGALT00000075006|ENSGALG00000010837	0	-1.62304
ENSGALT00000071813|ENSGALG00000035557	-0.151667	-1.61503
ENSGALT00000020162|ENSGALG00000012339	0	-1.61348
ENSGALT00000015634|ENSGALG00000009594	-0.0266667	-1.60545
ENSGALT00000004687|ENSGALG00000002963	0.108333	-1.60399
ENSGALT00000010155|ENSGALG00000006286	-0.05	-1.59822
ENSGALT00000052305|ENSGALG00000004901	0.0283333	-1.59631
ENSGALT00000085768|ENSGALG00000013167	-0.00833333	-1.59534
ENSGALT00000020033|ENSGALG00000012265	-0.171667	-1.59297
ENSGALT00000004610|ENSGALG00000002921	0.0266667	-1.58934
ENSGALT00000026208|ENSGALG00000006305	0.0233333	-1.58785
ENSGALT00000068468|ENSGALG00000039878	0.095	-1.58602
ENSGALT00000086562|ENSGALG00000015773	-0.121667	-1.57227
ENSGALT00000084747|ENSGALG00000016563	-0.03	-1.57222
ENSGALT00000050124|ENSGALG00000003770	-0.01	-1.57018
ENSGALT00000001276|ENSGALG00000000866	-0.00666667	-1.56354
ENSGALT00000026720|ENSGALG00000016558	-0.005	-1.56118
ENSGALT00000017485|ENSGALG00000010747	0.0516667	-1.56079
ENSGALT00000063250|ENSGALG00000037675	-0.005	-1.55589
ENSGALT00000079692|ENSGALG00000036497	0.103333	-1.54899
ENSGALT00000065462|ENSGALG00000037394	0.0983333	-1.54857
ENSGALT00000070738|ENSGALG00000029707	0	-1.54503
ENSGALT00000074202|ENSGALG00000030614	-0.065	-1.53873
ENSGALT00000059704|ENSGALG00000010854	-0.11	-1.53328
ENSGALT00000027103|ENSGALG00000016785	-0.00333333	-1.52842
ENSGALT00000053131|ENSGALG00000011511	-0.035	-1.5279
ENSGALT00000060024|ENSGALG00000029729	-0.0133333	-1.52776
ENSGALT00000060455|ENSGALG00000041700	-0.055	-1.52628
ENSGALT00000089668|ENSGALG00000009179	0.0433333	-1.52404
ENSGALT00000077341|ENSGALG00000008018	0	-1.52299
ENSGALT00000070120|ENSGALG00000027700	0.0116667	-1.52089
ENSGALT00000087987|ENSGALG00000003323	-0.08	-1.51729
ENSGALT00000057050|ENSGALG00000001465	0	-1.51446
ENSGALT00000082746|ENSGALG00000033083	0.0616667	-1.51166
ENSGALT00000077203|ENSGALG00000011592	-0.0266667	-1.50929
ENSGALT00000049468|ENSGALG00000039473	0.00166667	-1.50924
ENSGALT00000055441|ENSGALG00000037953	0	-1.50892
ENSGALT00000083427|ENSGALG00000039538	0	-1.5045
ENSGALT00000089442|ENSGALG00000007365	0.0516667	-1.50342
ENSGALT00000038916|ENSGALG00000006025	0.00166667	-1.50244
ENSGALT00000086363|ENSGALG00000000433	0.00666667	-1.49773
ENSGALT00000070150|ENSGALG00000006327	-0.005	-1.4949
ENSGALT00000064061|ENSGALG00000040055	0.0116667	-1.49026
ENSGALT00000009966|ENSGALG00000006173	0.0566667	-1.49018
ENSGALT00000067484|ENSGALG00000008444	0.0566667	-1.48899
ENSGALT00000084705|ENSGALG00000014233	0.0133333	-1.48893
ENSGALT00000083747|ENSGALG00000036558	-0.075	-1.48834
ENSGALT00000018736|ENSGALG00000011498	-0.09	-1.48456
ENSGALT00000084118|ENSGALG00000001925	0.00166667	-1.48415
ENSGALT00000074883|ENSGALG00000035998	0.0133333	-1.48152
ENSGALT00000065173|ENSGALG00000034562	-0.00833333	-1.47704
ENSGALT00000067285|ENSGALG00000009637	-0.0683333	-1.47352
ENSGALT00000074371|ENSGALG00000029811	-0.045	-1.47031
ENSGALT00000014738|ENSGALG00000009052	-0.00166667	-1.4701
ENSGALT00000084071|ENSGALG00000030115	-0.0766667	-1.46996
ENSGALT00000090351|ENSGALG00000022891	0.00333333	-1.46321
ENSGALT00000075925|ENSGALG00000006013	0.06	-1.45841
ENSGALT00000062591|ENSGALG00000029369	-0.0333333	-1.4565
ENSGALT00000018988|ENSGALG00000011623	0.00833333	-1.45588
ENSGALT00000084060|ENSGALG00000013733	0.0266667	-1.44841
ENSGALT00000023354|ENSGALG00000014463	0.0433333	-1.44719
ENSGALT00000078564|ENSGALG00000041327	-0.0633333	-1.44711
ENSGALT00000045646|ENSGALG00000027874	0.00166667	-1.44657
ENSGALT00000062638|ENSGALG00000038299	-0.00166667	-1.44372
ENSGALT00000078903|ENSGALG00000043269	0.01	-1.43135
ENSGALT00000084354|ENSGALG00000007965	-0.0533333	-1.43078
ENSGALT00000020748|ENSGALG00000012709	-0.0133333	-1.42654
ENSGALT00000034784|ENSGALG00000021520	-0.0516667	-1.42485
ENSGALT00000069857|ENSGALG00000029429	-0.035	-1.42454
ENSGALT00000075049|ENSGALG00000016433	-0.0333333	-1.42453
ENSGALT00000027800|ENSGALG00000017200	-0.07	-1.423
ENSGALT00000051097|ENSGALG00000003532	-0.005	-1.4207
ENSGALT00000073398|ENSGALG00000009325	0.01	-1.41199
ENSGALT00000047779|ENSGALG00000008231	-0.0516667	-1.41029
ENSGALT00000089858|ENSGALG00000042984	-0.163333	-1.40557
ENSGALT00000025190|ENSGALG00000015624	-0.0416667	-1.40095
ENSGALT00000020752|ENSGALG00000012712	0.0483333	-1.40046
ENSGALT00000063044|ENSGALG00000036749	0	-1.39812
ENSGALT00000089197|ENSGALG00000009621	0	-1.39532
ENSGALT00000009267|ENSGALG00000005770	-0.0216667	-1.39386
ENSGALT00000073347|ENSGALG00000008308	0	-1.3933
ENSGALT00000040376|ENSGALG00000001334	-0.0116667	-1.39174
ENSGALT00000072693|ENSGALG00000040085	-0.0116667	-1.39112
ENSGALT00000060839|ENSGALG00000002587	0.05	-1.38755
ENSGALT00000077035|ENSGALG00000003015	-0.00166667	-1.38586
ENSGALT00000089896|ENSGALG00000011708	0.0466667	-1.38345
ENSGALT00000085264|ENSGALG00000017330	-0.03	-1.38151
ENSGALT00000064200|ENSGALG00000015842	-0.045	-1.37745
ENSGALT00000040292|ENSGALG00000023933	0.02	-1.37503
ENSGALT00000073829|ENSGALG00000033091	-0.0933333	-1.37482
ENSGALT00000007773|ENSGALG00000004869	0.00666667	-1.36662
ENSGALT00000040200|ENSGALG00000023904	0.015	-1.3666
ENSGALT00000027873|ENSGALG00000017242	-0.0616667	-1.35753
ENSGALT00000038068|ENSGALG00000011566	0.0183333	-1.35319
ENSGALT00000039540|ENSGALG00000023682	-0.06	-1.35222
ENSGALT00000086970|ENSGALG00000013834	-0.143333	-1.35114
ENSGALT00000082619|ENSGALG00000040316	-0.0333333	-1.34676
ENSGALT00000065141|ENSGALG00000038343	-0.00166667	-1.34578
ENSGALT00000017555|ENSGALG00000010794	0.07	-1.34319
ENSGALT00000026897|ENSGALG00000016667	-0.116667	-1.33815
ENSGALT00000042938|ENSGALG00000012705	-0.2	-1.33513
ENSGALT00000031276|ENSGALG00000017320	0.00833333	-1.32692
ENSGALT00000011305|ENSGALG00000006978	-0.11	-1.32375
ENSGALT00000053470|ENSGALG00000002971	-0.095	-1.32283
ENSGALT00000003011|ENSGALG00000016127	0	-1.31822
ENSGALT00000014615|ENSGALG00000008985	0.0216667	-1.31803
ENSGALT00000089955|ENSGALG00000007101	-0.0216667	-1.30949
ENSGALT00000047249|ENSGALG00000009064	0	-1.3084
ENSGALT00000037288|ENSGALG00000022980	-0.04	-1.30638
ENSGALT00000068898|ENSGALG00000002963	0.0166667	-1.30487
ENSGALT00000072032|ENSGALG00000003416	0.12	-1.30255
ENSGALT00000035146|ENSGALG00000001561	-0.00166667	-1.30195
ENSGALT00000064494|ENSGALG00000038936	-0.233333	-1.30073
ENSGALT00000047301|ENSGALG00000035152	-0.0316667	-1.2988
ENSGALT00000053548|ENSGALG00000039553	-0.0466667	-1.29458
ENSGALT00000025470|ENSGALG00000015795	0.085	-1.29203
ENSGALT00000059130|ENSGALG00000016536	-0.03	-1.28582
ENSGALT00000090158|ENSGALG00000043879	0.03	-1.28563
ENSGALT00000059461|ENSGALG00000038219	-0.0266667	-1.28408
ENSGALT00000078022|ENSGALG00000046590	0.05	-1.28378
ENSGALT00000067478|ENSGALG00000031216	-0.00166667	-1.28337
ENSGALT00000044607|ENSGALG00000028998	-0.01	-1.28331
ENSGALT00000010623|ENSGALG00000006575	0.0233333	-1.2827
ENSGALT00000050412|ENSGALG00000034757	-0.0116667	-1.27836
ENSGALT00000052937|ENSGALG00000041344	-0.045	-1.2776
ENSGALT00000066398|ENSGALG00000041346	0.0316667	-1.27699
ENSGALT00000071871|ENSGALG00000030995	0.00666667	-1.27694
ENSGALT00000000960|ENSGALG00000000678	-0.0416667	-1.27513
ENSGALT00000073543|ENSGALG00000038515	-0.01	-1.27382
ENSGALT00000019593|ENSGALG00000012006	-0.113333	-1.26777
ENSGALT00000089091|ENSGALG00000026989	0.0233333	-1.26568
ENSGALT00000048838|ENSGALG00000010349	-0.02	-1.26279
ENSGALT00000046469|ENSGALG00000031525	0	-1.26124
ENSGALT00000005530|ENSGALG00000003495	-0.0533333	-1.25721
ENSGALT00000011524|ENSGALG00000007114	0	-1.25545
ENSGALT00000024260|ENSGALG00000015044	0.035	-1.25231
ENSGALT00000007180|ENSGALG00000004508	-0.06	-1.2517
ENSGALT00000009189|ENSGALG00000013929	-0.00833333	-1.24966
ENSGALT00000056310|ENSGALG00000003812	-0.00666667	-1.23893
ENSGALT00000056831|ENSGALG00000002485	-0.065	-1.23622
ENSGALT00000065804|ENSGALG00000014678	0	-1.23273
ENSGALT00000023380|ENSGALG00000014485	0.0483333	-1.23203
ENSGALT00000089203|ENSGALG00000003324	-0.118333	-1.2318
ENSGALT00000020316|ENSGALG00000012429	-0.0116667	-1.23065
ENSGALT00000083876|ENSGALG00000045509	-0.005	-1.23033
ENSGALT00000036257|ENSGALG00000005670	-0.0583333	-1.22964
ENSGALT00000081522|ENSGALG00000004154	0.0966667	-1.22937
ENSGALT00000085660|ENSGALG00000028691	-0.0666667	-1.22781
ENSGALT00000003195|ENSGALG00000002055	-0.0266667	-1.22767
ENSGALT00000051777|ENSGALG00000008945	-0.0216667	-1.22766
ENSGALT00000051992|ENSGALG00000038336	0.0333333	-1.22253
ENSGALT00000070032|ENSGALG00000031525	0.00666667	-1.21564
ENSGALT00000064752|ENSGALG00000037272	-0.0266667	-1.21495
ENSGALT00000086361|ENSGALG00000016946	0	-1.21421
ENSGALT00000081151|ENSGALG00000040156	-0.0233333	-1.21389
ENSGALT00000087388|ENSGALG00000013069	-0.0633333	-1.21326
ENSGALT00000010641|ENSGALG00000006591	-0.035	-1.20665
ENSGALT00000018765|ENSGALG00000011511	-0.0283333	-1.20604
ENSGALT00000083431|ENSGALG00000001223	-0.0366667	-1.20546
ENSGALT00000007194|ENSGALG00000004518	-0.0466667	-1.20068
ENSGALT00000058617|ENSGALG00000003807	-0.0183333	-1.19937
ENSGALT00000079087|ENSGALG00000032518	0	-1.19926
ENSGALT00000005664|ENSGALG00000003578	0.00833333	-1.19579
ENSGALT00000078438|ENSGALG00000033365	-0.0116667	-1.19534
ENSGALT00000025551|ENSGALG00000015847	0.0633333	-1.18853
ENSGALT00000075654|ENSGALG00000038753	0.0266667	-1.18671
ENSGALT00000051358|ENSGALG00000036172	-0.0316667	-1.18525
ENSGALT00000006436|ENSGALG00000004044	-0.166667	-1.18312
ENSGALT00000063526|ENSGALG00000016500	-0.126667	-1.18183
ENSGALT00000082031|ENSGALG00000005976	0.0383333	-1.17996
ENSGALT00000058115|ENSGALG00000038969	0.06	-1.17847
ENSGALT00000001251|ENSGALG00000000853	0.0266667	-1.1779
ENSGALT00000034340|ENSGALG00000021301	0.075	-1.17785
ENSGALT00000025521|ENSGALG00000015830	0	-1.17293
ENSGALT00000065925|ENSGALG00000042067	-0.015	-1.1714
ENSGALT00000087758|ENSGALG00000000652	0.00833333	-1.17036
ENSGALT00000014236|ENSGALG00000008747	0	-1.17014
ENSGALT00000062913|ENSGALG00000016278	-0.0283333	-1.16744
ENSGALT00000037058|ENSGALG00000014701	0.2	-1.16693
ENSGALT00000084959|ENSGALG00000040910	0	-1.16647
ENSGALT00000009608|ENSGALG00000005976	-0.0433333	-1.16579
ENSGALT00000001695|ENSGALG00000001126	-0.0716667	-1.16191
ENSGALT00000006798|ENSGALG00000004274	0.0916667	-1.16008
ENSGALT00000003364|ENSGALG00000002145	0	-1.1583
ENSGALT00000004392|ENSGALG00000002781	0.065	-1.15809
ENSGALT00000050853|ENSGALG00000033416	0.105	-1.15653
ENSGALT00000086337|ENSGALG00000006197	0.025	-1.15516
ENSGALT00000044685|ENSGALG00000026862	0.0616667	-1.15173
ENSGALT00000087645|ENSGALG00000000223	0.0483333	-1.15116
ENSGALT00000055839|ENSGALG00000033614	-0.0383333	-1.14973
ENSGALT00000053919|ENSGALG00000030115	-0.0766667	-1.14622
ENSGALT00000080636|ENSGALG00000035490	0.181667	-1.14359
ENSGALT00000027813|ENSGALG00000017207	-0.0583333	-1.14011
ENSGALT00000088935|ENSGALG00000034078	0.095	-1.13948
ENSGALT00000010920|ENSGALG00000006758	-0.216667	-1.13859
ENSGALT00000071467|ENSGALG00000036310	0.0333333	-1.13803
ENSGALT00000073952|ENSGALG00000012721	0.005	-1.13783
ENSGALT00000082189|ENSGALG00000041898	0	-1.13627
ENSGALT00000073992|ENSGALG00000029332	0.0883333	-1.13534
ENSGALT00000061825|ENSGALG00000038884	0	-1.13486
ENSGALT00000017891|ENSGALG00000010983	0.0566667	-1.13381
ENSGALT00000067485|ENSGALG00000038902	0.025	-1.13357
ENSGALT00000047809|ENSGALG00000007839	-0.0933333	-1.13318
ENSGALT00000088931|ENSGALG00000003636	-0.453333	-1.12723
ENSGALT00000083279|ENSGALG00000017319	0	-1.12574
ENSGALT00000019560|ENSGALG00000011991	0	-1.124
ENSGALT00000090160|ENSGALG00000044717	0.005	-1.12349
ENSGALT00000081814|ENSGALG00000001099	-0.00166667	-1.1234
ENSGALT00000030473|ENSGALG00000014988	0.00333333	-1.12283
ENSGALT00000039331|ENSGALG00000023626	0.0566667	-1.12179
ENSGALT00000037249|ENSGALG00000015410	0.12	-1.11976
ENSGALT00000068825|ENSGALG00000040291	-0.0233333	-1.11889
ENSGALT00000067433|ENSGALG00000035301	0.00333333	-1.11818
ENSGALT00000036915|ENSGALG00000015252	0	-1.11743
ENSGALT00000000766|ENSGALG00000000550	0.0566667	-1.11593
ENSGALT00000085513|ENSGALG00000000866	0	-1.11209
ENSGALT00000055113|ENSGALG00000038933	0.0516667	-1.11064
ENSGALT00000045637|ENSGALG00000028721	0.0266667	-1.11032
ENSGALT00000085109|ENSGALG00000046658	0	-1.10954
ENSGALT00000050731|ENSGALG00000033226	-0.0233333	-1.107
ENSGALT00000012197|ENSGALG00000007543	-0.03	-1.10604
ENSGALT00000084075|ENSGALG00000046495	-0.11	-1.10517
ENSGALT00000053723|ENSGALG00000040794	-0.165	-1.10495
ENSGALT00000086222|ENSGALG00000030003	0.0266667	-1.09927
ENSGALT00000065564|ENSGALG00000035360	0.00833333	-1.09924
ENSGALT00000009680|ENSGALG00000006016	0.015	-1.09858
ENSGALT00000087605|ENSGALG00000034534	0.0183333	-1.09837
ENSGALT00000059741|ENSGALG00000001238	-0.01	-1.09718
ENSGALT00000053861|ENSGALG00000034478	-0.0633333	-1.09364
ENSGALT00000055425|ENSGALG00000006539	-0.178333	-1.08217
ENSGALT00000060524|ENSGALG00000004058	-0.0266667	-1.08048
ENSGALT00000020668|ENSGALG00000012662	0	-1.07853
ENSGALT00000067326|ENSGALG00000010283	0.0933333	-1.07814
ENSGALT00000059697|ENSGALG00000029873	-0.0116667	-1.0755
ENSGALT00000011332|ENSGALG00000007000	-0.0716667	-1.07524
ENSGALT00000070123|ENSGALG00000040620	-0.035	-1.07492
ENSGALT00000081864|ENSGALG00000043684	0.00333333	-1.07406
ENSGALT00000005696|ENSGALG00000003601	-0.005	-1.07027
ENSGALT00000061011|ENSGALG00000030303	-0.0616667	-1.06921
ENSGALT00000007519|ENSGALG00000004722	0.0533333	-1.0685
ENSGALT00000088351|ENSGALG00000003085	0.005	-1.06771
ENSGALT00000088334|ENSGALG00000034078	0.101667	-1.06459
ENSGALT00000083140|ENSGALG00000004683	-0.045	-1.06235
ENSGALT00000011632|ENSGALG00000007183	-0.0216667	-1.0623
ENSGALT00000032338|ENSGALG00000007476	-0.118333	-1.06093
ENSGALT00000088724|ENSGALG00000011086	0	-1.06082
ENSGALT00000046033|ENSGALG00000008765	-0.0483333	-1.05997
ENSGALT00000083456|ENSGALG00000012179	-0.201667	-1.0596
ENSGALT00000077053|ENSGALG00000039173	-0.0233333	-1.05831
ENSGALT00000007116|ENSGALG00000004469	0	-1.05753
ENSGALT00000004762|ENSGALG00000003015	-0.00166667	-1.05707
ENSGALT00000005921|ENSGALG00000003732	0.015	-1.0561
ENSGALT00000050873|ENSGALG00000042389	-0.015	-1.05244
ENSGALT00000015428|ENSGALG00000009476	-0.02	-1.05241
ENSGALT00000066428|ENSGALG00000036953	-0.121667	-1.05164
ENSGALT00000051401|ENSGALG00000037780	0	-1.05143
ENSGALT00000023014|ENSGALG00000014233	0.0166667	-1.04625
ENSGALT00000059797|ENSGALG00000004121	0.08	-1.04383
ENSGALT00000076746|ENSGALG00000035527	-0.0883333	-1.04345
ENSGALT00000038198|ENSGALG00000010681	-0.0683333	-1.0432
ENSGALT00000079399|ENSGALG00000040085	-0.0216667	-1.0423
ENSGALT00000046957|ENSGALG00000029921	-0.0116667	-1.04189
ENSGALT00000055474|ENSGALG00000017611	0	-1.04065
ENSGALT00000047609|ENSGALG00000037726	-0.0316667	-1.03777
ENSGALT00000026250|ENSGALG00000016281	-0.02	-1.03054
ENSGALT00000090035|ENSGALG00000010774	0	-1.03041
ENSGALT00000088053|ENSGALG00000016425	-0.015	-1.02812
ENSGALT00000071246|ENSGALG00000039842	0	-1.02673
ENSGALT00000079258|ENSGALG00000017070	-0.0666667	-1.02584
ENSGALT00000078215|ENSGALG00000036270	0.0466667	-1.02583
ENSGALT00000085654|ENSGALG00000011866	-0.00333333	-1.0255
ENSGALT00000013396|ENSGALG00000008231	-0.045	-1.02469
ENSGALT00000014720|ENSGALG00000009042	0.00666667	-1.02467
ENSGALT00000013744|ENSGALG00000008435	-0.005	-1.02383
ENSGALT00000084878|ENSGALG00000034396	0.0566667	-1.02285
ENSGALT00000044559|ENSGALG00000025937	-0.0616667	-1.02179
ENSGALT00000088546|ENSGALG00000012695	-0.0216667	-1.0211
ENSGALT00000042831|ENSGALG00000028236	0.126667	-1.0209
ENSGALT00000015841|ENSGALG00000009732	-0.15	-1.01845
ENSGALT00000077378|ENSGALG00000005687	-0.126667	-1.01745
ENSGALT00000053122|ENSGALG00000040388	-0.106667	-1.01579
ENSGALT00000037678|ENSGALG00000020410	0.0316667	-1.01557
ENSGALT00000013006|ENSGALG00000008014	0.0516667	-1.01446
ENSGALT00000067025|ENSGALG00000043041	0.118333	-1.01275
ENSGALT00000009271|ENSGALG00000005772	0.0716667	-1.01033
ENSGALT00000060823|ENSGALG00000031604	-0.0866667	-1.00939
ENSGALT00000089146|ENSGALG00000011386	-0.0216667	-1.00862
ENSGALT00000086116|ENSGALG00000040840	-0.0183333	-1.00749
ENSGALT00000006250|ENSGALG00000003923	-0.0533333	-1.00706
ENSGALT00000007247|ENSGALG00000004553	-0.0416667	-1.00536
ENSGALT00000014123|ENSGALG00000008677	-0.0216667	-1.00384
ENSGALT00000038318|ENSGALG00000000433	0	-1.0032
ENSGALT00000013746|ENSGALG00000008437	0	-1.00311
ENSGALT00000016303|ENSGALG00000010036	0.0166667	-1.00187
ENSGALT00000087381|ENSGALG00000011211	-0.276667	-1.00128
ENSGALT00000070228|ENSGALG00000038364	0.131667	-1.0002
ENSGALT00000077856|ENSGALG00000028998	-0.00833333	-0.998904
ENSGALT00000082889|ENSGALG00000009091	-0.0933333	-0.998505
ENSGALT00000044438|ENSGALG00000001024	0	-0.996175
ENSGALT00000003376|ENSGALG00000002155	0	-0.995409
ENSGALT00000057632|ENSGALG00000034788	0	-0.991723
ENSGALT00000071655|ENSGALG00000016563	-0.133333	-0.991429
ENSGALT00000082122|ENSGALG00000030905	-0.01	-0.990954
ENSGALT00000000419|ENSGALG00000000313	-0.103333	-0.990722
ENSGALT00000082744|ENSGALG00000034768	0.131667	-0.988941
ENSGALT00000079954|ENSGALG00000003015	0.00166667	-0.988603
ENSGALT00000006275|ENSGALG00000003939	0	-0.988347
ENSGALT00000040657|ENSGALG00000024083	0.00166667	-0.988121
ENSGALT00000049654|ENSGALG00000002377	0	-0.987887
ENSGALT00000088140|ENSGALG00000040586	-0.0183333	-0.985824
ENSGALT00000058622|ENSGALG00000039158	-0.01	-0.985584
ENSGALT00000008735|ENSGALG00000005441	-0.0233333	-0.985107
ENSGALT00000009385|ENSGALG00000005843	-0.138333	-0.984211
ENSGALT00000049002|ENSGALG00000040910	0	-0.980165
ENSGALT00000084646|ENSGALG00000046179	0.00333333	-0.979654
ENSGALT00000061091|ENSGALG00000006851	-0.005	-0.979573
ENSGALT00000078688|ENSGALG00000004197	-0.025	-0.976302
ENSGALT00000069414|ENSGALG00000034275	-0.09	-0.97621
ENSGALT00000083164|ENSGALG00000045633	-0.015	-0.974961
ENSGALT00000024170|ENSGALG00000014983	-0.065	-0.974653
ENSGALT00000073058|ENSGALG00000031519	-0.261667	-0.97452
ENSGALT00000083123|ENSGALG00000010747	0.06	-0.974296
ENSGALT00000069190|ENSGALG00000036286	0.00666667	-0.972037
ENSGALT00000013115|ENSGALG00000008080	-0.0633333	-0.972023
ENSGALT00000047714|ENSGALG00000032440	0.015	-0.970979
ENSGALT00000064523|ENSGALG00000001688	-0.0133333	-0.96985
ENSGALT00000045819|ENSGALG00000003498	0.00666667	-0.969782
ENSGALT00000083625|ENSGALG00000031408	-0.0733333	-0.969468
ENSGALT00000008397|ENSGALG00000005226	-0.06	-0.968839
ENSGALT00000045378|ENSGALG00000025842	0.0116667	-0.96591
ENSGALT00000006824|ENSGALG00000004290	0.01	-0.963368
ENSGALT00000043224|ENSGALG00000027571	-0.0166667	-0.959653
ENSGALT00000065904|ENSGALG00000029968	0	-0.958432
ENSGALT00000087874|ENSGALG00000005914	-0.0683333	-0.956802
ENSGALT00000038383|ENSGALG00000010316	-0.18	-0.955532
ENSGALT00000083201|ENSGALG00000011178	0.0616667	-0.955104
ENSGALT00000088626|ENSGALG00000000529	-0.02	-0.953086
ENSGALT00000089352|ENSGALG00000010340	-0.0166667	-0.952848
ENSGALT00000007643|ENSGALG00000004788	-0.0816667	-0.950017
ENSGALT00000074223|ENSGALG00000008351	-0.0166667	-0.941843
ENSGALT00000079684|ENSGALG00000039565	-0.02	-0.940984
ENSGALT00000075877|ENSGALG00000034011	0.15	-0.938594
ENSGALT00000071235|ENSGALG00000034151	0.0216667	-0.938551
ENSGALT00000014791|ENSGALG00000009089	-0.06	-0.938249
ENSGALT00000013503|ENSGALG00000008293	0.0166667	-0.937988
ENSGALT00000049974|ENSGALG00000040493	-0.0116667	-0.937976
ENSGALT00000010862|ENSGALG00000006715	-0.045	-0.936693
ENSGALT00000068623|ENSGALG00000034078	0.118333	-0.932504
ENSGALT00000048388|ENSGALG00000040606	-0.025	-0.932495
ENSGALT00000084345|ENSGALG00000019741	0	-0.931466
ENSGALT00000052054|ENSGALG00000028908	0.0333333	-0.929056
ENSGALT00000076128|ENSGALG00000031983	0.0616667	-0.928199
ENSGALT00000088622|ENSGALG00000009594	0	-0.926192
ENSGALT00000017828|ENSGALG00000010953	-0.045	-0.923719
ENSGALT00000013438|ENSGALG00000008257	-0.005	-0.923121
ENSGALT00000036295|ENSGALG00000001709	-0.0583333	-0.922971
ENSGALT00000089124|ENSGALG00000002321	0	-0.922855
ENSGALT00000089292|ENSGALG00000011476	-0.0216667	-0.920471
ENSGALT00000086279|ENSGALG00000044705	-0.0216667	-0.919405
ENSGALT00000075510|ENSGALG00000040690	0	-0.918563
ENSGALT00000052890|ENSGALG00000026757	0.126667	-0.917812
ENSGALT00000063755|ENSGALG00000000853	0.0216667	-0.915353
ENSGALT00000056905|ENSGALG00000041014	-0.0883333	-0.914728
ENSGALT00000055761|ENSGALG00000035903	-0.175	-0.914581
ENSGALT00000045065|ENSGALG00000028001	-0.00833333	-0.911755
ENSGALT00000050820|ENSGALG00000016127	0	-0.909776
ENSGALT00000004596|ENSGALG00000002911	0.386667	-0.909284
ENSGALT00000013911|ENSGALG00000008536	0.0133333	-0.907673
ENSGALT00000043161|ENSGALG00000026383	-0.00333333	-0.907362
ENSGALT00000001570|ENSGALG00000001048	-0.0633333	-0.904551
ENSGALT00000060030|ENSGALG00000040210	0	-0.901592
ENSGALT00000087472|ENSGALG00000009369	0.005	-0.901364
ENSGALT00000087347|ENSGALG00000013098	0.0166667	-0.90042
ENSGALT00000018187|ENSGALG00000011153	0	-0.898914
ENSGALT00000086936|ENSGALG00000001046	-0.0283333	-0.898309
ENSGALT00000061350|ENSGALG00000029260	-0.0633333	-0.894258
ENSGALT00000030930|ENSGALG00000014910	0	-0.893948
ENSGALT00000027478|ENSGALG00000017011	0.153333	-0.891495
ENSGALT00000005786|ENSGALG00000003651	0.0666667	-0.88944
ENSGALT00000088838|ENSGALG00000046118	-0.0233333	-0.88785
ENSGALT00000069337|ENSGALG00000014581	0	-0.886976
ENSGALT00000054364|ENSGALG00000042108	0.05	-0.886679
ENSGALT00000087615|ENSGALG00000009626	-0.0116667	-0.88444
ENSGALT00000068252|ENSGALG00000030933	-0.0533333	-0.884136
ENSGALT00000066387|ENSGALG00000000629	-0.00166667	-0.883905
ENSGALT00000007651|ENSGALG00000004794	-0.00166667	-0.883886
ENSGALT00000055755|ENSGALG00000040297	-0.03	-0.880513
ENSGALT00000089047|ENSGALG00000045924	-0.005	-0.880451
ENSGALT00000010099|ENSGALG00000006246	-0.0716667	-0.879077
ENSGALT00000002505|ENSGALG00000001640	0	-0.878904
ENSGALT00000045549|ENSGALG00000029142	-0.155	-0.876735
ENSGALT00000014106|ENSGALG00000008661	0	-0.876533
ENSGALT00000058251|ENSGALG00000010349	0.0133333	-0.876089
ENSGALT00000058011|ENSGALG00000024081	0.055	-0.875364
ENSGALT00000049815|ENSGALG00000001183	0	-0.875067
ENSGALT00000051981|ENSGALG00000033880	0.05	-0.871836
ENSGALT00000010484|ENSGALG00000006486	-0.005	-0.867633
ENSGALT00000085322|ENSGALG00000042016	0.165	-0.866905
ENSGALT00000055988|ENSGALG00000038143	-0.0866667	-0.866272
ENSGALT00000031879|ENSGALG00000010653	0.0266667	-0.865742
ENSGALT00000078104|ENSGALG00000032984	0	-0.863827
ENSGALT00000088939|ENSGALG00000033178	-0.065	-0.863474
ENSGALT00000045074|ENSGALG00000026736	0.04	-0.859943
ENSGALT00000085833|ENSGALG00000020793	-0.105	-0.859839
ENSGALT00000084067|ENSGALG00000015652	0	-0.857732
ENSGALT00000086030|ENSGALG00000030511	-0.005	-0.85709
ENSGALT00000016119|ENSGALG00000009911	-0.05	-0.856673
ENSGALT00000048471|ENSGALG00000016681	-0.0433333	-0.856661
ENSGALT00000090155|ENSGALG00000026019	0.0233333	-0.855745
ENSGALT00000039224|ENSGALG00000006775	0.09	-0.855538
ENSGALT00000087695|ENSGALG00000014468	-0.00666667	-0.854746
ENSGALT00000008698|ENSGALG00000005415	0.0533333	-0.853789
ENSGALT00000043791|ENSGALG00000026119	0	-0.852108
ENSGALT00000089205|ENSGALG00000030597	-0.005	-0.851217
ENSGALT00000021887|ENSGALG00000003429	-0.101667	-0.850797
ENSGALT00000046783|ENSGALG00000039407	-0.0116667	-0.850575
ENSGALT00000010256|ENSGALG00000006346	-0.00666667	-0.849388
ENSGALT00000084682|ENSGALG00000011274	-0.0216667	-0.848524
ENSGALT00000019187|ENSGALG00000011747	-0.005	-0.848397
ENSGALT00000069791|ENSGALG00000037428	-0.0166667	-0.848019
ENSGALT00000036952|ENSGALG00000015018	0.005	-0.847983
ENSGALT00000051132|ENSGALG00000040528	-0.0216667	-0.847801
ENSGALT00000086173|ENSGALG00000010349	0.0116667	-0.847748
ENSGALT00000024687|ENSGALG00000015297	0.005	-0.847231
ENSGALT00000061950|ENSGALG00000041640	-0.0733333	-0.845014
ENSGALT00000083071|ENSGALG00000032114	0	-0.844344
ENSGALT00000009138|ENSGALG00000005696	-0.01	-0.842115
ENSGALT00000031766|ENSGALG00000013971	0	-0.841137
ENSGALT00000063338|ENSGALG00000037235	-0.0866667	-0.840571
ENSGALT00000089341|ENSGALG00000016088	-0.025	-0.838108
ENSGALT00000052882|ENSGALG00000037541	-0.0266667	-0.837722
ENSGALT00000057960|ENSGALG00000042427	0.015	-0.836881
ENSGALT00000062447|ENSGALG00000039769	-0.0283333	-0.833188
ENSGALT00000088560|ENSGALG00000016551	0.01	-0.832781
ENSGALT00000044811|ENSGALG00000027416	0.005	-0.831744
ENSGALT00000060482|ENSGALG00000023472	-0.065	-0.829321
ENSGALT00000046827|ENSGALG00000032645	-0.0633333	-0.828565
ENSGALT00000089968|ENSGALG00000002907	-0.0483333	-0.828223
ENSGALT00000022656|ENSGALG00000013981	0.005	-0.827038
ENSGALT00000065715|ENSGALG00000038504	0.0616667	-0.825817
ENSGALT00000080210|ENSGALG00000006080	-0.005	-0.824372
ENSGALT00000062100|ENSGALG00000035187	0.0116667	-0.823117
ENSGALT00000075557|ENSGALG00000011724	0.0416667	-0.822484
ENSGALT00000085177|ENSGALG00000011533	0.0883333	-0.822212
ENSGALT00000031683|ENSGALG00000015590	0	-0.821892
ENSGALT00000014574|ENSGALG00000008963	-0.153333	-0.821591
ENSGALT00000089202|ENSGALG00000046061	-0.111667	-0.820796
ENSGALT00000082972|ENSGALG00000040360	-0.0233333	-0.81887
ENSGALT00000018392|ENSGALG00000011271	-0.015	-0.818829
ENSGALT00000070550|ENSGALG00000037574	0.02	-0.817729
ENSGALT00000058977|ENSGALG00000031571	-0.0416667	-0.817337
ENSGALT00000005108|ENSGALG00000003226	-0.0983333	-0.815653
ENSGALT00000021880|ENSGALG00000013414	0.0783333	-0.815511
ENSGALT00000089330|ENSGALG00000003473	-0.0683333	-0.813817
ENSGALT00000023996|ENSGALG00000014873	0.0733333	-0.813588
ENSGALT00000071812|ENSGALG00000007300	-0.01	-0.812635
ENSGALT00000066446|ENSGALG00000030591	-0.0133333	-0.810424
ENSGALT00000086205|ENSGALG00000008677	-0.0183333	-0.81008
ENSGALT00000067091|ENSGALG00000007697	0.0366667	-0.807827
ENSGALT00000010253|ENSGALG00000006343	0.0133333	-0.807759
ENSGALT00000014433|ENSGALG00000008881	-0.0533333	-0.805975
ENSGALT00000052453|ENSGALG00000040004	0.0783333	-0.804118
ENSGALT00000066236|ENSGALG00000033351	0.085	-0.803976
ENSGALT00000062686|ENSGALG00000010243	-0.0416667	-0.803873
ENSGALT00000080917|ENSGALG00000031159	-0.055	-0.80351
ENSGALT00000051690|ENSGALG00000033140	0.0283333	-0.801525
ENSGALT00000065549|ENSGALG00000040380	0.0483333	-0.800536
ENSGALT00000087177|ENSGALG00000005173	0.0833333	-0.799739
ENSGALT00000090058|ENSGALG00000040247	0	-0.794949
ENSGALT00000085468|ENSGALG00000015193	-0.00166667	-0.794661
ENSGALT00000070758|ENSGALG00000035623	-0.0833333	-0.794335
ENSGALT00000076168|ENSGALG00000016574	0.0533333	-0.793783
ENSGALT00000073488|ENSGALG00000033201	-0.0616667	-0.793775
ENSGALT00000089148|ENSGALG00000002771	0	-0.793075
ENSGALT00000067338|ENSGALG00000038840	0	-0.792072
ENSGALT00000088684|ENSGALG00000008367	-0.03	-0.792029
ENSGALT00000024363|ENSGALG00000015101	-0.173333	-0.79199
ENSGALT00000026984|ENSGALG00000016721	0.16	-0.788856
ENSGALT00000075632|ENSGALG00000000864	0	-0.788151
ENSGALT00000057532|ENSGALG00000040298	0.125	-0.785626
ENSGALT00000022137|ENSGALG00000013606	-0.00333333	-0.78473
ENSGALT00000010035|ENSGALG00000006219	-0.0116667	-0.783913
ENSGALT00000043006|ENSGALG00000027761	-0.0716667	-0.78151
ENSGALT00000007530|ENSGALG00000004728	-0.015	-0.781352
ENSGALT00000080753|ENSGALG00000029332	0.0833333	-0.781027
ENSGALT00000040650|ENSGALG00000004198	0	-0.780859
ENSGALT00000048703|ENSGALG00000006198	0	-0.78073
ENSGALT00000027242|ENSGALG00000016863	-0.128333	-0.780684
ENSGALT00000019600|ENSGALG00000012011	-0.116667	-0.780682
ENSGALT00000055615|ENSGALG00000032744	-0.055	-0.78061
ENSGALT00000067348|ENSGALG00000014855	-0.0616667	-0.780347
ENSGALT00000046573|ENSGALG00000011386	0	-0.780243
ENSGALT00000085186|ENSGALG00000042611	0.0133333	-0.779114
ENSGALT00000044500|ENSGALG00000028167	0.0166667	-0.779086
ENSGALT00000054838|ENSGALG00000015978	-0.0216667	-0.779076
ENSGALT00000084019|ENSGALG00000008864	0	-0.779029
ENSGALT00000054748|ENSGALG00000015002	-0.065	-0.775518
ENSGALT00000065339|ENSGALG00000010325	-0.0466667	-0.775344
ENSGALT00000039049|ENSGALG00000005530	-0.276667	-0.7741
ENSGALT00000024926|ENSGALG00000015459	0.0316667	-0.772932
ENSGALT00000024171|ENSGALG00000014984	0.0333333	-0.772361
ENSGALT00000009936|ENSGALG00000006153	-0.02	-0.77201
ENSGALT00000069733|ENSGALG00000040247	-0.04	-0.771877
ENSGALT00000046182|ENSGALG00000003146	-0.0866667	-0.771749
ENSGALT00000037684|ENSGALG00000012658	-0.005	-0.771632
ENSGALT00000060270|ENSGALG00000003130	-0.0116667	-0.771138
ENSGALT00000005666|ENSGALG00000003580	0.0116667	-0.770495
ENSGALT00000045592|ENSGALG00000028005	0	-0.769432
ENSGALT00000078629|ENSGALG00000028998	-0.00666667	-0.767352
ENSGALT00000078120|ENSGALG00000037690	-2.77556e-17	-0.765745
ENSGALT00000064352|ENSGALG00000037690	0.00166667	-0.765745
ENSGALT00000061894|ENSGALG00000006056	0.0383333	-0.764479
ENSGALT00000070677|ENSGALG00000037690	0.00666667	-0.764034
ENSGALT00000074172|ENSGALG00000038884	0	-0.763504
ENSGALT00000070388|ENSGALG00000001168	0	-0.761507
ENSGALT00000006485|ENSGALG00000004079	0	-0.761212
ENSGALT00000062553|ENSGALG00000001992	0.00333333	-0.760288
ENSGALT00000061711|ENSGALG00000003265	-0.0716667	-0.757506
ENSGALT00000015813|ENSGALG00000009714	0.005	-0.757469
ENSGALT00000040245|ENSGALG00000008424	0.18	-0.756583
ENSGALT00000005833|ENSGALG00000003682	-0.0966667	-0.755442
ENSGALT00000089738|ENSGALG00000015328	-0.015	-0.754741
ENSGALT00000070631|ENSGALG00000041691	0	-0.754594
ENSGALT00000080873|ENSGALG00000029246	0	-0.753644
ENSGALT00000042857|ENSGALG00000027069	-0.0466667	-0.753421
ENSGALT00000086921|ENSGALG00000002346	0.0266667	-0.753074
ENSGALT00000011148|ENSGALG00000006882	-0.0433333	-0.752919
ENSGALT00000049962|ENSGALG00000039990	-0.0183333	-0.75213
ENSGALT00000072871|ENSGALG00000024391	0.00166667	-0.749887
ENSGALT00000086538|ENSGALG00000046174	-0.0166667	-0.749046
ENSGALT00000035106|ENSGALG00000021653	0.03	-0.747867
ENSGALT00000086827|ENSGALG00000046228	0	-0.747854
ENSGALT00000063970|ENSGALG00000037690	-0.0183333	-0.747808
ENSGALT00000014801|ENSGALG00000009091	-0.00833333	-0.747422
ENSGALT00000032997|ENSGALG00000009553	0.00666667	-0.74547
ENSGALT00000071897|ENSGALG00000023157	-0.0416667	-0.744567
ENSGALT00000055912|ENSGALG00000008812	0	-0.742573
ENSGALT00000069198|ENSGALG00000011937	0.035	-0.742438
ENSGALT00000054804|ENSGALG00000003891	-0.00833333	-0.741695
ENSGALT00000059330|ENSGALG00000007590	-0.055	-0.741583
ENSGALT00000085439|ENSGALG00000014854	0.00833333	-0.74127
ENSGALT00000037297|ENSGALG00000012921	0.0283333	-0.74092
ENSGALT00000008609|ENSGALG00000005363	-0.133333	-0.739771
ENSGALT00000088912|ENSGALG00000010569	0	-0.739399
ENSGALT00000090165|ENSGALG00000001333	0.00166667	-0.738408
ENSGALT00000013622|ENSGALG00000008367	-0.0366667	-0.737248
ENSGALT00000005513|ENSGALG00000003485	-0.06	-0.735321
ENSGALT00000036438|ENSGALG00000017142	-0.03	-0.735304
ENSGALT00000072351|ENSGALG00000036743	-0.0283333	-0.735015
ENSGALT00000089675|ENSGALG00000010349	0	-0.734763
ENSGALT00000001362|ENSGALG00000000927	-0.14	-0.734328
ENSGALT00000069805|ENSGALG00000021262	0.0133333	-0.734245
ENSGALT00000021346|ENSGALG00000013072	-0.0683333	-0.733518
ENSGALT00000069555|ENSGALG00000042894	-0.0416667	-0.73277
ENSGALT00000086444|ENSGALG00000038032	0.00833333	-0.731346
ENSGALT00000077825|ENSGALG00000039080	0.0433333	-0.730549
ENSGALT00000080751|ENSGALG00000042814	-0.0166667	-0.730388
ENSGALT00000084210|ENSGALG00000032104	0.00166667	-0.73033
ENSGALT00000085763|ENSGALG00000005452	0.151667	-0.7294
ENSGALT00000084866|ENSGALG00000005338	0.055	-0.728422
ENSGALT00000080967|ENSGALG00000042491	-0.0483333	-0.727784
ENSGALT00000089604|ENSGALG00000044079	-0.00666667	-0.726986
ENSGALT00000075508|ENSGALG00000016430	-0.05	-0.726533
ENSGALT00000088702|ENSGALG00000045361	-0.00833333	-0.726423
ENSGALT00000065980|ENSGALG00000032779	0	-0.725778
ENSGALT00000004281|ENSGALG00000002714	0.00666667	-0.724696
ENSGALT00000054805|ENSGALG00000039999	0	-0.724226
ENSGALT00000000908|ENSGALG00000000636	0.0166667	-0.722903
ENSGALT00000080557|ENSGALG00000027682	0.0366667	-0.722751
ENSGALT00000089587|ENSGALG00000005710	-0.005	-0.722648
ENSGALT00000023722|ENSGALG00000014711	0.005	-0.721096
ENSGALT00000027231|ENSGALG00000016855	-0.0516667	-0.720265
ENSGALT00000005478|ENSGALG00000003457	-0.0133333	-0.719687
ENSGALT00000036292|ENSGALG00000002016	-0.153333	-0.719686
ENSGALT00000025493|ENSGALG00000015812	0.0216667	-0.71828
ENSGALT00000083219|ENSGALG00000006033	0.0633333	-0.717539
ENSGALT00000049612|ENSGALG00000039985	0.01	-0.716177
ENSGALT00000074895|ENSGALG00000033825	0.06	-0.715734
ENSGALT00000010633|ENSGALG00000006584	-0.0233333	-0.714291
ENSGALT00000083186|ENSGALG00000005944	0.0616667	-0.714047
ENSGALT00000083566|ENSGALG00000046169	-0.05	-0.71392
ENSGALT00000084709|ENSGALG00000006477	-0.0533333	-0.713755
ENSGALT00000060040|ENSGALG00000041650	-0.025	-0.713118
ENSGALT00000026809|ENSGALG00000016610	0.0683333	-0.71269
ENSGALT00000021778|ENSGALG00000042263	0	-0.712472
ENSGALT00000084138|ENSGALG00000034380	-0.0333333	-0.712068
ENSGALT00000017125|ENSGALG00000010517	-0.173333	-0.711987
ENSGALT00000043839|ENSGALG00000028354	0	-0.710662
ENSGALT00000063209|ENSGALG00000034098	-0.0166667	-0.710465
ENSGALT00000009490|ENSGALG00000005897	-0.206667	-0.710231
ENSGALT00000083191|ENSGALG00000002144	0.02	-0.710083
ENSGALT00000070919|ENSGALG00000003475	-0.0283333	-0.709782
ENSGALT00000073152|ENSGALG00000008881	-0.05	-0.709479
ENSGALT00000075185|ENSGALG00000031440	-0.13	-0.709051
ENSGALT00000061575|ENSGALG00000008378	-0.0883333	-0.708533
ENSGALT00000056511|ENSGALG00000037953	-0.0316667	-0.708419
ENSGALT00000053602|ENSGALG00000031922	-0.085	-0.707541
ENSGALT00000051047|ENSGALG00000033496	-0.00166667	-0.707465
ENSGALT00000024757|ENSGALG00000015340	-0.0766667	-0.703783
ENSGALT00000017348|ENSGALG00000010663	-0.05	-0.703468
ENSGALT00000053585|ENSGALG00000031712	0.00166667	-0.701279
ENSGALT00000010637|ENSGALG00000006588	-0.225	-0.699954
ENSGALT00000042703|ENSGALG00000005710	-0.00333333	-0.699683
ENSGALT00000011727|ENSGALG00000007247	0.0333333	-0.699306
ENSGALT00000025366|ENSGALG00000015729	-0.108333	-0.695738
ENSGALT00000022666|ENSGALG00000013990	-0.005	-0.692938
ENSGALT00000049068|ENSGALG00000040013	-0.13	-0.691164
ENSGALT00000065640|ENSGALG00000035489	-0.00833333	-0.691139
ENSGALT00000022837|ENSGALG00000014106	-0.0116667	-0.689563
ENSGALT00000016224|ENSGALG00000009983	0	-0.689208
ENSGALT00000009540|ENSGALG00000005930	-0.0166667	-0.688193
ENSGALT00000010563|ENSGALG00000006539	-0.178333	-0.686809
ENSGALT00000087149|ENSGALG00000004180	-0.0666667	-0.685772
ENSGALT00000009968|ENSGALG00000006174	-0.03	-0.685138
ENSGALT00000015673|ENSGALG00000009621	0	-0.684934
ENSGALT00000087257|ENSGALG00000031000	-0.00333333	-0.684618
ENSGALT00000050617|ENSGALG00000040465	-0.055	-0.68443
ENSGALT00000047660|ENSGALG00000032646	-0.0516667	-0.684367
ENSGALT00000066742|ENSGALG00000032440	0.015	-0.683412
ENSGALT00000087539|ENSGALG00000009714	0.01	-0.682312
ENSGALT00000055379|ENSGALG00000040169	0.103333	-0.681215
ENSGALT00000022512|ENSGALG00000013883	-0.03	-0.680777
ENSGALT00000024512|ENSGALG00000015193	-0.005	-0.680763
ENSGALT00000003591|ENSGALG00000002286	0	-0.680614
ENSGALT00000086362|ENSGALG00000035489	-0.04	-0.679884
ENSGALT00000001298|ENSGALG00000000884	0	-0.679649
ENSGALT00000054111|ENSGALG00000035949	-0.035	-0.677563
ENSGALT00000062681|ENSGALG00000035317	-0.0683333	-0.677544
ENSGALT00000071941|ENSGALG00000042797	0.035	-0.677245
ENSGALT00000051933|ENSGALG00000034920	0.0216667	-0.676771
ENSGALT00000008009|ENSGALG00000005000	-0.288333	-0.676568
ENSGALT00000033111|ENSGALG00000011149	-0.145	-0.675094
ENSGALT00000071923|ENSGALG00000007999	0.0216667	-0.674564
ENSGALT00000045430|ENSGALG00000027068	-0.005	-0.673687
ENSGALT00000063400|ENSGALG00000037797	0.0166667	-0.673631
ENSGALT00000089749|ENSGALG00000044011	0.108333	-0.673541
ENSGALT00000078643|ENSGALG00000008532	0.0166667	-0.672395
ENSGALT00000008553|ENSGALG00000005331	-0.0283333	-0.671301
ENSGALT00000084241|ENSGALG00000003521	-0.00666667	-0.671151
ENSGALT00000052755|ENSGALG00000009983	0.235	-0.671144
ENSGALT00000007718|ENSGALG00000004832	-0.126667	-0.670758
ENSGALT00000056787|ENSGALG00000039985	-0.0316667	-0.670699
ENSGALT00000011905|ENSGALG00000007362	0.0266667	-0.670401
ENSGALT00000018395|ENSGALG00000011274	-0.005	-0.669505
ENSGALT00000004453|ENSGALG00000002818	-0.08	-0.669334
ENSGALT00000026207|ENSGALG00000016251	0.02	-0.669321
ENSGALT00000089895|ENSGALG00000025842	-0.05	-0.669055
ENSGALT00000061047|ENSGALG00000042949	0.055	-0.668892
ENSGALT00000082556|ENSGALG00000007945	-0.00166667	-0.66806
ENSGALT00000087292|ENSGALG00000046557	-0.005	-0.667744
ENSGALT00000040209|ENSGALG00000001538	0	-0.666666
ENSGALT00000045934|ENSGALG00000027771	0.065	-0.665332
ENSGALT00000062119|ENSGALG00000000529	0	-0.66505
ENSGALT00000018820|ENSGALG00000011541	-0.005	-0.664937
ENSGALT00000073824|ENSGALG00000043336	0	-0.663746
ENSGALT00000089789|ENSGALG00000046164	-0.0283333	-0.663415
ENSGALT00000079757|ENSGALG00000038446	-0.00833333	-0.662865
ENSGALT00000003192|ENSGALG00000002053	0.0733333	-0.662072
ENSGALT00000065025|ENSGALG00000005328	-0.02	-0.661941
ENSGALT00000062537|ENSGALG00000029242	0.00333333	-0.661201
ENSGALT00000049857|ENSGALG00000011639	-0.05	-0.659669
ENSGALT00000007177|ENSGALG00000004505	-0.065	-0.658381
ENSGALT00000014067|ENSGALG00000008631	-0.1	-0.655986
ENSGALT00000058106|ENSGALG00000006542	0.00333333	-0.655741
ENSGALT00000055053|ENSGALG00000010854	-0.04	-0.655594
ENSGALT00000087571|ENSGALG00000004220	0.0133333	-0.655255
ENSGALT00000053427|ENSGALG00000036598	0.00833333	-0.655214
ENSGALT00000056910|ENSGALG00000032595	-0.00166667	-0.653866
ENSGALT00000079176|ENSGALG00000009621	0	-0.653477
ENSGALT00000062406|ENSGALG00000040131	-0.06	-0.652718
ENSGALT00000002366|ENSGALG00000001557	-0.06	-0.652005
ENSGALT00000056995|ENSGALG00000008858	-0.0416667	-0.651721
ENSGALT00000059478|ENSGALG00000039080	0.0483333	-0.651584
ENSGALT00000037691|ENSGALG00000011442	0.0983333	-0.651326
ENSGALT00000051687|ENSGALG00000039032	0	-0.651099
ENSGALT00000016263|ENSGALG00000010013	0.01	-0.650121
ENSGALT00000009090|ENSGALG00000005668	-0.0433333	-0.650045
ENSGALT00000059584|ENSGALG00000008855	0.121667	-0.649922
ENSGALT00000089120|ENSGALG00000040878	-0.00333333	-0.649365
ENSGALT00000019409|ENSGALG00000011893	0.0366667	-0.648794
ENSGALT00000048586|ENSGALG00000034376	-0.0166667	-0.648044
ENSGALT00000026276|ENSGALG00000016293	0.00666667	-0.647296
ENSGALT00000015703|ENSGALG00000009641	0.0116667	-0.646992
ENSGALT00000002807|ENSGALG00000001816	-0.04	-0.646751
ENSGALT00000006863|ENSGALG00000004310	0.00333333	-0.646284
ENSGALT00000086391|ENSGALG00000011168	0.00833333	-0.646267
ENSGALT00000076740|ENSGALG00000002548	-0.00166667	-0.646183
ENSGALT00000077581|ENSGALG00000030511	0	-0.645893
ENSGALT00000024539|ENSGALG00000015208	0.0216667	-0.645811
ENSGALT00000065039|ENSGALG00000036067	-0.113333	-0.645509
ENSGALT00000027208|ENSGALG00000016843	-0.0233333	-0.645356
ENSGALT00000047285|ENSGALG00000005441	0.0133333	-0.644963
ENSGALT00000085071|ENSGALG00000005687	-0.188333	-0.644538
ENSGALT00000086537|ENSGALG00000001975	0.0666667	-0.644256
ENSGALT00000079180|ENSGALG00000008621	-0.0466667	-0.643727
ENSGALT00000058579|ENSGALG00000040260	0.0666667	-0.642575
ENSGALT00000063742|ENSGALG00000037541	0.0183333	-0.642397
ENSGALT00000010554|ENSGALG00000006530	0.07	-0.641509
ENSGALT00000083883|ENSGALG00000045234	0	-0.641358
ENSGALT00000039950|ENSGALG00000003475	0	-0.638845
ENSGALT00000030620|ENSGALG00000011803	0	-0.638841
ENSGALT00000027677|ENSGALG00000017133	-0.128333	-0.638569
ENSGALT00000082874|ENSGALG00000010098	-0.0433333	-0.637605
ENSGALT00000037806|ENSGALG00000012444	-0.045	-0.637494
ENSGALT00000071754|ENSGALG00000028135	0.05	-0.637037
ENSGALT00000083774|ENSGALG00000003696	0.00333333	-0.636008
ENSGALT00000046112|ENSGALG00000026359	0	-0.63545
ENSGALT00000015897|ENSGALG00000009690	0.0316667	-0.633259
ENSGALT00000052184|ENSGALG00000040840	-0.00666667	-0.633208
ENSGALT00000079773|ENSGALG00000037050	0.00333333	-0.633144
ENSGALT00000082418|ENSGALG00000001841	-0.131667	-0.632648
ENSGALT00000014742|ENSGALG00000009056	0	-0.632646
ENSGALT00000088396|ENSGALG00000014863	-0.0666667	-0.632047
ENSGALT00000086555|ENSGALG00000007961	0	-0.631789
ENSGALT00000021553|ENSGALG00000011696	-0.133333	-0.630927
ENSGALT00000051087|ENSGALG00000033677	0.0216667	-0.629543
ENSGALT00000088554|ENSGALG00000036558	0	-0.629261
ENSGALT00000044370|ENSGALG00000027207	0.00333333	-0.628537
ENSGALT00000081036|ENSGALG00000005974	-0.0116667	-0.62743
ENSGALT00000031633|ENSGALG00000019894	0.0166667	-0.626302
ENSGALT00000068215|ENSGALG00000040393	0.0383333	-0.626147
ENSGALT00000072797|ENSGALG00000009451	-0.16	-0.626126
ENSGALT00000053984|ENSGALG00000042660	0.00833333	-0.625124
ENSGALT00000011412|ENSGALG00000007044	-0.0866667	-0.624334
ENSGALT00000018517|ENSGALG00000011340	0	-0.623963
ENSGALT00000066892|ENSGALG00000038177	0.00666667	-0.623729
ENSGALT00000001890|ENSGALG00000001245	-0.00666667	-0.623713
ENSGALT00000085592|ENSGALG00000013647	0	-0.622623
ENSGALT00000055836|ENSGALG00000015033	0.16	-0.622529
ENSGALT00000080489|ENSGALG00000040184	0.0133333	-0.622453
ENSGALT00000047717|ENSGALG00000043035	0.005	-0.622429
ENSGALT00000089302|ENSGALG00000002515	-0.015	-0.621235
ENSGALT00000019854|ENSGALG00000027665	0.015	-0.621029
ENSGALT00000077392|ENSGALG00000029247	-0.0283333	-0.619701
ENSGALT00000039770|ENSGALG00000004719	-0.01	-0.61833
ENSGALT00000056540|ENSGALG00000029393	-0.108333	-0.618193
ENSGALT00000023233|ENSGALG00000014381	-0.00666667	-0.618108
ENSGALT00000038787|ENSGALG00000009601	-0.0283333	-0.617256
ENSGALT00000048166|ENSGALG00000040531	0	-0.617043
ENSGALT00000084074|ENSGALG00000026303	-0.1	-0.61669
ENSGALT00000073715|ENSGALG00000037690	0.00666667	-0.615523
ENSGALT00000054125|ENSGALG00000041863	0.0266667	-0.615302
ENSGALT00000078023|ENSGALG00000033926	0.0116667	-0.615234
ENSGALT00000013401|ENSGALG00000008234	-0.126667	-0.613152
ENSGALT00000052016|ENSGALG00000032988	-0.005	-0.61207
ENSGALT00000055610|ENSGALG00000043632	0.0383333	-0.611982
ENSGALT00000034897|ENSGALG00000004796	-0.00833333	-0.61154
ENSGALT00000037748|ENSGALG00000011298	-0.138333	-0.610962
ENSGALT00000085407|ENSGALG00000020260	0.0133333	-0.610318
ENSGALT00000083840|ENSGALG00000004907	0.0466667	-0.609627
ENSGALT00000000450|ENSGALG00000000336	0.131667	-0.609598
ENSGALT00000083326|ENSGALG00000015908	-0.0116667	-0.608826
ENSGALT00000046907|ENSGALG00000030969	-0.0866667	-0.608254
ENSGALT00000006297|ENSGALG00000003950	-0.02	-0.608105
ENSGALT00000089974|ENSGALG00000017611	0	-0.608038
ENSGALT00000067965|ENSGALG00000029435	0	-0.607276
ENSGALT00000061419|ENSGALG00000028749	0	-0.606866
ENSGALT00000007489|ENSGALG00000004702	-0.0633333	-0.606527
ENSGALT00000003023|ENSGALG00000001954	0.0266667	-0.605992
ENSGALT00000063505|ENSGALG00000037991	0.0116667	-0.605093
ENSGALT00000089534|ENSGALG00000016508	-0.0783333	-0.604853
ENSGALT00000057192|ENSGALG00000041330	-0.02	-0.604751
ENSGALT00000089652|ENSGALG00000027369	-0.035	-0.603828
ENSGALT00000031908|ENSGALG00000010026	-0.005	-0.602403
ENSGALT00000048530|ENSGALG00000040068	0	-0.601867
ENSGALT00000044775|ENSGALG00000026865	-0.0216667	-0.601171
ENSGALT00000008364|ENSGALG00000005209	-0.15	-0.600762
ENSGALT00000037800|ENSGALG00000011176	0.103333	-0.600208
ENSGALT00000019112|ENSGALG00000011690	0.0633333	-0.599838
ENSGALT00000064374|ENSGALG00000029480	0	-0.598661
ENSGALT00000078073|ENSGALG00000031637	-0.01	-0.597327
ENSGALT00000084795|ENSGALG00000001678	0.33	-0.597207
ENSGALT00000033739|ENSGALG00000004288	-0.075	-0.597084
ENSGALT00000086866|ENSGALG00000002861	-0.176667	-0.59708
ENSGALT00000083580|ENSGALG00000023443	-0.07	-0.597048
ENSGALT00000014298|ENSGALG00000008794	0.0483333	-0.596936
ENSGALT00000083704|ENSGALG00000011893	0.0783333	-0.596347
ENSGALT00000086578|ENSGALG00000003570	0.0183333	-0.595105
ENSGALT00000015558|ENSGALG00000009556	0.0383333	-0.594958
ENSGALT00000078693|ENSGALG00000042481	-0.005	-0.593641
ENSGALT00000071204|ENSGALG00000037738	-0.0116667	-0.592474
ENSGALT00000031763|ENSGALG00000019961	-0.0166667	-0.592466
ENSGALT00000013797|ENSGALG00000008466	-0.101667	-0.592117
ENSGALT00000025302|ENSGALG00000015688	-0.055	-0.589129
ENSGALT00000075359|ENSGALG00000034033	-0.0633333	-0.588979
ENSGALT00000011975|ENSGALG00000007403	-0.0266667	-0.588215
ENSGALT00000053603|ENSGALG00000010975	0.02	-0.588214
ENSGALT00000004870|ENSGALG00000003079	0	-0.587674
ENSGALT00000059337|ENSGALG00000015688	-0.0633333	-0.587114
ENSGALT00000003025|ENSGALG00000001956	0	-0.586979
ENSGALT00000077854|ENSGALG00000037675	0.055	-0.586842
ENSGALT00000004372|ENSGALG00000002769	0.05	-0.586235
ENSGALT00000020663|ENSGALG00000012659	-0.00666667	-0.586155
ENSGALT00000079787|ENSGALG00000007185	-0.07	-0.584508
ENSGALT00000062993|ENSGALG00000007300	-0.01	-0.583103
ENSGALT00000087013|ENSGALG00000030552	-0.138333	-0.582677
ENSGALT00000063033|ENSGALG00000034512	-0.11	-0.582508
ENSGALT00000088891|ENSGALG00000014570	-0.0133333	-0.581329
ENSGALT00000043205|ENSGALG00000028696	0.0533333	-0.580868
ENSGALT00000070696|ENSGALG00000042023	0	-0.580308
ENSGALT00000015976|ENSGALG00000009825	0.0416667	-0.579277
ENSGALT00000086898|ENSGALG00000015415	-0.005	-0.578354
ENSGALT00000046214|ENSGALG00000026311	-0.01	-0.577874
ENSGALT00000073489|ENSGALG00000040702	-0.215	-0.577528
ENSGALT00000069049|ENSGALG00000003806	0.0183333	-0.577161
ENSGALT00000017563|ENSGALG00000010801	0.0766667	-0.576704
ENSGALT00000079019|ENSGALG00000038753	-0.015	-0.576429
ENSGALT00000001448|ENSGALG00000000980	-0.03	-0.576198
ENSGALT00000061391|ENSGALG00000035800	0.0233333	-0.575677
ENSGALT00000082411|ENSGALG00000029850	0	-0.574965
ENSGALT00000089432|ENSGALG00000041463	-0.02	-0.574489
ENSGALT00000088951|ENSGALG00000032634	-0.0216667	-0.57387
ENSGALT00000070018|ENSGALG00000041193	-0.045	-0.573306
ENSGALT00000064978|ENSGALG00000036742	0.00666667	-0.571832
ENSGALT00000005407|ENSGALG00000003420	-0.065	-0.571532
ENSGALT00000085118|ENSGALG00000032420	0.00166667	-0.571439
ENSGALT00000010591|ENSGALG00000006560	0.0933333	-0.570748
ENSGALT00000088412|ENSGALG00000008523	-0.035	-0.569937
ENSGALT00000057077|ENSGALG00000042220	0.01	-0.569933
ENSGALT00000015388|ENSGALG00000009456	-0.161667	-0.569854
ENSGALT00000071529|ENSGALG00000002932	0	-0.568992
ENSGALT00000043274|ENSGALG00000028908	0.025	-0.568139
ENSGALT00000067796|ENSGALG00000032687	-0.0883333	-0.567056
ENSGALT00000054933|ENSGALG00000035817	0.0133333	-0.566564
ENSGALT00000018926|ENSGALG00000011593	-0.0666667	-0.566066
ENSGALT00000056477|ENSGALG00000042503	0.00666667	-0.565407
ENSGALT00000066130|ENSGALG00000027375	0	-0.565236
ENSGALT00000088434|ENSGALG00000012006	-0.113333	-0.564948
ENSGALT00000023983|ENSGALG00000014863	-0.0183333	-0.564941
ENSGALT00000088596|ENSGALG00000023089	-0.04	-0.56363
ENSGALT00000044533|ENSGALG00000028942	0.045	-0.561141
ENSGALT00000081247|ENSGALG00000030547	0	-0.560286
ENSGALT00000083171|ENSGALG00000044255	-0.095	-0.559852
ENSGALT00000001879|ENSGALG00000001238	0.0166667	-0.559775
ENSGALT00000046346|ENSGALG00000012211	0	-0.559482
ENSGALT00000080400|ENSGALG00000011476	-0.0483333	-0.558942
ENSGALT00000078626|ENSGALG00000034591	-0.02	-0.558722
ENSGALT00000070108|ENSGALG00000009576	-0.0733333	-0.558559
ENSGALT00000076296|ENSGALG00000035266	0.0233333	-0.557826
ENSGALT00000066271|ENSGALG00000039096	-0.22	-0.557794
ENSGALT00000043435|ENSGALG00000028148	0	-0.557603
ENSGALT00000074779|ENSGALG00000033677	0.0266667	-0.557283
ENSGALT00000059863|ENSGALG00000038715	-0.045	-0.55727
ENSGALT00000082182|ENSGALG00000035489	0.00333333	-0.556339
ENSGALT00000059872|ENSGALG00000041621	0.005	-0.556177
ENSGALT00000047014|ENSGALG00000010653	0.0116667	-0.556159
ENSGALT00000076024|ENSGALG00000040782	0	-0.555759
ENSGALT00000009738|ENSGALG00000006045	0.178333	-0.555319
ENSGALT00000019488|ENSGALG00000011947	0	-0.555317
ENSGALT00000084598|ENSGALG00000013804	-0.121667	-0.55472
ENSGALT00000005241|ENSGALG00000003308	-0.0683333	-0.55472
ENSGALT00000069448|ENSGALG00000033144	-0.206667	-0.554534
ENSGALT00000056168|ENSGALG00000029783	0	-0.554137
ENSGALT00000083825|ENSGALG00000029390	-0.0816667	-0.554045
ENSGALT00000038228|ENSGALG00000015108	0.0383333	-0.553871
ENSGALT00000018998|ENSGALG00000011630	-0.00333333	-0.553817
ENSGALT00000051983|ENSGALG00000009788	-0.105	-0.553414
ENSGALT00000013559|ENSGALG00000008332	0.06	-0.55123
ENSGALT00000050399|ENSGALG00000031518	0	-0.550655
ENSGALT00000012217|ENSGALG00000007555	-0.0116667	-0.550107
ENSGALT00000083472|ENSGALG00000045858	-1.38778e-17	-0.549918
ENSGALT00000063705|ENSGALG00000039523	0.0333333	-0.548152
ENSGALT00000062043|ENSGALG00000010349	-0.02	-0.547962
ENSGALT00000012934|ENSGALG00000007965	-0.0566667	-0.547157
ENSGALT00000009788|ENSGALG00000006068	-0.06	-0.546561
ENSGALT00000031945|ENSGALG00000009612	0.04	-0.546333
ENSGALT00000003204|ENSGALG00000002060	-0.02	-0.545908
ENSGALT00000075637|ENSGALG00000015808	0.0466667	-0.545755
ENSGALT00000015002|ENSGALG00000009217	-0.005	-0.544901
ENSGALT00000025326|ENSGALG00000015704	-0.0116667	-0.543777
ENSGALT00000039637|ENSGALG00000008839	-0.01	-0.543285
ENSGALT00000026595|ENSGALG00000016485	-0.0966667	-0.543231
ENSGALT00000016986|ENSGALG00000010432	-0.0666667	-0.543028
ENSGALT00000085475|ENSGALG00000044888	0.116667	-0.541896
ENSGALT00000053949|ENSGALG00000029378	-0.025	-0.541581
ENSGALT00000050043|ENSGALG00000033754	-0.0933333	-0.540488
ENSGALT00000087176|ENSGALG00000017611	-0.015	-0.539969
ENSGALT00000087622|ENSGALG00000008918	0.0466667	-0.539968
ENSGALT00000020617|ENSGALG00000012631	0.0166667	-0.539217
ENSGALT00000008918|ENSGALG00000005558	0.0133333	-0.539019
ENSGALT00000052868|ENSGALG00000039903	0.263333	-0.537804
ENSGALT00000054057|ENSGALG00000033385	-0.0216667	-0.537093
ENSGALT00000012493|ENSGALG00000007710	0.0483333	-0.537084
ENSGALT00000027575|ENSGALG00000017072	0.0133333	-0.536624
ENSGALT00000008904|ENSGALG00000005551	0.045	-0.5364
ENSGALT00000052216|ENSGALG00000041993	0.015	-0.536196
ENSGALT00000083402|ENSGALG00000007404	-0.0183333	-0.535647
ENSGALT00000005300|ENSGALG00000003348	-0.0283333	-0.534912
ENSGALT00000070115|ENSGALG00000040860	0	-0.534794
ENSGALT00000024610|ENSGALG00000015252	0	-0.534111
ENSGALT00000083743|ENSGALG00000000618	0.0533333	-0.533986
ENSGALT00000082280|ENSGALG00000035563	-0.0433333	-0.53394
ENSGALT00000086770|ENSGALG00000003400	0	-0.533768
ENSGALT00000010709|ENSGALG00000006630	0.0416667	-0.533091
ENSGALT00000063141|ENSGALG00000039248	-0.0333333	-0.532999
ENSGALT00000065265|ENSGALG00000004831	0	-0.532975
ENSGALT00000019340|ENSGALG00000011855	0.065	-0.532413
ENSGALT00000017994|ENSGALG00000011046	-0.0116667	-0.531997
ENSGALT00000033786|ENSGALG00000021021	-0.01	-0.53197
ENSGALT00000055798|ENSGALG00000008304	-0.0683333	-0.530951
ENSGALT00000082577|ENSGALG00000027632	-0.0466667	-0.530735
ENSGALT00000070924|ENSGALG00000003966	-0.00333333	-0.530465
ENSGALT00000083330|ENSGALG00000034534	0.00666667	-0.530251
ENSGALT00000085467|ENSGALG00000034534	-0.0733333	-0.529343
ENSGALT00000089989|ENSGALG00000004975	0.00166667	-0.529317
ENSGALT00000023329|ENSGALG00000014447	0.101667	-0.529077
ENSGALT00000077273|ENSGALG00000035816	-0.04	-0.528914
ENSGALT00000055818|ENSGALG00000008700	0	-0.528738
ENSGALT00000045991|ENSGALG00000028744	-0.0833333	-0.528241
ENSGALT00000073498|ENSGALG00000039337	-0.0316667	-0.527905
ENSGALT00000009101|ENSGALG00000005675	-0.00833333	-0.527669
ENSGALT00000019602|ENSGALG00000012013	0	-0.527485
ENSGALT00000069629|ENSGALG00000039182	0.0166667	-0.526809
ENSGALT00000013939|ENSGALG00000008557	0.0233333	-0.526264
ENSGALT00000084856|ENSGALG00000046387	0.01	-0.526067
ENSGALT00000026473|ENSGALG00000016412	0.135	-0.525837
ENSGALT00000089247|ENSGALG00000012311	0.055	-0.525071
ENSGALT00000063263|ENSGALG00000030925	-0.0683333	-0.524903
ENSGALT00000060165|ENSGALG00000031796	-0.0183333	-0.524851
ENSGALT00000006688|ENSGALG00000004203	-0.075	-0.52411
ENSGALT00000051095|ENSGALG00000034628	0.0116667	-0.523343
ENSGALT00000040693|ENSGALG00000013537	-0.0166667	-0.52199
ENSGALT00000039669|ENSGALG00000005974	-0.0266667	-0.521849
ENSGALT00000014227|ENSGALG00000008744	-0.146667	-0.521659
ENSGALT00000083584|ENSGALG00000028167	-0.00666667	-0.521303
ENSGALT00000028346|ENSGALG00000017644	0	-0.520585
ENSGALT00000060046|ENSGALG00000013174	0.0116667	-0.520566
ENSGALT00000033989|ENSGALG00000005774	-0.085	-0.519874
ENSGALT00000053661|ENSGALG00000036798	0.015	-0.519449
ENSGALT00000050875|ENSGALG00000032091	0	-0.519317
ENSGALT00000051034|ENSGALG00000032843	0.0566667	-0.518613
ENSGALT00000004758|ENSGALG00000003013	-0.0133333	-0.51804
ENSGALT00000025309|ENSGALG00000015693	-0.04	-0.51776
ENSGALT00000009158|ENSGALG00000005710	0.0216667	-0.517495
ENSGALT00000023545|ENSGALG00000014603	0.0383333	-0.516493
ENSGALT00000076547|ENSGALG00000005057	-0.00166667	-0.515669
ENSGALT00000030073|ENSGALG00000017179	-0.015	-0.515549
ENSGALT00000010376|ENSGALG00000006427	0.00166667	-0.51462
ENSGALT00000048104|ENSGALG00000001381	-0.0483333	-0.513925
ENSGALT00000015501|ENSGALG00000009519	-0.0283333	-0.513915
ENSGALT00000020168|ENSGALG00000012345	-0.0566667	-0.513911
ENSGALT00000012619|ENSGALG00000007778	-0.00333333	-0.513588
ENSGALT00000003624|ENSGALG00000002304	0.00166667	-0.513295
ENSGALT00000024624|ENSGALG00000015258	0.0283333	-0.513066
ENSGALT00000004103|ENSGALG00000002605	-0.0333333	-0.513004
ENSGALT00000022911|ENSGALG00000014166	-0.0366667	-0.512976
ENSGALT00000064246|ENSGALG00000040594	-0.0116667	-0.512807
ENSGALT00000010309|ENSGALG00000006382	-0.025	-0.512799
ENSGALT00000024417|ENSGALG00000015132	-0.0933333	-0.512011
ENSGALT00000061038|ENSGALG00000029793	0.01	-0.511913
ENSGALT00000068933|ENSGALG00000022813	-0.0333333	-0.511675
ENSGALT00000016620|ENSGALG00000010224	0.00666667	-0.511551
ENSGALT00000084645|ENSGALG00000006630	0.0366667	-0.509769
ENSGALT00000087313|ENSGALG00000011294	-0.0516667	-0.509681
ENSGALT00000073743|ENSGALG00000029980	0	-0.509603
ENSGALT00000047466|ENSGALG00000029449	-0.0366667	-0.509538
ENSGALT00000025106|ENSGALG00000015573	-0.0816667	-0.508969
ENSGALT00000066830|ENSGALG00000031638	0.00333333	-0.508886
ENSGALT00000082832|ENSGALG00000040229	0.168333	-0.508301
ENSGALT00000081077|ENSGALG00000003189	0	-0.50826
ENSGALT00000051076|ENSGALG00000042981	-0.0166667	-0.508094
ENSGALT00000046954|ENSGALG00000040586	-0.0183333	-0.507838
ENSGALT00000053251|ENSGALG00000011692	0.0433333	-0.507683
ENSGALT00000068559|ENSGALG00000029714	-0.0166667	-0.507206
ENSGALT00000070930|ENSGALG00000033137	0.00833333	-0.507169
ENSGALT00000086392|ENSGALG00000007365	0.0566667	-0.505567
ENSGALT00000087631|ENSGALG00000006457	-0.0166667	-0.504761
ENSGALT00000024321|ENSGALG00000015077	-0.0616667	-0.504388
ENSGALT00000003178|ENSGALG00000002044	0	-0.504238
ENSGALT00000053572|ENSGALG00000035210	0	-0.503775
ENSGALT00000032361|ENSGALG00000007128	-0.035	-0.50276
ENSGALT00000087173|ENSGALG00000009576	-0.0766667	-0.502593
ENSGALT00000052376|ENSGALG00000036270	-0.171667	-0.502026
ENSGALT00000055863|ENSGALG00000038531	0	-0.501645
ENSGALT00000085714|ENSGALG00000041072	-0.015	-0.501205
ENSGALT00000085962|ENSGALG00000011290	-0.0583333	-0.500675
ENSGALT00000006266|ENSGALG00000003933	-0.0766667	-0.500049
ENSGALT00000032981|ENSGALG00000020626	-0.0816667	-0.499984
ENSGALT00000024967|ENSGALG00000015480	0.0283333	-0.499955
ENSGALT00000020196|ENSGALG00000012365	-0.015	-0.499689
ENSGALT00000018424|ENSGALG00000011294	-0.0483333	-0.499051
ENSGALT00000005164|ENSGALG00000003261	0.065	-0.499051
ENSGALT00000073307|ENSGALG00000040181	0.0433333	-0.498705
ENSGALT00000026856|ENSGALG00000016635	-0.0133333	-0.498477
ENSGALT00000079707|ENSGALG00000002229	-0.005	-0.498264
ENSGALT00000054701|ENSGALG00000043535	-0.00833333	-0.498084
ENSGALT00000076016|ENSGALG00000009615	-0.06	-0.498076
ENSGALT00000085847|ENSGALG00000033522	-1.11022e-16	-0.49802
ENSGALT00000076596|ENSGALG00000034616	0.0333333	-0.497636
ENSGALT00000018877|ENSGALG00000011572	0	-0.497399
ENSGALT00000039589|ENSGALG00000003521	0.0366667	-0.49714
ENSGALT00000083889|ENSGALG00000006425	-0.005	-0.496198
ENSGALT00000025319|ENSGALG00000015699	-0.015	-0.496149
ENSGALT00000065429|ENSGALG00000034534	0.00666667	-0.496006
ENSGALT00000077643|ENSGALG00000036005	0.0366667	-0.495858
ENSGALT00000074656|ENSGALG00000003201	0.0833333	-0.495654
ENSGALT00000027799|ENSGALG00000017199	0.0283333	-0.495232
ENSGALT00000046791|ENSGALG00000030022	0.0583333	-0.494924
ENSGALT00000083636|ENSGALG00000008651	0	-0.494478
ENSGALT00000042470|ENSGALG00000025557	-0.0183333	-0.492369
ENSGALT00000062379|ENSGALG00000006876	-0.0183333	-0.492305
ENSGALT00000054594|ENSGALG00000031112	0	-0.491791
ENSGALT00000079917|ENSGALG00000030591	-0.05	-0.490827
ENSGALT00000016531|ENSGALG00000010166	-0.01	-0.490738
ENSGALT00000043074|ENSGALG00000027375	-0.055	-0.490701
ENSGALT00000088025|ENSGALG00000001613	-0.0116667	-0.490219
ENSGALT00000053503|ENSGALG00000033207	-0.035	-0.489974
ENSGALT00000019216|ENSGALG00000011770	-0.0133333	-0.489532
ENSGALT00000026575|ENSGALG00000016471	-0.0166667	-0.489366
ENSGALT00000067970|ENSGALG00000012311	0.0583333	-0.489205
ENSGALT00000033615|ENSGALG00000008146	0	-0.489157
ENSGALT00000051001|ENSGALG00000031874	0.171667	-0.489018
ENSGALT00000047675|ENSGALG00000036867	0.035	-0.487791
ENSGALT00000060919|ENSGALG00000035584	0.276667	-0.487669
ENSGALT00000005163|ENSGALG00000003261	-0.015	-0.487591
ENSGALT00000012956|ENSGALG00000007979	-0.166667	-0.487528
ENSGALT00000053612|ENSGALG00000038585	0.0166667	-0.487512
ENSGALT00000014009|ENSGALG00000008603	-0.225	-0.487345
ENSGALT00000013188|ENSGALG00000008124	0.14	-0.487329
ENSGALT00000062239|ENSGALG00000039018	0	-0.48683
ENSGALT00000043587|ENSGALG00000027546	0.116667	-0.486686
ENSGALT00000032726|ENSGALG00000020510	-0.0116667	-0.486408
ENSGALT00000008499|ENSGALG00000005299	-0.065	-0.486385
ENSGALT00000087718|ENSGALG00000002820	0.045	-0.486211
ENSGALT00000083941|ENSGALG00000012311	0.0416667	-0.485764
ENSGALT00000085496|ENSGALG00000006298	-0.085	-0.484584
ENSGALT00000056622|ENSGALG00000035244	0.00333333	-0.484148
ENSGALT00000088409|ENSGALG00000042073	-0.0366667	-0.484077
ENSGALT00000032964|ENSGALG00000020614	0.06	-0.483786
ENSGALT00000047733|ENSGALG00000041625	0.00833333	-0.48352
ENSGALT00000004314|ENSGALG00000002735	0.00833333	-0.48317
ENSGALT00000012860|ENSGALG00000007919	0.005	-0.482266
ENSGALT00000087098|ENSGALG00000013863	-0.0583333	-0.482144
ENSGALT00000042841|ENSGALG00000027594	0	-0.480215
ENSGALT00000058103|ENSGALG00000007260	0.00833333	-0.479649
ENSGALT00000054797|ENSGALG00000033226	-0.0233333	-0.479578
ENSGALT00000031162|ENSGALG00000011294	-0.055	-0.479301
ENSGALT00000084710|ENSGALG00000000726	0.03	-0.479024
ENSGALT00000084038|ENSGALG00000020078	0	-0.478955
ENSGALT00000043851|ENSGALG00000013626	-0.025	-0.478303
ENSGALT00000088187|ENSGALG00000015327	-0.275	-0.478256
ENSGALT00000089214|ENSGALG00000042773	-0.0433333	-0.477863
ENSGALT00000055814|ENSGALG00000013892	0.00333333	-0.476835
ENSGALT00000073643|ENSGALG00000001161	-0.0366667	-0.476678
ENSGALT00000039368|ENSGALG00000004038	0.106667	-0.47652
ENSGALT00000084271|ENSGALG00000007999	-1.11022e-16	-0.476187
ENSGALT00000038357|ENSGALG00000011207	-0.14	-0.476106
ENSGALT00000068902|ENSGALG00000040628	-0.05	-0.476018
ENSGALT00000083796|ENSGALG00000041200	-0.015	-0.475508
ENSGALT00000075705|ENSGALG00000036215	0	-0.475484
ENSGALT00000087739|ENSGALG00000009822	0.0833333	-0.475465
ENSGALT00000086416|ENSGALG00000012448	0.025	-0.474511
ENSGALT00000076743|ENSGALG00000004583	-0.0516667	-0.474486
ENSGALT00000083843|ENSGALG00000030511	0	-0.473906
ENSGALT00000079804|ENSGALG00000009545	0	-0.4738
ENSGALT00000079685|ENSGALG00000016581	-0.121667	-0.473374
ENSGALT00000084623|ENSGALG00000014915	0.0416667	-0.47335
ENSGALT00000018225|ENSGALG00000011178	0.0633333	-0.472202
ENSGALT00000043456|ENSGALG00000008542	-0.0166667	-0.47204
ENSGALT00000084154|ENSGALG00000023819	0.05	-0.471856
ENSGALT00000004150|ENSGALG00000002634	-0.03	-0.471145
ENSGALT00000017616|ENSGALG00000010836	-0.0266667	-0.471063
ENSGALT00000038756|ENSGALG00000009303	0.0116667	-0.471043
ENSGALT00000068153|ENSGALG00000040672	-0.0333333	-0.471006
ENSGALT00000073833|ENSGALG00000000632	0.00833333	-0.470952
ENSGALT00000022120|ENSGALG00000013594	-0.06	-0.470892
ENSGALT00000089270|ENSGALG00000002157	0	-0.470656
ENSGALT00000043545|ENSGALG00000025796	0.00666667	-0.470536
ENSGALT00000057576|ENSGALG00000033813	0	-0.469763
ENSGALT00000020120|ENSGALG00000012312	-0.04	-0.469325
ENSGALT00000002854|ENSGALG00000001844	0.0283333	-0.468691
ENSGALT00000001663|ENSGALG00000001109	0	-0.468636
ENSGALT00000078180|ENSGALG00000033405	-0.0416667	-0.468602
ENSGALT00000004363|ENSGALG00000002763	-0.0666667	-0.46829
ENSGALT00000010139|ENSGALG00000008538	0.0166667	-0.467603
ENSGALT00000087213|ENSGALG00000046472	0.005	-0.467129
ENSGALT00000068150|ENSGALG00000001475	-0.02	-0.467073
ENSGALT00000003543|ENSGALG00000002260	-0.0516667	-0.46695
ENSGALT00000086228|ENSGALG00000040889	-0.09	-0.466608
ENSGALT00000003481|ENSGALG00000029696	-0.0633333	-0.466393
ENSGALT00000048865|ENSGALG00000013615	0.045	-0.465785
ENSGALT00000064509|ENSGALG00000037723	-0.005	-0.465571
ENSGALT00000089837|ENSGALG00000006305	0.025	-0.465199
ENSGALT00000029798|ENSGALG00000002042	0.0916667	-0.465146
ENSGALT00000009988|ENSGALG00000006190	0.03	-0.46513
ENSGALT00000050378|ENSGALG00000032789	0.0666667	-0.464912
ENSGALT00000076690|ENSGALG00000035631	-0.0966667	-0.464709
ENSGALT00000089216|ENSGALG00000011866	0.04	-0.464224
ENSGALT00000089681|ENSGALG00000011885	-0.0116667	-0.463033
ENSGALT00000070803|ENSGALG00000038461	0.00666667	-0.462959
ENSGALT00000015381|ENSGALG00000009450	-0.015	-0.462149
ENSGALT00000004949|ENSGALG00000003130	-0.0116667	-0.461897
ENSGALT00000042655|ENSGALG00000027064	-0.0316667	-0.461468
ENSGALT00000080477|ENSGALG00000042589	-0.0416667	-0.461293
ENSGALT00000067695|ENSGALG00000030847	-0.0316667	-0.460932
ENSGALT00000067412|ENSGALG00000042481	0.0166667	-0.460563
ENSGALT00000086623|ENSGALG00000013092	-0.035	-0.460495
ENSGALT00000083178|ENSGALG00000013810	-0.055	-0.459865
ENSGALT00000069564|ENSGALG00000029537	-0.01	-0.458987
ENSGALT00000018035|ENSGALG00000028983	0.035	-0.458464
ENSGALT00000065178|ENSGALG00000039794	0	-0.458453
ENSGALT00000084246|ENSGALG00000009945	0.025	-0.458217
ENSGALT00000090073|ENSGALG00000031542	-0.025	-0.456621
ENSGALT00000031164|ENSGALG00000011291	0.06	-0.45547
ENSGALT00000003307|ENSGALG00000002118	-0.0133333	-0.45544
ENSGALT00000083032|ENSGALG00000033870	0.035	-0.454511
ENSGALT00000078582|ENSGALG00000013968	0.055	-0.453579
ENSGALT00000074742|ENSGALG00000042642	0	-0.45233
ENSGALT00000018328|ENSGALG00000011238	0.055	-0.450867
ENSGALT00000045981|ENSGALG00000028749	-0.0266667	-0.450854
ENSGALT00000050342|ENSGALG00000039901	-0.0316667	-0.450495
ENSGALT00000014039|ENSGALG00000008616	0.0733333	-0.450353
ENSGALT00000039415|ENSGALG00000006300	-0.0266667	-0.450309
ENSGALT00000066903|ENSGALG00000038194	0.005	-0.450296
ENSGALT00000080720|ENSGALG00000011499	0	-0.450277
ENSGALT00000079991|ENSGALG00000005867	-0.0266667	-0.44967
ENSGALT00000010555|ENSGALG00000006531	-0.0116667	-0.449452
ENSGALT00000036747|ENSGALG00000016027	0.0366667	-0.449135
ENSGALT00000016899|ENSGALG00000010372	-0.0816667	-0.448899
ENSGALT00000000548|ENSGALG00000000402	0.0283333	-0.448333
ENSGALT00000041394|ENSGALG00000024481	-0.035	-0.447706
ENSGALT00000007299|ENSGALG00000004588	-0.00333333	-0.447618
ENSGALT00000033928|ENSGALG00000005849	-0.03	-0.447472
ENSGALT00000003917|ENSGALG00000002486	0.125	-0.447373
ENSGALT00000068583|ENSGALG00000014258	0.00666667	-0.446996
ENSGALT00000057245|ENSGALG00000040006	-0.0283333	-0.446557
ENSGALT00000039072|ENSGALG00000008620	-0.0433333	-0.446523
ENSGALT00000049155|ENSGALG00000031593	0.0183333	-0.446333
ENSGALT00000088729|ENSGALG00000037261	-0.055	-0.445921
ENSGALT00000033408|ENSGALG00000008493	-0.0683333	-0.445672
ENSGALT00000048346|ENSGALG00000003189	0	-0.44557
ENSGALT00000068629|ENSGALG00000008287	-0.00666667	-0.445139
ENSGALT00000020588|ENSGALG00000012610	-0.0183333	-0.445069
ENSGALT00000070004|ENSGALG00000038133	0	-0.444936
ENSGALT00000012888|ENSGALG00000007932	0.1	-0.444529
ENSGALT00000075438|ENSGALG00000012691	-0.00666667	-0.444327
ENSGALT00000002791|ENSGALG00000021636	-0.133333	-0.444091
ENSGALT00000089856|ENSGALG00000003665	0.116667	-0.444078
ENSGALT00000018331|ENSGALG00000011241	0	-0.443967
ENSGALT00000003908|ENSGALG00000002479	-0.0216667	-0.443676
ENSGALT00000037065|ENSGALG00000015923	0	-0.44335
ENSGALT00000007260|ENSGALG00000004562	0.163333	-0.442845
ENSGALT00000022384|ENSGALG00000013784	0.00666667	-0.442394
ENSGALT00000047217|ENSGALG00000043690	-0.0483333	-0.44224
ENSGALT00000060609|ENSGALG00000007151	-0.18	-0.442235
ENSGALT00000059276|ENSGALG00000017032	-0.0216667	-0.442163
ENSGALT00000074784|ENSGALG00000036017	-0.03	-0.441982
ENSGALT00000056268|ENSGALG00000031397	0.005	-0.441938
ENSGALT00000024146|ENSGALG00000014970	-0.015	-0.441473
ENSGALT00000013856|ENSGALG00000008506	-0.0683333	-0.440887
ENSGALT00000048004|ENSGALG00000037629	-0.0366667	-0.440766
ENSGALT00000034639|ENSGALG00000003193	-0.0566667	-0.44012
ENSGALT00000075704|ENSGALG00000010493	-0.00666667	-0.4401
ENSGALT00000083460|ENSGALG00000038421	-0.0466667	-0.439565
ENSGALT00000083233|ENSGALG00000015273	-0.0316667	-0.439412
ENSGALT00000010534|ENSGALG00000006520	-0.0233333	-0.438724
ENSGALT00000086187|ENSGALG00000004693	0.025	-0.438505
ENSGALT00000001597|ENSGALG00000001067	-0.08	-0.437792
ENSGALT00000053742|ENSGALG00000040864	-0.0366667	-0.437378
ENSGALT00000084767|ENSGALG00000041844	0.025	-0.4373
ENSGALT00000056526|ENSGALG00000029663	-0.00166667	-0.437272
ENSGALT00000018281|ENSGALG00000011210	0.13	-0.436763
ENSGALT00000001753|ENSGALG00000001163	0.0133333	-0.436519
ENSGALT00000025614|ENSGALG00000015892	-0.02	-0.436261
ENSGALT00000052243|ENSGALG00000043570	0.05	-0.435852
ENSGALT00000063683|ENSGALG00000016351	0.0166667	-0.435784
ENSGALT00000042563|ENSGALG00000025650	-0.01	-0.435733
ENSGALT00000087129|ENSGALG00000033322	-0.0416667	-0.435552
ENSGALT00000055461|ENSGALG00000006531	0.02	-0.435514
ENSGALT00000050299|ENSGALG00000030877	-0.035	-0.43547
ENSGALT00000042733|ENSGALG00000026989	0.0366667	-0.435092
ENSGALT00000084839|ENSGALG00000045374	0.00666667	-0.434637
ENSGALT00000078755|ENSGALG00000038604	-0.0216667	-0.434199
ENSGALT00000012692|ENSGALG00000007819	0.015	-0.434116
ENSGALT00000052348|ENSGALG00000043641	0	-0.433697
ENSGALT00000078054|ENSGALG00000035576	-0.0783333	-0.433626
ENSGALT00000038669|ENSGALG00000006225	0.0283333	-0.433299
ENSGALT00000018234|ENSGALG00000011184	-0.035	-0.433169
ENSGALT00000018725|ENSGALG00000011488	0.04	-0.433111
ENSGALT00000019425|ENSGALG00000011902	-0.0566667	-0.432852
ENSGALT00000022849|ENSGALG00000014116	-0.07	-0.432553
ENSGALT00000070424|ENSGALG00000039302	0.0783333	-0.432498
ENSGALT00000007883|ENSGALG00000004928	0.08	-0.432368
ENSGALT00000065376|ENSGALG00000039216	0.0166667	-0.432174
ENSGALT00000002385|ENSGALG00000001569	-0.0183333	-0.432103
ENSGALT00000007407|ENSGALG00000004650	0.0533333	-0.431863
ENSGALT00000085029|ENSGALG00000015939	-0.01	-0.430497
ENSGALT00000019782|ENSGALG00000012109	0.0166667	-0.430106
ENSGALT00000079139|ENSGALG00000039942	-0.00333333	-0.429922
ENSGALT00000046501|ENSGALG00000032044	0.0316667	-0.429737
ENSGALT00000021859|ENSGALG00000013403	-0.0866667	-0.428834
ENSGALT00000058463|ENSGALG00000030776	0	-0.428813
ENSGALT00000088937|ENSGALG00000002288	-0.085	-0.428621
ENSGALT00000052766|ENSGALG00000038775	0.035	-0.427877
ENSGALT00000006440|ENSGALG00000004046	-0.00833333	-0.427779
ENSGALT00000026955|ENSGALG00000016702	0.01	-0.427734
ENSGALT00000045709|ENSGALG00000029172	-0.00666667	-0.427353
ENSGALT00000069270|ENSGALG00000033120	-0.0383333	-0.427228
ENSGALT00000078114|ENSGALG00000002225	0.0883333	-0.426687
ENSGALT00000088590|ENSGALG00000013297	-0.045	-0.426276
ENSGALT00000006990|ENSGALG00000004383	-0.0716667	-0.426225
ENSGALT00000088934|ENSGALG00000004557	-0.0516667	-0.42603
ENSGALT00000008105|ENSGALG00000005054	0.0316667	-0.425995
ENSGALT00000057780|ENSGALG00000034502	-0.0416667	-0.425525
ENSGALT00000005977|ENSGALG00000003767	-0.118333	-0.425314
ENSGALT00000004015|ENSGALG00000002544	-0.13	-0.424984
ENSGALT00000007510|ENSGALG00000004714	-0.0333333	-0.424336
ENSGALT00000089493|ENSGALG00000015702	0.025	-0.42429
ENSGALT00000009947|ENSGALG00000006160	-0.01	-0.423858
ENSGALT00000024823|ENSGALG00000015387	-0.0566667	-0.42338
ENSGALT00000050322|ENSGALG00000035677	0	-0.423228
ENSGALT00000063500|ENSGALG00000015387	-0.0516667	-0.422887
ENSGALT00000089823|ENSGALG00000023682	-0.126667	-0.422645
ENSGALT00000087595|ENSGALG00000035369	0.158333	-0.422601
ENSGALT00000048874|ENSGALG00000039461	-0.0533333	-0.422579
ENSGALT00000053154|ENSGALG00000031534	-0.0316667	-0.422208
ENSGALT00000053057|ENSGALG00000015807	0.00833333	-0.421665
ENSGALT00000002613|ENSGALG00000001701	0.213333	-0.421635
ENSGALT00000043880|ENSGALG00000027714	-0.108333	-0.420655
ENSGALT00000050506|ENSGALG00000042011	-0.03	-0.420392
ENSGALT00000067813|ENSGALG00000032335	0.0366667	-0.420389
ENSGALT00000070192|ENSGALG00000005203	-0.176667	-0.420027
ENSGALT00000000811|ENSGALG00000000581	-0.0433333	-0.420025
ENSGALT00000065708|ENSGALG00000005041	-0.07	-0.420018
ENSGALT00000070395|ENSGALG00000005653	-0.0166667	-0.419524
ENSGALT00000048468|ENSGALG00000041334	-0.01	-0.419372
ENSGALT00000008268|ENSGALG00000005150	0	-0.419032
ENSGALT00000002242|ENSGALG00000001479	0.0283333	-0.418424
ENSGALT00000024516|ENSGALG00000015196	-0.0316667	-0.41787
ENSGALT00000070970|ENSGALG00000031918	0	-0.417808
ENSGALT00000061165|ENSGALG00000010957	0.0416667	-0.417574
ENSGALT00000072561|ENSGALG00000042782	0.106667	-0.417452
ENSGALT00000024984|ENSGALG00000015491	0.0633333	-0.417448
ENSGALT00000085027|ENSGALG00000017049	0.05	-0.417266
ENSGALT00000005653|ENSGALG00000003570	0.0316667	-0.417211
ENSGALT00000004680|ENSGALG00000002959	-0.0383333	-0.416867
ENSGALT00000063013|ENSGALG00000039339	-0.015	-0.416556
ENSGALT00000076895|ENSGALG00000038145	-0.0933333	-0.416231
ENSGALT00000073089|ENSGALG00000038789	0	-0.41622
ENSGALT00000051937|ENSGALG00000033780	-0.155	-0.416101
ENSGALT00000087965|ENSGALG00000045660	-0.0133333	-0.415853
ENSGALT00000074237|ENSGALG00000014442	-0.005	-0.415421
ENSGALT00000045265|ENSGALG00000028520	-0.00333333	-0.41512
ENSGALT00000060697|ENSGALG00000040238	0.0766667	-0.414969
ENSGALT00000054623|ENSGALG00000008549	-0.005	-0.41487
ENSGALT00000064452|ENSGALG00000017524	0.0183333	-0.414472
ENSGALT00000051956|ENSGALG00000004465	0.0116667	-0.414394
ENSGALT00000046939|ENSGALG00000043092	0.0233333	-0.41383
ENSGALT00000073572|ENSGALG00000036802	-0.08	-0.4136
ENSGALT00000007868|ENSGALG00000004918	0.08	-0.413499
ENSGALT00000011553|ENSGALG00000007131	-0.00666667	-0.413182
ENSGALT00000068955|ENSGALG00000003201	0.0833333	-0.41308
ENSGALT00000013918|ENSGALG00000008542	-0.00666667	-0.41306
ENSGALT00000050278|ENSGALG00000011239	0.05	-0.41242
ENSGALT00000086696|ENSGALG00000000150	-0.005	-0.4123
ENSGALT00000018669|ENSGALG00000011448	0.03	-0.412103
ENSGALT00000039192|ENSGALG00000023571	0.0216667	-0.411902
ENSGALT00000004104|ENSGALG00000002606	-0.0216667	-0.411826
ENSGALT00000079037|ENSGALG00000008677	-0.0183333	-0.411564
ENSGALT00000083830|ENSGALG00000044554	0.01	-0.41129
ENSGALT00000040832|ENSGALG00000006751	-0.0666667	-0.411275
ENSGALT00000011062|ENSGALG00000006837	0.00666667	-0.411133
ENSGALT00000087405|ENSGALG00000012466	0.00333333	-0.411005
ENSGALT00000044761|ENSGALG00000005769	-0.00833333	-0.410992
ENSGALT00000031579|ENSGALG00000019867	0.0383333	-0.410678
ENSGALT00000059545|ENSGALG00000012591	-0.00166667	-0.410399
ENSGALT00000047265|ENSGALG00000004932	0.0166667	-0.410134
ENSGALT00000010970|ENSGALG00000006782	-0.0433333	-0.410127
ENSGALT00000064608|ENSGALG00000013695	-0.09	-0.410108
ENSGALT00000024906|ENSGALG00000015442	-0.21	-0.409783
ENSGALT00000051079|ENSGALG00000027777	0.0116667	-0.408668
ENSGALT00000039197|ENSGALG00000004848	0	-0.40856
ENSGALT00000059484|ENSGALG00000012769	0.0433333	-0.408318
ENSGALT00000020401|ENSGALG00000012488	0.0166667	-0.408015
ENSGALT00000022764|ENSGALG00000014060	-0.0933333	-0.407918
ENSGALT00000004856|ENSGALG00000003074	-0.0116667	-0.407002
ENSGALT00000073607|ENSGALG00000031037	0.00166667	-0.406955
ENSGALT00000056867|ENSGALG00000029395	-0.00333333	-0.406905
ENSGALT00000063462|ENSGALG00000040606	0	-0.405958
ENSGALT00000004537|ENSGALG00000002877	-0.00833333	-0.405927
ENSGALT00000047786|ENSGALG00000038175	-0.045	-0.405921
ENSGALT00000013907|ENSGALG00000008534	-0.035	-0.405489
ENSGALT00000020524|ENSGALG00000012569	0.0316667	-0.405465
ENSGALT00000003944|ENSGALG00000002501	-0.00666667	-0.404674
ENSGALT00000053148|ENSGALG00000009748	-0.005	-0.404342
ENSGALT00000077548|ENSGALG00000031243	0.02	-0.404244
ENSGALT00000058363|ENSGALG00000040298	0.215	-0.404032
ENSGALT00000006852|ENSGALG00000004300	0	-0.40374
ENSGALT00000052561|ENSGALG00000031246	0.0666667	-0.403391
ENSGALT00000058059|ENSGALG00000034907	0.111667	-0.403321
ENSGALT00000043563|ENSGALG00000026970	-0.0183333	-0.403109
ENSGALT00000083865|ENSGALG00000029927	0.0383333	-0.403054
ENSGALT00000078551|ENSGALG00000033974	0.19	-0.402644
ENSGALT00000011352|ENSGALG00000007017	0	-0.402579
ENSGALT00000080545|ENSGALG00000034702	0.18	-0.402299
ENSGALT00000036427|ENSGALG00000017185	0.11	-0.402108
ENSGALT00000010361|ENSGALG00000006420	-0.00333333	-0.401795
ENSGALT00000022140|ENSGALG00000013609	0.0133333	-0.400851
ENSGALT00000020195|ENSGALG00000012364	-0.095	-0.400097
ENSGALT00000001717|ENSGALG00000001143	0.0283333	-0.400068
ENSGALT00000033316|ENSGALG00000008658	0.103333	-0.400067
ENSGALT00000084820|ENSGALG00000010526	0.00333333	-0.400056
ENSGALT00000084125|ENSGALG00000032329	0	-0.399732
ENSGALT00000054186|ENSGALG00000042014	-0.0633333	-0.399647
ENSGALT00000072065|ENSGALG00000029572	-0.136667	-0.399066
ENSGALT00000004842|ENSGALG00000003067	-0.0416667	-0.39794
ENSGALT00000002885|ENSGALG00000021539	0.158333	-0.397887
ENSGALT00000085749|ENSGALG00000004274	0	-0.397049
ENSGALT00000089360|ENSGALG00000044014	0.0766667	-0.39691
ENSGALT00000061104|ENSGALG00000003261	-0.00333333	-0.396562
ENSGALT00000090331|ENSGALG00000044497	0.005	-0.396516
ENSGALT00000043348|ENSGALG00000026154	0.0433333	-0.396335
ENSGALT00000003628|ENSGALG00000002308	0.0183333	-0.396214
ENSGALT00000067176|ENSGALG00000031601	0.01	-0.395874
ENSGALT00000061698|ENSGALG00000034434	0.01	-0.39507
ENSGALT00000025419|ENSGALG00000015763	-0.00833333	-0.395067
ENSGALT00000005390|ENSGALG00000003408	0.0716667	-0.395009
ENSGALT00000018152|ENSGALG00000011136	-0.09	-0.394652
ENSGALT00000051399|ENSGALG00000001711	0.01	-0.393939
ENSGALT00000005544|ENSGALG00000003505	0.0483333	-0.393841
ENSGALT00000008452|ENSGALG00000005266	0	-0.393794
ENSGALT00000082580|ENSGALG00000034311	-0.035	-0.393332
ENSGALT00000015523|ENSGALG00000009537	-0.01	-0.393318
ENSGALT00000063386|ENSGALG00000014784	0	-0.393082
ENSGALT00000061297|ENSGALG00000033120	0.0133333	-0.392639
ENSGALT00000054085|ENSGALG00000031227	0.118333	-0.391404
ENSGALT00000053627|ENSGALG00000036295	0.123333	-0.390957
ENSGALT00000083755|ENSGALG00000012147	0.005	-0.390758
ENSGALT00000088227|ENSGALG00000005904	0.0566667	-0.389834
ENSGALT00000006147|ENSGALG00000003862	0.07	-0.389151
ENSGALT00000075484|ENSGALG00000003324	0	-0.388743
ENSGALT00000088889|ENSGALG00000010854	0.02	-0.388742
ENSGALT00000026360|ENSGALG00000016342	-0.123333	-0.3885
ENSGALT00000086960|ENSGALG00000007711	-0.0116667	-0.388493
ENSGALT00000052129|ENSGALG00000038089	-0.00333333	-0.388354
ENSGALT00000013309|ENSGALG00000008179	0.03	-0.387835
ENSGALT00000059068|ENSGALG00000002013	0	-0.387736
ENSGALT00000016499|ENSGALG00000010149	-0.0933333	-0.387715
ENSGALT00000089290|ENSGALG00000006594	-0.00166667	-0.387521
ENSGALT00000074653|ENSGALG00000000529	-0.06	-0.38712
ENSGALT00000048841|ENSGALG00000008744	0.173333	-0.386873
ENSGALT00000044950|ENSGALG00000028971	-0.0116667	-0.386838
ENSGALT00000020600|ENSGALG00000012619	0.015	-0.386586
ENSGALT00000012866|ENSGALG00000007924	-0.00833333	-0.386495
ENSGALT00000039370|ENSGALG00000004817	0.0116667	-0.386227
ENSGALT00000044585|ENSGALG00000028247	0.00333333	-0.385789
ENSGALT00000065465|ENSGALG00000032841	0	-0.38575
ENSGALT00000080486|ENSGALG00000037953	0	-0.385664
ENSGALT00000017146|ENSGALG00000010533	-0.14	-0.385478
ENSGALT00000086330|ENSGALG00000009071	0.00666667	-0.385294
ENSGALT00000010596|ENSGALG00000006563	0.0533333	-0.385026
ENSGALT00000026684|ENSGALG00000016536	-0.0366667	-0.384988
ENSGALT00000019361|ENSGALG00000011867	0.0733333	-0.384381
ENSGALT00000087766|ENSGALG00000008821	0.015	-0.384376
ENSGALT00000073797|ENSGALG00000041962	0.0216667	-0.384184
ENSGALT00000083355|ENSGALG00000026313	-0.00333333	-0.383668
ENSGALT00000028328|ENSGALG00000017627	0	-0.38364
ENSGALT00000085893|ENSGALG00000010193	-0.0183333	-0.383346
ENSGALT00000005111|ENSGALG00000003228	-0.0466667	-0.383288
ENSGALT00000046884|ENSGALG00000026674	0.0333333	-0.382771
ENSGALT00000003844|ENSGALG00000002437	0	-0.381814
ENSGALT00000085308|ENSGALG00000010811	-0.0366667	-0.38164
ENSGALT00000088167|ENSGALG00000009925	-0.0716667	-0.381386
ENSGALT00000049628|ENSGALG00000039203	0.0816667	-0.381179
ENSGALT00000058834|ENSGALG00000032997	-0.00166667	-0.381137
ENSGALT00000022505|ENSGALG00000013878	0.09	-0.380947
ENSGALT00000049652|ENSGALG00000031000	-0.00333333	-0.380756
ENSGALT00000054780|ENSGALG00000040371	-0.0516667	-0.380483
ENSGALT00000087265|ENSGALG00000015713	-0.0366667	-0.380449
ENSGALT00000078804|ENSGALG00000040316	0.0416667	-0.380174
ENSGALT00000011909|ENSGALG00000007364	-0.06	-0.379128
ENSGALT00000033674|ENSGALG00000006161	-0.0166667	-0.378739
ENSGALT00000084987|ENSGALG00000039139	-0.06	-0.378491
ENSGALT00000021334|ENSGALG00000019284	0	-0.37828
ENSGALT00000061392|ENSGALG00000042458	0	-0.378252
ENSGALT00000085537|ENSGALG00000040380	0.0133333	-0.378141
ENSGALT00000005307|ENSGALG00000003355	-0.0183333	-0.377877
ENSGALT00000087151|ENSGALG00000040141	0.06	-0.377731
ENSGALT00000011857|ENSGALG00000007330	-0.0316667	-0.376973
ENSGALT00000051296|ENSGALG00000010758	0.0133333	-0.376601
ENSGALT00000017589|ENSGALG00000010818	-0.146667	-0.376366
ENSGALT00000084701|ENSGALG00000040586	0.005	-0.376089
ENSGALT00000004276|ENSGALG00000002710	0	-0.375902
ENSGALT00000071675|ENSGALG00000038948	-0.0266667	-0.375852
ENSGALT00000000171|ENSGALG00000000122	0	-0.375831
ENSGALT00000075425|ENSGALG00000015414	-0.0683333	-0.375568
ENSGALT00000010507|ENSGALG00000006502	-0.15	-0.375062
ENSGALT00000018993|ENSGALG00000011626	0.00166667	-0.375055
ENSGALT00000058793|ENSGALG00000031408	-0.0633333	-0.374892
ENSGALT00000013283|ENSGALG00000026448	-0.005	-0.374654
ENSGALT00000001745|ENSGALG00000001160	0	-0.374575
ENSGALT00000057979|ENSGALG00000002253	-0.0216667	-0.374343
ENSGALT00000033576|ENSGALG00000020922	-0.0516667	-0.374097
ENSGALT00000048548|ENSGALG00000042771	-0.108333	-0.374031
ENSGALT00000011484|ENSGALG00000007092	-0.0433333	-0.373892
ENSGALT00000012441|ENSGALG00000007673	0.00333333	-0.373872
ENSGALT00000083293|ENSGALG00000004304	-0.0483333	-0.3737
ENSGALT00000030490|ENSGALG00000014698	-0.09	-0.37222
ENSGALT00000009821|ENSGALG00000006088	-0.168333	-0.372163
ENSGALT00000087130|ENSGALG00000027334	0.0283333	-0.372119
ENSGALT00000049092|ENSGALG00000001513	0.0433333	-0.371622
ENSGALT00000066832|ENSGALG00000027734	0.0416667	-0.371394
ENSGALT00000058794|ENSGALG00000033140	0.0716667	-0.37118
ENSGALT00000036701|ENSGALG00000016692	-0.12	-0.370506
ENSGALT00000070554|ENSGALG00000034408	-0.0266667	-0.3704
ENSGALT00000072684|ENSGALG00000042611	0.115	-0.370252
ENSGALT00000004172|ENSGALG00000002646	0.143333	-0.370081
ENSGALT00000039057|ENSGALG00000006841	-0.0166667	-0.370011
ENSGALT00000019806|ENSGALG00000012124	-0.0116667	-0.369146
ENSGALT00000052363|ENSGALG00000002797	-0.0283333	-0.36891
ENSGALT00000065311|ENSGALG00000039984	0.00166667	-0.368701
ENSGALT00000036892|ENSGALG00000016457	-0.0566667	-0.368506
ENSGALT00000041279|ENSGALG00000024398	-0.0116667	-0.368411
ENSGALT00000002248|ENSGALG00000001483	-0.00833333	-0.368292
ENSGALT00000068059|ENSGALG00000006057	-0.0433333	-0.368198
ENSGALT00000055669|ENSGALG00000016578	-0.0316667	-0.367939
ENSGALT00000089888|ENSGALG00000006690	0.0333333	-0.367854
ENSGALT00000042736|ENSGALG00000028295	-0.00666667	-0.367793
ENSGALT00000076757|ENSGALG00000033690	-0.04	-0.367748
ENSGALT00000087042|ENSGALG00000046592	0.0233333	-0.367208
ENSGALT00000009289|ENSGALG00000005784	0.0883333	-0.367165
ENSGALT00000071405|ENSGALG00000041102	-0.02	-0.366961
ENSGALT00000066929|ENSGALG00000038896	-0.035	-0.36623
ENSGALT00000049998|ENSGALG00000029724	0.0333333	-0.365392
ENSGALT00000006983|ENSGALG00000004378	0.0216667	-0.365147
ENSGALT00000011255|ENSGALG00000006947	0.0116667	-0.364919
ENSGALT00000033012|ENSGALG00000009502	-0.015	-0.364782
ENSGALT00000007637|ENSGALG00000004783	-0.0716667	-0.364719
ENSGALT00000085616|ENSGALG00000046532	-0.055	-0.364492
ENSGALT00000005401|ENSGALG00000003415	-0.0133333	-0.364255
ENSGALT00000063522|ENSGALG00000036518	0	-0.363998
ENSGALT00000002235|ENSGALG00000001473	-0.00666667	-0.363391
ENSGALT00000057024|ENSGALG00000035604	0.0583333	-0.362646
ENSGALT00000010674|ENSGALG00000006611	-0.07	-0.362395
ENSGALT00000033368|ENSGALG00000020813	-0.00333333	-0.362389
ENSGALT00000016727|ENSGALG00000010283	0.0983333	-0.362253
ENSGALT00000086957|ENSGALG00000014122	-0.0633333	-0.362026
ENSGALT00000015275|ENSGALG00000009378	-0.0983333	-0.36179
ENSGALT00000051736|ENSGALG00000010301	0	-0.360888
ENSGALT00000049854|ENSGALG00000031142	0.00833333	-0.360731
ENSGALT00000012159|ENSGALG00000007520	0.005	-0.360461
ENSGALT00000045042|ENSGALG00000027909	-0.0616667	-0.360337
ENSGALT00000051295|ENSGALG00000042723	0	-0.360201
ENSGALT00000023766|ENSGALG00000014737	0	-0.360183
ENSGALT00000081478|ENSGALG00000017207	-0.005	-0.360075
ENSGALT00000019761|ENSGALG00000012098	0.025	-0.359619
ENSGALT00000081641|ENSGALG00000029766	-0.0183333	-0.359608
ENSGALT00000017509|ENSGALG00000010766	-0.0166667	-0.359523
ENSGALT00000033607|ENSGALG00000004578	-0.045	-0.359193
ENSGALT00000022604|ENSGALG00000013948	-0.0866667	-0.359095
ENSGALT00000086689|ENSGALG00000009119	-0.0416667	-0.358826
ENSGALT00000027869|ENSGALG00000017239	0.0666667	-0.358811
ENSGALT00000018698|ENSGALG00000011469	0	-0.358472
ENSGALT00000050052|ENSGALG00000007555	0.00666667	-0.358082
ENSGALT00000030521|ENSGALG00000014159	0.0216667	-0.358004
ENSGALT00000008849|ENSGALG00000005516	0.04	-0.357674
ENSGALT00000047060|ENSGALG00000003916	0	-0.357503
ENSGALT00000019954|ENSGALG00000012218	0	-0.357283
ENSGALT00000089098|ENSGALG00000007185	-0.0266667	-0.357268
ENSGALT00000009765|ENSGALG00000006056	0.00166667	-0.357193
ENSGALT00000038058|ENSGALG00000011759	0.045	-0.357113
ENSGALT00000087270|ENSGALG00000007711	0	-0.356882
ENSGALT00000057710|ENSGALG00000029788	-0.108333	-0.356573
ENSGALT00000017302|ENSGALG00000010633	0.055	-0.356046
ENSGALT00000088906|ENSGALG00000010601	0.0533333	-0.356024
ENSGALT00000038512|ENSGALG00000007016	0.2	-0.355971
ENSGALT00000055733|ENSGALG00000035729	-0.055	-0.355655
ENSGALT00000013152|ENSGALG00000008103	0.09	-0.355065
ENSGALT00000005560|ENSGALG00000003517	-0.04	-0.355036
ENSGALT00000051737|ENSGALG00000040031	0.11	-0.354645
ENSGALT00000025596|ENSGALG00000015880	0	-0.354546
ENSGALT00000009397|ENSGALG00000005848	-0.01	-0.353723
ENSGALT00000090181|ENSGALG00000028537	0	-0.353664
ENSGALT00000081935|ENSGALG00000030703	-0.0416667	-0.35334
ENSGALT00000055837|ENSGALG00000034509	-0.01	-0.352971
ENSGALT00000067454|ENSGALG00000028001	-0.0616667	-0.352744
ENSGALT00000021340|ENSGALG00000013069	0	-0.352147
ENSGALT00000087236|ENSGALG00000030666	0	-0.352128
ENSGALT00000087036|ENSGALG00000004818	0	-0.352061
ENSGALT00000056711|ENSGALG00000036396	0.00333333	-0.351937
ENSGALT00000071911|ENSGALG00000039538	0	-0.351775
ENSGALT00000016756|ENSGALG00000010301	-0.0116667	-0.3517
ENSGALT00000011589|ENSGALG00000020999	-0.0183333	-0.350862
ENSGALT00000040984|ENSGALG00000024271	-0.05	-0.350827
ENSGALT00000014860|ENSGALG00000009098	-0.115	-0.350802
ENSGALT00000085208|ENSGALG00000010758	0.0133333	-0.350347
ENSGALT00000003748|ENSGALG00000002379	0.00333333	-0.349988
ENSGALT00000068240|ENSGALG00000036214	0	-0.34983
ENSGALT00000026525|ENSGALG00000016442	-0.085	-0.34913
ENSGALT00000026088|ENSGALG00000016187	0.065	-0.349107
ENSGALT00000035036|ENSGALG00000003189	0.0116667	-0.348931
ENSGALT00000032630|ENSGALG00000020454	0	-0.34873
ENSGALT00000069750|ENSGALG00000031934	-0.0233333	-0.348625
ENSGALT00000019229|ENSGALG00000011783	-0.0483333	-0.348454
ENSGALT00000053834|ENSGALG00000003074	0.0266667	-0.347799
ENSGALT00000068917|ENSGALG00000041362	0	-0.347451
ENSGALT00000068531|ENSGALG00000006326	-0.005	-0.346679
ENSGALT00000083120|ENSGALG00000037553	0.0216667	-0.346033
ENSGALT00000080671|ENSGALG00000014935	0.116667	-0.345732
ENSGALT00000033097|ENSGALG00000008938	0.005	-0.345085
ENSGALT00000075861|ENSGALG00000038502	0	-0.345066
ENSGALT00000014234|ENSGALG00000008745	-0.065	-0.344764
ENSGALT00000078675|ENSGALG00000032453	-0.03	-0.344264
ENSGALT00000070536|ENSGALG00000042830	0.0216667	-0.343984
ENSGALT00000014020|ENSGALG00000008609	-0.19	-0.343942
ENSGALT00000010489|ENSGALG00000006489	0	-0.343919
ENSGALT00000014754|ENSGALG00000009066	0.155	-0.343859
ENSGALT00000014943|ENSGALG00000009173	0.0116667	-0.343776
ENSGALT00000081529|ENSGALG00000031642	-0.055	-0.343765
ENSGALT00000087153|ENSGALG00000045529	-0.0616667	-0.343453
ENSGALT00000019418|ENSGALG00000011897	0.0666667	-0.343325
ENSGALT00000015227|ENSGALG00000009350	0.0166667	-0.343208
ENSGALT00000077789|ENSGALG00000039023	-0.125	-0.343181
ENSGALT00000019256|ENSGALG00000011798	0.0266667	-0.34282
ENSGALT00000036684|ENSGALG00000022802	-0.02	-0.342804
ENSGALT00000058776|ENSGALG00000010561	-0.02	-0.342524
ENSGALT00000010322|ENSGALG00000006392	-0.0933333	-0.34252
ENSGALT00000007426|ENSGALG00000004661	-0.00333333	-0.342477
ENSGALT00000057169|ENSGALG00000007651	-0.0166667	-0.342183
ENSGALT00000011008|ENSGALG00000006805	0.0216667	-0.341975
ENSGALT00000037175|ENSGALG00000012888	0.151667	-0.341711
ENSGALT00000019062|ENSGALG00000011661	-0.01	-0.341278
ENSGALT00000072790|ENSGALG00000037483	-0.00666667	-0.341132
ENSGALT00000027810|ENSGALG00000017204	-0.113333	-0.340967
ENSGALT00000025866|ENSGALG00000016053	0.0666667	-0.340922
ENSGALT00000087525|ENSGALG00000032372	-0.0883333	-0.340752
ENSGALT00000005739|ENSGALG00000003625	-0.0333333	-0.340716
ENSGALT00000051789|ENSGALG00000038812	-0.00166667	-0.340661
ENSGALT00000054981|ENSGALG00000006219	0.005	-0.340198
ENSGALT00000049802|ENSGALG00000003396	-0.01	-0.340093
ENSGALT00000032941|ENSGALG00000012113	-0.0666667	-0.340063
ENSGALT00000088190|ENSGALG00000046395	-0.00666667	-0.34005
ENSGALT00000016237|ENSGALG00000009993	-0.0516667	-0.339924
ENSGALT00000004426|ENSGALG00000002797	-0.0283333	-0.339526
ENSGALT00000069157|ENSGALG00000015327	-0.275	-0.339171
ENSGALT00000078711|ENSGALG00000029624	0.00166667	-0.338627
ENSGALT00000078493|ENSGALG00000003523	-0.015	-0.338581
ENSGALT00000008971|ENSGALG00000005582	0.0466667	-0.336951
ENSGALT00000062954|ENSGALG00000043411	-0.005	-0.336759
ENSGALT00000009135|ENSGALG00000005694	-0.035	-0.336381
ENSGALT00000061929|ENSGALG00000041200	-0.0133333	-0.336331
ENSGALT00000004022|ENSGALG00000002548	-0.12	-0.334924
ENSGALT00000059759|ENSGALG00000029918	-0.065	-0.334436
ENSGALT00000079070|ENSGALG00000032634	-0.0383333	-0.334115
ENSGALT00000009017|ENSGALG00000005619	0.0333333	-0.334103
ENSGALT00000067267|ENSGALG00000014526	0	-0.334096
ENSGALT00000073000|ENSGALG00000030200	0.0183333	-0.334092
ENSGALT00000087521|ENSGALG00000020813	0.00166667	-0.334
ENSGALT00000054542|ENSGALG00000001652	0	-0.333547
ENSGALT00000044116|ENSGALG00000026188	0.0166667	-0.333528
ENSGALT00000044535|ENSGALG00000028203	-0.0633333	-0.333289
ENSGALT00000008754|ENSGALG00000005505	-0.0733333	-0.33282
ENSGALT00000077893|ENSGALG00000004588	-0.0583333	-0.332795
ENSGALT00000087886|ENSGALG00000034502	0.0983333	-0.332594
ENSGALT00000031591|ENSGALG00000019873	-0.0133333	-0.332512
ENSGALT00000090191|ENSGALG00000036443	-0.025	-0.332254
ENSGALT00000011287|ENSGALG00000006969	-0.16	-0.331668
ENSGALT00000003446|ENSGALG00000002201	0	-0.331459
ENSGALT00000064647|ENSGALG00000041358	0.07	-0.331423
ENSGALT00000052958|ENSGALG00000041988	-0.0466667	-0.33058
ENSGALT00000059123|ENSGALG00000002546	-0.0133333	-0.330243
ENSGALT00000057383|ENSGALG00000026159	-0.0116667	-0.329856
ENSGALT00000074649|ENSGALG00000014732	0.045	-0.329701
ENSGALT00000037662|ENSGALG00000012211	0	-0.329678
ENSGALT00000052899|ENSGALG00000034919	-0.045	-0.329385
ENSGALT00000062778|ENSGALG00000031397	0.135	-0.329114
ENSGALT00000038026|ENSGALG00000008149	-0.0133333	-0.328893
ENSGALT00000023607|ENSGALG00000014646	0.04	-0.328594
ENSGALT00000044185|ENSGALG00000026999	6.93889e-18	-0.328473
ENSGALT00000002121|ENSGALG00000001394	0	-0.328399
ENSGALT00000089191|ENSGALG00000045578	-0.0816667	-0.328256
ENSGALT00000001881|ENSGALG00000001239	-0.005	-0.328202
ENSGALT00000074799|ENSGALG00000031204	-0.00333333	-0.327682
ENSGALT00000079186|ENSGALG00000041260	0.0516667	-0.327266
ENSGALT00000023392|ENSGALG00000014490	0	-0.327157
ENSGALT00000022274|ENSGALG00000019514	-0.0233333	-0.32706
ENSGALT00000075446|ENSGALG00000007837	0	-0.327053
ENSGALT00000021443|ENSGALG00000013135	-0.02	-0.326789
ENSGALT00000013241|ENSGALG00000008152	-0.02	-0.326141
ENSGALT00000068270|ENSGALG00000034917	-0.0116667	-0.325931
ENSGALT00000017326|ENSGALG00000010652	-0.0316667	-0.325597
ENSGALT00000057288|ENSGALG00000041181	0	-0.325576
ENSGALT00000047767|ENSGALG00000040244	0	-0.325255
ENSGALT00000082736|ENSGALG00000015702	0.0233333	-0.325224
ENSGALT00000084715|ENSGALG00000026809	0.00333333	-0.324858
ENSGALT00000057966|ENSGALG00000031947	0.1	-0.324723
ENSGALT00000074239|ENSGALG00000041331	-0.01	-0.324231
ENSGALT00000045941|ENSGALG00000025999	-0.005	-0.324043
ENSGALT00000043370|ENSGALG00000026663	-0.19	-0.323591
ENSGALT00000045264|ENSGALG00000027963	-0.005	-0.323314
ENSGALT00000082024|ENSGALG00000034374	0.0183333	-0.322873
ENSGALT00000073426|ENSGALG00000036807	-0.121667	-0.322542
ENSGALT00000080890|ENSGALG00000036471	0	-0.322215
ENSGALT00000019622|ENSGALG00000012024	0.133333	-0.322171
ENSGALT00000075242|ENSGALG00000038433	-0.01	-0.321977
ENSGALT00000012260|ENSGALG00000007582	0	-0.321701
ENSGALT00000010902|ENSGALG00000006743	0.01	-0.321077
ENSGALT00000089249|ENSGALG00000010402	-0.085	-0.320288
ENSGALT00000013413|ENSGALG00000008241	0.0216667	-0.320099
ENSGALT00000050464|ENSGALG00000034414	-0.015	-0.319953
ENSGALT00000004075|ENSGALG00000002587	0.0183333	-0.319885
ENSGALT00000012147|ENSGALG00000007513	-0.04	-0.319693
ENSGALT00000046016|ENSGALG00000028996	-0.055	-0.3193
ENSGALT00000000557|ENSGALG00000000409	1.11022e-16	-0.319247
ENSGALT00000034053|ENSGALG00000005338	0.055	-0.319177
ENSGALT00000075058|ENSGALG00000041641	-0.0133333	-0.319128
ENSGALT00000003516|ENSGALG00000002246	0.09	-0.318654
ENSGALT00000016736|ENSGALG00000010285	-0.07	-0.31837
ENSGALT00000087181|ENSGALG00000010104	0.0216667	-0.318251
ENSGALT00000049065|ENSGALG00000037052	-0.116667	-0.318148
ENSGALT00000017774|ENSGALG00000010925	0.015	-0.317886
ENSGALT00000010167|ENSGALG00000006294	0.00666667	-0.317603
ENSGALT00000009622|ENSGALG00000005983	-0.116667	-0.31741
ENSGALT00000085453|ENSGALG00000032420	-0.0183333	-0.317346
ENSGALT00000089802|ENSGALG00000009747	-0.0366667	-0.317238
ENSGALT00000009422|ENSGALG00000005860	-0.0716667	-0.317164
ENSGALT00000084974|ENSGALG00000036257	-0.015	-0.31708
ENSGALT00000011029|ENSGALG00000006821	0.125	-0.316748
ENSGALT00000027671|ENSGALG00000017129	-0.106667	-0.316483
ENSGALT00000026100|ENSGALG00000016191	0.0616667	-0.316468
ENSGALT00000045741|ENSGALG00000026704	0.0166667	-0.316375
ENSGALT00000084544|ENSGALG00000042611	0.106667	-0.315953
ENSGALT00000084319|ENSGALG00000046174	-0.0316667	-0.315367
ENSGALT00000065494|ENSGALG00000013160	-0.0133333	-0.315289
ENSGALT00000048377|ENSGALG00000042598	0	-0.315115
ENSGALT00000070364|ENSGALG00000035065	0.14	-0.314693
ENSGALT00000048368|ENSGALG00000040048	0	-0.314623
ENSGALT00000044961|ENSGALG00000026734	-0.06	-0.31458
ENSGALT00000081426|ENSGALG00000009149	-0.035	-0.314381
ENSGALT00000057949|ENSGALG00000034345	-0.0416667	-0.3138
ENSGALT00000066837|ENSGALG00000001046	-0.0416667	-0.313667
ENSGALT00000004580|ENSGALG00000002908	-0.00333333	-0.313387
ENSGALT00000083457|ENSGALG00000039061	0.035	-0.313257
ENSGALT00000084923|ENSGALG00000010296	0	-0.31316
ENSGALT00000087341|ENSGALG00000045784	-0.0633333	-0.313057
ENSGALT00000039119|ENSGALG00000008713	0.0616667	-0.313004
ENSGALT00000059029|ENSGALG00000036965	0.00166667	-0.312973
ENSGALT00000012745|ENSGALG00000007848	-0.045	-0.312797
ENSGALT00000039988|ENSGALG00000002922	-0.00666667	-0.312726
ENSGALT00000075601|ENSGALG00000034919	-0.045	-0.31205
ENSGALT00000003215|ENSGALG00000002066	0.025	-0.312049
ENSGALT00000085786|ENSGALG00000042073	-0.0383333	-0.311908
ENSGALT00000086692|ENSGALG00000001711	0.01	-0.311832
ENSGALT00000068658|ENSGALG00000033993	-0.0333333	-0.311809
ENSGALT00000001266|ENSGALG00000000864	-0.0216667	-0.31144
ENSGALT00000046040|ENSGALG00000027635	-0.161667	-0.311249
ENSGALT00000043462|ENSGALG00000025747	0	-0.310782
ENSGALT00000025237|ENSGALG00000015652	-0.111667	-0.310761
ENSGALT00000006309|ENSGALG00000003958	-0.0883333	-0.310737
ENSGALT00000033152|ENSGALG00000008785	0.101667	-0.31059
ENSGALT00000016938|ENSGALG00000010402	-0.03	-0.310472
ENSGALT00000009723|ENSGALG00000006037	-0.085	-0.310166
ENSGALT00000073174|ENSGALG00000033178	-0.0283333	-0.310047
ENSGALT00000075302|ENSGALG00000043572	-0.0966667	-0.309965
ENSGALT00000009446|ENSGALG00000005878	-0.0933333	-0.309754
ENSGALT00000078411|ENSGALG00000038400	-0.0333333	-0.309629
ENSGALT00000008467|ENSGALG00000005280	0.0483333	-0.309574
ENSGALT00000020742|ENSGALG00000012704	-0.0666667	-0.309229
ENSGALT00000004213|ENSGALG00000002673	-0.025	-0.309205
ENSGALT00000027078|ENSGALG00000016772	-0.00666667	-0.309143
ENSGALT00000069927|ENSGALG00000039197	-0.00666667	-0.308874
ENSGALT00000083180|ENSGALG00000044628	-0.04	-0.30866
ENSGALT00000084356|ENSGALG00000044745	-0.1	-0.308537
ENSGALT00000047126|ENSGALG00000006788	-0.0416667	-0.308343
ENSGALT00000050691|ENSGALG00000002921	-0.0183333	-0.308248
ENSGALT00000061873|ENSGALG00000041463	-0.00833333	-0.307996
ENSGALT00000007658|ENSGALG00000004799	0	-0.307881
ENSGALT00000048851|ENSGALG00000004480	0.0766667	-0.307878
ENSGALT00000088005|ENSGALG00000012466	-0.00666667	-0.307846
ENSGALT00000001458|ENSGALG00000000988	0	-0.307834
ENSGALT00000010964|ENSGALG00000006777	-0.0516667	-0.307656
ENSGALT00000048592|ENSGALG00000034014	-0.045	-0.307199
ENSGALT00000084313|ENSGALG00000013505	0.09	-0.307044
ENSGALT00000075930|ENSGALG00000037780	0.01	-0.306971
ENSGALT00000007783|ENSGALG00000004875	0.0716667	-0.306967
ENSGALT00000017480|ENSGALG00000010743	0.0666667	-0.306746
ENSGALT00000057744|ENSGALG00000040986	-0.0966667	-0.306612
ENSGALT00000086881|ENSGALG00000001245	-0.01	-0.306517
ENSGALT00000088497|ENSGALG00000006910	-0.0183333	-0.305969
ENSGALT00000006531|ENSGALG00000004106	0.00833333	-0.305549
ENSGALT00000083622|ENSGALG00000002388	0.0166667	-0.305121
ENSGALT00000044236|ENSGALG00000027482	-0.03	-0.304606
ENSGALT00000062952|ENSGALG00000013899	-0.266667	-0.304572
ENSGALT00000018443|ENSGALG00000011305	-0.005	-0.303758
ENSGALT00000088712|ENSGALG00000019042	0	-0.303512
ENSGALT00000064075|ENSGALG00000036713	-0.0766667	-0.303358
ENSGALT00000088655|ENSGALG00000003284	-0.005	-0.303169
ENSGALT00000062102|ENSGALG00000037299	-0.108333	-0.302907
ENSGALT00000074130|ENSGALG00000040546	0.0366667	-0.302657
ENSGALT00000079462|ENSGALG00000032748	-0.0416667	-0.302475
ENSGALT00000008246|ENSGALG00000005135	-0.0366667	-0.302435
ENSGALT00000089624|ENSGALG00000028537	-1.11022e-16	-0.302228
ENSGALT00000084335|ENSGALG00000031966	-0.0433333	-0.301895
ENSGALT00000007197|ENSGALG00000004521	0.0516667	-0.301811
ENSGALT00000058469|ENSGALG00000008493	0	-0.301803
ENSGALT00000075072|ENSGALG00000042875	0.00833333	-0.301373
ENSGALT00000015372|ENSGALG00000009442	-0.02	-0.301317
ENSGALT00000073836|ENSGALG00000034831	-0.0183333	-0.301166
ENSGALT00000022984|ENSGALG00000014213	-0.0733333	-0.300765
ENSGALT00000017947|ENSGALG00000011016	-0.1	-0.300724
ENSGALT00000070957|ENSGALG00000037867	0.02	-0.300115
ENSGALT00000020897|ENSGALG00000012809	0	-0.299818
ENSGALT00000081822|ENSGALG00000009112	-0.00666667	-0.299642
ENSGALT00000089177|ENSGALG00000005944	-0.00666667	-0.299627
ENSGALT00000059047|ENSGALG00000030548	-0.0316667	-0.299521
ENSGALT00000017478|ENSGALG00000010741	-0.04	-0.299177
ENSGALT00000060180|ENSGALG00000004848	0	-0.299073
ENSGALT00000022900|ENSGALG00000005914	-0.0683333	-0.298626
ENSGALT00000087849|ENSGALG00000026591	-0.06	-0.298578
ENSGALT00000033354|ENSGALG00000006038	0.00833333	-0.298531
ENSGALT00000013409|ENSGALG00000008240	0	-0.298478
ENSGALT00000073880|ENSGALG00000008686	-0.113333	-0.298148
ENSGALT00000006431|ENSGALG00000004039	0	-0.29805
ENSGALT00000027336|ENSGALG00000016911	-0.0316667	-0.298006
ENSGALT00000057291|ENSGALG00000006305	0.0233333	-0.297805
ENSGALT00000024226|ENSGALG00000015022	0.0633333	-0.297675
ENSGALT00000027978|ENSGALG00000017312	-0.0133333	-0.297556
ENSGALT00000076812|ENSGALG00000033705	0	-0.297446
ENSGALT00000038562|ENSGALG00000023379	0.0666667	-0.29733
ENSGALT00000040229|ENSGALG00000001504	-0.0416667	-0.297182
ENSGALT00000061584|ENSGALG00000030791	-0.00833333	-0.297154
ENSGALT00000050234|ENSGALG00000013872	0.0366667	-0.297099
ENSGALT00000004055|ENSGALG00000002569	-0.0383333	-0.297064
ENSGALT00000003745|ENSGALG00000002377	0	-0.296896
ENSGALT00000016152|ENSGALG00000009934	0.0283333	-0.296763
ENSGALT00000088576|ENSGALG00000014570	0	-0.296703
ENSGALT00000028367|ENSGALG00000014391	-0.25	-0.296171
ENSGALT00000088675|ENSGALG00000010340	-0.0266667	-0.296169
ENSGALT00000046521|ENSGALG00000009559	-0.0166667	-0.296055
ENSGALT00000011181|ENSGALG00000006904	0	-0.295783
ENSGALT00000080376|ENSGALG00000037705	-0.0483333	-0.295185
ENSGALT00000074677|ENSGALG00000032682	0.00166667	-0.294874
ENSGALT00000060915|ENSGALG00000032418	-0.0866667	-0.294762
ENSGALT00000026658|ENSGALG00000022850	0.02	-0.294582
ENSGALT00000057879|ENSGALG00000037714	-0.275	-0.294371
ENSGALT00000020649|ENSGALG00000012655	0	-0.293908
ENSGALT00000015463|ENSGALG00000009500	0.00333333	-0.293842
ENSGALT00000040774|ENSGALG00000004197	-0.0616667	-0.293793
ENSGALT00000019359|ENSGALG00000011866	0.0416667	-0.29379
ENSGALT00000043522|ENSGALG00000026144	0	-0.293479
ENSGALT00000088549|ENSGALG00000041200	-0.0266667	-0.293258
ENSGALT00000043369|ENSGALG00000013962	0.0183333	-0.293234
ENSGALT00000001137|ENSGALG00000000784	-0.0316667	-0.293012
ENSGALT00000058105|ENSGALG00000042011	-0.025	-0.292796
ENSGALT00000026336|ENSGALG00000016325	-0.126667	-0.292716
ENSGALT00000069170|ENSGALG00000038858	-0.0683333	-0.292626
ENSGALT00000080278|ENSGALG00000006821	0.128333	-0.292541
ENSGALT00000079752|ENSGALG00000031035	-0.07	-0.292479
ENSGALT00000089080|ENSGALG00000044706	-0.0633333	-0.291587
ENSGALT00000088242|ENSGALG00000043911	-0.02	-0.291563
ENSGALT00000052603|ENSGALG00000010809	-0.0133333	-0.291514
ENSGALT00000037654|ENSGALG00000023089	-0.045	-0.29138
ENSGALT00000009849|ENSGALG00000006101	-0.08	-0.291112
ENSGALT00000063807|ENSGALG00000030003	0.03	-0.291062
ENSGALT00000054939|ENSGALG00000014060	-0.0933333	-0.290816
ENSGALT00000023500|ENSGALG00000014573	0.0316667	-0.290404
ENSGALT00000059373|ENSGALG00000034163	-0.0383333	-0.2903
ENSGALT00000040133|ENSGALG00000023881	0.0216667	-0.290191
ENSGALT00000005910|ENSGALG00000003722	-0.065	-0.290109
ENSGALT00000059383|ENSGALG00000031387	0.00666667	-0.289901
ENSGALT00000005975|ENSGALG00000003766	0.0666667	-0.28982
ENSGALT00000058524|ENSGALG00000040068	0	-0.28979
ENSGALT00000066183|ENSGALG00000031214	0	-0.289618
ENSGALT00000001768|ENSGALG00000001168	0.00666667	-0.289568
ENSGALT00000001325|ENSGALG00000000903	0.00166667	-0.28947
ENSGALT00000081211|ENSGALG00000021972	0.0566667	-0.288992
ENSGALT00000027350|ENSGALG00000016918	-0.0883333	-0.288543
ENSGALT00000009013|ENSGALG00000005617	0.02	-0.288409
ENSGALT00000008880|ENSGALG00000005535	0.0416667	-0.288335
ENSGALT00000078381|ENSGALG00000010088	0.0333333	-0.287626
ENSGALT00000086170|ENSGALG00000029897	-0.00166667	-0.287541
ENSGALT00000006174|ENSGALG00000003882	-0.0516667	-0.287252
ENSGALT00000067892|ENSGALG00000037920	0.00666667	-0.286713
ENSGALT00000089409|ENSGALG00000031966	0.01	-0.286534
ENSGALT00000007678|ENSGALG00000004809	-0.0233333	-0.286038
ENSGALT00000027966|ENSGALG00000017307	0.0666667	-0.2857
ENSGALT00000088611|ENSGALG00000037540	-0.085	-0.285587
ENSGALT00000085809|ENSGALG00000010023	0.03	-0.285373
ENSGALT00000069025|ENSGALG00000033927	0.085	-0.285301
ENSGALT00000059398|ENSGALG00000027761	-0.0716667	-0.284933
ENSGALT00000015687|ENSGALG00000009633	-0.035	-0.284177
ENSGALT00000090346|ENSGALG00000003219	0.0916667	-0.284077
ENSGALT00000078336|ENSGALG00000002308	-0.00833333	-0.283756
ENSGALT00000049075|ENSGALG00000003144	0	-0.283746
ENSGALT00000026773|ENSGALG00000016586	0.0116667	-0.283552
ENSGALT00000052703|ENSGALG00000037315	0	-0.283479
ENSGALT00000076520|ENSGALG00000001223	-0.0366667	-0.283205
ENSGALT00000026442|ENSGALG00000016392	0	-0.283172
ENSGALT00000025479|ENSGALG00000015802	-0.02	-0.282983
ENSGALT00000053553|ENSGALG00000040606	-0.01	-0.282947
ENSGALT00000070961|ENSGALG00000041926	0	-0.282896
ENSGALT00000054091|ENSGALG00000040817	0.0366667	-0.282848
ENSGALT00000007219|ENSGALG00000004534	0.00666667	-0.282655
ENSGALT00000018617|ENSGALG00000011409	0.0216667	-0.282642
ENSGALT00000049016|ENSGALG00000001998	0.00833333	-0.282615
ENSGALT00000039969|ENSGALG00000001381	0.0183333	-0.282555
ENSGALT00000012224|ENSGALG00000007559	-0.0833333	-0.282478
ENSGALT00000063502|ENSGALG00000006843	-0.0133333	-0.282072
ENSGALT00000078535|ENSGALG00000035079	-0.005	-0.282062
ENSGALT00000070975|ENSGALG00000017033	0.00833333	-0.281984
ENSGALT00000038715|ENSGALG00000009250	0.0333333	-0.281941
ENSGALT00000010002|ENSGALG00000006198	0	-0.281781
[truncated: 5,220 more rows]
