# Supplementary material for: Genome-Wide Analysis of Alternative Splicing during Host-Virus Interactions in Chicken
Source: Viruses. 2021 Dec 2;13(12):2409. doi: 10.3390/v13122409 (PMC8703359; doi:10.3390/v13122409)
Supplement: Supplementary file 1 [file viruses-13-02409-s001.zip › TableS11-pantherChart-Herts_33.txt]

1	translation regulator activity (GO:0045182)	16	0.3%	0.5%
2	transcription regulator activity (GO:0140110)	198	4.3%	6.0%
3	molecular transducer activity (GO:0060089)	101	2.2%	3.1%
4	binding (GO:0005488)	1219	26.3%	37.0%
5	structural molecule activity (GO:0005198)	168	3.6%	5.1%
6	molecular function regulator (GO:0098772)	158	3.4%	4.8%
7	catalytic activity (GO:0003824)	1280	27.6%	38.8%
8	transporter activity (GO:0005215)	155	3.3%	4.7%
