# Supplementary material for: Genome-Wide Analysis of Alternative Splicing during Host-Virus Interactions in Chicken
Source: Viruses. 2021 Dec 2;13(12):2409. doi: 10.3390/v13122409 (PMC8703359; doi:10.3390/v13122409)
Supplement: Supplementary file 1 [file viruses-13-02409-s001.zip › TableS12-pantherChart-LaSota.txt]

1	translation regulator activity (GO:0045182)	16	0.3%	0.4%
2	transcription regulator activity (GO:0140110)	210	4.2%	5.8%
3	molecular transducer activity (GO:0060089)	114	2.3%	3.2%
4	binding (GO:0005488)	1323	26.2%	36.7%
5	structural molecule activity (GO:0005198)	179	3.5%	5.0%
6	molecular function regulator (GO:0098772)	176	3.5%	4.9%
7	catalytic activity (GO:0003824)	1421	28.1%	39.5%
8	transporter activity (GO:0005215)	163	3.2%	4.5%
