# Supplementary material for: Genome-Wide Analysis of Alternative Splicing during Host-Virus Interactions in Chicken
Source: Viruses. 2021 Dec 2;13(12):2409. doi: 10.3390/v13122409 (PMC8703359; doi:10.3390/v13122409)
Supplement: Supplementary file 1 [file viruses-13-02409-s001.zip › TableS13-Splicesome_GeneList.xlsx]

## Sheet: spliceosome_gene
Gene Symbol	Complex	Class / family	Full name from Entrez	More Aliases from Entrez	Organism	Ensemble Gene ID	Molecular weight from SwissProt	Domains from SwissProt	Motifs from SwissProt	Entrez Gene ID	Full Gene Name from Entrez	UniProt Entry Name	Other UniProt Accessions	Pdbs	Compositional AA Bias from SwissProt
SNRPB	17S U2 snRNP, A complex, B complex, Bact complex, C complex, U1 snRNP, U4/U6 snRNP, U5 snRNP, tri-snRNP, P complex	Sm		sm protein B', sm-B', smB', small nuclear ribonucleoprotein B, small nuclear ribonucleoprotein B'	G. gallus	ENSGALG00000007250	24588			395298		RSMB_CHICK	Q9PV94
SNRPD1	17S U2 snRNP, A complex, B complex, Bact complex, C complex, U1 snRNP, U4/U6 snRNP, U5 snRNP, tri-snRNP, P complex	Sm	small nuclear ribonucleoprotein D1 polypeptide 16kDa	small nuclear ribonucleoprotein D1 polypeptide 16kDa	G. gallus	ENSGALG00000011842	0			776411	small nuclear ribonucleoprotein D1 polypeptide 16kDa
SNRPD3	17S U2 snRNP, A complex, B complex, Bact complex, C complex, U1 snRNP, U4/U6 snRNP, U5 snRNP, tri-snRNP, P complex	Sm	small nuclear ribonucleoprotein D3 polypeptide 18kDa	small nuclear ribonucleoprotein Sm D3	G. gallus	ENSGALG00000006596	13916			416947	small nuclear ribonucleoprotein D3 polypeptide 18kDa	Q5ZL58_CHICK	Q5ZL58
SNRPE	17S U2 snRNP, A complex, B complex, Bact complex, C complex, U1 snRNP, U4/U6 snRNP, U5 snRNP, tri-snRNP, P complex	Sm	small nuclear ribonucleoprotein polypeptide E	SmE protein, sm protein E, sm-E, small nuclear ribonucleoprotein E, snRNP-E	G. gallus	ENSGALG00000000137	10804			396180		RUXE_CHICK	P62303, P08578, Q15498
SNRPF	17S U2 snRNP, A complex, B complex, Bact complex, C complex, U1 snRNP, U4/U6 snRNP, U5 snRNP, tri-snRNP, P complex	Sm	small nuclear ribonucleoprotein polypeptide F	small nuclear ribonucleoprotein polypeptide F	G. gallus	ENSGALG00000011409	0			417916	small nuclear ribonucleoprotein polypeptide F
FAM136A	17S U2 snRNP, A complex, B complex, Bact complex, C complex, U1 snRNP, U4/U6 snRNP, U5 snRNP, tri-snRNP, P complex	Sm	family with sequence similarity 136, member A	family with sequence similarity 136, member A, small nuclear ribonucleoprotein polypeptide G	G. gallus	ENSGALG00000013876	0			771344	family with sequence similarity 136, member A
SNRPC	A complex, B complex, U1 snRNP	U1 snRNP	small nuclear ribonucleoprotein polypeptide C	U1 small nuclear ribonucleoprotein C, U1 snRNP C, small nuclear ribonucleoprotein polypeptide C	G. gallus	ENSGALG00000002773	17396			419901		RU1C_CHICK	E1C6F0		Met/Pro-rich
SNRPA1	17S U2 snRNP, A complex, B complex, Bact complex, C complex, P complex	17S U2 snRNP	small nuclear ribonucleoprotein polypeptide A'	U2 small nuclear ribonucleoprotein A', small nuclear ribonucleoprotein A	G. gallus	ENSGALG00000007170	28431			415523		Q5ZKP1_CHICK	Q5ZKP1
SNRPB2	17S U2 snRNP, A complex, B complex, Bact complex, C complex, P complex	17S U2 snRNP	small nuclear ribonucleoprotein polypeptide B	small nuclear ribonucleoprotein polypeptide B, small nuclear ribonucleoprotein polypeptide B''	G. gallus	ENSGALG00000008729	0			421261	small nuclear ribonucleoprotein polypeptide B''
SF3B1	17S U2 snRNP, A complex, B complex, Bact complex, C complex, P complex	17S U2 snRNP	splicing factor 3b, subunit 1, 155kDa	splicing factor 3b, subunit 1, 155kDa	G. gallus	ENSGALG00000008038	0			424056	splicing factor 3b, subunit 1, 155kDa
SF3B3	17S U2 snRNP, A complex, B complex, Bact complex, C complex, P complex	17S U2 snRNP	splicing factor 3b, subunit 3, 130kDa	splicing factor 3B subunit 3	G. gallus		56400			415680	splicing factor 3b, subunit 3, 130kDa	Q5ZI54_CHICK	Q5ZI54
SF3B4	17S U2 snRNP, A complex, B complex, Bact complex, C complex, P complex	17S U2 snRNP	splicing factor 3b, subunit 4, 49kDa	splicing factor 3b, subunit 4, 49kDa	G. gallus	ENSGALG00000013352	0			426042	splicing factor 3b, subunit 4, 49kDa
SF3B5	17S U2 snRNP, A complex, B complex, Bact complex, C complex, P complex	17S U2 snRNP	splicing factor 3b, subunit 5, 10kDa	splicing factor 3b, subunit 5, 10kDa	G. gallus	ENSGALG00000020000	0			769794	splicing factor 3b, subunit 5, 10kDa
PHF5A	17S U2 snRNP, A complex, B complex, Bact complex, C complex, P complex	17S U2 snRNP	PHD finger protein 5A	PHD finger protein 5A, SF3b14b	G. gallus	ENSGALG00000011953	None			417991
SF3B14	17S U2 snRNP, A complex, B complex, Bact complex, C complex, P complex	17S U2 snRNP		pre-mRNA branch site protein p14, splicing factor 3B, 14 kDa subunit	G. gallus	ENSGALG00000016501	0			421976
SF3A1	17S U2 snRNP, A complex, B complex, Bact complex, C complex, P complex	17S U2 snRNP	splicing factor 3a, subunit 1, 120kDa	splicing factor 3A subunit 1	G. gallus	ENSGALG00000007937	88508			427717	splicing factor 3a, subunit 1, 120kDa	Q5ZM84_CHICK	Q5ZM84
SF3A2	17S U2 snRNP, A complex, B complex, Bact complex, C complex, P complex	17S U2 snRNP	splicing factor 3a, subunit 2, 66kDa	spliceosome associated protein 62, splicing factor 3A subunit 2	G. gallus		35139			420077	splicing factor 3a, subunit 2, 66kDa	Q66VY4_CHICK	Q66VY4
SF3A3	17S U2 snRNP, A complex, B complex, Bact complex, C complex, P complex	17S U2 snRNP	splicing factor 3a, subunit 3, 60kDa	splicing factor 3A subunit 3	G. gallus	ENSGALG00000001540	58889			419608	splicing factor 3a, subunit 3, 60kDa	Q5F387_CHICK	Q5F387
DDX46	17S U2 snRNP, A complex	17S U2 snRNP associated	DEAD (Asp-Glu-Ala-Asp) box polypeptide 46	DEAD (Asp-Glu-Ala-Asp) box polypeptide 46	G. gallus	ENSGALG00000006404	None			416312
HTATSF1	17S U2 snRNP	17S U2 snRNP associated	HIV-1 Tat specific factor 1	HIV TAT specific factor 1	G. gallus	ENSGALG00000006410	51064			422245		Q5ZKD3_CHICK	Q5ZKD3
DHX15	A complex, B complex	17S U2 snRNP associated	DEAH (Asp-Glu-Ala-His) box polypeptide 15	DEAH (Asp-Glu-Ala-His) box polypeptide 15	G. gallus	ENSGALG00000014395	87714			422813	DEAH (Asp-Glu-Ala-His) box polypeptide 15	Q5F3A9_CHICK	Q5F3A9
U2AF1	A complex	17S U2 snRNP associated	U2 small nuclear RNA auxiliary factor 1	U2 small nuclear RNA auxillary factor 1, U2snRNP auxiliary factor small subunit, splicing factor U2AF 35 kDa subunit	G. gallus	ENSGALG00000016198	27701			395370		Q98SE2_CHICK	Q98SE2
PUF60	A complex	17S U2 snRNP associated	poly-U binding splicing factor 60KDa	poly(U)-binding-splicing factor PUF60	G. gallus	ENSGALG00000014089	38897			426402		Q5F3W7_CHICK	Q5F3W7
SMNDC1	A complex	17S U2 snRNP associated	survival motor neuron domain containing 1	survival motor neuron domain containing 1	G. gallus	ENSGALG00000008561	0			423889	survival motor neuron domain containing 1
RBM17	A complex	17S U2 snRNP associated	RNA binding motif protein 17	RNA binding motif protein 17	G. gallus	ENSGALG00000006332	0			418248	RNA binding motif protein 17
U2SURP	A complex	17S U2 snRNP associated	U2 snRNP-associated SURP domain containing	U2 snRNP-associated SURP domain containing	G. gallus	ENSGALG00000002612	0			424773
CHERP	A complex	17S U2 snRNP associated	calcium homeostasis endoplasmic reticulum protein	calcium homeostasis endoplasmic reticulum protein	G. gallus	ENSGALG00000003824	44668			420144	calcium homeostasis endoplasmic reticulum protein	Q5ZIS7_CHICK	Q5ZIS7
PRPF8	B complex, Bact complex, C complex, U5 snRNP, tri-snRNP, P complex	U5 snRNP	PRP8 pre-mRNA processing factor 8 homolog (S. cerevisiae)	PRP8 pre-mRNA processing factor 8 homolog (S. cerevisiae)	G. gallus	ENSGALG00000002943	0			417559	PRP8 pre-mRNA processing factor 8 homolog (S. cerevisiae)
EFTUD2	B complex, Bact complex, C complex, U5 snRNP, tri-snRNP, P complex	U5 snRNP	elongation factor Tu GTP binding domain containing 2	116 kDa U5 small nuclear ribonucleoprotein component, U5 snRNP-specific protein, 116 kDa, U5-116 kDa, elongation factor Tu GTP-binding domain protein 2	G. gallus	ENSGALG00000000988	109478			428281	elongation factor Tu GTP binding domain containing 2	U5S1_CHICK	Q5F3X4		Asp-rich
PRPF6	B complex, U5 snRNP, tri-snRNP	U5 snRNP	PRP6 pre-mRNA processing factor 6 homolog (S. cerevisiae)	PRP6 pre-mRNA processing factor 6 homolog (S. cerevisiae)	G. gallus	ENSGALG00000006001	0			419254	PRP6 pre-mRNA processing factor 6 homolog (S. cerevisiae)
SNRNP40	B complex, Bact complex, C complex, U5 snRNP, tri-snRNP, P complex	U5 snRNP	small nuclear ribonucleoprotein 40kDa (U5)	U5 small nuclear ribonucleoprotein 40 kDa protein, WD repeat domain 57 (U5 snRNP specific)	G. gallus	ENSGALG00000000615	41461			419556	WD repeat domain 57 (U5 snRNP specific)	Q5ZKW7_CHICK	Q5ZKW7
TXNL4A	B complex, U5 snRNP, tri-snRNP	U5 snRNP	thioredoxin-like 4A	thioredoxin-like 4A	G. gallus	ENSGALG00000017396	0			420811	thioredoxin-like 4A
LSM3	B complex, tri-snRNP	LSm	LSM3 homolog, U6 small nuclear RNA associated (S. cerevisiae)	LSM3 homolog, U6 small nuclear RNA associated (S. cerevisiae)	G. gallus	ENSGALG00000006386	None			416040
LSM4	B complex, tri-snRNP	LSm	LSM4 homolog, U6 small nuclear RNA associated (S. cerevisiae)	LSM4 homolog, U6 small nuclear RNA associated (S. cerevisiae), U6 snRNA-associated Sm-like protein 4	G. gallus	ENSGALG00000003385	0			420128	LSM4 homolog, U6 small nuclear RNA associated (S. cerevisiae)
LSM5	B complex, tri-snRNP	LSm	LSM5 homolog, U6 small nuclear RNA associated (S. cerevisiae)	LSM5 homolog, U6 small nuclear RNA associated (S. cerevisiae)	G. gallus	ENSGALG00000012209	None			420751
LSM6	B complex, tri-snRNP	LSm	LSM6 homolog, U6 small nuclear RNA associated (S. cerevisiae)	LSM6 homolog, U6 small nuclear RNA associated (S. cerevisiae)	G. gallus	ENSGALG00000009985	0			422466	LSM6 homolog, U6 small nuclear RNA associated (S. cerevisiae)
LSM7	B complex, tri-snRNP	LSm	LSM7 homolog, U6 small nuclear RNA associated (S. cerevisiae)	U6 snRNA-associated Sm-like protein LSm7	G. gallus	ENSGALG00000000408	12496			420055		Q5ZL52_CHICK	Q5ZL52
NAA38	B complex, tri-snRNP	LSm	N(alpha)-acetyltransferase 38, NatC auxiliary subunit	LSM8 homolog, U6 small nuclear RNA associated, N(alpha)-acetyltransferase 38, NatC auxiliary subunit	G. gallus	ENSGALG00000009110	0			417765	LSM8 homolog, U6 small nuclear RNA associated (S. cerevisiae)
PRPF4	B complex, U4/U6 snRNP, tri-snRNP	U4/U6 snRNP	PRP4 pre-mRNA processing factor 4 homolog (yeast)	PRP4 pre-mRNA processing factor 4 homolog (yeast)	G. gallus	ENSGALG00000008857	0			417270	PRP4 pre-mRNA processing factor 4 homolog (yeast)
PRPF3	B complex, U4/U6 snRNP, tri-snRNP	U4/U6 snRNP		U4/U6 small nuclear ribonucleoprotein Prp3, pre-mRNA-splicing factor 3	G. gallus	ENSGALG00000014656	77386	PWI		426667		PRPF3_CHICK	Q5ZJ85		Poly-Val
PPIH	B complex, U4/U6 snRNP, tri-snRNP	U4/U6 snRNP	peptidylprolyl isomerase H (cyclophilin H)	peptidylprolyl isomerase H (cyclophilin H)	G. gallus	ENSGALG00000004874	0			419507	peptidylprolyl isomerase H (cyclophilin H)
NHP2L1	B complex, U4/U6 snRNP, tri-snRNP	U4/U6 snRNP	NHP2 non-histone chromosome protein 2-like 1 (S. cerevisiae)	NHP2 non-histone chromosome protein 2-like 1 (S. cerevisiae)	G. gallus	ENSGALG00000011931	0			417986	NHP2 non-histone chromosome protein 2-like 1 (S. cerevisiae)
PRPF40A	A complex	Recruited at A complex	PRP40 pre-mRNA processing factor 40 homolog A (S. cerevisiae)	formin binding protein 3, pre-mRNA-processing factor 40 homolog A	G. gallus	ENSGALG00000012526	97010			373972		Q90WG3_CHICK	Q90WG3
THRAP3	A complex	Recruited at A complex	thyroid hormone receptor associated protein 3	thyroid hormone receptor-associated protein 3	G. gallus	ENSGALG00000002144	71712			419623		Q5ZMK4_CHICK	Q5ZMK4
RBM25	A complex	Recruited at A complex	RNA binding motif protein 25	RNA-binding protein 25	G. gallus	ENSGALG00000009332	None			423250
CCAR1	A complex	Recruited at A complex	cell division cycle and apoptosis regulator 1	cell division cycle and apoptosis regulator 1	G. gallus	ENSGALG00000004108	93415			423692		Q5ZL41_CHICK	Q5ZL41
SUGP1	A complex	Recruited at A complex	SURP and G patch domain containing 1	splicing factor 4	G. gallus		None			428349
PRPF19	B complex, Bact complex, C complex, P complex	PRP19 complex	PRP19/PSO4 pre-mRNA processing factor 19 homolog (S. cerevisiae)	PRP19/PSO4 homolog, pre-mRNA-processing factor 19	G. gallus	ENSGALG00000013919	55135	U-box		430767	PRP19/PSO4 pre-mRNA processing factor 19 homolog (S. cerevisiae)	PRP19_CHICK	Q5ZMA2, P84167
CDC5L	B complex, Bact complex, C complex, P complex	PRP19 complex	CDC5 cell division cycle 5-like (S. pombe)	CDC5 cell division cycle 5-like (S. pombe)	G. gallus	ENSGALG00000016704	0			422052	CDC5 cell division cycle 5-like (S. pombe)
PLRG1	B complex, Bact complex, C complex, P complex	PRP19 complex	pleiotropic regulator 1	pleiotropic regulator 1, pleiotropic regulator 1 (PRL1 homolog, Arabidopsis)	G. gallus	ENSGALG00000009257	0			422401	pleiotropic regulator 1 (PRL1 homolog, Arabidopsis)
CWC15	B complex, Bact complex, C complex, P complex	PRP19 complex	CWC15 spliceosome-associated protein homolog (S. cerevisiae)	CWC15 homolog, CWC15 spliceosome-associated protein homolog (S. cerevisiae)	G. gallus	ENSGALG00000017207	None			418996
BCAS2	B complex, Bact complex, C complex, P complex	PRP19 complex	breast carcinoma amplified sequence 2	breast carcinoma amplified sequence 2	G. gallus	ENSGALG00000002002	0			772116	breast carcinoma amplified sequence 2
CTNNBL1	B complex, Bact complex, C complex, P complex	PRP19 complex	catenin, beta like 1	beta-catenin-like protein 1	G. gallus	ENSGALG00000006817	20830			419299		Q5ZHU8_CHICK	Q5ZHU8
WBP11	B complex	PRP19 complex	WW domain binding protein 11	WW domain binding protein 11	G. gallus	ENSGALG00000011745	None			427880
HSPA8	C complex, P complex	PRP19 complex	heat shock 70kDa protein 8	heat shock 70 kDa protein 8, heat shock cognate 70, heat shock cognate 71 kDa protein	G. gallus	ENSGALG00000006512	70827			395853		HSP7C_CHICK	O73885
PPIE	B complex, Bact complex, C complex, P complex	PRP19 related	peptidylprolyl isomerase E (cyclophilin E)	peptidylprolyl isomerase E (cyclophilin E)	G. gallus	ENSGALG00000013383	33319	RRM, PPIase cyclophilin-type		426061	peptidylprolyl isomerase E (cyclophilin E)	E1BUM0_CHICK	E1BUM0
CRNKL1	B complex, Bact complex, C complex, P complex	PRP19 related	crooked neck pre-mRNA splicing factor-like 1 (Drosophila)	Crn, crooked neck-like 1, crooked neck pre-mRNA splicing factor-like 1 (Drosophila), crooked neck-like 1 protein	G. gallus	ENSGALG00000008429	0			421243	crooked neck pre-mRNA splicing factor-like 1 (Drosophila)
SNW1	B complex, Bact complex, C complex, P complex	PRP19 related	SNW domain containing 1	SKI interacting protein, SNW domain containing 1	G. gallus	ENSGALG00000010501	0			423381	SNW domain containing 1
ISY1	B complex, Bact complex, C complex, P complex	PRP19 related	ISY1 splicing factor homolog (S. cerevisiae)	ISY1 splicing factor homolog (S. cerevisiae)	G. gallus	ENSGALG00000005012	0			415968	ISY1 splicing factor homolog (S. cerevisiae)
RBM22	B complex, Bact complex, C complex, P complex	PRP19 related	RNA binding motif protein 22	RNA-binding motif protein 22, pre-mRNA-splicing factor RBM22	G. gallus	ENSGALG00000004555	46776	RRM		416270	RNA binding motif protein 22	RBM22_CHICK	Q5ZM16		Pro-rich
BUD31	B complex, Bact complex, C complex, P complex	PRP19 related	BUD31 homolog (S. cerevisiae)	BUD31 homolog (S. cerevisiae), maternal G10 transcript	G. gallus	ENSGALG00000004705	0			416492	BUD31 homolog (S. cerevisiae)
AQR	B complex, Bact complex, C complex, P complex	PRP19 related	aquarius homolog (mouse)	aquarius homolog (mouse), likely ortholog of mouse aquarius	G. gallus	ENSGALG00000009838	0			423296	aquarius homolog (mouse)
SMU1	B complex	Recruited at B complex	smu-1 suppressor of mec-8 and unc-52 homolog (C. elegans)	WD40 repeat-containing protein SMU1, smu-1 suppressor of mec-8 and unc-52 protein homolog	G. gallus	ENSGALG00000002014	57498	CTLH, LisH		427377	smu-1 suppressor of mec-8 and unc-52 homolog (C. elegans)	SMU1_CHICK	Q5ZME8
MFAP1	B complex	Recruited at B complex	microfibrillar-associated protein 1	associated microfibril protein, microfibrillar-associated protein 1	G. gallus	ENSGALG00000008343	51964			415586		MFAP1_CHICK	P55080		Poly-Glu
IK	B complex	Recruited at B complex	IK cytokine, down-regulator of HLA II	protein Red	G. gallus	ENSGALG00000000833	64925			416133	IK cytokine, down-regulator of HLA II	Q5ZHM2_CHICK	Q5ZHM2
WBP4	B complex	Recruited at B complex	WW domain binding protein 4 (formin binding protein 21)	WBP-4, WW domain-binding protein 4	G. gallus	ENSGALG00000016949	45451	WW		418829	WW domain binding protein 4 (formin binding protein 21)	WBP4_CHICK	Q5F457		Lys-rich
TFIP11	B complex	Recruited at B complex	tuftelin interacting protein 11	STIP-1, septin and tuftelin-interacting protein 1, tuftelin-interacting protein 11	G. gallus	ENSGALG00000005623	95575	G-patch		416909	tuftelin interacting protein 11	TFP11_CHICK	Q5ZII9
ZMAT2	B complex	Recruited at B complex	zinc finger, matrin-type 2	protocadherin alpha 8, zinc finger, matrin type 2	G. gallus	ENSGALG00000000766	23613			427602		Q5ZIF6_CHICK	Q5ZIF6
PRPF38A	B complex	Recruited at B complex	PRP38 pre-mRNA processing factor 38 (yeast) domain containing A	PRP38 pre-mRNA processing factor 38 (yeast) domain containing A	G. gallus	ENSGALG00000010627	0			771795	PRP38 pre-mRNA processing factor 38 (yeast) domain containing A
CWC27	Bact complex, C complex, P complex	Recruited at Bact complex	CWC27 spliceosome-associated protein homolog (S. cerevisiae)	CWC27 spliceosome-associated protein homolog (S. cerevisiae), serologically defined colon cancer antigen 10	G. gallus	ENSGALG00000014747	0			427159	serologically defined colon cancer antigen 10
CWC22	Bact complex, C complex, P complex	Recruited at Bact complex	CWC22 spliceosome-associated protein homolog (S. cerevisiae)	nucampholin homolog, pre-mRNA-splicing factor CWC22 homolog	G. gallus	ENSGALG00000009001	108675	MI, MIF4G		424123		CWC22_CHICK	Q5ZKA3		Arg-rich, Glu-rich, Poly-Lys, Ser-rich
ZNF830	Bact complex, C complex, P complex	Recruited at Bact complex	zinc finger protein 830	coiled-coil domain containing 16, zinc finger protein 830	G. gallus	ENSGALG00000013156	None			420966
CCDC12	Bact complex, C complex, P complex	Recruited at Bact complex	coiled-coil domain containing 12	coiled-coil domain-containing protein 12	G. gallus	ENSGALG00000005487	19982			420402		Q5ZK34_CHICK	Q5ZK34
PPIL2	Bact complex	Recruited at Bact complex	peptidylprolyl isomerase (cyclophilin)-like 2	peptidyl-prolyl cis-trans isomerase-like 2	G. gallus	ENSGALG00000001554	58817			416775	peptidylprolyl isomerase (cyclophilin)-like 2	Q5ZJH3_CHICK	Q5ZJH3
RNF113A	Bact complex, C complex, P complex	Recruited at Bact complex		RING finger protein 113A	G. gallus	ENSGALG00000000538	37778			419956		Q67ER3_CHICK	Q67ER3
PRCC	Bact complex	Recruited at Bact complex	papillary renal cell carcinoma (translocation-associated)	papillary renal cell carcinoma (translocation-associated)	G. gallus	ENSGALG00000013243	None			425977
CWC25	Bact complex	Recruited at Bact complex	CWC25 spliceosome-associated protein homolog (S. cerevisiae)	CWC25 spliceosome-associated protein homolog (S. cerevisiae), coiled-coil domain containing 49	G. gallus	ENSGALG00000001624	None			420000
GPATCH1	Bact complex, C complex	Recruited at Bact complex	G patch domain containing 1	G patch domain-containing protein 1	G. gallus	ENSGALG00000004839	28087			415772		Q5ZL89_CHICK	Q5ZL89
SYF2	C complex, P complex	Recruited at C complex		CCNDBP1 interactor, GCIP-interacting protein p29, SYF2 homolog, RNA splicing factor	G. gallus	ENSGALG00000013639	0			419593
SYF2	C complex, P complex	Recruited at C complex		SYF2 homolog, RNA splicing factor (S. cerevisiae)	G. gallus	ENSGALG00000013639	None			769658
DDX41	C complex, P complex	Recruited at C complex	DEAD (Asp-Glu-Ala-Asp) box polypeptide 41	DEAD (Asp-Glu-Ala-Asp) box polypeptide 41	G. gallus	ENSGALG00000003030	0			427630	DEAD (Asp-Glu-Ala-Asp) box polypeptide 41
C4HXorf56	C complex, P complex	Recruited at C complex	chromosome 4 open reading frame, human CXorf56	chromosome 4 open reading frame, human CXorf56	G. gallus	ENSGALG00000008652	None			428719
DGCR14	C complex, P complex	Recruited at C complex	DiGeorge syndrome critical region gene 14	DiGeorge syndrome critical region gene 14	G. gallus	ENSGALG00000005885	None			416925
C17H9orf78	C complex, P complex	Recruited at C complex	chromosome 17 open reading frame, human C9orf78	chromosome 17 open reading frame, human C9orf78	G. gallus	ENSGALG00000004152	None			417189
PPIL3	C complex, P complex	Recruited at C complex	peptidylprolyl isomerase (cyclophilin)-like 3	PPIase, cyclophilin-like protein PPIL3, peptidyl-prolyl cis-trans isomerase-like 3, rotamase PPIL3	G. gallus	ENSGALG00000008228	18052	PPIase cyclophilin-type		424075		PPIL3_CHICK	Q5ZLV2
PPWD1	C complex, P complex	Recruited at C complex	peptidylprolyl isomerase domain and WD repeat containing 1	peptidylprolyl isomerase domain and WD repeat containing 1	G. gallus	ENSGALG00000014756	0			427163	peptidylprolyl isomerase domain and WD repeat containing 1
DHX35	C complex	Recruited at C complex	DEAH (Asp-Glu-Ala-His) box polypeptide 35	DEAH (Asp-Glu-Ala-His) box polypeptide 35	G. gallus	ENSGALG00000003658	0			419172	DEAH (Asp-Glu-Ala-His) box polypeptide 35
PPIG	C complex, P complex	Recruited at C complex	peptidylprolyl isomerase G (cyclophilin G)	peptidyl-prolyl isomerase G (cyclophilin G), peptidylprolyl isomerase G (cyclophilin G)	G. gallus	ENSGALG00000009839	None			424162
C3H1orf55	C complex, P complex	Recruited at C complex	chromosome 3 open reading frame, human C1orf55	chromosome 3 open reading frame, human C1orf55	G. gallus	ENSGALG00000009253	None			421318
CDK10	C complex, P complex	Recruited at C complex	cyclin-dependent kinase 10	cyclin-dependent kinase (CDC2-like) 10, cyclin-dependent kinase 10	G. gallus	ENSGALG00000006144	None			415840
FAM32A	C complex, P complex	Recruited at C complex	family with sequence similarity 32, member A	family with sequence similarity 32, member A	G. gallus	ENSGALG00000003967	None			420150
FRA10AC1	C complex, P complex	Recruited at C complex	fragile site, folic acid type, rare, fra candidate 1	FRA10AC1 protein, fragile site, folic acid type, rare, fra candidate 1	G. gallus	ENSGALG00000006622	None			423803
CDC40	Bact complex, C complex, P complex	Second step factors	cell division cycle 40 homolog (S. cerevisiae)	pre-mRNA-processing factor 17	G. gallus	ENSGALG00000015061	65758			421760	cell division cycle 40 homolog (S. cerevisiae)	Q5ZLV3_CHICK	Q5ZLV3
PRPF18	C complex	Second step factors	PRP18 pre-mRNA processing factor 18 homolog (S. cerevisiae)	PRP18 pre-mRNA processing factor 18 homolog (S. cerevisiae)	G. gallus	ENSGALG00000006671	None			419036
SLU7	C complex, P complex	Second step factors	SLU7 splicing factor homolog (S. cerevisiae)	pre-mRNA-splicing factor SLU7	G. gallus	ENSGALG00000001500	65364			416157	SLU7 splicing factor homolog (S. cerevisiae)	SLU7_CHICK	Q5ZIG2
DHX8	C complex, P complex	Second step factors		DEAH (Asp-Glu-Ala-His) box polypeptide 8	G. gallus		None			419982
BUD13	Bact complex, C complex, P complex	RES complex	BUD13 homolog (S. cerevisiae)	BUD13 homolog	G. gallus	ENSGALG00000007046	64409			428248		BUD13_CHICK	Q5ZIJ0
SNIP1	Bact complex, C complex, P complex	RES complex	Smad nuclear interacting protein 1	Smad nuclear interacting protein 1	G. gallus	ENSGALG00000002010	None			419616
EIF4A3	Bact complex, C complex, P complex	EJC/mRNP	eukaryotic translation initiation factor 4A3	ATP-dependent RNA helicase DDX48, ATP-dependent RNA helicase eIF4A-3, DEAD (Asp-Glu-Ala-Asp) box polypeptide 48, DEAD box protein 48, eIF-4A-III	G. gallus	ENSGALG00000008530	46816	Helicase ATP-binding, Helicase C-terminal	DEAD box, Q motif	416704	eukaryotic translation initiation factor 4A, isoform 3	IF4A3_CHICK	Q5ZM36
MAGOH	C complex, P complex	EJC/mRNP		protein mago nashi homolog	G. gallus	ENSGALG00000010689	17106			374226		MGN_CHICK	P50594, Q8AW85
SAP18	Bact complex, C complex	EJC/mRNP	Sin3A-associated protein, 18kDa	histone deacetylase complex subunit SAP18, sin3-associated polypeptide, 18kDa	G. gallus	ENSGALG00000017129	17605			374206		Q90ZH5_CHICK	Q90ZH5
HNRNPA3	A complex	hnRNP	heterogeneous nuclear ribonucleoprotein A3	heterogeneous nuclear ribonucleoprotein A1	G. gallus	ENSGALG00000009250	38166			424136	heterogeneous nuclear ribonucleoprotein A3	Q5ZLB3_CHICK	Q5ZLB3
HNRNPAB	A complex	hnRNP	heterogeneous nuclear ribonucleoprotein A/B	heterogeneous nuclear ribonucleoprotein A/B, ribonucleoprotein, single stranded D box binding factor	G. gallus	ENSGALG00000014381	31861			396268		Q90602_CHICK	Q90602
SMARCA4			SWI/SNF related, matrix associated, actin dependent regulator of chromatin, subfamily a, member 4	SWI/SNF related, matrix associated, actin dependent regulator of chromatin, subfamily a, member 4	G. gallus	ENSGALG00000021971	183422			395932		Q90753_CHICK	Q90753
RBM5			RNA binding motif protein 5	RNA binding motif protein 5	G. gallus	ENSGALG00000004626	66897			415947	RNA binding motif protein 5	Q5F3M2_CHICK	Q5F3M2
RAE1			RAE1 RNA export 1 homolog (S. pombe)	RAE1 (RNA export 1, S.pombe) homolog	G. gallus	ENSGALG00000007653	27522			419324	RAE1 RNA export 1 homolog (S. pombe)	Q5ZJA8_CHICK	Q5ZJA8
SYNCRIP			synaptotagmin binding, cytoplasmic RNA interacting protein	synaptotagmin binding, cytoplasmic RNA interacting protein	G. gallus	ENSGALG00000015830	49724			421831		Q5ZLH7_CHICK	Q5ZLH7
SRSF5A				serine/arginine-rich splicing factor 5a	G. gallus	ENSGALG00000009484	19160			423265		Q5ZKT4_CHICK	Q5ZKT4
SNRNP200			small nuclear ribonucleoprotein 200kDa (U5)	small nuclear ribonucleoprotein 200kDa (U5)	G. gallus	ENSGALG00000003477	0			425133
LOC425141				uncharacterized LOC425141	G. gallus	ENSGALG00000014395	0			425141
LOC429509				similar to KIAA0023	G. gallus	ENSGALG00000003830	0			429509
LOC770859				similar to connectin/titin	G. gallus		0			770859
LOC771596				similar to Dhx8 protein	G. gallus	ENSGALG00000001186	0			771596
LOC772110				uncharacterized LOC772110	G. gallus	ENSGALG00000009061	0			772110
LOC777234				similar to SF3B2 protein	G. gallus		0			777234
LSM1			LSM1 homolog, U6 small nuclear RNA associated (S. cerevisiae)	LSM1 homolog, U6 small nuclear RNA associated (S. cerevisiae)	G. gallus	ENSGALG00000003245	None			426775
DDX42			DEAD (Asp-Glu-Ala-Asp) box polypeptide 42	ATP-dependent RNA helicase DDX42, DEAD box protein 42	G. gallus	ENSGALG00000000581	103054	Helicase ATP-binding, Helicase C-terminal	DEAD box, Q motif	419959	DEAD (Asp-Glu-Ala-Asp) box polypeptide 42	DDX42_CHICK	Q5F485		Gly-rich, Poly-Glu, Poly-Gly
ZRSR2			zinc finger (CCCH type), RNA-binding motif and serine/arginine rich 2	zinc finger (CCCH type), RNA-binding motif and serine/arginine rich 2	G. gallus	ENSGALG00000016552	None			428002
PPIL4	B complex, Bact complex, C complex, P complex		peptidylprolyl isomerase (cyclophilin)-like 4	peptidylprolyl isomerase (cyclophilin)-like 4	G. gallus	ENSGALG00000012364	None			421625
SART3			squamous cell carcinoma antigen recognized by T cells 3	squamous cell carcinoma antigen recognized by T cells 3	G. gallus	ENSGALG00000004887	None			416890
PRPF4B			PRP4 pre-mRNA processing factor 4 homolog B (yeast)	serine/threonine-protein kinase PRP4 homolog	G. gallus	ENSGALG00000012813	25563			420879	PRP4 pre-mRNA processing factor 4 homolog B (yeast)	Q5ZLE1_CHICK	Q5ZLE1
DHX38			DEAH (Asp-Glu-Ala-His) box polypeptide 38	pre-mRNA-splicing factor ATP-dependent RNA helicase PRP16	G. gallus	ENSGALG00000000787	141037			415875		Q5ZLE8_CHICK	Q5ZLE8
NONO			non-POU domain containing, octamer-binding	non-POU domain-containing octamer-binding protein	G. gallus	ENSGALG00000005507	54067			428701	non-POU domain containing, octamer-binding	Q5ZIZ5_CHICK	Q5ZIZ5
RNPS1			RNA binding protein S1, serine-rich domain	RNA binding protein S1, serine-rich domain	G. gallus	ENSGALG00000009288	None			416756
THOC4			THO complex 4	THO complex 4	G. gallus	ENSGALG00000007237	0			769169	THO complex 4
SRSF1			serine/arginine-rich splicing factor 1	serine/arginine-rich splicing factor 1, splicing factor, arginine/serine-rich 1 (splicing factor 2, alternate splicing factor)	G. gallus	ENSGALG00000005525	28060	RRM		772264	splicing factor, arginine/serine-rich 1 (splicing factor 2, alternate splicing factor)	SRSF1_CHICK	Q5ZML3, P84170		Gly-rich (hinge region)
SRSF2			serine/arginine-rich splicing factor 2	PR 264 protein, arginine/serine-rich2 splicing factor, serine/arginine-rich splicing factor 2, splicing component, 35 kDa, splicing factor SC35	G. gallus		25524	RRM		396195		SRSF2_CHICK	P30352		Arg/Ser-rich (RS domain), Gly-rich (hinge region)
SRSF4			serine/arginine-rich splicing factor 4	serine/arginine-rich splicing factor 4, splicing factor, arginine/serine-rich 4	G. gallus	ENSGALG00000001411	None			419600
SRSF6			serine/arginine-rich splicing factor 6	splicing factor, arginine/serine-rich 6	G. gallus	ENSGALG00000000990	40171			419116	serine/arginine-rich splicing factor 6	Q5ZJ59_CHICK	Q5ZJ59
SRSF7			serine/arginine-rich splicing factor 7	serine/arginine-rich splicing factor 7, splicing factor, arginine/serine-rich 7, 35kDa	G. gallus	ENSGALG00000013819	26001			426265		Q5ZMI0_CHICK	Q5ZMI0
SRSF11			serine/arginine-rich splicing factor 11	splicing factor, arginine/serine-rich 11	G. gallus	ENSGALG00000011305	51481			424714		Q5ZJ42_CHICK	Q5ZJ42
DDX1			DEAD (Asp-Glu-Ala-Asp) box polypeptide 1	ATP-dependent RNA helicase DDX1, DEAD box protein 1, DEAD box protein DDX1	G. gallus	ENSGALG00000016461	82484	B30.2/SPRY, Helicase ATP-binding, Helicase C-terminal	DEAD box	395249	DEAD (Asp-Glu-Ala-Asp) box polypeptide 1	DDX1_CHICK	Q90WU3
DDX50			DEAD (Asp-Glu-Ala-Asp) box polypeptide 50	DEAD (Asp-Glu-Ala-Asp) box polypeptide 21, DEAD (Asp-Glu-Ala-Asp) box polypeptide 50	G. gallus	ENSGALG00000004144	0			768898	DEAD (Asp-Glu-Ala-Asp) box polypeptide 50
STRBP			spermatid perinuclear RNA binding protein	spermatid perinuclear RNA-binding protein	G. gallus	ENSGALG00000001187	73372	DRBM, DZF		417105		STRBP_CHICK	Q5ZIL4
FUBP3			far upstream element (FUSE) binding protein 3	far upstream element-binding protein 3	G. gallus	ENSGALG00000003941	57956			417184		Q5ZM76_CHICK	Q5ZM76
RBM26			RNA binding motif protein 26	RNA binding motif protein 26	G. gallus	ENSGALG00000016910	None			418804
RBFOX2			RNA binding protein, fox-1 homolog (C. elegans) 2	RNA binding motif protein 9, RNA binding protein, fox-1 homolog (C. elegans) 2	G. gallus	ENSGALG00000012540	None			418055
RBM47			RNA binding motif protein 47	RNA binding motif protein 47	G. gallus		None			770355
POLDIP3			polymerase (DNA-directed), delta interacting protein 3	DNA polymerase delta interacting protein 3, polymerase delta-interacting protein 3	G. gallus	ENSGALG00000011863	45915			417974		Q5F4B6_CHICK	Q5F4B6
SRPK1			SFRS protein kinase 1	SFRS protein kinase 1	G. gallus	ENSGALG00000000890	None			421185
CLK2			CDC-like kinase 2	dual specificity protein kinase CLK2	G. gallus	ENSGALG00000014632	60548			425060		Q5ZJ82_CHICK	Q5ZJ82
BCLAF1			BCL2-associated transcription factor 1	BCL2-associated transcription factor 1	G. gallus	ENSGALG00000013935	None			421691
FRG1				FSHD region gene 1	G. gallus	ENSGALG00000013590	None			422726
SREK1			splicing regulatory glutamine/lysine-rich protein 1	splicing factor, arginine/serine-rich 12, splicing regulatory glutamine/lysine-rich protein 1	G. gallus	ENSGALG00000014775	None			427168
TRA2B			transformer 2 beta homolog (Drosophila)	splicing factor, arginine/serine-rich 10 (transformer 2 homolog, Drosophila), transformer-2 beta, transformer-2 protein homolog beta	G. gallus	ENSGALG00000006531	33799			395403		Q9DDU8_CHICK	Q9DDU8
NKAP				NF-kappa-B-activating protein, nuclear NF-kappaB activating protein	G. gallus	ENSGALG00000020262	41662			422368		Q5ZIJ3_CHICK	Q5ZIJ3
FAM192A			family with sequence similarity 192, member A	NEFA-interacting nuclear protein NIP30, family with sequence similarity 192, member A	G. gallus	ENSGALG00000021473	None			415647
PGAM5			phosphoglycerate mutase family member 5	phosphoglycerate mutase family member 5	G. gallus	ENSGALG00000002137	None			416789
EWSR1			Ewing sarcoma breakpoint region 1	RNA-binding protein EWS	G. gallus	ENSGALG00000008149	73828			417022		Q5ZML8_CHICK	Q5ZML8
EXOSC2			exosome component 2	exosome component 2, homolog of Yeast RRP4 (ribosomal RNA processing 4), 3'-5'-exorib	G. gallus	ENSGALG00000003887	32437			417182		F1NGC4_CHICK	F1NGC4
EIF3L			eukaryotic translation initiation factor 3, subunit L	eukaryotic translation initiation factor 3 subunit L, eukaryotic translation initiation factor 3, subunit 6 interacting protein, eukaryotic translation initiation factor 3, subunit E interacting protein	G. gallus	ENSGALG00000012296	66683			418033		EIF3L_CHICK	Q5F428
PPHLN1			periphilin 1	periphilin-1	G. gallus	ENSGALG00000009547	41328			417792		Q5ZKM5_CHICK	Q5ZKM5
GNB2L1			guanine nucleotide binding protein (G protein), beta polypeptide 2-like 1	Guanine nucleotide-binding protein beta subunit2-like 1, MHC B complex protein 12.3, RACK1, guanine nucleotide binding 12.3, guanine nucleotide-binding protein beta subunit 2-like 1	G. gallus	ENSGALG00000000122	35077			417044		GBLP_CHICK	P63247, A5HUK6, P25388, P99049, Q5EVY1
UBQLN4			ubiquilin 4	ubiquilin-4	G. gallus	ENSGALG00000014022	63958			426353		Q5ZLR8_CHICK	Q5ZLR8
THOC1			THO complex 1	THO complex 1	G. gallus	ENSGALG00000014915	0			421062	THO complex 1
CWF19L2			CWF19-like 2, cell cycle control (S. pombe)	CWF19-like 2, cell cycle control (S. pombe)	G. gallus	ENSGALG00000017171	None			418973
WDR33			WD repeat domain 33	WD repeat domain 33	G. gallus	ENSGALG00000002043	None			424753
TDRD3			tudor domain containing 3	tudor domain-containing protein 3	G. gallus	ENSGALG00000016936	83806	Tudor, UBA		418823		TDRD3_CHICK	Q5ZMS6
DNAJC6			DnaJ (Hsp40) homolog, subfamily C, member 6	putative tyrosine-protein phosphatase auxilin	G. gallus	ENSGALG00000011041	None			424698
SMC2			structural maintenance of chromosomes 2	SMC protein 2, SMC2 structural maintenance of chromosomes 2-like 1, chromosome scaffold protein ScII, structural maintenance of chromosomes protein 2	G. gallus	ENSGALG00000015691	134941			396156		SMC2_CHICK	Q90988		Ala/Asp-rich (DA-box)
ZCCHC8			zinc finger, CCHC domain containing 8	zinc finger CCHC domain-containing protein 8	G. gallus	ENSGALG00000004486	68468			416862		ZCHC8_CHICK	Q5F3D1		Pro-rich
SPEN			spen homolog, transcriptional regulator (Drosophila)	SMART/HDAC1 associated repressor protein, spen homolog, transcriptional regulator (Drosophila)	G. gallus	ENSGALG00000003662	None			419460
PSEN1			presenilin 1	PS-1, presenilin 1 (Alzheimer disease 3), presenilin-1	G. gallus	ENSGALG00000009320	52831	Cytoplasmic, Lumenal	PAL	373977		PSN1_CHICK	Q4JIM4, Q90X08		Poly-Val
CPSF6			cleavage and polyadenylation specific factor 6, 68kDa	cleavage and polyadenylation specificity factor subunit 6	G. gallus	ENSGALG00000019355	59360	RRM		417844		CPSF6_CHICK	Q5ZL34		Arg-rich, Pro-rich
RBM15			RNA binding motif protein 15	RNA binding motif protein 15	G. gallus	ENSGALG00000000401	None			419807
IGF2BP3			insulin-like growth factor 2 mRNA binding protein 3	IGF-II mRNA-binding protein 3, IGF2 mRNA-binding protein 3, IMP-3, VICKZ family member 3, insulin-like growth factor 2 mRNA-binding protein 3	G. gallus	ENSGALG00000010961	64373	KH, RRM		420617		IF2B3_CHICK	Q5ZLP8
CIRBP			cold inducible RNA binding protein	aggrecan promoter binding protein, cold-inducible RNA-binding protein	G. gallus	ENSGALG00000012225	20974			425789	cold inducible RNA binding protein	Q5ZLU8_CHICK	Q5ZLU8
DDX3X				ATP-dependent RNA helicase DDX3X	G. gallus	ENSGALG00000016231	72049			418567		Q5F491_CHICK	Q5F491
MOV10			Mov10, Moloney leukemia virus 10, homolog (mouse)	putative helicase MOV-10	G. gallus	ENSGALG00000001558	109051		DEAG box	419872		MOV10_CHICK	Q5ZKD7
CSTF3			cleavage stimulation factor, 3' pre-RNA, subunit 3, 77kDa	cleavage stimulation factor subunit 3	G. gallus	ENSGALG00000011685	83072			421595	cleavage stimulation factor, 3' pre-RNA, subunit 3, 77kDa	Q5F4A0_CHICK	Q5F4A0
CDK12			cyclin-dependent kinase 12	Cdc2-related kinase, arginine/serine-rich, cyclin-dependent kinase 12	G. gallus	ENSGALG00000001731	None			428306
THOC3			THO complex 3	THO complex subunit 3	G. gallus	ENSGALG00000024172	42259			416232		Q5ZI48_CHICK	Q5ZI48
ZNF207			zinc finger protein 207	zinc finger protein 207	G. gallus	ENSGALG00000003454	None			417413
THOC2			THO complex 2	THO complex 2	G. gallus	ENSGALG00000008507	0			422361	THO complex 2
CPSF2			cleavage and polyadenylation specific factor 2, 100kDa	cleavage and polyadenylation specificity factor subunit 2	G. gallus	ENSGALG00000010783	88712			423416	cleavage and polyadenylation specific factor 2, 100kDa	Q5F3I9_CHICK	Q5F3I9
THOC5			THO complex 5	THO complex subunit 5 homolog	G. gallus	ENSGALG00000008082	80581		Nuclear localization signal	417019	THO complex 5	THOC5_CHICK	Q5ZJK1
CPSF3			cleavage and polyadenylation specific factor 3, 73kDa	cleavage and polyadenylation specific factor 3, 73kDa	G. gallus	ENSGALG00000016424	0			421929	cleavage and polyadenylation specific factor 3, 73kDa
CPSF4			cleavage and polyadenylation specific factor 4, 30kDa	cleavage and polyadenylation specific factor 4, 30kDa	G. gallus	ENSGALG00000004714	0			416494	cleavage and polyadenylation specific factor 4, 30kDa
THOC7			THO complex 7 homolog (Drosophila)	THO complex subunit 7 homolog	G. gallus	ENSGALG00000007299	None			416077
WTAP			Wilms tumor 1 associated protein	Wilms tumor 1 associated protein	G. gallus	ENSGALG00000011660	None			421588
GCFC1			GC-rich sequence DNA-binding factor 1	GC-rich sequence DNA-binding factor 1	G. gallus	ENSGALG00000015933	0			418499	GC-rich sequence DNA-binding factor 1
C11H16orf80			chromosome 11 open reading frame, human C16orf80	UPF0468 protein C16orf80 homolog, gene trap locus 3, transcription factor IIB	G. gallus	ENSGALG00000000898	22734			415627		CP080_CHICK	Q5ZHP3
AKAP17A			A kinase (PRKA) anchor protein 17A	splicing factor, arginine/serine-rich 17A	G. gallus	ENSGALG00000016686	None			418664
ZFR				zinc finger RNA binding protein	G. gallus	ENSGALG00000003235	0			427424
FAM120A			family with sequence similarity 120A	family with sequence similarity 120A	G. gallus	ENSGALG00000005177	0			415983	family with sequence similarity 120A
NSRP1			nuclear speckle splicing regulatory protein 1	coiled-coil domain containing 55, nuclear speckle splicing regulatory protein 1	G. gallus	ENSGALG00000004186	None			417588
MBD5			methyl-CpG binding domain protein 5	methyl-CpG binding domain protein 5	G. gallus		None			424308
NPM1			nucleophosmin (nucleolar phosphoprotein B23, numatrin)	NPM, nucleolar phosphoprotein B23, nucleolar protein NO38, nucleophosmin, numatrin	G. gallus	ENSGALG00000002197	32632		Nuclear localization signal	396203		NPM_CHICK	P16039		Asp/Glu-rich (acidic), Asp/Glu-rich (highly acidic), Met-rich
C1H2orf49			chromosome 1 open reading frame, human C2orf49	ashwin	G. gallus	ENSGALG00000016796	26536			418725		ASHWN_CHICK	Q5ZK74
C5H14orf166			chromosome 5 open reading frame, human C14orf166	UPF0568 protein C14orf166 homolog, homeobox prox 1	G. gallus	ENSGALG00000012379	27389			396326		Q90706_CHICK	Q90706
C1H22orf28			chromosome 1 open reading frame, human C22orf28	chromosome 1 open reading frame, human C22orf28	G. gallus	ENSGALG00000012611	None			418064
ZC3H18			zinc finger CCCH-type containing 18	zinc finger CCCH-type containing 18	G. gallus	ENSGALG00000006118	None			415838
PRPF38B			PRP38 pre-mRNA processing factor 38 (yeast) domain containing B	PRP38 pre-mRNA processing factor 38 (yeast) domain containing B	G. gallus	ENSGALG00000001972	None			768611
EXOSC9			exosome component 9	exosome complex exonuclease RRP45, polymyositis/scleroderma autoantigen 1	G. gallus	ENSGALG00000011884	49374			619530		Q6B7Z6_CHICK	Q6B7Z6
INTS1			integrator complex subunit 1	integrator complex subunit 1	G. gallus	ENSGALG00000004104	None			416461
INTS3			integrator complex subunit 3	integrator complex subunit 3	G. gallus		None			771890
SRSF3			serine/arginine-rich splicing factor 3	splicing factor, arginine/serine-rich 3	G. gallus	ENSGALG00000000533	19330			419815	serine/arginine-rich splicing factor 3	E1C8Y9_CHICK	E1C8Y9
FIP1L1			FIP1 like 1 (S. cerevisiae)	pre-mRNA 3'-end-processing factor FIP1	G. gallus		31223			422754	FIP1 like 1 (S. cerevisiae)	Q5ZKN4_CHICK	Q5ZKN4
DIDO1			death inducer-obliterator 1	death associated transcription factor 1, death-inducer obliterator 1	G. gallus		73177			419234		Q5ZLM6_CHICK	Q5ZLM6
GCFC2				GC-rich sequence DNA-binding factor 2	G. gallus	ENSGALG00000016732	None			422067
EXOSC10			exosome component 10	exosome component 10	G. gallus	ENSGALG00000003086	103903			419454		E1C525_CHICK	E1C525
TPR			translocated promoter region (to activated MET oncogene)	translocated promoter region (to activated MET oncogene)	G. gallus	ENSGALG00000005105	None			424457
XRN2			5'-3' exoribonuclease 2	5'-3' exoribonuclease 2	G. gallus	ENSGALG00000008372	108542			421236	5'-3' exoribonuclease 2	XRN2_CHICK	Q5ZIP4
CASC3			cancer susceptibility candidate 3	cancer susceptibility candidate 3	G. gallus	ENSGALG00000013508	None			426135
C19H17orf85			chromosome 19 open reading frame, human C17orf85	ELG protein, uncharacterized protein C17orf85 homolog	G. gallus	ENSGALG00000002653	68726			417552	chromosome 17 open reading frame 85	CQ085_CHICK	Q5ZM19		Poly-Glu
RBM7			RNA binding motif protein 7	RNA-binding protein 7	G. gallus	ENSGALG00000007017	31323			419760	RNA binding motif protein 7	Q5ZLE3_CHICK	Q5ZLE3
TCERG1			transcription elongation regulator 1	transcription elongation regulator 1	G. gallus	ENSGALG00000007528	None			416349
FUBP1			far upstream element (FUSE) binding protein 1	far upstream element-binding protein 1	G. gallus	ENSGALG00000008939	65650			424551		Q5ZHW0_CHICK	Q5ZHW0
PABPC1				polyadenylate-binding protein 1	G. gallus	ENSGALG00000014450	70940			430997		Q5ZL53_CHICK	Q5ZL53
NCBP2			nuclear cap binding protein subunit 2, 20kDa	nuclear cap binding protein subunit 2, 20kDa	G. gallus	ENSGALG00000006843	0			424889	nuclear cap binding protein subunit 2, 20kDa
NCBP2				20 kDa nuclear cap-binding protein, CBP20, NCBP 20 kDa subunit, nuclear cap-binding protein subunit 2	G. gallus	ENSGALG00000005753	19330	RRM		422214		NCBP2_CHICK	Q5ZKR5
NCBP1			nuclear cap binding protein subunit 1, 80kDa	80 kDa nuclear cap-binding protein, CBP80, NCBP 80 kDa subunit, nuclear cap-binding protein subunit 1	G. gallus	ENSGALG00000002087	92564	MIF4G		427379		NCBP1_CHICK	Q5ZJZ6
SKIV2L2			superkiller viralicidic activity 2-like 2 (S. cerevisiae)	superkiller viralicidic activity 2-like 2	G. gallus	ENSGALG00000014709	116048			427137	superkiller viralicidic activity 2-like 2 (S. cerevisiae)	Q5ZMQ1_CHICK	Q5ZMQ1
DDX17			DEAD (Asp-Glu-Ala-Asp) box polypeptide 17	DEAD (Asp-Glu-Ala-Asp) box polypeptide 17	G. gallus	ENSGALG00000012247	0			418024	DEAD (Asp-Glu-Ala-Asp) box polypeptide 17
RBM39			RNA binding motif protein 39	RNA binding motif protein 39	G. gallus	ENSGALG00000001550	None			428133
TOP2A			topoisomerase (DNA) II alpha 170kDa	DNA topoisomerase 2-alpha, DNA topoisomerase II, alpha isozyme, DNA topoisomeraseII_alpha	G. gallus	ENSGALG00000003922	174993			395570		TOP2A_CHICK	O42130
DYNC1H1			dynein, cytoplasmic 1, heavy chain 1	cytoplasmic dynein, dynein, cytoplasmic 1, heavy chain 1	G. gallus		7243			423461		Q2MHD5_CHICK	Q2MHD5
SCAF8			SR-related CTD-associated factor 8	RNA binding motif protein 16, RNA-binding motif protein 16, SR-related CTD-associated factor 8	G. gallus	ENSGALG00000013635	None			421647
SFI1			Sfi1 homolog, spindle assembly associated (yeast)	Sfi1 homolog, spindle assembly associated (yeast)	G. gallus	ENSGALG00000021034	None			427706
XRCC6			X-ray repair complementing defective repair in Chinese hamster cells 6	5'-dRP/AP lyase Ku70, 5'-deoxyribose-5-phosphate lyase Ku70, ATP-dependent DNA helicase 2 subunit 1, ATP-dependent DNA helicase II 70 kDa subunit, DNA repair protein XRCC6	G. gallus	ENSGALG00000011932	72289	Ku, SAP		395767		XRCC6_CHICK	O93257		Asp/Glu-rich (acidic)
C20H20orf4			chromosome 20 open reading frame, human C20orf4	uncharacterized protein LOC419118	G. gallus	ENSGALG00000001034	42687			419118	chromosome 20 open reading frame 4	Q5ZJ10_CHICK	Q5ZJ10
SIP1			survival of motor neuron protein interacting protein 1	survival of motor neuron protein-interacting protein 1	G. gallus	ENSGALG00000010154	30206			423336	survival of motor neuron protein interacting protein 1	Q5ZJH1_CHICK	Q5ZJH1
TBL1XR1			transducin (beta)-like 1 X-linked receptor 1	F-box-like/WD repeat-containing protein TBL1XR1, transducin (beta)-like 1X-linked receptor 1	G. gallus	ENSGALG00000013837	51441			426284		Q5ZKZ7_CHICK	Q5ZKZ7
NPAT			nuclear protein, ataxia-telangiectasia locus	nuclear protein, ataxia-telangiectasia locus	G. gallus	ENSGALG00000017162	None			418967
NCOR1			nuclear receptor corepressor 1	nuclear receptor co-repressor 1, nuclear receptor corepressor 1	G. gallus	ENSGALG00000004477	None			417598
RNF34			ring finger protein 34	E3 ubiquitin-protein ligase RNF34	G. gallus	ENSGALG00000004190	37972			416843		Q5ZLD6_CHICK	Q5ZLD6
FTSJD2			FtsJ methyltransferase domain containing 2	FtsJ methyltransferase domain containing 2	G. gallus	ENSGALG00000010149	None			421434
CPSF7			cleavage and polyadenylation specific factor 7, 59kDa	cleavage and polyadenylation specific factor 7, 59kDa	G. gallus	ENSGALG00000013298	None			426014
GAPDH			glyceraldehyde-3-phosphate dehydrogenase	glyceraldehyde-3-phosphate dehydrogenase, peptidyl-cysteine S-nitrosylase GAPDH	G. gallus	ENSGALG00000014442	35704			374193		G3P_CHICK	P00356, Q90848, Q90849, Q98926
MBNL1			muscleblind-like (Drosophila)	muscleblind-like 1, muscleblind-like protein 1	G. gallus	ENSGALG00000010361	41656			425033		A1EA71_CHICK	A1EA71
PTBP1			polypyrimidine tract binding protein 1	polypyrimidine tract-binding protein 1	G. gallus	ENSGALG00000001962	56699			420098	polypyrimidine tract binding protein 1	Q5F456_CHICK	Q5F456
PTBP2			polypyrimidine tract binding protein 2	polypyrimidine tract binding protein 2	G. gallus	ENSGALG00000005552	4683			424479		Q9YI60_CHICK	Q9YI60
ELAVL1			ELAV (embryonic lethal, abnormal vision, Drosophila)-like 1 (Hu antigen R)	ELAV-like protein 1, RNA-binding protein HuA	G. gallus	ENSGALG00000000726	36073			395637		Q9PW24_CHICK	Q9PW24
ILF2			interleukin enhancer binding factor 2, 45kDa	interleukin enhancer binding factor 2, 45kDa	G. gallus	ENSGALG00000011570	0			425709	interleukin enhancer binding factor 2, 45kDa
MATR3			matrin 3	matrin-3	G. gallus	ENSGALG00000002478	100713			373948	matrin 3	Q8UWC5_CHICK	Q8UWC5
YBX1			Y box binding protein 1	Y-box transcription factor, Y-box-binding protein 1, YB-1, nuclease sensitive element binding protein 1, nuclease-sensitive element-binding protein 1	G. gallus	ENSGALG00000004848	36319			386575		Q91956_CHICK	Q91956
HSPA2			heat shock 70kDa protein 2	dnaK-type molecular chaperone, heat shock 70 kDa protein, heat shock protein 70	G. gallus	ENSGALG00000011715	69751			423504		HSP70_CHICK	P08106
BUB3			budding uninhibited by benzimidazoles 3 homolog (yeast)	BUB3 budding uninhibited by benzimidazoles 3 homolog, mitotic checkpoint protein BUB3	G. gallus	ENSGALG00000009681	37280			423949		Q5ZHW3_CHICK	Q5ZHW3
TAF15				TAF15 RNA polymerase II, TATA box binding protein (TBP)-associated factor, 68kDa	G. gallus		0			417522
HSPA4			heat shock 70kDa protein 4	heat shock 70kDa protein 4	G. gallus	ENSGALG00000007273	None			416339
HSPA5			heat shock 70kDa protein 5 (glucose-regulated protein, 78kDa)	78 kDa glucose-regulated protein, GRP-78, biP, heat shock 70 kDa protein 5, immunoglobulin heavy chain-binding protein	G. gallus	ENSGALG00000001000	72019		Prevents secretion from ER	396487		GRP78_CHICK	Q90593
ARGLU1			arginine and glutamate rich 1	arginine and glutamate-rich protein 1	G. gallus	ENSGALG00000016855	33544			418765		ARGL1_CHICK	Q5ZL35		Arg-rich, Glu-rich
DNAJC17			DnaJ (Hsp40) homolog, subfamily C, member 17	dnaJ homolog subfamily C member 17	G. gallus	ENSGALG00000023982	None			770519
HNRNPA0			heterogeneous nuclear ribonucleoprotein A0	heterogeneous nuclear ribonucleoprotein A0	G. gallus	ENSGALG00000006160	0			416302	heterogeneous nuclear ribonucleoprotein A0
HNRNPA2B1			heterogeneous nuclear ribonucleoprotein A2/B1	heterogeneous nuclear ribonucleoproteins A2/B1	G. gallus	ENSGALG00000011036	36985			420627		Q5ZME1_CHICK	Q5ZME1
HNRNPD			heterogeneous nuclear ribonucleoprotein D (AU-rich element RNA binding protein 1, 37kDa)	heterogeneous nuclear ribonucleoprotein D0	G. gallus	ENSGALG00000011184	29355			422602		Q5ZIH1_CHICK	Q5ZIH1
RBMX				heterogeneous nuclear ribonucleoprotein G	G. gallus	ENSGALG00000006457	41452			422248		Q5ZKQ9_CHICK	Q5ZKQ9
HNRNPH1				heterogeneous nuclear ribonucleoprotein H, heterogeneous nuclear ribonucleoprotein H1-like protein	G. gallus	ENSGALG00000005955	56566			395157		Q6WNG8_CHICK	Q6WNG8
HNRNPH3			heterogeneous nuclear ribonucleoprotein H3 (2H9)	heterogeneous nuclear ribonucleoprotein H3	G. gallus	ENSGALG00000003947	36656			423686		Q5F3D2_CHICK	Q5F3D2
HNRNPK				heterogeneous nuclear ribonucleoprotein K-like	G. gallus	ENSGALG00000012591	0			427458
HNRPK			heterogeneous nuclear ribonucleoprotein K	heterogeneous nuclear ribonucleoprotein K, hnRNP K	G. gallus	ENSGALG00000014366	47278	KH		426516		HNRPK_CHICK	Q5ZIQ3		Pro-rich
HNRNPM			heterogeneous nuclear ribonucleoprotein M	heterogeneous nuclear ribonucleoprotein M	G. gallus	ENSGALG00000000377	76023			420054		Q5ZL80_CHICK	Q5ZL80
HNRNPR			heterogeneous nuclear ribonucleoprotein R	heterogeneous nuclear ribonucleoprotein R	G. gallus	ENSGALG00000000814	5418			419570		Q5ZIA7_CHICK	Q5ZIA7
HNRNPU			heterogeneous nuclear ribonucleoprotein U (scaffold attachment factor A)	heterogeneous nuclear ribonucleoprotein U (scaffold attachment factor A), scaffold attachment factor A	G. gallus	ENSGALG00000010671	5710			421492	heterogeneous nuclear ribonucleoprotein U (scaffold attachment factor A)	Q2MHD2_CHICK	Q2MHD2
RALY			RNA binding protein, autoantigenic (hnRNP-associated with lethal yellow homolog (mouse))	RNA binding protein, autoantigenic (hnRNP-associated with lethal yellow homolog (mouse))	G. gallus	ENSGALG00000002054	None			419148
DDX5			DEAD (Asp-Glu-Ala-Asp) box polypeptide 5	DEAD-box RNA helicase, probable ATP-dependent RNA helicase DDX5	G. gallus	ENSGALG00000003532	66736			395629		Q9W744_CHICK	Q9W744
UPF1			UPF1 regulator of nonsense transcripts homolog (yeast)	UPF1 regulator of nonsense transcripts homolog (yeast), regulator of nonsense transcripts 1	G. gallus	ENSGALG00000003220	0			420119	UPF1 regulator of nonsense transcripts homolog (yeast)
SAFB2				scaffold attachment factor B2	G. gallus	ENSGALG00000001948	0			427046
DIS3			DIS3 mitotic control homolog (S. cerevisiae)	DIS3 mitotic control homolog (S. cerevisiae)	G. gallus	ENSGALG00000016930	None			418821
ZC3H13			zinc finger CCCH-type containing 13	zinc finger CCCH-type containing 13	G. gallus	ENSGALG00000016984	None			418850
SRRM1			serine/arginine repetitive matrix 1	serine/arginine repetitive matrix protein 1	G. gallus	ENSGALG00000001283	100804	PWI		428216		SRRM1_CHICK	Q5ZMJ9		Arg-rich, Lys-rich, Pro-rich, Ser-rich
TPX2			TPX2, microtubule-associated, homolog (Xenopus laevis)	restricted expression proliferation associated protein-100, targeting protein for Xklp2	G. gallus	ENSGALG00000006267	85067			395081		Q805A9_CHICK	Q805A9
KIN			KIN, antigenic determinant of recA protein homolog (mouse)	KIN, antigenic determinant of recA protein homolog (mouse)	G. gallus	ENSGALG00000006769	None			419109
LUC7L3			LUC7-like 3 (S. cerevisiae)	luc7-like protein 3	G. gallus	ENSGALG00000007386	51450			428677		Q5ZIU4_CHICK	Q5ZIU4
CWF19L1			CWF19-like 1, cell cycle control (S. pombe)	CWF19-like 1, cell cycle control (S. pombe)	G. gallus	ENSGALG00000003249	None			770765
DEK			DEK oncogene	DEK oncogene (DNA binding), protein DEK	G. gallus	ENSGALG00000012684	42164			420828		Q5F422_CHICK	Q5F422
C6H10orf71			chromosome 6 open reading frame, human C10orf71	chromosome 6 open reading frame, human C10orf71	G. gallus		None			423784
C1QBP			complement component 1, q subcomponent binding protein	complement component 1, q subcomponent binding protein, p32 subunit of splicing factor SF2	G. gallus	ENSGALG00000001654	23683			395538		Q9W7P7_CHICK	Q9W7P7
SFPQ			splicing factor proline/glutamine-rich	gizzard PTB-associated splicing factor, splicing factor proline/glutamine rich (polypyrimidine tract binding protein associated), splicing factor proline/glutamine-rich, splicing factor proline/glutamine-rich (polypyrimidine tract binding protein associated)	G. gallus	ENSGALG00000002514	28578			395803		Q91017_CHICK	Q91017
FAM131B			family with sequence similarity 131, member B	family with sequence similarity 131, member B	G. gallus	ENSGALG00000014689	None			768450
INTS6			integrator complex subunit 6	integrator complex subunit 6	G. gallus	ENSGALG00000017018	None			418876
ADAR			adenosine deaminase, RNA-specific	RNA-specific adenosine deaminase, adenosine deaminase, RNA-specific	G. gallus	ENSGALG00000021475	92757			769675		Q2P9U9_CHICK	Q2P9U9
DBR1			debranching enzyme homolog 1 (S. cerevisiae)	lariat debranching enzyme	G. gallus	ENSGALG00000001190	60777			429118		DBR1_CHICK	Q5ZLM2
IGF2BP1			insulin-like growth factor 2 mRNA binding protein 1	IGF-II mRNA-binding protein 1, IGF2 mRNA-binding protein 1, IMP-1, VICKZ family member 1, ZBP-1	G. gallus	ENSGALG00000001293	63271	KH, RRM		395953		IF2B1_CHICK	O42254
RUVBL1			RuvB-like 1 (E. coli)	ruvB-like 1	G. gallus	ENSGALG00000005931	50196			416022		Q5ZIC4_CHICK	Q5ZIC4
DNAJC8			DnaJ (Hsp40) homolog, subfamily C, member 8	DnaJ (Hsp40) homolog, subfamily C, member 8	G. gallus	ENSGALG00000000790	None			419569
SSB			Sjogren syndrome antigen B (autoantigen La)	Sjogren syndrome antigen B (autoantigen La), untranslated region binding-protein	G. gallus	ENSGALG00000009677	23992			395268		Q8QHI5_CHICK	Q8QHI5
SNRNP27			small nuclear ribonucleoprotein 27kDa (U4/U6.U5)	small nuclear ribonucleoprotein 27kDa (U4/U6.U5)	G. gallus	ENSGALG00000013883	None			771295
SAFB2				scaffold attachment factor B, scaffold attachment factor B2	G. gallus	ENSGALG00000013365	None			426047
KIF16B			kinesin family member 16B	kinesin family member 16B	G. gallus	ENSGALG00000008725	None			421260
LOC427884				histone H4-like	G. gallus	ENSGALG00000023213	None			427884
TUBGCP3			tubulin, gamma complex associated protein 3	tubulin, gamma complex associated protein 3	G. gallus	ENSGALG00000016836	None			418750
DDX6			DEAD (Asp-Glu-Ala-Asp) box polypeptide 6	ATP-dependent RNA helicase p54, DEAD box protein 6, probable ATP-dependent RNA helicase DDX6	G. gallus	ENSGALG00000021251	54417			419783		E1C8R1_CHICK	E1C8R1
COPA			coatomer protein complex, subunit alpha	coatomer subunit alpha	G. gallus	ENSGALG00000009153	138552			426906		Q5F354_CHICK	Q5F354
ANXA1			annexin A1	annexin A1, annexin I, annexin-1, calcium-dependent membrane binding protein annexin I, calpactin II	G. gallus	ENSGALG00000015148	38500			404271		Q6QAZ9_CHICK	Q6QAZ9
HSP90B1				HSP 108, endoplasmin, heat shock 108 kDa protein, heat shock protein 108, heat shock protein 90 kDa beta member 1	G. gallus	ENSGALG00000012726	91555		Prevents secretion from ER	374163		ENPL_CHICK	P08110, Q90869, Q90870
DPF2				apoptosis response zinc finger protein, protein requiem, requiem, apoptosis response zinc finger, zinc finger protein ubi-d4	G. gallus	ENSGALG00000010952	45884			374236		REQU_CHICK	P58268
TIAL1				TIA1 cytotoxic granule-associated RNA binding protein-like 1	G. gallus	ENSGALG00000009427	42956			374274		Q800W3_CHICK	Q800W3
SMARCB1			SWI/SNF related, matrix associated, actin dependent regulator of chromatin, subfamily b, member 1	SWI/SNF related, matrix associated, actin dependent regulator of chromatin, subfamily b, member 1, SWI/SNF-related matrix-associated actin-dependent regulator of chromatin subfamily B member 1, matrix metalloproteinase 11 (stromelysin 3)	G. gallus	ENSGALG00000005983	44496			378892	SWI/SNF related, matrix associated, actin dependent regulator of chromatin, subfamily b, member 1	SNF5_CHICK	Q5ZK40
CBX3			chromobox homolog 3	chromobox homolog 3 (HP1 gamma homolog, Drosophila), chromobox protein (CHCB2), chromobox protein homolog 3	G. gallus	ENSGALG00000011038	19777			395355	chromobox homolog 3 (HP1 gamma homolog, Drosophila)	O93481_CHICK	O93481
SMARCA2			SWI/SNF related, matrix associated, actin dependent regulator of chromatin, subfamily a, member 2	probable global transcription activator SNF2L2	G. gallus	ENSGALG00000010164	178077			396040	SWI/SNF related, matrix associated, actin dependent regulator of chromatin, subfamily a, member 2	Q90755_CHICK	Q90755
HSP90AB1			heat shock protein 90kDa alpha (cytosolic), class B member 1	heat shock 90kDa protein 1, beta, heat shock cognate protein HSP 90-beta, heat shock protein 90 beta, hsp90 beta	G. gallus	ENSGALG00000010175	83427		TPR repeat-binding	396188		HS90B_CHICK	Q04619
RAN			RAN, member RAS oncogene family	GTP-binding nuclear protein Ran, GTPase Ran, RAN, member RAS oncogene family pseudogene 1, ras-like protein TC4, ras-related nuclear protein	G. gallus	ENSGALG00000002569	24427			396193	RAN, member RAS oncogene family	RAN_CHICK	P42558
NCL				nucleolin, protein C23	G. gallus	ENSGALG00000007705	75640	RRM		396201	nucleolin	NUCL_CHICK	P15771		Arg/Gly/Phe-rich, Asp/Glu-rich (acidic)
LMNB1			lamin B1	lamin-B1	G. gallus	ENSGALG00000014692	66530		Nuclear localization signal	396223	lamin B1	LMNB1_CHICK	P14731		Glu-rich (highly acidic; could be involved in chromatin binding)
MYH9			myosin, heavy chain 9, non-muscle	NMMHC II-a, NMMHC-A, NMMHC-IIA, cellular myosin heavy chain, type A, myosin heavy chain 9	G. gallus	ENSGALG00000012533	226503	IQ, Myosin head-like		396469		MYH9_CHICK	P14105, Q9TNS8
SSRP1			structure specific recognition protein 1	FACT complex subunit SSRP1, T160, delta-crystallin enhancer binding protein, facilitates chromatin transcription complex subunit SSRP1, high mobility group 1 protein	G. gallus	ENSGALG00000007520	80026			396509		SSRP1_CHICK	Q04678, Q08780, Q5ZLU3		Arg/Lys-rich (basic), Asp/Glu-rich (acidic), Ser-rich
CELF1			CUGBP, Elav-like family member 1	CELF-1, CUG triplet repeat RNA-binding protein 1, CUG triplet repeat, RNA binding protein 1, CUG-BP- and ETR-3-like factor 1, CUG-BP1	G. gallus	ENSGALG00000008097	52156	RRM		373923		CELF1_CHICK	Q5F3T7, Q8QGX1		Poly-Ala, Ser-rich
ACTB			actin, beta	actin, cytoplasmic 1, beta-actin	G. gallus	ENSGALG00000001381	41737			396526		ACTB_CHICK	P60706, P02570, P70514, P99021, Q11211	3J0S
LGALS3			lectin, galactoside-binding, soluble, 3	galectin-3, lectin, galactoside-binding, soluble, 3 (galectin 3)	G. gallus	ENSGALG00000012173	35484			373917		Q8QGD9_CHICK	Q8QGD9
RBM15B			RNA binding motif protein 15B	RNA binding motif protein 15B, chromosome 3p21.1 gene sequence	G. gallus	ENSGALG00000002372	0			415920	RNA binding motif protein 15B
NUP210			nucleoporin 210kDa	nucleoporin 210kDa	G. gallus	ENSGALG00000005078	0			415977	nucleoporin 210kDa
BRD8			bromodomain containing 8	bromodomain-containing protein 8	G. gallus	ENSGALG00000003177	101162			416219		Q5ZI47_CHICK	Q5ZI47
PKD1				polycystic kidney disease 1 (autosomal dominant), polycystin 1	G. gallus	ENSGALG00000005714	0			416553
XRN1			5'-3' exoribonuclease 1	5'-3' exoribonuclease 1	G. gallus	ENSGALG00000002706	None			424778
SFSWAP			splicing factor, suppressor of white-apricot homolog (Drosophila)	splicing factor, arginine/serine-rich 8 (suppressor-of-white-apricot homolog, Drosophila), splicing factor, suppressor of white-apricot homolog (Drosophila)	G. gallus	ENSGALG00000002487	0			416802	splicing factor, arginine/serine-rich 8 (suppressor-of-white-apricot homolog, Drosophila)
PPP1CC			protein phosphatase 1, catalytic subunit, gamma isozyme	protein phosphatase 1, catalytic subunit, gamma isoform, serine/threonine-protein phosphatase PP1-gamma catalytic subunit	G. gallus	ENSGALG00000004571	37000			416872		Q5ZL39_CHICK	Q5ZL39
COIL				coilin	G. gallus	ENSGALG00000003158	0			417402	coilin
LUC7L2			LUC7-like 2 (S. cerevisiae)	LUC7-like 2	G. gallus	ENSGALG00000011857	47233			417971	LUC7-like 2 (S. cerevisiae)	Q5ZLW7_CHICK	Q5ZLW7
CCT8			chaperonin containing TCP1, subunit 8 (theta)	CCT-theta, T-complex protein 1 subunit theta, TCP-1-theta, chaperonin subunit 8 theta	G. gallus	ENSGALG00000015821	59485			418486	chaperonin containing TCP1, subunit 8 (theta)	TCPQ_CHICK	Q6EE31
DDX27			DEAD (Asp-Glu-Ala-Asp) box polypeptide 27	probable ATP-dependent RNA helicase DDX27	G. gallus	ENSGALG00000006974	85657			419308	DEAD (Asp-Glu-Ala-Asp) box polypeptide 27	Q5ZLD0_CHICK	Q5ZLD0
ATAD3A				ATPase family, AAA domain containing 3A, ATPase family, AAA domain containing 3B	G. gallus	ENSGALG00000001515	0			419412
ARID1A			AT rich interactive domain 1A (SWI-like)	AT rich interactive domain 1A (SWI-like)	G. gallus	ENSGALG00000000360	0			419542	AT rich interactive domain 1A (SWI-like)
MACF1			microtubule-actin crosslinking factor 1	microtubule-actin cross-linking factor 1	G. gallus	ENSGALG00000003693	0			419671
SRSF10			serine/arginine-rich splicing factor 10	FUS interacting protein (serine-arginine rich) 1, FUS interacting protein (serine/arginine-rich) 1, splicing factor, arginine/serine-rich 13A	G. gallus	ENSGALG00000004133	31287			419689		Q5ZMR4_CHICK	Q5ZMR4
SMARCE1				SWI/SNF related, matrix associated, actin dependent regulator of chromatin, subfamily e, member 1	G. gallus	ENSGALG00000003882	46741			420047		F1NCC9_CHICK	F1NCC9
DHX30			DEAH (Asp-Glu-Ala-His) box polypeptide 30	DEAH box protein 30, putative ATP-dependent RNA helicase DHX30	G. gallus	ENSGALG00000005027	137703	DRBM, Helicase ATP-binding, Helicase C-terminal	DEAH box	420376	DEAH (Asp-Glu-Ala-His) box polypeptide 30	DHX30_CHICK	Q5ZI74		Poly-Ala, Poly-Glu, Poly-Pro
VIM				vimentin	G. gallus	ENSGALG00000008677	53142			420519		VIME_CHICK	P09654, Q91023
MIOS			missing oocyte, meiosis regulator, homolog (Drosophila)	missing oocyte, meiosis regulator, homolog (Drosophila)	G. gallus	ENSGALG00000010699	0			420577
TRA2A			transformer 2 alpha homolog (Drosophila)	transformer-2 alpha, transformer-2 protein homolog alpha	G. gallus	ENSGALG00000010973	32411			420618		Q5ZLY6_CHICK	Q5ZLY6
DNAJC13			DnaJ (Hsp40) homolog, subfamily C, member 13	DnaJ (Hsp40) homolog, subfamily C, member 13	G. gallus	ENSGALG00000011678	0			420688	DnaJ (Hsp40) homolog, subfamily C, member 13
NUP153			nucleoporin 153kDa	nucleoporin 153kDa	G. gallus	ENSGALG00000012720	0			420848	nucleoporin 153kDa
SNRNP48			small nuclear ribonucleoprotein 48kDa (U11/U12)	small nuclear ribonucleoprotein 48kDa (U11/U12)	G. gallus		0			420925	chromosome 6 open reading frame 151
LRPPRC			leucine-rich PPR-motif containing	leucine-rich PPR motif-containing protein, mitochondrial	G. gallus		24874			421403	leucine-rich PPR-motif containing	Q5ZIN9_CHICK	Q5ZIN9
SYNE1			spectrin repeat containing, nuclear envelope 1	spectrin repeat containing, nuclear envelope 1	G. gallus	ENSGALG00000013505	0			421640	chromosome 6 open reading frame 98
ARID1B			AT rich interactive domain 1B (SWI1-like)	AT rich interactive domain 1B (SWI1-like)	G. gallus		0			421650	AT rich interactive domain 1B (SWI1-like)
MED12			mediator complex subunit 12	mediator complex subunit 12, mediator of RNA polymerase II transcription, subunit 12 homolog	G. gallus	ENSGALG00000005624	0			422210	mediator of RNA polymerase II transcription, subunit 12 homolog (S. cerevisiae)
SMARCA5			SWI/SNF related, matrix associated, actin dependent regulator of chromatin, subfamily a, member 5	SWI/SNF-related matrix-associated actin-dependent regulator of chromatin subfamily A member 5	G. gallus	ENSGALG00000009913	53922			422457		Q5ZLB7_CHICK	Q5ZLB7
ERH			enhancer of rudimentary homolog (Drosophila)	enhancer of rudimentary homolog	G. gallus	ENSGALG00000017384	12229			423262	enhancer of rudimentary homolog (Drosophila)	Q5ZI09_CHICK	Q5ZI09
PNN			pinin, desmosome associated protein	pinin, desmosome associated protein	G. gallus	ENSGALG00000010167	0			423338	pinin, desmosome associated protein
NOP58			NOP58 ribonucleoprotein homolog (yeast)	NOP58 ribonucleoprotein homolog (yeast), nucleolar protein NOP5/NOP58	G. gallus	ENSGALG00000008454	0			424087
DDX18			DEAD (Asp-Glu-Ala-Asp) box polypeptide 18	DEAD (Asp-Glu-Ala-Asp) box polypeptide 18	G. gallus	ENSGALG00000012147	0			424278	DEAD (Asp-Glu-Ala-Asp) box polypeptide 18
RNPC3			RNA-binding region (RNP1, RRM) containing 3	RNA-binding region (RNP1, RRM) containing 3	G. gallus	ENSGALG00000005162	0			424458	RNA-binding region (RNP1, RRM) containing 3
ZNF326			zinc finger protein 326	DBIRD complex subunit ZNF326, zinc finger protein interacting with mRNPs	G. gallus	ENSGALG00000006113	63541		Bipartite nuclear localization signal	424512	zinc finger protein 326	ZN326_CHICK	Q5ZJ02, F1NCX4		Glu-rich, Gly-rich
ZCCHC10			zinc finger, CCHC domain containing 10	zinc finger, CCHC domain containing 10	G. gallus	ENSGALG00000007137	None			416338
LOC425562				RNA-binding protein 4B-like	G. gallus	ENSGALG00000018992	0			425562
RBM14			RNA binding motif protein 14	RNA binding motif protein 14	G. gallus		0			426080	RNA binding motif protein 14
SMARCD1			SWI/SNF related, matrix associated, actin dependent regulator of chromatin, subfamily d, member 1	SWI/SNF related, matrix associated, actin dependent regulator of chromatin, subfamily d, member 1	G. gallus	ENSGALG00000006209	0			426882	SWI/SNF related, matrix associated, actin dependent regulator of chromatin, subfamily d, member 1
SMARCD2			SWI/SNF related, matrix associated, actin dependent regulator of chromatin, subfamily d, member 2	SWI/SNF related, matrix associated, actin dependent regulator of chromatin, subfamily d, member 2	G. gallus	ENSGALG00000000363	0			428275	SWI/SNF related, matrix associated, actin dependent regulator of chromatin, subfamily d, member 2
CREBBP			CREB binding protein	CREB binding protein, CREB binding protein (Rubinstein-Taybi syndrome)	G. gallus	ENSGALG00000007762	None			416667
TTC14			tetratricopeptide repeat domain 14	tetratricopeptide repeat protein 14	G. gallus	ENSGALG00000008889	90205			424970		Q5ZI98_CHICK	Q5ZI98
KDM1A			lysine (K)-specific demethylase 1A	amine oxidase (flavin containing) domain 2, lysine (K)-specific demethylase 1A	G. gallus	ENSGALG00000000840	None			419571
EXOC5			exocyst complex component 5	SEC10-like 1, exocyst complex component 5	G. gallus	ENSGALG00000012105	81728			423549		Q5F3N2_CHICK	Q5F3N2
TLK1			tousled-like kinase 1	tousled-like kinase 1	G. gallus	ENSGALG00000009569	None			429024
ACTG1				actin, cytoplasmic 2, actin, cytoplasmic type 5, actin, cytoplasmic, type 5, actin, gamma 1 propeptide, gamma-actin	G. gallus	ENSGALG00000001381	41836			415296		ACT5_CHICK	P53478
WDR70			WD repeat domain 70	WD repeat-containing protein 70	G. gallus	ENSGALG00000003708	42226			427444		Q5ZIX6_CHICK	Q5ZIX6
CSNK2A1				CK II, casein kinase II alpha subunit, casein kinase II subunit alpha	G. gallus	ENSGALG00000006197	45191	Protein kinase		432370		CSK21_CHICK	P21868
MSI2			musashi homolog 2 (Drosophila)	musashi homolog 2 (Drosophila)	G. gallus	ENSGALG00000005567	None			417667
SERBP1			SERPINE1 mRNA binding protein 1	plasminogen activator inhibitor 1 RNA-binding protein	G. gallus	ENSGALG00000011229	45535			424706		Q5F3L2_CHICK	Q5F3L2
PRIC285				PPAR-alpha interacting complex protein 285, peroxisomal proliferator-activated receptor A interacting complex 285	G. gallus		None			419265
IMPDH2				IMP (inosine monophosphate) dehydrogenase 2, inosine-5'-monophosphate dehydrogenase 2	G. gallus	ENSGALG00000006910	55559			416058		Q5F4A4_CHICK	Q5F4A4
XPO1			exportin 1 (CRM1 homolog, yeast)	exportin-1	G. gallus	ENSGALG00000004377	123157			421192		F1NVE5_CHICK	F1NVE5
NPM3			nucleophosmin/nucleoplasmin 3	nucleophosmin/nucleoplasmin 3, nucleophosmin/nucleoplasmin, 3	G. gallus	ENSGALG00000007704	None			770430
TP53BP1			tumor protein p53 binding protein 1	tumor protein p53 binding protein 1	G. gallus	ENSGALG00000008521	None			415589
NOP56			NOP56 ribonucleoprotein homolog (yeast)	nucleolar protein 56, nucleolar protein 5A (56kDa with KKE/D repeat)	G. gallus		59833			426574		Q5ZMD0_CHICK	Q5ZMD0
SEC31A			SEC31 homolog A (S. cerevisiae)	SEC31-like 1, SEC31-like protein 1, SEC31-related protein A, protein transport protein Sec31A	G. gallus	ENSGALG00000011165	133470			422597		SC31A_CHICK	Q5F3X8		Pro-rich
HMGB2			high mobility group box 2	HMG-2, high mobility group protein 2, high mobility group protein B2, high-mobility group box 2, non-histone chromosomal protein	G. gallus	ENSGALG00000010745	23828			396482		HMGB2_CHICK	P26584		Asp/Glu-rich (acidic)
MOCOS			molybdenum cofactor sulfurase	molybdenum cofactor sulfurase	G. gallus	ENSGALG00000013149	None			420964
DSP				desmoplakin	G. gallus	ENSGALG00000012790	None			420869
HSPD1			heat shock 60kDa protein 1 (chaperonin)	60 kDa chaperonin, 60 kDa heat shock protein, mitochondrial, CPN60, HSP-60, chaperonin 60	G. gallus	ENSGALG00000008094	60973			424059		CH60_CHICK	Q5ZL72, P84165
H4				germinal histone H4, histone H4-VI	G. gallus	ENSGALG00000023213	11367			417946		H4_CHICK	P62801, P02304, P02305	1EQZ, 1HIO, 1HQ3, 1TZY, 2ARO
PARP1			poly (ADP-ribose) polymerase 1	ADP-ribosyltransferase NAD(+), ADPRT 1, NAD(+) ADP-ribosyltransferase 1, poly (ADP-ribose) polymerase family, member 1, poly [ADP-ribose] polymerase 1	G. gallus	ENSGALG00000009228	113520	BRCT, PARP alpha-helical, PARP catalytic	Nuclear localization signal	396199		PARP1_CHICK	P26446	1A26, 1EFY, 1PAX, 2PAW, 2PAX
RBM27			RNA binding motif protein 27	RNA binding motif protein 27	G. gallus	ENSGALG00000007516	None			416348
EIF3E			eukaryotic translation initiation factor 3, subunit E	eukaryotic translation initiation factor 3 subunit 6, eukaryotic translation initiation factor 3 subunit E, eukaryotic translation initiation factor 3, subunit 6 48kDa	G. gallus	ENSGALG00000016093	52136	PCI		420272		EIF3E_CHICK	Q5ZLA5
PSMD3			proteasome (prosome, macropain) 26S subunit, non-ATPase, 3	26S proteasome non-ATPase regulatory subunit 3	G. gallus	ENSGALG00000022293	59397			426133		Q5ZMD9_CHICK	Q5ZMD9
RALYL			RALY RNA binding protein-like	RNA-binding Raly-like protein	G. gallus	ENSGALG00000015797	None			420203
TARDBP			TAR DNA binding protein	TAR DNA-binding protein 43, TDP-43	G. gallus	ENSGALG00000002906	44590	RRM		419453		TADBP_CHICK	Q5ZLN5		Gly-rich
EIF4A2			eukaryotic translation initiation factor 4A2	ATP-dependent RNA helicase eIF4A-2, eIF-4A-II, eIF4A-II, eukaryotic initiation factor 4A-II, eukaryotic translation initiation factor 4A, isoform 2	G. gallus	ENSGALG00000008684	46371	Helicase ATP-binding, Helicase C-terminal	DEAD box, Q motif	395232		IF4A2_CHICK	Q8JFP1
SMARCD3			SWI/SNF related, matrix associated, actin dependent regulator of chromatin, subfamily d, member 3	SWI/SNF related, matrix associated, actin dependent regulator of chromatin, subfamily d, member 3	G. gallus	ENSGALG00000013049	None			430336
BCAS1			breast carcinoma amplified sequence 1	breast carcinoma amplified sequence 1	G. gallus	ENSGALG00000007796	None			419338
CDC27			cell division cycle 27 homolog (S. cerevisiae)	cell division cycle protein 27 homolog	G. gallus	ENSGALG00000000596	92624			419960		Q5ZK91_CHICK	Q5ZK91
KIAA1429				KIAA1429	G. gallus	ENSGALG00000015965	None			420227
PDS5A			PDS5, regulator of cohesion maintenance, homolog A (S. cerevisiae)	sister chromatid cohesion protein PDS5 homolog A	G. gallus	ENSGALG00000014286	150132			422787		PDS5A_CHICK	Q5F3V3
ZMAT5			zinc finger, matrin type 5	zinc finger, matrin type 5	G. gallus	ENSGALG00000008070	None			417017
EIF2B4			eukaryotic translation initiation factor 2B, subunit 4 delta, 67kDa	eukaryotic translation initiation factor 2B, subunit 4 delta, 67kDa	G. gallus	ENSGALG00000012471	None			425800
TANC1			tetratricopeptide repeat, ankyrin repeat and coiled-coil containing 1	tetratricopeptide repeat, ankyrin repeat and coiled-coil containing 1	G. gallus	ENSGALG00000012570	None			424330
PSMC5			proteasome (prosome, macropain) 26S subunit, ATPase, 5	proteasome (prosome, macropain) 26S subunit, ATPase, 5	G. gallus	ENSGALG00000000349	None			428274
NMI			N-myc (and STAT) interactor	N-myc (and STAT) interactor	G. gallus	ENSGALG00000012480	None			424314
SERPINB14B				gene Y protein, ovalbumin Y, ovalbumin-related protein Y	G. gallus	ENSGALG00000012871	43772			420897		OVALY_CHICK	P01014
KPNA2			karyopherin alpha 2 (RAG cohort 1, importin alpha 1)	importin subunit alpha-2	G. gallus	ENSGALG00000003584	58016			417420		Q5ZMA9_CHICK	Q5ZMA9
NCAPH				non-SMC condensin I complex, subunit H	G. gallus	ENSGALG00000024128	None			768581
GEMIN5			gem (nuclear organelle) associated protein 5	gem (nuclear organelle) associated protein 5	G. gallus	ENSGALG00000003937	None			416254
AGGF1			angiogenic factor with G patch and FHA domains 1	angiogenic factor with G patch and FHA domains 1	G. gallus	ENSGALG00000004311	None			416364
CCT5			chaperonin containing TCP1, subunit 5 (epsilon)	T-complex protein 1 subunit epsilon	G. gallus	ENSGALG00000013041	59715			420930		Q5F411_CHICK	Q5F411
PBRM1			polybromo 1	polybromo 1 protein, protein polybromo-1	G. gallus	ENSGALG00000001590	187055	BAH, Bromo		396074		PB1_CHICK	Q90941	1W4S	Poly-Ala, Poly-Asp, Pro-rich
RAVER2			ribonucleoprotein, PTB-binding 2	ribonucleoprotein, PTB-binding 2	G. gallus	ENSGALG00000011026	None			424694
PAICS			phosphoribosylaminoimidazole carboxylase, phosphoribosylaminoimidazole succinocarboxamide synthetase	AIR carboxylase domain, multifunctional protein ADE2	G. gallus	ENSGALG00000013726	47240			396534		PUR6_CHICK	P38024, P87465
PCP4			Purkinje cell protein 4	Purkinje cell protein 4	G. gallus	ENSGALG00000022819	None			771220
DHX57			DEAH (Asp-Glu-Ala-Asp/His) box polypeptide 57	DEAH (Asp-Glu-Ala-Asp/His) box polypeptide 57	G. gallus	ENSGALG00000014483	None			426560
MCM3			minichromosome maintenance complex component 3	DNA replication licensing factor MCM3, MCM3 minichromosome maintenance deficient 3	G. gallus	ENSGALG00000016676	91251	MCM	Arginine finger	422043		MCM3_CHICK	Q5ZMN2
CCNK			cyclin K	cyclin-K	G. gallus	ENSGALG00000011138	65586			423446		Q5ZL28_CHICK	Q5ZL28
ESRP2			epithelial splicing regulatory protein 2	RNA binding motif protein 35B, RNA-binding motif protein 35B, RNA-binding protein 35B, epithelial splicing regulatory protein 2	G. gallus	ENSGALG00000003374	76947	RRM		415710		ESRP2_CHICK	Q5ZLR4
DNAJA1			DnaJ (Hsp40) homolog, subfamily A, member 1	dnaJ homolog subfamily A member 1	G. gallus	ENSGALG00000023066	44706			427376		Q5ZJV3_CHICK	Q5ZJV3
NUP160				nuclear pore complex protein Nup160	G. gallus		100174			431122		Q5ZMT2_CHICK	Q5ZMT2
GEMIN4				component of gems 4	G. gallus	ENSGALG00000004817	119275			427835		Q5F3G4_CHICK	Q5F3G4
MBNL2			muscleblind-like 2 (Drosophila)	muscleblind-like 2	G. gallus	ENSGALG00000016890	40195			418784		A3F957_CHICK	A3F957
SMARCAD1			SWI/SNF-related, matrix-associated actin-dependent regulator of chromatin, subfamily a, containing DEAD/H box 1	SWI/SNF-related, matrix-associated actin-dependent regulator of chromatin, subfamily a, containing DEAD/H box 1	G. gallus	ENSGALG00000010400	None			422522
RARS			arginyl-tRNA synthetase	argRS, arginine--tRNA ligase, cytoplasmic, arginyl-tRNA synthetase, cytoplasmic	G. gallus	ENSGALG00000001850	75418		"HIGH" region	416168		SYRC_CHICK	Q5ZM11
ADARB1			adenosine deaminase, RNA-specific, B1	RNA-specific adenosine deaminase B1, adenosine deaminase, RNA-specific, B1 (RED1 homolog rat)	G. gallus	ENSGALG00000007527	76660			374087		Q90VZ5_CHICK	Q90VZ5
SPTAN1			spectrin, alpha, non-erythrocytic 1 (alpha-fodrin)	alpha-spectrin, fodrin alpha chain, nonerythroid alpha-spectrin, spectrin alpha chain, brain, spectrin, non-erythroid alpha chain	G. gallus	ENSGALG00000004719	285363	EF-hand, SH3		374234		SPTA2_CHICK	P07751	1AEY, 1AJ3, 1BK2, 1CUN, 1E6G
PHB2			prohibitin 2	prohibitin-2	G. gallus	ENSGALG00000014567	33337			771124		PHB2_CHICK	Q5ZMN3
NOLC1			nucleolar and coiled-body phosphoprotein 1	nucleolar and coiled-body phosphoprotein 1	G. gallus	ENSGALG00000005573	None			423755
PABPC4			poly(A) binding protein, cytoplasmic 4 (inducible form)	poly(A) binding protein, cytoplasmic 4 (inducible form)	G. gallus	ENSGALG00000003800	None			419674
TJP1			tight junction protein 1 (zona occludens 1)	tight junction protein 1 (zona occludens 1)	G. gallus	ENSGALG00000003970	None			415388
USO1			USO1 vesicle docking protein homolog (yeast)	USO1 homolog, vesicle docking protein, general vesicular transport factor p115	G. gallus	ENSGALG00000010878	106158			422575		Q5ZMS9_CHICK	Q5ZMS9
PDIA4			protein disulfide isomerase family A, member 4	protein disulfide-isomerase A4	G. gallus	ENSGALG00000012415	70987			420785		Q5ZK20_CHICK	Q5ZK20
LARP7			La ribonucleoprotein domain family, member 7	La ribonucleoprotein domain family, member 7	G. gallus	ENSGALG00000012048	26872			422690		Q5ZIT4_CHICK	Q5ZIT4
ACSS1			acyl-CoA synthetase short-chain family member 1	acyl-CoA synthetase short-chain family member 1	G. gallus	ENSGALG00000008632	None			416714
COPB2			coatomer protein complex, subunit beta 2 (beta prime)	coatomer protein complex, subunit beta 2 (beta prime)	G. gallus	ENSGALG00000005357	None			424823
KIF23			kinesin family member 23	kinesin-like protein KIF23	G. gallus	ENSGALG00000008095	92188			415567		Q5ZI55_CHICK	Q5ZI55
ACTL6A			actin-like 6A	actin-like 6A	G. gallus	ENSGALG00000009061	None			424975
MAP4			microtubule-associated protein 4	microtubule-associated protein 4	G. gallus		96447			396097		Q98906_CHICK	Q98906
ZNF131			zinc finger protein 131	zinc finger protein 131	G. gallus	ENSGALG00000014859	None			431588
HP1BP3			heterochromatin protein 1, binding protein 3	heterochromatin protein 1-binding protein 3	G. gallus	ENSGALG00000010079	61851	H15		425543		HP1B3_CHICK	Q5ZM33		Glu-rich, Lys-rich
PRIM2			primase, DNA, polypeptide 2 (58kDa)	DNA primase large subunit, DNA primase large subunit, 58kDa, primase, polypeptide 2A, 58kDa	G. gallus	ENSGALG00000016278	58723			421878		Q5ZM06_CHICK	Q5ZM06
MVP			major vault protein	major vault protein	G. gallus	ENSGALG00000000238	93822			420049		MVP_CHICK	Q5ZMI4
DLGAP5			discs, large (Drosophila) homolog-associated protein 5	discs large homolog 7, discs, large (Drosophila) homolog-associated protein 5, discs, large homolog 7	G. gallus		None			423555
HIP1R			huntingtin interacting protein 1 related	huntingtin interacting protein-1-related, huntingtin-interacting protein 1-related protein	G. gallus	ENSGALG00000003790	110202			416836		Q5ZJZ1_CHICK	Q5ZJZ1
LOC770789				similar to titin isoform N2-A	G. gallus		None			770789
RPS16			ribosomal protein S16	ribosomal protein S16	G. gallus	ENSGALG00000010332	None			417871
CCT7			chaperonin containing TCP1, subunit 7 (eta)	CCT-eta, T-complex protein 1 subunit eta, TCP-1-eta	G. gallus	ENSGALG00000016088	60349			428806		TCPH_CHICK	Q5ZJK8, P84166
CSE1L			CSE1 chromosome segregation 1-like (yeast)	CSE1 chromosome segregation 1-like (yeast), CSE1 chromosome segregation 1-like protein	G. gallus	ENSGALG00000004707	None			419212
SAP30BP			SAP30 binding protein	SAP30 binding protein	G. gallus	ENSGALG00000002415	None			417375
USP28			ubiquitin specific peptidase 28	deubiquitinating enzyme 28, ubiquitin carboxyl-terminal hydrolase 28, ubiquitin thioesterase 28, ubiquitin thiolesterase 28, ubiquitin-specific-processing protease 28	G. gallus	ENSGALG00000006969	118747			428246		UBP28_CHICK	Q5ZID5
DDX20			DEAD (Asp-Glu-Ala-Asp) box polypeptide 20	DEAD (Asp-Glu-Ala-Asp) box polypeptide 20	G. gallus	ENSGALG00000001504	74752			419869		Q5F332_CHICK	Q5F332
WAPAL			wings apart-like homolog (Drosophila)	wings apart-like protein homolog	G. gallus	ENSGALG00000001907	None			423608
CCDC47			coiled-coil domain containing 47	coiled-coil domain containing 47	G. gallus	ENSGALG00000000564	None			419958
GATAD2A			GATA zinc finger domain containing 2A	GATA zinc finger domain containing 2A, p66 alpha	G. gallus	ENSGALG00000002928	62032			420109		Q5F328_CHICK	Q5F328
MSH6			mutS homolog 6 (E. coli)	mutS homolog 6 (E. coli)	G. gallus	ENSGALG00000008957	None			421291
DYNC1LI1			dynein, cytoplasmic 1, light intermediate chain 1	DLC-A, LIC57/59, cytoplasmic dynein 1 light intermediate chain 1, dyenin light chain A, dynein light chain A	G. gallus	ENSGALG00000011491	55893			420668		DC1L1_CHICK	Q90828
VCP				transitional endoplasmic reticulum ATPase, valosin-containing protein	G. gallus	ENSGALG00000001986	89325			427410		Q5ZMU9_CHICK	Q5ZMU9
EIF2S3			eukaryotic translation initiation factor 2, subunit 3 gamma, 52kDa	eIF-2-gamma, eukaryotic translation initiation factor 2 subunit 3, eukaryotic translation initiation factor 2 subunit gamma	G. gallus	ENSGALG00000016340	51076			418597		IF2G_CHICK	Q5ZMS3
CDK1			cyclin-dependent kinase 1	cell division control protein 2 homolog, cell division cycle 2, G1 to S and G2 to M, cell division protein kinase 1, cyclin-dependent kinase 1, p34 protein kinase	G. gallus	ENSGALG00000003085	34688	Protein kinase		396252		CDK1_CHICK	P13863
EIF3H			eukaryotic translation initiation factor 3, subunit H	eIF-3-gamma, eIF3 p40 subunit, eukaryotic translation initiation factor 3 subunit 3, eukaryotic translation initiation factor 3 subunit H, eukaryotic translation initiation factor 3, subunit 3 gamma, 40kDa	G. gallus	ENSGALG00000016122	39537	MPN		420288		EIF3H_CHICK	Q5ZLE6
LOC770142				histone H4-like	G. gallus	ENSGALG00000023213	None			770142
AP1G1			adaptor-related protein complex 1, gamma 1 subunit	AP-1 complex subunit gamma-1	G. gallus	ENSGALG00000000848	91463			415880		Q5ZJ83_CHICK	Q5ZJ83
DHX40			DEAH (Asp-Glu-Ala-His) box polypeptide 40	DEAH (Asp-Glu-Ala-His) box polypeptide 40	G. gallus	ENSGALG00000005126	None			772090
MCM2			minichromosome maintenance complex component 2	DNA replication licensing factor MCM2, MCM2 minichromosome maintenance deficient 2, mitotin	G. gallus	ENSGALG00000006037	100351			416027		Q5ZLZ1_CHICK	Q5ZLZ1
WHSC2			Wolf-Hirschhorn syndrome candidate 2	negative elongation factor A	G. gallus	ENSGALG00000015699	58995			422896		Q5F3Y7_CHICK	Q5F3Y7
MED8			mediator complex subunit 8	mediator complex subunit 8	G. gallus	ENSGALG00000009993	None			424565
BAG2			BCL2-associated athanogene 2	BCL2-associated athanogene 2	G. gallus	ENSGALG00000016280	None			421880
KHDRBS3			KH domain containing, RNA binding, signal transduction associated 3	KH domain containing, RNA binding, signal transduction associated 3	G. gallus	ENSGALG00000016203	None			420317
CKMT1A				U-MtCK, acidic-type mitochondrial creatine kinase, creatine kinase U-type, mitochondrial, creatine kinase, ubiquitous mitochondrial, mia-CK	G. gallus	ENSGALG00000008352	47104	Phosphagen kinase C-terminal, Phosphagen kinase N-terminal		374002		KCRU_CHICK	P70079, Q90782
DDB1			damage-specific DNA binding protein 1, 127kDa	DDB p127 subunit, DNA damage-binding protein 1, UV-damaged DNA-binding factor, damage-specific DNA-binding protein 1	G. gallus	ENSGALG00000005202	126955			374050		DDB1_CHICK	Q805F9
DHX36			DEAH (Asp-Glu-Ala-His) box polypeptide 36	DEAH (Asp-Glu-Ala-His) box polypeptide 36	G. gallus	ENSGALG00000010344	None			425032
MCM4			minichromosome maintenance complex component 4	MCM4 minichromosome maintenance deficient 4, minichromosome maintenance complex component 4	G. gallus	ENSGALG00000012915	8466			426764		Q9DEI0_CHICK	Q9DEI0
CSTF1			cleavage stimulation factor, 3' pre-RNA, subunit 1, 50kDa	cleavage stimulation factor subunit 1, cleavage stimulation factor, 3' pre-RNA, subunit 1, 50kDa	G. gallus	ENSGALG00000007757	None			419331
SMCHD1			structural maintenance of chromosomes flexible hinge domain containing 1	structural maintenance of chromosomes flexible hinge domain containing 1	G. gallus	ENSGALG00000014811	None			421057
PSMA7				GPRO-28, proteasome 28 kDa subunit homolog, proteasome subunit alpha type-7	G. gallus	ENSGALG00000005129	28072			395318		PSA7_CHICK	O13268
EEF1A1			eukaryotic translation elongation factor 1 alpha 1	EF-1-alpha-1, EF-Tu, elongation factor 1 alpha, elongation factor 1-alpha 1, elongation factor Tu	G. gallus	ENSGALG00000015917	50139			373963		Q5ZKM2_CHICK	Q5ZKM2
EPRS			glutamyl-prolyl-tRNA synthetase	bifunctional aminoacyl-tRNA synthetase	G. gallus	ENSGALG00000009598	179924			421348		Q5ZJ86_CHICK	Q5ZJ86
KPNA1			karyopherin alpha 1 (importin alpha 5)	importin subunit alpha-1, karyopherin subunit alpha-1	G. gallus	ENSGALG00000014426	60195	IBB	Nuclear localization signal	418271		IMA1_CHICK	Q5ZML1		Poly-Arg
ANAPC1				anaphase promoting complex subunit 1	G. gallus	ENSGALG00000008254	None			421228
EXOC6B			exocyst complex component 6B	SEC15-like 2, exocyst complex component 6B	G. gallus	ENSGALG00000016098	None			422955
SERPINB14				allergen Gal d II, egg albumin, ovalbumin, plakalbumin	G. gallus	ENSGALG00000012869	42881			396058		OVAL_CHICK	P01012, Q804A4, Q90741	1JTI, 1OVA, 1P1Z, 1P4L, 1UHG
EEF1D			eukaryotic translation elongation factor 1 delta (guanine nucleotide exchange protein)	eukaryotic translation elongation factor 1 delta (guanine nucleotide exchange protein)	G. gallus	ENSGALG00000016131	None			769368
NUP35			nucleoporin 35kDa	nucleoporin 35kDa	G. gallus	ENSGALG00000002689	None			423998
ORC3			origin recognition complex, subunit 3	origin recognition complex subunit 3	G. gallus	ENSGALG00000015800	58085			421822		Q5ZJG6_CHICK	Q5ZJG6
FASN			fatty acid synthase	fatty acid synthase, thioesterase	G. gallus	ENSGALG00000002747	274774			396061		F1N8A8_CHICK	F1N8A8
CLK4			CDC-like kinase 4	CDC-like kinase 4	G. gallus	ENSGALG00000006057	None			416295
COPB1			coatomer protein complex, subunit beta 1	beta-COP, beta-coat protein, coatomer subunit beta	G. gallus	ENSGALG00000006015	107121			423063		COPB_CHICK	Q5ZIA5
PRKRIP1			PRKR interacting protein 1 (IL11 inducible)	PRKR-interacting protein 1 homolog, SH2B adaptor protein 2	G. gallus	ENSGALG00000001833	22375			417508		PKRI1_CHICK	Q5ZKU0
CTNND1				catenin delta-1	G. gallus	ENSGALG00000007330	66659			428852		Q5ZJ21_CHICK	Q5ZJ21
DKC1			dyskeratosis congenita 1, dyskerin	H/ACA ribonucleoprotein complex subunit 4, dyskerin	G. gallus	ENSGALG00000005054	58150	PUA		422196		DKC1_CHICK	Q5ZJH9		Poly-Lys
RANBP9			RAN binding protein 9	RAN binding protein 9	G. gallus	ENSGALG00000012696	None			420836
CCT2			chaperonin containing TCP1, subunit 2 (beta)	T-complex protein 1 subunit beta	G. gallus	ENSGALG00000009975	57431			417846		Q5F424_CHICK	Q5F424
CDC73			cell division cycle 73, Paf1/RNA polymerase II complex component, homolog (S. cerevisiae)	cell division cycle protein 73 homolog, parafibromin	G. gallus	ENSGALG00000002469	60698		Nuclear localization signal	424356		CDC73_CHICK	Q5ZLM0		Poly-Ile
KARS			lysyl-tRNA synthetase	lysine--tRNA ligase	G. gallus	ENSGALG00000000907	67918			415885		Q5ZKP8_CHICK	Q5ZKP8
WDHD1			WD repeat and HMG-box DNA binding protein 1	WD repeat and HMG-box DNA binding protein 1	G. gallus	ENSGALG00000012199	None			423558
TKT				transketolase, transketolase (Wernicke-Korsakoff syndrome)	G. gallus	ENSGALG00000005309	None			415991
CDC2L1				cell division cycle 2-like 2 (PITSLRE proteins), cell division protein kinase 11, protein kinase	G. gallus	ENSGALG00000001382	90234			419406		Q91013_CHICK	Q91013
ZCRB1			zinc finger CCHC-type and RNA binding motif 1	zinc finger CCHC-type and RNA binding motif 1	G. gallus	ENSGALG00000009544	None			417791
ACLY			ATP citrate lyase	ATP-citrate lyase, ATP-citrate synthase	G. gallus	ENSGALG00000003475	121132			395373		Q5F3V2_CHICK	Q5F3V2
RPS8			ribosomal protein S8	40S ribosomal protein S8	G. gallus	ENSGALG00000010124	21842			424584		Q6EE57_CHICK	Q6EE57
EEF2			eukaryotic translation elongation factor 2	EF-2, elongation factor 2	G. gallus	ENSGALG00000001830	95378			396325		EF2_CHICK	Q90705
CAMK2G			calcium/calmodulin-dependent protein kinase II gamma	calcium/calmodulin-dependent protein kinase (CaM kinase) II gamma, calcium/calmodulin-dependent protein kinase II gamma	G. gallus		None			423737
PRKDC				DNA-PK catalytic subunit, DNA-dependent protein kinase catalytic subunit	G. gallus	ENSGALG00000012914	472657	FAT, FATC, PI3K/PI4K		395376		PRKDC_CHICK	Q8QGX4, P79791, Q9DEI2
TEX10			testis expressed 10	testis expressed sequence 10, testis-expressed sequence 10 protein homolog	G. gallus	ENSGALG00000013438	105390			420993		TEX10_CHICK	Q5ZM41
INTS7			integrator complex subunit 7	int7, integrator complex subunit 7	G. gallus	ENSGALG00000009843	106531			421374		INT7_CHICK	Q5ZL91		Gln-rich
ZC3H11A			zinc finger CCCH-type containing 11A	zinc finger CCCH domain-containing protein 11A, zinc finger CCCH-type containing 11B	G. gallus	ENSGALG00000000541	79074			421172		ZC11A_CHICK	Q5ZJJ1		Poly-Asp
USP7			ubiquitin specific peptidase 7 (herpes virus-associated)	deubiquitinating enzyme 7, ubiquitin carboxyl-terminal hydrolase 7, ubiquitin specific protease 7, ubiquitin thioesterase 7, ubiquitin-specific-processing protease 7	G. gallus	ENSGALG00000007307	128297	MATH		395126		UBP7_CHICK	Q6U7I1, Q6U7I2, Q6U7I3		Poly-Gln
CHTF18			CTF18, chromosome transmission fidelity factor 18 homolog (S. cerevisiae)	CTF18, chromosome transmission fidelity factor 18 homolog (S. cerevisiae)	G. gallus	ENSGALG00000005308	64736			416531		Q5ZHX0_CHICK	Q5ZHX0
PSMD1			proteasome (prosome, macropain) 26S subunit, non-ATPase, 1	26S proteasome non-ATPase regulatory subunit 1, 26S proteasome regulatory subunit RPN2, 26S proteasome regulatory subunit S1, proteasome 26S non-ATPase subunit 1	G. gallus	ENSGALG00000007664	106063			424926		PSMD1_CHICK	Q5F418		Poly-Glu
NCAPH2			non-SMC condensin II complex, subunit H2	kleisin beta, non-SMC condensin II complex, subunit H2	G. gallus	ENSGALG00000013811	None			426276
RRP12			ribosomal RNA processing 12 homolog (S. cerevisiae)	RRP12-like protein	G. gallus	ENSGALG00000007603	144053			423845		RRP12_CHICK	Q5ZKD5		Glu-rich
PSMB1			proteasome (prosome, macropain) subunit, beta type, 1	proteasome subunit beta type-1, proteasome subunit beta-type	G. gallus	ENSGALG00000011174	25985			421551		Q6JLB2_CHICK	Q6JLB2
C5H11orf2			chromosome 5 open reading frame, human C11orf2	protein fat-free homolog	G. gallus	ENSGALG00000004166	86059			422984		FFR_CHICK	Q5ZJ25
CCT4			chaperonin containing TCP1, subunit 4 (delta)	T-complex protein 1 delta subunit, T-complex protein 1 subunit delta	G. gallus	ENSGALG00000008812	57737			395414		Q9I8D6_CHICK	Q9I8D6
NCAPG			non-SMC condensin I complex, subunit G	non-SMC condensin I complex, subunit G	G. gallus	ENSGALG00000014425	None			422822
SMC3			structural maintenance of chromosomes 3	chondroitin sulfate proteoglycan 6 (bamacan), cohesin complex subunit, structural maintenance of chromosomes protein 3	G. gallus	ENSGALG00000008585	141570			395188		Q8AWB8_CHICK	Q8AWB8
TRIM24			tripartite motif containing 24	tripartite motif containing 24, tripartite motif-containing 24	G. gallus	ENSGALG00000012823	None			418106
EXOSC3			exosome component 3	exosome complex exonuclease RRP40	G. gallus	ENSGALG00000002426	None			423626
G3BP2			GTPase activating protein (SH3 domain) binding protein 2	GTPase activating protein (SH3 domain) binding protein 2	G. gallus	ENSGALG00000010882	None			422576
BHLHE40			basic helix-loop-helix family, member e40	basic helix-loop-helix domain containing, class B, 2, basic helix-loop-helix family, member e40	G. gallus	ENSGALG00000008308	None			416108
ASH2L			ash2 (absent, small, or homeotic)-like (Drosophila)	set1/Ash2 histone methyltransferase complex subunit ASH2	G. gallus	ENSGALG00000003233	67072			426774		Q5ZIL1_CHICK	Q5ZIL1
NIPBL				Nipped-B homolog (Drosophila)	G. gallus	ENSGALG00000003605	None			427439
CAND1			cullin-associated and neddylation-dissociated 1	cullin-associated and neddylation-dissociated 1	G. gallus	ENSGALG00000009899	None			417837
SPTBN1			spectrin, beta, non-erythrocytic 1	spectrin beta chain, brain 1	G. gallus	ENSGALG00000008156	None			421216
PSMC3			proteasome (prosome, macropain) 26S subunit, ATPase, 3	26S protease regulatory subunit 6A	G. gallus	ENSGALG00000008108	47198			423182		Q5ZIT7_CHICK	Q5ZIT7
DSG4			desmoglein 4	desmoglein 4	G. gallus		None			428528
ATP5I			ATP synthase, H+ transporting, mitochondrial Fo complex, subunit E	ATP synthase subunit e, mitochondrial, ATP synthase, H+ transporting, mitochondrial F0 complex, subunit E, progesterone receptor binding protein	G. gallus	ENSGALG00000015372	8339			769146		Q9YH14_CHICK	Q9YH14
CRIPT			cysteine-rich PDZ-binding protein	cysteine-rich PDZ-binding protein, cysteine-rich interactor of PDZ three, cysteine-rich interactor of PDZ3, postsynaptic protein CRIPT	G. gallus	ENSGALG00000010014	11256			421412		CRIPT_CHICK	Q5ZKB6
ARCN1			archain 1	coatomer subunit delta, delta-COP, delta-coat protein	G. gallus	ENSGALG00000007430	57170	MHD		770561		COPD_CHICK	Q5ZL57
CASKIN1			CASK interacting protein 1	CASK interacting protein 1	G. gallus		None			416556
XRCC5			X-ray repair complementing defective repair in Chinese hamster cells 5 (double-strand-break rejoining)	X-ray repair complementing defective repair in Chinese hamster cells 5 (double-strand-break rejoining), X-ray repair complementing defective repair in Chinese hamster cells 5 (double-strand-break rejoining; Ku autoantigen, 80kDa)	G. gallus	ENSGALG00000011492	None			424222
PSMA3			proteasome (prosome, macropain) subunit, alpha type, 3	proteasome subunit alpha type-3	G. gallus	ENSGALG00000012039	28481			423542		Q5ZLI2_CHICK	Q5ZLI2
CHAF1B			chromatin assembly factor 1, subunit B (p60)	CAF-1 subunit B, CAF-I 60 kDa subunit, CAF-Ip60, chromatin assembly factor 1 subunit B, chromatin assembly factor I p60 subunit	G. gallus	ENSGALG00000016042	62578			418514		CAF1B_CHICK	Q5R1S9, Q5ZLM9
BEND3			BEN domain containing 3	BEN domain containing 3	G. gallus	ENSGALG00000015314	None			421778
GPATCH8			G patch domain containing 8	G patch domain containing 8	G. gallus	ENSGALG00000014388	None			426522
CTNNB1			catenin (cadherin-associated protein), beta 1, 88kDa	beta catenin, catenin beta-1	G. gallus	ENSGALG00000011905	85439			395964		O42486_CHICK	O42486
ZMYM3			zinc finger, MYM-type 3	zinc finger protein 261, zinc finger, MYM-type 3	G. gallus	ENSGALG00000005533	None			422209
QKI			quaking homolog, KH domain RNA binding (mouse)	RNA binding/signal transduction protein QkI-2, homolog of mouse quaking QKI (KH domain RNA binding protein), protein quaking	G. gallus	ENSGALG00000011555	37570	KH	SH3-binding	374204		QKI_CHICK	Q9YH18, Q9PST2, Q9YH19, Q9YH20
CDKL5			cyclin-dependent kinase-like 5	cyclin-dependent kinase-like 5	G. gallus	ENSGALG00000016529	None			428001
EIF2AK4			eukaryotic translation initiation factor 2 alpha kinase 4	eukaryotic translation initiation factor 2 alpha kinase 4	G. gallus	ENSGALG00000009611	None			423285
GTF3C3			general transcription factor IIIC, polypeptide 3, 102kDa	general transcription factor 3C polypeptide 3	G. gallus	ENSGALG00000007958	103489			424052		Q5ZLU5_CHICK	Q5ZLU5
SUMO3				SUMO-3, small ubiquitin-related modifier 3	G. gallus	ENSGALG00000020973	10711	Ubiquitin-like		770553		SUMO3_CHICK	Q5ZHQ1
HSPH1			heat shock 105kDa/110kDa protein 1	heat shock 105kDa	G. gallus	ENSGALG00000017077	None			418917
ZNF828			zinc finger protein 828	zinc finger protein 828	G. gallus		None			418733
FLNB				filamin B, beta (actin binding protein 278), filamin-B, retina filamin	G. gallus	ENSGALG00000005678	275872			378913		Q90574_CHICK	Q90574
PALLD			palladin, cytoskeletal associated protein	actin-associated protein palladin, involved in cytoskeletal assembly, palladin, cytoskeletal associated protein	G. gallus		None			422428
RACGAP1			Rac GTPase activating protein 1	Rac GTPase activating protein 1, Rac GTPase-activating protein 1	G. gallus	ENSGALG00000006271	None			426884
KIF4A			kinesin family member 4A	chromokinesin, chromosome-associated kinesin KIF4	G. gallus	ENSGALG00000004195	138924	Kinesin-motor		395823		KIF4_CHICK	Q90640, Q90608
NUP54			nucleoporin 54kDa	nucleoporin 54kDa	G. gallus	ENSGALG00000011506	None			422639
AP2B1			adaptor-related protein complex 2, beta 1 subunit	adaptor-related protein complex 2, beta 1 subunit	G. gallus	ENSGALG00000002140	None			417525
C10H15orf44			chromosome 10 open reading frame, human C15orf44	UPF0464 protein C15orf44 homolog	G. gallus	ENSGALG00000007491	57533	VWFA		415540		CO044_CHICK	Q5ZK21
PRKCH			protein kinase C, eta	protein kinase C, eta	G. gallus	ENSGALG00000011889	None			423518
PPIB			peptidylprolyl isomerase B (cyclophilin B)	PPIase B, S-cyclophilin, SCYLP, cyclophilin B, peptidyl-prolyl cis-trans isomerase B	G. gallus	ENSGALG00000002210	22413	PPIase cyclophilin-type	Prevents secretion from ER	396447		PPIB_CHICK	P24367
MAP1B			microtubule-associated protein 1B	claustrin, microtubule-associated protein 1B	G. gallus	ENSGALG00000014999	117113			396174		Q90784_CHICK	Q90784
TUBB6				beta-5 tubulin, beta-tubulin class-V, tubulin beta-5 chain	G. gallus	ENSGALG00000013855	49971			421037		TBB5_CHICK	P09653
NUP93			nucleoporin 93kDa	nuclear pore complex protein Nup93	G. gallus	ENSGALG00000003010	56936			415693		Q5F386_CHICK	Q5F386
ATRX			alpha thalassemia/mental retardation syndrome X-linked	alpha thalassemia/mental retardation syndrome X-linked, transcriptional regulator ATRX	G. gallus		None			422331
SERPINBP1				serpin peptidase inhibitor, clade B (ovalbumin) pseudogene 1, serpin peptidase inhibitor, clade B (ovalbumin), member 11	G. gallus	ENSGALG00000019551	26291			420898		OVALX_CHICK	P01013
CPS1			carbamoyl-phosphate synthase 1, mitochondrial	carbamoyl phosphate synthetase 1, carbamoyl-phosphate synthase [ammonia], mitochondrial, carbamoyl-phosphate synthetase 1, mitochondrial, carbamyl phosphate synthetase 1	G. gallus	ENSGALG00000002944	158338			428994		Q5KTI9_CHICK	Q5KTI9
CLTC			clathrin, heavy chain (Hc)	clathrin heavy chain 1, clathrin heavy-chain, clathrin, heavy polypeptide (Hc)	G. gallus	ENSGALG00000005139	191600			395272		Q8UUR1_CHICK	Q8UUR1
POLR3C			polymerase (RNA) III (DNA directed) polypeptide C (62kD)	polymerase (RNA) III (DNA directed) polypeptide C (62kD)	G. gallus	ENSGALG00000022606	None			776505
GTF3C5			general transcription factor IIIC, polypeptide 5, 63kDa	general transcription factor 3C polypeptide 5	G. gallus	ENSGALG00000003441	36653			417164		Q5ZM04_CHICK	Q5ZM04
TFRC				TR, tfR, tfR1, transferrin receptor protein 1, trfr	G. gallus	ENSGALG00000007485	85659	Cytoplasmic, Extracellular, PA	Cell attachment site, Endocytosis signal	396191		TFR1_CHICK	Q90997
LOC770079				histone H4-like	G. gallus	ENSGALG00000023213	None			770079
TUBA4A			tubulin, alpha 4a	alpha 4 tubulin, tubulin alpha-4 chain, tubulin, alpha 4a, tubulin, alpha 8	G. gallus	ENSGALG00000013056	35936			418166		TBA4_CHICK	P09643
GATAD2B			GATA zinc finger domain containing 2B	GATA zinc finger domain containing 2B	G. gallus	ENSGALG00000018607	None			426098
RIF1			RAP1 interacting factor homolog (yeast)	RAP1 interacting factor homolog (yeast)	G. gallus	ENSGALG00000012484	None			424316
PDIA3			protein disulfide isomerase family A, member 3	1,25D3-MARRS protein, 1,25D3-membrane-associated, rapid-response steroid-binding protein, ER protein 57, endoplasmic reticulum resident protein 57, glucose regulated protein, 58kDa	G. gallus	ENSGALG00000008348	56182	Thioredoxin	Prevents secretion from ER	373899		PDIA3_CHICK	Q8JG64
TOE1			target of EGR1, member 1 (nuclear)	target of EGR1, member 1 (nuclear)	G. gallus	ENSGALG00000010228	None			424595
USP42			ubiquitin specific peptidase 42	ubiquitin specific peptidase 42	G. gallus		None			416431
PFKL				phosphofructokinase, liver	G. gallus	ENSGALG00000006543	None			769850
PSMD7			proteasome (prosome, macropain) 26S subunit, non-ATPase, 7	proteasome (prosome, macropain) 26S subunit, non-ATPase, 7, proteasome (prosome, macropain) 26S subunit, non-ATPase, 7 (Mov34 homolog)	G. gallus	ENSGALG00000000707	36904			415869		Q5ZL99_CHICK	Q5ZL99
PSKH1			protein serine kinase H1	protein serine kinase H1	G. gallus	ENSGALG00000001647	None			415658
SNCA			synuclein, alpha (non A4 component of amyloid precursor)	alpha-synuclein	G. gallus	ENSGALG00000010379	15041			395393		Q9I9H1_CHICK	Q9I9H1
PDCD6			programmed cell death 6	programmed cell death 6	G. gallus	ENSGALG00000013402	None			420988
NUP133			nucleoporin 133kDa	nucleoporin 133kDa	G. gallus	ENSGALG00000011091	None			421535
ZBTB7A			zinc finger and BTB domain containing 7A	cLRF, leukemia/lymphoma related factor cLRF, leukemia/lymphoma-related factor, zinc finger and BTB domain-containing protein 7A	G. gallus		59842	BTB		395411		ZBT7A_CHICK	O93567		Poly-Ala, Poly-Glu
SMC4			structural maintenance of chromosomes 4	SMC4 structural maintenance of chromosomes 4-like 1, condensin complex subunit, structural maintenance of chromosomes protein 4	G. gallus	ENSGALG00000009553	145856			395189		Q8AWB9_CHICK	Q8AWB9
GPATCH3			G patch domain containing 3	G patch domain containing 3	G. gallus	ENSGALG00000000881	None			419577
CSNK2A2			casein kinase 2, alpha prime polypeptide	CK II, casein kinase II subunit alpha', casein kinase II, alpha' subunit	G. gallus	ENSGALG00000000889	41246	Protein kinase		415626		CSK22_CHICK	P21869
FAM98B			family with sequence similarity 98, member B	family with sequence similarity 98, member B	G. gallus	ENSGALG00000009744	None			423291
PFKM			phosphofructokinase, muscle	6-phosphofructokinase, muscle type	G. gallus	ENSGALG00000013275	83925			374064		Q90YA3_CHICK	Q90YA3
MSH2			mutS homolog 2, colon cancer, nonpolyposis type 1 (E. coli)	mutS homolog 2, colon cancer, nonpolyposis type 1 (E. coli)	G. gallus	ENSGALG00000008962	96214			378799		Q76FQ4_CHICK	Q76FQ4
STAG2				stromal antigen 2	G. gallus		None			422360
EEF1E1			eukaryotic translation elongation factor 1 epsilon 1	eukaryotic translation elongation factor 1 epsilon 1	G. gallus	ENSGALG00000012781	None			420865
EXOC4			exocyst complex component 4	SEC8-like 1, exocyst complex component 4	G. gallus	ENSGALG00000008477	111121			416700		E1BUN2_CHICK	E1BUN2
SETDB1			SET domain, bifurcated 1	SET domain, bifurcated 1	G. gallus	ENSGALG00000024051	15763			395847		Q91954_CHICK	Q91954
NCAPG2			non-SMC condensin II complex, subunit G2	condensin-2 complex subunit G2, family with sequence similarity 62 (C2 domain containing) member B	G. gallus	ENSGALG00000006525	33921			420451		Q5F348_CHICK	Q5F348
MCM6			minichromosome maintenance complex component 6	DNA replication licensing factor MCM6, MCM6 minichromosome maintenance deficient 6 (MIS5 homolog, S. pombe), minichromosome maintenance deficient 6 homolog	G. gallus	ENSGALG00000012348	103500			424295		Q5ZKB2_CHICK	Q5ZKB2
CIR1				CBF1 interacting corepressor, CBF1-interacting corepressor, corepressor interacting with RBPJ 1	G. gallus	ENSGALG00000014409	53378		Nuclear localization signal	426529		CIR1_CHICK	Q5ZI03		Arg/Ser-rich (RS domain), Lys/Ser-rich
DDX19B				ATP-dependent RNA helicase DDX19B, DEAD (Asp-Glu-Ala-As) box polypeptide 19B	G. gallus	ENSGALG00000010235	53902			426504		Q5ZMC1_CHICK	Q5ZMC1
ANAPC5			anaphase promoting complex subunit 5	APC5, anaphase-promoting complex subunit 5, cyclosome subunit 5	G. gallus	ENSGALG00000004179	85306			416842		APC5_CHICK	Q5ZKK3
SMEK1			SMEK homolog 1, suppressor of mek1 (Dictyostelium)	SMEK homolog 1, suppressor of mek1 (Dictyostelium)	G. gallus	ENSGALG00000010734	None			423411
HSPB1			heat shock 27kDa protein 1	25 kDa IAP, HSP 25, HSP 27, actin polymerization inhibitor, heat shock 25 kDa protein	G. gallus	ENSGALG00000001926	21672			396227		HSPB1_CHICK	Q00649
RBM45			RNA binding motif protein 45	RNA-binding protein 45	G. gallus	ENSGALG00000009202	56350			424132		Q5ZK78_CHICK	Q5ZK78
GTF3C4			general transcription factor IIIC, polypeptide 4, 90kDa	general transcription factor IIIC, polypeptide 4, 90kDa	G. gallus		None			417167
NUP205			nucleoporin 205kDa	nucleoporin 205kDa	G. gallus	ENSGALG00000011662	None			417935
PSME3				PA28g, PA28gamma, activator of multicatalytic protease subunit 3, proteasome activator 28 subunit gamma, proteasome activator complex subunit 3	G. gallus	ENSGALG00000002937	29481			420017		PSME3_CHICK	Q5F3J5, P84176, Q5ZLM3
NSUN2			NOP2/Sun domain family, member 2	NOL1/NOP2/Sun domain family, member 2, tRNA (cytosine(34)-C(5))-methyltransferase, tRNA (cytosine-5-)-methyltransferase NSUN2	G. gallus	ENSGALG00000013064	90845			420938		NSUN2_CHICK	Q5ZLV4
FANCI			Fanconi anemia, complementation group I	Fanconi anemia, complementation group I	G. gallus	ENSGALG00000006658	149289			415491		B0I564_CHICK	B0I564
MTA1			metastasis associated 1	metastasis-associated protein MTA1	G. gallus	ENSGALG00000002803	71173			429060		Q5ZKS4_CHICK	Q5ZKS4
IARS			isoleucyl-tRNA synthetase	isoleucine-tRNA synthetase, isoleucyl-tRNA synthetase	G. gallus	ENSGALG00000004813	None			415957
KANSL3			KAT8 regulatory NSL complex subunit 3	KAT8 regulatory NSL complex subunit 3	G. gallus	ENSGALG00000014540	None			426585
KIAA1524				protein CIP2A homolog	G. gallus	ENSGALG00000015360	101760			418410		CIP2A_CHICK	Q5ZMJ7
RIMS1			regulating synaptic membrane exocytosis 1	regulating synaptic membrane exocytosis 1	G. gallus	ENSGALG00000015944	None			421867
ANAPC7			anaphase promoting complex subunit 7	anaphase promoting complex subunit 7	G. gallus	ENSGALG00000003826	None			416838
SRP68			signal recognition particle 68kDa	signal recognition particle 68 kDa protein	G. gallus	ENSGALG00000002062	68818			417363		Q5ZJ33_CHICK	Q5ZJ33
HNRPLL			heterogeneous nuclear ribonucleoprotein L-like	heterogeneous nuclear ribonucleoprotein L-like	G. gallus	ENSGALG00000008504	None			416702
PSMC1			proteasome (prosome, macropain) 26S subunit, ATPase, 1	26S ATPase complex subunit 4, 26S protease regulatory subunit 4, 26S proteasome AAA-ATPase subunit RPT2, P26s4, proteasome 26S subunit ATPase 1	G. gallus	ENSGALG00000010675	49204			395804		PRS4_CHICK	Q90732
SRP19			signal recognition particle 19kDa	signal recognition particle 19kDa	G. gallus	ENSGALG00000000218	None			770061
IQGAP1			IQ motif containing GTPase activating protein 1	IQ motif containing GTPase activating protein 1	G. gallus	ENSGALG00000008600	None			415591
ZC3HAV1			zinc finger CCCH-type, antiviral 1	zinc finger CCCH-type antiviral protein 1, zinc finger antiviral protein	G. gallus	ENSGALG00000013911	81658			426315		Q5F3B3_CHICK	Q5F3B3
RAD50			RAD50 homolog (S. cerevisiae)	RAD50 homolog (S. cerevisiae)	G. gallus	ENSGALG00000006794	145643			416329		Q5W4T6_CHICK	Q5W4T6
LDHA				L-lactate dehydrogenase A chain, LDH-A	G. gallus	ENSGALG00000006300	36514			396221		LDHA_CHICK	P00340
COPG			coatomer protein complex, subunit gamma	coatomer subunit gamma	G. gallus	ENSGALG00000005869	97602			416014		Q5F402_CHICK	Q5F402
HDAC2			histone deacetylase 2	HD2, histone deacetylase 2, histone deacetylase-2	G. gallus	ENSGALG00000014991	55153			395635		HDAC2_CHICK	P56519		Poly-Gly
SNRNP35			small nuclear ribonucleoprotein 35kDa (U11/U12)	U1-snRNP binding protein homolog, U11/U12 snRNP 35K, small nuclear ribonucleoprotein 35kDa (U11/U12)	G. gallus	ENSGALG00000003318	None			416823
KHDRBS1			KH domain containing, RNA binding, signal transduction associated 1	KH domain-containing, RNA-binding, signal transduction-associated protein 1, sam68, src-associated in mitosis 68 kDa protein	G. gallus	ENSGALG00000003272	46504	KH		374071		KHDR1_CHICK	Q8UUW7		Pro-rich
PHAX			phosphorylated adaptor for RNA export	RNA U small nuclear RNA export adapter protein, RNA U, small nuclear RNA export adaptor (phosphorylation regulated), phosphorylated adapter RNA export protein	G. gallus	ENSGALG00000014691	45393			427124		PHAX_CHICK	Q5ZLY0
RNF20			ring finger protein 20	BRE1-A, E3 ubiquitin-protein ligase BRE1A	G. gallus	ENSGALG00000015548	114808			427310		BRE1A_CHICK	Q5ZLS3
RBBP5			retinoblastoma binding protein 5	retinoblastoma-binding protein 5	G. gallus	ENSGALG00000000668	59188			419826		Q5ZLX3_CHICK	Q5ZLX3
NUP98			nucleoporin 98kDa	nucleoporin 98kDa	G. gallus	ENSGALG00000013552	None			430616
TTI1			Tel2 interacting protein 1 homolog (S. pombe)	TEL2-interacting protein 1 homolog	G. gallus	ENSGALG00000006791	59815			419296		Q5F3K6_CHICK	Q5F3K6
SQSTM1			sequestosome 1	sequestosome 1	G. gallus	ENSGALG00000005906	None			770805
SLTM			SAFB-like, transcription modulator	SAFB-like, transcription modulator	G. gallus	ENSGALG00000004192	None			415401
EP300			E1A binding protein p300	E1A binding protein p300	G. gallus	ENSGALG00000011992	None			418000
PSMD11			proteasome (prosome, macropain) 26S subunit, non-ATPase, 11	proteasome (prosome, macropain) 26S subunit, non-ATPase, 11	G. gallus	ENSGALG00000024112	None			430878
TRRAP			transformation/transcription domain-associated protein	transformation/transcription domain-associated protein	G. gallus	ENSGALG00000003596	None			416440
PSMD14			proteasome (prosome, macropain) 26S subunit, non-ATPase, 14	26S proteasome non-ATPase regulatory subunit 14, 26S proteasome-associated pad1 homolog	G. gallus	ENSGALG00000011128	16631			424189		Q5ZJ35_CHICK	Q5ZJ35
PSMD2			proteasome (prosome, macropain) 26S subunit, non-ATPase, 2	26S proteasome non-ATPase regulatory subunit 2, proteasome 26S non-ATPase subunit 2	G. gallus	ENSGALG00000006294	99998			425294		Q5ZLU4_CHICK	Q5ZLU4
SRP72			signal recognition particle 72kDa	signal recognition particle 72 kDa protein	G. gallus	ENSGALG00000011403	74485			422626		Q5ZKZ5_CHICK	Q5ZKZ5
ANXA2				PAP-IV, annexin A2, annexin II, annexin-2, calpactin I heavy chain	G. gallus	ENSGALG00000003770	38640			396297		ANXA2_CHICK	P17785	1BT6
EIF2B5			eukaryotic translation initiation factor 2B, subunit 5 epsilon, 82kDa	eukaryotic translation initiation factor 2B, subunit 5 epsilon, 82kDa	G. gallus	ENSGALG00000008376	None			424948
CAST				calpastatin	G. gallus	ENSGALG00000014682	81445			427121		B6V3I0_CHICK	B6V3I0
INTS4				integrator complex subunit 4	G. gallus	ENSGALG00000000091	None			419028
CCT6A				CCT-zeta, T-complex protein 1 subunit zeta, TCP-1-zeta	G. gallus	ENSGALG00000002448	57645			417541		TCPZ_CHICK	Q5ZJ54, P84164
ARID2			AT rich interactive domain 2 (ARID, RFX-like)	AT rich interactive domain 2 (ARID, RFX-like)	G. gallus	ENSGALG00000009665	None			417804
POLR2E			polymerase (RNA) II (DNA directed) polypeptide E, 25kDa	DNA directed RNA polymerase II polypeptide E, polymerase (RNA) II (DNA directed) polypeptide E, 25kDa	G. gallus	ENSGALG00000002591	None			420103
HNRPDL			heterogeneous nuclear ribonucleoprotein D-like	heterogeneous nuclear ribonucleoprotein D-like, hnRNP D-like, hnRNP-DL, hnRPD-like protein	G. gallus	ENSGALG00000023199	33444	RRM		422601		HNRDL_CHICK	Q5ZI72		Gly-rich, Poly-Gln, Tyr-rich
RBBP6			retinoblastoma binding protein 6	retinoblastoma binding protein 6	G. gallus	ENSGALG00000006043	None			416569
PCNP			PEST proteolytic signal containing nuclear protein	PEST proteolytic signal-containing nuclear protein	G. gallus	ENSGALG00000015330	19131			418398		Q5ZLV1_CHICK	Q5ZLV1
ABCF2			ATP-binding cassette, sub-family F (GCN20), member 2	ATP-binding cassette sub-family F member 2	G. gallus	ENSGALG00000013354	71244			426038		Q5ZM62_CHICK	Q5ZM62
SCAF11			SR-related CTD-associated factor 11	SFRS2-interacting protein, serine/arginine-rich splicing factor 2, interacting protein, splicing factor, arginine/serine-rich 2, interacting protein	G. gallus	ENSGALG00000009672	None			417805
SMN				survival of motor neuron	G. gallus	ENSGALG00000002430	29207			374025		Q98SU9_CHICK	Q98SU9
LOC770005				histone H4-like	G. gallus	ENSGALG00000023213	None			770005
ELMO2			engulfment and cell motility 2	engulfment and cell motility 2	G. gallus	ENSGALG00000007246	None			419307
RFC3			replication factor C (activator 1) 3, 38kDa	replication factor C subunit 3	G. gallus	ENSGALG00000017064	40340			418907		Q5ZJP0_CHICK	Q5ZJP0
WDR5				WD repeat-containing protein 5	G. gallus	ENSGALG00000002659	36565			417144		Q5ZJE6_CHICK	Q5ZJE6
CCDC75			coiled-coil domain containing 75	coiled-coil domain containing 75	G. gallus	ENSGALG00000010561	None			421468
BRPF3			bromodomain and PHD finger containing, 3	bromodomain and PHD finger containing, 3	G. gallus	ENSGALG00000000776	None			421182
MED23			mediator complex subunit 23	cofactor required for Sp1 transcriptional activation, subunit 3, 130kDa, mediator complex subunit 23, mediator complex subunit n23	G. gallus	ENSGALG00000002787	None			426927
ARPC4			actin related protein 2/3 complex, subunit 4, 20kDa	actin-related protein 2/3 complex subunit 4	G. gallus	ENSGALG00000006691	None			416051
RAD21			RAD21 homolog (S. pombe)	double-strand-break repair protein rad21 homolog	G. gallus	ENSGALG00000016119	72051			420286		Q5ZLK3_CHICK	Q5ZLK3
ITPRIP			inositol 1,4,5-trisphosphate receptor interacting protein	inositol 1,4,5-trisphosphate receptor interacting protein	G. gallus	ENSGALG00000008412	None			428979
PSMA6			proteasome (prosome, macropain) subunit, alpha type, 6	proteasome (prosome, macropain) subunit, alpha type, 6	G. gallus	ENSGALG00000010060	None			423326
NCAPD3			non-SMC condensin II complex, subunit D3	non-SMC condensin II complex, subunit D3	G. gallus	ENSGALG00000001491	None			419737
EEF1A2			eukaryotic translation elongation factor 1 alpha 2	eukaryotic translation elongation factor 1 alpha 2	G. gallus	ENSGALG00000005843	None			419244
FNBP4			formin binding protein 4	formin binding protein 4	G. gallus	ENSGALG00000014598	None			426631
NUP107			nucleoporin 107kDa	nucleoporin 107kDa	G. gallus	ENSGALG00000009934	None			417841
TCP1			t-complex 1	T-complex protein 1 subunit alpha	G. gallus	ENSGALG00000011637	60467			421586		Q5ZMG9_CHICK	Q5ZMG9
RANBP2				RAN binding protein 2	G. gallus		None			418730
RBBP4			retinoblastoma binding protein 4	CAF-1 subunit C, CAF-I 48 kDa subunit, CAF-I p48, RBBP-4, chCAF-1 p48	G. gallus	ENSGALG00000003522	47607			395658		RBBP4_CHICK	Q9W7I5
ZNF346			zinc finger protein 346	zinc finger protein 346	G. gallus	ENSGALG00000001144	None			416144
DYNC1I2			dynein, cytoplasmic 1, intermediate chain 2	cytoplasmic dynein 1 intermediate chain 2, dynein, cytoplasmic, intermediate polypeptide 2	G. gallus	ENSGALG00000009551	68098			424151		Q5ZK94_CHICK	Q5ZK94
UBE2O			ubiquitin-conjugating enzyme E2O	ubiquitin-conjugating enzyme E2O	G. gallus	ENSGALG00000001971	None			417359
ANAPC2			anaphase promoting complex subunit 2	anaphase promoting complex subunit 2	G. gallus	ENSGALG00000008625	None			417258
MYPN				myopalladin	G. gallus	ENSGALG00000003925	None			423684
KIAA0907				UPF0469 protein KIAA0907 homolog, nuclear ribonucleoprotein K homology domain protein	G. gallus	ENSGALG00000014652	65051			425070		K0907_CHICK	Q5ZL54		Pro-rich
KIF11			kinesin family member 11	kinesin-like protein KIF11	G. gallus	ENSGALG00000006790	119956			423809		Q5ZMS0_CHICK	Q5ZMS0
MRE11A			MRE11 meiotic recombination 11 homolog A (S. cerevisiae)	double-strand break repair protein MRE11	G. gallus	ENSGALG00000017211	80024			395555		MRE11_CHICK	Q9IAM7
EZR				ezrin, villin 2 (ezrin)	G. gallus	ENSGALG00000013742	69367			395701		Q9YGW6_CHICK	Q9YGW6
CELF2			CUGBP, Elav-like family member 2	CELF-2, CUG triplet repeat RNA-binding protein 2, CUG triplet repeat, RNA binding protein 2, CUG-BP- and ETR-3-like factor 2, CUG-BP2	G. gallus	ENSGALG00000006713	51581	RRM		374111		CELF2_CHICK	Q7T2T1, Q7T2T0		Ala-rich
RNF213			ring finger protein 213	ring finger protein 213	G. gallus		None			422080
CKAP5			cytoskeleton associated protein 5	cytoskeleton-associated protein 5, microtubule-associated protein 215	G. gallus	ENSGALG00000008325	225351			423190		F1P0Y0_CHICK	F1P0Y0
PSMB2			proteasome (prosome, macropain) subunit, beta type, 2	proteasome (prosome, macropain) subunit, beta type, 2, proteasome beta 2 subunit	G. gallus	ENSGALG00000002373	None			419630
ACTA2				actin, aortic smooth muscle, alpha-actin	G. gallus	ENSGALG00000006343	41995			423787		ACTA_CHICK	P08023	1LVT
NUP214			nucleoporin 214kDa	nucleoporin 214kDa	G. gallus		None			427760
GLE1			GLE1 RNA export mediator homolog (yeast)	GLE1 RNA export mediator homolog (yeast)	G. gallus	ENSGALG00000004738	None			417212
PSMD12			proteasome (prosome, macropain) 26S subunit, non-ATPase, 12	26S proteasome non-ATPase regulatory subunit 12	G. gallus	ENSGALG00000003700	52878			417425		Q5ZI37_CHICK	Q5ZI37
H4-VII				H4 (aa 1-103), histone H4, histone H4 (aa 1-103)	G. gallus	ENSGALG00000023213	11367			417950		H4_CHICK	P62801, P02304, P02305	1EQZ, 1HIO, 1HQ3, 1TZY, 2ARO
BAZ1A			bromodomain adjacent to zinc finger domain, 1A	bromodomain adjacent to zinc finger domain, 1A	G. gallus	ENSGALG00000010030	None			428884
GNL3			guanine nucleotide binding protein-like 3 (nucleolar)	guanine nucleotide binding protein-like 3 (nucleolar)	G. gallus	ENSGALG00000001613	None			415897
OGT			O-linked N-acetylglucosamine (GlcNAc) transferase (UDP-N-acetylglucosamine:polypeptide-N-acetylglucosaminyl transferase)	UDP-N-acetylglucosamine--peptide N-acetylglucosaminyltransferase 110 kDa subunit	G. gallus	ENSGALG00000005425	18823			422203		Q5ZKF0_CHICK	Q5ZKF0
RQCD1			RCD1 required for cell differentiation1 homolog (S. pombe)	cell differentiation protein RCD1 homolog	G. gallus	ENSGALG00000011402	26805			424215		Q5ZK60_CHICK	Q5ZK60
MED1			mediator complex subunit 1	PPAR binding protein, mediator complex subunit 1	G. gallus	ENSGALG00000001708	None			420004
POLR2C			polymerase (RNA) II (DNA directed) polypeptide C, 33kDa	DNA directed RNA polymerase II polypeptide C, polymerase (RNA) II (DNA directed) polypeptide C, 33kDa	G. gallus	ENSGALG00000001168	None			415635
ANAPC4			anaphase promoting complex subunit 4	anaphase-promoting complex subunit 4	G. gallus	ENSGALG00000014378	23083			422805		Q5ZJ92_CHICK	Q5ZJ92
TXLNA			taxilin alpha	taxilin alpha	G. gallus	ENSGALG00000003246	None			419648
EIF2C1			eukaryotic translation initiation factor 2C, 1	eukaryotic translation initiation factor 2C, 1	G. gallus	ENSGALG00000002249	None			428222
CUX1			cut-like homeobox 1	(clone C8) CASP, cut-like 1, CCAAT displacement protein, cut-like homeobox 1	G. gallus	ENSGALG00000001807	77313			396358		Q90765_CHICK	Q90765
EIF3A			eukaryotic translation initiation factor 3, subunit A	eukaryotic translation initiation factor 3, subunit 10 theta, 150/170kDa, eukaryotic translation initiation factor 3, subunit A	G. gallus	ENSGALG00000009328	None			423927
CAMK2A				calcium/calmodulin-dependent protein kinase (CaM kinase) II alpha, calcium/calmodulin-dependent protein kinase type II subunit alpha	G. gallus	ENSGALG00000005621	55329			374175		O93559_CHICK	O93559
SYT1			synaptotagmin I	p65, synaptotagmin p65, synaptotagmin-1, sytI	G. gallus	ENSGALG00000010319	47505	C2, Cytoplasmic, Vesicular		396083		SYT1_CHICK	P47191
NEFM			neurofilament, medium polypeptide	160 kDa neurofilament protein, NF-M c-terminus, NF-M protein, neurofilament 3 (150kDa medium), neurofilament medium polypeptide	G. gallus	ENSGALG00000000317	95835			396206		NFM_CHICK	P16053
MBP			myelin basic protein	myelin basic protein	G. gallus	ENSGALG00000013640	18808			396217		MBP_CHICK	P15720
KRT75				keratin 6A, keratin 75, type II alpha-keratin IIC	G. gallus	ENSGALG00000002349	56904			408041		Q6PVZ3_CHICK	Q6PVZ3
KRT75			keratin 75	cytokeratin type II, type II alpha-keratin IIB	G. gallus		57551			408042		Q6PVZ4_CHICK	Q6PVZ4
RPS13			ribosomal protein S13	40S ribosomal protein S13	G. gallus	ENSGALG00000006096	17222			414782		RS13_CHICK	Q6ITC7
SEC13			SEC13 homolog (S. cerevisiae)	SEC13 homolog (S. cerevisiae), SEC13-like 1	G. gallus	ENSGALG00000008419	None			416119
NEFH			neurofilament, heavy polypeptide	neurofilament, heavy polypeptide, neurofilament, heavy polypeptide 200kDa	G. gallus		None			417020
TUBB2C			tubulin, beta 2C	beta-tubulin class-IV, tubulin beta-3 chain	G. gallus	ENSGALG00000008586	49861			417255		G1K342_CHICK	G1K342
SLC25A3			solute carrier family 25 (mitochondrial carrier; phosphate carrier), member 3	phosphate carrier protein, mitochondrial	G. gallus	ENSGALG00000011514	37422			417924		Q5ZLZ0_CHICK	Q5ZLZ0
UTP20			UTP20, small subunit (SSU) processome component, homolog (yeast)	UTP20, small subunit (SSU) processome component, homolog (yeast)	G. gallus	ENSGALG00000011643	None			417933
LOC417948				histone H1.10	G. gallus	ENSGALG00000011775	22003	H15		417948		H110_CHICK	P08286
LOC417954				histone H1.01	G. gallus	ENSGALG00000011771	22044	H15		417954		H101_CHICK	P08284
POLR3B			polymerase (RNA) III (DNA directed) polypeptide B	polymerase (RNA) III (DNA directed) polypeptide B	G. gallus	ENSGALG00000012655	None			418071
NCOA5			nuclear receptor coactivator 5	nuclear receptor coactivator 5	G. gallus	ENSGALG00000007009	None			419304
NEFL			neurofilament, light polypeptide	neurofilament, light polypeptide, neurofilament, light polypeptide 68kDa	G. gallus	ENSGALG00000000314	None			419528
POLR1C			polymerase (RNA) I polypeptide C, 30kDa	RNA polymerase I subunit, polymerase (RNA) I polypeptide C, 30kDa	G. gallus	ENSGALG00000010349	None			421452
ZC3H14			zinc finger CCCH-type containing 14	nuclear protein UKp68, zinc finger CCCH domain-containing protein 14	G. gallus	ENSGALG00000010622	81653			423399		ZC3HE_CHICK	Q5F3Z9
POLR3A			polymerase (RNA) III (DNA directed) polypeptide A, 155kDa	DNA-directed RNA polymerase III subunit A, DNA-directed RNA polymerase III subunit RPC1, RNA polymerase III subunit C1	G. gallus	ENSGALG00000004947	155704			423727		RPC1_CHICK	Q5ZL98
PDCD11			programmed cell death 11	programmed cell death 11	G. gallus	ENSGALG00000008265	None			423874
RSRC1			arginine/serine-rich coiled-coil 1	arginine/serine-rich coiled-coil 1	G. gallus	ENSGALG00000009669	None			425020
EIF2A			eukaryotic translation initiation factor 2A, 65kDa	eIF-2A, eukaryotic translation initiation factor 2A	G. gallus	ENSGALG00000010401	64504			425042		EIF2A_CHICK	Q5ZKC1
CHTOP			chromatin target of PRMT1	chromatin target of PRMT1	G. gallus	ENSGALG00000014021	None			426357
RPS15A			ribosomal protein S15a	ribosomal protein S15a	G. gallus	ENSGALG00000006771	None			427675
LOC427882				histone H1	G. gallus	ENSGALG00000011747	21881	H15		427882		H1_CHICK	P09987
HIST1H1C				histone H1.11L	G. gallus	ENSGALG00000011759	22528	H15		427892		H11L_CHICK	P08287	1GHC
LOC427896				histone H1.11R	G. gallus	ENSGALG00000011783	21803	H15		427896		H11R_CHICK	P08288
LOC429336				similar to DEAH (Asp-Glu-Ala-Asp/His) box polypeptide 57	G. gallus	ENSGALG00000014483	None			429336
H1F0			H1 histone family, member 0	histone H5	G. gallus	ENSGALG00000012313	20734	H15		693250		H5_CHICK	P02259	1HST
GSPT1				eukaryotic peptide chain release factor GTP-binding subunit ERF3A	G. gallus	ENSGALG00000002910	16516			768522		Q5ZLF1_CHICK	Q5ZLF1
GEMIN6			gem (nuclear organelle) associated protein 6	gem (nuclear organelle) associated protein 6, gemin 6	G. gallus		None			426266
RPSA				37 kDa laminin receptor, 37kD Laminin receptor, 40S ribosomal protein SA, 67 kDa laminin receptor, laminin receptor 1	G. gallus		33021			395181		RSSA_CHICK	P50890
ACTBL2				actin, alpha, cardiac muscle 1, actin, beta-like 2	G. gallus		None			426652
SMARCA1			SWI/SNF related, matrix associated, actin dependent regulator of chromatin, subfamily a, member 1	SWI/SNF related, matrix associated, actin dependent regulator of chromatin, subfamily a, member 1	G. gallus		None			422358
GEMIN8			gem (nuclear organelle) associated protein 8	gem (nuclear organelle) associated protein 8	G. gallus		None			418631
SCAF4			SR-related CTD-associated factor 4	splicing factor, arginine/serine-rich 15	G. gallus		120843			418492		Q5F447_CHICK	Q5F447
STRAP			serine/threonine kinase receptor associated protein	serine-threonine kinase receptor-associated protein	G. gallus		38141			418175		STRAP_CHICK	Q5ZL33

## Sheet: splicesome_gene_differential
test_id	gene_id	gene	locus	sample_1	sample_2	status	value_1	value_2	log2(fold_change)	test_stat	p_value	q_value	significant
XLOC_010975	XLOC_010975	HSPA5	17:10076956-10081027	Blank	Herts	OK	321.378	1639.54	2.35095	13.6061	5e-05	0.00029316	yes
XLOC_001261	XLOC_001261	HSPH1	1:175014501-175036647	Blank	Herts	OK	15.2221	71.512	2.23202	12.2161	5e-05	0.00029316	yes
XLOC_017250	XLOC_017250	GPATCH3	23:1831567-1836134	Blank	Herts	OK	2.8989	11.9816	2.04725	7.71336	5e-05	0.00029316	yes
XLOC_026476	XLOC_026476	HSPA2	5:52952582-52954953	Blank	Herts	OK	132.648	521.571	1.97526	11.5449	5e-05	0.00029316	yes
XLOC_001856	XLOC_001856	HSP90B1	1:54759458-54769305	Blank	Herts	OK	127.122	464.35	1.869	11.0179	5e-05	0.00029316	yes
XLOC_011394	XLOC_011394	RNF213	18:9582688-9623384	Blank	Herts	OK	0.291913	1.0534	1.85144	6.47137	5e-05	0.00029316	yes
XLOC_013288	XLOC_013288	PDIA4	2:54571126-54582801	Blank	Herts	OK	122.276	412.553	1.75443	10.2763	5e-05	0.00029316	yes
XLOC_008854	XLOC_008854	SQSTM1	13:13463301-13508062	Blank	Herts	OK	29.2733	92.2222	1.65553	6.86494	5e-05	0.00029316	yes
XLOC_008648	XLOC_008648	CLK4	13:14125144-14134175	Blank	Herts	OK	14.5712	38.0568	1.38504	6.49938	5e-05	0.00029316	yes
XLOC_017470	XLOC_017470	HSPA8	24:3073403-3080079	Blank	Herts	OK	498.07	1293.58	1.37695	8.06825	5e-05	0.00029316	yes
XLOC_012733	XLOC_012733	RALYL	2:122750114-123128939	Blank	Herts	OK	0.30563	0.764221	1.3222	2.2054	5e-05	0.00029316	yes
XLOC_008548	XLOC_008548	SLU7	13:7818157-7832434	Blank	Herts	OK	7.46381	18.396	1.30141	5.64026	5e-05	0.00029316	yes
XLOC_012558	XLOC_012558	MBP	2:90782357-90887287	Blank	Herts	OK	2.0136	4.92661	1.29082	3.80186	5e-05	0.00029316	yes
XLOC_041092	XLOC_041092	SRP19	Z:46009580-46016260	Blank	Herts	OK	46.2198	111.621	1.27202	6.79821	5e-05	0.00029316	yes
XLOC_013334	XLOC_013334	NUP153	2:62239253-62286421	Blank	Herts	OK	13.0446	31.3728	1.26607	6.12051	5e-05	0.00029316	yes
XLOC_013324	XLOC_013324	RANBP9	2:60723927-60761910	Blank	Herts	OK	15.6323	35.4283	1.18037	5.85533	5e-05	0.00029316	yes
XLOC_025684	XLOC_025684	RBM25	5:26360310-26423585	Blank	Herts	OK	1.4809	3.31418	1.16218	3.13833	5e-05	0.00029316	yes
XLOC_015885	XLOC_015885	RBM39	20:1031119-1061787	Blank	Herts	OK	49.5801	110.219	1.15254	6.39924	5e-05	0.00029316	yes
XLOC_002486	XLOC_002486	MBNL2	1:145335108-145441939	Blank	Herts	OK	12.4814	27.3693	1.13278	6.07475	5e-05	0.00029316	yes
XLOC_028519	XLOC_028519	ITPRIP	6:24255807-24282222	Blank	Herts	OK	4.45856	9.74894	1.12867	5.9099	5e-05	0.00029316	yes
XLOC_018019	XLOC_018019	ZC3H11A	26:471162-489597	Blank	Herts	OK	9.28618	20.2035	1.12145	4.99237	5e-05	0.00029316	yes
XLOC_002223	XLOC_002223	SCAF4	1:104660434-104705373	Blank	Herts	OK	4.32641	9.39899	1.11933	3.42226	5e-05	0.00029316	yes
XLOC_029698	XLOC_029698	HNRNPA3	7:15748174-16041214	Blank	Herts	OK	44.4674	95.9377	1.10935	3.9813	5e-05	0.00029316	yes
XLOC_008703	XLOC_008703	ENSGALG00000007516	13:17911005-17935747	Blank	Herts	OK	11.5162	24.5893	1.09437	5.18009	5e-05	0.00029316	yes
XLOC_022804	XLOC_022804	NKAP	4:16539738-16553098	Blank	Herts	OK	5.95206	12.4355	1.063	1.98104	0.00085	0.00382276	yes
XLOC_011668	XLOC_011668	DHX40	19:7270297-7286392	Blank	Herts	OK	13.7475	6.79328	-1.01699	-4.38333	5e-05	0.00029316	yes
XLOC_012333	XLOC_012333	LSM5	2:48282151-48286922	Blank	Herts	OK	32.1835	15.7613	-1.02993	-4.63129	5e-05	0.00029316	yes
XLOC_032503	XLOC_032503	NCBP2	9:12448467-12485514	Blank	Herts	OK	41.7737	20.1482	-1.05194	-2.74905	5e-05	0.00029316	yes
XLOC_040518	XLOC_040518	LMNB1	Z:56212709-56269343	Blank	Herts	OK	24.428	11.7267	-1.05874	-4.58795	5e-05	0.00029316	yes
XLOC_000414	XLOC_000414	RBFOX2	1:51881777-52048476	Blank	Herts	OK	42.3611	20.2259	-1.06654	-5.40475	5e-05	0.00029316	yes
XLOC_011577	XLOC_011577	TAF15	19:4320668-4338805	Blank	Herts	OK	29.5761	14.1013	-1.0686	-4.92772	5e-05	0.00029316	yes
XLOC_016241	XLOC_016241	ELMO2	20:10915585-10952493	Blank	Herts	OK	27.403	12.8034	-1.09781	-4.66461	5e-05	0.00029316	yes
XLOC_005906	XLOC_005906	ACTG1	10:2445977-2448023	Blank	Herts	OK	173.282	79.0321	-1.13261	-6.1731	5e-05	0.00029316	yes
XLOC_007772	XLOC_007772	FLNB	12:8851040-8932014	Blank	Herts	OK	138.626	60.5164	-1.1958	-7.01083	5e-05	0.00029316	yes
XLOC_002335	XLOC_002335	CDKL5	1:120513092-120638950	Blank	Herts	OK	3.52217	1.53302	-1.20009	-3.73524	5e-05	0.00029316	yes
XLOC_016933	XLOC_016933	NCAPH	22:2992285-3002000	Blank	Herts	OK	10.8737	4.66183	-1.22187	-5.43775	5e-05	0.00029316	yes
XLOC_013584	XLOC_013584	PRKDC	2:108253281-108352451	Blank	Herts	OK	5.7176	2.40598	-1.24879	-5.35448	5e-05	0.00029316	yes
XLOC_013514	XLOC_013514	TUBB6	2:97461400-97469405	Blank	Herts	OK	121.46	51.0694	-1.24995	-6.97496	5e-05	0.00029316	yes
XLOC_013454	XLOC_013454	MOCOS	2:85067969-85284696	Blank	Herts	OK	0.520585	0.217191	-1.26117	-3.24316	5e-05	0.00029316	yes
XLOC_020236	XLOC_020236	HSP90AB1	3:30356685-30363032	Blank	Herts	OK	159.972	66.4797	-1.26683	-7.28214	5e-05	0.00029316	yes
XLOC_016887	XLOC_016887	NEFL	22:952290-957139	Blank	Herts	OK	2.40213	0.992128	-1.27571	-3.62921	5e-05	0.00029316	yes
XLOC_029839	XLOC_029839	MCM6	7:30817924-30831254	Blank	Herts	OK	20.6472	8.47762	-1.28422	-6.61554	5e-05	0.00029316	yes
XLOC_008632	XLOC_008632	CAMK2A	13:13192089-13216885	Blank	Herts	OK	5.39688	2.18844	-1.30222	-5.30164	5e-05	0.00029316	yes
XLOC_017601	XLOC_017601	USP28	24:4421822-4443675	Blank	Herts	OK	3.22622	1.27577	-1.33847	-5.11599	5e-05	0.00029316	yes
XLOC_000274	XLOC_000274	SNRPF	1:45665311-45666829	Blank	Herts	OK	175.603	68.9009	-1.34972	-6.64573	5e-05	0.00029316	yes
XLOC_040491	XLOC_040491	ATP5I	Z:53483750-53485647	Blank	Herts	OK	348.464	133.632	-1.38274	-6.08417	5e-05	0.00029316	yes
XLOC_016180	XLOC_016180	EEF1A2	20:9201424-9216588	Blank	Herts	OK	10.5087	3.86174	-1.44427	-4.77324	5e-05	0.00029316	yes
XLOC_028438	XLOC_028438	ACTA2	6:19231806-19248289	Blank	Herts	OK	737.153	263.215	-1.48572	-8.72814	5e-05	0.00029316	yes
XLOC_011986	XLOC_011986	SMARCD3	2:22154-95755	Blank	Herts	OK	2.14592	0.756765	-1.50368	-3.88326	5e-05	0.00029316	yes
XLOC_008683	XLOC_008683	ENSGALG00000006794	13:17011475-17030813	Blank	Herts	OK	3.61194	1.27172	-1.50599	-6.0475	5e-05	0.00029316	yes
XLOC_009453	XLOC_009453	CHTF18	14:6003771-6016998	Blank	Herts	OK	15.8155	5.36187	-1.56054	-6.97191	5e-05	0.00029316	yes
XLOC_026514	XLOC_026514	PSMA3	5:55405951-55414520	Blank	Herts	OK	159.021	53.2985	-1.57705	-8.23543	5e-05	0.00029316	yes
XLOC_000873	XLOC_000873	CHAF1B	1:106660120-106680867	Blank	Herts	OK	9.07652	3.04112	-1.57754	-6.11197	5e-05	0.00029316	yes
XLOC_028032	XLOC_028032	MYPN	6:10449976-10525225	Blank	Herts	OK	2.15674	0.707985	-1.60706	-6.30097	5e-05	0.00029316	yes
XLOC_022894	XLOC_022894	LSM6	4:31621671-31626894	Blank	Herts	OK	34.4653	11.2091	-1.62047	-6.275	5e-05	0.00029316	yes
XLOC_019266	XLOC_019266	MSH6	3:8650455-8854296	Blank	Herts	OK	14.6717	4.58492	-1.67807	-3.89843	5e-05	0.00029316	yes
XLOC_016055	XLOC_016055	BCAS1	20:12585662-12628772	Blank	Herts	OK	0.85965	0.262761	-1.71	-3.36109	5e-05	0.00029316	yes
XLOC_025544	XLOC_025544	LDHA	5:12555479-12561388	Blank	Herts	OK	910.197	271.84	-1.74342	-10.2136	5e-05	0.00029316	yes
XLOC_018547	XLOC_018547	ACLY	27:5123849-5148433	Blank	Herts	OK	8.38535	2.46227	-1.76788	-4.20498	5e-05	0.00029316	yes
XLOC_033365	XLOC_033365	PFKM	AADN04000745.1:30555-41377	Blank	Herts	OK	4.80235	1.29295	-1.89307	-3.79013	5e-05	0.00029316	yes
XLOC_008010	XLOC_008010	MCM2	12:9749557-9760977	Blank	Herts	OK	20.0544	4.74427	-2.07966	-9.82744	5e-05	0.00029316	yes
XLOC_018740	XLOC_018740	ACLY	27:5123849-5148433	Blank	Herts	OK	294.179	54.9027	-2.42175	-12.8152	5e-05	0.00029316	yes
XLOC_019975	XLOC_019975	MCM3	3:107982189-108014082	Blank	Herts	OK	13.1043	1.60001	-3.03389	-11.4084	5e-05	0.00029316	yes
XLOC_001856	XLOC_001856	HSP90B1	1:54759458-54769305	Blank	LaSote	OK	127.122	504.579	1.98887	11.7073	5e-05	0.00029316	yes
XLOC_007861	XLOC_007861	BHLHE40	12:18624948-18629296	Blank	LaSote	OK	85.5481	32.4578	-1.39817	-7.45826	5e-05	0.00029316	yes
XLOC_010975	XLOC_010975	HSPA5	17:10076956-10081027	Blank	LaSote	OK	321.378	897.726	1.482	8.68376	5e-05	0.00029316	yes
XLOC_013288	XLOC_013288	PDIA4	2:54571126-54582801	Blank	LaSote	OK	122.276	418.56	1.77529	10.4035	5e-05	0.00029316	yes
XLOC_016055	XLOC_016055	BCAS1	20:12585662-12628772	Blank	LaSote	OK	0.85965	0.414391	-1.05276	-2.38654	5e-05	0.00029316	yes
XLOC_028032	XLOC_028032	MYPN	6:10449976-10525225	Blank	LaSote	OK	2.15674	0.776423	-1.47394	-5.7284	5e-05	0.00029316	yes
XLOC_018547	XLOC_018547	ACLY	27:5123849-5148433	Blank	LaSote	OK	8.38535	3.74006	-1.16481	-2.3449	0.00015	0.000807667	yes

## Sheet: Splicesome_transcript
tracking_id	class_code	nearest_ref_id	gene_id	gene_short_name	tss_id	locus	length	coverage	Blank_FPKM	Blank_conf_lo	Blank_conf_hi	Blank_status	Herts_FPKM	Herts_conf_lo	Herts_conf_hi	Herts_status	LaSote_FPKM	LaSote_conf_lo	LaSote_conf_hi	LaSote_status
TCONS_00000131	=	ENSGALT00000010237	XLOC_000051	RBM17	TSS84	1:3516298-3535529	1296	-	15.7891	10.9586	20.6196	OK	18.7492	12.9985	24.5	OK	14.4266	9.85694	18.9964	OK
TCONS_00000170	=	ENSGALT00000056367	XLOC_000060	CELF2	TSS101	1:5528710-5980527	1850	-	0.52736	0	1.5879	OK	0.86896	0	2.67394	OK	0.328435	0	1.24636	OK
TCONS_00000171	=	ENSGALT00000061305	XLOC_000060	CELF2	TSS102	1:5528710-5980527	1593	-	2.57691	0.36524	4.78859	OK	2.56086	0.0689403	5.05278	OK	2.6331	0	5.84643	OK
TCONS_00000593	=	ENSGALT00000015537	XLOC_000190	PPHLN1	TSS377	1:29577529-29714435	3266	-	0.78249	0	1.95147	OK	2.0839	0.365636	3.80216	OK	2.13637	0.60293	3.6698	OK
TCONS_00000594	=	ENSGALT00000073496	XLOC_000190	PPHLN1	TSS377	1:29577529-29714435	3362	-	6.41817	3.88289	8.95345	OK	9.17523	6.37202	11.9784	OK	6.21688	3.87249	8.56126	OK
TCONS_00000607	=	ENSGALT00000068017	XLOC_000195	ARID2	TSS383	1:30750421-30905653	15134	-	5.25729	3.27578	7.23881	OK	6.35772	4.10128	8.61416	OK	5.07517	3.31375	6.83658	OK
TCONS_00000608	=	ENSGALT00000048984	XLOC_000195	ARID2	TSS384	1:30750421-30905653	14259	-	1.39352	0.0731737	2.71387	OK	1.25868	0.2303	2.28707	OK	1.20285	0	2.45399	OK
TCONS_00000720	=	ENSGALT00000016152	XLOC_000216	NUP107	TSS454	1:35250852-35276198	3054	-	11.8427	8.95909	14.7263	OK	8.65244	5.80654	11.4983	OK	9.64088	6.59935	12.6824	OK
TCONS_00000726	=	ENSGALT00000016192	XLOC_000220	CPSF6	TSS459	1:35386196-35411271	2165	-	14.4319	9.35381	19.51	OK	9.90916	6.84304	12.9753	OK	16.8325	11.8122	21.8528	OK
TCONS_00000727	=	ENSGALT00000083766	XLOC_000220	CPSF6	TSS459	1:35386196-35411271	2143	-	9.22184	4.82605	13.6176	OK	9.1177	6.09024	12.1452	OK	10.3449	5.77136	14.9185	OK
TCONS_00000728	=	ENSGALT00000090224	XLOC_000220	CPSF6	TSS459	1:35386196-35411271	1761	-	0.469487	0	1.39728	OK	0.350969	0	1.07583	OK	0.602214	0	1.68792	OK
TCONS_00000729	=	ENSGALT00000087754	XLOC_000220	CPSF6	TSS460	1:35386196-35411271	2056	-	0.0234386	0	0.183613	OK	0.110578	0	0.432435	OK	0	0	0.0337002	OK
TCONS_00000735	=	ENSGALT00000088659	XLOC_000223	CCT2	TSS466	1:35503970-35515953	1920	-	0.418669	0	1.6564	OK	0.505573	0	2.00986	OK	0.270586	0	1.39254	OK
TCONS_00000736	=	ENSGALT00000016215	XLOC_000223	CCT2	TSS466	1:35503970-35515953	1983	-	124.39	103.03	145.749	OK	149.614	124.059	175.17	OK	148.611	123.159	174.063	OK
TCONS_00000737	=	ENSGALT00000065629	XLOC_000223	CCT2	TSS467	1:35503970-35515953	1629	-	0.0586795	0	0.581542	OK	0	0	0.0434814	OK	0	0	0.0433492	OK
TCONS_00000812	=	ENSGALT00000059750	XLOC_000244	SYT1	TSS513	1:39108370-39455373	2566	-	0.365797	0	1.13219	OK	0.569184	0	1.41917	OK	0.368261	0	1.03189	OK
TCONS_00000816	=	ENSGALT00000046025	XLOC_000246	RPS16	TSS519	1:39750305-39753558	875	-	481.602	275.45	687.754	OK	433.688	255.224	612.152	OK	404.06	291.081	517.039	OK
TCONS_00000817	=	ENSGALT00000084723	XLOC_000246	RPS16	TSS520	1:39750305-39753558	563	-	19.3397	0	56.224	OK	22.7392	0	62.0379	OK	16.0961	0	45.7121	OK
TCONS_00000818	=	ENSGALT00000085540	XLOC_000246	RPS16	TSS520	1:39750305-39753558	528	-	882.324	277.889	1486.76	OK	804.844	343.704	1265.98	OK	694.791	446.733	942.849	OK
TCONS_00000819	=	ENSGALT00000083483	XLOC_000246	RPS16	TSS520	1:39750305-39753558	586	-	301.298	11.7853	590.811	OK	260.867	65.2131	456.521	OK	289.028	143.09	434.966	OK
TCONS_00000925	=	ENSGALT00000018617	XLOC_000274	SNRPF	TSS587	1:45665311-45666829	606	-	175.603	142.675	208.532	OK	68.9009	54.4302	83.3715	OK	144.361	116.754	171.967	OK
TCONS_00000956	=	ENSGALT00000058826	XLOC_000284	SLC25A3	TSS609	1:46692458-46706498	369	-	147.007	0	410.5	OK	116.118	0	333.988	OK	136.393	0	336.82	OK
TCONS_00000958	=	ENSGALT00000057696	XLOC_000284	SLC25A3	TSS609	1:46692458-46706498	1851	-	282.796	209.458	356.135	OK	224.422	168.376	280.468	OK	251.014	191.619	310.41	OK
TCONS_00000959	=	ENSGALT00000089513	XLOC_000284	SLC25A3	TSS610	1:46692458-46706498	1184	-	171.535	81.5056	261.565	OK	143.874	71.8325	215.916	OK	173.588	108.179	238.997	OK
TCONS_00000982	=	ENSGALT00000019028	XLOC_000294	UTP20	TSS625	1:47672157-47798006	8406	-	2.20765	0	4.54055	OK	5.04077	0	11.36	OK	3.70256	0.239428	7.1657	OK
TCONS_00001009	=	ENSGALT00000019187	XLOC_000305	ENSGALG00000011747	TSS643	1:48093689-48094445	756	-	128.645	104.105	153.186	OK	111.964	91.2816	132.647	OK	71.4498	56.7287	86.1709	OK
TCONS_00001075	=	ENSGALT00000019356	XLOC_000337	POLDIP3	TSS693	1:49207529-49221469	3161	-	29.5859	24.213	34.9588	OK	40.8668	33.6127	48.1209	OK	28.6392	23.4112	33.8672	OK
TCONS_00001127	=	ENSGALT00000019497	XLOC_000356	PHF5A	TSS728	1:49663356-49669387	988	-	56.1941	45.175	67.2132	OK	51.1594	41.0044	61.3143	OK	52.0077	41.6884	62.3271	OK
TCONS_00001282	=	ENSGALT00000046939	XLOC_000413	MYH9	TSS828	1:51785906-51873839	11390	-	36.8666	21.4556	52.2776	OK	25.9829	15.5003	36.4654	OK	27.6731	15.5554	39.7909	OK
TCONS_00001285	=	ENSGALT00000020480	XLOC_000414	RBFOX2	TSS830	1:51881777-52048476	9866	-	22.756	16.0778	29.4342	OK	7.33227	4.08174	10.5828	OK	14.7496	10.0516	19.4476	OK
TCONS_00001298	=	ENSGALT00000020590	XLOC_000424	ENSGALG00000012611	TSS840	1:53336889-53351139	4121	-	32.4751	26.7267	38.2235	OK	26.9509	22.1087	31.7931	OK	33.2464	27.3525	39.1403	OK
TCONS_00001572	=	ENSGALT00000037480	XLOC_000512	ENSGALG00000013056	TSS1024	1:62133258-62136787	1350	-	0.0245467	0	0.0848922	OK	0.011424	0	0.0674874	OK	0.0418759	0	0.141737	OK
TCONS_00001612	=	ENSGALT00000086623	XLOC_000521	STRAP	TSS1047	1:63130280-63139430	1635	-	0.502941	0	1.48048	OK	0.696539	0	2.05227	OK	0.365505	0	1.37839	OK
TCONS_00001613	=	ENSGALT00000021374	XLOC_000521	STRAP	TSS1047	1:63130280-63139430	2025	-	42.878	35.0091	50.7469	OK	51.1308	41.8133	60.4483	OK	41.491	33.8116	49.1705	OK
TCONS_00002027	=	ENSGALT00000074237	XLOC_000650	GAPDH	TSS1323	1:76949286-76956805	1091	-	64.1523	0	183.038	OK	35.6865	0	98.4907	OK	48.1014	0	128.366	OK
TCONS_00002028	=	ENSGALT00000046744	XLOC_000650	GAPDH	TSS1323	1:76949286-76956805	1076	-	2.20637	0	19.7279	OK	1.45951	0	12.2317	OK	2.20882	0	17.3647	OK
TCONS_00002029	=	ENSGALT00000051222	XLOC_000650	GAPDH	TSS1323	1:76949286-76956805	1179	-	0.19294	0	5.26791	OK	0.160834	0	3.70151	OK	0.0477475	0	2.21193	OK
TCONS_00002030	=	ENSGALT00000023323	XLOC_000650	GAPDH	TSS1323	1:76949286-76956805	1288	-	3844.53	3173.65	4515.42	OK	2261.13	1877.27	2645	OK	2876.81	2380.24	3373.37	OK
TCONS_00002031	=	ENSGALT00000086032	XLOC_000650	GAPDH	TSS1324	1:76949286-76956805	1302	-	3.23932	0	22.5413	OK	3.22171	0	17.6459	OK	3.3155	0	20.055	OK
TCONS_00002108	=	ENSGALT00000023673	XLOC_000676	FAM131B	TSS1375	1:77560792-77595633	4580	-	0.217636	0	0.627947	OK	0.0183872	0	0.0780927	OK	0.0472374	0	0.205262	OK
TCONS_00002327	=	ENSGALT00000024744	XLOC_000756	PCNP	TSS1517	1:85310378-85341344	2109	-	1.97998	0.476292	3.48366	OK	0.973565	0	2.33085	OK	2.19674	0.427815	3.96566	OK
TCONS_00002774	=	ENSGALT00000025844	XLOC_000873	CHAF1B	TSS1788	1:106660120-106680867	2624	-	3.92229	2.31722	5.52737	OK	1.29166	0.315778	2.26754	OK	2.47503	0.96153	3.98854	OK
TCONS_00002798	=	ENSGALT00000036726	XLOC_000886	PCP4	TSS1810	1:108143471-108196180	409	-	0.447038	0	1.07379	OK	0.301347	0	1.00122	OK	0.387669	0	1.6258	OK
TCONS_00003163	=	ENSGALT00000026750	XLOC_000978	GEMIN8	TSS2018	1:122783239-122817579	8440	-	1.05117	0.664578	1.43776	OK	0.425663	0.150759	0.700567	OK	0.878916	0.573518	1.18431	OK
TCONS_00003164	=	ENSGALT00000058031	XLOC_000978	GEMIN8	TSS2019	1:122783239-122817579	763	-	2.03227	0.188844	3.8757	OK	1.2277	0	2.46917	OK	1.26097	0	2.6435	OK
TCONS_00003165	=	ENSGALT00000076168	XLOC_000978	GEMIN8	TSS2020	1:122783239-122817579	8737	-	0.911447	0.526209	1.29669	OK	0.736327	0.369549	1.10311	OK	0.52575	0.296504	0.754996	OK
TCONS_00003452	=	ENSGALT00000027117	XLOC_001053	C1H2ORF49	TSS2200	1:135215429-135269476	4213	-	5.89677	3.9868	7.80675	OK	9.42459	6.88899	11.9602	OK	7.27474	5.09225	9.45722	OK
TCONS_00003519	=	ENSGALT00000027189	XLOC_001079	TUBGCP3	TSS2252	1:137918760-137969786	2736	-	0.22316	0	0.701245	OK	0.33723	0	1.09039	OK	0.32013	0	0.899749	OK
TCONS_00003572	=	ENSGALT00000027231	XLOC_001099	ARGLU1	TSS2290	1:141032140-141042349	1802	-	18.3146	10.3491	26.28	OK	9.11851	3.7982	14.4388	OK	11.1167	4.06664	18.1667	OK
TCONS_00003573	=	ENSGALT00000085545	XLOC_001099	ARGLU1	TSS2290	1:141032140-141042349	1438	-	50.4125	34.4896	66.3355	OK	55.9943	39.0358	72.9528	OK	66.3015	46.478	86.125	OK
TCONS_00003574	=	ENSGALT00000087545	XLOC_001099	ARGLU1	TSS2290	1:141032140-141042349	1753	-	0.0179431	0	0.256566	OK	0.0745091	0	0.541644	OK	0.146002	0	0.885345	OK
TCONS_00003695	=	ENSGALT00000027331	XLOC_001143	RBM26	TSS2378	1:153093415-153167243	5934	-	3.74412	2.02581	5.46243	OK	4.8445	2.02111	7.6679	OK	4.84443	2.60262	7.08624	OK
TCONS_00003759	=	ENSGALT00000027368	XLOC_001162	DIS3	TSS2418	1:156229892-156250669	2994	-	18.2711	14.8125	21.7298	OK	18.5257	15.0008	22.0506	OK	17.6386	14.2714	21.0058	OK
TCONS_00003760	=	ENSGALT00000077406	XLOC_001162	DIS3	TSS2419	1:156229892-156250669	2870	-	0.0684156	0	0.411816	OK	0.0458361	0	0.224843	OK	0	0	0.0209102	OK
TCONS_00003809	=	ENSGALT00000027397	XLOC_001186	WBP4	TSS2456	1:165835000-165857583	5506	-	5.77387	4.59199	6.95575	OK	4.44491	2.97569	5.91414	OK	6.36256	5.07913	7.64599	OK
TCONS_00003810	=	ENSGALT00000046643	XLOC_001186	WBP4	TSS2457	1:165835000-165857583	5430	-	0.0375156	0	0.17276	OK	0.416125	0	1.54989	OK	0.00433615	0	0.037967	OK
TCONS_00004028	=	ENSGALT00000027586	XLOC_001261	HSPH1	TSS2609	1:175014501-175036647	3333	-	12.8187	9.81239	15.825	OK	68.9798	56.446	81.5135	OK	27.3454	21.0736	33.6171	OK
TCONS_00004193	=	ENSGALT00000027716	XLOC_001309	NPAT	TSS2714	1:180285060-180365548	4329	-	2.32464	0.969356	3.67991	OK	3.55541	1.9344	5.17642	OK	2.87442	1.48382	4.26502	OK
TCONS_00004194	=	ENSGALT00000080652	XLOC_001309	NPAT	TSS2715	1:180285060-180365548	4020	-	0.13511	0	0.442135	OK	0.272022	0	0.797141	OK	0.219163	0	0.619762	OK
TCONS_00004276	=	ENSGALT00000027813	XLOC_001346	CWC15	TSS2777	1:185537306-185552138	1060	-	0.289552	0	1.15266	OK	0.455379	0	1.38479	OK	0.131377	0	0.628196	OK
TCONS_00004278	=	ENSGALT00000089242	XLOC_001346	CWC15	TSS2778	1:185537306-185552138	1010	-	54.6416	43.9678	65.3153	OK	43.2901	34.5733	52.0069	OK	53.4971	43.1339	63.8603	OK
TCONS_00004279	=	ENSGALT00000081478	XLOC_001346	CWC15	TSS2778	1:185537306-185552138	1585	-	2.45001	0.387057	4.51295	OK	2.50229	0.712515	4.29206	OK	1.90886	0.171393	3.64632	OK
TCONS_00004422	=	ENSGALT00000000128	XLOC_001392	INTS4	TSS2862	1:192954269-192986916	3994	-	8.13116	6.10114	10.1612	OK	8.28069	6.26541	10.296	OK	7.97236	6.08322	9.8615	OK
TCONS_00004531	=	ENSGALT00000046328	XLOC_001428	NUP98	TSS2938	1:194780901-194819497	1242	-	4.78342	0.480493	9.08635	OK	12.3555	4.27894	20.432	OK	6.10231	0.306413	11.8982	OK
TCONS_00004661	=	ENSGALT00000013813	XLOC_001480	EXOC4	TSS3022	1:1421468-1841500	4085	-	5.58754	4.39721	6.77787	OK	3.87925	3.0053	4.75319	OK	5.26353	4.13527	6.39178	OK
TCONS_00004690	=	ENSGALT00000065471	XLOC_001495	KIN	TSS3041	1:4233537-4248355	2266	-	3.70133	2.7928	4.60987	OK	6.18918	4.79551	7.58286	OK	4.60179	3.50864	5.69494	OK
TCONS_00005071	=	ENSGALT00000015532	XLOC_001615	ZCRB1	TSS3304	1:29565647-29577484	1320	-	21.3022	16.8801	25.7243	OK	26.0379	20.7739	31.3018	OK	23.459	18.6427	28.2753	OK
TCONS_00005072	=	ENSGALT00000071206	XLOC_001615	ZCRB1	TSS3304	1:29565647-29577484	1522	-	0.234403	0	0.705726	OK	0.190322	0	0.612508	OK	0.238547	0	0.716132	OK
TCONS_00005108	=	ENSGALT00000047593	XLOC_001625	SCAF11	TSS3321	1:30750421-30905653	6769	-	4.9429	2.58041	7.30538	OK	6.13252	3.29199	8.97306	OK	4.83914	2.30658	7.3717	OK
TCONS_00005109	=	ENSGALT00000054306	XLOC_001625	SCAF11	TSS3321	1:30750421-30905653	3934	-	5.74878	2.7065	8.79106	OK	9.64524	4.81344	14.477	OK	4.50826	1.93245	7.08407	OK
TCONS_00005479	=	ENSGALT00000054394	XLOC_001726	ENSGALG00000011662	TSS3564	1:47672157-47798006	7866	-	0.0159452	0	0.167871	OK	0	0	0.0092704	OK	0.0167598	0	0.167637	OK
TCONS_00005568	=	ENSGALT00000053871	XLOC_001773	XRCC6	TSS3633	1:49591665-49631391	1869	-	7.55039	3.70465	11.3961	OK	4.19733	1.52735	6.8673	OK	4.64944	1.0575	8.24138	OK
TCONS_00005607	=	ENSGALT00000019563	XLOC_001781	EP300	TSS3654	1:49811390-49871878	7353	-	1.65152	0.544032	2.75902	OK	2.70455	1.04671	4.3624	OK	2.51839	1.42124	3.61553	OK
TCONS_00005608	=	ENSGALT00000076669	XLOC_001781	EP300	TSS3654	1:49811390-49871878	7242	-	0	0	0.00912847	OK	0.0155274	0	0.107399	OK	0	0	0.00904356	OK
TCONS_00005668	=	ENSGALT00000020091	XLOC_001806	EIF3L	TSS3697	1:51131446-51141068	1954	-	106.41	87.9156	124.903	OK	90.001	74.2628	105.739	OK	94.8154	78.2731	111.358	OK
TCONS_00005671	=	ENSGALT00000085633	XLOC_001809	H1F0	TSS3700	1:51163991-51164879	888	-	0.0588235	0	0.176504	OK	0.0938659	0	0.239392	OK	0.0349551	0	0.123554	OK
TCONS_00005759	=	ENSGALT00000020649	XLOC_001844	POLR3B	TSS3765	1:53861737-53929245	3857	-	12.2716	9.91793	14.6252	OK	10.2277	8.21999	12.2354	OK	10.0098	8.04358	11.976	OK
TCONS_00005806	=	ENSGALT00000081140	XLOC_001856	HSP90B1	TSS3788	1:54759458-54769305	2732	-	127.122	105.851	148.392	OK	464.35	387.62	541.079	OK	504.579	420.954	588.205	OK
TCONS_00005843	=	ENSGALT00000020916	XLOC_001868	TRIM24	TSS3810	1:56434596-56516543	4449	-	3.8924	2.84539	4.93941	OK	5.39177	3.65457	7.12896	OK	4.19944	3.05626	5.34262	OK
TCONS_00005845	=	ENSGALT00000085886	XLOC_001868	TRIM24	TSS3812	1:56434596-56516543	1234	-	0.773416	0	1.6851	OK	1.46585	0.0276889	2.90401	OK	0.888631	0	2.05199	OK
TCONS_00006189	=	ENSGALT00000022552	XLOC_001983	ZC3HAV1	TSS4046	1:71466614-71492240	3832	-	1.71896	1.09139	2.34652	OK	2.05015	0.673649	3.42665	OK	1.60524	0.776915	2.43357	OK
TCONS_00006361	=	ENSGALT00000035021	XLOC_002032	KPNA1	TSS4145	1:76807146-76860034	6084	-	12.7631	10.4038	15.1224	OK	21.2863	17.5076	25.065	OK	15.4103	12.6077	18.2128	OK
TCONS_00006417	=	ENSGALT00000086008	XLOC_002048	PHB2	TSS4170	1:77348874-77354569	1273	-	0.168862	0	1.2063	OK	0.46075	0	2.30263	OK	0	0	0.0662952	OK
TCONS_00006419	=	ENSGALT00000023492	XLOC_002048	PHB2	TSS4171	1:77348874-77354569	1471	-	133.964	102.292	165.636	OK	109.607	80.7627	138.451	OK	119.821	92.8321	146.81	OK
TCONS_00006763	=	ENSGALT00000024790	XLOC_002144	KIAA1524	TSS4386	1:87567752-87602011	4148	-	15.5441	12.1647	18.9235	OK	9.8098	7.70472	11.9149	OK	13.547	10.4335	16.6604	OK
TCONS_00006960	=	ENSGALT00000063157	XLOC_002216	CCT8	TSS4513	1:104009936-104020977	1916	-	2.41278	0	6.76475	OK	2.55759	0	7.05813	OK	2.67652	0	7.19124	OK
TCONS_00006962	=	ENSGALT00000054162	XLOC_002216	CCT8	TSS4514	1:104009936-104020977	2076	-	0	0	0.0330684	OK	0.0591653	0	0.617898	OK	0	0	0.0336083	OK
TCONS_00006963	=	ENSGALT00000025507	XLOC_002216	CCT8	TSS4515	1:104009936-104020977	1867	-	167.643	132.24	203.046	OK	207.314	169.523	245.104	OK	195.93	156.414	235.445	OK
TCONS_00007000	=	ENSGALT00000074844	XLOC_002223	SCAF4	TSS4528	1:104660434-104705373	4574	-	3.71193	2.3751	5.04875	OK	7.6366	4.7589	10.5143	OK	4.34281	2.76592	5.91969	OK
TCONS_00007001	=	ENSGALT00000068388	XLOC_002223	SCAF4	TSS4529	1:104660434-104705373	3327	-	0.392053	0	0.906322	OK	0.540358	0	1.64406	OK	0.779952	0	1.89873	OK
TCONS_00007002	=	ENSGALT00000065600	XLOC_002223	SCAF4	TSS4527	1:104660434-104705373	3243	-	0.22221	0	0.639623	OK	0.623811	0	1.62414	OK	0.466367	0	1.10243	OK
TCONS_00007163	=	ENSGALT00000052491	XLOC_002273	U2AF1	TSS4633	1:109739112-109754964	3599	-	0.470427	0	1.20335	OK	0.657627	0	1.47652	OK	0.537834	0	1.26284	OK
TCONS_00007164	=	ENSGALT00000085018	XLOC_002273	U2AF1	TSS4634	1:109739112-109754964	3539	-	0.666555	0	1.46285	OK	2.10842	0.641736	3.5751	OK	1.74977	0.471228	3.0283	OK
TCONS_00007165	=	ENSGALT00000055015	XLOC_002273	U2AF1	TSS4634	1:109739112-109754964	3469	-	4.3363	2.26799	6.40461	OK	6.22773	3.6589	8.79656	OK	4.19014	2.06494	6.31533	OK
TCONS_00007166	=	ENSGALT00000026115	XLOC_002273	U2AF1	TSS4634	1:109739112-109754964	3469	-	19.3359	15.2319	23.4398	OK	18.5196	14.3407	22.6986	OK	17.8398	13.9588	21.7207	OK
TCONS_00007209	=	ENSGALT00000026171	XLOC_002291	DDX3X	TSS4663	1:112021559-112038987	4511	-	131.965	110.081	153.849	OK	185.967	155.23	216.703	OK	151.754	126.504	177.003	OK
TCONS_00007286	=	ENSGALT00000026357	XLOC_002324	EIF2S3	TSS4724	1:118225011-118238163	1924	-	264.099	219.879	308.319	OK	294.757	245.409	344.105	OK	257.131	214.022	300.24	OK
TCONS_00007330	=	ENSGALT00000026675	XLOC_002335	CDKL5	TSS4751	1:120513092-120638950	10205	-	0.382787	0.0401722	0.725401	OK	0.178414	0	0.63423	OK	0.49938	0.198125	0.800635	OK
TCONS_00007336	=	ENSGALT00000071127	XLOC_002335	CDKL5	TSS4751	1:120513092-120638950	2974	-	0.856006	0.215721	1.49629	OK	0.373734	0	0.90153	OK	0.521726	0	1.10835	OK
TCONS_00007373	=	ENSGALT00000026711	XLOC_002344	ZRSR2	TSS4782	1:121850196-121904959	1762	-	8.13428	3.99243	12.2761	OK	11.3936	6.32365	16.4635	OK	9.2282	4.82853	13.6279	OK
TCONS_00007492	=	ENSGALT00000026925	XLOC_002377	AKAP17A	TSS4868	1:129080715-129091377	5908	-	5.21335	3.9416	6.48509	OK	7.15936	5.52576	8.79296	OK	4.85537	3.72717	5.98358	OK
TCONS_00007807	=	ENSGALT00000030196	XLOC_002486	MBNL2	TSS5083	1:145335108-145441939	4444	-	0	0	0.015646	OK	0.00509431	0	0.0711302	OK	0	0	0.015911	OK
TCONS_00007808	=	ENSGALT00000042993	XLOC_002486	MBNL2	TSS5083	1:145335108-145441939	4480	-	0.0117985	0	0.0927048	OK	0	0	0.0159383	OK	0.000822901	0	0.0232148	OK
TCONS_00007809	=	ENSGALT00000043812	XLOC_002486	MBNL2	TSS5083	1:145335108-145441939	4274	-	0.0368715	0	0.174177	OK	0.0460898	0	0.273491	OK	0	0	0.0164626	OK
TCONS_00007810	=	ENSGALT00000045259	XLOC_002486	MBNL2	TSS5083	1:145335108-145441939	3961	-	0.0205945	0	0.128197	OK	0	0	0.0182378	OK	0.0371779	0	0.195854	OK
TCONS_00007811	=	ENSGALT00000067720	XLOC_002486	MBNL2	TSS5086	1:145335108-145441939	876	-	0.0503039	0	0.441292	OK	0.0820367	0	0.763739	OK	0.0191878	0	0.285243	OK
TCONS_00007970	=	ENSGALT00000027376	XLOC_002542	TDRD3	TSS5192	1:162193516-162295112	2586	-	15.4787	12.0934	18.8641	OK	18.3424	13.8902	22.7946	OK	15.5783	11.7443	19.4123	OK
TCONS_00008115	=	ENSGALT00000027488	XLOC_002591	INTS6	TSS5278	1:170079453-170140361	2667	-	8.63159	5.50531	11.7579	OK	14.7688	10.0206	19.5171	OK	10.0463	6.29927	13.7934	OK
TCONS_00008116	=	ENSGALT00000069160	XLOC_002591	INTS6	TSS5278	1:170079453-170140361	2847	-	0	0	0.0233827	OK	0.213685	0	1.11561	OK	0.202414	0	0.758434	OK
TCONS_00008117	=	ENSGALT00000072683	XLOC_002591	INTS6	TSS5278	1:170079453-170140361	477	-	0	0	0.346122	OK	0	0	0.340137	OK	0.0443708	0	0.998436	OK
TCONS_00008193	=	ENSGALT00000027564	XLOC_002621	RFC3	TSS5330	1:173885833-173900077	2957	-	11.3039	8.49342	14.1144	OK	10.0474	7.77387	12.3209	OK	11.1138	8.52454	13.703	OK
TCONS_00008329	=	ENSGALT00000027671	XLOC_002665	SAP18	TSS5417	1:178642159-178645025	1163	-	189.14	154.831	223.45	OK	107.481	86.4246	128.537	OK	151.885	124.082	179.687	OK
TCONS_00008330	=	ENSGALT00000085876	XLOC_002665	SAP18	TSS5418	1:178642159-178645025	1313	-	6.10275	0.744619	11.4609	OK	7.98578	2.35343	13.6181	OK	5.59146	0.636874	10.5461	OK
TCONS_00008331	=	ENSGALT00000057154	XLOC_002665	SAP18	TSS5418	1:178642159-178645025	696	-	1.11647	0	4.49808	OK	0.483969	0	2.23955	OK	0.533763	0	2.61972	OK
TCONS_00011957	=	ENSGALT00000086528	XLOC_005883	PPIB	TSS8836	10:1233260-1234535	834	-	1321.09	1103.44	1538.73	OK	1458.58	1223.8	1693.35	OK	1379.53	1154.97	1604.08	OK
TCONS_00011958	=	ENSGALT00000071750	XLOC_005883	PPIB	TSS8837	10:1233260-1234535	558	-	0	0	0.279077	OK	1.78102	0	13.4635	OK	0	0	0.268671	OK
TCONS_00012034	=	ENSGALT00000048104	XLOC_005906	ACTG1	TSS8877	10:2445977-2448023	998	-	10.8443	0	22.0409	OK	5.23266	0	12.4897	OK	7.59441	0	15.4713	OK
TCONS_00012036	=	ENSGALT00000039969	XLOC_005906	ACTG1	TSS8877	10:2445977-2448023	1615	-	162.437	133.522	191.353	OK	73.6659	59.753	87.5787	OK	133.545	110.044	157.047	OK
TCONS_00012037	=	ENSGALT00000050257	XLOC_005906	ACTG1	TSS8878	10:2445977-2448023	1140	-	0	0	0.0742736	OK	0.133566	0	0.779015	OK	0.00438708	0	0.165058	OK
TCONS_00012165	=	ENSGALT00000085466	XLOC_005941	ANXA2	TSS8969	10:4984647-5044352	1571	-	0.126448	0	1.55439	OK	0	0	0.0433954	OK	0	0	0.0432402	OK
TCONS_00012166	=	ENSGALT00000050124	XLOC_005941	ANXA2	TSS8969	10:4984647-5044352	1893	-	0.466776	0	3.06729	OK	0.0619016	0	0.984876	OK	0.157195	0	1.59826	OK
TCONS_00012167	=	ENSGALT00000083426	XLOC_005941	ANXA2	TSS8970	10:4984647-5044352	1500	-	10.1185	0	25.3462	OK	9.22936	0	21.7914	OK	10.9569	0	24.9746	OK
TCONS_00012169	=	ENSGALT00000080041	XLOC_005941	ANXA2	TSS8972	10:4984647-5044352	799	-	6.28872	0	24.1598	OK	5.68289	0	21.5107	OK	5.49387	0	21.2014	OK
TCONS_00012170	=	ENSGALT00000005981	XLOC_005941	ANXA2	TSS8972	10:4984647-5044352	1537	-	0.0789777	0	1.22711	OK	0.354698	0	2.74491	OK	0.207281	0	2.0172	OK
TCONS_00012171	=	ENSGALT00000089656	XLOC_005941	ANXA2	TSS8973	10:4984647-5044352	1635	-	0	0	0.0407474	OK	10.7006	0	42.5115	OK	0.00218454	0	0.185055	OK
TCONS_00012229	=	ENSGALT00000006663	XLOC_005961	SLTM	TSS9015	10:6760759-6915022	3111	-	12.1454	6.52125	17.7695	OK	19.2532	11.5491	26.9573	OK	11.7332	5.67325	17.7932	OK
TCONS_00012787	=	ENSGALT00000013141	XLOC_006113	KIF23	TSS9374	10:19360261-19378165	3421	-	0.000300593	0	0.0190168	OK	0	0	0.0189616	OK	0.112065	0	0.586079	OK
TCONS_00012789	=	ENSGALT00000051671	XLOC_006113	KIF23	TSS9375	10:19360261-19378165	2253	-	0.000446748	0	0.0269251	OK	0	0	0.0267518	OK	0	0	0.0267373	OK
TCONS_00012790	=	ENSGALT00000061959	XLOC_006113	KIF23	TSS9375	10:19360261-19378165	2211	-	0.0255517	0	0.195184	OK	0.22265	0	0.709894	OK	0.0247283	0	0.193676	OK
TCONS_00012832	=	ENSGALT00000066905	XLOC_006128	MFAP1	TSS9400	10:20127188-20158639	1427	-	0.601932	0	1.82693	OK	0.638549	0	1.87116	OK	0.500479	0	1.61099	OK
TCONS_00012834	=	ENSGALT00000042736	XLOC_006128	MFAP1	TSS9400	10:20127188-20158639	1942	-	17.7774	13.1134	22.4415	OK	17.6185	12.985	22.252	OK	13.7769	9.68305	17.8708	OK
TCONS_00012846	=	ENSGALT00000049272	XLOC_006131	TP53BP1	TSS9406	10:20280408-20327206	5943	-	0.505453	0	1.16316	OK	0.768566	0	1.65191	OK	0.658428	0	1.85925	OK
TCONS_00013139	=	ENSGALT00000049030	XLOC_006215	TJP1	TSS9587	10:5937106-6117896	31812	-	1.64536e-05	0	0.00211685	OK	0.000110887	0	0.00387679	OK	8.10316e-05	0	0.00380451	OK
TCONS_00013141	=	ENSGALT00000065033	XLOC_006215	TJP1	TSS9588	10:5937106-6117896	5733	-	1.99025	0.486567	3.49393	OK	2.4462	0.426407	4.466	OK	2.23397	0.849844	3.61809	OK
TCONS_00013142	=	ENSGALT00000071337	XLOC_006215	TJP1	TSS9588	10:5937106-6117896	5160	-	0.330252	0	1.05619	OK	0.11038	0	0.439363	OK	0.45063	0	1.30694	OK
TCONS_00013143	=	ENSGALT00000080614	XLOC_006215	TJP1	TSS9588	10:5937106-6117896	5481	-	9.51241	6.99542	12.0294	OK	5.08384	2.98561	7.18206	OK	7.25884	5.1691	9.34858	OK
TCONS_00013369	=	ENSGALT00000010770	XLOC_006280	FANCI	TSS9741	10:12944629-12975509	4020	-	4.08883	2.76801	5.40966	OK	1.96569	1.07408	2.8573	OK	3.96389	2.37206	5.55572	OK
TCONS_00013662	=	ENSGALT00000013589	XLOC_006364	PDIA3	TSS9921	10:20161519-20170430	1878	-	298.112	248.328	347.896	OK	371.292	309.504	433.08	OK	394.335	328.66	460.01	OK
TCONS_00013663	=	ENSGALT00000013600	XLOC_006365	CKMT1A	TSS9922	10:20173862-20181914	1923	-	0.193696	0.00320508	0.384188	OK	0.194357	0.0172024	0.371511	OK	0.0755367	0	0.19303	OK
TCONS_00014094	=	ENSGALT00000047842	XLOC_006776	CSNK2A2	TSS10344	11:444410-472709	1985	-	11.8978	8.08084	15.7147	OK	12.4608	8.30828	16.6133	OK	12.0421	8.09732	15.9868	OK
TCONS_00014189	=	ENSGALT00000002514	XLOC_006801	PSKH1	TSS10397	11:1009092-1032309	3097	-	0.528953	0.100781	0.957124	OK	0.269334	0	0.740199	OK	0.658043	0.0687075	1.24738	OK
TCONS_00014307	=	ENSGALT00000005333	XLOC_006843	ESRP2	TSS10471	11:3355546-3399137	3685	-	0.071913	0	0.271578	OK	0.23547	0	0.547337	OK	0	0	0.0200645	OK
TCONS_00014469	=	ENSGALT00000007726	XLOC_006897	GPATCH1	TSS10588	11:10156072-10276444	2706	-	5.36573	3.61714	7.11431	OK	10.4337	7.51365	13.3538	OK	6.04569	4.11844	7.97295	OK
TCONS_00014797	=	ENSGALT00000001245	XLOC_006988	AP1G1	TSS10791	11:19972950-20036521	3639	-	32.867	23.9237	41.8104	OK	35.158	24.9242	45.3917	OK	33.3096	23.5483	43.071	OK
TCONS_00014809	=	ENSGALT00000090014	XLOC_006993	KARS	TSS10800	11:20106177-20141797	1880	-	52.7662	35.6253	69.907	OK	52.7216	34.8858	70.5574	OK	54.4632	35.428	73.4985	OK
TCONS_00014866	=	ENSGALT00000001768	XLOC_007011	POLR2C	TSS10829	11:602387-613988	1551	-	34.4994	25.5968	43.4019	OK	29.835	22.8839	36.786	OK	28.2255	21.0185	35.4326	OK
TCONS_00014867	=	ENSGALT00000070388	XLOC_007011	POLR2C	TSS10829	11:602387-613988	1111	-	0.481191	0	1.72842	OK	0.231836	0	0.954341	OK	0.283845	0	1.15562	OK
TCONS_00014868	=	ENSGALT00000085004	XLOC_007011	POLR2C	TSS10830	11:602387-613988	1132	-	0.433645	0	1.90013	OK	0.00104133	0	0.0791816	OK	0	0	0.0785972	OK
TCONS_00014877	=	ENSGALT00000001798	XLOC_007016	FAM192A	TSS10837	11:753861-764046	1421	-	55.1115	44.9671	65.256	OK	42.1001	34.1346	50.0657	OK	57.0392	46.5773	67.5011	OK
TCONS_00015009	=	ENSGALT00000083654	XLOC_007057	NUP93	TSS10914	11:2106863-2177688	2612	-	0.000947395	0	0.0417777	OK	0.000533803	0	0.0293598	OK	0.0121971	0	0.119998	OK
TCONS_00015010	=	ENSGALT00000004754	XLOC_007057	NUP93	TSS10916	11:2106863-2177688	2409	-	0.193544	0	0.672653	OK	0	0	0.0318259	OK	0.0513035	0	0.285336	OK
TCONS_00015471	=	ENSGALT00000001001	XLOC_007194	PSMD7	TSS11208	11:19316581-19322233	949	-	18.2187	10.7379	25.6996	OK	15.5869	8.62697	22.5468	OK	17.8148	10.5194	25.1103	OK
TCONS_00015481	=	ENSGALT00000038723	XLOC_007198	DHX38	TSS11216	11:19949491-19959954	4140	-	19.4554	15.8424	23.0683	OK	22.8611	18.7074	27.0147	OK	18.6059	15.1468	22.065	OK
TCONS_00016002	=	ENSGALT00000002455	XLOC_007677	GNL3	TSS11718	12:640216-885888	1962	-	37.9888	21.6577	54.3199	OK	44.1733	25.5636	62.783	OK	34.4477	17.5903	51.3051	OK
TCONS_00016005	=	ENSGALT00000088025	XLOC_007677	GNL3	TSS11721	12:640216-885888	1140	-	3.90247	0	11.7378	OK	6.2994	0	18.7658	OK	2.77823	0	10.417	OK
TCONS_00016052	=	ENSGALT00000003739	XLOC_007692	ENSGALG00000002372	TSS11751	12:2191776-2193041	642	-	11.935	8.32907	15.5409	OK	14.0618	10.0878	18.0358	OK	10.1101	6.96074	13.2595	OK
TCONS_00016103	=	ENSGALT00000048213	XLOC_007713	RBM5	TSS11781	12:3142545-3157760	3302	-	0.0223905	0	0.18092	OK	0	0	0.0196468	OK	0	0	0.019904	OK
TCONS_00016104	=	ENSGALT00000051206	XLOC_007713	RBM5	TSS11781	12:3142545-3157760	3301	-	10.8446	7.03129	14.6579	OK	23.9144	17.073	30.7559	OK	13.413	8.45362	18.3724	OK
TCONS_00016106	=	ENSGALT00000083462	XLOC_007713	RBM5	TSS11781	12:3142545-3157760	1421	-	16.5331	8.5325	24.5337	OK	23.3389	11.0618	35.616	OK	15.391	7.66683	23.1151	OK
TCONS_00016109	=	ENSGALT00000087242	XLOC_007713	RBM5	TSS11783	12:3142545-3157760	1580	-	0.00448552	0	0.110999	OK	0.0686787	0	0.599436	OK	0.122093	0	0.692806	OK
TCONS_00016194	=	ENSGALT00000008027	XLOC_007741	ENSGALG00000005012	TSS11837	12:5053827-5075239	843	-	1.34314	0	3.92996	OK	0.360965	0	1.4267	OK	0.162421	0	0.832186	OK
TCONS_00016294	=	ENSGALT00000055290	XLOC_007772	FLNB	TSS11907	12:8851040-8932014	7959	-	2.1104	0	7.34434	OK	0.982704	0	3.19516	OK	2.40839	0	7.00854	OK
TCONS_00016349	=	ENSGALT00000009542	XLOC_007786	RUVBL1	TSS11945	12:9384813-9537077	1859	-	29.6831	23.4305	35.9357	OK	25.9734	20.3371	31.6098	OK	29.1769	22.9395	35.4143	OK
TCONS_00016378	=	ENSGALT00000056234	XLOC_007796	LSM3	TSS11964	12:10810470-10812744	638	-	53.4341	42.0909	64.7773	OK	28.7988	21.9962	35.6014	OK	45.2452	35.3855	55.1048	OK
TCONS_00016417	=	ENSGALT00000010814	XLOC_007808	ARPC4	TSS11990	12:11506588-11508357	771	-	149.25	121.448	177.053	OK	99.9309	80.7186	119.143	OK	126.797	102.996	150.598	OK
TCONS_00016459	=	ENSGALT00000036237	XLOC_007819	IMPDH2	TSS12014	12:11655847-11667410	1849	-	82.4648	66.0893	98.8403	OK	59.143	47.3748	70.9111	OK	78.8597	63.9704	93.7489	OK
TCONS_00016462	=	ENSGALT00000078481	XLOC_007819	IMPDH2	TSS12014	12:11655847-11667410	1873	-	10.4134	3.36102	17.4658	OK	6.52054	1.64598	11.3951	OK	8.96434	3.95171	13.977	OK
TCONS_00016463	=	ENSGALT00000088497	XLOC_007819	IMPDH2	TSS12015	12:11655847-11667410	1760	-	0.429108	0	1.54023	OK	0.423728	0	1.37004	OK	0.347105	0	1.31486	OK
TCONS_00016588	=	ENSGALT00000013524	XLOC_007861	BHLHE40	TSS12100	12:18624948-18629296	2656	-	0.288397	0	1.16881	OK	0	0	0.0446805	OK	0	0	0.0446043	OK
TCONS_00016589	=	ENSGALT00000073347	XLOC_007861	BHLHE40	TSS12100	12:18624948-18629296	2764	-	85.2597	70.1387	100.381	OK	43.068	35.1729	50.9631	OK	32.4578	26.2823	38.6333	OK
TCONS_00016649	=	ENSGALT00000053460	XLOC_007883	PBRM1	TSS12145	12:640216-885888	5185	-	1.45299	0	3.4135	OK	1.62274	0	3.71282	OK	1.65303	0	3.96465	OK
TCONS_00016650	=	ENSGALT00000063021	XLOC_007883	PBRM1	TSS12143	12:640216-885888	4698	-	1.30667	0	3.3239	OK	3.15311	0.0599825	6.24624	OK	1.5345	0	3.78876	OK
TCONS_00016885	=	ENSGALT00000008142	XLOC_007965	NUP210	TSS12300	12:5621535-5682682	7877	-	1.06237	0.782798	1.34195	OK	0.600535	0.262764	0.938306	OK	1.23579	0.93147	1.54011	OK
TCONS_00016905	=	ENSGALT00000061885	XLOC_007971	FAM120A	TSS12314	12:6388845-6441619	5562	-	26.6652	20.3413	32.9892	OK	22.0713	16.7218	27.4207	OK	30.9888	23.8993	38.0783	OK
TCONS_00016906	=	ENSGALT00000075895	XLOC_007971	FAM120A	TSS12314	12:6388845-6441619	3845	-	0.222669	0	1.01152	OK	0.412237	0	1.44557	OK	0.235641	0	0.972578	OK
TCONS_00016939	=	ENSGALT00000065839	XLOC_007979	TKT	TSS12333	12:6932766-6979927	1270	-	0	0	0.0672328	OK	0.125055	0	1.04319	OK	0	0	0.0674386	OK
TCONS_00016940	=	ENSGALT00000008512	XLOC_007979	TKT	TSS12333	12:6932766-6979927	2140	-	85.7392	66.8373	104.641	OK	68.5783	51.9799	85.1768	OK	86.5116	66.1563	106.867	OK
TCONS_00017036	=	ENSGALT00000009723	XLOC_008010	MCM2	TSS12401	12:9749557-9760977	3724	-	20.0544	16.3161	23.7927	OK	4.74427	3.66956	5.81899	OK	16.1749	13.0895	19.2602	OK
TCONS_00017142	=	ENSGALT00000011817	XLOC_008049	THOC7	TSS12479	12:13539366-13636593	1316	-	46.7409	37.0225	56.4593	OK	33.4448	25.375	41.5147	OK	42.891	33.6517	52.1303	OK
TCONS_00017143	=	ENSGALT00000087931	XLOC_008049	THOC7	TSS12480	12:13539366-13636593	1082	-	1.65505	0	4.01709	OK	0.814403	0	2.41133	OK	1.57259	0	3.65556	OK
TCONS_00017277	=	ENSGALT00000084738	XLOC_008082	SEC13	TSS12565	12:19461491-19512399	1710	-	0.802061	0	3.31376	OK	0.429118	0	2.09665	OK	1.38192	0	4.61612	OK
TCONS_00017278	=	ENSGALT00000047226	XLOC_008082	SEC13	TSS12566	12:19461491-19512399	1565	-	0.00477477	0	0.217397	OK	0.156806	0	1.21188	OK	0	0	0.0483487	OK
TCONS_00017280	=	ENSGALT00000013715	XLOC_008082	SEC13	TSS12567	12:19461491-19512399	1756	-	117.504	86.9174	148.091	OK	86.3221	62.6212	110.023	OK	110.666	81.7029	139.629	OK
TCONS_00017883	=	ENSGALT00000047574	XLOC_008548	SLU7	TSS13112	13:7818157-7832434	2016	-	0.458116	0	1.27255	OK	0.709299	0	1.57673	OK	0.484375	0	1.07797	OK
TCONS_00017885	=	ENSGALT00000050464	XLOC_008548	SLU7	TSS13112	13:7818157-7832434	2627	-	0.612147	0.0247537	1.19954	OK	3.49704	1.44336	5.55072	OK	0.490388	0	1.02825	OK
TCONS_00017962	=	ENSGALT00000066586	XLOC_008575	BRD8	TSS13166	13:10065288-10080081	3191	-	0.798533	0	1.90396	OK	1.08599	0	2.76433	OK	0.0773397	0	0.395142	OK
TCONS_00017969	=	ENSGALT00000063928	XLOC_008575	BRD8	TSS13166	13:10065288-10080081	2700	-	0.0946849	0	0.46043	OK	0.880514	0	2.29905	OK	0.101476	0	0.358507	OK
TCONS_00017970	=	ENSGALT00000058620	XLOC_008575	BRD8	TSS13166	13:10065288-10080081	2640	-	0.870751	0.0463711	1.69513	OK	0.281526	0	0.865726	OK	0.40768	0	0.997112	OK
TCONS_00018036	=	ENSGALT00000040847	XLOC_008592	THOC3	TSS13204	13:10431192-10453289	1695	-	19.6087	15.0317	24.1857	OK	12.2069	9.06883	15.345	OK	16.3501	12.4479	20.2522	OK
TCONS_00018037	=	ENSGALT00000072959	XLOC_008592	THOC3	TSS13204	13:10431192-10453289	2975	-	0.00465557	0	0.0581906	OK	0	0	0.0301505	OK	0.0111052	0	0.0850066	OK
TCONS_00018141	=	ENSGALT00000040483	XLOC_008632	CAMK2A	TSS13274	13:13192089-13216885	1714	-	0.014994	0	0.115521	OK	0	0	0.0475762	OK	0	0	0.0483067	OK
TCONS_00018142	=	ENSGALT00000009020	XLOC_008632	CAMK2A	TSS13274	13:13192089-13216885	5814	-	0.539192	0	1.34532	OK	9.45348e-06	0	0.0137421	OK	0.133614	0	0.473985	OK
TCONS_00018226	=	ENSGALT00000068059	XLOC_008648	CLK4	TSS13311	13:14125144-14134175	1442	-	0.330575	0	1.15227	OK	0	0	0.0531218	OK	0.256113	0	0.939588	OK
TCONS_00018249	=	ENSGALT00000009947	XLOC_008655	HNRNPA0	TSS13330	13:14463617-14904935	2994	-	36.6398	28.6627	44.617	OK	24.8825	18.1523	31.6128	OK	27.3124	20.8695	33.7552	OK
TCONS_00018330	=	ENSGALT00000076763	XLOC_008683	ENSGALG00000006794	TSS13384	13:17011475-17030813	3762	-	0.215662	0	0.628892	OK	0.0726537	0	0.208583	OK	0.0904812	0	0.274222	OK
TCONS_00018348	=	ENSGALT00000061220	XLOC_008693	HSPA4	TSS13397	13:17237095-17254350	3616	-	16.444	12.5238	20.3643	OK	7.05723	2.26818	11.8463	OK	17.7202	13.0215	22.4188	OK
TCONS_00018377	=	ENSGALT00000050267	XLOC_008707	TCERG1	TSS13417	13:17951801-18056326	16228	-	1.94332	0.799587	3.08706	OK	4.04603	2.05729	6.03477	OK	3.3395	1.75542	4.92357	OK
TCONS_00018417	=	ENSGALT00000064754	XLOC_008719	ZMAT2	TSS13447	13:902196-912758	1982	-	58.9673	48.4079	69.5268	OK	45.9005	37.4839	54.3172	OK	51.9337	42.5078	61.3596	OK
TCONS_00018421	=	ENSGALT00000064783	XLOC_008721	IK	TSS13449	13:936434-944764	1961	-	32.2371	26.2621	38.2122	OK	29.4548	23.9786	34.931	OK	31.3476	25.5127	37.1824	OK
TCONS_00018422	=	ENSGALT00000049336	XLOC_008721	IK	TSS13449	13:936434-944764	1797	-	0.0430809	0	0.283287	OK	0	0	0.0318342	OK	0	0	0.0319841	OK
TCONS_00018492	=	ENSGALT00000003436	XLOC_008749	NPM1	TSS13501	13:3270867-3282126	1265	-	679.583	566.74	792.425	OK	457.572	381.145	533.999	OK	611.742	509.042	714.442	OK
TCONS_00018493	=	ENSGALT00000085124	XLOC_008749	NPM1	TSS13501	13:3270867-3282126	1228	-	0.0800542	0	1.31464	OK	0.20861	0	1.80598	OK	0.097843	0	1.38697	OK
TCONS_00018494	=	ENSGALT00000073593	XLOC_008749	NPM1	TSS13501	13:3270867-3282126	1083	-	0.136677	0	1.93064	OK	0.335556	0	2.67327	OK	0.396443	0	3.25559	OK
TCONS_00018495	=	ENSGALT00000089096	XLOC_008749	NPM1	TSS13501	13:3270867-3282126	1081	-	1.51015	0	7.22561	OK	0.700365	0	3.95152	OK	1.44878	0	6.76197	OK
TCONS_00018665	=	ENSGALT00000064019	XLOC_008805	DDX41	TSS13605	13:10155463-10195239	2542	-	1.11786	0	3.20015	OK	0.410653	0	1.5914	OK	0.58139	0	1.85827	OK
TCONS_00018681	=	ENSGALT00000089423	XLOC_008809	ZNF346	TSS13611	13:10272798-10332758	3064	-	3.37636	1.61564	5.13709	OK	1.85142	0.618251	3.0846	OK	2.12029	0.959131	3.28145	OK
TCONS_00018686	=	ENSGALT00000001720	XLOC_008809	ZNF346	TSS13614	13:10272798-10332758	2011	-	1.40795	0.17238	2.64352	OK	0.824451	0	1.934	OK	1.31484	0.208751	2.42094	OK
TCONS_00018820	=	ENSGALT00000083981	XLOC_008854	SQSTM1	TSS13703	13:13463301-13508062	1306	-	0.491844	0	2.38698	OK	0.926393	0	2.92407	OK	0	0	0.0667134	OK
TCONS_00018823	=	ENSGALT00000084932	XLOC_008854	SQSTM1	TSS13703	13:13463301-13508062	1465	-	3.49508	0.0494912	6.94066	OK	11.3751	4.56266	18.1875	OK	6.68242	2.0524	11.3124	OK
TCONS_00018824	=	ENSGALT00000062831	XLOC_008854	SQSTM1	TSS13703	13:13463301-13508062	1530	-	0.779945	0	2.57635	OK	2.15414	0	5.45008	OK	1.36952	0	3.77626	OK
TCONS_00018825	=	ENSGALT00000089964	XLOC_008854	SQSTM1	TSS13703	13:13463301-13508062	1517	-	15.8838	9.62128	22.1464	OK	56.2879	42.1697	70.406	OK	32.0295	22.0129	42.046	OK
TCONS_00018826	=	ENSGALT00000082709	XLOC_008854	SQSTM1	TSS13703	13:13463301-13508062	1480	-	8.62257	4.00008	13.2451	OK	21.4787	11.3267	31.6307	OK	10.8117	4.55639	17.067	OK
TCONS_00018848	=	ENSGALT00000023233	XLOC_008859	HNRNPAB	TSS13717	13:14256637-14311055	1249	-	1.8142	0	5.60395	OK	0.672935	0	2.64143	OK	1.18199	0	4.25521	OK
TCONS_00018981	=	ENSGALT00000056491	XLOC_008894	ZCCHC10	TSS13804	13:17220002-17230129	2094	-	14.0857	11.1572	17.0143	OK	26.5013	21.3236	31.6791	OK	16.7652	13.3455	20.1849	OK
TCONS_00019424	=	ENSGALT00000067853	XLOC_009194	BUD31	TSS14205	14:4384126-4401534	848	-	3.261	0	9.65984	OK	4.0247	0	10.5762	OK	3.4223	0	8.93739	OK
TCONS_00019425	=	ENSGALT00000086158	XLOC_009194	BUD31	TSS14206	14:4384126-4401534	765	-	86.4958	57.214	115.778	OK	65.2158	38.9686	91.4631	OK	75.0482	48.7104	101.386	OK
TCONS_00019426	=	ENSGALT00000007493	XLOC_009194	BUD31	TSS14206	14:4384126-4401534	858	-	1.24713	0	4.58679	OK	1.00618	0	3.97813	OK	1.06786	0	4.04026	OK
TCONS_00019427	=	ENSGALT00000007510	XLOC_009195	CPSF4	TSS14207	14:4401976-4415839	4307	-	15.1462	10.0547	20.2377	OK	7.84717	5.06957	10.6248	OK	11.2867	7.6167	14.9567	OK
TCONS_00019567	=	ENSGALT00000009734	XLOC_009249	RBBP6	TSS14300	14:6809941-6847049	6322	-	0.444297	0	0.964435	OK	0.349482	0	0.909818	OK	0.589251	0.0193914	1.15911	OK
TCONS_00019568	=	ENSGALT00000043663	XLOC_009249	RBBP6	TSS14300	14:6809941-6847049	6385	-	1.17212	0.468005	1.87624	OK	1.57867	0.46006	2.69728	OK	1.60905	0.699049	2.51905	OK
TCONS_00019746	=	ENSGALT00000081123	XLOC_009292	USP7	TSS14410	14:9969651-10034916	5370	-	8.47238	4.92542	12.0193	OK	12.3299	2.79542	21.8643	OK	9.72881	2.21128	17.2463	OK
TCONS_00019749	=	ENSGALT00000039801	XLOC_009292	USP7	TSS14413	14:9969651-10034916	4679	-	3.426	0.483513	6.36848	OK	5.17844	0	15.4572	OK	6.70781	0	14.1702	OK
TCONS_00019966	=	ENSGALT00000068295	XLOC_009370	GSPT1	TSS14545	14:117739-143255	3693	-	28.329	23.3068	33.3513	OK	27.509	22.6033	32.4147	OK	32.2279	26.5429	37.9129	OK
TCONS_00019994	=	ENSGALT00000005338	XLOC_009381	USP42	TSS14565	14:939873-976442	3836	-	1.10334	0.346484	1.8602	OK	0.977349	0.104513	1.85018	OK	1.05018	0.275055	1.82531	OK
TCONS_00020251	=	ENSGALT00000057565	XLOC_009453	CHTF18	TSS14725	14:6003771-6016998	3052	-	12.6836	9.61989	15.7472	OK	3.27371	2.12763	4.41979	OK	14.1726	10.989	17.3562	OK
TCONS_00020280	=	ENSGALT00000080444	XLOC_009465	PKD1	TSS14747	14:6305710-6452644	19925	-	0.0342207	0	0.186641	OK	0.000163269	0	0.00759614	OK	4.71075e-05	0	0.00376263	OK
TCONS_00020283	=	ENSGALT00000009168	XLOC_009465	PKD1	TSS14747	14:6305710-6452644	20120	-	4.97872	3.80122	6.15621	OK	8.56714	6.85587	10.2784	OK	4.91566	3.80631	6.025	OK
TCONS_00020362	=	ENSGALT00000083309	XLOC_009493	RPS15A	TSS14793	14:8354567-8360819	3049	-	2.29562	0	6.58466	OK	3.85443	0	8.82941	OK	2.24194	0	5.86972	OK
TCONS_00020363	=	ENSGALT00000010956	XLOC_009493	RPS15A	TSS14793	14:8354567-8360819	1938	-	305.925	254.723	357.126	OK	327.566	272.401	382.731	OK	272.428	226.52	318.336	OK
TCONS_00020588	=	ENSGALT00000015109	XLOC_009564	RNPS1	TSS14934	14:13857729-13867810	1867	-	6.49854	1.4073	11.5898	OK	9.37963	3.20309	15.5562	OK	7.50803	1.24751	13.7686	OK
TCONS_00020591	=	ENSGALT00000087435	XLOC_009564	RNPS1	TSS14934	14:13857729-13867810	1777	-	35.3195	26.3697	44.2692	OK	44.4591	33.0797	55.8386	OK	36.9275	26.3728	47.4823	OK
TCONS_00021271	=	ENSGALT00000006066	XLOC_010013	ANAPC7	TSS15521	15:5327209-5387030	1626	-	10.7428	1.1284	20.3571	OK	13.6019	0	30.6232	OK	10.8242	0	25.2669	OK
TCONS_00021277	=	ENSGALT00000006657	XLOC_010016	RNF34	TSS15527	15:5506176-5616355	2282	-	11.8842	7.44182	16.3266	OK	20.1547	13.0617	27.2478	OK	12.4207	7.74841	17.0931	OK
TCONS_00021454	=	ENSGALT00000009622	XLOC_010077	SMARCB1	TSS15650	15:8043150-8053132	1589	-	23.1163	18.4762	27.7564	OK	16.667	13.1729	20.1611	OK	18.5511	14.7096	22.3925	OK
TCONS_00021634	=	ENSGALT00000012894	XLOC_010134	SF3A1	TSS15763	15:10885753-10899245	3118	-	16.0364	12.9624	19.1104	OK	16.7764	13.5788	19.974	OK	18.0276	14.6162	21.4391	OK
TCONS_00021656	=	ENSGALT00000013103	XLOC_010141	ZMAT5	TSS15776	15:11094807-11107741	730	-	38.5309	29.7734	47.2883	OK	39.6239	30.7041	48.5438	OK	42.7669	33.3678	52.1661	OK
TCONS_00021658	=	ENSGALT00000054614	XLOC_010141	ZMAT5	TSS15777	15:11094807-11107741	1198	-	1.24735	0	2.62305	OK	0.939286	0	2.24894	OK	1.18071	0	2.53795	OK
TCONS_00021842	=	ENSGALT00000003918	XLOC_010187	SFSWAP	TSS15887	15:2779308-2834270	5398	-	5.64287	3.65263	7.63312	OK	8.51106	5.53455	11.4876	OK	7.1689	4.61729	9.72051	OK
TCONS_00021844	=	ENSGALT00000077182	XLOC_010187	SFSWAP	TSS15887	15:2779308-2834270	1599	-	0.390843	0	1.97142	OK	0.520261	0	2.69062	OK	0.0692242	0	0.513918	OK
TCONS_00021853	=	ENSGALT00000089271	XLOC_010190	RAN	TSS15895	15:2926590-3345753	1890	-	2.30218	0	7.5437	OK	1.36895	0	4.63301	OK	1.72972	0	6.03169	OK
TCONS_00021854	=	ENSGALT00000055724	XLOC_010190	RAN	TSS15896	15:2926590-3345753	1992	-	2.79977	0	8.46555	OK	1.59507	0	5.0458	OK	3.11918	0	9.17553	OK
TCONS_00021855	=	ENSGALT00000004055	XLOC_010190	RAN	TSS15897	15:2926590-3345753	2054	-	0.831148	0	3.87532	OK	0.860792	0	3.2918	OK	0.676478	0	3.24955	OK
TCONS_00021856	=	ENSGALT00000063787	XLOC_010190	RAN	TSS15897	15:2926590-3345753	2058	-	264.371	208.55	320.192	OK	170.392	134.479	206.306	OK	236.675	188.1	285.25	OK
TCONS_00021898	=	ENSGALT00000005257	XLOC_010209	SNRNP35	TSS15927	15:5023907-5025606	1403	-	5.23188	3.84773	6.61602	OK	5.52908	4.10004	6.95812	OK	6.89887	5.18846	8.60929	OK
TCONS_00021925	=	ENSGALT00000039252	XLOC_010218	ANAPC5	TSS15946	15:5492610-5504275	2413	-	10.2368	8.01649	12.457	OK	8.32768	6.40559	10.2498	OK	8.84513	6.85417	10.8361	OK
TCONS_00021996	=	ENSGALT00000066545	XLOC_010234	PPP1CC	TSS15980	15:6039565-6054773	2072	-	18.5307	7.95003	29.1114	OK	38.8131	13.2619	64.3643	OK	26.4837	16.6659	36.3015	OK
TCONS_00021997	=	ENSGALT00000007277	XLOC_010234	PPP1CC	TSS15981	15:6039565-6054773	2258	-	38.429	27.3412	49.5168	OK	67.903	43.506	92.2999	OK	37.6562	27.5059	47.8065	OK
TCONS_00022039	=	ENSGALT00000046616	XLOC_010248	SART3	TSS16007	15:6557147-6579410	2634	-	4.62762	2.38803	6.86721	OK	7.83608	3.58294	12.0892	OK	4.15908	1.86646	6.4517	OK
TCONS_00022041	=	ENSGALT00000070240	XLOC_010248	SART3	TSS16006	15:6557147-6579410	2733	-	0.00546817	0	0.0799992	OK	0.121308	0	0.61012	OK	0	0	0.0206798	OK
TCONS_00022164	=	ENSGALT00000010647	XLOC_010293	SNRPD3	TSS16094	15:8475473-8479102	1727	-	76.58	62.9786	90.1813	OK	62.8274	51.4482	74.2067	OK	75.1413	61.7245	88.5581	OK
TCONS_00022359	=	ENSGALT00000013122	XLOC_010359	NEFH	TSS16224	15:11189255-11194040	2905	-	0.00864761	0	0.0327216	OK	0.00516157	0	0.0292638	OK	0.0231936	0	0.0589904	OK
TCONS_00022368	=	ENSGALT00000038026	XLOC_010360	EWSR1	TSS16226	15:11209564-11239338	3263	-	12.1695	7.85141	16.4876	OK	10.0028	6.12628	13.8794	OK	9.68871	6.0189	13.3585	OK
TCONS_00022628	=	ENSGALT00000087483	XLOC_010548	GNB2L1	TSS16437	16:153730-157612	587	-	7.64503	0	31.1597	OK	14.0516	0	58.2226	OK	4.03037	0	19.9423	OK
TCONS_00022629	=	ENSGALT00000088792	XLOC_010548	GNB2L1	TSS16437	16:153730-157612	1054	-	3.5248	0	13.3885	OK	4.68133	0	15.8565	OK	1.10605	0	6.16284	OK
TCONS_00022630	=	ENSGALT00000089517	XLOC_010548	GNB2L1	TSS16437	16:153730-157612	1128	-	889.577	739.853	1039.3	OK	902.809	751.901	1053.72	OK	789.619	657.212	922.027	OK
TCONS_00022632	=	ENSGALT00000073944	XLOC_010548	GNB2L1	TSS16437	16:153730-157612	300	-	21.503	0	130.511	OK	14.0422	0	102.486	OK	14.2116	0	94.9151	OK
TCONS_00022633	=	ENSGALT00000000171	XLOC_010548	GNB2L1	TSS16437	16:153730-157612	1554	-	2.52262	0	8.649	OK	3.41413	0	10.5119	OK	1.94408	0	6.99324	OK
TCONS_00022634	=	ENSGALT00000089345	XLOC_010548	GNB2L1	TSS16437	16:153730-157612	1298	-	1.5202	0	7.0208	OK	0.350522	0	2.93848	OK	0.807851	0	4.48814	OK
TCONS_00022921	=	ENSGALT00000014053	XLOC_010659	ANAPC2	TSS16614	17:2278486-2289298	2655	-	2.6281	1.1567	4.09951	OK	1.34769	0	3.009	OK	2.43918	0.908054	3.9703	OK
TCONS_00023062	=	ENSGALT00000007546	XLOC_010704	GLE1	TSS16715	17:5666314-5675428	3590	-	9.97444	7.72927	12.2196	OK	12.8544	7.47722	18.2315	OK	10.1341	6.05171	14.2164	OK
TCONS_00023072	=	ENSGALT00000039770	XLOC_010705	SPTAN1	TSS16720	17:5676868-5731222	7647	-	4.07418	1.105	7.04336	OK	3.97347	1.28604	6.66091	OK	2.65402	0.0366114	5.27143	OK
TCONS_00023073	=	ENSGALT00000071539	XLOC_010705	SPTAN1	TSS16721	17:5676868-5731222	7574	-	0.0268882	0	0.266401	OK	0.00245954	0	0.0655759	OK	0.217677	0	1.01418	OK
TCONS_00023155	=	ENSGALT00000039554	XLOC_010726	FUBP3	TSS16777	17:6376545-6414726	1944	-	12.5706	8.46311	16.6781	OK	14.0925	9.60809	18.5769	OK	14.1366	9.51634	18.7568	OK
TCONS_00023161	=	ENSGALT00000085922	XLOC_010729	EXOSC2	TSS16781	17:6429082-6433587	1624	-	3.69065	0.236053	7.14525	OK	1.03218	0	2.9212	OK	3.15548	1.01461	5.29635	OK
TCONS_00023162	=	ENSGALT00000085572	XLOC_010729	EXOSC2	TSS16781	17:6429082-6433587	1594	-	33.9378	26.9519	40.9237	OK	29.4821	23.1971	35.767	OK	30.8319	24.5209	37.1428	OK
TCONS_00023204	=	ENSGALT00000079382	XLOC_010743	GTF3C4	TSS16809	17:7069398-7123548	8990	-	2.022	1.34607	2.69794	OK	2.00213	1.32445	2.67981	OK	2.1588	1.31556	3.00204	OK
TCONS_00023211	=	ENSGALT00000039374	XLOC_010747	GTF3C5	TSS16815	17:7256051-7303411	3559	-	0.653741	0	1.40083	OK	0.749905	0.0569387	1.44287	OK	0.61217	0	1.28691	OK
TCONS_00023257	=	ENSGALT00000004189	XLOC_010759	WDR5	TSS16840	17:7671885-7685075	3463	-	23.4556	19.0305	27.8806	OK	19.9379	16.1866	23.6892	OK	21.669	17.6212	25.7168	OK
TCONS_00023884	=	ENSGALT00000062874	XLOC_010964	STRBP	TSS17262	17:9383430-9437596	5639	-	0.536696	0	1.08939	OK	0.618089	0.0679438	1.16823	OK	0.520941	0.0505072	0.991374	OK
TCONS_00023886	=	ENSGALT00000049958	XLOC_010964	STRBP	TSS17263	17:9383430-9437596	5960	-	0.031856	0	0.156051	OK	0.0660902	0	0.257676	OK	0.0605505	0	0.224697	OK
TCONS_00023887	=	ENSGALT00000071371	XLOC_010964	STRBP	TSS17263	17:9383430-9437596	5808	-	3.7526	2.44898	5.05622	OK	4.01305	2.70614	5.31996	OK	3.59328	2.46018	4.72638	OK
TCONS_00023888	=	ENSGALT00000083865	XLOC_010964	STRBP	TSS17264	17:9383430-9437596	1662	-	0.640486	0	1.76425	OK	1.68678	0	3.49806	OK	0.484371	0	1.47848	OK
TCONS_00023928	=	ENSGALT00000001476	XLOC_010975	HSPA5	TSS17287	17:10076956-10081027	2328	-	41.8806	19.6515	64.1097	OK	204.213	84.4743	323.953	OK	133.889	75.4187	192.358	OK
TCONS_00024145	=	ENSGALT00000028041	XLOC_011123	SRSF2	TSS17469	18:4281298-4287639	2854	-	0.0922704	0	0.554389	OK	0.256097	0	1.11218	OK	0.29535	0	1.29188	OK
TCONS_00024146	=	ENSGALT00000083805	XLOC_011123	SRSF2	TSS17469	18:4281298-4287639	2437	-	4.34058	0	12.3638	OK	6.25576	0	17.215	OK	7.35683	0	20.3265	OK
TCONS_00024177	=	ENSGALT00000003062	XLOC_011130	UBE2O	TSS17489	18:4419204-4502007	7570	-	7.53435	5.38496	9.68373	OK	7.77895	5.36646	10.1914	OK	7.11179	5.11618	9.10741	OK
TCONS_00024205	=	ENSGALT00000003210	XLOC_011136	SRP68	TSS17505	18:4578764-4594416	4855	-	15.7578	12.8196	18.696	OK	25.0865	20.5827	29.5903	OK	17.0138	13.8641	20.1636	OK
TCONS_00024206	=	ENSGALT00000083343	XLOC_011136	SRP68	TSS17505	18:4578764-4594416	4781	-	0.106174	0	0.405058	OK	0.208121	0	0.708131	OK	0.145761	0	0.484758	OK
TCONS_00024259	=	ENSGALT00000053340	XLOC_011148	FASN	TSS17535	18:4968054-5062966	10642	-	89.123	72.5389	105.707	OK	50.7593	38.9306	62.588	OK	134.47	109.616	159.324	OK
TCONS_00024261	=	ENSGALT00000076853	XLOC_011148	FASN	TSS17536	18:4968054-5062966	4643	-	0.00967742	0	0.278487	OK	0.291086	0	1.50797	OK	0	0	0.0153831	OK
TCONS_00024262	=	ENSGALT00000086182	XLOC_011148	FASN	TSS17536	18:4968054-5062966	9343	-	0.796951	0	2.80555	OK	9.83992	1.96819	17.7117	OK	1.40057	0	5.1906	OK
TCONS_00024362	=	ENSGALT00000045765	XLOC_011184	PSMD12	TSS17594	18:7207509-7215519	1644	-	37.9376	30.9336	44.9417	OK	32.9496	26.7657	39.1336	OK	40.0498	32.6661	47.4336	OK
TCONS_00024363	=	ENSGALT00000084695	XLOC_011184	PSMD12	TSS17594	18:7207509-7215519	1642	-	0	0	0.0357335	OK	0	0	0.0364963	OK	0.0729026	0	0.373223	OK
TCONS_00024862	=	ENSGALT00000003804	XLOC_011325	SAP30BP	TSS17885	18:4803626-4887797	1905	-	11.4355	7.80831	15.0627	OK	12.7824	8.67916	16.8857	OK	11.9529	7.95827	15.9474	OK
TCONS_00024920	=	ENSGALT00000004998	XLOC_011346	COIL	TSS17918	18:6361983-6381362	2721	-	3.16969	1.68569	4.65369	OK	2.14985	1.10387	3.19583	OK	2.64891	1.35692	3.94091	OK
TCONS_00024960	=	ENSGALT00000083642	XLOC_011357	KPNA2	TSS17950	18:7053033-7058678	2067	-	107.123	88.6547	125.592	OK	89.9869	74.3251	105.649	OK	74.7153	61.4984	87.9323	OK
TCONS_00024962	=	ENSGALT00000005672	XLOC_011357	KPNA2	TSS17950	18:7053033-7058678	2098	-	0.182924	0	0.938346	OK	0.15098	0	0.805721	OK	0.227534	0	0.922594	OK
TCONS_00025126	=	ENSGALT00000049077	XLOC_011394	RNF213	TSS18030	18:9582688-9623384	9801	-	0.0264648	0	0.0963331	OK	1.23563e-05	0	0.00699804	OK	0.0384282	0	0.177876	OK
TCONS_00025128	=	ENSGALT00000060641	XLOC_011394	RNF213	TSS18031	18:9582688-9623384	9402	-	0.00457754	0	0.0240197	OK	0.0589044	0	0.137906	OK	0.00594429	0	0.0292937	OK
TCONS_00025185	=	ENSGALT00000067593	XLOC_011413	LUC7L3	TSS18066	18:10204557-10223581	7229	-	0.0419421	0	0.154207	OK	0.0776071	0	0.268568	OK	0.0958745	0	0.296028	OK
TCONS_00025186	=	ENSGALT00000038316	XLOC_011413	LUC7L3	TSS18066	18:10204557-10223581	3257	-	7.38186	5.15622	9.60751	OK	7.48494	5.00727	9.9626	OK	11.5029	8.33214	14.6737	OK
TCONS_00025488	=	ENSGALT00000002525	XLOC_011563	C1QBP	TSS18282	19:3403031-3406149	899	-	14.6689	0	54.5769	OK	14.9153	0	61.9855	OK	22.0033	0	58.5162	OK
TCONS_00025552	=	ENSGALT00000003204	XLOC_011577	TAF15	TSS18309	19:4320668-4338805	1869	-	27.1905	21.3704	33.0106	OK	11.6389	8.48958	14.7883	OK	18.6244	14.1109	23.1379	OK
TCONS_00025576	=	ENSGALT00000003859	XLOC_011592	CCT6A	TSS18326	19:4871787-4878028	1913	-	169.896	141.187	198.605	OK	234.531	195.107	273.956	OK	204.494	170.019	238.969	OK
TCONS_00025697	=	ENSGALT00000006652	XLOC_011639	NSRP1	TSS18407	19:6186186-6220144	7503	-	0.488051	0.199451	0.776651	OK	0.583671	0.258518	0.908823	OK	0.520164	0.129983	0.910346	OK
TCONS_00025783	=	ENSGALT00000039370	XLOC_011658	GEMIN4	TSS18463	19:6926266-6933402	5008	-	16.2733	13.2089	19.3377	OK	10.4831	8.4303	12.536	OK	12.4511	10.0513	14.851	OK
TCONS_00025828	=	ENSGALT00000008234	XLOC_011668	DHX40	TSS18486	19:7270297-7286392	2202	-	7.8209	5.37419	10.2676	OK	3.50932	2.10185	4.91678	OK	5.64255	3.81878	7.46632	OK
TCONS_00025829	=	ENSGALT00000008250	XLOC_011669	CLTC	TSS18487	19:7287317-7383766	5912	-	72.6563	50.994	94.3186	OK	77.7936	57.2176	98.3696	OK	86.1728	64.6564	107.689	OK
TCONS_00025895	=	ENSGALT00000039052	XLOC_011692	SRSF1	TSS18529	19:8728500-8732117	2807	-	173.549	144.265	202.834	OK	168.366	139.707	197.025	OK	178.533	148.359	208.707	OK
TCONS_00026140	=	ENSGALT00000040248	XLOC_011772	HSPB1	TSS18694	19:4228609-4230734	751	-	36.7005	24.8011	48.5999	OK	53.921	38.6644	69.1776	OK	62.1076	42.1487	82.0665	OK
TCONS_00026395	=	ENSGALT00000055720	XLOC_011849	NCOR1	TSS18845	19:6466652-6508512	2877	-	0.0295819	0	0.168065	OK	0.0928317	0	0.461705	OK	0.113197	0	0.396535	OK
TCONS_00026397	=	ENSGALT00000007130	XLOC_011849	NCOR1	TSS18846	19:6466652-6508512	7323	-	1.76577	1.07274	2.4588	OK	2.5976	1.65626	3.53894	OK	2.16894	1.22761	3.11027	OK
TCONS_00026398	=	ENSGALT00000051332	XLOC_011849	NCOR1	TSS18846	19:6466652-6508512	7038	-	3.60043	2.6751	4.52577	OK	4.0136	2.87875	5.14846	OK	3.43741	2.3825	4.49233	OK
TCONS_00026399	=	ENSGALT00000050790	XLOC_011849	NCOR1	TSS18846	19:6466652-6508512	654	-	7.38451	0.69644	14.0726	OK	8.2713	0.704307	15.8383	OK	7.14367	0.415936	13.8714	OK
TCONS_00026652	=	ENSGALT00000050193	XLOC_011987	ABCF2	TSS19041	2:126066-143048	2404	-	34.2488	24.1418	44.3558	OK	35.0342	24.5025	45.566	OK	31.2604	21.7273	40.7936	OK
TCONS_00027327	=	ENSGALT00000017402	XLOC_012180	MIOS	TSS19464	2:24802569-24817257	1410	-	2.94283	0.228236	5.65743	OK	5.02647	0.359632	9.6933	OK	1.63906	0	4.65397	OK
TCONS_00027448	=	ENSGALT00000069399	XLOC_012221	CBX3	TSS19549	2:32252635-32265780	3217	-	33.5289	26.2856	40.7721	OK	21.7288	16.9987	26.4588	OK	31.2551	24.5263	37.984	OK
TCONS_00027449	=	ENSGALT00000067563	XLOC_012221	CBX3	TSS19549	2:32252635-32265780	3351	-	0.053942	0	0.330488	OK	0.0838837	0	0.357001	OK	0.0513561	0	0.313313	OK
TCONS_00027450	=	ENSGALT00000017979	XLOC_012221	CBX3	TSS19549	2:32252635-32265780	3148	-	14.4057	9.33305	19.4783	OK	8.53626	5.46209	11.6104	OK	14.0599	9.39965	18.7201	OK
TCONS_00027451	=	ENSGALT00000065275	XLOC_012221	CBX3	TSS19549	2:32252635-32265780	852	-	5.13429	0	11.253	OK	4.27626	0	8.69702	OK	3.98751	0	9.43733	OK
TCONS_00027684	=	ENSGALT00000062180	XLOC_012296	CTNNB1	TSS19701	2:43600304-43622660	3241	-	94.8149	67.5815	122.048	OK	95.0423	60.782	129.303	OK	93.9964	65.1506	122.842	OK
TCONS_00027795	=	ENSGALT00000064100	XLOC_012333	LSM5	TSS19779	2:48282151-48286922	1327	-	26.5995	20.5448	32.6541	OK	13.3552	9.65477	17.0557	OK	22.6813	17.4963	27.8663	OK
TCONS_00027796	=	ENSGALT00000047733	XLOC_012333	LSM5	TSS19779	2:48282151-48286922	1063	-	5.58402	2.0385	9.12955	OK	2.40609	0	4.92519	OK	3.99386	1.3186	6.66912	OK
TCONS_00027988	=	ENSGALT00000020695	XLOC_012403	DEK	TSS19922	2:60524590-60542043	2929	-	28.3215	23.2423	33.4007	OK	27.3374	22.4121	32.2628	OK	24.6858	20.1882	29.1834	OK
TCONS_00028069	=	ENSGALT00000078511	XLOC_012432	ENSGALG00000012781	TSS19972	2:64489811-64520600	1075	-	0	0	0.0761475	OK	0.792278	0	2.62376	OK	0.192958	0	1.03412	OK
TCONS_00028070	=	ENSGALT00000087415	XLOC_012432	ENSGALG00000012781	TSS19973	2:64489811-64520600	1061	-	2.17434	0	5.37479	OK	4.61486	0	10.3258	OK	4.6363	0	9.64087	OK
TCONS_00028071	=	ENSGALT00000066260	XLOC_012432	ENSGALG00000012781	TSS19973	2:64489811-64520600	903	-	3.71032	0	8.16432	OK	7.76848	0.879378	14.6576	OK	3.87336	0	8.79229	OK
TCONS_00028072	=	ENSGALT00000086607	XLOC_012432	ENSGALG00000012781	TSS19973	2:64489811-64520600	1079	-	19.696	11.7665	27.6256	OK	43.6495	25.0973	62.2017	OK	32.8974	15.5084	50.2865	OK
TCONS_00028073	=	ENSGALT00000020851	XLOC_012432	ENSGALG00000012781	TSS19973	2:64489811-64520600	1094	-	44.369	31.3389	57.3991	OK	64.4008	40.4596	88.342	OK	57.8299	40.6801	74.9797	OK
TCONS_00028074	=	ENSGALT00000088768	XLOC_012432	ENSGALG00000012781	TSS19973	2:64489811-64520600	852	-	0.975051	0	3.04979	OK	3.06072	0	7.55812	OK	2.42438	0	6.42017	OK
TCONS_00028212	=	ENSGALT00000021237	XLOC_012493	SNRNP48	TSS20071	2:78491435-78497477	1243	-	4.62562	3.23946	6.01178	OK	5.83389	4.05431	7.61346	OK	3.84757	2.56265	5.1325	OK
TCONS_00028214	=	ENSGALT00000071731	XLOC_012493	SNRNP48	TSS20072	2:78491435-78497477	1139	-	0.0471368	0	0.237857	OK	0	0	0.0570747	OK	0.0667635	0	0.344451	OK
TCONS_00028234	=	ENSGALT00000021325	XLOC_012503	NSUN2	TSS20090	2:80034290-80050765	2662	-	20.5547	16.7142	24.3951	OK	29.0131	23.7255	34.3007	OK	25.3611	20.7126	30.0096	OK
TCONS_00028346	=	ENSGALT00000021913	XLOC_012547	TEX10	TSS20160	2:89428291-89562986	3258	-	28.5278	22.3522	34.7035	OK	21.4093	14.5895	28.229	OK	25.1578	19.1617	31.154	OK
TCONS_00028370	=	ENSGALT00000060778	XLOC_012558	MBP	TSS20182	2:90782357-90887287	1180	-	0.287595	0	0.923081	OK	0.552985	0	1.64339	OK	0.304237	0	0.943339	OK
TCONS_00028371	=	ENSGALT00000022187	XLOC_012558	MBP	TSS20183	2:90782357-90887287	2258	-	0.266726	0	0.550317	OK	0.286958	0	0.729116	OK	0.239234	0	0.546316	OK
TCONS_00028549	=	ENSGALT00000072030	XLOC_012605	THOC1	TSS20289	2:102424357-102444661	1725	-	5.07517	2.31145	7.8389	OK	3.11214	1.11596	5.10831	OK	3.28116	1.36584	5.19649	OK
TCONS_00028550	=	ENSGALT00000084623	XLOC_012605	THOC1	TSS20289	2:102424357-102444661	2114	-	14.7615	11.2223	18.3006	OK	8.81952	6.16765	11.4714	OK	10.6325	7.15402	14.1111	OK
TCONS_00028551	=	ENSGALT00000088200	XLOC_012605	THOC1	TSS20289	2:102424357-102444661	2090	-	4.67983	2.33702	7.02263	OK	4.20785	1.67107	6.74464	OK	6.81714	3.67187	9.96241	OK
TCONS_00028552	=	ENSGALT00000024055	XLOC_012605	THOC1	TSS20289	2:102424357-102444661	1691	-	0	0	0.0371383	OK	0.000118205	0	0.0378513	OK	0	0	0.0374669	OK
TCONS_00028682	=	ENSGALT00000021064	XLOC_012646	ENSGALG00000012915	TSS20374	2:108253281-108352451	5282	-	0.107346	0	0.379114	OK	0	0	0.0140975	OK	0.0782403	0	0.305331	OK
TCONS_00028946	=	ENSGALT00000068847	XLOC_012733	RALYL	TSS20554	2:122750114-123128939	1255	-	0.065249	0	0.203779	OK	0.0772767	0	0.308851	OK	0.0511699	0	0.217592	OK
TCONS_00028947	=	ENSGALT00000072395	XLOC_012733	RALYL	TSS20554	2:122750114-123128939	1429	-	0.00680218	0	0.0564563	OK	0.244276	0	0.512962	OK	0	0	0.0472529	OK
TCONS_00028951	=	ENSGALT00000080218	XLOC_012733	RALYL	TSS20554	2:122750114-123128939	2812	-	0.0582955	0	0.198419	OK	0.0446112	0	0.176317	OK	0.095751	0	0.324474	OK
TCONS_00028952	=	ENSGALT00000068668	XLOC_012733	RALYL	TSS20555	2:122750114-123128939	2903	-	0.0495402	0	0.181169	OK	0.0198608	0	0.0929255	OK	0.0390695	0	0.145705	OK
TCONS_00028954	=	ENSGALT00000054280	XLOC_012733	RALYL	TSS20557	2:122750114-123128939	1489	-	0.00407519	0	0.0547883	OK	0.0313363	0	0.122009	OK	0.00949628	0	0.0619237	OK
TCONS_00028956	=	ENSGALT00000072979	XLOC_012733	RALYL	TSS20557	2:122750114-123128939	2283	-	0.00444233	0	0.0347519	OK	0	0	0.0296707	OK	0	0	0.0294296	OK
TCONS_00029294	=	ENSGALT00000077478	XLOC_012844	KHDRBS3	TSS20791	2:143191898-143269024	1605	-	0.0550965	0	0.290097	OK	0.0833103	0	0.420142	OK	0	0	0.0458452	OK
TCONS_00029295	=	ENSGALT00000083939	XLOC_012844	KHDRBS3	TSS20791	2:143191898-143269024	930	-	7.27603	2.32648	12.2256	OK	1.42047	0	4.49698	OK	2.81809	0	6.37479	OK
TCONS_00029296	=	ENSGALT00000073058	XLOC_012844	KHDRBS3	TSS20791	2:143191898-143269024	2040	-	5.72824	2.79025	8.66623	OK	3.84613	1.60099	6.09127	OK	2.91515	1.60647	4.22383	OK
TCONS_00029297	=	ENSGALT00000048420	XLOC_012844	KHDRBS3	TSS20791	2:143191898-143269024	1934	-	12.7325	8.76078	16.7043	OK	11.9312	8.38218	15.4801	OK	7.91185	5.74642	10.0773	OK
TCONS_00029538	=	ENSGALT00000008812	XLOC_012940	CCDC12	TSS20950	2:3843129-3876922	1489	-	0.035198	0	0.206156	OK	0.043554	0	0.217533	OK	0.0331264	0	0.193185	OK
TCONS_00029866	=	ENSGALT00000014123	XLOC_013043	VIM	TSS21180	2:19823099-19830837	2064	-	1389.41	1072.78	1706.03	OK	692.164	526.447	857.88	OK	692.857	521.874	863.84	OK
TCONS_00029867	=	ENSGALT00000086205	XLOC_013043	VIM	TSS21181	2:19823099-19830837	952	-	323.918	0	769.674	OK	197.566	0	448.051	OK	184.746	0	447.767	OK
TCONS_00029868	=	ENSGALT00000079037	XLOC_013043	VIM	TSS21180	2:19823099-19830837	1474	-	2.67306	0	14.8615	OK	1.48314	0	7.89749	OK	2.00963	0	9.4761	OK
TCONS_00030084	=	ENSGALT00000017840	XLOC_013119	IGF2BP3	TSS21325	2:31211303-31319341	4550	-	17.74	14.0525	21.4275	OK	21.7906	17.5839	25.9973	OK	15.6785	11.9055	19.4514	OK
TCONS_00030087	=	ENSGALT00000050715	XLOC_013119	IGF2BP3	TSS21326	2:31211303-31319341	3806	-	0.623389	0	1.42582	OK	0.402716	0	1.10606	OK	0.456248	0	1.23102	OK
TCONS_00030094	=	ENSGALT00000017877	XLOC_013120	TRA2A	TSS21330	2:31337781-31361568	1978	-	54.5567	41.6255	67.488	OK	46.447	32.2226	60.6715	OK	54.7038	38.1525	71.2551	OK
TCONS_00030096	=	ENSGALT00000090168	XLOC_013120	TRA2A	TSS21330	2:31337781-31361568	1994	-	0.693434	0	2.59888	OK	0.362878	0	1.47092	OK	0.736554	0	2.30101	OK
TCONS_00030128	=	ENSGALT00000076280	XLOC_013130	HNRNPA2B1	TSS21351	2:32241185-32252547	1202	-	56.733	43.4452	70.0208	OK	72.6861	55.6929	89.6794	OK	56.6861	43.0136	70.3587	OK
TCONS_00030129	=	ENSGALT00000017975	XLOC_013130	HNRNPA2B1	TSS21352	2:32241185-32252547	1704	-	26.7744	19.0017	34.5472	OK	33.7374	23.8516	43.6233	OK	29.0469	20.6092	37.4847	OK
TCONS_00030330	=	ENSGALT00000018728	XLOC_013186	DYNC1LI1	TSS21500	2:40596310-40618819	2426	-	49.89	40.7711	59.0089	OK	46.6939	38.2021	55.1857	OK	52.0028	42.6939	61.3117	OK
TCONS_00030331	=	ENSGALT00000085595	XLOC_013186	DYNC1LI1	TSS21500	2:40596310-40618819	2443	-	1.54104	0	3.48096	OK	1.34061	0	3.26351	OK	0.951075	0	2.36348	OK
TCONS_00030332	=	ENSGALT00000077799	XLOC_013186	DYNC1LI1	TSS21500	2:40596310-40618819	1703	-	1.0114	0	2.90526	OK	0.527681	0	1.7298	OK	0.977723	0	2.83458	OK
TCONS_00030333	=	ENSGALT00000083867	XLOC_013186	DYNC1LI1	TSS21501	2:40596310-40618819	377	-	17.1514	0	45.9301	OK	7.74554	0	26.8923	OK	11.8376	0	35.0114	OK
TCONS_00030462	=	ENSGALT00000088085	XLOC_013226	RPSA	TSS21596	2:44510181-44515049	1758	-	2.56786	0	9.62831	OK	3.13886	0	11.0806	OK	1.86639	0	7.62883	OK
TCONS_00030463	=	ENSGALT00000078535	XLOC_013226	RPSA	TSS21596	2:44510181-44515049	1441	-	7.37218	0	21.0145	OK	9.61461	0	26.7324	OK	6.06298	0	17.8749	OK
TCONS_00030465	=	ENSGALT00000048858	XLOC_013226	RPSA	TSS21596	2:44510181-44515049	1084	-	0.148684	0	2.38038	OK	0.482911	0	4.77937	OK	0.58497	0	4.83811	OK
TCONS_00030466	=	ENSGALT00000088336	XLOC_013226	RPSA	TSS21596	2:44510181-44515049	945	-	2.25264	0	11.933	OK	0.987529	0	8.22215	OK	0	0	0.111314	OK
TCONS_00030467	=	ENSGALT00000088221	XLOC_013226	RPSA	TSS21596	2:44510181-44515049	919	-	15.1166	0	41.6846	OK	18.8738	0	53.6977	OK	15.2595	0	41.8748	OK
TCONS_00030468	=	ENSGALT00000082200	XLOC_013226	RPSA	TSS21597	2:44510181-44515049	1186	-	1118.98	918.546	1319.41	OK	1136.22	937.266	1335.17	OK	1035.37	855.079	1215.65	OK
TCONS_00030634	=	ENSGALT00000079713	XLOC_013288	PDIA4	TSS21709	2:54571126-54582801	2364	-	101.497	82.6245	120.37	OK	343.142	280.236	406.048	OK	346.941	283.165	410.717	OK
TCONS_00031068	=	ENSGALT00000021286	XLOC_013419	CCT5	TSS21990	2:78640517-78648554	1854	-	155.007	128.445	181.569	OK	189.759	157.519	221.999	OK	177.181	147.176	207.186	OK
TCONS_00031177	=	ENSGALT00000021487	XLOC_013455	ENSGALG00000013156	TSS22057	2:85751357-85904369	1642	-	7.98665	5.83064	10.1427	OK	12.0159	8.97882	15.0529	OK	10.2314	7.64338	12.8194	OK
TCONS_00031339	=	ENSGALT00000084283	XLOC_013514	TUBB6	TSS22170	2:97461400-97469405	1916	-	0.807137	0	2.53759	OK	0.248913	0	0.911277	OK	0.701714	0	2.56878	OK
TCONS_00031340	=	ENSGALT00000083108	XLOC_013514	TUBB6	TSS22171	2:97461400-97469405	1819	-	0.84234	0	2.62236	OK	0.0584338	0	0.384678	OK	0.1574	0	0.861398	OK
TCONS_00031341	=	ENSGALT00000074135	XLOC_013514	TUBB6	TSS22171	2:97461400-97469405	1964	-	119.81	99.1615	140.459	OK	50.7621	41.5702	59.9539	OK	100.42	82.9782	117.861	OK
TCONS_00031342	=	ENSGALT00000064218	XLOC_013514	TUBB6	TSS22171	2:97461400-97469405	1347	-	0	0	0.0630546	OK	0	0	0.0632146	OK	0.0369152	0	0.472968	OK
TCONS_00031424	=	ENSGALT00000023912	XLOC_013538	SMCHD1	TSS22222	2:101375070-101449504	8295	-	4.24287	3.05947	5.42627	OK	6.71336	4.87856	8.54817	OK	4.48211	2.56785	6.39636	OK
TCONS_00031591	=	ENSGALT00000074679	XLOC_013584	PRKDC	TSS22326	2:108253281-108352451	13400	-	3.61554	2.47551	4.75558	OK	1.42427	0.727974	2.12056	OK	3.26854	1.95202	4.58506	OK
TCONS_00031592	=	ENSGALT00000065303	XLOC_013584	PRKDC	TSS22327	2:108253281-108352451	12396	-	0.60604	0	1.49071	OK	0.199111	0	0.776477	OK	0.812438	0	1.97959	OK
TCONS_00031999	=	ENSGALT00000063091	XLOC_013713	PABPC1	TSS22598	2:129199346-129213966	2834	-	59.3519	47.7493	70.9545	OK	91.7348	72.3128	111.157	OK	80.5073	63.1524	97.8621	OK
TCONS_00032000	=	ENSGALT00000084854	XLOC_013713	PABPC1	TSS22599	2:129199346-129213966	1483	-	22.0171	10.8422	33.192	OK	27.7753	4.56923	50.9815	OK	36.2846	14.6721	57.8971	OK
TCONS_00032067	=	ENSGALT00000080550	XLOC_013733	EIF3E	TSS22647	2:132251311-132385978	1489	-	0.124733	0	1.10433	OK	0	0	0.0465651	OK	0.25137	0	1.61661	OK
TCONS_00032068	=	ENSGALT00000083174	XLOC_013733	EIF3E	TSS22647	2:132251311-132385978	1487	-	0.151693	0	1.2177	OK	0.0322122	0	0.545794	OK	0.092667	0	0.910866	OK
TCONS_00032071	=	ENSGALT00000067713	XLOC_013733	EIF3E	TSS22647	2:132251311-132385978	1527	-	0.1108	0	1.017	OK	0.226909	0	1.54675	OK	0.342616	0	1.95911	OK
TCONS_00032072	=	ENSGALT00000076462	XLOC_013733	EIF3E	TSS22647	2:132251311-132385978	1428	-	1.96302	0	5.90284	OK	0.780456	0	3.33494	OK	1.50702	0	4.91813	OK
TCONS_00032073	=	ENSGALT00000087979	XLOC_013733	EIF3E	TSS22647	2:132251311-132385978	1476	-	202.035	162.754	241.315	OK	186.612	147.845	225.38	OK	178.304	141.297	215.31	OK
TCONS_00032113	=	ENSGALT00000064316	XLOC_013746	EIF3H	TSS22676	2:135501769-135582983	1474	-	63.9201	47.2278	80.6125	OK	59.9816	43.5857	76.3775	OK	53.6301	38.439	68.8212	OK
TCONS_00032116	=	ENSGALT00000066349	XLOC_013746	EIF3H	TSS22676	2:135501769-135582983	1063	-	0.953511	0	3.07206	OK	0.893737	0	2.90847	OK	0.475523	0	1.99034	OK
TCONS_00032117	=	ENSGALT00000046740	XLOC_013746	EIF3H	TSS22678	2:135501769-135582983	1169	-	2.275	0	6.58403	OK	0.606248	0	2.28505	OK	0.708495	0	2.51374	OK
TCONS_00032118	=	ENSGALT00000088185	XLOC_013746	EIF3H	TSS22679	2:135501769-135582983	1084	-	41.9165	26.4667	57.3664	OK	42.2166	26.8141	57.6191	OK	47.5946	30.5617	64.6276	OK
TCONS_00032121	=	ENSGALT00000054867	XLOC_013747	RAD21	TSS22681	2:135623571-135647628	3663	-	27.3349	21.7925	32.8773	OK	29.4878	23.7541	35.2215	OK	26.7851	21.585	31.9852	OK
TCONS_00032387	=	ENSGALT00000071940	XLOC_013830	PUF60	TSS22852	2:149440992-149468746	1750	-	36.7085	27.0298	46.3871	OK	34.06	24.6352	43.4847	OK	37.2248	28.4722	45.9773	OK
TCONS_00032388	=	ENSGALT00000089724	XLOC_013830	PUF60	TSS22852	2:149440992-149468746	1595	-	0.123988	0	0.664777	OK	0.00561303	0	0.130996	OK	0.238685	0	0.963254	OK
TCONS_00032395	=	ENSGALT00000050342	XLOC_013830	PUF60	TSS22852	2:149440992-149468746	1703	-	29.9642	21.1242	38.8042	OK	36.2177	26.3942	46.0412	OK	21.9276	15.1014	28.7537	OK
TCONS_00032396	=	ENSGALT00000050630	XLOC_013830	PUF60	TSS22852	2:149440992-149468746	2292	-	0	0	0.0337269	OK	0	0	0.0334751	OK	0.0736644	0	0.415593	OK
TCONS_00034536	=	ENSGALT00000002354	XLOC_015885	RBM39	TSS24969	20:1031119-1061787	2670	-	7.51315	0	15.4949	OK	19.9043	2.96624	36.8424	OK	6.19343	1.00479	11.3821	OK
TCONS_00034871	=	ENSGALT00000009999	XLOC_016001	CSNK2A1	TSS25183	20:10136349-10159035	2619	-	31.8957	23.5975	40.194	OK	39.3798	29.1124	49.6472	OK	30.0409	21.8497	38.2322	OK
TCONS_00034872	=	ENSGALT00000043417	XLOC_016001	CSNK2A1	TSS25183	20:10136349-10159035	1915	-	3.08664	0	6.39744	OK	4.39972	0.702537	8.09689	OK	4.55419	0.66898	8.4394	OK
TCONS_00034875	=	ENSGALT00000086337	XLOC_016001	CSNK2A1	TSS25186	20:10136349-10159035	1044	-	5.9997	0	12.3149	OK	4.49717	0	11.113	OK	2.69396	0	8.88937	OK
TCONS_00034961	=	ENSGALT00000010982	XLOC_016027	TTI1	TSS25230	20:10582377-10615760	4495	-	0.00487865	0	0.0789471	OK	0.0833902	0	0.433495	OK	0.0606947	0	0.329886	OK
TCONS_00035031	=	ENSGALT00000012644	XLOC_016055	BCAS1	TSS25280	20:12585662-12628772	2724	-	0.0950119	0	0.39447	OK	2.57747e-05	0	0.0256532	OK	2.42916e-06	0	0.0255955	OK
TCONS_00035384	=	ENSGALT00000076922	XLOC_016162	PSMA7	TSS25494	20:7927179-7933079	1420	-	212.586	175.054	250.117	OK	133.766	110.152	157.38	OK	198.821	164.123	233.519	OK
TCONS_00035385	=	ENSGALT00000085007	XLOC_016162	PSMA7	TSS25495	20:7927179-7933079	986	-	12.6173	0	25.4122	OK	5.45291	0	11.6935	OK	8.7535	0	17.7041	OK
TCONS_00035386	=	ENSGALT00000085305	XLOC_016162	PSMA7	TSS25495	20:7927179-7933079	1046	-	0.0547854	0	0.757984	OK	0.0376044	0	0.490492	OK	0	0	0.0750142	OK
TCONS_00035436	=	ENSGALT00000009385	XLOC_016180	EEF1A2	TSS25529	20:9201424-9216588	2416	-	6.79444	4.16305	9.42582	OK	2.54059	1.24754	3.83364	OK	3.4346	1.70727	5.16193	OK
TCONS_00035464	=	ENSGALT00000081304	XLOC_016192	PRPF6	TSS25548	20:9612169-9636709	4576	-	6.95713	5.28928	8.62497	OK	8.87956	6.81402	10.9451	OK	8.74278	6.60601	10.8796	OK
TCONS_00035465	=	ENSGALT00000009656	XLOC_016192	PRPF6	TSS25548	20:9612169-9636709	2868	-	4.5265	2.8741	6.1789	OK	5.03682	3.10504	6.96861	OK	5.89146	3.68256	8.10035	OK
TCONS_00035572	=	ENSGALT00000089042	XLOC_016229	CTNNBL1	TSS25617	20:10629214-10669198	1865	-	0	0	0.0338383	OK	0.0281646	0	0.179427	OK	0	0	0.0338181	OK
TCONS_00035573	=	ENSGALT00000011020	XLOC_016229	CTNNBL1	TSS25617	20:10629214-10669198	1880	-	25.7883	20.6771	30.8994	OK	17.4593	13.7264	21.1922	OK	21.4755	17.0868	25.8642	OK
TCONS_00035575	=	ENSGALT00000087644	XLOC_016229	CTNNBL1	TSS25617	20:10629214-10669198	1507	-	0.701523	0	1.84904	OK	1.40553	0	2.93568	OK	1.2415	0	2.55848	OK
TCONS_00035576	=	ENSGALT00000083280	XLOC_016229	CTNNBL1	TSS25617	20:10629214-10669198	1405	-	2.36097	0.241149	4.48079	OK	2.08135	0.352382	3.81031	OK	2.25753	0.344308	4.17075	OK
TCONS_00035606	=	ENSGALT00000011344	XLOC_016238	NCOA5	TSS25634	20:10806186-10822886	3738	-	3.11317	1.96584	4.26051	OK	2.45171	0.967741	3.93568	OK	3.88779	2.37801	5.39757	OK
TCONS_00035607	=	ENSGALT00000076703	XLOC_016238	NCOA5	TSS25634	20:10806186-10822886	4301	-	1.44396	0.695403	2.19252	OK	2.20961	0.97484	3.44439	OK	1.92819	0.964434	2.89195	OK
TCONS_00035614	=	ENSGALT00000011725	XLOC_016241	ELMO2	TSS25640	20:10915585-10952493	2142	-	20.2568	14.5534	25.9602	OK	8.64795	5.6501	11.6458	OK	15.978	11.2063	20.7498	OK
TCONS_00035616	=	ENSGALT00000039062	XLOC_016242	DDX27	TSS25641	20:10955981-10961936	2532	-	32.9817	26.9895	38.9738	OK	29.4688	24.0444	34.8933	OK	30.6166	25.0085	36.2246	OK
TCONS_00035652	=	ENSGALT00000066405	XLOC_016258	RAE1	TSS25672	20:11846787-11855435	2404	-	27.6011	21.6545	33.5477	OK	35.446	28.1572	42.7348	OK	30.3321	23.9191	36.7451	OK
TCONS_00035654	=	ENSGALT00000012397	XLOC_016258	RAE1	TSS25672	20:11846787-11855435	1876	-	2.8606	0.161879	5.55931	OK	4.14863	0.0827022	8.21456	OK	4.63066	0.928602	8.33273	OK
TCONS_00036198	=	ENSGALT00000004585	XLOC_016573	TARDBP	TSS26089	21:4061624-4068727	4156	-	18.9032	15.0024	22.8039	OK	19.1086	14.9819	23.2353	OK	20.5308	16.4045	24.6572	OK
TCONS_00036214	=	ENSGALT00000078680	XLOC_016579	SPEN	TSS26102	21:4236186-4297564	10638	-	0.00021568	0	0.00767904	OK	0.000442324	0	0.0120423	OK	0.000229814	0	0.00759358	OK
TCONS_00036215	=	ENSGALT00000078718	XLOC_016579	SPEN	TSS26102	21:4236186-4297564	10557	-	0.454144	0	1.13881	OK	1.36547	0.590556	2.14038	OK	0.696405	0.276013	1.1168	OK
TCONS_00036216	=	ENSGALT00000075217	XLOC_016579	SPEN	TSS26102	21:4236186-4297564	10752	-	1.03433	0.336355	1.7323	OK	2.44394	1.52151	3.36637	OK	2.51327	1.7023	3.32424	OK
TCONS_00036340	=	ENSGALT00000016382	XLOC_016625	HP1BP3	TSS26187	21:6743531-6763539	2731	-	43.372	34.8731	51.871	OK	29.4117	23.5982	35.2252	OK	35.9208	28.9534	42.8883	OK
TCONS_00036678	=	ENSGALT00000070882	XLOC_016729	DDX19B	TSS26384	21:4849462-4876007	3276	-	20.7143	13.0175	28.4112	OK	19.479	14.809	24.149	OK	24.8041	18.087	31.5212	OK
TCONS_00036799	=	ENSGALT00000088284	XLOC_016766	YBX1	TSS26465	21:6406969-6414976	1331	-	0.370049	0	3.23449	OK	1.2688	0	6.33465	OK	0	0	0.0487287	OK
TCONS_00036805	=	ENSGALT00000076455	XLOC_016766	YBX1	TSS26466	21:6406969-6414976	1553	-	621.169	501.321	741.018	OK	531.581	429.786	633.376	OK	537.349	438.177	636.522	OK
TCONS_00036806	=	ENSGALT00000085514	XLOC_016766	YBX1	TSS26465	21:6406969-6414976	1331	-	9.70875	0	25.6565	OK	9.44501	0	24.8295	OK	9.49894	0	23.0753	OK
TCONS_00036807	=	ENSGALT00000084831	XLOC_016766	YBX1	TSS26466	21:6406969-6414976	1315	-	0.286386	0	2.7818	OK	0.377512	0	3.00956	OK	0.274138	0	2.55809	OK
TCONS_00036808	=	ENSGALT00000039197	XLOC_016766	YBX1	TSS26466	21:6406969-6414976	1410	-	1.03955	0	5.70329	OK	0.780787	0	4.4529	OK	0.78317	0	4.5072	OK
TCONS_00036810	=	ENSGALT00000060180	XLOC_016766	YBX1	TSS26467	21:6406969-6414976	684	-	0.28487	0	4.9595	OK	0.166726	0	3.42383	OK	0.231535	0	4.14235	OK
TCONS_00036813	=	ENSGALT00000007781	XLOC_016767	PPIH	TSS26468	21:6415296-6428011	5002	-	9.84704	7.90975	11.7843	OK	6.7958	5.38504	8.20656	OK	9.05173	7.24806	10.8554	OK
TCONS_00036814	=	ENSGALT00000072009	XLOC_016767	PPIH	TSS26468	21:6415296-6428011	4961	-	0.0201812	0	0.110272	OK	0.0692704	0	0.23232	OK	0.0173151	0	0.0975525	OK
TCONS_00036974	=	ENSGALT00000000420	XLOC_016887	NEFL	TSS26609	22:952290-957139	2092	-	1.72173	1.07721	2.36624	OK	0.501574	0.0720209	0.931128	OK	0.952755	0.511818	1.39369	OK
TCONS_00036975	=	ENSGALT00000087263	XLOC_016887	NEFL	TSS26609	22:952290-957139	2020	-	0.540788	0.0968661	0.98471	OK	0.490544	0.0156858	0.965402	OK	0.292619	0	0.737895	OK
TCONS_00036976	=	ENSGALT00000090009	XLOC_016887	NEFL	TSS26609	22:952290-957139	2046	-	0.139614	0	0.486408	OK	9.58642e-06	0	0.0383912	OK	0.0740831	0	0.29131	OK
TCONS_00037034	=	ENSGALT00000005118	XLOC_016909	ASH2L	TSS26643	22:2281500-2291815	2437	-	10.4158	7.49477	13.3368	OK	12.9554	8.61338	17.2975	OK	9.75974	7.28077	12.2387	OK
TCONS_00037146	=	ENSGALT00000049116	XLOC_016933	NCAPH	TSS26696	22:2992285-3002000	2560	-	10.8737	8.63996	13.1074	OK	4.66183	3.57018	5.75348	OK	8.9507	7.06877	10.8326	OK
TCONS_00037154	=	ENSGALT00000022512	XLOC_016936	SNRNP27	TSS26699	22:3545570-3547612	699	-	5.15336	1.83425	8.47246	OK	4.86372	1.20653	8.5209	OK	3.21481	0	9.05914	OK
TCONS_00037243	=	ENSGALT00000000423	XLOC_016969	NEFM	TSS26752	22:961063-965783	3396	-	0.325834	0.188274	0.463394	OK	0.112269	0.0397279	0.18481	OK	0.153593	0.0665448	0.240642	OK
TCONS_00037294	=	ENSGALT00000005131	XLOC_016990	LSM1	TSS26788	22:2293640-2298923	663	-	25.4707	17.3152	33.6263	OK	38.9684	26.2057	51.7311	OK	29.0699	19.0261	39.1136	OK
TCONS_00037358	=	ENSGALT00000082042	XLOC_017011	FAM136A	TSS26823	22:3586920-3589678	491	-	0.335162	0	1.12907	OK	0.155984	0	0.343929	OK	0.288226	0	0.666744	OK
TCONS_00037504	=	ENSGALT00000069558	XLOC_017106	HNRNPR	TSS26937	23:1577263-1747363	19977	-	2.342	0.885363	3.79863	OK	3.75574	1.81105	5.70043	OK	2.633	1.11394	4.15207	OK
TCONS_00037505	=	ENSGALT00000069141	XLOC_017106	HNRNPR	TSS26937	23:1577263-1747363	20262	-	3.44399	1.72935	5.15863	OK	4.09952	2.16405	6.03499	OK	4.04722	2.08234	6.0121	OK
TCONS_00037508	=	ENSGALT00000001185	XLOC_017106	HNRNPR	TSS26937	23:1577263-1747363	2004	-	24.2719	11.1172	37.4267	OK	21.5257	9.1823	33.8691	OK	13.435	4.13136	22.7387	OK
TCONS_00037509	=	ENSGALT00000025522	XLOC_017106	HNRNPR	TSS26937	23:1577263-1747363	2098	-	0.345967	0	1.82864	OK	0.50757	0	2.34776	OK	1.26865	0	4.0076	OK
TCONS_00037626	=	ENSGALT00000002340	XLOC_017142	SF3A3	TSS27012	23:3522851-3529744	1745	-	33.7351	27.4475	40.0227	OK	36.7325	29.928	43.537	OK	32.9581	26.7935	39.1226	OK
TCONS_00037627	=	ENSGALT00000060600	XLOC_017142	SF3A3	TSS27012	23:3522851-3529744	1506	-	0.218861	0	0.764983	OK	0.15573	0	0.637687	OK	0.0729889	0	0.392854	OK
TCONS_00037655	=	ENSGALT00000003131	XLOC_017152	SNIP1	TSS27028	23:3762542-3770291	1203	-	3.37018	1.55992	5.18045	OK	3.73365	1.45518	6.01212	OK	3.70891	1.6995	5.71832	OK
TCONS_00037692	=	ENSGALT00000044213	XLOC_017169	PSMB2	TSS27050	23:4285433-4294220	1214	-	146.591	119.135	174.048	OK	103.699	83.9853	123.413	OK	145.252	118.527	171.977	OK
TCONS_00037693	=	ENSGALT00000079997	XLOC_017169	PSMB2	TSS27051	23:4285433-4294220	1251	-	0.184038	0	1.07557	OK	0.109244	0	0.696556	OK	0.0469947	0	0.499649	OK
TCONS_00037694	=	ENSGALT00000087629	XLOC_017169	PSMB2	TSS27052	23:4285433-4294220	930	-	0.570914	0	2.56555	OK	0.703878	0	2.64275	OK	0.740842	0	3.00714	OK
TCONS_00037774	=	ENSGALT00000005575	XLOC_017194	RBBP4	TSS27103	23:5242577-5249616	2386	-	138.915	115.337	162.493	OK	166.551	138.386	194.715	OK	151.365	125.693	177.038	OK
TCONS_00037783	=	ENSGALT00000078328	XLOC_017199	MACF1	TSS27111	23:5359115-5494622	4624	-	2.58725	0	5.20286	OK	0.941263	0	2.85153	OK	2.59716	0	5.37873	OK
TCONS_00037786	=	ENSGALT00000005857	XLOC_017199	MACF1	TSS27111	23:5359115-5494622	17724	-	0.0094746	0	0.0888366	OK	0	0	0.00425967	OK	0	0	0.00430786	OK
TCONS_00037787	=	ENSGALT00000050438	XLOC_017199	MACF1	TSS27111	23:5359115-5494622	18294	-	0.278317	0	0.796147	OK	0.272598	0	1.06903	OK	0.0983484	0	0.361625	OK
TCONS_00037788	=	ENSGALT00000064867	XLOC_017199	MACF1	TSS27111	23:5359115-5494622	18357	-	0.00179424	0	0.0354431	OK	0.0470064	0	0.259481	OK	0.0242995	0	0.155277	OK
TCONS_00037789	=	ENSGALT00000064884	XLOC_017199	MACF1	TSS27111	23:5359115-5494622	17835	-	0.0385338	0	0.193707	OK	0.119814	0	0.414391	OK	0.0409531	0	0.223415	OK
TCONS_00037790	=	ENSGALT00000071537	XLOC_017199	MACF1	TSS27111	23:5359115-5494622	18225	-	1.55666	0.511973	2.60135	OK	0.448658	0	1.12819	OK	1.5767	0.182341	2.97107	OK
TCONS_00037889	=	ENSGALT00000083340	XLOC_017230	SNRNP40	TSS27175	23:568348-579100	1351	-	0	0	0.0626332	OK	0	0	0.0625407	OK	0.00031333	0	0.0622931	OK
TCONS_00037891	=	ENSGALT00000041219	XLOC_017230	SNRNP40	TSS27176	23:568348-579100	1589	-	46.2556	37.3947	55.1165	OK	35.294	28.3594	42.2285	OK	46.5872	37.6859	55.4885	OK
TCONS_00037922	=	ENSGALT00000001147	XLOC_017242	DNAJC8	TSS27191	23:1558285-1573716	1443	-	57.6479	43.8199	71.4759	OK	49.4038	37.9388	60.8688	OK	56.3674	42.964	69.7709	OK
TCONS_00037929	=	ENSGALT00000077166	XLOC_017246	KDM1A	TSS27198	23:1577263-1747363	10520	-	0	0	0.00726442	OK	0.000984533	0	0.0421559	OK	0	0	0.00722371	OK
TCONS_00037951	=	ENSGALT00000001295	XLOC_017250	GPATCH3	TSS27214	23:1831567-1836134	1704	-	2.14071	1.26865	3.01277	OK	10.397	7.90916	12.8848	OK	3.42932	2.33237	4.52627	OK
TCONS_00038022	=	ENSGALT00000001893	XLOC_017278	SYF2	TSS27265	23:2404805-2407364	1039	-	18.3135	14.3237	22.3033	OK	22.773	17.9909	27.5552	OK	16.166	12.5892	19.7429	OK
TCONS_00038030	=	ENSGALT00000065217	XLOC_017282	SRRM1	TSS27270	23:2530652-2551145	3932	-	0.0619669	0	0.308003	OK	0.0975721	0	0.513833	OK	0.275576	0	1.12575	OK
TCONS_00038040	=	ENSGALT00000001959	XLOC_017282	SRRM1	TSS27269	23:2530652-2551145	3582	-	5.40654	3.29369	7.51939	OK	8.47752	5.87672	11.0783	OK	6.74242	3.48307	10.0018	OK
TCONS_00038096	=	ENSGALT00000083191	XLOC_017298	THRAP3	TSS27312	23:4072416-4093864	982	-	1.47206	0	5.53335	OK	0.6436	0	3.43565	OK	0.899848	0	4.09909	OK
TCONS_00038103	=	ENSGALT00000088308	XLOC_017298	THRAP3	TSS27313	23:4072416-4093864	3683	-	0.0172683	0	0.18371	OK	0.000180272	0	0.0234751	OK	0	0	0.0164881	OK
TCONS_00038262	=	ENSGALT00000079204	XLOC_017345	SRSF10	TSS27402	23:5630107-5640728	1793	-	52.7435	41.8048	63.6822	OK	37.4138	28.0546	46.773	OK	48.494	38.0108	58.9772	OK
TCONS_00038263	=	ENSGALT00000006576	XLOC_017345	SRSF10	TSS27402	23:5630107-5640728	2756	-	11.2823	7.14782	15.4168	OK	19.5178	14.0406	24.9949	OK	13.5415	8.96639	18.1166	OK
TCONS_00038484	=	ENSGALT00000010524	XLOC_017470	HSPA8	TSS27563	24:3073403-3080079	2300	-	452.895	374.074	531.717	OK	1181.06	968.375	1393.74	OK	765.313	630.96	899.666	OK
TCONS_00038486	=	ENSGALT00000060234	XLOC_017470	HSPA8	TSS27563	24:3073403-3080079	1670	-	4.09831	0	13.1572	OK	10.8356	0	34.9432	OK	5.75547	0	19.6338	OK
TCONS_00038550	=	ENSGALT00000011352	XLOC_017494	RBM7	TSS27609	24:4561031-4564457	1317	-	22.1924	17.3898	26.9951	OK	22.6719	17.8331	27.5108	OK	16.7887	12.9866	20.5907	OK
TCONS_00038783	=	ENSGALT00000002261	XLOC_017565	ENSGALG00000001491	TSS27739	24:2519535-2555754	3096	-	0.0871124	0	0.372206	OK	0.59347	0	1.93184	OK	0.0534871	0	0.270204	OK
TCONS_00038887	=	ENSGALT00000076766	XLOC_017601	USP28	TSS27817	24:4421822-4443675	4308	-	4.73367e-05	0	0.0161014	OK	0.226808	0	0.705209	OK	0.117697	0	0.5132	OK
TCONS_00038891	=	ENSGALT00000011287	XLOC_017601	USP28	TSS27818	24:4421822-4443675	4199	-	0.948895	0.396272	1.50152	OK	0.192601	0	0.488665	OK	0.754009	0	1.61698	OK
TCONS_00038916	=	ENSGALT00000061633	XLOC_017611	BUD13	TSS27835	24:5089163-5103744	3590	-	0.105032	0	0.388692	OK	0.141982	0	0.408583	OK	0.0975365	0	0.307602	OK
TCONS_00038917	=	ENSGALT00000076174	XLOC_017611	BUD13	TSS27835	24:5089163-5103744	3424	-	0.102185	0	0.320584	OK	0.0311865	0	0.14027	OK	0.0683044	0	0.239604	OK
TCONS_00038918	=	ENSGALT00000040723	XLOC_017611	BUD13	TSS27835	24:5089163-5103744	3490	-	2.58159	1.57955	3.58362	OK	3.49097	2.35954	4.6224	OK	2.34425	1.44143	3.24706	OK
TCONS_00038972	=	ENSGALT00000079596	XLOC_017629	ARCN1	TSS27866	24:5474373-5483555	3114	-	13.7014	6.3573	21.0456	OK	15.7732	6.50897	25.0375	OK	17.4696	8.43136	26.5078	OK
TCONS_00038973	=	ENSGALT00000012021	XLOC_017629	ARCN1	TSS27865	24:5474373-5483555	3170	-	80.1876	64.4656	95.9096	OK	87.2939	69.0873	105.5	OK	80.0356	62.2659	97.8053	OK
TCONS_00039265	=	ENSGALT00000088846	XLOC_017788	ILF2	TSS28077	25:1700995-1707626	1488	-	35.1531	20.8377	49.4685	OK	16.1862	9.07527	23.2971	OK	30.7338	20.1392	41.3284	OK
TCONS_00039266	=	ENSGALT00000089127	XLOC_017788	ILF2	TSS28077	25:1700995-1707626	1409	-	21.6349	9.87407	33.3956	OK	8.65541	1.49765	15.8132	OK	16.9567	1.85848	32.0549	OK
TCONS_00039267	=	ENSGALT00000088851	XLOC_017788	ILF2	TSS28077	25:1700995-1707626	1456	-	2.25286	0	5.59777	OK	2.6364	0	5.44723	OK	1.45416	0	4.03097	OK
TCONS_00039268	=	ENSGALT00000090060	XLOC_017788	ILF2	TSS28077	25:1700995-1707626	418	-	2.56442	0	11.9724	OK	1.52044	0	7.45134	OK	2.43318	0	11.3861	OK
TCONS_00039269	=	ENSGALT00000047935	XLOC_017788	ILF2	TSS28077	25:1700995-1707626	1399	-	0.0862476	0	0.641432	OK	0.277311	0	1.1356	OK	0.370139	0	1.5653	OK
TCONS_00039270	=	ENSGALT00000089394	XLOC_017788	ILF2	TSS28077	25:1700995-1707626	1357	-	0.0710049	0	0.600895	OK	0.0782833	0	0.591741	OK	0.118815	0	0.794292	OK
TCONS_00039271	=	ENSGALT00000072084	XLOC_017788	ILF2	TSS28077	25:1700995-1707626	1364	-	38.5682	20.6936	56.4428	OK	27.254	16.2407	38.2673	OK	39.4398	25.9577	52.9219	OK
TCONS_00039272	=	ENSGALT00000088051	XLOC_017788	ILF2	TSS28077	25:1700995-1707626	1394	-	0.9809	0	2.96977	OK	0.401898	0	1.45768	OK	0.569826	0	2.05837	OK
TCONS_00039273	=	ENSGALT00000086502	XLOC_017788	ILF2	TSS28077	25:1700995-1707626	1425	-	0.115493	0	0.807068	OK	0	0	0.0688938	OK	0.172523	0	0.95566	OK
TCONS_00039274	=	ENSGALT00000055413	XLOC_017788	ILF2	TSS28077	25:1700995-1707626	1326	-	0.353788	0	1.64427	OK	0	0	0.0768523	OK	0.346363	0	1.51839	OK
TCONS_00039275	=	ENSGALT00000018872	XLOC_017788	ILF2	TSS28077	25:1700995-1707626	1289	-	0.156735	0	0.982902	OK	0.284322	0	1.20776	OK	0	0	0.0772285	OK
TCONS_00039276	=	ENSGALT00000085889	XLOC_017788	ILF2	TSS28077	25:1700995-1707626	1449	-	2.13205	0	5.27329	OK	2.41422	0	5.20818	OK	2.42795	0	6.39732	OK
TCONS_00039277	=	ENSGALT00000071565	XLOC_017788	ILF2	TSS28077	25:1700995-1707626	1400	-	0	0	0.0631166	OK	0	0	0.0607107	OK	0.0569001	0	0.530079	OK
TCONS_00039278	=	ENSGALT00000086283	XLOC_017788	ILF2	TSS28078	25:1700995-1707626	1136	-	1.69134	0	7.92843	OK	3.96599	0	10.3679	OK	3.28713	0	14.6791	OK
TCONS_00039502	=	ENSGALT00000072558	XLOC_017873	UBQLN4	TSS28217	25:803646-829767	2349	-	7.29804	4.10487	10.4912	OK	10.7112	6.48535	14.937	OK	7.2366	3.96645	10.5067	OK
TCONS_00039524	=	ENSGALT00000040760	XLOC_017890	COPA	TSS28235	25:1094513-1221737	4321	-	56.4426	45.4394	67.4458	OK	53.5515	43.3805	63.7226	OK	61.0415	49.3875	72.6956	OK
TCONS_00039549	=	ENSGALT00000057316	XLOC_017903	PRCC	TSS28252	25:1421158-1431166	4116	-	7.65367	5.69124	9.61609	OK	7.49426	5.40198	9.58654	OK	7.06546	5.33634	8.79459	OK
TCONS_00039681	=	ENSGALT00000079832	XLOC_017957	CLK2	TSS28341	25:2173797-2182904	2177	-	2.88387	0.828451	4.93929	OK	4.16601	2.26601	6.06601	OK	3.0169	1.09604	4.93775	OK
TCONS_00039682	=	ENSGALT00000051705	XLOC_017957	CLK2	TSS28342	25:2173797-2182904	1456	-	6.05598e-05	0	0.0570491	OK	0	0	0.0554765	OK	0	0	0.055715	OK
TCONS_00039879	=	ENSGALT00000000748	XLOC_018019	ZC3H11A	TSS28452	26:471162-489597	2494	-	1.46751	0.245954	2.68907	OK	3.63543	0.993462	6.27741	OK	2.1811	0.421277	3.94092	OK
TCONS_00040042	=	ENSGALT00000000546	XLOC_018055	RBM15	TSS28540	26:1389055-1399022	9967	-	3.68416	2.90789	4.46044	OK	4.44198	3.52733	5.35663	OK	3.68278	2.90695	4.45861	OK
TCONS_00040058	=	ENSGALT00000000735	XLOC_018061	SRSF3	TSS28550	26:1573429-1580197	1419	-	108.919	85.8451	131.994	OK	78.0558	58.9862	97.1254	OK	117.528	92.2338	142.822	OK
TCONS_00040070	=	ENSGALT00000000190	XLOC_018066	SNRPE	TSS28558	26:1667872-1670182	944	-	17.8857	9.90426	25.8671	OK	11.9951	0	26.5288	OK	16.4795	7.49928	25.4596	OK
TCONS_00040074	=	ENSGALT00000089420	XLOC_018066	SNRPE	TSS28559	26:1667872-1670182	908	-	0.638307	0	2.16353	OK	1.21601	0	2.87129	OK	0.737381	0	2.18139	OK
TCONS_00040175	=	ENSGALT00000040229	XLOC_018103	DDX20	TSS28622	26:3284901-3295218	6449	-	3.95621	2.89124	5.02117	OK	5.84752	4.31324	7.3818	OK	3.21972	2.28892	4.15052	OK
TCONS_00040177	=	ENSGALT00000084605	XLOC_018103	DDX20	TSS28622	26:3284901-3295218	2390	-	7.70234	5.274	10.1307	OK	11.4844	8.01494	14.9538	OK	6.68553	4.5124	8.85865	OK
TCONS_00040189	=	ENSGALT00000002368	XLOC_018107	MOV10	TSS28631	26:3544655-3556153	3371	-	1.23333	0.507124	1.95954	OK	2.42608	1.33455	3.51762	OK	0.777389	0.295519	1.25926	OK
TCONS_00040320	=	ENSGALT00000046691	XLOC_018156	SRPK1	TSS28729	26:97392-180734	4916	-	39.7089	23.1005	56.3174	OK	35.3816	19.5419	51.2213	OK	33.1414	15.512	50.7709	OK
TCONS_00040671	=	ENSGALT00000004378	XLOC_018277	SNRPC	TSS28975	26:4305762-4310425	1367	-	32.8584	24.2579	41.4589	OK	21.6283	14.7862	28.4703	OK	31.1497	22.515	39.7844	OK
TCONS_00040672	=	ENSGALT00000081181	XLOC_018277	SNRPC	TSS28975	26:4305762-4310425	1015	-	0.583612	0	1.9476	OK	0.33448	0	1.24592	OK	0.723308	0	2.22871	OK
TCONS_00040674	=	ENSGALT00000087820	XLOC_018277	SNRPC	TSS28975	26:4305762-4310425	1418	-	0.592935	0	1.94749	OK	0.102189	0	0.505227	OK	0.973318	0	2.72332	OK
TCONS_00040675	=	ENSGALT00000083306	XLOC_018277	SNRPC	TSS28975	26:4305762-4310425	1048	-	12.8214	6.1189	19.5238	OK	10.182	3.30719	17.0569	OK	13.3671	5.53156	21.2026	OK
TCONS_00040946	=	ENSGALT00000000469	XLOC_018456	PSMC5	TSS29196	27:1872535-1876047	1335	-	121.14	99.6498	142.63	OK	85.266	69.8058	100.726	OK	112.886	92.8971	132.875	OK
TCONS_00040991	=	ENSGALT00000000743	XLOC_018472	RNF113A	TSS29232	27:2961284-2967376	1075	-	5.7189	4.12297	7.31482	OK	7.73681	5.72715	9.74648	OK	5.94063	4.30513	7.57613	OK
TCONS_00040993	=	ENSGALT00000000811	XLOC_018474	DDX42	TSS29234	27:2979746-3006212	4267	-	16.9035	12.3639	21.4432	OK	9.71517	6.74355	12.6868	OK	12.6339	8.99029	16.2775	OK
TCONS_00040994	=	ENSGALT00000088124	XLOC_018474	DDX42	TSS29234	27:2979746-3006212	658	-	1.88181	0	6.73801	OK	1.52255	0	5.30743	OK	1.97394	0	6.59276	OK
TCONS_00041001	=	ENSGALT00000000832	XLOC_018476	CDC27	TSS29239	27:3023899-3050917	3986	-	12.9461	8.60943	17.2827	OK	17.7946	11.5346	24.0545	OK	13.5504	9.58574	17.515	OK
TCONS_00041161	=	ENSGALT00000002657	XLOC_018528	CDK12	TSS29342	27:4572913-4599083	5597	-	4.04927	2.93717	5.16137	OK	6.89078	5.22449	8.55708	OK	4.28124	2.91745	5.64504	OK
TCONS_00041166	=	ENSGALT00000075360	XLOC_018528	CDK12	TSS29343	27:4572913-4599083	8597	-	0.676138	0.0645797	1.2877	OK	0.747744	0	1.92378	OK	0.658913	0.152619	1.16521	OK
TCONS_00041192	=	ENSGALT00000061322	XLOC_018535	PSMD3	TSS29361	27:4610696-4775528	3530	-	47.8489	32.9381	62.7597	OK	32.2092	20.5798	43.8386	OK	46.1092	32.5624	59.656	OK
TCONS_00041269	=	ENSGALT00000087871	XLOC_018562	PSME3	TSS29410	27:5483513-5490234	2376	-	1.96792	0	4.58445	OK	1.73458	0	4.20377	OK	2.09544	0	4.79027	OK
TCONS_00041271	=	ENSGALT00000039775	XLOC_018562	PSME3	TSS29410	27:5483513-5490234	2511	-	97.3314	80.3765	114.286	OK	82.1547	67.5942	96.7151	OK	95.3564	78.6897	112.023	OK
TCONS_00041378	=	ENSGALT00000001458	XLOC_018632	EFTUD2	TSS29499	27:1442515-1458168	3439	-	39.2489	32.287	46.2107	OK	28.245	23.1382	33.3519	OK	31.7073	26.0205	37.3942	OK
TCONS_00041441	=	ENSGALT00000069432	XLOC_018657	SMARCD2	TSS29539	27:1876288-1888965	2406	-	0.0839491	0	0.434189	OK	0	0	0.0356752	OK	0.165356	0	0.707236	OK
TCONS_00041469	=	ENSGALT00000000783	XLOC_018665	CCDC47	TSS29556	27:2979746-3006212	2989	-	21.7464	15.4249	28.0679	OK	18.1914	13.3064	23.0763	OK	20.1841	14.6653	25.7028	OK
TCONS_00041516	=	ENSGALT00000077131	XLOC_018678	DHX8	TSS29583	27:3566523-3579299	6235	-	8.67031	7.02184	10.3188	OK	10.4392	8.49076	12.3877	OK	8.45948	6.84212	10.0768	OK
TCONS_00041522	=	ENSGALT00000080686	XLOC_018681	IGF2BP1	TSS29586	27:3647420-4147900	3144	-	29.8897	15.441	44.3384	OK	30.5413	17.0544	44.0282	OK	27.0289	13.8256	40.2323	OK
TCONS_00041524	=	ENSGALT00000052497	XLOC_018681	IGF2BP1	TSS29587	27:3647420-4147900	2005	-	0.534199	0	2.91298	OK	1.58649	0	5.32655	OK	0.819819	0	3.66403	OK
TCONS_00041615	=	ENSGALT00000002623	XLOC_018708	MED1	TSS29647	27:4558909-4572557	7675	-	4.72985	3.50991	5.9498	OK	5.03013	3.4725	6.58777	OK	4.91109	3.70316	6.11902	OK
TCONS_00041631	=	ENSGALT00000053578	XLOC_018717	TOP2A	TSS29659	27:4838537-4857184	7060	-	3.90071	1.59803	6.20338	OK	2.31348	1.05622	3.57075	OK	3.26996	1.47302	5.0669	OK
TCONS_00041634	=	ENSGALT00000056361	XLOC_018717	TOP2A	TSS29661	27:4838537-4857184	5774	-	29.4974	23.5072	35.4876	OK	18.8825	15.1773	22.5878	OK	28.64	23.3106	33.9694	OK
TCONS_00041635	=	ENSGALT00000040062	XLOC_018717	TOP2A	TSS29661	27:4838537-4857184	5170	-	0.499764	0	1.30133	OK	0.159421	0	0.599543	OK	0.456704	0	1.34468	OK
TCONS_00041636	=	ENSGALT00000076167	XLOC_018717	TOP2A	TSS29660	27:4838537-4857184	5122	-	1.21808	0	3.37918	OK	0.499992	0	1.47437	OK	0.329299	0	1.26346	OK
TCONS_00041640	=	ENSGALT00000006174	XLOC_018720	SMARCE1	TSS29664	27:4907121-4921784	2613	-	53.7469	44.0696	63.4242	OK	27.7071	22.4362	32.9779	OK	44.0435	36.0051	52.082	OK
TCONS_00041641	=	ENSGALT00000085730	XLOC_018720	SMARCE1	TSS29665	27:4907121-4921784	2768	-	0.496135	0	1.59362	OK	0.132973	0	0.481568	OK	0.489411	0	1.37502	OK
TCONS_00041642	=	ENSGALT00000045149	XLOC_018720	SMARCE1	TSS29665	27:4907121-4921784	2602	-	2.21895	0.0953672	4.34253	OK	1.28266	0.0117818	2.55354	OK	1.31233	0	2.83555	OK
TCONS_00041643	=	ENSGALT00000087879	XLOC_018720	SMARCE1	TSS29665	27:4907121-4921784	1502	-	2.28406	0	5.27864	OK	1.88287	0	4.03652	OK	2.14187	0	5.0451	OK
TCONS_00041695	=	ENSGALT00000039950	XLOC_018740	ACLY	TSS29698	27:5123849-5148433	4465	-	197.357	153.504	241.21	OK	39.6333	29.5282	49.7384	OK	126.748	99.6829	153.813	OK
TCONS_00041697	=	ENSGALT00000070919	XLOC_018740	ACLY	TSS29698	27:5123849-5148433	4115	-	93.2477	60.1784	126.317	OK	12.6474	5.12536	20.1694	OK	57.0128	38.2443	75.7814	OK
TCONS_00041837	=	ENSGALT00000073897	XLOC_018797	MVP	TSS29800	28:26110-39924	2802	-	23.5009	18.2422	28.7595	OK	15.9563	12.3334	19.5792	OK	20.5256	16.0048	25.0465	OK
TCONS_00041939	=	ENSGALT00000063754	XLOC_018830	ENSGALG00000001948	TSS29857	28:1350477-1363658	2583	-	2.68442	0.434607	4.93423	OK	3.13881	1.71294	4.56468	OK	2.12885	0	4.29523	OK
TCONS_00041940	=	ENSGALT00000003015	XLOC_018830	ENSGALG00000001948	TSS29857	28:1350477-1363658	2883	-	6.82639	4.41516	9.23763	OK	8.13631	6.16127	10.1113	OK	7.3456	4.92078	9.77043	OK
TCONS_00041944	=	ENSGALT00000044229	XLOC_018833	ZBTB7A	TSS29861	28:1410351-1428978	1793	-	3.05532	1.92528	4.18535	OK	3.48573	2.09843	4.87304	OK	3.10688	1.87916	4.3346	OK
TCONS_00041945	=	ENSGALT00000062006	XLOC_018834	EEF2	TSS29862	28:1449675-1457686	1565	-	92.3822	15.0303	169.734	OK	84.859	3.70784	166.01	OK	86.4432	25.5989	147.288	OK
TCONS_00041946	=	ENSGALT00000064588	XLOC_018834	EEF2	TSS29862	28:1449675-1457686	2585	-	13.7455	0	30.7526	OK	11.7423	0	27.4979	OK	14.1234	0	31.1842	OK
TCONS_00041947	=	ENSGALT00000084478	XLOC_018834	EEF2	TSS29862	28:1449675-1457686	3198	-	70.3659	26.6737	114.058	OK	70.009	28.909	111.109	OK	64.3675	30.5981	98.137	OK
TCONS_00041948	=	ENSGALT00000078549	XLOC_018834	EEF2	TSS29862	28:1449675-1457686	3120	-	419.163	324.695	513.632	OK	408.618	319.392	497.844	OK	398.451	315.204	481.699	OK
TCONS_00041949	=	ENSGALT00000055262	XLOC_018834	EEF2	TSS29863	28:1449675-1457686	2574	-	33.7489	0	102.245	OK	25.6896	0	93.5471	OK	25.8447	0	76.5166	OK
TCONS_00042057	=	ENSGALT00000003039	XLOC_018875	PTBP1	TSS29932	28:2817696-2846212	4598	-	16.2708	7.99339	24.5481	OK	26.6645	14.6397	38.6893	OK	16.003	7.65721	24.3488	OK
TCONS_00042058	=	ENSGALT00000082242	XLOC_018875	PTBP1	TSS29932	28:2817696-2846212	4597	-	1.49265	0	3.92076	OK	4.74039	0.371397	9.10937	OK	2.87637	0	6.37414	OK
TCONS_00042059	=	ENSGALT00000072454	XLOC_018875	PTBP1	TSS29932	28:2817696-2846212	4629	-	85.9834	69.4745	102.492	OK	107.927	86.7191	129.136	OK	100.263	81.3218	119.205	OK
TCONS_00042173	=	ENSGALT00000061706	XLOC_018917	SUGP1	TSS30007	28:3533394-3551130	2858	-	5.56586	4.29316	6.83856	OK	4.34912	3.31525	5.383	OK	4.95242	3.79829	6.10655	OK
TCONS_00042240	=	ENSGALT00000005348	XLOC_018941	LSM4	TSS30047	28:3971108-3989779	435	-	15.5724	0.0446107	31.1002	OK	9.09288	0	19.9741	OK	17.4431	1.26789	33.6182	OK
TCONS_00042241	=	ENSGALT00000081735	XLOC_018941	LSM4	TSS30048	28:3971108-3989779	375	-	0.0271573	0	0.794052	OK	1.72371	0	9.22406	OK	0.913289	0	4.54386	OK
TCONS_00042276	=	ENSGALT00000057904	XLOC_018958	CHERP	TSS30072	28:4335587-4347393	3639	-	0.9727	0	2.2175	OK	0.797176	0.18518	1.40917	OK	0.964541	0.308668	1.62041	OK
TCONS_00042277	=	ENSGALT00000006060	XLOC_018958	CHERP	TSS30073	28:4335587-4347393	3398	-	7.19925	5.25355	9.14495	OK	7.97859	6.22011	9.73707	OK	7.9248	6.1809	9.66869	OK
TCONS_00042338	=	ENSGALT00000000510	XLOC_018978	HNRNPM	TSS30107	28:474415-522013	2423	-	53.962	41.1634	66.7606	OK	31.203	21.1397	41.2664	OK	45.8688	34.3063	57.4314	OK
TCONS_00042340	=	ENSGALT00000086264	XLOC_018980	LSM7	TSS30110	28:546207-590328	1506	-	0.353419	0	1.46686	OK	0.494098	0	1.76547	OK	0.596014	0	2.0545	OK
TCONS_00042341	=	ENSGALT00000000556	XLOC_018980	LSM7	TSS30110	28:546207-590328	1540	-	16.3439	8.40529	24.2826	OK	16.8871	9.29399	24.4801	OK	15.6347	7.77538	23.494	OK
TCONS_00042421	=	ENSGALT00000021807	XLOC_019013	ENSGALG00000013365	TSS30161	28:1332156-1349885	2827	-	13.5755	10.4696	16.6814	OK	13.4586	10.525	16.3921	OK	12.8683	9.92242	15.8141	OK
TCONS_00042491	=	ENSGALT00000069377	XLOC_019034	SF3A2	TSS30200	28:2023859-2029389	906	-	0.000125008	0	0.0887542	OK	0	0	0.0866754	OK	0.103952	0	0.545768	OK
TCONS_00042582	=	ENSGALT00000004080	XLOC_019064	POLR2E	TSS30251	28:2945030-2960340	968	-	143.087	116.993	169.181	OK	79.9461	64.6576	95.2346	OK	115.731	94.5627	136.9	OK
TCONS_00042583	=	ENSGALT00000080581	XLOC_019064	POLR2E	TSS30251	28:2945030-2960340	692	-	0	0	0.173153	OK	0	0	0.165897	OK	0.470234	0	2.65034	OK
TCONS_00042644	=	ENSGALT00000074088	XLOC_019087	GATAD2A	TSS30295	28:3471496-3515989	2392	-	8.61606	5.15386	12.0783	OK	7.94566	4.94455	10.9468	OK	8.62157	4.03965	13.2035	OK
TCONS_00042669	=	ENSGALT00000005099	XLOC_019097	UPF1	TSS30312	28:3760509-3785611	10406	-	20.3491	16.8262	23.8719	OK	23.3461	19.3041	27.3882	OK	19.555	16.1687	22.9414	OK
TCONS_00042959	=	ENSGALT00000013732	XLOC_019230	CRNKL1	TSS30522	3:3921513-3937047	2052	-	8.03374	4.49752	11.57	OK	7.94295	4.9534	10.9325	OK	8.01976	5.1489	10.8906	OK
TCONS_00043050	=	ENSGALT00000044185	XLOC_019251	SNRPB2	TSS30578	3:5659832-5666788	1673	-	57.4035	46.8763	67.9307	OK	31.5144	25.3157	37.7131	OK	45.7149	37.1051	54.3247	OK
TCONS_00043131	=	ENSGALT00000039625	XLOC_019266	MSH6	TSS30631	3:8650455-8854296	5819	-	12.2337	8.29608	16.1713	OK	4.22833	1.98836	6.4683	OK	12.6648	8.43396	16.8957	OK
TCONS_00043132	=	ENSGALT00000054174	XLOC_019266	MSH6	TSS30632	3:8650455-8854296	4085	-	2.43804	0.15614	4.71993	OK	0.35659	0	1.1012	OK	3.21521	0.511943	5.91848	OK
TCONS_00043266	=	ENSGALT00000014324	XLOC_019310	CCT4	TSS30734	3:15346087-15352736	1935	-	172.133	142.453	201.814	OK	162.126	134.161	190.091	OK	187.012	154.932	219.092	OK
TCONS_00043267	=	ENSGALT00000055912	XLOC_019310	CCT4	TSS30735	3:15346087-15352736	1758	-	0.339811	0	1.74513	OK	0.426281	0	1.97223	OK	0.203096	0	1.33442	OK
TCONS_00043268	=	ENSGALT00000085150	XLOC_019310	CCT4	TSS30736	3:15346087-15352736	1632	-	0.834595	0	4.40369	OK	0.652941	0	3.50712	OK	0.00376432	0	0.158767	OK
TCONS_00043330	=	ENSGALT00000038969	XLOC_019328	EIF4A3	TSS30777	3:16425295-16471384	1522	-	17.9425	7.8569	28.028	OK	13.5713	3.75471	23.3879	OK	13.8002	5.0163	22.5842	OK
TCONS_00043332	=	ENSGALT00000083346	XLOC_019328	EIF4A3	TSS30777	3:16425295-16471384	1508	-	103.392	80.0147	126.769	OK	98.5719	73.638	123.506	OK	90.9162	69.1844	112.648	OK
TCONS_00043333	=	ENSGALT00000068540	XLOC_019328	EIF4A3	TSS30778	3:16425295-16471384	1248	-	0.0382745	0	0.573992	OK	0	0	0.0644981	OK	0.019141	0	0.384892	OK
TCONS_00043342	=	ENSGALT00000057044	XLOC_019331	SRSF7	TSS30782	3:16545502-16555753	1071	-	21.2633	8.33023	34.1964	OK	18.0944	5.42075	30.768	OK	20.8004	11.5754	30.0255	OK
TCONS_00043343	=	ENSGALT00000069270	XLOC_019331	SRSF7	TSS30782	3:16545502-16555753	1030	-	20.3208	9.63212	31.0094	OK	10.0581	4.79747	15.3187	OK	15.1124	7.60255	22.6222	OK
TCONS_00043344	=	ENSGALT00000061297	XLOC_019331	SRSF7	TSS30783	3:16545502-16555753	1214	-	14.3958	2.76123	26.0304	OK	13.1079	2.73783	23.478	OK	10.9658	4.76208	17.1695	OK
TCONS_00043345	=	ENSGALT00000084061	XLOC_019331	SRSF7	TSS30783	3:16545502-16555753	1004	-	0.547562	0	2.50333	OK	0.487155	0	1.84268	OK	0.625983	0	2.50615	OK
TCONS_00043371	=	ENSGALT00000038829	XLOC_019338	PARP1	TSS30799	3:17031350-17061424	3751	-	0.161538	0	0.74103	OK	0.128769	0	0.696843	OK	0.00105673	0	0.039777	OK
TCONS_00043373	=	ENSGALT00000085033	XLOC_019338	PARP1	TSS30801	3:17031350-17061424	1292	-	6.63618	0	14.8062	OK	6.39554	0	15.1693	OK	7.0511	0	18.4164	OK
TCONS_00043466	=	ENSGALT00000015639	XLOC_019368	EPRS	TSS30856	3:18846481-18883499	5048	-	127.162	105.566	148.758	OK	85.2496	69.7211	100.778	OK	125.167	103.671	146.663	OK
TCONS_00043512	=	ENSGALT00000016003	XLOC_019386	INTS7	TSS30888	3:22074685-22096418	4568	-	6.68865	5.14911	8.22819	OK	5.09431	3.18034	7.00828	OK	5.83857	3.79265	7.88449	OK
TCONS_00043611	=	ENSGALT00000016264	XLOC_019417	CRIPT	TSS30964	3:26828314-26833858	2491	-	21.5241	17.3738	25.6744	OK	24.2439	19.6119	28.876	OK	18.9029	15.1691	22.6368	OK
TCONS_00043982	=	ENSGALT00000018217	XLOC_019538	PSMB1	TSS31224	3:40855379-40861386	1109	-	206.753	150.059	263.446	OK	124.522	78.004	171.039	OK	206.868	160.312	253.423	OK
TCONS_00043984	=	ENSGALT00000085902	XLOC_019538	PSMB1	TSS31225	3:40855379-40861386	788	-	68.9229	14.6008	123.245	OK	47.3453	0	100.168	OK	55.7312	19.4638	91.9987	OK
TCONS_00043985	=	ENSGALT00000046684	XLOC_019538	PSMB1	TSS31225	3:40855379-40861386	1733	-	2.9774	0	6.30917	OK	3.48231	0.504523	6.4601	OK	3.71974	0	7.59369	OK
TCONS_00044076	=	ENSGALT00000019010	XLOC_019563	TCP1	TSS31290	3:45727465-45735268	1840	-	233.049	192.53	273.569	OK	322.185	266.431	377.94	OK	276.516	228.67	324.362	OK
TCONS_00044077	=	ENSGALT00000048086	XLOC_019563	TCP1	TSS31291	3:45727465-45735268	1829	-	0.217917	0	1.43284	OK	0.652711	0	3.14772	OK	0.349965	0	2.08488	OK
TCONS_00044081	=	ENSGALT00000084666	XLOC_019563	TCP1	TSS31293	3:45727465-45735268	458	-	121.622	35.022	208.222	OK	172.738	48.9558	296.521	OK	132.274	35.947	228.601	OK
TCONS_00044086	=	ENSGALT00000019061	XLOC_019566	WTAP	TSS31298	3:45748606-45772323	1840	-	17.4202	11.1705	23.67	OK	21.2059	12.968	29.4438	OK	17.8798	11.2272	24.5323	OK
TCONS_00044194	=	ENSGALT00000022182	XLOC_019600	SCAF8	TSS31372	3:50453918-50541312	3906	-	0.296746	0	1.01064	OK	0.553555	0	1.51341	OK	0.305716	0	0.886393	OK
TCONS_00044200	=	ENSGALT00000022247	XLOC_019603	ARID1B	TSS31377	3:51335815-51624319	5463	-	5.11107	4.04701	6.17512	OK	5.86937	4.67781	7.06093	OK	5.5753	4.42984	6.72075	OK
TCONS_00044312	=	ENSGALT00000063320	XLOC_019629	BCLAF1	TSS31447	3:55382872-55424312	2099	-	0.0642846	0	0.480542	OK	0.589169	0	1.99682	OK	0.150524	0	0.770692	OK
TCONS_00044313	=	ENSGALT00000070838	XLOC_019629	BCLAF1	TSS31447	3:55382872-55424312	2135	-	0.487338	0	1.66815	OK	0.220468	0	1.0043	OK	0.173112	0	0.883935	OK
TCONS_00044314	=	ENSGALT00000062593	XLOC_019629	BCLAF1	TSS31447	3:55382872-55424312	2621	-	0.887059	0	2.60113	OK	1.62403	0	3.98424	OK	0.427716	0	1.37157	OK
TCONS_00044315	=	ENSGALT00000062456	XLOC_019629	BCLAF1	TSS31447	3:55382872-55424312	2852	-	1.41335	0	3.17568	OK	4.74363	1.49505	7.99221	OK	2.2294	0.117765	4.34104	OK
TCONS_00044513	=	ENSGALT00000024179	XLOC_019694	HDAC2	TSS31574	3:64979402-65002757	1896	-	69.4853	55.7525	83.2181	OK	51.2892	40.7724	61.8061	OK	62.4591	49.6805	75.2376	OK
TCONS_00044514	=	ENSGALT00000063622	XLOC_019694	HDAC2	TSS31575	3:64979402-65002757	2005	-	0.487242	0	1.65932	OK	0.155272	0	0.729167	OK	0.450683	0	1.50456	OK
TCONS_00044516	=	ENSGALT00000053209	XLOC_019694	HDAC2	TSS31576	3:64979402-65002757	1810	-	0	0	0.0304148	OK	0.339027	0	1.19813	OK	0.536315	0	1.93481	OK
TCONS_00044517	=	ENSGALT00000053730	XLOC_019694	HDAC2	TSS31577	3:64979402-65002757	1614	-	1.21786	0	3.37141	OK	1.41516	0	3.60065	OK	1.54446	0	4.17144	OK
TCONS_00044766	=	ENSGALT00000081766	XLOC_019771	SYNCRIP	TSS31746	3:77153743-77184418	4004	-	47.3491	35.2428	59.4554	OK	58.6321	40.6068	76.6574	OK	48.6866	36.001	61.3723	OK
TCONS_00044769	=	ENSGALT00000025521	XLOC_019771	SYNCRIP	TSS31747	3:77153743-77184418	3356	-	0.656904	0	2.74364	OK	0.908374	0	3.72735	OK	0.29135	0	1.19465	OK
TCONS_00044897	=	ENSGALT00000086191	XLOC_019805	EEF1A1	TSS31823	3:81785587-81791548	1712	-	52.9242	0	136.627	OK	64.1545	0	168.131	OK	51.0561	0	130.039	OK
TCONS_00044898	=	ENSGALT00000086433	XLOC_019805	EEF1A1	TSS31823	3:81785587-81791548	1729	-	49.0186	0	135.007	OK	55.0314	0	144.137	OK	45.1473	0	127.426	OK
TCONS_00044899	=	ENSGALT00000071026	XLOC_019805	EEF1A1	TSS31823	3:81785587-81791548	1927	-	2515.96	1958.88	3073.03	OK	2774.68	2081.32	3468.04	OK	2335.02	1851.53	2818.51	OK
TCONS_00044900	=	ENSGALT00000060901	XLOC_019805	EEF1A1	TSS31823	3:81785587-81791548	1144	-	207.974	0	458.972	OK	186.62	0	417.641	OK	159.079	0	345.781	OK
TCONS_00044901	=	ENSGALT00000083872	XLOC_019805	EEF1A1	TSS31823	3:81785587-81791548	1501	-	269.32	54.4675	484.172	OK	290.324	38.9623	541.685	OK	287.427	97.0007	477.854	OK
TCONS_00044902	=	ENSGALT00000048718	XLOC_019805	EEF1A1	TSS31823	3:81785587-81791548	1227	-	220.125	6.43661	433.813	OK	240.659	0	495.283	OK	200.875	12.1217	389.628	OK
TCONS_00044903	=	ENSGALT00000049560	XLOC_019805	EEF1A1	TSS31823	3:81785587-81791548	1701	-	19.0061	0	66.5191	OK	18.3175	0	67.2171	OK	17.2073	0	60.9488	OK
TCONS_00044904	=	ENSGALT00000058127	XLOC_019805	EEF1A1	TSS31823	3:81785587-81791548	1316	-	4.88622	0	32.939	OK	5.04182	0	34.8668	OK	5.32242	0	33.5387	OK
TCONS_00044905	=	ENSGALT00000063726	XLOC_019805	EEF1A1	TSS31823	3:81785587-81791548	1068	-	7.35055	0	48.2892	OK	10.3899	0	61.1619	OK	9.33016	0	53.9665	OK
TCONS_00044906	=	ENSGALT00000076035	XLOC_019805	EEF1A1	TSS31823	3:81785587-81791548	1379	-	19.8375	0	72.7665	OK	23.1054	0	83.0027	OK	19.0139	0	69.8733	OK
TCONS_00044907	=	ENSGALT00000085911	XLOC_019805	EEF1A1	TSS31823	3:81785587-81791548	1902	-	10.242	0	43.4199	OK	10.4852	0	45.8388	OK	11.6993	0	46.2983	OK
TCONS_00044908	=	ENSGALT00000086570	XLOC_019805	EEF1A1	TSS31823	3:81785587-81791548	1719	-	169.637	14.4001	324.874	OK	200.061	0	408.057	OK	178.836	24.3798	333.291	OK
TCONS_00044909	=	ENSGALT00000083789	XLOC_019805	EEF1A1	TSS31823	3:81785587-81791548	1747	-	0.466792	0	7.79357	OK	0.552599	0	9.06395	OK	0.763507	0	9.97191	OK
TCONS_00044910	=	ENSGALT00000087910	XLOC_019805	EEF1A1	TSS31823	3:81785587-81791548	1442	-	6.30675	0	37.0842	OK	6.83753	0	40.5024	OK	5.51018	0	33.606	OK
TCONS_00044911	=	ENSGALT00000084041	XLOC_019805	EEF1A1	TSS31824	3:81785587-81791548	1737	-	10.9856	0	46.9011	OK	15.5926	0	60.4474	OK	17.796	0	62.0675	OK
TCONS_00044912	=	ENSGALT00000087249	XLOC_019805	EEF1A1	TSS31824	3:81785587-81791548	1471	-	78.7167	0	238.888	OK	83.4181	0	246.92	OK	113.951	0	235.585	OK
TCONS_00044913	=	ENSGALT00000025653	XLOC_019805	EEF1A1	TSS31824	3:81785587-81791548	1555	-	0.459731	0	8.12023	OK	0.684938	0	10.5922	OK	0.556214	0	8.82435	OK
TCONS_00044914	=	ENSGALT00000087015	XLOC_019805	EEF1A1	TSS31825	3:81785587-81791548	863	-	3.06735	0	34.5187	OK	2.63445	0	33.4553	OK	2.7882	0	31.5886	OK
TCONS_00045105	=	ENSGALT00000051746	XLOC_019866	CPSF3	TSS31950	3:96606818-96624780	2141	-	0.158048	0	0.589426	OK	0	0	0.0301065	OK	0.277336	0	1.23607	OK
TCONS_00045106	=	ENSGALT00000026493	XLOC_019866	CPSF3	TSS31950	3:96606818-96624780	2305	-	30.5927	24.9673	36.218	OK	26.2937	21.3757	31.2116	OK	29.0736	23.6282	34.519	OK
TCONS_00045156	=	ENSGALT00000026560	XLOC_019887	DDX1	TSS31985	3:99227269-99414784	2390	-	85.8081	66.8105	104.806	OK	80.1203	61.7546	98.4861	OK	76.4912	58.725	94.2574	OK
TCONS_00045217	=	ENSGALT00000050015	XLOC_019913	EIF2B4	TSS32027	3:104901786-104921457	1273	-	20.5462	11.3215	29.7709	OK	17.4731	9.05933	25.8868	OK	18.0481	9.39905	26.6971	OK
TCONS_00045398	=	ENSGALT00000026909	XLOC_019975	MCM3	TSS32130	3:107982189-108014082	3403	-	8.56862	6.26761	10.8696	OK	1.19828	0.762117	1.63444	OK	8.13619	5.89256	10.3798	OK
TCONS_00045496	=	ENSGALT00000068970	XLOC_020016	XPO1	TSS32195	3:2356976-2398915	6523	-	39.9757	33.2035	46.7479	OK	60.7223	50.6373	70.8073	OK	61.2883	51.1528	71.4238	OK
TCONS_00045509	=	ENSGALT00000057896	XLOC_020022	SPTBN1	TSS32204	3:2696293-2818781	8330	-	15.076	9.33834	20.8137	OK	10.2909	3.36805	17.2137	OK	13.0107	7.06419	18.9571	OK
TCONS_00045510	=	ENSGALT00000068343	XLOC_020022	SPTBN1	TSS32205	3:2696293-2818781	6967	-	0.370469	0	1.13919	OK	0.741391	0	1.68563	OK	0.717104	0	1.89613	OK
TCONS_00045511	=	ENSGALT00000076738	XLOC_020022	SPTBN1	TSS32205	3:2696293-2818781	7141	-	0.642161	0	2.04668	OK	0.0510176	0	0.285729	OK	0.0832306	0	0.417067	OK
TCONS_00045534	=	ENSGALT00000013435	XLOC_020029	ENSGALG00000008254	TSS32219	3:3156955-3192648	5847	-	13.4709	10.2683	16.6734	OK	6.90531	4.96331	8.8473	OK	12.0398	9.02209	15.0574	OK
TCONS_00045557	=	ENSGALT00000013637	XLOC_020039	XRN2	TSS32233	3:3546756-3591893	3587	-	29.9292	24.5746	35.2838	OK	30.0793	24.6932	35.4654	OK	30.1005	24.7091	35.4919	OK
TCONS_00046107	=	ENSGALT00000061802	XLOC_020206	LRPPRC	TSS32582	3:25325347-25416823	1831	-	2.89947	0	7.22912	OK	2.82281	0	6.53783	OK	3.62484	0	8.16359	OK
TCONS_00046110	=	ENSGALT00000016201	XLOC_020206	LRPPRC	TSS32583	3:25325347-25416823	4116	-	24.5881	17.622	31.5541	OK	17.7469	11.9788	23.515	OK	23.7817	17.0998	30.4635	OK
TCONS_00046241	=	ENSGALT00000084931	XLOC_020236	HSP90AB1	TSS32666	3:30356685-30363032	1647	-	0.636538	0	2.98043	OK	0.715815	0	3.03917	OK	1.09423	0	3.682	OK
TCONS_00046273	=	ENSGALT00000062043	XLOC_020244	POLR1C	TSS32689	3:30993717-30997091	1133	-	2.30919	0	4.79445	OK	1.4606	0	4.24436	OK	1.57945	0	5.19214	OK
TCONS_00046276	=	ENSGALT00000089675	XLOC_020244	POLR1C	TSS32689	3:30993717-30997091	1846	-	3.59758	1.27005	5.9251	OK	4.55647	2.04078	7.07216	OK	2.16184	0.639326	3.68436	OK
TCONS_00046277	=	ENSGALT00000086173	XLOC_020244	POLR1C	TSS32689	3:30993717-30997091	1697	-	1.19208	0	2.57536	OK	2.07746	0.325677	3.82924	OK	0.66238	0	1.75673	OK
TCONS_00046278	=	ENSGALT00000087128	XLOC_020244	POLR1C	TSS32689	3:30993717-30997091	1250	-	24.5258	17.2703	31.7812	OK	28.6397	21.0153	36.2641	OK	23.8031	17.1942	30.4121	OK
TCONS_00046279	=	ENSGALT00000048838	XLOC_020244	POLR1C	TSS32689	3:30993717-30997091	1416	-	0.145253	0	0.808525	OK	0	0	0.0646542	OK	0.060532	0	0.342557	OK
TCONS_00046280	=	ENSGALT00000058251	XLOC_020244	POLR1C	TSS32689	3:30993717-30997091	1482	-	0.440612	0	1.32496	OK	0.513968	0	1.75882	OK	0.240064	0	0.801224	OK
TCONS_00046281	=	ENSGALT00000016848	XLOC_020244	POLR1C	TSS32689	3:30993717-30997091	1362	-	0.308324	0	0.963806	OK	0.938379	0	2.39793	OK	0.723207	0	1.80802	OK
TCONS_00046527	=	ENSGALT00000050904	XLOC_020314	NUP133	TSS32848	3:40145667-40176082	1023	-	3.06274	0	6.85096	OK	3.20167	0	7.06209	OK	3.81962	0	8.20497	OK
TCONS_00046625	=	ENSGALT00000065122	XLOC_020344	QKI	TSS32917	3:44219563-44375335	25195	-	9.70518	7.18548	12.2249	OK	11.5962	8.87856	14.3138	OK	10.9416	8.41717	13.4661	OK
TCONS_00046628	=	ENSGALT00000018844	XLOC_020344	QKI	TSS32917	3:44219563-44375335	1872	-	0.590196	0	3.0932	OK	0.822591	0	3.67413	OK	0.416628	0	2.48039	OK
TCONS_00046629	=	ENSGALT00000082921	XLOC_020344	QKI	TSS32917	3:44219563-44375335	1752	-	52.3979	27.46	77.3358	OK	55.3589	30.5899	80.1279	OK	48.9334	25.6134	72.2534	OK
TCONS_00046667	=	ENSGALT00000063671	XLOC_020357	SF3B5	TSS32947	3:46010324-46011254	930	-	38.3719	29.8303	46.9135	OK	25.6599	19.5857	31.7341	OK	40.776	31.85	49.702	OK
TCONS_00046697	=	ENSGALT00000020195	XLOC_020363	PPIL4	TSS32963	3:48269617-48288496	1677	-	13.6448	10.8435	16.4461	OK	10.3292	8.12065	12.5377	OK	10.3401	8.11653	12.5637	OK
TCONS_00046711	=	ENSGALT00000063156	XLOC_020368	ENSGALG00000013505	TSS32971	3:49318531-49488810	3363	-	2.31137	0.516731	4.10601	OK	1.7474	0	3.82697	OK	1.6436	0.0582367	3.22897	OK
TCONS_00046714	=	ENSGALT00000081404	XLOC_020368	ENSGALG00000013505	TSS32973	3:49318531-49488810	20875	-	0.282971	0.0585013	0.507441	OK	0.186323	0	0.545712	OK	0.0921198	0	0.294462	OK
TCONS_00046715	=	ENSGALT00000021996	XLOC_020368	ENSGALG00000013505	TSS32973	3:49318531-49488810	20620	-	0.502409	0.0804816	0.924336	OK	4.89102	3.67891	6.10313	OK	1.77938	1.14355	2.41522	OK
TCONS_00046716	=	ENSGALT00000065118	XLOC_020368	ENSGALG00000013505	TSS32973	3:49318531-49488810	20479	-	0.00983827	0	0.049939	OK	0.120155	0	0.516432	OK	0.000220601	0	0.00689101	OK
TCONS_00046717	=	ENSGALT00000084313	XLOC_020368	ENSGALG00000013505	TSS32972	3:49318531-49488810	1710	-	1.23042	0	3.68253	OK	2.6886	0	7.59358	OK	0.994541	0	3.33871	OK
TCONS_00047102	=	ENSGALT00000024299	XLOC_020490	CDC40	TSS33230	3:66735520-66824444	2041	-	10.4328	7.88725	12.9784	OK	9.89065	7.54147	12.2398	OK	9.49192	7.18036	11.8035	OK
TCONS_00047232	=	ENSGALT00000025477	XLOC_020545	ORC3	TSS33330	3:76650821-76691413	5891	-	0.124438	0	0.351116	OK	0.133811	0	0.495723	OK	0.123343	0	0.291387	OK
TCONS_00047233	=	ENSGALT00000025476	XLOC_020545	ORC3	TSS33330	3:76650821-76691413	6065	-	0.0319376	0	0.115259	OK	0.116323	0	0.248456	OK	0.0805286	0	0.192804	OK
TCONS_00047372	=	ENSGALT00000055951	XLOC_020585	RIMS1	TSS33428	3:82212377-82512917	4593	-	0.0427065	0	0.202725	OK	0.000952256	0	0.0126452	OK	0.129574	0.00070125	0.258446	OK
TCONS_00047429	=	ENSGALT00000026244	XLOC_020598	PRIM2	TSS33460	3:86965135-87048983	3897	-	7.41235	5.37704	9.44767	OK	4.03074	3.04515	5.01633	OK	8.25214	6.38765	10.1166	OK
TCONS_00047430	=	ENSGALT00000085918	XLOC_020598	PRIM2	TSS33460	3:86965135-87048983	3795	-	0.74912	0	2.24806	OK	0.189012	0	0.576783	OK	0.946428	0.00357125	1.88929	OK
TCONS_00047431	=	ENSGALT00000062913	XLOC_020598	PRIM2	TSS33460	3:86965135-87048983	3748	-	0.296689	0	0.674873	OK	0.080741	0	0.262199	OK	0.132089	0	0.443648	OK
TCONS_00049762	=	ENSGALT00000078946	XLOC_022471	RACGAP1	TSS35558	33:341447-349070	2170	-	14.5155	11.5221	17.509	OK	20.8811	16.7635	24.9986	OK	14.6172	11.6261	17.6083	OK
TCONS_00049763	=	ENSGALT00000089406	XLOC_022471	RACGAP1	TSS35559	33:341447-349070	1069	-	0.323744	0	1.52216	OK	0.367888	0	1.33126	OK	0.1199	0	0.552247	OK
TCONS_00050000	=	ENSGALT00000072294	XLOC_022545	SMARCD1	TSS35717	33:295035-328946	3654	-	6.28489	4.06884	8.50094	OK	4.81085	2.55393	7.06776	OK	5.02779	3.07953	6.97605	OK
TCONS_00050001	=	ENSGALT00000077392	XLOC_022545	SMARCD1	TSS35717	33:295035-328946	3795	-	3.14812	0.568811	5.72743	OK	2.47531	1.13924	3.81138	OK	2.04882	0.649015	3.44862	OK
TCONS_00050238	=	ENSGALT00000006667	XLOC_022635	KIF4A	TSS35874	4:1283432-1300499	4420	-	16.8512	13.7968	19.9055	OK	17.9267	14.695	21.1583	OK	16.7889	13.742	19.8358	OK
TCONS_00050343	=	ENSGALT00000066711	XLOC_022683	ZMYM3	TSS35945	4:2297315-2328460	2448	-	0.469158	0	1.06489	OK	0.239678	0	0.855463	OK	0.530592	0	1.10862	OK
TCONS_00050467	=	ENSGALT00000010348	XLOC_022712	HTATSF1	TSS36016	4:4359363-4373924	5488	-	12.9066	10.5128	15.3004	OK	16.6089	13.5716	19.6462	OK	14.7179	12.0133	17.4226	OK
TCONS_00050714	=	ENSGALT00000013737	XLOC_022795	SMARCA1	TSS36197	4:14366389-14395478	5110	-	5.23227	4.04371	6.42083	OK	4.03213	3.1447	4.91957	OK	4.54673	3.58098	5.51248	OK
TCONS_00050715	=	ENSGALT00000056632	XLOC_022795	SMARCA1	TSS36197	4:14366389-14395478	2986	-	0.412142	0	1.23125	OK	0.189016	0	0.574976	OK	0.169979	0	0.487818	OK
TCONS_00050725	=	ENSGALT00000080031	XLOC_022799	THOC2	TSS36204	4:15747046-15799764	4841	-	0.72458	0	1.5117	OK	0.423451	0	1.33037	OK	0.219054	0	0.705349	OK
TCONS_00050737	=	ENSGALT00000032304	XLOC_022804	NKAP	TSS36213	4:16539738-16553098	1908	-	5.95206	2.48631	9.4178	OK	12.4355	6.67889	18.192	OK	7.28133	3.42857	11.1341	OK
TCONS_00051043	=	ENSGALT00000016121	XLOC_022888	SMARCA5	TSS36403	4:30830192-30853810	3869	-	10.912	6.55924	15.2648	OK	18.5634	11.2444	25.8824	OK	13.3597	8.85597	17.8634	OK
TCONS_00051073	=	ENSGALT00000016226	XLOC_022894	LSM6	TSS36426	4:31621671-31626894	753	-	1.19729	0	3.17441	OK	0.568069	0	1.61007	OK	1.47471	0	3.82673	OK
TCONS_00051074	=	ENSGALT00000072894	XLOC_022894	LSM6	TSS36427	4:31621671-31626894	801	-	1.92762	0	3.90208	OK	1.42373	0.109637	2.73782	OK	2.18682	0	4.78751	OK
TCONS_00051226	=	ENSGALT00000058367	XLOC_022938	SMARCAD1	TSS36530	4:37405750-37447262	3152	-	0.0255687	0	0.120149	OK	0.166785	0	0.716912	OK	0	0	0.0185734	OK
TCONS_00051371	=	ENSGALT00000086669	XLOC_022994	G3BP2	TSS36626	4:45128052-45156421	1190	-	0.549876	0	1.8116	OK	1.37174	0	3.46906	OK	0.949041	0	2.6648	OK
TCONS_00051372	=	ENSGALT00000077480	XLOC_022994	G3BP2	TSS36626	4:45128052-45156421	2583	-	13.1637	8.94215	17.3853	OK	18.3207	12.7564	23.8849	OK	13.3096	8.88863	17.7305	OK
TCONS_00051373	=	ENSGALT00000017688	XLOC_022994	G3BP2	TSS36626	4:45128052-45156421	2628	-	8.94741	5.41267	12.4822	OK	6.73674	3.62623	9.84726	OK	9.95252	5.98138	13.9237	OK
TCONS_00051440	=	ENSGALT00000058525	XLOC_023010	SEC31A	TSS36663	4:46598732-46679763	7090	-	0.0606987	0	0.484666	OK	8.14062	2.38393	13.8973	OK	8.33156	2.9956	13.6675	OK
TCONS_00051455	=	ENSGALT00000018234	XLOC_023015	HNRNPD	TSS36672	4:46725812-46734723	1461	-	12.0813	9.37232	14.7902	OK	11.185	8.63928	13.7306	OK	8.94779	6.81783	11.0777	OK
TCONS_00051507	=	ENSGALT00000018600	XLOC_023031	SRP72	TSS36700	4:49566929-49587727	2141	-	55.5647	44.5615	66.5679	OK	50.9799	40.4594	61.5003	OK	56.6084	45.3679	67.8489	OK
TCONS_00051758	=	ENSGALT00000022114	XLOC_023127	ENSGALG00000013590	TSS36883	4:63176057-63184564	1628	-	1.64233	0.298503	2.98616	OK	1.62974	0.0414083	3.21807	OK	1.8277	0.346201	3.3092	OK
TCONS_00051904	=	ENSGALT00000023102	XLOC_023178	PDS5A	TSS36984	4:69506358-69587457	11290	-	2.15861	1.25971	3.0575	OK	3.42799	2.00874	4.84724	OK	2.81108	1.65978	3.96238	OK
TCONS_00051969	=	ENSGALT00000023259	XLOC_023199	DHX15	TSS37021	4:74195172-74237108	2877	-	52.8525	42.2584	63.4466	OK	79.4847	62.074	96.8955	OK	56.595	44.3556	68.8345	OK
TCONS_00052336	=	ENSGALT00000025939	XLOC_023307	EXOC6B	TSS37243	4:90458523-90701888	6748	-	0.000102732	0	0.0108594	OK	9.42322e-06	0	0.0106481	OK	0	0	0.010626	OK
TCONS_00052529	=	ENSGALT00000008838	XLOC_023359	NONO	TSS37363	4:2283104-2296917	2435	-	79.7798	55.6347	103.925	OK	64.4129	40.3731	88.4526	OK	81.175	55.9008	106.449	OK
TCONS_00052541	=	ENSGALT00000074589	XLOC_023363	MED12	TSS37371	4:2369376-2407572	6102	-	0.510418	0	1.27406	OK	0.404445	0	1.344	OK	0.449991	0	1.17878	OK
TCONS_00052543	=	ENSGALT00000073036	XLOC_023363	MED12	TSS37371	4:2369376-2407572	6048	-	0.000879759	0	0.0242455	OK	0.613037	0	1.84638	OK	0.106279	0	0.481877	OK
TCONS_00052549	=	ENSGALT00000009239	XLOC_023365	ENSGALG00000005753	TSS37380	4:2454469-2457397	1416	-	33.9284	27.1445	40.7123	OK	25.6053	20.2732	30.9374	OK	28.0556	22.2286	33.8826	OK
TCONS_00052550	=	ENSGALT00000084601	XLOC_023365	ENSGALG00000005753	TSS37380	4:2454469-2457397	1243	-	0.208143	0	0.774294	OK	0.141957	0	0.58338	OK	0.255599	0	1.03653	OK
TCONS_00052969	=	ENSGALT00000056510	XLOC_023479	STAG2	TSS37656	4:15637528-15710626	3791	-	0	0	0.0148105	OK	0.0620155	0	0.434534	OK	0.0411083	0	0.295645	OK
TCONS_00053092	=	ENSGALT00000015067	XLOC_023517	PLRG1	TSS37734	4:20453245-20468747	5186	-	7.47513	5.25858	9.69168	OK	7.0798	4.60225	9.55735	OK	7.49539	5.33308	9.65769	OK
TCONS_00053093	=	ENSGALT00000089304	XLOC_023517	PLRG1	TSS37734	4:20453245-20468747	1997	-	7.89594	4.19593	11.596	OK	13.3211	7.85765	18.7845	OK	7.44997	3.87814	11.0218	OK
TCONS_00053407	=	ENSGALT00000016908	XLOC_023609	SNCA	TSS37946	4:35648926-35779904	1184	-	0.632461	0.231287	1.03363	OK	0.32826	0	0.801962	OK	0.499058	0.0656821	0.932435	OK
TCONS_00053501	=	ENSGALT00000017483	XLOC_023638	HMGB2	TSS38010	4:43509103-43607282	1146	-	29.9582	20.5903	39.3262	OK	30.9079	21.4438	40.372	OK	25.5693	17.4413	33.6973	OK
TCONS_00053502	=	ENSGALT00000060465	XLOC_023638	HMGB2	TSS38010	4:43509103-43607282	976	-	0.331117	0	1.34825	OK	1.12768	0	3.69334	OK	0.0987899	0	0.633421	OK
TCONS_00053536	=	ENSGALT00000017682	XLOC_023650	USO1	TSS38036	4:45101870-45127943	3742	-	13.9072	10.3708	17.4437	OK	15.4306	11.4581	19.4031	OK	14.573	11.1016	18.0444	OK
TCONS_00053786	=	ENSGALT00000037761	XLOC_023720	EXOSC9	TSS38203	4:54296784-54303157	2448	-	11.739	8.76212	14.7158	OK	12.3354	9.27639	15.3945	OK	11.5234	8.60524	14.4416	OK
TCONS_00053830	=	ENSGALT00000019679	XLOC_023736	LARP7	TSS38234	4:57442712-57470335	2277	-	5.8931	4.45459	7.33161	OK	5.55051	4.08965	7.01137	OK	5.89155	4.29695	7.48615	OK
TCONS_00054037	=	ENSGALT00000056515	XLOC_023794	PAICS	TSS38361	4:65146508-65153878	2398	-	142.026	117.981	166.07	OK	130.318	108.162	152.474	OK	157.514	130.805	184.222	OK
TCONS_00054038	=	ENSGALT00000022308	XLOC_023794	PAICS	TSS38361	4:65146508-65153878	2283	-	0.86662	0	2.8102	OK	0.913978	0	3.01207	OK	1.09345	0	3.37245	OK
TCONS_00054697	=	ENSGALT00000089341	XLOC_023993	CCT7	TSS38785	4:90271989-90282062	2042	-	9.83157	0	27.2113	OK	37.7866	15.0428	60.5304	OK	5.49955	0	13.4052	OK
TCONS_00054698	=	ENSGALT00000037092	XLOC_023993	CCT7	TSS38785	4:90271989-90282062	2077	-	104.137	74.9108	133.364	OK	68.352	40.3097	96.3943	OK	114.443	87.4585	141.428	OK
TCONS_00056445	=	ENSGALT00000019104	XLOC_025496	CSTF3	TSS40408	5:6997539-7057680	2812	-	14.8465	11.1039	18.589	OK	16.2977	11.789	20.8064	OK	25.1855	19.4572	30.9137	OK
TCONS_00056610	=	ENSGALT00000039415	XLOC_025544	LDHA	TSS40512	5:12555479-12561388	1717	-	910.197	759.136	1061.26	OK	271.84	225.988	317.693	OK	666.16	555.571	776.749	OK
TCONS_00056931	=	ENSGALT00000013551	XLOC_025648	CKAP5	TSS40727	5:23389767-23447162	6630	-	13.4407	3.79442	23.087	OK	24.658	7.4013	41.9146	OK	17.9848	4.88498	31.0846	OK
TCONS_00056933	=	ENSGALT00000086619	XLOC_025648	CKAP5	TSS40728	5:23389767-23447162	1455	-	4.50912	0	10.5948	OK	9.89675	0	20.3296	OK	5.67866	0	12.6935	OK
TCONS_00057118	=	ENSGALT00000028069	XLOC_025693	ERH	TSS40846	5:28025970-28032991	784	-	183.929	150.641	217.216	OK	127.778	103.552	152.003	OK	171.196	139.76	202.631	OK
TCONS_00057119	=	ENSGALT00000089426	XLOC_025693	ERH	TSS40846	5:28025970-28032991	1192	-	1.23032	0	3.52905	OK	3.08416	0.0753072	6.09302	OK	2.17992	0	5.18542	OK
TCONS_00057120	=	ENSGALT00000051669	XLOC_025693	ERH	TSS40847	5:28025970-28032991	315	-	0.119177	0	2.44655	OK	0.32472	0	3.68594	OK	0	0	0.828154	OK
TCONS_00057138	=	ENSGALT00000084517	XLOC_025698	SRSF5A	TSS40860	5:28316650-28333242	2231	-	139.763	115.966	163.561	OK	154.748	128.38	181.117	OK	128.316	106.311	150.32	OK
TCONS_00057248	=	ENSGALT00000081344	XLOC_025731	AQR	TSS40934	5:32217851-32273219	4380	-	10.1826	4.48775	15.8774	OK	10.9114	5.8271	15.9957	OK	9.49735	5.32657	13.6681	OK
TCONS_00057341	=	ENSGALT00000016353	XLOC_025759	PSMA6	TSS40997	5:36204080-36213813	1111	-	143.439	118.014	168.864	OK	103.657	84.8257	122.489	OK	139.044	114.288	163.799	OK
TCONS_00057361	=	ENSGALT00000016532	XLOC_025770	PNN	TSS41014	5:37646796-37657614	3679	-	9.42945	7.57965	11.2792	OK	11.818	9.56358	14.0724	OK	11.66	9.42663	13.8933	OK
TCONS_00057363	=	ENSGALT00000080472	XLOC_025770	PNN	TSS41015	5:37646796-37657614	354	-	0	0	0.664827	OK	0	0	0.650076	OK	0.115662	0	1.66298	OK
TCONS_00057530	=	ENSGALT00000037639	XLOC_025826	ZC3H14	TSS41129	5:43166501-43187270	2498	-	10.2517	7.79996	12.7035	OK	11.9278	9.2342	14.6214	OK	8.95803	6.74614	11.1699	OK
TCONS_00057531	=	ENSGALT00000073914	XLOC_025826	ZC3H14	TSS41130	5:43166501-43187270	3036	-	2.86247	1.52956	4.19538	OK	2.84537	1.48687	4.20387	OK	3.04872	1.73202	4.36542	OK
TCONS_00057540	=	ENSGALT00000017367	XLOC_025830	PSMC1	TSS41137	5:43855363-43863536	1549	-	93.3966	77.0855	109.708	OK	86.623	71.4468	101.799	OK	95.2197	78.6077	111.832	OK
TCONS_00057541	=	ENSGALT00000084660	XLOC_025830	PSMC1	TSS41137	5:43855363-43863536	1488	-	0.0383823	0	0.37188	OK	0	0	0.0408502	OK	0.0425184	0	0.398693	OK
TCONS_00057550	=	ENSGALT00000017538	XLOC_025834	CPSF2	TSS41144	5:44628423-44644426	3745	-	19.3981	14.5365	24.2597	OK	24.6797	19.308	30.0515	OK	20.8617	15.8635	25.8599	OK
TCONS_00057636	=	ENSGALT00000018166	XLOC_025866	CCNK	TSS41201	5:48083431-48199509	6233	-	2.50767	1.78705	3.22829	OK	4.89496	3.58444	6.20548	OK	4.07445	3.14216	5.00674	OK
TCONS_00057683	=	ENSGALT00000060851	XLOC_025879	DYNC1H1	TSS41235	5:49511537-49556388	13842	-	0.155433	0	0.796312	OK	0.153702	0	0.865616	OK	0	0	0.00418966	OK
TCONS_00057685	=	ENSGALT00000037512	XLOC_025879	DYNC1H1	TSS41236	5:49511537-49556388	14037	-	65.4535	51.3105	79.5965	OK	78.9409	61.8561	96.0258	OK	70.2656	55.2037	85.3274	OK
TCONS_00057686	=	ENSGALT00000078263	XLOC_025879	DYNC1H1	TSS41236	5:49511537-49556388	13536	-	2.83874	0	5.87249	OK	3.63634	0	7.77623	OK	3.49494	0.122776	6.8671	OK
TCONS_00057687	=	ENSGALT00000055697	XLOC_025879	DYNC1H1	TSS41237	5:49511537-49556388	579	-	0.353961	0	6.21961	OK	0.512816	0	8.30343	OK	0.655079	0	9.0247	OK
TCONS_00057876	=	ENSGALT00000079178	XLOC_025938	EXOC5	TSS41365	5:55699100-55735801	4661	-	33.3961	17.6183	49.1738	OK	38.1222	16.7719	59.4724	OK	27.9182	12.7177	43.1186	OK
TCONS_00057878	=	ENSGALT00000019771	XLOC_025938	EXOC5	TSS41366	5:55699100-55735801	4172	-	0	0	0.0162554	OK	0.0677978	0	0.379473	OK	0	0	0.0166535	OK
TCONS_00057953	=	ENSGALT00000081720	XLOC_025968	C5H14orf166	TSS41417	5:58218689-58243904	994	-	148.968	111.788	186.147	OK	142.902	106.277	179.527	OK	150.992	112.278	189.705	OK
TCONS_00057957	=	ENSGALT00000057751	XLOC_025968	C5H14orf166	TSS41417	5:58218689-58243904	936	-	0.307951	0	2.01976	OK	0.208598	0	1.62129	OK	0.355878	0	2.166	OK
TCONS_00057958	=	ENSGALT00000020212	XLOC_025968	C5H14orf166	TSS41417	5:58218689-58243904	962	-	0	0	0.0861089	OK	0	0	0.0872918	OK	0.0582146	0	0.758478	OK
TCONS_00057959	=	ENSGALT00000068649	XLOC_025968	C5H14orf166	TSS41417	5:58218689-58243904	678	-	0	0	0.127375	OK	0.00279029	0	0.228929	OK	0	0	0.127569	OK
TCONS_00057992	=	ENSGALT00000054504	XLOC_025981	DDB1	TSS41437	5:49830-63871	4124	-	0.0585717	0	0.349554	OK	0.130331	0	0.534521	OK	0.11007	0	0.486634	OK
TCONS_00057993	=	ENSGALT00000064678	XLOC_025981	DDB1	TSS41437	5:49830-63871	4127	-	48.0351	39.6813	56.3889	OK	35.6277	29.362	41.8934	OK	41.3803	34.1569	48.6036	OK
TCONS_00058095	=	ENSGALT00000061124	XLOC_026009	DNAJC17	TSS41490	5:968029-984334	1064	-	13.8088	9.88642	17.7312	OK	7.74171	5.21891	10.2645	OK	10.9003	7.8703	13.9304	OK
TCONS_00058318	=	ENSGALT00000009679	XLOC_026084	COPB1	TSS41663	5:10392658-10409126	3330	-	69.765	57.0715	82.4585	OK	99.4782	77.4807	121.476	OK	81.119	62.2247	100.013	OK
TCONS_00058359	=	ENSGALT00000053220	XLOC_026090	RPS13	TSS41694	5:11741487-11745273	447	-	10.1209	0	37.3618	OK	22.0604	0	62.6778	OK	5.54836	0	24.5802	OK
TCONS_00058360	=	ENSGALT00000009835	XLOC_026090	RPS13	TSS41694	5:11741487-11745273	563	-	1267.49	1043.43	1491.56	OK	1098.72	903.964	1293.47	OK	1119.28	921.969	1316.59	OK
TCONS_00058362	=	ENSGALT00000084603	XLOC_026090	RPS13	TSS41694	5:11741487-11745273	493	-	149.724	55.436	244.011	OK	104.127	32.5737	175.679	OK	120	40.431	199.57	OK
TCONS_00058363	=	ENSGALT00000052954	XLOC_026090	RPS13	TSS41694	5:11741487-11745273	478	-	7.85926	0	29.8309	OK	7.63752	0	27.7194	OK	5.83607	0	23.6298	OK
TCONS_00058618	=	ENSGALT00000011857	XLOC_026154	CTNND1	TSS41844	5:16905177-17004311	2605	-	2.68004	0	6.89103	OK	1.05546	0	3.17803	OK	2.06377	0	5.39777	OK
TCONS_00059040	=	ENSGALT00000015663	XLOC_026286	EIF2AK4	TSS42122	5:29485411-29524209	4866	-	1.36034	0.120155	2.60053	OK	0.306313	0	1.03616	OK	0.948047	0	2.0661	OK
TCONS_00059069	=	ENSGALT00000015856	XLOC_026300	FAM98B	TSS42145	5:30715229-30727988	4798	-	3.2831	2.39981	4.1664	OK	3.7034	2.03414	5.37265	OK	4.15221	2.98366	5.32076	OK
TCONS_00059314	=	ENSGALT00000017099	XLOC_026377	SNW1	TSS42312	5:39402828-39503471	2192	-	17.4255	12.7954	22.0555	OK	27.6103	21.3509	33.8697	OK	20.6926	15.5993	25.7859	OK
TCONS_00059626	=	ENSGALT00000019144	XLOC_026476	HSPA2	TSS42540	5:52952582-52954953	2371	-	132.648	110.129	155.167	OK	521.571	435.178	607.964	OK	143.047	118.835	167.26	OK
TCONS_00059673	=	ENSGALT00000019399	XLOC_026492	PRKCH	TSS42578	5:54122818-54228249	3330	-	1.43872e-06	0	0.0230572	OK	1.3756e-06	0	0.0229814	OK	0	0	0.0230145	OK
TCONS_00059727	=	ENSGALT00000019655	XLOC_026514	PSMA3	TSS42615	5:55405951-55414520	968	-	147.02	119.587	174.453	OK	50.537	39.8981	61.1759	OK	126.557	102.854	150.261	OK
TCONS_00059728	=	ENSGALT00000061200	XLOC_026514	PSMA3	TSS42616	5:55405951-55414520	1026	-	1.07041	0	3.35076	OK	0	0	0.0892244	OK	1.22517	0	3.80284	OK
TCONS_00059729	=	ENSGALT00000083693	XLOC_026514	PSMA3	TSS42615	5:55405951-55414520	958	-	10.9305	2.29661	19.5643	OK	2.76151	0	6.50935	OK	9.01472	2.30201	15.7274	OK
TCONS_00059780	=	ENSGALT00000063008	XLOC_026525	LGALS3	TSS42643	5:56397121-56403090	1285	-	0.454251	0	1.23119	OK	0.0844362	0	0.36752	OK	0.246657	0	0.963545	OK
TCONS_00059784	=	ENSGALT00000037300	XLOC_026525	LGALS3	TSS42643	5:56397121-56403090	852	-	5.17512	0	12.2863	OK	0.819195	0	2.90203	OK	2.74989	0	9.57658	OK
TCONS_00059785	=	ENSGALT00000056078	XLOC_026525	LGALS3	TSS42643	5:56397121-56403090	920	-	3.50762	0	9.00989	OK	2.1673	0.299017	4.03558	OK	6.38494	1.97149	10.7984	OK
TCONS_00061527	=	ENSGALT00000089104	XLOC_028033	HNRNPH3	TSS44285	6:10545928-10567007	2517	-	24.1777	15.8981	32.4573	OK	23.4999	15.2285	31.7713	OK	21.1016	12.7701	29.4331	OK
TCONS_00061528	=	ENSGALT00000051779	XLOC_028033	HNRNPH3	TSS44285	6:10545928-10567007	2482	-	51.1582	38.7329	63.5836	OK	56.1084	43.297	68.9199	OK	64.0106	49.6096	78.4116	OK
TCONS_00061669	=	ENSGALT00000007929	XLOC_028068	POLR3A	TSS44356	6:13158193-13188974	4245	-	12.5608	10.2004	14.9211	OK	15.8286	12.8993	18.7579	OK	12.8206	10.3983	15.2429	OK
TCONS_00061721	=	ENSGALT00000008159	XLOC_028079	CAMK2G	TSS44384	6:15556582-15682804	1419	-	0	0	0.0504427	OK	0.000322719	0	0.0512148	OK	0	0	0.0510046	OK
TCONS_00061722	=	ENSGALT00000033583	XLOC_028079	CAMK2G	TSS44384	6:15556582-15682804	1422	-	0	0	0.0516491	OK	0.143373	0	0.702824	OK	0	0	0.0521766	OK
TCONS_00061771	=	ENSGALT00000055705	XLOC_028092	NOLC1	TSS44418	6:16769273-16780235	3808	-	25.4197	12.7523	38.087	OK	20.0762	7.5354	32.6171	OK	17.6226	8.85035	26.3949	OK
TCONS_00061915	=	ENSGALT00000010687	XLOC_028128	FRA10AC1	TSS44515	6:20290539-20374060	1939	-	7.87311	5.33129	10.4149	OK	9.68573	6.96811	12.4033	OK	8.80763	6.30732	11.3079	OK
TCONS_00061916	=	ENSGALT00000082371	XLOC_028128	FRA10AC1	TSS44515	6:20290539-20374060	994	-	0.0434831	0	0.288109	OK	0.169342	0	0.821569	OK	0.0618696	0	0.344697	OK
TCONS_00062077	=	ENSGALT00000013446	XLOC_028180	ENSGALG00000008265	TSS44627	6:23612131-24036604	9140	-	7.78861	4.06592	11.5113	OK	7.68266	4.42384	10.9415	OK	6.68834	3.83937	9.53731	OK
TCONS_00062078	=	ENSGALT00000056557	XLOC_028180	ENSGALG00000008265	TSS44627	6:23612131-24036604	4687	-	6.50801	1.7501	11.2659	OK	5.76402	2.04622	9.48183	OK	5.10942	1.17163	9.04722	OK
TCONS_00062280	=	ENSGALT00000086766	XLOC_028246	BUB3	TSS44757	6:31536691-31548248	1459	-	70.4405	55.0061	85.875	OK	75.7003	59.7556	91.6449	OK	80.9252	63.4625	98.3878	OK
TCONS_00062281	=	ENSGALT00000015757	XLOC_028246	BUB3	TSS44757	6:31536691-31548248	1473	-	8.21015	1.99994	14.4204	OK	7.11298	1.1328	13.0932	OK	13.0942	4.05152	22.137	OK
TCONS_00062509	=	ENSGALT00000003816	XLOC_028300	EXOSC3	TSS44900	6:4413905-4417915	921	-	7.15003	4.70968	9.59039	OK	9.87914	6.90566	12.8526	OK	7.47174	4.9443	9.99917	OK
TCONS_00062608	=	ENSGALT00000004876	XLOC_028332	CDK1	TSS44972	6:8734946-8742973	1203	-	102.136	83.6903	120.583	OK	84.3229	68.776	99.8698	OK	92.7335	75.7876	109.679	OK
TCONS_00062609	=	ENSGALT00000088351	XLOC_028332	CDK1	TSS44972	6:8734946-8742973	1128	-	0.866298	0	2.92053	OK	0.275915	0	1.24154	OK	0.41329	0	1.55156	OK
TCONS_00062938	=	ENSGALT00000010253	XLOC_028438	ACTA2	TSS45199	6:19231806-19248289	2671	-	607.921	495.734	720.108	OK	230.308	188.311	272.304	OK	347.286	281.102	413.47	OK
TCONS_00063017	=	ENSGALT00000064835	XLOC_028459	KIF11	TSS45250	6:20715193-20735455	8060	-	5.79566	4.22528	7.36603	OK	4.89516	3.44388	6.34645	OK	5.23814	3.9648	6.51149	OK
TCONS_00063018	=	ENSGALT00000089205	XLOC_028459	KIF11	TSS45251	6:20715193-20735455	1259	-	1.22152	0	3.06018	OK	2.2977	0.138898	4.45651	OK	0.677111	0	1.95434	OK
TCONS_00063019	=	ENSGALT00000085461	XLOC_028459	KIF11	TSS45249	6:20715193-20735455	560	-	0.764928	0	3.52844	OK	0.434548	0	2.37092	OK	0.528374	0	2.66085	OK
TCONS_00063321	=	ENSGALT00000015192	XLOC_028559	ENSGALG00000009328	TSS45457	6:29997811-30036278	3597	-	0.175342	0	0.846859	OK	0.111781	0	0.62788	OK	0.331812	0	1.22752	OK
TCONS_00063322	=	ENSGALT00000052265	XLOC_028559	ENSGALG00000009328	TSS45455	6:29997811-30036278	2520	-	5.12723	0	13.6847	OK	6.62351	0	19.0795	OK	6.15526	0	15.0823	OK
TCONS_00064228	=	ENSGALT00000004656	XLOC_029278	CPS1	TSS46281	7:2761690-2920221	5008	-	0.019079	0	0.121267	OK	0.0342756	0	0.151624	OK	0.0397952	0	0.212708	OK
TCONS_00064355	=	ENSGALT00000063024	XLOC_029318	ADARB1	TSS46347	7:7250653-7328587	1927	-	2.34829	0.0138326	4.68275	OK	2.36198	0.487432	4.23653	OK	2.22033	0	4.70032	OK
TCONS_00064356	=	ENSGALT00000084910	XLOC_029318	ADARB1	TSS46347	7:7250653-7328587	6221	-	0.269055	0	0.63148	OK	0.452828	0	0.986149	OK	0.225392	0	0.595026	OK
TCONS_00064360	=	ENSGALT00000039535	XLOC_029318	ADARB1	TSS46348	7:7250653-7328587	5235	-	1.28309	0	3.42954	OK	1.16102	0	2.7166	OK	1.24821	0.220701	2.27572	OK
TCONS_00064361	=	ENSGALT00000048840	XLOC_029318	ADARB1	TSS46348	7:7250653-7328587	5170	-	5.59308	2.80372	8.38244	OK	3.22368	1.39496	5.0524	OK	5.07285	3.2831	6.8626	OK
TCONS_00064513	=	ENSGALT00000014643	XLOC_029375	CWC22	TSS46460	7:14833284-14861223	3193	-	10.4326	8.06317	12.8019	OK	21.1952	16.822	25.5684	OK	10.0953	6.44773	13.7428	OK
TCONS_00064514	=	ENSGALT00000044819	XLOC_029375	CWC22	TSS46461	7:14833284-14861223	2766	-	0	0	0.0191169	OK	0	0	0.0195125	OK	7.51261e-05	0	0.0194655	OK
TCONS_00064622	=	ENSGALT00000065800	XLOC_029407	CIR1	TSS46538	7:16971649-17007677	2283	-	0.0796118	0	0.321681	OK	0	0	0.0239265	OK	0.0817465	0	0.352541	OK
TCONS_00064623	=	ENSGALT00000023090	XLOC_029407	CIR1	TSS46538	7:16971649-17007677	2283	-	12.2207	9.25218	15.1892	OK	11.6814	8.80234	14.5604	OK	13.9442	10.4679	17.4204	OK
TCONS_00064655	=	ENSGALT00000054993	XLOC_029418	TLK1	TSS46564	7:18156879-18244068	6360	-	8.46325	6.86448	10.062	OK	9.14829	7.43095	10.8656	OK	8.74217	7.09589	10.3885	OK
TCONS_00065144	=	ENSGALT00000037786	XLOC_029548	RIF1	TSS46896	7:35331565-35433367	11378	-	7.94714	4.77912	11.1152	OK	6.24151	3.80033	8.68269	OK	8.23782	6.10672	10.3689	OK
TCONS_00065145	=	ENSGALT00000070525	XLOC_029548	RIF1	TSS46896	7:35331565-35433367	11283	-	5.42495	2.87254	7.97737	OK	2.61096	0.315839	4.90608	OK	3.27455	1.49995	5.04915	OK
TCONS_00065146	=	ENSGALT00000053511	XLOC_029548	RIF1	TSS46897	7:35331565-35433367	3285	-	2.47365	0	5.05045	OK	3.77623	1.06634	6.48612	OK	4.2818	1.12579	7.43781	OK
TCONS_00065194	=	ENSGALT00000020527	XLOC_029567	TANC1	TSS46932	7:36670281-36740413	5583	-	23.9673	19.4935	28.4411	OK	33.6942	27.7152	39.6732	OK	23.7052	19.244	28.1665	OK
TCONS_00065518	=	ENSGALT00000065270	XLOC_029642	GTF3C3	TSS47137	7:10009680-10043479	3320	-	5.27087	3.20757	7.33417	OK	5.93463	4.01919	7.85007	OK	4.99973	2.97082	7.02865	OK
TCONS_00065520	=	ENSGALT00000012926	XLOC_029642	GTF3C3	TSS47137	7:10009680-10043479	2718	-	0.0206723	0	0.161345	OK	0.0421077	0	0.209878	OK	0.0626855	0	0.296419	OK
TCONS_00065536	=	ENSGALT00000013044	XLOC_029644	SF3B1	TSS47146	7:10200351-10227531	3891	-	52.6653	39.7146	65.616	OK	76.5262	54.9817	98.0707	OK	56.2167	41.7614	70.6719	OK
TCONS_00065539	=	ENSGALT00000013137	XLOC_029646	HSPD1	TSS47149	7:10239403-10254145	2061	-	216.35	172.995	259.705	OK	240.553	195.485	285.622	OK	260.479	209.794	311.164	OK
TCONS_00065576	=	ENSGALT00000013390	XLOC_029657	PPIL3	TSS47175	7:11358813-11365899	912	-	3.59102	2.10006	5.08198	OK	1.85508	0.651963	3.0582	OK	3.47877	1.95071	5.00682	OK
TCONS_00065721	=	ENSGALT00000014983	XLOC_029696	RBM45	TSS47259	7:15595102-15606170	1811	-	21.1023	16.8417	25.3629	OK	10.5738	8.20375	12.9439	OK	20.5892	16.4144	24.764	OK
TCONS_00065727	=	ENSGALT00000055655	XLOC_029698	HNRNPA3	TSS47265	7:15748174-16041214	1277	-	0.570966	0	2.77045	OK	1.21879	0	5.16991	OK	0.483685	0	2.71093	OK
TCONS_00065735	=	ENSGALT00000038715	XLOC_029698	HNRNPA3	TSS47265	7:15748174-16041214	2634	-	19.5904	9.86817	29.3127	OK	54.354	34.1923	74.5157	OK	16.1128	4.46894	27.7567	OK
TCONS_00065736	=	ENSGALT00000054696	XLOC_029698	HNRNPA3	TSS47266	7:15748174-16041214	738	-	0	0	0.106771	OK	1.63425	0	8.81151	OK	0.131143	0	1.83607	OK
TCONS_00065818	=	ENSGALT00000072502	XLOC_029725	DYNC1I2	TSS47319	7:17998009-18072157	5850	-	0.000178048	0	0.0165197	OK	0	0	0.0118785	OK	0	0	0.0117517	OK
TCONS_00065820	=	ENSGALT00000015547	XLOC_029725	DYNC1I2	TSS47320	7:17998009-18072157	6002	-	7.22956	2.24913	12.21	OK	3.43535	1.12854	5.74217	OK	7.67486	3.65003	11.6997	OK
TCONS_00065826	=	ENSGALT00000087485	XLOC_029725	DYNC1I2	TSS47322	7:17998009-18072157	2610	-	2.61639	0	6.78274	OK	12.5414	5.32494	19.7578	OK	3.58468	0	10.0265	OK
TCONS_00065827	=	ENSGALT00000059158	XLOC_029725	DYNC1I2	TSS47320	7:17998009-18072157	2611	-	0.990005	0	2.87015	OK	0.857408	0	2.57891	OK	0.927057	0	2.93407	OK
TCONS_00065854	=	ENSGALT00000015751	XLOC_029735	SSB	TSS47341	7:18572253-18679877	1948	-	36.6361	27.4922	45.78	OK	36.1847	26.786	45.5833	OK	37.2232	27.4776	46.9688	OK
TCONS_00065862	=	ENSGALT00000015996	XLOC_029739	PPIG	TSS47348	7:18712976-18737732	2325	-	0	0	0.0166283	OK	0.0280842	0	0.152165	OK	0.0386724	0	0.176505	OK
TCONS_00065915	=	ENSGALT00000018142	XLOC_029754	PSMD14	TSS47379	7:21490035-21535448	1471	-	67.914	55.688	80.1401	OK	83.3867	68.4993	98.2742	OK	86.3541	70.9829	101.725	OK
TCONS_00066017	=	ENSGALT00000018729	XLOC_029793	XRCC5	TSS47448	7:23623673-23668145	4569	-	5.79289	2.70541	8.88037	OK	5.00442	2.29599	7.71285	OK	4.18295	0.479212	7.88669	OK
TCONS_00066165	=	ENSGALT00000083755	XLOC_029830	DDX18	TSS47536	7:29072272-29083235	5243	-	0.108875	0	0.338186	OK	0.194035	0	0.583093	OK	0.0830418	0	0.281743	OK
TCONS_00066166	=	ENSGALT00000019841	XLOC_029830	DDX18	TSS47536	7:29072272-29083235	5256	-	14.4334	11.7981	17.0687	OK	25.8743	21.3105	30.4382	OK	14.1204	11.535	16.7058	OK
TCONS_00066198	=	ENSGALT00000020174	XLOC_029839	MCM6	TSS47559	7:30817924-30831254	4298	-	0.00738148	0	0.0783165	OK	0.0287766	0	0.127462	OK	0.0282129	0	0.166097	OK
TCONS_00066199	=	ENSGALT00000032911	XLOC_029839	MCM6	TSS47559	7:30817924-30831254	4302	-	20.6398	16.9046	24.3751	OK	8.44884	6.76269	10.135	OK	19.1325	15.6132	22.6518	OK
TCONS_00066284	=	ENSGALT00000020462	XLOC_029860	ENSGALG00000012526	TSS47615	7:35629970-35763706	2571	-	0.66529	0	2.0242	OK	0.400222	0	1.39609	OK	0.548325	0	1.46644	OK
TCONS_00066286	=	ENSGALT00000037747	XLOC_029860	ENSGALG00000012526	TSS47612	7:35629970-35763706	2910	-	2.7613	0.364663	5.15794	OK	3.94308	0.490985	7.39518	OK	3.08311	0.775877	5.39035	OK
TCONS_00067630	=	ENSGALT00000008185	XLOC_030993	TPR	TSS48877	8:10013055-10077253	8969	-	15.3041	9.43841	21.1698	OK	12.4197	7.88619	16.9532	OK	15.6193	11.2902	19.9484	OK
TCONS_00067634	=	ENSGALT00000053904	XLOC_030993	TPR	TSS48879	8:10013055-10077253	6093	-	3.14028	0.584177	5.69639	OK	5.30173	1.62068	8.98278	OK	2.96246	0.279994	5.64493	OK
TCONS_00067874	=	ENSGALT00000014525	XLOC_031072	FUBP1	TSS49035	8:18882276-18998959	4618	-	3.20253	0	7.28394	OK	1.82039	0	5.20528	OK	3.64776	0	7.8797	OK
TCONS_00067875	=	ENSGALT00000048995	XLOC_031072	FUBP1	TSS49036	8:18882276-18998959	1736	-	14.7538	1.49857	28.0091	OK	12.5485	0	27.3026	OK	12.4377	0	28.7899	OK
TCONS_00067876	=	ENSGALT00000054930	XLOC_031072	FUBP1	TSS49036	8:18882276-18998959	4044	-	4.16443	0	10.0746	OK	6.4008	0	13.5781	OK	9.64428	0	20.4445	OK
TCONS_00067979	=	ENSGALT00000016466	XLOC_031099	RPS8	TSS49098	8:20837593-20842106	787	-	467.459	242.943	691.975	OK	448.257	252.557	643.956	OK	452.837	222.966	682.708	OK
TCONS_00067980	=	ENSGALT00000068781	XLOC_031099	RPS8	TSS49098	8:20837593-20842106	851	-	914.366	705.562	1123.17	OK	783.874	578.768	988.981	OK	762.619	582.221	943.016	OK
TCONS_00067983	=	ENSGALT00000086154	XLOC_031099	RPS8	TSS49099	8:20837593-20842106	287	-	1319.88	580.593	2059.16	OK	1140.65	554.407	1726.9	OK	1143.37	380.409	1906.34	OK
TCONS_00067997	=	ENSGALT00000016627	XLOC_031107	TOE1	TSS49109	8:21101066-21183653	6113	-	1.52362	0.802859	2.24439	OK	1.89566	0.957501	2.83381	OK	1.5211	0.795458	2.24675	OK
TCONS_00067999	=	ENSGALT00000089838	XLOC_031107	TOE1	TSS49111	8:21101066-21183653	1846	-	2.70373	0.856982	4.55049	OK	4.21056	1.46874	6.95238	OK	3.8422	1.76407	5.92034	OK
TCONS_00068001	=	ENSGALT00000089235	XLOC_031107	TOE1	TSS49111	8:21101066-21183653	1817	-	0.43192	0	1.19447	OK	0	0	0.0403854	OK	0.00215442	0	0.0591814	OK
TCONS_00068078	=	ENSGALT00000017291	XLOC_031134	PRPF38A	TSS49165	8:24380917-24519492	1286	-	25.2756	13.7051	36.8461	OK	30.1413	15.3456	44.9371	OK	22.4251	11.1861	33.664	OK
TCONS_00068079	=	ENSGALT00000087834	XLOC_031134	PRPF38A	TSS49165	8:24380917-24519492	1318	-	0.421974	0	1.92483	OK	1.20954	0	3.93523	OK	0.379453	0	1.82567	OK
TCONS_00068190	=	ENSGALT00000053796	XLOC_031177	RAVER2	TSS49251	8:28266683-28351729	4145	-	0.406192	0	1.43992	OK	0.178716	0	0.853224	OK	0.142829	0	0.799825	OK
TCONS_00068194	=	ENSGALT00000017983	XLOC_031179	DNAJC6	TSS49254	8:28383342-28416434	4914	-	1.05536e-05	0	0.0137967	OK	0.0876808	0	0.252946	OK	0.0231141	0	0.0822103	OK
TCONS_00068241	=	ENSGALT00000018443	XLOC_031191	SRSF11	TSS49280	8:29105603-29149701	2607	-	21.2951	13.7905	28.7998	OK	22.3639	12.8538	31.8741	OK	17.252	9.54075	24.9633	OK
TCONS_00068365	=	ENSGALT00000003897	XLOC_031221	CDC73	TSS49355	8:3400613-3499193	7387	-	8.73624	6.57068	10.9018	OK	13.8588	10.4534	17.2641	OK	10.5807	7.8757	13.2856	OK
TCONS_00068429	=	ENSGALT00000078962	XLOC_031240	MTA1	TSS49401	8:4026900-4093219	3776	-	7.65727	4.9126	10.4019	OK	6.15663	2.94069	9.37256	OK	7.50863	4.72735	10.2899	OK
TCONS_00068431	=	ENSGALT00000004434	XLOC_031240	MTA1	TSS49401	8:4026900-4093219	3744	-	7.77675	5.0495	10.504	OK	12.0866	7.67446	16.4987	OK	8.14188	4.89732	11.3864	OK
TCONS_00068432	=	ENSGALT00000054376	XLOC_031240	MTA1	TSS49402	8:4026900-4093219	1842	-	0	0	0.0329146	OK	0.000794937	0	0.0475095	OK	0	0	0.0331036	OK
TCONS_00068761	=	ENSGALT00000052336	XLOC_031341	PTBP2	TSS49608	8:12937969-13003511	1692	-	12.3953	7.84628	16.9443	OK	20.0217	12.6763	27.3671	OK	11.7236	7.12651	16.3206	OK
TCONS_00068843	=	ENSGALT00000009867	XLOC_031366	ZNF326	TSS49660	8:14998560-15021560	2379	-	10.4081	7.47418	13.342	OK	9.99187	6.82832	13.1554	OK	9.04611	6.35133	11.7409	OK
TCONS_00068987	=	ENSGALT00000016237	XLOC_031408	MED8	TSS49748	8:19776992-19787032	2203	-	4.23817	3.13837	5.33798	OK	4.06974	3.00368	5.13581	OK	3.34851	2.42779	4.26923	OK
TCONS_00069164	=	ENSGALT00000017388	XLOC_031479	MAGOH	TSS49874	8:24728294-24730377	1031	-	101.476	81.0878	121.865	OK	66.16	52.4011	79.919	OK	94.7491	76.2656	113.233	OK
TCONS_00069165	=	ENSGALT00000087940	XLOC_031479	MAGOH	TSS49874	8:24728294-24730377	562	-	29.5896	7.66086	51.5183	OK	23.0726	10.1533	35.9919	OK	27.4819	10.8815	44.0823	OK
TCONS_00069166	=	ENSGALT00000087993	XLOC_031479	MAGOH	TSS49874	8:24728294-24730377	422	-	2.60401	0	11.0055	OK	3.14967	0	11.3692	OK	0.990626	0	4.93632	OK
TCONS_00069346	=	ENSGALT00000082425	XLOC_031525	SERBP1	TSS49979	8:28765754-28783927	3547	-	1.50332	0	4.3771	OK	4.1767	0	8.3946	OK	1.77203	0	5.43025	OK
TCONS_00069347	=	ENSGALT00000018317	XLOC_031525	SERBP1	TSS49979	8:28765754-28783927	3577	-	89.1543	67.5425	110.766	OK	60.6614	45.5907	75.7322	OK	78.4667	59.1781	97.7552	OK
TCONS_00069349	=	ENSGALT00000082578	XLOC_031525	SERBP1	TSS49980	8:28765754-28783927	1320	-	6.92904	0	16.3276	OK	9.20296	0.234686	18.1712	OK	7.51612	0	17.1309	OK
TCONS_00070091	=	ENSGALT00000041182	XLOC_032128	PFKL	TSS50655	9:4375702-4380667	2343	-	12.91	10.1115	15.7086	OK	9.81943	7.64703	11.9918	OK	9.59738	7.4083	11.7865	OK
TCONS_00070093	=	ENSGALT00000055461	XLOC_032129	TRA2B	TSS50656	9:4389945-4408369	1220	-	7.52647	3.1044	11.9485	OK	6.14211	0.553204	11.731	OK	5.5653	0.731635	10.399	OK
TCONS_00070095	=	ENSGALT00000010555	XLOC_032129	TRA2B	TSS50656	9:4389945-4408369	1455	-	22.8857	15.5126	30.2589	OK	18.4367	10.4462	26.4272	OK	16.7597	7.8741	25.6453	OK
TCONS_00070325	=	ENSGALT00000004113	XLOC_032204	U2SURP	TSS50810	9:10631745-10674055	3069	-	12.1345	8.71166	15.5573	OK	15.9592	12.5843	19.3342	OK	14.2485	11.076	17.4211	OK
TCONS_00070326	=	ENSGALT00000058783	XLOC_032204	U2SURP	TSS50810	9:10631745-10674055	3111	-	4.36083	1.67674	7.04492	OK	0.000233794	0	0.0160005	OK	1.7534	0	3.84481	OK
TCONS_00070327	=	ENSGALT00000080592	XLOC_032204	U2SURP	TSS50810	9:10631745-10674055	3000	-	0.155144	0	0.608376	OK	0.129109	0	0.467834	OK	0.0578555	0	0.255676	OK
TCONS_00070423	=	ENSGALT00000059660	XLOC_032240	TFRC	TSS50880	9:14982456-14998385	2463	-	10.9695	6.02094	15.918	OK	5.9449	3.23009	8.65972	OK	9.37796	4.77188	13.9841	OK
TCONS_00070424	=	ENSGALT00000047272	XLOC_032240	TFRC	TSS50880	9:14982456-14998385	6735	-	0.0388606	0	0.232236	OK	0.0252436	0	0.141054	OK	0.0509298	0	0.259706	OK
TCONS_00070425	=	ENSGALT00000012101	XLOC_032240	TFRC	TSS50881	9:14982456-14998385	6518	-	0.0972713	0	0.406809	OK	0.0866635	0	0.437434	OK	0.0241949	0	0.174134	OK
TCONS_00070457	=	ENSGALT00000072981	XLOC_032251	PSMD1	TSS50901	9:15184040-15249067	3213	-	74.1885	57.8313	90.5457	OK	57.7609	43.4745	72.0472	OK	81.702	61.8128	101.591	OK
TCONS_00070460	=	ENSGALT00000058494	XLOC_032251	PSMD1	TSS50903	9:15184040-15249067	1270	-	28.9228	13.058	44.7876	OK	24.5851	9.40852	39.7618	OK	21.6543	5.51061	37.798	OK
TCONS_00070461	=	ENSGALT00000070226	XLOC_032251	PSMD1	TSS50904	9:15184040-15249067	1281	-	0.262164	0	1.72779	OK	0	0	0.0486945	OK	0	0	0.0479915	OK
TCONS_00070529	=	ENSGALT00000010167	XLOC_032267	PSMD2	TSS50953	9:15937672-15943390	2918	-	67.128	55.4591	78.7969	OK	65.4235	54.1784	76.6686	OK	53.8636	44.3436	63.3836	OK
TCONS_00070556	=	ENSGALT00000055728	XLOC_032278	EIF4A2	TSS50966	9:16247498-16254387	1652	-	0.0695218	0	1.24053	OK	1.49788	0	6.55355	OK	0.252937	0	2.4154	OK
TCONS_00070561	=	ENSGALT00000014135	XLOC_032278	EIF4A2	TSS50966	9:16247498-16254387	1219	-	8.33314	0	22.9572	OK	23.7994	0.614578	46.9842	OK	17.1495	0	38.7145	OK
TCONS_00070562	=	ENSGALT00000072858	XLOC_032278	EIF4A2	TSS50966	9:16247498-16254387	1778	-	18.9844	0	38.8813	OK	12.0176	0	27.3491	OK	20.033	1.27179	38.7943	OK
TCONS_00070563	=	ENSGALT00000069706	XLOC_032278	EIF4A2	TSS50966	9:16247498-16254387	1920	-	559.087	463.183	654.991	OK	484.319	400.49	568.148	OK	519.514	429.716	609.311	OK
TCONS_00070564	=	ENSGALT00000086686	XLOC_032278	EIF4A2	TSS50966	9:16247498-16254387	317	-	13.4733	0	92.465	OK	20.6553	0	111.171	OK	16.8233	0	99.396	OK
TCONS_00070609	=	ENSGALT00000069629	XLOC_032297	TBL1XR1	TSS51000	9:17989909-18097564	4719	-	9.8859	6.9394	12.8324	OK	12.0498	8.43178	15.6679	OK	6.86169	4.6741	9.04927	OK
TCONS_00070763	=	ENSGALT00000053048	XLOC_032347	DHX36	TSS51107	9:23286811-23304306	2964	-	21.4471	16.955	25.9393	OK	29.7475	23.5285	35.9664	OK	24.9756	19.7721	30.1791	OK
TCONS_00071077	=	ENSGALT00000085662	XLOC_032447	COPB2	TSS51310	9:5884654-5898928	3088	-	0.366065	0	1.43361	OK	0.582811	0	1.87637	OK	0.415451	0	1.61249	OK
TCONS_00071241	=	ENSGALT00000011075	XLOC_032503	NCBP2	TSS51418	9:12448467-12485514	607	-	8.48893	0	22.2856	OK	3.00681	0	9.4467	OK	7.33614	0	18.1415	OK
TCONS_00071244	=	ENSGALT00000063502	XLOC_032503	NCBP2	TSS51418	9:12448467-12485514	2588	-	32.6345	25.7624	39.5065	OK	16.727	12.1674	21.2865	OK	26.8389	21.1989	32.4789	OK
TCONS_00071381	=	ENSGALT00000058391	XLOC_032539	NCL	TSS51498	9:15322862-15330554	2567	-	72.3997	54.2977	90.5017	OK	66.0926	48.5295	83.6558	OK	66.4384	52.6142	80.2627	OK
TCONS_00071496	=	ENSGALT00000014450	XLOC_032576	TTC14	TSS51561	9:17221331-17299536	2846	-	5.91407	3.97526	7.85288	OK	3.96687	2.39962	5.53412	OK	8.743	6.16507	11.3209	OK
TCONS_00071505	=	ENSGALT00000039568	XLOC_032580	ACTL6A	TSS51569	9:17487058-17496491	2023	-	23.1862	17.3145	29.0578	OK	12.7938	9.30215	16.2854	OK	26.9515	19.8134	34.0895	OK
TCONS_00071624	=	ENSGALT00000032997	XLOC_032616	SMC4	TSS51650	9:22248238-22334571	4201	-	27.5881	18.3325	36.8437	OK	28.2745	20.0367	36.5122	OK	16.4556	10.6571	22.2541	OK
TCONS_00071658	=	ENSGALT00000070735	XLOC_032623	RSRC1	TSS51664	9:22593315-22706455	1789	-	0.964285	0.124208	1.80436	OK	1.0379	0	2.08104	OK	0.86323	0	1.75136	OK
TCONS_00071659	=	ENSGALT00000015739	XLOC_032623	RSRC1	TSS51664	9:22593315-22706455	1810	-	11.424	8.90163	13.9463	OK	7.86961	5.89671	9.84251	OK	9.75416	7.51111	11.9972	OK
TCONS_00071726	=	ENSGALT00000076947	XLOC_032640	MBNL1	TSS51702	9:23479181-23527330	5007	-	0	0	0.017137	OK	0	0	0.0172984	OK	0.139937	0	0.787464	OK
TCONS_00071730	=	ENSGALT00000050976	XLOC_032640	MBNL1	TSS51703	9:23479181-23527330	624	-	0.0791134	0	1.15709	OK	0.254638	0	2.13193	OK	0.16799	0	1.98142	OK
TCONS_00072760	=	ENSGALT00000073017	XLOC_033365	PFKM	TSS52548	AADN04000745.1:30555-41377	2740	-	3.54047	1.85477	5.22616	OK	0.670716	0.0776122	1.26382	OK	1.79089	0.637238	2.94455	OK
TCONS_00073212	=	ENSGALT00000070090	XLOC_033583	SNRNP200	TSS52856	AADN04000952.1:5265-24725	6633	-	16.794	13.2168	20.3712	OK	12.623	10.0996	15.1464	OK	15.1844	11.676	18.6928	OK
TCONS_00073290	=	ENSGALT00000048368	XLOC_033620	PRPF19	TSS52913	AADN04000990.1:30514-34774	1968	-	58.3039	45.5916	71.0161	OK	57.5416	42.4063	72.6769	OK	46.8799	32.553	61.2067	OK
TCONS_00075697	=	ENSGALT00000059636	XLOC_035097	DPF2	TSS54724	AADN04003264.1:17-16529	5562	-	0.0213779	0	0.0765327	OK	0.0112583	0	0.053469	OK	0.0405172	0	0.116662	OK
TCONS_00075698	=	ENSGALT00000070457	XLOC_035097	DPF2	TSS54724	AADN04003264.1:17-16529	5604	-	0	0	0.0121591	OK	0	0	0.0118212	OK	5.63041e-06	0	0.011662	OK
TCONS_00082773	=	ENSGALT00000078545	XLOC_039778	RBM14	TSS60172	KQ759534.1:41306-66829	2842	-	4.22535	1.78404	6.66665	OK	4.37293	2.19353	6.55234	OK	4.01693	1.43898	6.59488	OK
TCONS_00083843	=	ENSGALT00000074358	XLOC_040224	ENSGALG00000003605	TSS60867	Z:11295487-11454202	8059	-	0.000159024	0	0.00912522	OK	0.386481	0	1.08398	OK	0.114331	0	0.646572	OK
TCONS_00083845	=	ENSGALT00000005878	XLOC_040225	WDR70	TSS60869	Z:11566339-11702225	2607	-	10.6136	8.40657	12.8206	OK	16.4174	13.1624	19.6725	OK	11.1939	8.89334	13.4944	OK
TCONS_00083877	=	ENSGALT00000023979	XLOC_040234	ENSGALG00000014859	TSS60888	Z:13611246-13629494	5008	-	0.0076893	0	0.0257332	OK	0.00795315	0	0.0268144	OK	0.0108504	0	0.0294526	OK
TCONS_00083932	=	ENSGALT00000023719	XLOC_040255	SKIV2L2	TSS60929	Z:16737587-16861087	3737	-	20.3108	15.2357	25.3859	OK	19.4267	14.5755	24.278	OK	21.7128	16.6948	26.7308	OK
TCONS_00083999	=	ENSGALT00000086720	XLOC_040273	CWC27	TSS60964	Z:20197016-20533435	1842	-	0	0	0.02535	OK	0.0166605	0	0.188491	OK	0	0	0.0257006	OK
TCONS_00084000	=	ENSGALT00000023780	XLOC_040273	CWC27	TSS60965	Z:20197016-20533435	1434	-	1.18878	0	3.4159	OK	0.974596	0	2.73699	OK	1.24589	0	3.33091	OK
TCONS_00084008	=	ENSGALT00000023799	XLOC_040278	PPWD1	TSS60973	Z:20570640-20631229	2111	-	11.4357	7.82316	15.0483	OK	10.4619	6.54306	14.3807	OK	12.4927	8.54429	16.4411	OK
TCONS_00084201	=	ENSGALT00000051723	XLOC_040331	SMARCA2	TSS61102	Z:26326638-26443237	4981	-	14.4651	10.7755	18.1547	OK	15.8512	12.0364	19.666	OK	12.8675	8.04726	17.6877	OK
TCONS_00084205	=	ENSGALT00000057965	XLOC_040331	SMARCA2	TSS61104	Z:26326638-26443237	4647	-	0.440725	0	1.38412	OK	0.220159	0	0.971954	OK	1.32556	0	3.93325	OK
TCONS_00084370	=	ENSGALT00000032821	XLOC_040397	ANXA1	TSS61223	Z:36022685-36040369	1461	-	134.119	110.861	157.377	OK	135.843	112.095	159.591	OK	134.735	111.549	157.921	OK
TCONS_00084610	=	ENSGALT00000024803	XLOC_040491	ATP5I	TSS61397	Z:53483750-53485647	405	-	348.464	276.013	420.915	OK	133.632	101.999	165.265	OK	297.312	234.7	359.924	OK
TCONS_00084693	=	ENSGALT00000047852	XLOC_040517	PHAX	TSS61446	Z:56181075-56190055	1324	-	0	0	0.0478944	OK	0	0	0.0497551	OK	0.0570289	0	0.337093	OK
TCONS_00084695	=	ENSGALT00000023680	XLOC_040517	PHAX	TSS61446	Z:56181075-56190055	1909	-	16.8292	13.2217	20.4367	OK	20.1542	15.7632	24.5452	OK	18.932	14.929	22.9351	OK
TCONS_00085353	=	ENSGALT00000003093	XLOC_040811	VCP	TSS61917	Z:8540991-8562186	2918	-	2.2604	0.374064	4.14674	OK	2.44825	0.41396	4.48254	OK	3.57317	0.655459	6.49088	OK
TCONS_00085354	=	ENSGALT00000077539	XLOC_040811	VCP	TSS61918	Z:8540991-8562186	1552	-	6.68173	0	16.0019	OK	6.37239	0	13.8193	OK	9.83119	0.921355	18.741	OK
TCONS_00085730	=	ENSGALT00000006867	XLOC_040931	ENSGALG00000004311	TSS62152	Z:23309012-23332918	4137	-	2.94256	1.82088	4.06424	OK	3.61132	2.22128	5.00135	OK	3.06094	1.85992	4.26196	OK
TCONS_00086248	=	ENSGALT00000000294	XLOC_041092	SRP19	TSS62481	Z:46009580-46016260	1364	-	46.2198	37.5106	54.929	OK	111.577	91.685	131.468	OK	76.1241	62.5971	89.6511	OK
TCONS_00086550	=	ENSGALT00000025065	XLOC_041203	RNF20	TSS62683	Z:65077208-65097704	3374	-	11.786	8.87699	14.6951	OK	10.8164	7.6634	13.9694	OK	11.1069	8.32063	13.8932	OK
TCONS_00086582	=	ENSGALT00000037609	XLOC_041223	SMC2	TSS62709	Z:66396155-66488195	6136	-	19.0539	14.0812	24.0266	OK	13.8817	9.65724	18.1062	OK	17.8492	13.5545	22.144	OK
TCONS_00086676	=	ENSGALT00000003135	XLOC_041258	SMU1	TSS62767	Z:70605739-70617663	3706	-	33.6556	26.9708	40.3404	OK	44.0824	34.058	54.1069	OK	34.2223	26.984	41.4606	OK
TCONS_00086677	=	ENSGALT00000085106	XLOC_041258	SMU1	TSS62767	Z:70605739-70617663	3000	-	11.5125	7.16655	15.8585	OK	16.3039	7.82881	24.779	OK	12.6174	7.20688	18.028	OK
TCONS_00086747	=	ENSGALT00000003821	XLOC_041280	SMN	TSS62813	Z:73033081-73038670	1370	-	0.00386136	0	0.0811451	OK	0.959534	0	3.67182	OK	4.30417	0	10.4733	OK
TCONS_00086749	=	ENSGALT00000052078	XLOC_041280	SMN	TSS62814	Z:73033081-73038670	2127	-	3.05426	1.31955	4.78898	OK	3.56651	2.09279	5.04024	OK	3.09612	1.71706	4.47518	OK

## Sheet: Splicesome_transcript_differ
test_id	gene_id	gene	locus	sample_1	sample_2	status	value_1	value_2	log2(fold_change)	test_stat	p_value	q_value	significant
TCONS_00068194	XLOC_031179	DNAJC6	8:28383342-28416434	Blank	Herts	NOTEST	1.05536e-05	0.0876808	13.0203	0	1	1	no
TCONS_00038887	XLOC_017601	USP28	24:4421822-4443675	Blank	Herts	NOTEST	4.73367e-05	0.226808	12.2262	0	1	1	no
TCONS_00083843	XLOC_040224	ENSGALG00000003605	Z:11295487-11454202	Blank	Herts	NOTEST	0.000159024	0.386481	11.2469	0	1	1	no
TCONS_00052543	XLOC_023363	MED12	4:2369376-2407572	Blank	Herts	OK	0.000879759	0.613037	9.44465	0.491567	0.27335	0.538226	no
TCONS_00086747	XLOC_041280	SMN	Z:73033081-73038670	Blank	Herts	OK	0.00386136	0.959534	7.95708	0.545723	0.29185	0.557883	no
TCONS_00051440	XLOC_023010	SEC31A	4:46598732-46679763	Blank	Herts	OK	0.0606987	8.14062	7.06733	1.39554	0.14265	0.376892	no
TCONS_00042241	XLOC_018941	LSM4	28:3971108-3989779	Blank	Herts	OK	0.0271573	1.72371	5.98803	0.290532	0.3736	0.639809	no
TCONS_00028947	XLOC_012733	RALYL	2:122750114-123128939	Blank	Herts	NOTEST	0.00680218	0.244276	5.16637	0	1	1	no
TCONS_00017278	XLOC_008082	SEC13	12:19461491-19512399	Blank	Herts	NOTEST	0.00477477	0.156806	5.03741	0	1	1	no
TCONS_00024261	XLOC_011148	FASN	18:4968054-5062966	Blank	Herts	NOTEST	0.00967742	0.291086	4.91068	0	1	1	no
TCONS_00037788	XLOC_017199	MACF1	23:5359115-5494622	Blank	Herts	NOTEST	0.00179424	0.0470064	4.71142	0	1	1	no
TCONS_00022041	XLOC_010248	SART3	15:6557147-6579410	Blank	Herts	NOTEST	0.00546817	0.121308	4.47147	0	1	1	no
TCONS_00070556	XLOC_032278	EIF4A2	9:16247498-16254387	Blank	Herts	OK	0.0695218	1.49788	4.42931	0.357442	0.31975	0.587056	no
TCONS_00034961	XLOC_016027	TTI1	20:10582377-10615760	Blank	Herts	NOTEST	0.00487865	0.0833902	4.09532	0	1	1	no
TCONS_00016109	XLOC_007713	RBM5	12:3142545-3157760	Blank	Herts	NOTEST	0.00448552	0.0686787	3.93652	0	1	1	no
TCONS_00025128	XLOC_011394	RNF213	18:9582688-9623384	Blank	Herts	NOTEST	0.00457754	0.0589044	3.68573	0	1	1	no
TCONS_00024262	XLOC_011148	FASN	18:4968054-5062966	Blank	Herts	OK	0.796951	9.83992	3.62608	1.90103	0.0573	0.206199	no
TCONS_00046716	XLOC_020368	ENSGALG00000013505	3:49318531-49488810	Blank	Herts	NOTEST	0.00983827	0.120155	3.61034	0	1	1	no
TCONS_00003810	XLOC_001186	WBP4	1:165835000-165857583	Blank	Herts	OK	0.0375156	0.416125	3.47146	1.06499	0.44805	0.704689	no
TCONS_00046715	XLOC_020368	ENSGALG00000013505	3:49318531-49488810	Blank	Herts	OK	0.502409	4.89102	3.2832	5.19806	5e-05	0.000622191	yes
TCONS_00017969	XLOC_008575	BRD8	13:10065288-10080081	Blank	Herts	OK	0.0946849	0.880514	3.21714	1.06562	0.24225	0.507623	no
TCONS_00044312	XLOC_019629	BCLAF1	3:55382872-55424312	Blank	Herts	OK	0.0642846	0.589169	3.19614	0.641962	0.33325	0.600729	no
TCONS_00012790	XLOC_006113	KIF23	10:19360261-19378165	Blank	Herts	NOTEST	0.0255517	0.22265	3.12328	0	1	1	no
TCONS_00028954	XLOC_012733	RALYL	2:122750114-123128939	Blank	Herts	NOTEST	0.00407519	0.0313363	2.9429	0	1	1	no
TCONS_00038783	XLOC_017565	ENSGALG00000001491	24:2519535-2555754	Blank	Herts	OK	0.0871124	0.59347	2.76823	0.965557	0.25395	0.518411	no
TCONS_00013139	XLOC_006215	TJP1	10:5937106-6117896	Blank	Herts	NOTEST	1.64536e-05	0.000110887	2.75261	0	1	1	no
TCONS_00051226	XLOC_022938	SMARCAD1	4:37405750-37447262	Blank	Herts	NOTEST	0.0255687	0.166785	2.70554	0	1	1	no
TCONS_00017885	XLOC_008548	SLU7	13:7818157-7832434	Blank	Herts	OK	0.612147	3.49704	2.51418	3.09812	5e-05	0.000622191	yes
TCONS_00004028	XLOC_001261	HSPH1	1:175014501-175036647	Blank	Herts	OK	12.8187	68.9798	2.42792	11.345	5e-05	0.000622191	yes
TCONS_00023928	XLOC_010975	HSPA5	17:10076956-10081027	Blank	Herts	OK	41.8806	204.213	2.28572	4.00644	5e-05	0.000622191	yes
TCONS_00037951	XLOC_017250	GPATCH3	23:1831567-1836134	Blank	Herts	OK	2.14071	10.397	2.28	6.69017	5e-05	0.000622191	yes
TCONS_00065826	XLOC_029725	DYNC1I2	7:17998009-18072157	Blank	Herts	OK	2.61639	12.5414	2.26105	1.85124	0.01795	0.088404	no
TCONS_00000729	XLOC_000220	CPSF6	1:35386196-35411271	Blank	Herts	NOTEST	0.0234386	0.110578	2.23811	0	1	1	no
TCONS_00012170	XLOC_005941	ANXA2	10:4984647-5044352	Blank	Herts	NOTEST	0.0789777	0.354698	2.16707	0	1	1	no
TCONS_00003574	XLOC_001099	ARGLU1	1:141032140-141042349	Blank	Herts	NOTEST	0.0179431	0.0745091	2.05399	0	1	1	no
TCONS_00059626	XLOC_026476	HSPA2	5:52952582-52954953	Blank	Herts	OK	132.648	521.571	1.97526	11.5449	5e-05	0.000622191	yes
TCONS_00066198	XLOC_029839	MCM6	7:30817924-30831254	Blank	Herts	NOTEST	0.00738148	0.0287766	1.96292	0	1	1	no
TCONS_00061916	XLOC_028128	FRA10AC1	6:20290539-20374060	Blank	Herts	NOTEST	0.0434831	0.169342	1.96142	0	1	1	no
TCONS_00054697	XLOC_023993	CCT7	4:90271989-90282062	Blank	Herts	OK	9.83157	37.7866	1.94238	1.44195	0.06735	0.230808	no
TCONS_00005806	XLOC_001856	HSP90B1	1:54759458-54769305	Blank	Herts	OK	127.122	464.35	1.869	11.0179	5e-05	0.000622191	yes
TCONS_00047233	XLOC_020545	ORC3	3:76650821-76691413	Blank	Herts	NOTEST	0.0319376	0.116323	1.86481	0	1	1	no
TCONS_00018825	XLOC_008854	SQSTM1	13:13463301-13508062	Blank	Herts	OK	15.8838	56.2879	1.82526	5.41493	5e-05	0.000622191	yes
TCONS_00036814	XLOC_016767	PPIH	21:6415296-6428011	Blank	Herts	NOTEST	0.0201812	0.0692704	1.77922	0	1	1	no
TCONS_00036799	XLOC_016766	YBX1	21:6406969-6414976	Blank	Herts	OK	0.370049	1.2688	1.77767	0.282945	0.66055	0.852904	no
TCONS_00053502	XLOC_023638	HMGB2	4:43509103-43607282	Blank	Herts	OK	0.331117	1.12768	1.76795	0.641157	0.4401	0.698092	no
TCONS_00030634	XLOC_013288	PDIA4	2:54571126-54582801	Blank	Herts	OK	101.497	343.142	1.75736	9.32995	5e-05	0.000622191	yes
TCONS_00044315	XLOC_019629	BCLAF1	3:55382872-55424312	Blank	Herts	OK	1.41335	4.74363	1.74687	1.70229	0.01135	0.0620302	no
TCONS_00014307	XLOC_006843	ESRP2	11:3355546-3399137	Blank	Herts	NOTEST	0.071913	0.23547	1.71122	0	1	1	no
TCONS_00018823	XLOC_008854	SQSTM1	13:13463301-13508062	Blank	Herts	OK	3.49508	11.3751	1.70248	2.04608	0.0051	0.0330181	yes
TCONS_00030465	XLOC_013226	RPSA	2:44510181-44515049	Blank	Herts	OK	0.148684	0.482911	1.69951	0.135027	0.5647	0.792205	no
TCONS_00071730	XLOC_032640	MBNL1	9:23479181-23527330	Blank	Herts	NOTEST	0.0791134	0.254638	1.68645	0	1	1	no
TCONS_00039269	XLOC_017788	ILF2	25:1700995-1707626	Blank	Herts	NOTEST	0.0862476	0.277311	1.68495	0	1	1	no
TCONS_00042058	XLOC_018875	PTBP1	28:2817696-2846212	Blank	Herts	OK	1.49265	4.74039	1.66713	1.23612	0.0488	0.184351	no
TCONS_00007164	XLOC_002273	U2AF1	1:109739112-109754964	Blank	Herts	OK	0.666555	2.10842	1.66136	1.66603	0.0152	0.0778123	no
TCONS_00028074	XLOC_012432	ENSGALG00000012781	2:64489811-64520600	Blank	Herts	OK	0.975051	3.06072	1.65032	0.88474	0.24225	0.507623	no
TCONS_00026395	XLOC_011849	NCOR1	19:6466652-6508512	Blank	Herts	NOTEST	0.0295819	0.0928317	1.6499	0	1	1	no
TCONS_00037789	XLOC_017199	MACF1	23:5359115-5494622	Blank	Herts	NOTEST	0.0385338	0.119814	1.6366	0	1	1	no
TCONS_00046281	XLOC_020244	POLR1C	3:30993717-30997091	Blank	Herts	OK	0.308324	0.938379	1.60572	0.845045	0.2656	0.529982	no
TCONS_00036215	XLOC_016579	SPEN	21:4236186-4297564	Blank	Herts	OK	0.454144	1.36547	1.58817	1.36676	0.04115	0.16339	no
TCONS_00044077	XLOC_019563	TCP1	3:45727465-45735268	Blank	Herts	OK	0.217917	0.652711	1.58267	0.324576	0.43245	0.691743	no
TCONS_00041524	XLOC_018681	IGF2BP1	27:3647420-4147900	Blank	Herts	OK	0.534199	1.58649	1.57039	0.432077	0.66435	0.855282	no
TCONS_00068079	XLOC_031134	PRPF38A	8:24380917-24519492	Blank	Herts	OK	0.421974	1.20954	1.51923	0.499722	0.53955	0.774962	no
TCONS_00070561	XLOC_032278	EIF4A2	9:16247498-16254387	Blank	Herts	OK	8.33314	23.7994	1.51399	1.04566	0.07035	0.237752	no
TCONS_00007002	XLOC_002223	SCAF4	1:104660434-104705373	Blank	Herts	OK	0.22221	0.623811	1.48919	0.835867	0.19135	0.449557	no
TCONS_00069346	XLOC_031525	SERBP1	8:28765754-28783927	Blank	Herts	OK	1.50332	4.1767	1.47422	0.945292	0.25475	0.519241	no
TCONS_00024145	XLOC_011123	SRSF2	18:4281298-4287639	Blank	Herts	NOTEST	0.0922704	0.256097	1.47275	0	1	1	no
TCONS_00065735	XLOC_029698	HNRNPA3	7:15748174-16041214	Blank	Herts	OK	19.5904	54.354	1.47224	3.29408	5e-05	0.000622191	yes
TCONS_00018824	XLOC_008854	SQSTM1	13:13463301-13508062	Blank	Herts	OK	0.779945	2.15414	1.46567	0.734807	0.2238	0.489751	no
TCONS_00006417	XLOC_002048	PHB2	1:77348874-77354569	Blank	Herts	OK	0.168862	0.46075	1.44814	0.27389	0.69735	0.873069	no
TCONS_00057120	XLOC_025693	ERH	5:28025970-28032991	Blank	Herts	NOTEST	0.119177	0.32472	1.44609	0	1	1	no
TCONS_00000593	XLOC_000190	PPHLN1	1:29577529-29714435	Blank	Herts	OK	0.78249	2.0839	1.41314	1.14807	0.0644	0.223532	no
TCONS_00034536	XLOC_015885	RBM39	20:1031119-1061787	Blank	Herts	OK	7.51315	19.9043	1.40559	1.43153	0.017	0.0847814	no
TCONS_00038486	XLOC_017470	HSPA8	24:3073403-3080079	Blank	Herts	OK	4.09831	10.8356	1.40268	0.620022	0.63115	0.835647	no
TCONS_00023888	XLOC_010964	STRBP	17:9383430-9437596	Blank	Herts	OK	0.640486	1.68678	1.39703	0.941487	0.16365	0.410213	no
TCONS_00038484	XLOC_017470	HSPA8	24:3073403-3080079	Blank	Herts	OK	452.895	1181.06	1.38283	7.65469	5e-05	0.000622191	yes
TCONS_00018493	XLOC_008749	NPM1	13:3270867-3282126	Blank	Herts	NOTEST	0.0800542	0.20861	1.38176	0	1	1	no
TCONS_00004531	XLOC_001428	NUP98	1:194780901-194819497	Blank	Herts	OK	4.78342	12.3555	1.36903	1.70677	0.00625	0.0388411	yes
TCONS_00057119	XLOC_025693	ERH	5:28025970-28032991	Blank	Herts	OK	1.23032	3.08416	1.32585	0.872019	0.1258	0.348668	no
TCONS_00051371	XLOC_022994	G3BP2	4:45128052-45156421	Blank	Herts	OK	0.549876	1.37174	1.31883	0.663073	0.3659	0.632521	no
TCONS_00018826	XLOC_008854	SQSTM1	13:13463301-13508062	Blank	Herts	OK	8.62257	21.4787	1.31672	2.55402	5e-05	0.000622191	yes
TCONS_00039879	XLOC_018019	ZC3H11A	26:471162-489597	Blank	Herts	OK	1.46751	3.63543	1.30875	1.64192	0.0069	0.0420834	yes
TCONS_00018494	XLOC_008749	NPM1	13:3270867-3282126	Blank	Herts	NOTEST	0.136677	0.335556	1.29578	0	1	1	no
TCONS_00086248	XLOC_041092	SRP19	Z:46009580-46016260	Blank	Herts	OK	46.2198	111.577	1.27145	6.79492	5e-05	0.000622191	yes
TCONS_00016650	XLOC_007883	PBRM1	12:640216-885888	Blank	Herts	OK	1.30667	3.15311	1.27088	0.963214	0.1128	0.325713	no
TCONS_00036216	XLOC_016579	SPEN	21:4236186-4297564	Blank	Herts	OK	1.03433	2.44394	1.24052	2.22419	0.00285	0.0205382	yes
TCONS_00039278	XLOC_017788	ILF2	25:1700995-1707626	Blank	Herts	OK	1.69134	3.96599	1.22951	0.42342	0.4181	0.679672	no
TCONS_00000982	XLOC_000294	UTP20	1:47672157-47798006	Blank	Herts	OK	2.20765	5.04077	1.19113	1.00711	0.12005	0.338828	no
TCONS_00057992	XLOC_025981	DDB1	5:49830-63871	Blank	Herts	NOTEST	0.0585717	0.130331	1.15391	0	1	1	no
TCONS_00028072	XLOC_012432	ENSGALG00000012781	2:64489811-64520600	Blank	Herts	OK	19.696	43.6495	1.14806	2.71858	5e-05	0.000622191	yes
TCONS_00016104	XLOC_007713	RBM5	12:3142545-3157760	Blank	Herts	OK	10.8446	23.9144	1.1409	3.48909	5e-05	0.000622191	yes
TCONS_00056933	XLOC_025648	CKAP5	5:23389767-23447162	Blank	Herts	OK	4.50912	9.89675	1.13411	0.918054	0.12405	0.34553	no
TCONS_00046717	XLOC_020368	ENSGALG00000013505	3:49318531-49488810	Blank	Herts	OK	1.23042	2.6886	1.12771	0.578617	0.36435	0.631064	no
TCONS_00058359	XLOC_026090	RPS13	5:11741487-11745273	Blank	Herts	OK	10.1209	22.0604	1.12413	0.477875	0.5019	0.747758	no
TCONS_00065727	XLOC_029698	HNRNPA3	7:15748174-16041214	Blank	Herts	OK	0.570966	1.21879	1.09397	0.301218	0.59735	0.814951	no
TCONS_00028070	XLOC_012432	ENSGALG00000012781	2:64489811-64520600	Blank	Herts	OK	2.17434	4.61486	1.08571	0.782686	0.2197	0.485269	no
TCONS_00021996	XLOC_010234	PPP1CC	15:6039565-6054773	Blank	Herts	OK	18.5307	38.8131	1.06663	1.69682	0.00695	0.0423139	yes
TCONS_00028071	XLOC_012432	ENSGALG00000012781	2:64489811-64520600	Blank	Herts	OK	3.71032	7.76848	1.06609	0.990248	0.10225	0.305971	no
TCONS_00050737	XLOC_022804	NKAP	4:16539738-16553098	Blank	Herts	OK	5.95206	12.4355	1.063	1.98104	0.00085	0.00747071	yes
TCONS_00018377	XLOC_008707	TCERG1	13:17951801-18056326	Blank	Herts	OK	1.94332	4.04603	1.05798	1.91271	0.00125	0.0103656	yes
TCONS_00023886	XLOC_010964	STRBP	17:9383430-9437596	Blank	Herts	NOTEST	0.031856	0.0660902	1.05287	0	1	1	no
TCONS_00007000	XLOC_002223	SCAF4	1:104660434-104705373	Blank	Herts	OK	3.71193	7.6366	1.04076	2.76796	5e-05	0.000622191	yes
TCONS_00036214	XLOC_016579	SPEN	21:4236186-4297564	Blank	Herts	NOTEST	0.00021568	0.000442324	1.03622	0	1	1	no
TCONS_00032071	XLOC_013733	EIF3E	2:132251311-132385978	Blank	Herts	NOTEST	0.1108	0.226909	1.03416	0	1	1	no
TCONS_00065520	XLOC_029642	GTF3C3	7:10009680-10043479	Blank	Herts	NOTEST	0.0206723	0.0421077	1.02639	0	1	1	no
TCONS_00064513	XLOC_029375	CWC22	7:14833284-14861223	Blank	Herts	OK	10.4326	21.1952	1.02264	4.62022	5e-05	0.000622191	yes
TCONS_00004194	XLOC_001309	NPAT	1:180285060-180365548	Blank	Herts	NOTEST	0.13511	0.272022	1.00959	0	1	1	no
TCONS_00035575	XLOC_016229	CTNNBL1	20:10629214-10669198	Blank	Herts	OK	0.701523	1.40553	1.00255	0.707328	0.23655	0.502217	no
TCONS_00045510	XLOC_020022	SPTBN1	3:2696293-2818781	Blank	Herts	OK	0.370469	0.741391	1.00088	0.569895	0.38875	0.653609	no
TCONS_00084205	XLOC_040331	SMARCA2	Z:26326638-26443237	Blank	Herts	OK	0.440725	0.220159	-1.00134	-0.344434	0.57985	0.803081	no
TCONS_00029866	XLOC_013043	VIM	2:19823099-19830837	Blank	Herts	OK	1389.41	692.164	-1.00528	-4.21628	5e-05	0.000622191	yes
TCONS_00003572	XLOC_001099	ARGLU1	1:141032140-141042349	Blank	Herts	OK	18.3146	9.11851	-1.00612	-1.91662	0.002	0.0153807	yes
TCONS_00043343	XLOC_019331	SRSF7	3:16545502-16555753	Blank	Herts	OK	20.3208	10.0581	-1.0146	-1.89617	0.0023	0.0172506	yes
TCONS_00017143	XLOC_008049	THOC7	12:13539366-13636593	Blank	Herts	OK	1.65505	0.814403	-1.02306	-0.584794	0.41425	0.676348	no
TCONS_00002327	XLOC_000756	PCNP	1:85310378-85341344	Blank	Herts	OK	1.97998	0.973565	-1.02414	-0.894291	0.12635	0.349387	no
TCONS_00012034	XLOC_005906	ACTG1	10:2445977-2448023	Blank	Herts	OK	10.8443	5.23266	-1.05132	-0.842937	0.16015	0.404632	no
TCONS_00014867	XLOC_007011	POLR2C	11:602387-613988	Blank	Herts	OK	0.481191	0.231836	-1.05351	-0.360303	0.6878	0.868187	no
TCONS_00065145	XLOC_029548	RIF1	7:35331565-35433367	Blank	Herts	OK	5.42495	2.61096	-1.05503	-1.46694	0.02925	0.127593	no
TCONS_00013369	XLOC_006280	FANCI	10:12944629-12975509	Blank	Herts	OK	4.08883	1.96569	-1.05665	-2.63054	0.0001	0.00116911	yes
TCONS_00065820	XLOC_029725	DYNC1I2	7:17998009-18072157	Blank	Herts	OK	7.22956	3.43535	-1.07345	-1.54686	0.01075	0.0595067	no
TCONS_00051073	XLOC_022894	LSM6	4:31621671-31626894	Blank	Herts	OK	1.19729	0.568069	-1.07563	-0.604169	0.344	0.611668	no
TCONS_00007330	XLOC_002335	CDKL5	1:120513092-120638950	Blank	Herts	OK	0.382787	0.178414	-1.10131	-0.563983	0.3125	0.579886	no
TCONS_00016294	XLOC_007772	FLNB	12:8851040-8932014	Blank	Herts	OK	2.1104	0.982704	-1.10268	-0.456371	0.49585	0.743068	no
TCONS_00001572	XLOC_000512	ENSGALG00000013056	1:62133258-62136787	Blank	Herts	NOTEST	0.0245467	0.011424	-1.10346	0	1	1	no
TCONS_00037358	XLOC_017011	FAM136A	22:3586920-3589678	Blank	Herts	NOTEST	0.335162	0.155984	-1.10347	0	1	1	no
TCONS_00018495	XLOC_008749	NPM1	13:3270867-3282126	Blank	Herts	OK	1.51015	0.700365	-1.10852	-0.256576	0.5424	0.77707	no
TCONS_00039265	XLOC_017788	ILF2	25:1700995-1707626	Blank	Herts	OK	35.1531	16.1862	-1.11889	-2.58937	5e-05	0.000622191	yes
TCONS_00050715	XLOC_022795	SMARCA1	4:14366389-14395478	Blank	Herts	OK	0.412142	0.189016	-1.12463	-0.547145	0.3955	0.659812	no
TCONS_00012036	XLOC_005906	ACTG1	10:2445977-2448023	Blank	Herts	OK	162.437	73.6659	-1.14082	-6.09366	5e-05	0.000622191	yes
TCONS_00044313	XLOC_019629	BCLAF1	3:55382872-55424312	Blank	Herts	OK	0.487338	0.220468	-1.14436	-0.368724	0.64435	0.843545	no
TCONS_00030333	XLOC_013186	DYNC1LI1	2:40596310-40618819	Blank	Herts	OK	17.1514	7.74554	-1.14689	-0.532168	0.46015	0.71459	no
TCONS_00025828	XLOC_011668	DHX40	19:7270297-7286392	Blank	Herts	OK	7.8209	3.50932	-1.15614	-3.15101	5e-05	0.000622191	yes
TCONS_00068190	XLOC_031177	RAVER2	8:28266683-28351729	Blank	Herts	OK	0.406192	0.178716	-1.18449	-0.36073	0.7203	0.884629	no
TCONS_00030466	XLOC_013226	RPSA	2:44510181-44515049	Blank	Herts	OK	2.25264	0.987529	-1.18972	-0.194187	0.7019	0.875397	no
TCONS_00038096	XLOC_017298	THRAP3	23:4072416-4093864	Blank	Herts	OK	1.47206	0.6436	-1.1936	-0.32185	0.5959	0.814089	no
TCONS_00007336	XLOC_002335	CDKL5	1:120513092-120638950	Blank	Herts	OK	0.856006	0.373734	-1.19561	-1.03716	0.09735	0.296424	no
TCONS_00008331	XLOC_002665	SAP18	1:178642159-178645025	Blank	Herts	OK	1.11647	0.483969	-1.20596	-0.353768	0.67355	0.860509	no
TCONS_00035385	XLOC_016162	PSMA7	20:7927179-7933079	Blank	Herts	OK	12.6173	5.45291	-1.21031	-1.09728	0.06105	0.215403	no
TCONS_00027796	XLOC_012333	LSM5	2:48282151-48286922	Blank	Herts	OK	5.58402	2.40609	-1.21462	-1.37515	0.04585	0.176352	no
TCONS_00018348	XLOC_008693	HSPA4	13:17237095-17254350	Blank	Herts	OK	16.444	7.05723	-1.22039	-2.35217	0.00285	0.0205382	yes
TCONS_00037146	XLOC_016933	NCAPH	22:2992285-3002000	Blank	Herts	OK	10.8737	4.66183	-1.22187	-5.43775	5e-05	0.000622191	yes
TCONS_00025552	XLOC_011577	TAF15	19:4320668-4338805	Blank	Herts	OK	27.1905	11.6389	-1.22414	-4.9187	5e-05	0.000622191	yes
TCONS_00035614	XLOC_016241	ELMO2	20:10915585-10952493	Blank	Herts	OK	20.2568	8.64795	-1.22798	-3.81188	5e-05	0.000622191	yes
TCONS_00031341	XLOC_013514	TUBB6	2:97461400-97469405	Blank	Herts	OK	119.81	50.7621	-1.23893	-6.87051	5e-05	0.000622191	yes
TCONS_00041636	XLOC_018717	TOP2A	27:4838537-4857184	Blank	Herts	OK	1.21808	0.499992	-1.28463	-0.675744	0.2758	0.540743	no
TCONS_00039272	XLOC_017788	ILF2	25:1700995-1707626	Blank	Herts	OK	0.9809	0.401898	-1.28728	-0.537761	0.6015	0.817423	no
TCONS_00066199	XLOC_029839	MCM6	7:30817924-30831254	Blank	Herts	OK	20.6398	8.44884	-1.2886	-6.63081	5e-05	0.000622191	yes
TCONS_00003163	XLOC_000978	GEMIN8	1:122783239-122817579	Blank	Herts	OK	1.05117	0.425663	-1.30421	-2.43275	0.0006	0.0055797	yes
TCONS_00028952	XLOC_012733	RALYL	2:122750114-123128939	Blank	Herts	NOTEST	0.0495402	0.0198608	-1.31868	0	1	1	no
TCONS_00039266	XLOC_017788	ILF2	25:1700995-1707626	Blank	Herts	OK	21.6349	8.65541	-1.32168	-1.85143	0.007	0.04255	yes
TCONS_00032072	XLOC_013733	EIF3E	2:132251311-132385978	Blank	Herts	OK	1.96302	0.780456	-1.33069	-0.48047	0.5381	0.773979	no
TCONS_00031591	XLOC_013584	PRKDC	2:108253281-108352451	Blank	Herts	OK	3.61554	1.42427	-1.34399	-3.20274	5e-05	0.000622191	yes
TCONS_00058618	XLOC_026154	CTNND1	5:16905177-17004311	Blank	Herts	OK	2.68004	1.05546	-1.34438	-0.730272	0.31415	0.581596	no
TCONS_00000925	XLOC_000274	SNRPF	1:45665311-45666829	Blank	Herts	OK	175.603	68.9009	-1.34972	-6.64573	5e-05	0.000622191	yes
TCONS_00084610	XLOC_040491	ATP5I	Z:53483750-53485647	Blank	Herts	OK	348.464	133.632	-1.38274	-6.08417	5e-05	0.000622191	yes
TCONS_00062938	XLOC_028438	ACTA2	6:19231806-19248289	Blank	Herts	OK	607.921	230.308	-1.40032	-7.4826	5e-05	0.000622191	yes
TCONS_00035436	XLOC_016180	EEF1A2	20:9201424-9216588	Blank	Herts	OK	6.79444	2.54059	-1.41919	-3.07625	5e-05	0.000622191	yes
TCONS_00018848	XLOC_008859	HNRNPAB	13:14256637-14311055	Blank	Herts	OK	1.8142	0.672935	-1.43079	-0.551808	0.56675	0.79376	no
TCONS_00018665	XLOC_008805	DDX41	13:10155463-10195239	Blank	Herts	OK	1.11786	0.410653	-1.44474	-0.584606	0.38355	0.648965	no
TCONS_00037783	XLOC_017199	MACF1	23:5359115-5494622	Blank	Herts	OK	2.58725	0.941263	-1.45875	-0.891912	0.1661	0.413808	no
TCONS_00071241	XLOC_032503	NCBP2	9:12448467-12485514	Blank	Herts	OK	8.48893	3.00681	-1.49735	-0.772058	0.27355	0.538471	no
TCONS_00043131	XLOC_019266	MSH6	3:8650455-8854296	Blank	Herts	OK	12.2337	4.22833	-1.5327	-3.42778	5e-05	0.000622191	yes
TCONS_00037243	XLOC_016969	NEFM	22:961063-965783	Blank	Herts	NOTEST	0.325834	0.112269	-1.53718	0	1	1	no
TCONS_00059727	XLOC_026514	PSMA3	5:55405951-55414520	Blank	Herts	OK	147.02	50.537	-1.5406	-7.59211	5e-05	0.000622191	yes
TCONS_00018330	XLOC_008683	ENSGALG00000006794	13:17011475-17030813	Blank	Herts	NOTEST	0.215662	0.0726537	-1.56966	0	1	1	no
TCONS_00013142	XLOC_006215	TJP1	10:5937106-6117896	Blank	Herts	NOTEST	0.330252	0.11038	-1.58108	0	1	1	no
TCONS_00002774	XLOC_000873	CHAF1B	1:106660120-106680867	Blank	Herts	OK	3.92229	1.29166	-1.60247	-2.58544	0.0002	0.00215877	yes
TCONS_00031592	XLOC_013584	PRKDC	2:108253281-108352451	Blank	Herts	OK	0.60604	0.199111	-1.60584	-0.685729	0.3293	0.596799	no
TCONS_00017970	XLOC_008575	BRD8	13:10065288-10080081	Blank	Herts	OK	0.870751	0.281526	-1.62899	-0.99008	0.13765	0.36873	no
TCONS_00001285	XLOC_000414	RBFOX2	1:51881777-52048476	Blank	Herts	OK	22.756	7.33227	-1.63391	-4.26044	5e-05	0.000622191	yes
TCONS_00041635	XLOC_018717	TOP2A	27:4838537-4857184	Blank	Herts	OK	0.499764	0.159421	-1.6484	-0.715719	0.29195	0.557968	no
TCONS_00044514	XLOC_019694	HDAC2	3:64979402-65002757	Blank	Herts	OK	0.487242	0.155272	-1.64984	-0.51864	0.4845	0.734071	no
TCONS_00062609	XLOC_028332	CDK1	6:8734946-8742973	Blank	Herts	OK	0.866298	0.275915	-1.65064	-0.541293	0.58645	0.807734	no
TCONS_00031339	XLOC_013514	TUBB6	2:97461400-97469405	Blank	Herts	OK	0.807137	0.248913	-1.69717	-0.688504	0.56295	0.791021	no
TCONS_00038917	XLOC_017611	BUD13	24:5089163-5103744	Blank	Herts	NOTEST	0.102185	0.0311865	-1.71218	0	1	1	no
TCONS_00056610	XLOC_025544	LDHA	5:12555479-12561388	Blank	Herts	OK	910.197	271.84	-1.74342	-10.2136	5e-05	0.000622191	yes
TCONS_00036974	XLOC_016887	NEFL	22:952290-957139	Blank	Herts	OK	1.72173	0.501574	-1.77932	-2.63913	0.00095	0.0082181	yes
TCONS_00037790	XLOC_017199	MACF1	23:5359115-5494622	Blank	Herts	OK	1.55666	0.448658	-1.79477	-1.50191	0.03655	0.150155	no
TCONS_00023161	XLOC_010729	EXOSC2	17:6429082-6433587	Blank	Herts	OK	3.69065	1.03218	-1.83818	-1.23966	0.1011	0.303841	no
TCONS_00047431	XLOC_020598	PRIM2	3:86965135-87048983	Blank	Herts	NOTEST	0.296689	0.080741	-1.87758	0	1	1	no
TCONS_00016194	XLOC_007741	ENSGALG00000005012	12:5053827-5075239	Blank	Herts	OK	1.34314	0.360965	-1.89568	-0.745503	0.34735	0.615048	no
TCONS_00041641	XLOC_018720	SMARCE1	27:4907121-4921784	Blank	Herts	OK	0.496135	0.132973	-1.8996	-0.767728	0.36225	0.629079	no
TCONS_00032117	XLOC_013746	EIF3H	2:135501769-135582983	Blank	Herts	OK	2.275	0.606248	-1.90789	-0.78835	0.3768	0.642524	no
TCONS_00020251	XLOC_009453	CHTF18	14:6003771-6016998	Blank	Herts	OK	12.6836	3.27371	-1.95396	-6.36865	5e-05	0.000622191	yes
TCONS_00059729	XLOC_026514	PSMA3	5:55405951-55414520	Blank	Herts	OK	10.9305	2.76151	-1.98482	-1.75225	0.0201	0.0963386	no
TCONS_00047430	XLOC_020598	PRIM2	3:86965135-87048983	Blank	Herts	OK	0.74912	0.189012	-1.98672	-0.961057	0.2281	0.494139	no
TCONS_00017036	XLOC_008010	MCM2	12:9749557-9760977	Blank	Herts	OK	20.0544	4.74427	-2.07966	-9.82744	5e-05	0.000622191	yes
TCONS_00022634	XLOC_010548	GNB2L1	16:153730-157612	Blank	Herts	OK	1.5202	0.350522	-2.11668	-0.356884	0.5177	0.758936	no
TCONS_00059040	XLOC_026286	EIF2AK4	5:29485411-29524209	Blank	Herts	OK	1.36034	0.306313	-2.15089	-1.16879	0.1995	0.459866	no
TCONS_00032068	XLOC_013733	EIF3E	2:132251311-132385978	Blank	Herts	NOTEST	0.151693	0.0322122	-2.23548	0	1	1	no
TCONS_00038891	XLOC_017601	USP28	24:4421822-4443675	Blank	Herts	OK	0.948895	0.192601	-2.30063	-1.94022	0.0473	0.180437	no
TCONS_00041695	XLOC_018740	ACLY	27:5123849-5148433	Blank	Herts	OK	197.357	39.6333	-2.31602	-9.49337	5e-05	0.000622191	yes
TCONS_00029295	XLOC_012844	KHDRBS3	2:143191898-143269024	Blank	Herts	OK	7.27603	1.42047	-2.35678	-1.4392	0.075	0.248282	no
TCONS_00072760	XLOC_033365	PFKM	AADN04000745.1:30555-41377	Blank	Herts	OK	3.54047	0.670716	-2.40017	-3.31304	5e-05	0.000622191	yes
TCONS_00059780	XLOC_026525	LGALS3	5:56397121-56403090	Blank	Herts	OK	0.454251	0.0844362	-2.42756	-0.894144	0.24685	0.511924	no
TCONS_00040674	XLOC_018277	SNRPC	26:4305762-4310425	Blank	Herts	OK	0.592935	0.102189	-2.53663	-0.771524	0.37235	0.638515	no
TCONS_00059784	XLOC_026525	LGALS3	5:56397121-56403090	Blank	Herts	OK	5.17512	0.819195	-2.65931	-1.27559	0.2619	0.526197	no
TCONS_00043132	XLOC_019266	MSH6	3:8650455-8854296	Blank	Herts	OK	2.43804	0.35659	-2.77338	-1.68017	0.0631	0.220412	no
TCONS_00045398	XLOC_019975	MCM3	3:107982189-108014082	Blank	Herts	OK	8.56862	1.19828	-2.8381	-8.6982	5e-05	0.000622191	yes
TCONS_00041697	XLOC_018740	ACLY	27:5123849-5148433	Blank	Herts	OK	93.2477	12.6474	-2.88223	-5.77021	5e-05	0.000622191	yes
TCONS_00012166	XLOC_005941	ANXA2	10:4984647-5044352	Blank	Herts	OK	0.466776	0.0619016	-2.91468	-0.253852	0.31925	0.586546	no
TCONS_00052336	XLOC_023307	EXOC6B	4:90458523-90701888	Blank	Herts	NOTEST	0.000102732	9.42322e-06	-3.44653	0	1	1	no
TCONS_00023073	XLOC_010705	SPTAN1	17:5676868-5731222	Blank	Herts	NOTEST	0.0268882	0.00245954	-3.45052	0	1	1	no
TCONS_00002108	XLOC_000676	FAM131B	1:77560792-77595633	Blank	Herts	NOTEST	0.217636	0.0183872	-3.56515	0	1	1	no
TCONS_00045511	XLOC_020022	SPTBN1	3:2696293-2818781	Blank	Herts	OK	0.642161	0.0510176	-3.65387	-0.994364	0.319	0.586327	no
TCONS_00031340	XLOC_013514	TUBB6	2:97461400-97469405	Blank	Herts	OK	0.84234	0.0584338	-3.84953	-0.893949	0.29685	0.563394	no
TCONS_00032388	XLOC_013830	PUF60	2:149440992-149468746	Blank	Herts	NOTEST	0.123988	0.00561303	-4.46528	0	1	1	no
TCONS_00047372	XLOC_020585	RIMS1	3:82212377-82512917	Blank	Herts	NOTEST	0.0427065	0.000952256	-5.48696	0	1	1	no
TCONS_00038103	XLOC_017298	THRAP3	23:4072416-4093864	Blank	Herts	NOTEST	0.0172683	0.000180272	-6.58181	0	1	1	no
TCONS_00020280	XLOC_009465	PKD1	14:6305710-6452644	Blank	Herts	NOTEST	0.0342207	0.000163269	-7.71148	0	1	1	no
TCONS_00014868	XLOC_007011	POLR2C	11:602387-613988	Blank	Herts	OK	0.433645	0.00104133	-8.70194	-0.1606	0.29235	0.558487	no
TCONS_00025126	XLOC_011394	RNF213	18:9582688-9623384	Blank	Herts	NOTEST	0.0264648	1.23563e-05	-11.0646	0	1	1	no
TCONS_00035031	XLOC_016055	BCAS1	20:12585662-12628772	Blank	Herts	NOTEST	0.0950119	2.57747e-05	-11.8479	0	1	1	no
TCONS_00036976	XLOC_016887	NEFL	22:952290-957139	Blank	Herts	NOTEST	0.139614	9.58642e-06	-13.8301	0	1	1	no
TCONS_00070326	XLOC_032204	U2SURP	9:10631745-10674055	Blank	Herts	OK	4.36083	0.000233794	-14.1871	-0.291623	0.24935	0.514236	no
TCONS_00018142	XLOC_008632	CAMK2A	13:13192089-13216885	Blank	Herts	OK	0.539192	9.45348e-06	-15.7996	-0.0150778	0.2502	0.514991	no
TCONS_00035031	XLOC_016055	BCAS1	20:12585662-12628772	Blank	LaSote	NOTEST	0.0950119	2.42916e-06	-15.2554	0	1	1	no
TCONS_00038887	XLOC_017601	USP28	24:4421822-4443675	Blank	LaSote	NOTEST	4.73367e-05	0.117697	11.2798	0	1	1	no
TCONS_00068194	XLOC_031179	DNAJC6	8:28383342-28416434	Blank	LaSote	NOTEST	1.05536e-05	0.0231141	11.0968	0	1	1	no
TCONS_00086747	XLOC_041280	SMN	Z:73033081-73038670	Blank	LaSote	OK	0.00386136	4.30417	10.1224	0.699327	0.26535	0.529788	no
TCONS_00042491	XLOC_019034	SF3A2	28:2023859-2029389	Blank	LaSote	NOTEST	0.000125008	0.103952	9.69968	0	1	1	no
TCONS_00083843	XLOC_040224	ENSGALG00000003605	Z:11295487-11454202	Blank	LaSote	NOTEST	0.000159024	0.114331	9.48975	0	1	1	no
TCONS_00012787	XLOC_006113	KIF23	10:19360261-19378165	Blank	LaSote	NOTEST	0.000300593	0.112065	8.54231	0	1	1	no
TCONS_00051440	XLOC_023010	SEC31A	4:46598732-46679763	Blank	LaSote	OK	0.0606987	8.33156	7.10078	1.40343	0.14255	0.37671	no
TCONS_00052543	XLOC_023363	MED12	4:2369376-2407572	Blank	LaSote	NOTEST	0.000879759	0.106279	6.91653	0	1	1	no
TCONS_00042241	XLOC_018941	LSM4	28:3971108-3989779	Blank	LaSote	OK	0.0271573	0.913289	5.07166	0.246544	0.47935	0.730023	no
TCONS_00016109	XLOC_007713	RBM5	12:3142545-3157760	Blank	LaSote	NOTEST	0.00448552	0.122093	4.76656	0	1	1	no
TCONS_00037788	XLOC_017199	MACF1	23:5359115-5494622	Blank	LaSote	NOTEST	0.00179424	0.0242995	3.75949	0	1	1	no
TCONS_00015009	XLOC_007057	NUP93	11:2106863-2177688	Blank	LaSote	NOTEST	0.000947395	0.0121971	3.68643	0	1	1	no
TCONS_00034961	XLOC_016027	TTI1	20:10582377-10615760	Blank	LaSote	NOTEST	0.00487865	0.0606947	3.63702	0	1	1	no
TCONS_00003574	XLOC_001099	ARGLU1	1:141032140-141042349	Blank	LaSote	NOTEST	0.0179431	0.146002	3.02449	0	1	1	no
TCONS_00023073	XLOC_010705	SPTAN1	17:5676868-5731222	Blank	LaSote	NOTEST	0.0268882	0.217677	3.01714	0	1	1	no
TCONS_00013139	XLOC_006215	TJP1	10:5937106-6117896	Blank	LaSote	NOTEST	1.64536e-05	8.10316e-05	2.30008	0	1	1	no
TCONS_00038030	XLOC_017282	SRRM1	23:2530652-2551145	Blank	LaSote	NOTEST	0.0619669	0.275576	2.15288	0	1	1	no
TCONS_00039269	XLOC_017788	ILF2	25:1700995-1707626	Blank	LaSote	OK	0.0862476	0.370139	2.10151	0.404539	0.5391	0.774745	no
TCONS_00005806	XLOC_001856	HSP90B1	1:54759458-54769305	Blank	LaSote	OK	127.122	504.579	1.98887	11.7073	5e-05	0.000622191	yes
TCONS_00030465	XLOC_013226	RPSA	2:44510181-44515049	Blank	LaSote	OK	0.148684	0.58497	1.97611	0.164257	0.65055	0.847293	no
TCONS_00026395	XLOC_011849	NCOR1	19:6466652-6508512	Blank	LaSote	NOTEST	0.0295819	0.113197	1.93605	0	1	1	no
TCONS_00066198	XLOC_029839	MCM6	7:30817924-30831254	Blank	LaSote	NOTEST	0.00738148	0.0282129	1.93437	0	1	1	no
TCONS_00037509	XLOC_017106	HNRNPR	23:1577263-1747363	Blank	LaSote	OK	0.345967	1.26865	1.87459	0.541548	0.49105	0.739105	no
TCONS_00070556	XLOC_032278	EIF4A2	9:16247498-16254387	Blank	LaSote	NOTEST	0.0695218	0.252937	1.86324	0	1	1	no
TCONS_00046715	XLOC_020368	ENSGALG00000013505	3:49318531-49488810	Blank	LaSote	OK	0.502409	1.77938	1.82444	2.77122	0.0003	0.00307621	yes
TCONS_00030634	XLOC_013288	PDIA4	2:54571126-54582801	Blank	LaSote	OK	101.497	346.941	1.77325	9.40164	5e-05	0.000622191	yes
TCONS_00024145	XLOC_011123	SRSF2	18:4281298-4287639	Blank	LaSote	NOTEST	0.0922704	0.29535	1.67849	0	1	1	no
TCONS_00023928	XLOC_010975	HSPA5	17:10076956-10081027	Blank	LaSote	OK	41.8806	133.889	1.67668	3.3817	5e-05	0.000622191	yes
TCONS_00032071	XLOC_013733	EIF3E	2:132251311-132385978	Blank	LaSote	NOTEST	0.1108	0.342616	1.62864	0	1	1	no
TCONS_00047372	XLOC_020585	RIMS1	3:82212377-82512917	Blank	LaSote	NOTEST	0.0427065	0.129574	1.60125	0	1	1	no
TCONS_00065520	XLOC_029642	GTF3C3	7:10009680-10043479	Blank	LaSote	NOTEST	0.0206723	0.0626855	1.60043	0	1	1	no
TCONS_00084205	XLOC_040331	SMARCA2	Z:26326638-26443237	Blank	LaSote	OK	0.440725	1.32556	1.58865	0.757538	0.2708	0.535437	no
TCONS_00018494	XLOC_008749	NPM1	13:3270867-3282126	Blank	LaSote	OK	0.136677	0.396443	1.53634	0.142211	0.4292	0.689069	no
TCONS_00000593	XLOC_000190	PPHLN1	1:29577529-29714435	Blank	LaSote	OK	0.78249	2.13637	1.44902	1.21199	0.0585	0.209141	no
TCONS_00022359	XLOC_010359	NEFH	15:11189255-11194040	Blank	LaSote	NOTEST	0.00864761	0.0231936	1.42335	0	1	1	no
TCONS_00007164	XLOC_002273	U2AF1	1:109739112-109754964	Blank	LaSote	OK	0.666555	1.74977	1.39236	1.37836	0.03195	0.136161	no
TCONS_00012170	XLOC_005941	ANXA2	10:4984647-5044352	Blank	LaSote	NOTEST	0.0789777	0.207281	1.39207	0	1	1	no
TCONS_00047233	XLOC_020545	ORC3	3:76650821-76691413	Blank	LaSote	NOTEST	0.0319376	0.0805286	1.33425	0	1	1	no
TCONS_00028074	XLOC_012432	ENSGALG00000012781	2:64489811-64520600	Blank	LaSote	OK	0.975051	2.42438	1.31406	0.676829	0.375	0.641148	no
TCONS_00036216	XLOC_016579	SPEN	21:4236186-4297564	Blank	LaSote	OK	1.03433	2.51327	1.28087	2.37392	0.00225	0.0169374	yes
TCONS_00018037	XLOC_008592	THOC3	13:10431192-10453289	Blank	LaSote	NOTEST	0.00465557	0.0111052	1.2542	0	1	1	no
TCONS_00046281	XLOC_020244	POLR1C	3:30993717-30997091	Blank	LaSote	OK	0.308324	0.723207	1.22996	0.655335	0.36185	0.628726	no
TCONS_00044312	XLOC_019629	BCLAF1	3:55382872-55424312	Blank	LaSote	NOTEST	0.0642846	0.150524	1.22745	0	1	1	no
TCONS_00028954	XLOC_012733	RALYL	2:122750114-123128939	Blank	LaSote	NOTEST	0.00407519	0.00949628	1.2205	0	1	1	no
TCONS_00067876	XLOC_031072	FUBP1	8:18882276-18998959	Blank	LaSote	OK	4.16443	9.64428	1.21155	0.92906	0.14215	0.376062	no
TCONS_00025185	XLOC_011413	LUC7L3	18:10204557-10223581	Blank	LaSote	NOTEST	0.0419421	0.0958745	1.19275	0	1	1	no
TCONS_00004028	XLOC_001261	HSPH1	1:175014501-175036647	Blank	LaSote	OK	12.8187	27.3454	1.09305	4.61934	5e-05	0.000622191	yes
TCONS_00028070	XLOC_012432	ENSGALG00000012781	2:64489811-64520600	Blank	LaSote	OK	2.17434	4.6363	1.09239	0.829662	0.18105	0.435741	no
TCONS_00071730	XLOC_032640	MBNL1	9:23479181-23527330	Blank	LaSote	NOTEST	0.0791134	0.16799	1.08638	0	1	1	no
TCONS_00007002	XLOC_002223	SCAF4	1:104660434-104705373	Blank	LaSote	OK	0.22221	0.466367	1.06954	0.638717	0.2888	0.554471	no
TCONS_00064228	XLOC_029278	CPS1	7:2761690-2920221	Blank	LaSote	NOTEST	0.019079	0.0397952	1.06061	0	1	1	no
TCONS_00070561	XLOC_032278	EIF4A2	9:16247498-16254387	Blank	LaSote	OK	8.33314	17.1495	1.04123	0.668596	0.2338	0.499612	no
TCONS_00018825	XLOC_008854	SQSTM1	13:13463301-13508062	Blank	LaSote	OK	15.8838	32.0295	1.01184	2.78735	5e-05	0.000622191	yes
TCONS_00032067	XLOC_013733	EIF3E	2:132251311-132385978	Blank	LaSote	NOTEST	0.124733	0.25137	1.01097	0	1	1	no
TCONS_00032116	XLOC_013746	EIF3H	2:135501769-135582983	Blank	LaSote	OK	0.953511	0.475523	-1.00373	-0.358269	0.6669	0.85682	no
TCONS_00029866	XLOC_013043	VIM	2:19823099-19830837	Blank	LaSote	OK	1389.41	692.857	-1.00384	-4.14289	5e-05	0.000622191	yes
TCONS_00044314	XLOC_019629	BCLAF1	3:55382872-55424312	Blank	LaSote	OK	0.887059	0.427716	-1.05238	-0.497384	0.57335	0.798452	no
TCONS_00008331	XLOC_002665	SAP18	1:178642159-178645025	Blank	LaSote	OK	1.11647	0.533763	-1.06467	-0.298512	0.66255	0.854197	no
TCONS_00062609	XLOC_028332	CDK1	6:8734946-8742973	Blank	LaSote	OK	0.866298	0.41329	-1.06771	-0.407271	0.68055	0.864384	no
TCONS_00037243	XLOC_016969	NEFM	22:961063-965783	Blank	LaSote	NOTEST	0.325834	0.153593	-1.08502	0	1	1	no
TCONS_00017970	XLOC_008575	BRD8	13:10065288-10080081	Blank	LaSote	OK	0.870751	0.40768	-1.09482	-0.878217	0.13965	0.371839	no
TCONS_00004276	XLOC_001346	CWC15	1:185537306-185552138	Blank	LaSote	NOTEST	0.289552	0.131377	-1.14011	0	1	1	no
TCONS_00034875	XLOC_016001	CSNK2A1	20:10136349-10159035	Blank	LaSote	OK	5.9997	2.69396	-1.15516	-0.633168	0.2641	0.528448	no
TCONS_00047431	XLOC_020598	PRIM2	3:86965135-87048983	Blank	LaSote	NOTEST	0.296689	0.132089	-1.16744	0	1	1	no
TCONS_00044769	XLOC_019771	SYNCRIP	3:77153743-77184418	Blank	LaSote	OK	0.656904	0.29135	-1.17293	-0.366317	0.63805	0.839872	no
TCONS_00018330	XLOC_008683	ENSGALG00000006794	13:17011475-17030813	Blank	LaSote	NOTEST	0.215662	0.0904812	-1.25308	0	1	1	no
TCONS_00046279	XLOC_020244	POLR1C	3:30993717-30997091	Blank	LaSote	NOTEST	0.145253	0.060532	-1.26279	0	1	1	no
TCONS_00050715	XLOC_022795	SMARCA1	4:14366389-14395478	Blank	LaSote	OK	0.412142	0.169979	-1.27778	-0.649144	0.3286	0.596154	no
TCONS_00070326	XLOC_032204	U2SURP	9:10631745-10674055	Blank	LaSote	OK	4.36083	1.7534	-1.31445	-1.35761	0.0552	0.200749	no
TCONS_00013663	XLOC_006365	CKMT1A	10:20173862-20181914	Blank	LaSote	NOTEST	0.193696	0.0755367	-1.35855	0	1	1	no
TCONS_00029295	XLOC_012844	KHDRBS3	2:143191898-143269024	Blank	LaSote	OK	7.27603	2.81809	-1.36843	-1.32314	0.03715	0.151946	no
TCONS_00007811	XLOC_002486	MBNL2	1:145335108-145441939	Blank	LaSote	NOTEST	0.0503039	0.0191878	-1.39048	0	1	1	no
TCONS_00016589	XLOC_007861	BHLHE40	12:18624948-18629296	Blank	LaSote	OK	85.2597	32.4578	-1.3933	-7.42598	5e-05	0.000622191	yes
TCONS_00069166	XLOC_031479	MAGOH	8:24728294-24730377	Blank	LaSote	OK	2.60401	0.990626	-1.39432	-0.377099	0.6472	0.845279	no
TCONS_00070327	XLOC_032204	U2SURP	9:10631745-10674055	Blank	LaSote	NOTEST	0.155144	0.0578555	-1.42308	0	1	1	no
TCONS_00049763	XLOC_022471	RACGAP1	33:341447-349070	Blank	LaSote	NOTEST	0.323744	0.1199	-1.43302	0	1	1	no
TCONS_00044313	XLOC_019629	BCLAF1	3:55382872-55424312	Blank	LaSote	OK	0.487338	0.173112	-1.49322	-0.434177	0.5838	0.805757	no
TCONS_00037787	XLOC_017199	MACF1	23:5359115-5494622	Blank	LaSote	NOTEST	0.278317	0.0983484	-1.50075	0	1	1	no
TCONS_00068190	XLOC_031177	RAVER2	8:28266683-28351729	Blank	LaSote	OK	0.406192	0.142829	-1.50787	-0.397637	0.5419	0.776692	no
TCONS_00012166	XLOC_005941	ANXA2	10:4984647-5044352	Blank	LaSote	OK	0.466776	0.157195	-1.57018	-0.20291	0.32905	0.596578	no
TCONS_00037627	XLOC_017142	SF3A3	23:3522851-3529744	Blank	LaSote	NOTEST	0.218861	0.0729889	-1.58427	0	1	1	no
TCONS_00046714	XLOC_020368	ENSGALG00000013505	3:49318531-49488810	Blank	LaSote	NOTEST	0.282971	0.0921198	-1.61907	0	1	1	no
TCONS_00022629	XLOC_010548	GNB2L1	16:153730-157612	Blank	LaSote	OK	3.5248	1.10605	-1.67213	-0.432445	0.5942	0.812974	no
TCONS_00032117	XLOC_013746	EIF3H	2:135501769-135582983	Blank	LaSote	OK	2.275	0.708495	-1.68304	-0.73489	0.4201	0.681454	no
TCONS_00050725	XLOC_022799	THOC2	4:15747046-15799764	Blank	LaSote	OK	0.72458	0.219054	-1.72586	-0.968052	0.23865	0.504311	no
TCONS_00053502	XLOC_023638	HMGB2	4:43509103-43607282	Blank	LaSote	NOTEST	0.331117	0.0987899	-1.74491	0	1	1	no
TCONS_00041636	XLOC_018717	TOP2A	27:4838537-4857184	Blank	LaSote	OK	1.21808	0.329299	-1.88714	-0.781883	0.29205	0.558107	no
TCONS_00015010	XLOC_007057	NUP93	11:2106863-2177688	Blank	LaSote	NOTEST	0.193544	0.0513035	-1.91553	0	1	1	no
TCONS_00037693	XLOC_017169	PSMB2	23:4285433-4294220	Blank	LaSote	NOTEST	0.184038	0.0469947	-1.96944	0	1	1	no
TCONS_00070425	XLOC_032240	TFRC	9:14982456-14998385	Blank	LaSote	NOTEST	0.0972713	0.0241949	-2.00731	0	1	1	no
TCONS_00018142	XLOC_008632	CAMK2A	13:13192089-13216885	Blank	LaSote	OK	0.539192	0.133614	-2.01273	-0.944642	0.2449	0.509954	no
TCONS_00002029	XLOC_000650	GAPDH	1:76949286-76956805	Blank	LaSote	NOTEST	0.19294	0.0477475	-2.01466	0	1	1	no
TCONS_00002108	XLOC_000676	FAM131B	1:77560792-77595633	Blank	LaSote	NOTEST	0.217636	0.0472374	-2.20392	0	1	1	no
TCONS_00031340	XLOC_013514	TUBB6	2:97461400-97469405	Blank	LaSote	OK	0.84234	0.1574	-2.41996	-0.678181	0.3491	0.616528	no
TCONS_00021844	XLOC_010187	SFSWAP	15:2779308-2834270	Blank	LaSote	OK	0.390843	0.0692242	-2.49724	-0.456063	0.5329	0.770196	no
TCONS_00045511	XLOC_020022	SPTBN1	3:2696293-2818781	Blank	LaSote	OK	0.642161	0.0832306	-2.94775	-0.894471	0.36205	0.628902	no
TCONS_00016194	XLOC_007741	ENSGALG00000005012	12:5053827-5075239	Blank	LaSote	OK	1.34314	0.162421	-3.04779	-0.928355	0.2665	0.530861	no
TCONS_00003810	XLOC_001186	WBP4	1:165835000-165857583	Blank	LaSote	NOTEST	0.0375156	0.00433615	-3.113	0	1	1	no
TCONS_00017962	XLOC_008575	BRD8	13:10065288-10080081	Blank	LaSote	OK	0.798533	0.0773397	-3.36807	-1.07681	0.1928	0.451557	no
TCONS_00007808	XLOC_002486	MBNL2	1:145335108-145441939	Blank	LaSote	NOTEST	0.0117985	0.000822901	-3.84174	0	1	1	no
TCONS_00046716	XLOC_020368	ENSGALG00000013505	3:49318531-49488810	Blank	LaSote	NOTEST	0.00983827	0.000220601	-5.47889	0	1	1	no
TCONS_00043371	XLOC_019338	PARP1	3:17031350-17061424	Blank	LaSote	NOTEST	0.161538	0.00105673	-7.25612	0	1	1	no
TCONS_00068001	XLOC_031107	TOE1	8:21101066-21183653	Blank	LaSote	OK	0.43192	0.00215442	-7.64732	-0.399623	0.24185	0.507232	no
TCONS_00043268	XLOC_019310	CCT4	3:15346087-15352736	Blank	LaSote	OK	0.834595	0.00376432	-7.79254	-0.260947	0.3441	0.611792	no
TCONS_00020280	XLOC_009465	PKD1	14:6305710-6452644	Blank	LaSote	NOTEST	0.0342207	4.71075e-05	-9.5047	0	1	1	no

## Sheet: Herts33_trans_len vs FoldChange
transcript_id	gene_id	gene	locus	sample_1	sample_2	status	value_1	value_2	log2(fold_change)	test_stat	p_value	q_value	significant	length
TCONS_00000131	XLOC_000051	RBM17	1:3516298-3535529	Blank	Herts	OK	15.7891	18.7492	0.2479	0.793281	0.17205	0.422979	no	1296
TCONS_00000170	XLOC_000060	CELF2	1:5528710-5980527	Blank	Herts	OK	0.52736	0.86896	0.720502	0.345474	0.6129	0.824288	no	1850
TCONS_00000171	XLOC_000060	CELF2	1:5528710-5980527	Blank	Herts	OK	2.57691	2.56086	-0.00901445	-0.00963137	0.9868	0.992294	no	1593
TCONS_00000593	XLOC_000190	PPHLN1	1:29577529-29714435	Blank	Herts	OK	0.78249	2.0839	1.41314	1.14807	0.0644	0.223532	no	3266
TCONS_00000594	XLOC_000190	PPHLN1	1:29577529-29714435	Blank	Herts	OK	6.41817	9.17523	0.515582	1.43127	0.0176	0.0870689	no	3362
TCONS_00000607	XLOC_000195	ARID2	1:30750421-30905653	Blank	Herts	OK	5.25729	6.35772	0.274189	0.73421	0.2013	0.462032	no	15134
TCONS_00000608	XLOC_000195	ARID2	1:30750421-30905653	Blank	Herts	OK	1.39352	1.25868	-0.146821	-0.162685	0.78235	0.912859	no	14259
TCONS_00000720	XLOC_000216	NUP107	1:35250852-35276198	Blank	Herts	OK	11.8427	8.65244	-0.452821	-1.53394	0.0108	0.0596909	no	3054
TCONS_00000726	XLOC_000220	CPSF6	1:35386196-35411271	Blank	Herts	OK	14.4319	9.90916	-0.542426	-1.60482	0.006	0.0375955	yes	2165
TCONS_00000727	XLOC_000220	CPSF6	1:35386196-35411271	Blank	Herts	OK	9.22184	9.1177	-0.0163846	-0.0390998	0.94755	0.975842	no	2143
TCONS_00000728	XLOC_000220	CPSF6	1:35386196-35411271	Blank	Herts	OK	0.469487	0.350969	-0.419742	-0.203565	0.774	0.909077	no	1761
TCONS_00000729	XLOC_000220	CPSF6	1:35386196-35411271	Blank	Herts	NOTEST	0.0234386	0.110578	2.23811	0	1	1	no	2056
TCONS_00000735	XLOC_000223	CCT2	1:35503970-35515953	Blank	Herts	OK	0.418669	0.505573	0.272108	0.0899345	0.91285	0.963595	no	1920
TCONS_00000736	XLOC_000223	CCT2	1:35503970-35515953	Blank	Herts	OK	124.39	149.614	0.26638	1.52469	0.00875	0.0508011	no	1983
TCONS_00000737	XLOC_000223	CCT2	1:35503970-35515953	Blank	Herts	NOTEST	0.0586795	0	#NAME?	0	1	1	no	1629
TCONS_00000812	XLOC_000244	SYT1	1:39108370-39455373	Blank	Herts	OK	0.365797	0.569184	0.637854	0.343684	0.57215	0.797565	no	2566
TCONS_00000816	XLOC_000246	RPS16	1:39750305-39753558	Blank	Herts	OK	481.602	433.688	-0.151183	-0.35297	0.5464	0.780121	no	875
TCONS_00000817	XLOC_000246	RPS16	1:39750305-39753558	Blank	Herts	OK	19.3397	22.7392	0.233618	0.125834	0.8298	0.932826	no	563
TCONS_00000818	XLOC_000246	RPS16	1:39750305-39753558	Blank	Herts	OK	882.324	804.844	-0.132599	-0.205832	0.7191	0.884094	no	528
TCONS_00000819	XLOC_000246	RPS16	1:39750305-39753558	Blank	Herts	OK	301.298	260.867	-0.207878	-0.236419	0.68325	0.865802	no	586
TCONS_00000925	XLOC_000274	SNRPF	1:45665311-45666829	Blank	Herts	OK	175.603	68.9009	-1.34972	-6.64573	5e-05	0.000622191	yes	606
TCONS_00000956	XLOC_000284	SLC25A3	1:46692458-46706498	Blank	Herts	OK	147.007	116.118	-0.34029	-0.181801	0.79365	0.917818	no	369
TCONS_00000958	XLOC_000284	SLC25A3	1:46692458-46706498	Blank	Herts	OK	282.796	224.422	-0.333549	-1.28433	0.0275	0.121793	no	1851
TCONS_00000959	XLOC_000284	SLC25A3	1:46692458-46706498	Blank	Herts	OK	171.535	143.874	-0.253699	-0.484844	0.4077	0.670579	no	1184
TCONS_00000982	XLOC_000294	UTP20	1:47672157-47798006	Blank	Herts	OK	2.20765	5.04077	1.19113	1.00711	0.12005	0.338828	no	8406
TCONS_00001071	XLOC_000335	LUC7L2	1:49084167-49176552	Blank	Herts	OK	35.1035	83.0701	1.24271	4.35754	5e-05	0.000622191	yes	2192
TCONS_00001072	XLOC_000335	LUC7L2	1:49084167-49176552	Blank	Herts	OK	0.385577	2.59259	2.7493	0.896947	0.28475	0.550133	no	1925
TCONS_00001075	XLOC_000337	POLDIP3	1:49207529-49221469	Blank	Herts	OK	29.5859	40.8668	0.46602	2.544	5e-05	0.000622191	yes	3161
TCONS_00001127	XLOC_000356	PHF5A	1:49663356-49669387	Blank	Herts	OK	56.1941	51.1594	-0.135421	-0.672831	0.23785	0.503585	no	988
TCONS_00001282	XLOC_000413	MYH9	1:51785906-51873839	Blank	Herts	OK	36.8666	25.9829	-0.504754	-1.20447	0.03645	0.149846	no	11390
TCONS_00001285	XLOC_000414	RBFOX2	1:51881777-52048476	Blank	Herts	OK	22.756	7.33227	-1.63391	-4.26044	5e-05	0.000622191	yes	9866
TCONS_00001612	XLOC_000521	STRAP	1:63130280-63139430	Blank	Herts	OK	0.502941	0.696539	0.469815	0.23678	0.73665	0.892107	no	1635
TCONS_00001613	XLOC_000521	STRAP	1:63130280-63139430	Blank	Herts	OK	42.878	51.1308	0.253956	1.36127	0.0189	0.091956	no	2025
TCONS_00002027	XLOC_000650	GAPDH	1:76949286-76956805	Blank	Herts	OK	64.1523	35.6865	-0.846121	-0.458969	0.4332	0.692295	no	1091
TCONS_00002028	XLOC_000650	GAPDH	1:76949286-76956805	Blank	Herts	OK	2.20637	1.45951	-0.596191	-0.0762342	0.7256	0.887125	no	1076
TCONS_00002029	XLOC_000650	GAPDH	1:76949286-76956805	Blank	Herts	NOTEST	0.19294	0.160834	-0.262579	0	1	1	no	1179
TCONS_00002030	XLOC_000650	GAPDH	1:76949286-76956805	Blank	Herts	OK	3844.53	2261.13	-0.765762	-4.36038	5e-05	0.000622191	yes	1288
TCONS_00002031	XLOC_000650	GAPDH	1:76949286-76956805	Blank	Herts	OK	3.23932	3.22171	-0.0078648	-0.00146284	0.9955	0.996773	no	1302
TCONS_00002108	XLOC_000676	FAM131B	1:77560792-77595633	Blank	Herts	NOTEST	0.217636	0.0183872	-3.56515	0	1	1	no	4580
TCONS_00002327	XLOC_000756	PCNP	1:85310378-85341344	Blank	Herts	OK	1.97998	0.973565	-1.02414	-0.894291	0.12635	0.349387	no	2109
TCONS_00002774	XLOC_000873	CHAF1B	1:106660120-106680867	Blank	Herts	OK	3.92229	1.29166	-1.60247	-2.58544	0.0002	0.00215877	yes	2624
TCONS_00002798	XLOC_000886	PCP4	1:108143471-108196180	Blank	Herts	OK	0.447038	0.301347	-0.568973	-0.29075	0.60265	0.818024	no	409
TCONS_00003163	XLOC_000978	GEMIN8	1:122783239-122817579	Blank	Herts	OK	1.05117	0.425663	-1.30421	-2.43275	0.0006	0.0055797	yes	8440
TCONS_00003164	XLOC_000978	GEMIN8	1:122783239-122817579	Blank	Herts	OK	2.03227	1.2277	-0.727135	-0.742048	0.22005	0.485715	no	763
TCONS_00003165	XLOC_000978	GEMIN8	1:122783239-122817579	Blank	Herts	OK	0.911447	0.736327	-0.307812	-0.653198	0.2625	0.52681	no	8737
TCONS_00003452	XLOC_001053	C1H2ORF49	1:135215429-135269476	Blank	Herts	OK	5.89677	9.42459	0.676504	2.22729	0.0002	0.00215877	yes	4213
TCONS_00003519	XLOC_001079	TUBGCP3	1:137918760-137969786	Blank	Herts	NOTEST	0.22316	0.33723	0.595658	0	1	1	no	2736
TCONS_00003572	XLOC_001099	ARGLU1	1:141032140-141042349	Blank	Herts	OK	18.3146	9.11851	-1.00612	-1.91662	0.002	0.0153807	yes	1802
TCONS_00003573	XLOC_001099	ARGLU1	1:141032140-141042349	Blank	Herts	OK	50.4125	55.9943	0.151498	0.479945	0.40455	0.667706	no	1438
TCONS_00003574	XLOC_001099	ARGLU1	1:141032140-141042349	Blank	Herts	NOTEST	0.0179431	0.0745091	2.05399	0	1	1	no	1753
TCONS_00003695	XLOC_001143	RBM26	1:153093415-153167243	Blank	Herts	OK	3.74412	4.8445	0.371722	0.694674	0.23125	0.497332	no	5934
TCONS_00003696	XLOC_001143	RBM26	1:153093415-153167243	Blank	Herts	NOTEST	0	0	0	0	1	1	no	6063
TCONS_00003759	XLOC_001162	DIS3	1:156229892-156250669	Blank	Herts	OK	18.2711	18.5257	0.0199592	0.103091	0.85875	0.943836	no	2994
TCONS_00003760	XLOC_001162	DIS3	1:156229892-156250669	Blank	Herts	NOTEST	0.0684156	0.0458361	-0.57784	0	1	1	no	2870
TCONS_00003809	XLOC_001186	WBP4	1:165835000-165857583	Blank	Herts	OK	5.77387	4.44491	-0.377385	-1.34563	0.02715	0.120679	no	5506
TCONS_00003810	XLOC_001186	WBP4	1:165835000-165857583	Blank	Herts	OK	0.0375156	0.416125	3.47146	1.06499	0.44805	0.704689	no	5430
TCONS_00004028	XLOC_001261	HSPH1	1:175014501-175036647	Blank	Herts	OK	12.8187	68.9798	2.42792	11.345	5e-05	0.000622191	yes	3333
TCONS_00004193	XLOC_001309	NPAT	1:180285060-180365548	Blank	Herts	OK	2.32464	3.55541	0.613011	1.14822	0.04355	0.170153	no	4329
TCONS_00004194	XLOC_001309	NPAT	1:180285060-180365548	Blank	Herts	NOTEST	0.13511	0.272022	1.00959	0	1	1	no	4020
TCONS_00004276	XLOC_001346	CWC15	1:185537306-185552138	Blank	Herts	OK	0.289552	0.455379	0.653245	0.250676	0.75765	0.902094	no	1060
TCONS_00004278	XLOC_001346	CWC15	1:185537306-185552138	Blank	Herts	OK	54.6416	43.2901	-0.335962	-1.66016	0.00315	0.0222561	yes	1010
TCONS_00004279	XLOC_001346	CWC15	1:185537306-185552138	Blank	Herts	OK	2.45001	2.50229	0.0304625	0.038224	0.94695	0.975638	no	1585
TCONS_00004422	XLOC_001392	INTS4	1:192954269-192986916	Blank	Herts	OK	8.13116	8.28069	0.0262905	0.104534	0.8593	0.943987	no	3994
TCONS_00004531	XLOC_001428	NUP98	1:194780901-194819497	Blank	Herts	OK	4.78342	12.3555	1.36903	1.70677	0.00625	0.0388411	yes	1242
TCONS_00004661	XLOC_001480	EXOC4	1:1421468-1841500	Blank	Herts	OK	5.58754	3.87925	-0.526437	-2.35372	5e-05	0.000622191	yes	4085
TCONS_00004690	XLOC_001495	KIN	1:4233537-4248355	Blank	Herts	OK	3.70133	6.18918	0.741704	3.0868	5e-05	0.000622191	yes	2266
TCONS_00005071	XLOC_001615	ZCRB1	1:29565647-29577484	Blank	Herts	OK	21.3022	26.0379	0.28961	1.38556	0.01545	0.0787467	no	1320
TCONS_00005072	XLOC_001615	ZCRB1	1:29565647-29577484	Blank	Herts	NOTEST	0.234403	0.190322	-0.300547	0	1	1	no	1522
TCONS_00005108	XLOC_001625	SCAF11	1:30750421-30905653	Blank	Herts	OK	4.9429	6.13252	0.311124	0.648026	0.2613	0.525723	no	6769
TCONS_00005109	XLOC_001625	SCAF11	1:30750421-30905653	Blank	Herts	OK	5.74878	9.64524	0.746561	1.42027	0.0153	0.0781858	no	3934
TCONS_00005568	XLOC_001773	XRCC6	1:49591665-49631391	Blank	Herts	OK	7.55039	4.19733	-0.84708	-1.44103	0.01535	0.0783621	no	1869
TCONS_00005607	XLOC_001781	EP300	1:49811390-49871878	Blank	Herts	OK	1.65152	2.70455	0.711593	1.08579	0.06465	0.224156	no	7353
TCONS_00005608	XLOC_001781	EP300	1:49811390-49871878	Blank	Herts	NOTEST	0	0.0155274	inf	0	1	1	no	7242
TCONS_00005668	XLOC_001806	EIF3L	1:51131446-51141068	Blank	Herts	OK	106.41	90.001	-0.241614	-1.35857	0.01745	0.0865385	no	1954
TCONS_00005671	XLOC_001809	H1F0	1:51163991-51164879	Blank	Herts	NOTEST	0.0588235	0.0938659	0.674209	0	1	1	no	888
TCONS_00005759	XLOC_001844	POLR3B	1:53861737-53929245	Blank	Herts	OK	12.2716	10.2277	-0.262841	-1.32768	0.0196	0.0945206	no	3857
TCONS_00005806	XLOC_001856	HSP90B1	1:54759458-54769305	Blank	Herts	OK	127.122	464.35	1.869	11.0179	5e-05	0.000622191	yes	2732
TCONS_00005843	XLOC_001868	TRIM24	1:56434596-56516543	Blank	Herts	OK	3.8924	5.39177	0.470098	1.55269	0.00955	0.05441	no	4449
TCONS_00005845	XLOC_001868	TRIM24	1:56434596-56516543	Blank	Herts	OK	0.773416	1.46585	0.922419	0.83379	0.1498	0.388577	no	1234
TCONS_00006187	XLOC_001983	ZC3HAV1	1:71466614-71492240	Blank	Herts	NOTEST	0	0	0	0	1	1	no	3846
TCONS_00006189	XLOC_001983	ZC3HAV1	1:71466614-71492240	Blank	Herts	OK	1.71896	2.05015	0.254196	0.461091	0.38765	0.65269	no	3832
TCONS_00006361	XLOC_002032	KPNA1	1:76807146-76860034	Blank	Herts	OK	12.7631	21.2863	0.737946	3.99164	5e-05	0.000622191	yes	6084
TCONS_00006417	XLOC_002048	PHB2	1:77348874-77354569	Blank	Herts	OK	0.168862	0.46075	1.44814	0.27389	0.69735	0.873069	no	1273
TCONS_00006419	XLOC_002048	PHB2	1:77348874-77354569	Blank	Herts	OK	133.964	109.607	-0.289505	-1.13449	0.0455	0.175434	no	1471
TCONS_00006763	XLOC_002144	KIAA1524	1:87567752-87602011	Blank	Herts	OK	15.5441	9.8098	-0.664071	-3.01367	5e-05	0.000622191	yes	4148
TCONS_00006960	XLOC_002216	CCT8	1:104009936-104020977	Blank	Herts	OK	2.41278	2.55759	0.0840884	0.0462603	0.93745	0.972869	no	1916
TCONS_00006962	XLOC_002216	CCT8	1:104009936-104020977	Blank	Herts	NOTEST	0	0.0591653	inf	0	1	1	no	2076
TCONS_00006963	XLOC_002216	CCT8	1:104009936-104020977	Blank	Herts	OK	167.643	207.314	0.306424	1.5227	0.00815	0.0480228	yes	1867
TCONS_00007000	XLOC_002223	SCAF4	1:104660434-104705373	Blank	Herts	OK	3.71193	7.6366	1.04076	2.76796	5e-05	0.000622191	yes	4574
TCONS_00007001	XLOC_002223	SCAF4	1:104660434-104705373	Blank	Herts	OK	0.392053	0.540358	0.462867	0.264336	0.6447	0.843757	no	3327
TCONS_00007002	XLOC_002223	SCAF4	1:104660434-104705373	Blank	Herts	OK	0.22221	0.623811	1.48919	0.835867	0.19135	0.449557	no	3243
TCONS_00007163	XLOC_002273	U2AF1	1:109739112-109754964	Blank	Herts	OK	0.470427	0.657627	0.4833	0.335926	0.5609	0.789603	no	3599
TCONS_00007164	XLOC_002273	U2AF1	1:109739112-109754964	Blank	Herts	OK	0.666555	2.10842	1.66136	1.66603	0.0152	0.0778123	no	3539
TCONS_00007165	XLOC_002273	U2AF1	1:109739112-109754964	Blank	Herts	OK	4.3363	6.22773	0.522241	1.14809	0.04905	0.185008	no	3469
TCONS_00007166	XLOC_002273	U2AF1	1:109739112-109754964	Blank	Herts	OK	19.3359	18.5196	-0.062223	-0.278449	0.63025	0.835175	no	3469
TCONS_00007209	XLOC_002291	DDX3X	1:112021559-112038987	Blank	Herts	OK	131.965	185.967	0.49489	2.93025	5e-05	0.000622191	yes	4511
TCONS_00007286	XLOC_002324	EIF2S3	1:118225011-118238163	Blank	Herts	OK	264.099	294.757	0.158449	0.927685	0.1047	0.310911	no	1924
TCONS_00007330	XLOC_002335	CDKL5	1:120513092-120638950	Blank	Herts	OK	0.382787	0.178414	-1.10131	-0.563983	0.3125	0.579886	no	10205
TCONS_00007336	XLOC_002335	CDKL5	1:120513092-120638950	Blank	Herts	OK	0.856006	0.373734	-1.19561	-1.03716	0.09735	0.296424	no	2974
TCONS_00007373	XLOC_002344	ZRSR2	1:121850196-121904959	Blank	Herts	OK	8.13428	11.3936	0.486135	0.996603	0.0845	0.269542	no	1762
TCONS_00007492	XLOC_002377	AKAP17A	1:129080715-129091377	Blank	Herts	OK	5.21335	7.15936	0.457621	1.89926	0.00105	0.00894357	yes	5908
TCONS_00007807	XLOC_002486	MBNL2	1:145335108-145441939	Blank	Herts	NOTEST	0	0.00509431	inf	0	1	1	no	4444
TCONS_00007808	XLOC_002486	MBNL2	1:145335108-145441939	Blank	Herts	NOTEST	0.0117985	0	#NAME?	0	1	1	no	4480
TCONS_00007809	XLOC_002486	MBNL2	1:145335108-145441939	Blank	Herts	NOTEST	0.0368715	0.0460898	0.321941	0	1	1	no	4274
TCONS_00007810	XLOC_002486	MBNL2	1:145335108-145441939	Blank	Herts	NOTEST	0.0205945	0	#NAME?	0	1	1	no	3961
TCONS_00007811	XLOC_002486	MBNL2	1:145335108-145441939	Blank	Herts	NOTEST	0.0503039	0.0820367	0.705599	0	1	1	no	876
TCONS_00007970	XLOC_002542	TDRD3	1:162193516-162295112	Blank	Herts	OK	15.4787	18.3424	0.244894	1.03908	0.0715	0.240194	no	2586
TCONS_00008115	XLOC_002591	INTS6	1:170079453-170140361	Blank	Herts	OK	8.63159	14.7688	0.774859	2.21801	0.0002	0.00215877	yes	2667
TCONS_00008116	XLOC_002591	INTS6	1:170079453-170140361	Blank	Herts	NOTEST	0	0.213685	inf	0	1	1	no	2847
TCONS_00008117	XLOC_002591	INTS6	1:170079453-170140361	Blank	Herts	NOTEST	0	0	0	0	1	1	no	477
TCONS_00008193	XLOC_002621	RFC3	1:173885833-173900077	Blank	Herts	OK	11.3039	10.0474	-0.169998	-0.70101	0.22525	0.491385	no	2957
TCONS_00008329	XLOC_002665	SAP18	1:178642159-178645025	Blank	Herts	OK	189.14	107.481	-0.81538	-4.2337	5e-05	0.000622191	yes	1163
TCONS_00008330	XLOC_002665	SAP18	1:178642159-178645025	Blank	Herts	OK	6.10275	7.98578	0.387973	0.477579	0.40515	0.668205	no	1313
TCONS_00008331	XLOC_002665	SAP18	1:178642159-178645025	Blank	Herts	OK	1.11647	0.483969	-1.20596	-0.353768	0.67355	0.860509	no	696
TCONS_00011957	XLOC_005883	PPIB	10:1233260-1234535	Blank	Herts	OK	1321.09	1458.58	0.142838	0.859718	0.1423	0.376295	no	834
TCONS_00011958	XLOC_005883	PPIB	10:1233260-1234535	Blank	Herts	OK	0	1.78102	inf	#NAME?	0.2201	0.485782	no	558
TCONS_00012034	XLOC_005906	ACTG1	10:2445977-2448023	Blank	Herts	OK	10.8443	5.23266	-1.05132	-0.842937	0.16015	0.404632	no	998
TCONS_00012036	XLOC_005906	ACTG1	10:2445977-2448023	Blank	Herts	OK	162.437	73.6659	-1.14082	-6.09366	5e-05	0.000622191	yes	1615
TCONS_00012037	XLOC_005906	ACTG1	10:2445977-2448023	Blank	Herts	NOTEST	0	0.133566	inf	0	1	1	no	1140
TCONS_00012165	XLOC_005941	ANXA2	10:4984647-5044352	Blank	Herts	NOTEST	0.126448	0	#NAME?	0	1	1	no	1571
TCONS_00012166	XLOC_005941	ANXA2	10:4984647-5044352	Blank	Herts	OK	0.466776	0.0619016	-2.91468	-0.253852	0.31925	0.586546	no	1893
TCONS_00012167	XLOC_005941	ANXA2	10:4984647-5044352	Blank	Herts	OK	10.1185	9.22936	-0.132693	-0.0906546	0.8751	0.949514	no	1500
TCONS_00012169	XLOC_005941	ANXA2	10:4984647-5044352	Blank	Herts	OK	6.28872	5.68289	-0.146143	-0.050916	0.93385	0.971567	no	799
TCONS_00012170	XLOC_005941	ANXA2	10:4984647-5044352	Blank	Herts	NOTEST	0.0789777	0.354698	2.16707	0	1	1	no	1537
TCONS_00012171	XLOC_005941	ANXA2	10:4984647-5044352	Blank	Herts	OK	0	10.7006	inf	#NAME?	0.18395	0.439652	no	1635
TCONS_00012229	XLOC_005961	SLTM	10:6760759-6915022	Blank	Herts	OK	12.1454	19.2532	0.664693	1.50565	0.01005	0.0565473	no	3111
TCONS_00012787	XLOC_006113	KIF23	10:19360261-19378165	Blank	Herts	NOTEST	0.000300593	0	#NAME?	0	1	1	no	3421
TCONS_00012789	XLOC_006113	KIF23	10:19360261-19378165	Blank	Herts	NOTEST	0.000446748	0	#NAME?	0	1	1	no	2253
TCONS_00012790	XLOC_006113	KIF23	10:19360261-19378165	Blank	Herts	NOTEST	0.0255517	0.22265	3.12328	0	1	1	no	2211
TCONS_00012832	XLOC_006128	MFAP1	10:20127188-20158639	Blank	Herts	OK	0.601932	0.638549	0.0851966	0.0421064	0.94315	0.974693	no	1427
TCONS_00012834	XLOC_006128	MFAP1	10:20127188-20158639	Blank	Herts	OK	17.7774	17.6185	-0.012954	-0.0483421	0.9324	0.970993	no	1942
TCONS_00012835	XLOC_006128	MFAP1	10:20127188-20158639	Blank	Herts	NOTEST	0	0	0	0	1	1	no	1320
TCONS_00012846	XLOC_006131	TP53BP1	10:20280408-20327206	Blank	Herts	OK	0.505453	0.768566	0.604591	0.482761	0.40375	0.66702	no	5943
TCONS_00013139	XLOC_006215	TJP1	10:5937106-6117896	Blank	Herts	NOTEST	1.64536e-05	0.000110887	2.75261	0	1	1	no	31812
TCONS_00013141	XLOC_006215	TJP1	10:5937106-6117896	Blank	Herts	OK	1.99025	2.4462	0.297597	0.368623	0.5266	0.765621	no	5733
TCONS_00013142	XLOC_006215	TJP1	10:5937106-6117896	Blank	Herts	NOTEST	0.330252	0.11038	-1.58108	0	1	1	no	5160
TCONS_00013143	XLOC_006215	TJP1	10:5937106-6117896	Blank	Herts	OK	9.51241	5.08384	-0.903894	-2.55591	5e-05	0.000622191	yes	5481
TCONS_00013369	XLOC_006280	FANCI	10:12944629-12975509	Blank	Herts	OK	4.08883	1.96569	-1.05665	-2.63054	0.0001	0.00116911	yes	4020
TCONS_00013662	XLOC_006364	PDIA3	10:20161519-20170430	Blank	Herts	OK	298.112	371.292	0.316698	1.86224	0.0014	0.0114007	yes	1878
TCONS_00013663	XLOC_006365	CKMT1A	10:20173862-20181914	Blank	Herts	NOTEST	0.193696	0.194357	0.00491119	0	1	1	no	1923
TCONS_00014094	XLOC_006776	CSNK2A2	11:444410-472709	Blank	Herts	OK	11.8978	12.4608	0.0667033	0.199906	0.72715	0.887929	no	1985
TCONS_00014189	XLOC_006801	PSKH1	11:1009092-1032309	Blank	Herts	OK	0.528953	0.269334	-0.973745	-0.700675	0.21935	0.485009	no	3097
TCONS_00014307	XLOC_006843	ESRP2	11:3355546-3399137	Blank	Herts	NOTEST	0.071913	0.23547	1.71122	0	1	1	no	3685
TCONS_00014469	XLOC_006897	GPATCH1	11:10156072-10276444	Blank	Herts	OK	5.36573	10.4337	0.95941	3.09622	5e-05	0.000622191	yes	2706
TCONS_00014719	XLOC_006969	CDK10	11:19004701-19008792	Blank	Herts	OK	4.08336	2.59696	-0.652936	-2.13861	0.0005	0.00477298	yes	1657
TCONS_00014797	XLOC_006988	AP1G1	11:19972950-20036521	Blank	Herts	OK	32.867	35.158	0.0972112	0.338212	0.55915	0.788401	no	3639
TCONS_00014809	XLOC_006993	KARS	11:20106177-20141797	Blank	Herts	OK	52.7662	52.7216	-0.00121884	-0.00360261	0.99565	0.996841	no	1880
TCONS_00014866	XLOC_007011	POLR2C	11:602387-613988	Blank	Herts	OK	34.4994	29.835	-0.209565	-0.835626	0.14645	0.383336	no	1551
TCONS_00014867	XLOC_007011	POLR2C	11:602387-613988	Blank	Herts	OK	0.481191	0.231836	-1.05351	-0.360303	0.6878	0.868187	no	1111
TCONS_00014868	XLOC_007011	POLR2C	11:602387-613988	Blank	Herts	OK	0.433645	0.00104133	-8.70194	-0.1606	0.29235	0.558487	no	1132
TCONS_00014877	XLOC_007016	FAM192A	11:753861-764046	Blank	Herts	OK	55.1115	42.1001	-0.38853	-2.04044	0.0002	0.00215877	yes	1421
TCONS_00015009	XLOC_007057	NUP93	11:2106863-2177688	Blank	Herts	NOTEST	0.000947395	0.000533803	-0.827659	0	1	1	no	2612
TCONS_00015010	XLOC_007057	NUP93	11:2106863-2177688	Blank	Herts	NOTEST	0.193544	0	#NAME?	0	1	1	no	2409
TCONS_00015471	XLOC_007194	PSMD7	11:19316581-19322233	Blank	Herts	OK	18.2187	15.5869	-0.22509	-0.514395	0.37525	0.641322	no	949
TCONS_00015481	XLOC_007198	DHX38	11:19949491-19959954	Blank	Herts	OK	19.4554	22.8611	0.232725	1.24181	0.02735	0.121319	no	4140
TCONS_00016002	XLOC_007677	GNL3	12:640216-885888	Blank	Herts	OK	37.9888	44.1733	0.2176	0.501171	0.3845	0.649793	no	1962
TCONS_00016005	XLOC_007677	GNL3	12:640216-885888	Blank	Herts	OK	3.90247	6.2994	0.690828	0.339709	0.6232	0.830885	no	1140
TCONS_00016103	XLOC_007713	RBM5	12:3142545-3157760	Blank	Herts	NOTEST	0.0223905	0	#NAME?	0	1	1	no	3302
TCONS_00016104	XLOC_007713	RBM5	12:3142545-3157760	Blank	Herts	OK	10.8446	23.9144	1.1409	3.48909	5e-05	0.000622191	yes	3301
TCONS_00016106	XLOC_007713	RBM5	12:3142545-3157760	Blank	Herts	OK	16.5331	23.3389	0.497379	0.964674	0.0994	0.30051	no	1421
TCONS_00016109	XLOC_007713	RBM5	12:3142545-3157760	Blank	Herts	NOTEST	0.00448552	0.0686787	3.93652	0	1	1	no	1580
TCONS_00016153	XLOC_007726	IARS	12:3502909-4002116	Blank	Herts	OK	15.8674	11.4129	-0.475407	-0.925335	0.10345	0.308459	no	3846
TCONS_00016154	XLOC_007726	IARS	12:3502909-4002116	Blank	Herts	OK	26.2645	33.4268	0.347892	1.02167	0.07495	0.248191	no	3961
TCONS_00016288	XLOC_007772	FLNB	12:8851040-8932014	Blank	Herts	NOTEST	0	0	0	0	1	1	no	9263
TCONS_00016294	XLOC_007772	FLNB	12:8851040-8932014	Blank	Herts	OK	2.1104	0.982704	-1.10268	-0.456371	0.49585	0.743068	no	7959
TCONS_00016349	XLOC_007786	RUVBL1	12:9384813-9537077	Blank	Herts	OK	29.6831	25.9734	-0.192604	-0.882872	0.12645	0.349568	no	1859
TCONS_00016378	XLOC_007796	LSM3	12:10810470-10812744	Blank	Herts	OK	53.4341	28.7988	-0.89175	-3.8926	5e-05	0.000622191	yes	638
TCONS_00016417	XLOC_007808	ARPC4	12:11506588-11508357	Blank	Herts	OK	149.25	99.9309	-0.57873	-2.99698	5e-05	0.000622191	yes	771
TCONS_00016459	XLOC_007819	IMPDH2	12:11655847-11667410	Blank	Herts	OK	82.4648	59.143	-0.479572	-2.36499	0.0001	0.00116911	yes	1849
TCONS_00016462	XLOC_007819	IMPDH2	12:11655847-11667410	Blank	Herts	OK	10.4134	6.52054	-0.675379	-0.92818	0.10895	0.318859	no	1873
TCONS_00016463	XLOC_007819	IMPDH2	12:11655847-11667410	Blank	Herts	OK	0.429108	0.423728	-0.0182017	-0.00737927	0.965	0.982797	no	1760
TCONS_00016588	XLOC_007861	BHLHE40	12:18624948-18629296	Blank	Herts	NOTEST	0.288397	0	#NAME?	0	1	1	no	2656
TCONS_00016589	XLOC_007861	BHLHE40	12:18624948-18629296	Blank	Herts	OK	85.2597	43.068	-0.985247	-5.35484	5e-05	0.000622191	yes	2764
TCONS_00016649	XLOC_007883	PBRM1	12:640216-885888	Blank	Herts	OK	1.45299	1.62274	0.159402	0.118465	0.83575	0.935516	no	5185
TCONS_00016650	XLOC_007883	PBRM1	12:640216-885888	Blank	Herts	OK	1.30667	3.15311	1.27088	0.963214	0.1128	0.325713	no	4698
TCONS_00016651	XLOC_007883	PBRM1	12:640216-885888	Blank	Herts	NOTEST	0	0	0	0	1	1	no	4947
TCONS_00016885	XLOC_007965	NUP210	12:5621535-5682682	Blank	Herts	OK	1.06237	0.600535	-0.822969	-1.83725	0.00885	0.051264	no	7877
TCONS_00016905	XLOC_007971	FAM120A	12:6388845-6441619	Blank	Herts	OK	26.6652	22.0713	-0.272789	-1.1152	0.0548	0.199792	no	5562
TCONS_00016906	XLOC_007971	FAM120A	12:6388845-6441619	Blank	Herts	OK	0.222669	0.412237	0.888577	0.283843	0.73635	0.891993	no	3845
TCONS_00016939	XLOC_007979	TKT	12:6932766-6979927	Blank	Herts	NOTEST	0	0.125055	inf	0	1	1	no	1270
TCONS_00016940	XLOC_007979	TKT	12:6932766-6979927	Blank	Herts	OK	85.7392	68.5783	-0.322202	-1.36433	0.0187	0.0912059	no	2140
TCONS_00017036	XLOC_008010	MCM2	12:9749557-9760977	Blank	Herts	OK	20.0544	4.74427	-2.07966	-9.82744	5e-05	0.000622191	yes	3724
TCONS_00017142	XLOC_008049	THOC7	12:13539366-13636593	Blank	Herts	OK	46.7409	33.4448	-0.482903	-2.10177	0.0002	0.00215877	yes	1316
TCONS_00017143	XLOC_008049	THOC7	12:13539366-13636593	Blank	Herts	OK	1.65505	0.814403	-1.02306	-0.584794	0.41425	0.676348	no	1082
TCONS_00017277	XLOC_008082	SEC13	12:19461491-19512399	Blank	Herts	OK	0.802061	0.429118	-0.902337	-0.250647	0.66855	0.857605	no	1710
TCONS_00017278	XLOC_008082	SEC13	12:19461491-19512399	Blank	Herts	NOTEST	0.00477477	0.156806	5.03741	0	1	1	no	1565
TCONS_00017280	XLOC_008082	SEC13	12:19461491-19512399	Blank	Herts	OK	117.504	86.3221	-0.444907	-1.6302	0.0048	0.031455	yes	1756
TCONS_00017883	XLOC_008548	SLU7	13:7818157-7832434	Blank	Herts	OK	0.458116	0.709299	0.630682	0.405184	0.49825	0.744734	no	2016
TCONS_00017885	XLOC_008548	SLU7	13:7818157-7832434	Blank	Herts	OK	0.612147	3.49704	2.51418	3.09812	5e-05	0.000622191	yes	2627
TCONS_00017962	XLOC_008575	BRD8	13:10065288-10080081	Blank	Herts	OK	0.798533	1.08599	0.443585	0.296386	0.61325	0.824493	no	3191
TCONS_00017969	XLOC_008575	BRD8	13:10065288-10080081	Blank	Herts	OK	0.0946849	0.880514	3.21714	1.06562	0.24225	0.507623	no	2700
TCONS_00017970	XLOC_008575	BRD8	13:10065288-10080081	Blank	Herts	OK	0.870751	0.281526	-1.62899	-0.99008	0.13765	0.36873	no	2640
TCONS_00018036	XLOC_008592	THOC3	13:10431192-10453289	Blank	Herts	OK	19.6087	12.2069	-0.683792	-2.72997	5e-05	0.000622191	yes	1695
TCONS_00018037	XLOC_008592	THOC3	13:10431192-10453289	Blank	Herts	NOTEST	0.00465557	0	#NAME?	0	1	1	no	2975
TCONS_00018129	XLOC_008628	RBM22	13:13077784-13089787	Blank	Herts	NOTEST	0	0	0	0	1	1	no	1350
TCONS_00018141	XLOC_008632	CAMK2A	13:13192089-13216885	Blank	Herts	NOTEST	0.014994	0	#NAME?	0	1	1	no	1714
TCONS_00018142	XLOC_008632	CAMK2A	13:13192089-13216885	Blank	Herts	OK	0.539192	9.45348e-06	-15.7996	-0.0150778	0.2502	0.514991	no	5814
TCONS_00018225	XLOC_008648	CLK4	13:14125144-14134175	Blank	Herts	NOTEST	0	0	0	0	1	1	no	1800
TCONS_00018226	XLOC_008648	CLK4	13:14125144-14134175	Blank	Herts	NOTEST	0.330575	0	#NAME?	0	1	1	no	1442
TCONS_00018249	XLOC_008655	HNRNPA0	13:14463617-14904935	Blank	Herts	OK	36.6398	24.8825	-0.55828	-2.22897	5e-05	0.000622191	yes	2994
TCONS_00018348	XLOC_008693	HSPA4	13:17237095-17254350	Blank	Herts	OK	16.444	7.05723	-1.22039	-2.35217	0.00285	0.0205382	yes	3616
TCONS_00018377	XLOC_008707	TCERG1	13:17951801-18056326	Blank	Herts	OK	1.94332	4.04603	1.05798	1.91271	0.00125	0.0103656	yes	16228
TCONS_00018417	XLOC_008719	ZMAT2	13:902196-912758	Blank	Herts	OK	58.9673	45.9005	-0.361405	-1.95478	0.0012	0.0100119	yes	1982
TCONS_00018421	XLOC_008721	IK	13:936434-944764	Blank	Herts	OK	32.2371	29.4548	-0.130221	-0.687647	0.23075	0.496873	no	1961
TCONS_00018422	XLOC_008721	IK	13:936434-944764	Blank	Herts	NOTEST	0.0430809	0	#NAME?	0	1	1	no	1797
TCONS_00018474	XLOC_008741	MATR3	13:2443695-2480656	Blank	Herts	OK	45.3857	40.5086	-0.16401	-0.621964	0.2801	0.545176	no	4083
TCONS_00018492	XLOC_008749	NPM1	13:3270867-3282126	Blank	Herts	OK	679.583	457.572	-0.570651	-3.35891	5e-05	0.000622191	yes	1265
TCONS_00018493	XLOC_008749	NPM1	13:3270867-3282126	Blank	Herts	NOTEST	0.0800542	0.20861	1.38176	0	1	1	no	1228
TCONS_00018494	XLOC_008749	NPM1	13:3270867-3282126	Blank	Herts	NOTEST	0.136677	0.335556	1.29578	0	1	1	no	1083
TCONS_00018495	XLOC_008749	NPM1	13:3270867-3282126	Blank	Herts	OK	1.51015	0.700365	-1.10852	-0.256576	0.5424	0.77707	no	1081
TCONS_00018520	XLOC_008758	RARS	13:4736837-4816029	Blank	Herts	OK	53.9433	47.365	-0.187624	-0.593583	0.3021	0.569158	no	1191
TCONS_00018665	XLOC_008805	DDX41	13:10155463-10195239	Blank	Herts	OK	1.11786	0.410653	-1.44474	-0.584606	0.38355	0.648965	no	2542
TCONS_00018681	XLOC_008809	ZNF346	13:10272798-10332758	Blank	Herts	OK	3.37636	1.85142	-0.866834	-1.42056	0.0184	0.0900466	no	3064
TCONS_00018686	XLOC_008809	ZNF346	13:10272798-10332758	Blank	Herts	OK	1.40795	0.824451	-0.77209	-0.666197	0.2447	0.509817	no	2011
TCONS_00018820	XLOC_008854	SQSTM1	13:13463301-13508062	Blank	Herts	OK	0.491844	0.926393	0.913425	0.28678	0.73585	0.891753	no	1306
TCONS_00018823	XLOC_008854	SQSTM1	13:13463301-13508062	Blank	Herts	OK	3.49508	11.3751	1.70248	2.04608	0.0051	0.0330181	yes	1465
TCONS_00018824	XLOC_008854	SQSTM1	13:13463301-13508062	Blank	Herts	OK	0.779945	2.15414	1.46567	0.734807	0.2238	0.489751	no	1530
TCONS_00018825	XLOC_008854	SQSTM1	13:13463301-13508062	Blank	Herts	OK	15.8838	56.2879	1.82526	5.41493	5e-05	0.000622191	yes	1517
TCONS_00018826	XLOC_008854	SQSTM1	13:13463301-13508062	Blank	Herts	OK	8.62257	21.4787	1.31672	2.55402	5e-05	0.000622191	yes	1480
TCONS_00018848	XLOC_008859	HNRNPAB	13:14256637-14311055	Blank	Herts	OK	1.8142	0.672935	-1.43079	-0.551808	0.56675	0.79376	no	1249
TCONS_00018981	XLOC_008894	ZCCHC10	13:17220002-17230129	Blank	Herts	OK	14.0857	26.5013	0.911832	4.4306	5e-05	0.000622191	yes	2094
TCONS_00019424	XLOC_009194	BUD31	14:4384126-4401534	Blank	Herts	OK	3.261	4.0247	0.303566	0.165061	0.78665	0.91486	no	848
TCONS_00019425	XLOC_009194	BUD31	14:4384126-4401534	Blank	Herts	OK	86.4958	65.2158	-0.407408	-1.07392	0.06435	0.223435	no	765
TCONS_00019426	XLOC_009194	BUD31	14:4384126-4401534	Blank	Herts	OK	1.24713	1.00618	-0.309732	-0.107697	0.89245	0.955667	no	858
TCONS_00019427	XLOC_009195	CPSF4	14:4401976-4415839	Blank	Herts	OK	15.1462	7.84717	-0.948711	-2.69424	5e-05	0.000622191	yes	4307
TCONS_00019567	XLOC_009249	RBBP6	14:6809941-6847049	Blank	Herts	OK	0.444297	0.349482	-0.346305	-0.241824	0.66635	0.856539	no	6322
TCONS_00019568	XLOC_009249	RBBP6	14:6809941-6847049	Blank	Herts	OK	1.17212	1.57867	0.429584	0.641079	0.263	0.527342	no	6385
TCONS_00019569	XLOC_009249	RBBP6	14:6809941-6847049	Blank	Herts	NOTEST	0	0	0	0	1	1	no	6424
TCONS_00019746	XLOC_009292	USP7	14:9969651-10034916	Blank	Herts	OK	8.47238	12.3299	0.541319	0.853404	0.1372	0.367964	no	5370
TCONS_00019749	XLOC_009292	USP7	14:9969651-10034916	Blank	Herts	OK	3.426	5.17844	0.595995	0.382022	0.46515	0.718549	no	4679
TCONS_00019966	XLOC_009370	GSPT1	14:117739-143255	Blank	Herts	OK	28.329	27.509	-0.0423789	-0.233636	0.6885	0.868447	no	3693
TCONS_00019994	XLOC_009381	USP42	14:939873-976442	Blank	Herts	OK	1.10334	0.977349	-0.174931	-0.215349	0.71245	0.880467	no	3836
TCONS_00020081	XLOC_009403	INTS1	14:2565487-2592784	Blank	Herts	NOTEST	0	0	0	0	1	1	no	6591
TCONS_00020148	XLOC_009423	ACTB	14:4191290-4195531	Blank	Herts	OK	1173.04	259.292	-2.1776	-11.9977	5e-05	0.000622191	yes	1822
TCONS_00020149	XLOC_009423	ACTB	14:4191290-4195531	Blank	Herts	OK	1.53291	0.25152	-2.60753	-0.482243	0.41385	0.676059	no	1741
TCONS_00020150	XLOC_009423	ACTB	14:4191290-4195531	Blank	Herts	OK	0.734457	0.357955	-1.0369	-0.164673	0.59605	0.814147	no	1726
TCONS_00020151	XLOC_009423	ACTB	14:4191290-4195531	Blank	Herts	OK	16.6466	4.55438	-1.8699	-1.07199	0.0792	0.257737	no	1536
TCONS_00020152	XLOC_009423	ACTB	14:4191290-4195531	Blank	Herts	OK	146.5	45.3117	-1.69295	-2.08399	0.00105	0.00894357	yes	1136
TCONS_00020251	XLOC_009453	CHTF18	14:6003771-6016998	Blank	Herts	OK	12.6836	3.27371	-1.95396	-6.36865	5e-05	0.000622191	yes	3052
TCONS_00020280	XLOC_009465	PKD1	14:6305710-6452644	Blank	Herts	NOTEST	0.0342207	0.000163269	-7.71148	0	1	1	no	19925
TCONS_00020283	XLOC_009465	PKD1	14:6305710-6452644	Blank	Herts	OK	4.97872	8.56714	0.783039	3.50654	5e-05	0.000622191	yes	20120
TCONS_00020362	XLOC_009493	RPS15A	14:8354567-8360819	Blank	Herts	OK	2.29562	3.85443	0.747635	0.456413	0.4192	0.680695	no	3049
TCONS_00020363	XLOC_009493	RPS15A	14:8354567-8360819	Blank	Herts	OK	305.925	327.566	0.0986096	0.575756	0.31915	0.586443	no	1938
TCONS_00020588	XLOC_009564	RNPS1	14:13857729-13867810	Blank	Herts	OK	6.49854	9.37963	0.529417	0.717124	0.2096	0.472971	no	1867
TCONS_00020591	XLOC_009564	RNPS1	14:13857729-13867810	Blank	Herts	OK	35.3195	44.4591	0.332016	1.27794	0.02335	0.107787	no	1777
TCONS_00021127	XLOC_009976	PGAM5	15:1325903-1474432	Blank	Herts	OK	0.594188	0.380417	-0.643335	-0.100006	0.7455	0.896421	no	864
TCONS_00021271	XLOC_010013	ANAPC7	15:5327209-5387030	Blank	Herts	OK	10.7428	13.6019	0.340448	0.306772	0.5845	0.806311	no	1626
TCONS_00021277	XLOC_010016	RNF34	15:5506176-5616355	Blank	Herts	OK	11.8842	20.1547	0.762075	2.05774	0.00055	0.00518463	yes	2282
TCONS_00021454	XLOC_010077	SMARCB1	15:8043150-8053132	Blank	Herts	OK	23.1163	16.667	-0.471917	-2.25402	5e-05	0.000622191	yes	1589
TCONS_00021633	XLOC_010134	SF3A1	15:10885753-10899245	Blank	Herts	NOTEST	0	0	0	0	1	1	no	3121
TCONS_00021634	XLOC_010134	SF3A1	15:10885753-10899245	Blank	Herts	OK	16.0364	16.7764	0.0650816	0.33376	0.55185	0.783872	no	3118
TCONS_00021635	XLOC_010134	SF3A1	15:10885753-10899245	Blank	Herts	NOTEST	0	0	0	0	1	1	no	3103
TCONS_00021656	XLOC_010141	ZMAT5	15:11094807-11107741	Blank	Herts	OK	38.5309	39.6239	0.0403564	0.174887	0.76555	0.905372	no	730
TCONS_00021658	XLOC_010141	ZMAT5	15:11094807-11107741	Blank	Herts	OK	1.24735	0.939286	-0.409234	-0.319119	0.57075	0.796623	no	1198
TCONS_00021663	XLOC_010144	THOC5	15:11176330-11187889	Blank	Herts	NOTEST	0	0	0	0	1	1	no	2246
TCONS_00021842	XLOC_010187	SFSWAP	15:2779308-2834270	Blank	Herts	OK	5.64287	8.51106	0.592909	1.65484	0.00425	0.0284891	yes	5398
TCONS_00021844	XLOC_010187	SFSWAP	15:2779308-2834270	Blank	Herts	OK	0.390843	0.520261	0.412646	0.0984581	0.8802	0.951343	no	1599
TCONS_00021853	XLOC_010190	RAN	15:2926590-3345753	Blank	Herts	OK	2.30218	1.36895	-0.749937	-0.315347	0.74795	0.897438	no	1890
TCONS_00021854	XLOC_010190	RAN	15:2926590-3345753	Blank	Herts	OK	2.79977	1.59507	-0.811686	-0.379849	0.70075	0.874799	no	1992
TCONS_00021855	XLOC_010190	RAN	15:2926590-3345753	Blank	Herts	OK	0.831148	0.860792	0.050558	0.0151543	0.97515	0.986891	no	2054
TCONS_00021856	XLOC_010190	RAN	15:2926590-3345753	Blank	Herts	OK	264.371	170.392	-0.633702	-2.94462	5e-05	0.000622191	yes	2058
TCONS_00021898	XLOC_010209	SNRNP35	15:5023907-5025606	Blank	Herts	OK	5.23188	5.52908	0.0797103	0.298771	0.5987	0.815775	no	1403
TCONS_00021925	XLOC_010218	ANAPC5	15:5492610-5504275	Blank	Herts	OK	10.2368	8.32768	-0.297775	-1.30335	0.02395	0.109892	no	2413
TCONS_00021929	XLOC_010218	ANAPC5	15:5492610-5504275	Blank	Herts	NOTEST	0	0	0	0	1	1	no	1995
TCONS_00021996	XLOC_010234	PPP1CC	15:6039565-6054773	Blank	Herts	OK	18.5307	38.8131	1.06663	1.69682	0.00695	0.0423139	yes	2072
TCONS_00021997	XLOC_010234	PPP1CC	15:6039565-6054773	Blank	Herts	OK	38.429	67.903	0.821279	2.47077	5e-05	0.000622191	yes	2258
TCONS_00022039	XLOC_010248	SART3	15:6557147-6579410	Blank	Herts	OK	4.62762	7.83608	0.759862	1.44857	0.01375	0.0720175	no	2634
TCONS_00022040	XLOC_010248	SART3	15:6557147-6579410	Blank	Herts	NOTEST	0	0	0	0	1	1	no	2358
TCONS_00022041	XLOC_010248	SART3	15:6557147-6579410	Blank	Herts	NOTEST	0.00546817	0.121308	4.47147	0	1	1	no	2733
TCONS_00022164	XLOC_010293	SNRPD3	15:8475473-8479102	Blank	Herts	OK	76.58	62.8274	-0.285573	-1.56063	0.0074	0.0444692	yes	1727
TCONS_00022359	XLOC_010359	NEFH	15:11189255-11194040	Blank	Herts	NOTEST	0.00864761	0.00516157	-0.744492	0	1	1	no	2905
TCONS_00022366	XLOC_010360	EWSR1	15:11209564-11239338	Blank	Herts	NOTEST	0	0	0	0	1	1	no	3404
TCONS_00022367	XLOC_010360	EWSR1	15:11209564-11239338	Blank	Herts	NOTEST	0	0	0	0	1	1	no	3389
TCONS_00022368	XLOC_010360	EWSR1	15:11209564-11239338	Blank	Herts	OK	12.1695	10.0028	-0.28286	-0.746274	0.20015	0.460595	no	3263
TCONS_00022628	XLOC_010548	GNB2L1	16:153730-157612	Blank	Herts	OK	7.64503	14.0516	0.878142	0.276802	0.74325	0.895144	no	587
TCONS_00022629	XLOC_010548	GNB2L1	16:153730-157612	Blank	Herts	OK	3.5248	4.68133	0.409376	0.15429	0.8606	0.944441	no	1054
TCONS_00022630	XLOC_010548	GNB2L1	16:153730-157612	Blank	Herts	OK	889.577	902.809	0.0213019	0.124492	0.82875	0.932453	no	1128
TCONS_00022632	XLOC_010548	GNB2L1	16:153730-157612	Blank	Herts	OK	21.503	14.0422	-0.614769	-0.105409	0.7195	0.884264	no	300
TCONS_00022633	XLOC_010548	GNB2L1	16:153730-157612	Blank	Herts	OK	2.52262	3.41413	0.436595	0.189325	0.8253	0.93104	no	1554
TCONS_00022634	XLOC_010548	GNB2L1	16:153730-157612	Blank	Herts	OK	1.5202	0.350522	-2.11668	-0.356884	0.5177	0.758936	no	1298
TCONS_00022921	XLOC_010659	ANAPC2	17:2278486-2289298	Blank	Herts	OK	2.6281	1.34769	-0.963533	-0.986591	0.10145	0.304523	no	2655
TCONS_00023062	XLOC_010704	GLE1	17:5666314-5675428	Blank	Herts	OK	9.97444	12.8544	0.365951	1.06797	0.0771	0.253053	no	3590
TCONS_00023072	XLOC_010705	SPTAN1	17:5676868-5731222	Blank	Herts	OK	4.07418	3.97347	-0.0361107	-0.0503488	0.9302	0.970248	no	7647
TCONS_00023073	XLOC_010705	SPTAN1	17:5676868-5731222	Blank	Herts	NOTEST	0.0268882	0.00245954	-3.45052	0	1	1	no	7574
TCONS_00023155	XLOC_010726	FUBP3	17:6376545-6414726	Blank	Herts	OK	12.5706	14.0925	0.164871	0.501118	0.3816	0.647163	no	1944
TCONS_00023156	XLOC_010726	FUBP3	17:6376545-6414726	Blank	Herts	NOTEST	0	0	0	0	1	1	no	1617
TCONS_00023159	XLOC_010729	EXOSC2	17:6429082-6433587	Blank	Herts	NOTEST	0	0	0	0	1	1	no	1626
TCONS_00023161	XLOC_010729	EXOSC2	17:6429082-6433587	Blank	Herts	OK	3.69065	1.03218	-1.83818	-1.23966	0.1011	0.303841	no	1624
TCONS_00023162	XLOC_010729	EXOSC2	17:6429082-6433587	Blank	Herts	OK	33.9378	29.4821	-0.203056	-0.949907	0.0987	0.299124	no	1594
TCONS_00023174	XLOC_010733	NUP214	17:6556900-6596664	Blank	Herts	NOTEST	0	0	0	0	1	1	no	6141
TCONS_00023204	XLOC_010743	GTF3C4	17:7069398-7123548	Blank	Herts	OK	2.022	2.00213	-0.0142487	-0.0415214	0.94265	0.97455	no	8990
TCONS_00023211	XLOC_010747	GTF3C5	17:7256051-7303411	Blank	Herts	OK	0.653741	0.749905	0.197989	0.186759	0.7547	0.900685	no	3559
TCONS_00023257	XLOC_010759	WDR5	17:7671885-7685075	Blank	Herts	OK	23.4556	19.9379	-0.234418	-1.21967	0.03515	0.1461	no	3463
TCONS_00023259	XLOC_010759	WDR5	17:7671885-7685075	Blank	Herts	NOTEST	0	0	0	0	1	1	no	846
TCONS_00023884	XLOC_010964	STRBP	17:9383430-9437596	Blank	Herts	OK	0.536696	0.618089	0.203709	0.207472	0.72345	0.886059	no	5639
TCONS_00023886	XLOC_010964	STRBP	17:9383430-9437596	Blank	Herts	NOTEST	0.031856	0.0660902	1.05287	0	1	1	no	5960
TCONS_00023887	XLOC_010964	STRBP	17:9383430-9437596	Blank	Herts	OK	3.7526	4.01305	0.0968075	0.28184	0.62485	0.831897	no	5808
TCONS_00023888	XLOC_010964	STRBP	17:9383430-9437596	Blank	Herts	OK	0.640486	1.68678	1.39703	0.941487	0.16365	0.410213	no	1662
TCONS_00023928	XLOC_010975	HSPA5	17:10076956-10081027	Blank	Herts	OK	41.8806	204.213	2.28572	4.00644	5e-05	0.000622191	yes	2328
TCONS_00024145	XLOC_011123	SRSF2	18:4281298-4287639	Blank	Herts	NOTEST	0.0922704	0.256097	1.47275	0	1	1	no	2854
TCONS_00024146	XLOC_011123	SRSF2	18:4281298-4287639	Blank	Herts	OK	4.34058	6.25576	0.527298	0.287034	0.67535	0.86153	no	2437
TCONS_00024148	XLOC_011123	SRSF2	18:4281298-4287639	Blank	Herts	NOTEST	0	0	0	0	1	1	no	2761
TCONS_00024177	XLOC_011130	UBE2O	18:4419204-4502007	Blank	Herts	OK	7.53435	7.77895	0.046093	0.151639	0.7948	0.918285	no	7570
TCONS_00024205	XLOC_011136	SRP68	18:4578764-4594416	Blank	Herts	OK	15.7578	25.0865	0.670844	3.59286	5e-05	0.000622191	yes	4855
TCONS_00024206	XLOC_011136	SRP68	18:4578764-4594416	Blank	Herts	NOTEST	0.106174	0.208121	0.970994	0	1	1	no	4781
TCONS_00024259	XLOC_011148	FASN	18:4968054-5062966	Blank	Herts	OK	89.123	50.7593	-0.812125	-3.77529	5e-05	0.000622191	yes	10642
TCONS_00024261	XLOC_011148	FASN	18:4968054-5062966	Blank	Herts	NOTEST	0.00967742	0.291086	4.91068	0	1	1	no	4643
TCONS_00024262	XLOC_011148	FASN	18:4968054-5062966	Blank	Herts	OK	0.796951	9.83992	3.62608	1.90103	0.0573	0.206199	no	9343
TCONS_00024339	XLOC_011178	ZNF207	18:6806491-6901584	Blank	Herts	NOTEST	0	0	0	0	1	1	no	1749
TCONS_00024343	XLOC_011178	ZNF207	18:6806491-6901584	Blank	Herts	OK	3.08023	1.29395	-1.25126	-0.501714	0.55135	0.783483	no	1978
TCONS_00024344	XLOC_011178	ZNF207	18:6806491-6901584	Blank	Herts	OK	17.9149	11.4006	-0.652052	-0.76176	0.18305	0.438338	no	1897
TCONS_00024345	XLOC_011178	ZNF207	18:6806491-6901584	Blank	Herts	NOTEST	0.0494251	0.109359	1.14575	0	1	1	no	1627
TCONS_00024346	XLOC_011178	ZNF207	18:6806491-6901584	Blank	Herts	OK	11.4591	10.446	-0.133547	-0.148775	0.79545	0.91859	no	2120
TCONS_00024347	XLOC_011178	ZNF207	18:6806491-6901584	Blank	Herts	OK	27.806	36.4806	0.391736	0.728833	0.2102	0.473875	no	2075
TCONS_00024348	XLOC_011178	ZNF207	18:6806491-6901584	Blank	Herts	OK	1.412	0.576839	-1.2915	-0.374105	0.5555	0.786324	no	1830
TCONS_00024362	XLOC_011184	PSMD12	18:7207509-7215519	Blank	Herts	OK	37.9376	32.9496	-0.203367	-1.07089	0.063	0.220171	no	1644
TCONS_00024363	XLOC_011184	PSMD12	18:7207509-7215519	Blank	Herts	NOTEST	0	0	0	0	1	1	no	1642
TCONS_00024862	XLOC_011325	SAP30BP	18:4803626-4887797	Blank	Herts	OK	11.4355	12.7824	0.160642	0.493479	0.3914	0.656083	no	1905
TCONS_00024920	XLOC_011346	COIL	18:6361983-6381362	Blank	Herts	OK	3.16969	2.14985	-0.560107	-1.14997	0.04465	0.173052	no	2721
TCONS_00024953	XLOC_011356	DDX5	18:6950887-7040554	Blank	Herts	NOTEST	0.234843	0.155204	-0.597529	0	1	1	no	2615
TCONS_00024954	XLOC_011356	DDX5	18:6950887-7040554	Blank	Herts	OK	80.8418	76.6085	-0.0775979	-0.171345	0.767	0.905966	no	2705
TCONS_00024957	XLOC_011356	DDX5	18:6950887-7040554	Blank	Herts	OK	0.423772	0.336207	-0.333939	-0.0468936	0.8627	0.945214	no	2200
TCONS_00024960	XLOC_011357	KPNA2	18:7053033-7058678	Blank	Herts	OK	107.123	89.9869	-0.251483	-1.4231	0.01435	0.0745106	no	2067
TCONS_00024962	XLOC_011357	KPNA2	18:7053033-7058678	Blank	Herts	NOTEST	0.182924	0.15098	-0.276893	0	1	1	no	2098
TCONS_00025126	XLOC_011394	RNF213	18:9582688-9623384	Blank	Herts	NOTEST	0.0264648	1.23563e-05	-11.0646	0	1	1	no	9801
TCONS_00025128	XLOC_011394	RNF213	18:9582688-9623384	Blank	Herts	NOTEST	0.00457754	0.0589044	3.68573	0	1	1	no	9402
TCONS_00025185	XLOC_011413	LUC7L3	18:10204557-10223581	Blank	Herts	NOTEST	0.0419421	0.0776071	0.887792	0	1	1	no	7229
TCONS_00025186	XLOC_011413	LUC7L3	18:10204557-10223581	Blank	Herts	OK	7.38186	7.48494	0.0200056	0.0619405	0.9151	0.96436	no	3257
TCONS_00025488	XLOC_011563	C1QBP	19:3403031-3406149	Blank	Herts	OK	14.6689	14.9153	0.0240347	0.00799665	0.97415	0.98652	no	899
TCONS_00025524	XLOC_011568	CUX1	19:3852572-4079778	Blank	Herts	OK	13.0672	6.01689	-1.11886	-2.24875	0.0009	0.00784991	yes	2548
TCONS_00025552	XLOC_011577	TAF15	19:4320668-4338805	Blank	Herts	OK	27.1905	11.6389	-1.22414	-4.9187	5e-05	0.000622191	yes	1869
TCONS_00025576	XLOC_011592	CCT6A	19:4871787-4878028	Blank	Herts	OK	169.896	234.531	0.465129	2.70525	5e-05	0.000622191	yes	1913
TCONS_00025697	XLOC_011639	NSRP1	19:6186186-6220144	Blank	Herts	OK	0.488051	0.583671	0.258123	0.440459	0.4435	0.700975	no	7503
TCONS_00025783	XLOC_011658	GEMIN4	19:6926266-6933402	Blank	Herts	OK	16.2733	10.4831	-0.634434	-3.23739	5e-05	0.000622191	yes	5008
TCONS_00025828	XLOC_011668	DHX40	19:7270297-7286392	Blank	Herts	OK	7.8209	3.50932	-1.15614	-3.15101	5e-05	0.000622191	yes	2202
TCONS_00025829	XLOC_011669	CLTC	19:7287317-7383766	Blank	Herts	OK	72.6563	77.7936	0.0985634	0.342829	0.54965	0.782249	no	5912
TCONS_00025895	XLOC_011692	SRSF1	19:8728500-8732117	Blank	Herts	OK	173.549	168.366	-0.0437482	-0.253035	0.66255	0.854197	no	2807
TCONS_00026140	XLOC_011772	HSPB1	19:4228609-4230734	Blank	Herts	OK	36.7005	53.921	0.555048	1.78808	0.00225	0.0169374	yes	751
TCONS_00026395	XLOC_011849	NCOR1	19:6466652-6508512	Blank	Herts	NOTEST	0.0295819	0.0928317	1.6499	0	1	1	no	2877
TCONS_00026397	XLOC_011849	NCOR1	19:6466652-6508512	Blank	Herts	OK	1.76577	2.5976	0.556885	1.44517	0.011	0.0605591	no	7323
TCONS_00026398	XLOC_011849	NCOR1	19:6466652-6508512	Blank	Herts	OK	3.60043	4.0136	0.156728	0.568622	0.32045	0.587693	no	7038
TCONS_00026399	XLOC_011849	NCOR1	19:6466652-6508512	Blank	Herts	OK	7.38451	8.2713	0.163612	0.176189	0.76495	0.905163	no	654
TCONS_00026516	XLOC_011886	MSI2	19:8790084-8981433	Blank	Herts	OK	0.531926	1.40093	1.39708	0.196642	0.5574	0.787535	no	300
TCONS_00026652	XLOC_011987	ABCF2	2:126066-143048	Blank	Herts	OK	34.2488	35.0342	0.0327121	0.107652	0.85405	0.942048	no	2404
TCONS_00027327	XLOC_012180	MIOS	2:24802569-24817257	Blank	Herts	OK	2.94283	5.02647	0.77234	0.818078	0.16265	0.408652	no	1410
TCONS_00027448	XLOC_012221	CBX3	2:32252635-32265780	Blank	Herts	OK	33.5289	21.7288	-0.625796	-2.82875	5e-05	0.000622191	yes	3217
TCONS_00027449	XLOC_012221	CBX3	2:32252635-32265780	Blank	Herts	NOTEST	0.053942	0.0838837	0.636981	0	1	1	no	3351
TCONS_00027450	XLOC_012221	CBX3	2:32252635-32265780	Blank	Herts	OK	14.4057	8.53626	-0.754962	-2.07793	0.00035	0.00351323	yes	3148
TCONS_00027451	XLOC_012221	CBX3	2:32252635-32265780	Blank	Herts	OK	5.13429	4.27626	-0.263816	-0.231817	0.6896	0.869031	no	852
TCONS_00027684	XLOC_012296	CTNNB1	2:43600304-43622660	Blank	Herts	OK	94.8149	95.0423	0.00345546	0.010393	0.98425	0.991093	no	3241
TCONS_00027795	XLOC_012333	LSM5	2:48282151-48286922	Blank	Herts	OK	26.5995	13.3552	-0.993993	-3.84277	5e-05	0.000622191	yes	1327
TCONS_00027796	XLOC_012333	LSM5	2:48282151-48286922	Blank	Herts	OK	5.58402	2.40609	-1.21462	-1.37515	0.04585	0.176352	no	1063
TCONS_00027988	XLOC_012403	DEK	2:60524590-60542043	Blank	Herts	OK	28.3215	27.3374	-0.0510199	-0.278226	0.62755	0.833417	no	2929
TCONS_00028212	XLOC_012493	SNRNP48	2:78491435-78497477	Blank	Herts	OK	4.62562	5.83389	0.334811	1.08544	0.06015	0.213082	no	1243
TCONS_00028214	XLOC_012493	SNRNP48	2:78491435-78497477	Blank	Herts	NOTEST	0.0471368	0	#NAME?	0	1	1	no	1139
TCONS_00028234	XLOC_012503	NSUN2	2:80034290-80050765	Blank	Herts	OK	20.5547	29.0131	0.497237	2.64101	5e-05	0.000622191	yes	2662
TCONS_00028336	XLOC_012543	PDCD6	2:89212601-89363873	Blank	Herts	OK	46.6635	109.121	1.22556	2.94913	5e-05	0.000622191	yes	1012
TCONS_00028337	XLOC_012543	PDCD6	2:89212601-89363873	Blank	Herts	OK	0.637367	0.625991	-0.0259831	-0.00480476	0.97835	0.988415	no	790
TCONS_00028338	XLOC_012543	PDCD6	2:89212601-89363873	Blank	Herts	OK	1.20275	3.36358	1.48367	0.73768	0.31295	0.58041	no	1490
TCONS_00028346	XLOC_012547	TEX10	2:89428291-89562986	Blank	Herts	OK	28.5278	21.4093	-0.414136	-1.49067	0.01295	0.0687621	no	3258
TCONS_00028370	XLOC_012558	MBP	2:90782357-90887287	Blank	Herts	OK	0.287595	0.552985	0.9432	0.441511	0.53625	0.772645	no	1180
TCONS_00028371	XLOC_012558	MBP	2:90782357-90887287	Blank	Herts	NOTEST	0.266726	0.286958	0.105486	0	1	1	no	2258
TCONS_00028549	XLOC_012605	THOC1	2:102424357-102444661	Blank	Herts	OK	5.07517	3.11214	-0.705552	-1.16247	0.04575	0.176045	no	1725
TCONS_00028550	XLOC_012605	THOC1	2:102424357-102444661	Blank	Herts	OK	14.7615	8.81952	-0.743065	-2.6786	5e-05	0.000622191	yes	2114
TCONS_00028551	XLOC_012605	THOC1	2:102424357-102444661	Blank	Herts	OK	4.67983	4.20785	-0.153372	-0.271326	0.63185	0.836027	no	2090
TCONS_00028552	XLOC_012605	THOC1	2:102424357-102444661	Blank	Herts	NOTEST	0	0.000118205	inf	0	1	1	no	1691
TCONS_00028946	XLOC_012733	RALYL	2:122750114-123128939	Blank	Herts	NOTEST	0.065249	0.0772767	0.244076	0	1	1	no	1255
TCONS_00028947	XLOC_012733	RALYL	2:122750114-123128939	Blank	Herts	NOTEST	0.00680218	0.244276	5.16637	0	1	1	no	1429
TCONS_00028951	XLOC_012733	RALYL	2:122750114-123128939	Blank	Herts	NOTEST	0.0582955	0.0446112	-0.385978	0	1	1	no	2812
TCONS_00028952	XLOC_012733	RALYL	2:122750114-123128939	Blank	Herts	NOTEST	0.0495402	0.0198608	-1.31868	0	1	1	no	2903
TCONS_00028954	XLOC_012733	RALYL	2:122750114-123128939	Blank	Herts	NOTEST	0.00407519	0.0313363	2.9429	0	1	1	no	1489
TCONS_00028956	XLOC_012733	RALYL	2:122750114-123128939	Blank	Herts	NOTEST	0.00444233	0	#NAME?	0	1	1	no	2283
TCONS_00029294	XLOC_012844	KHDRBS3	2:143191898-143269024	Blank	Herts	NOTEST	0.0550965	0.0833103	0.596535	0	1	1	no	1605
TCONS_00029295	XLOC_012844	KHDRBS3	2:143191898-143269024	Blank	Herts	OK	7.27603	1.42047	-2.35678	-1.4392	0.075	0.248282	no	930
TCONS_00029296	XLOC_012844	KHDRBS3	2:143191898-143269024	Blank	Herts	OK	5.72824	3.84613	-0.574683	-1.02526	0.07735	0.253668	no	2040
TCONS_00029297	XLOC_012844	KHDRBS3	2:143191898-143269024	Blank	Herts	OK	12.7325	11.9312	-0.0937881	-0.301647	0.6001	0.81661	no	1934
TCONS_00029457	XLOC_012911	DHX30	2:585851-745198	Blank	Herts	OK	15.2849	22.8641	0.580978	1.85754	0.0019	0.0147321	yes	5037
TCONS_00029538	XLOC_012940	CCDC12	2:3843129-3876922	Blank	Herts	NOTEST	0.035198	0.043554	0.307311	0	1	1	no	1489
TCONS_00029866	XLOC_013043	VIM	2:19823099-19830837	Blank	Herts	OK	1389.41	692.164	-1.00528	-4.21628	5e-05	0.000622191	yes	2064
TCONS_00029867	XLOC_013043	VIM	2:19823099-19830837	Blank	Herts	OK	323.918	197.566	-0.713289	-0.52846	0.4263	0.686566	no	952
TCONS_00029868	XLOC_013043	VIM	2:19823099-19830837	Blank	Herts	OK	2.67306	1.48314	-0.849837	-0.187463	0.616	0.826415	no	1474
TCONS_00030084	XLOC_013119	IGF2BP3	2:31211303-31319341	Blank	Herts	OK	17.74	21.7906	0.296697	1.44988	0.0117	0.0635539	no	4550
TCONS_00030087	XLOC_013119	IGF2BP3	2:31211303-31319341	Blank	Herts	OK	0.623389	0.402716	-0.630371	-0.402783	0.4913	0.739326	no	3806
TCONS_00030094	XLOC_013120	TRA2A	2:31337781-31361568	Blank	Herts	OK	54.5567	46.447	-0.232171	-0.831115	0.14575	0.382155	no	1978
TCONS_00030096	XLOC_013120	TRA2A	2:31337781-31361568	Blank	Herts	OK	0.693434	0.362878	-0.934275	-0.315294	0.75085	0.898847	no	1994
TCONS_00030128	XLOC_013130	HNRNPA2B1	2:32241185-32252547	Blank	Herts	OK	56.733	72.6861	0.357493	1.49756	0.00895	0.0517273	no	1202
TCONS_00030129	XLOC_013130	HNRNPA2B1	2:32241185-32252547	Blank	Herts	OK	26.7744	33.7374	0.333494	1.12083	0.05415	0.198106	no	1704
TCONS_00030330	XLOC_013186	DYNC1LI1	2:40596310-40618819	Blank	Herts	OK	49.89	46.6939	-0.0955179	-0.513555	0.376	0.641872	no	2426
TCONS_00030331	XLOC_013186	DYNC1LI1	2:40596310-40618819	Blank	Herts	OK	1.54104	1.34061	-0.201012	-0.146018	0.8022	0.921423	no	2443
TCONS_00030332	XLOC_013186	DYNC1LI1	2:40596310-40618819	Blank	Herts	OK	1.0114	0.527681	-0.938612	-0.441244	0.54055	0.775839	no	1703
TCONS_00030333	XLOC_013186	DYNC1LI1	2:40596310-40618819	Blank	Herts	OK	17.1514	7.74554	-1.14689	-0.532168	0.46015	0.71459	no	377
TCONS_00030424	XLOC_013213	SNRPD1	2:42981987-43012112	Blank	Herts	OK	67.0271	47.1158	-0.508533	-1.00784	0.08045	0.260477	no	915
TCONS_00030462	XLOC_013226	RPSA	2:44510181-44515049	Blank	Herts	OK	2.56786	3.13886	0.289678	0.107474	0.8831	0.952249	no	1758
TCONS_00030463	XLOC_013226	RPSA	2:44510181-44515049	Blank	Herts	OK	7.37218	9.61461	0.383138	0.206838	0.73505	0.891299	no	1441
TCONS_00030465	XLOC_013226	RPSA	2:44510181-44515049	Blank	Herts	OK	0.148684	0.482911	1.69951	0.135027	0.5647	0.792205	no	1084
TCONS_00030466	XLOC_013226	RPSA	2:44510181-44515049	Blank	Herts	OK	2.25264	0.987529	-1.18972	-0.194187	0.7019	0.875397	no	945
TCONS_00030467	XLOC_013226	RPSA	2:44510181-44515049	Blank	Herts	OK	15.1166	18.8738	0.320247	0.174223	0.76435	0.904923	no	919
TCONS_00030468	XLOC_013226	RPSA	2:44510181-44515049	Blank	Herts	OK	1118.98	1136.22	0.0220556	0.122064	0.8285	0.932379	no	1186
TCONS_00030469	XLOC_013226	RPSA	2:44510181-44515049	Blank	Herts	NOTEST	0	0	0	0	1	1	no	1054
TCONS_00030634	XLOC_013288	PDIA4	2:54571126-54582801	Blank	Herts	OK	101.497	343.142	1.75736	9.32995	5e-05	0.000622191	yes	2364
TCONS_00030861	XLOC_013351	DSP	2:64733408-64779017	Blank	Herts	NOTEST	0	0	0	0	1	1	no	8424
TCONS_00031068	XLOC_013419	CCT5	2:78640517-78648554	Blank	Herts	OK	155.007	189.759	0.291833	1.67654	0.00325	0.0228073	yes	1854
TCONS_00031339	XLOC_013514	TUBB6	2:97461400-97469405	Blank	Herts	OK	0.807137	0.248913	-1.69717	-0.688504	0.56295	0.791021	no	1916
TCONS_00031340	XLOC_013514	TUBB6	2:97461400-97469405	Blank	Herts	OK	0.84234	0.0584338	-3.84953	-0.893949	0.29685	0.563394	no	1819
TCONS_00031341	XLOC_013514	TUBB6	2:97461400-97469405	Blank	Herts	OK	119.81	50.7621	-1.23893	-6.87051	5e-05	0.000622191	yes	1964
TCONS_00031342	XLOC_013514	TUBB6	2:97461400-97469405	Blank	Herts	NOTEST	0	0	0	0	1	1	no	1347
TCONS_00031424	XLOC_013538	SMCHD1	2:101375070-101449504	Blank	Herts	OK	4.24287	6.71336	0.661994	2.35012	5e-05	0.000622191	yes	8295
TCONS_00031591	XLOC_013584	PRKDC	2:108253281-108352451	Blank	Herts	OK	3.61554	1.42427	-1.34399	-3.20274	5e-05	0.000622191	yes	13400
TCONS_00031592	XLOC_013584	PRKDC	2:108253281-108352451	Blank	Herts	OK	0.60604	0.199111	-1.60584	-0.685729	0.3293	0.596799	no	12396
TCONS_00031999	XLOC_013713	PABPC1	2:129199346-129213966	Blank	Herts	OK	59.3519	91.7348	0.628174	3.02197	5e-05	0.000622191	yes	2834
TCONS_00032000	XLOC_013713	PABPC1	2:129199346-129213966	Blank	Herts	OK	22.0171	27.7753	0.335179	0.475313	0.38345	0.648886	no	1483
TCONS_00032067	XLOC_013733	EIF3E	2:132251311-132385978	Blank	Herts	NOTEST	0.124733	0	#NAME?	0	1	1	no	1489
TCONS_00032068	XLOC_013733	EIF3E	2:132251311-132385978	Blank	Herts	NOTEST	0.151693	0.0322122	-2.23548	0	1	1	no	1487
TCONS_00032071	XLOC_013733	EIF3E	2:132251311-132385978	Blank	Herts	NOTEST	0.1108	0.226909	1.03416	0	1	1	no	1527
TCONS_00032072	XLOC_013733	EIF3E	2:132251311-132385978	Blank	Herts	OK	1.96302	0.780456	-1.33069	-0.48047	0.5381	0.773979	no	1428
TCONS_00032073	XLOC_013733	EIF3E	2:132251311-132385978	Blank	Herts	OK	202.035	186.612	-0.11456	-0.558158	0.3319	0.599453	no	1476
TCONS_00032113	XLOC_013746	EIF3H	2:135501769-135582983	Blank	Herts	OK	63.9201	59.9816	-0.0917502	-0.336451	0.5595	0.788666	no	1474
TCONS_00032114	XLOC_013746	EIF3H	2:135501769-135582983	Blank	Herts	NOTEST	0	0	0	0	1	1	no	1236
TCONS_00032115	XLOC_013746	EIF3H	2:135501769-135582983	Blank	Herts	NOTEST	0	0	0	0	1	1	no	1242
TCONS_00032116	XLOC_013746	EIF3H	2:135501769-135582983	Blank	Herts	OK	0.953511	0.893737	-0.0933978	-0.0409066	0.96065	0.981133	no	1063
TCONS_00032117	XLOC_013746	EIF3H	2:135501769-135582983	Blank	Herts	OK	2.275	0.606248	-1.90789	-0.78835	0.3768	0.642524	no	1169
TCONS_00032118	XLOC_013746	EIF3H	2:135501769-135582983	Blank	Herts	OK	41.9165	42.2166	0.0102909	0.0275081	0.9627	0.98207	no	1084
TCONS_00032121	XLOC_013747	RAD21	2:135623571-135647628	Blank	Herts	OK	27.3349	29.4878	0.109373	0.539727	0.3484	0.615928	no	3663
TCONS_00032387	XLOC_013830	PUF60	2:149440992-149468746	Blank	Herts	OK	36.7085	34.06	-0.108036	-0.391849	0.498	0.744571	no	1750
TCONS_00032388	XLOC_013830	PUF60	2:149440992-149468746	Blank	Herts	NOTEST	0.123988	0.00561303	-4.46528	0	1	1	no	1595
TCONS_00032395	XLOC_013830	PUF60	2:149440992-149468746	Blank	Herts	OK	29.9642	36.2177	0.273454	0.94593	0.0965	0.294664	no	1703
TCONS_00032396	XLOC_013830	PUF60	2:149440992-149468746	Blank	Herts	NOTEST	0	0	0	0	1	1	no	2292
TCONS_00034536	XLOC_015885	RBM39	20:1031119-1061787	Blank	Herts	OK	7.51315	19.9043	1.40559	1.43153	0.017	0.0847814	no	2670
TCONS_00034871	XLOC_016001	CSNK2A1	20:10136349-10159035	Blank	Herts	OK	31.8957	39.3798	0.304093	1.14453	0.0496	0.186502	no	2619
TCONS_00034872	XLOC_016001	CSNK2A1	20:10136349-10159035	Blank	Herts	OK	3.08664	4.39972	0.511373	0.520268	0.36655	0.633104	no	1915
TCONS_00034875	XLOC_016001	CSNK2A1	20:10136349-10159035	Blank	Herts	OK	5.9997	4.49717	-0.415874	-0.318716	0.5643	0.791974	no	1044
TCONS_00034893	XLOC_016007	TPX2	20:10235197-10248894	Blank	Herts	OK	26.5764	26.0549	-0.0285883	-0.145692	0.7989	0.920001	no	4103
TCONS_00034897	XLOC_016007	TPX2	20:10235197-10248894	Blank	Herts	OK	1.97929	4.47358	1.17645	1.51089	0.01365	0.0716483	no	2674
TCONS_00034961	XLOC_016027	TTI1	20:10582377-10615760	Blank	Herts	NOTEST	0.00487865	0.0833902	4.09532	0	1	1	no	4495
TCONS_00035030	XLOC_016055	BCAS1	20:12585662-12628772	Blank	Herts	NOTEST	0	0	0	0	1	1	no	1752
TCONS_00035031	XLOC_016055	BCAS1	20:12585662-12628772	Blank	Herts	NOTEST	0.0950119	2.57747e-05	-11.8479	0	1	1	no	2724
TCONS_00035119	XLOC_016079	SRSF6	20:68542-116982	Blank	Herts	OK	38.4953	39.1969	0.0260578	0.0979938	0.867	0.946406	no	2372
TCONS_00035120	XLOC_016079	SRSF6	20:68542-116982	Blank	Herts	OK	3.24329	1.73556	-0.90206	-0.778636	0.178	0.431291	no	2200
TCONS_00035121	XLOC_016079	SRSF6	20:68542-116982	Blank	Herts	OK	0.504515	0.407349	-0.308631	-0.0884023	0.89175	0.955372	no	1062
TCONS_00035384	XLOC_016162	PSMA7	20:7927179-7933079	Blank	Herts	OK	212.586	133.766	-0.668328	-3.71098	5e-05	0.000622191	yes	1420
TCONS_00035385	XLOC_016162	PSMA7	20:7927179-7933079	Blank	Herts	OK	12.6173	5.45291	-1.21031	-1.09728	0.06105	0.215403	no	986
TCONS_00035386	XLOC_016162	PSMA7	20:7927179-7933079	Blank	Herts	NOTEST	0.0547854	0.0376044	-0.54289	0	1	1	no	1046
TCONS_00035436	XLOC_016180	EEF1A2	20:9201424-9216588	Blank	Herts	OK	6.79444	2.54059	-1.41919	-3.07625	5e-05	0.000622191	yes	2416
TCONS_00035464	XLOC_016192	PRPF6	20:9612169-9636709	Blank	Herts	OK	6.95713	8.87956	0.351997	1.46082	0.0113	0.061821	no	4576
TCONS_00035465	XLOC_016192	PRPF6	20:9612169-9636709	Blank	Herts	OK	4.5265	5.03682	0.154118	0.403508	0.4876	0.736277	no	2868
TCONS_00035466	XLOC_016192	PRPF6	20:9612169-9636709	Blank	Herts	NOTEST	0	0	0	0	1	1	no	2919
TCONS_00035572	XLOC_016229	CTNNBL1	20:10629214-10669198	Blank	Herts	NOTEST	0	0.0281646	inf	0	1	1	no	1865
TCONS_00035573	XLOC_016229	CTNNBL1	20:10629214-10669198	Blank	Herts	OK	25.7883	17.4593	-0.562716	-2.67577	5e-05	0.000622191	yes	1880
TCONS_00035575	XLOC_016229	CTNNBL1	20:10629214-10669198	Blank	Herts	OK	0.701523	1.40553	1.00255	0.707328	0.23655	0.502217	no	1507
TCONS_00035576	XLOC_016229	CTNNBL1	20:10629214-10669198	Blank	Herts	OK	2.36097	2.08135	-0.18186	-0.206108	0.7205	0.884695	no	1405
TCONS_00035577	XLOC_016229	CTNNBL1	20:10629214-10669198	Blank	Herts	NOTEST	0	0	0	0	1	1	no	516
TCONS_00035606	XLOC_016238	NCOA5	20:10806186-10822886	Blank	Herts	OK	3.11317	2.45171	-0.344597	-0.674116	0.22075	0.486615	no	3738
TCONS_00035607	XLOC_016238	NCOA5	20:10806186-10822886	Blank	Herts	OK	1.44396	2.20961	0.613761	1.11624	0.0585	0.209141	no	4301
TCONS_00035614	XLOC_016241	ELMO2	20:10915585-10952493	Blank	Herts	OK	20.2568	8.64795	-1.22798	-3.81188	5e-05	0.000622191	yes	2142
TCONS_00035616	XLOC_016242	DDX27	20:10955981-10961936	Blank	Herts	OK	32.9817	29.4688	-0.162474	-0.870878	0.12435	0.346048	no	2532
TCONS_00035652	XLOC_016258	RAE1	20:11846787-11855435	Blank	Herts	OK	27.6011	35.446	0.360897	1.67986	0.00275	0.0199466	yes	2404
TCONS_00035654	XLOC_016258	RAE1	20:11846787-11855435	Blank	Herts	OK	2.8606	4.14863	0.536319	0.546548	0.36345	0.630243	no	1876
TCONS_00036198	XLOC_016573	TARDBP	21:4061624-4068727	Blank	Herts	OK	18.9032	19.1086	0.0155942	0.0723748	0.90075	0.959114	no	4156
TCONS_00036214	XLOC_016579	SPEN	21:4236186-4297564	Blank	Herts	NOTEST	0.00021568	0.000442324	1.03622	0	1	1	no	10638
TCONS_00036215	XLOC_016579	SPEN	21:4236186-4297564	Blank	Herts	OK	0.454144	1.36547	1.58817	1.36676	0.04115	0.16339	no	10557
TCONS_00036216	XLOC_016579	SPEN	21:4236186-4297564	Blank	Herts	OK	1.03433	2.44394	1.24052	2.22419	0.00285	0.0205382	yes	10752
TCONS_00036340	XLOC_016625	HP1BP3	21:6743531-6763539	Blank	Herts	OK	43.372	29.4117	-0.560373	-2.79109	5e-05	0.000622191	yes	2731
TCONS_00036678	XLOC_016729	DDX19B	21:4849462-4876007	Blank	Herts	OK	20.7143	19.479	-0.0887107	-0.278106	0.60385	0.818638	no	3276
TCONS_00036799	XLOC_016766	YBX1	21:6406969-6414976	Blank	Herts	OK	0.370049	1.2688	1.77767	0.282945	0.66055	0.852904	no	1331
TCONS_00036805	XLOC_016766	YBX1	21:6406969-6414976	Blank	Herts	OK	621.169	531.581	-0.224698	-1.14589	0.0485	0.183606	no	1553
TCONS_00036806	XLOC_016766	YBX1	21:6406969-6414976	Blank	Herts	OK	9.70875	9.44501	-0.0397329	-0.0238108	0.96725	0.983702	no	1331
TCONS_00036807	XLOC_016766	YBX1	21:6406969-6414976	Blank	Herts	OK	0.286386	0.377512	0.398562	0.0495115	0.79065	0.91664	no	1315
TCONS_00036808	XLOC_016766	YBX1	21:6406969-6414976	Blank	Herts	OK	1.03955	0.780787	-0.412956	-0.0880778	0.80575	0.922802	no	1410
TCONS_00036809	XLOC_016766	YBX1	21:6406969-6414976	Blank	Herts	NOTEST	0	0	0	0	1	1	no	1278
TCONS_00036810	XLOC_016766	YBX1	21:6406969-6414976	Blank	Herts	NOTEST	0.28487	0.166726	-0.772827	0	1	1	no	684
TCONS_00036811	XLOC_016767	PPIH	21:6415296-6428011	Blank	Herts	NOTEST	0	0	0	0	1	1	no	4963
TCONS_00036812	XLOC_016767	PPIH	21:6415296-6428011	Blank	Herts	NOTEST	0	0	0	0	1	1	no	4963
TCONS_00036813	XLOC_016767	PPIH	21:6415296-6428011	Blank	Herts	OK	9.84704	6.7958	-0.535047	-2.5934	5e-05	0.000622191	yes	5002
TCONS_00036814	XLOC_016767	PPIH	21:6415296-6428011	Blank	Herts	NOTEST	0.0201812	0.0692704	1.77922	0	1	1	no	4961
TCONS_00036974	XLOC_016887	NEFL	22:952290-957139	Blank	Herts	OK	1.72173	0.501574	-1.77932	-2.63913	0.00095	0.0082181	yes	2092
TCONS_00036975	XLOC_016887	NEFL	22:952290-957139	Blank	Herts	OK	0.540788	0.490544	-0.140681	-0.153658	0.7906	0.916608	no	2020
TCONS_00036976	XLOC_016887	NEFL	22:952290-957139	Blank	Herts	NOTEST	0.139614	9.58642e-06	-13.8301	0	1	1	no	2046
TCONS_00037034	XLOC_016909	ASH2L	22:2281500-2291815	Blank	Herts	OK	10.4158	12.9554	0.314787	0.998587	0.08455	0.269652	no	2437
TCONS_00037146	XLOC_016933	NCAPH	22:2992285-3002000	Blank	Herts	OK	10.8737	4.66183	-1.22187	-5.43775	5e-05	0.000622191	yes	2560
TCONS_00037154	XLOC_016936	SNRNP27	22:3545570-3547612	Blank	Herts	OK	5.15336	4.86372	-0.0834533	-0.116852	0.8409	0.937322	no	699
TCONS_00037243	XLOC_016969	NEFM	22:961063-965783	Blank	Herts	NOTEST	0.325834	0.112269	-1.53718	0	1	1	no	3396
TCONS_00037294	XLOC_016990	LSM1	22:2293640-2298923	Blank	Herts	OK	25.4707	38.9684	0.613465	1.85675	0.00105	0.00894357	yes	663
TCONS_00037358	XLOC_017011	FAM136A	22:3586920-3589678	Blank	Herts	NOTEST	0.335162	0.155984	-1.10347	0	1	1	no	491
TCONS_00037504	XLOC_017106	HNRNPR	23:1577263-1747363	Blank	Herts	OK	2.342	3.75574	0.681357	1.16715	0.04725	0.180303	no	19977
TCONS_00037505	XLOC_017106	HNRNPR	23:1577263-1747363	Blank	Herts	OK	3.44399	4.09952	0.251374	0.507894	0.3813	0.64688	no	20262
TCONS_00037508	XLOC_017106	HNRNPR	23:1577263-1747363	Blank	Herts	OK	24.2719	21.5257	-0.173229	-0.304361	0.59935	0.816111	no	2004
TCONS_00037509	XLOC_017106	HNRNPR	23:1577263-1747363	Blank	Herts	OK	0.345967	0.50757	0.552973	0.136562	0.84785	0.939899	no	2098
TCONS_00037626	XLOC_017142	SF3A3	23:3522851-3529744	Blank	Herts	OK	33.7351	36.7325	0.122805	0.647853	0.25775	0.522207	no	1745
TCONS_00037627	XLOC_017142	SF3A3	23:3522851-3529744	Blank	Herts	NOTEST	0.218861	0.15573	-0.490976	0	1	1	no	1506
TCONS_00037628	XLOC_017142	SF3A3	23:3522851-3529744	Blank	Herts	NOTEST	0	0	0	0	1	1	no	1622
TCONS_00037655	XLOC_017152	SNIP1	23:3762542-3770291	Blank	Herts	OK	3.37018	3.73365	0.14776	0.251961	0.66735	0.857008	no	1203
TCONS_00037692	XLOC_017169	PSMB2	23:4285433-4294220	Blank	Herts	OK	146.591	103.699	-0.499395	-2.59413	5e-05	0.000622191	yes	1214
TCONS_00037693	XLOC_017169	PSMB2	23:4285433-4294220	Blank	Herts	NOTEST	0.184038	0.109244	-0.752453	0	1	1	no	1251
TCONS_00037694	XLOC_017169	PSMB2	23:4285433-4294220	Blank	Herts	OK	0.570914	0.703878	0.302051	0.0941174	0.8834	0.952353	no	930
TCONS_00037715	XLOC_017174	SFPQ	23:4396337-4421219	Blank	Herts	OK	48.2907	63.2452	0.389211	0.84358	0.14585	0.382301	no	1827
TCONS_00037753	XLOC_017186	KHDRBS1	23:5096612-5117076	Blank	Herts	NOTEST	0	0	0	0	1	1	no	1044
TCONS_00037774	XLOC_017194	RBBP4	23:5242577-5249616	Blank	Herts	OK	138.915	166.551	0.261762	1.51456	0.0087	0.0505592	no	2386
TCONS_00037783	XLOC_017199	MACF1	23:5359115-5494622	Blank	Herts	OK	2.58725	0.941263	-1.45875	-0.891912	0.1661	0.413808	no	4624
TCONS_00037786	XLOC_017199	MACF1	23:5359115-5494622	Blank	Herts	NOTEST	0.0094746	0	#NAME?	0	1	1	no	17724
TCONS_00037787	XLOC_017199	MACF1	23:5359115-5494622	Blank	Herts	NOTEST	0.278317	0.272598	-0.0299513	0	1	1	no	18294
TCONS_00037788	XLOC_017199	MACF1	23:5359115-5494622	Blank	Herts	NOTEST	0.00179424	0.0470064	4.71142	0	1	1	no	18357
TCONS_00037789	XLOC_017199	MACF1	23:5359115-5494622	Blank	Herts	NOTEST	0.0385338	0.119814	1.6366	0	1	1	no	17835
TCONS_00037790	XLOC_017199	MACF1	23:5359115-5494622	Blank	Herts	OK	1.55666	0.448658	-1.79477	-1.50191	0.03655	0.150155	no	18225
TCONS_00037889	XLOC_017230	SNRNP40	23:568348-579100	Blank	Herts	NOTEST	0	0	0	0	1	1	no	1351
TCONS_00037891	XLOC_017230	SNRNP40	23:568348-579100	Blank	Herts	OK	46.2556	35.294	-0.390207	-1.97129	0.00075	0.0067317	yes	1589
TCONS_00037922	XLOC_017242	DNAJC8	23:1558285-1573716	Blank	Herts	OK	57.6479	49.4038	-0.222646	-0.92479	0.10825	0.317461	no	1443
TCONS_00037929	XLOC_017246	KDM1A	23:1577263-1747363	Blank	Herts	NOTEST	0	0.000984533	inf	0	1	1	no	10520
TCONS_00037951	XLOC_017250	GPATCH3	23:1831567-1836134	Blank	Herts	OK	2.14071	10.397	2.28	6.69017	5e-05	0.000622191	yes	1704
TCONS_00038022	XLOC_017278	SYF2	23:2404805-2407364	Blank	Herts	OK	18.3135	22.773	0.314417	1.44049	0.0123	0.0660972	no	1039
TCONS_00038030	XLOC_017282	SRRM1	23:2530652-2551145	Blank	Herts	NOTEST	0.0619669	0.0975721	0.654969	0	1	1	no	3932
TCONS_00038034	XLOC_017282	SRRM1	23:2530652-2551145	Blank	Herts	NOTEST	0	0	0	0	1	1	no	4014
TCONS_00038040	XLOC_017282	SRRM1	23:2530652-2551145	Blank	Herts	OK	5.40654	8.47752	0.648936	1.81072	0.00245	0.0181525	yes	3582
TCONS_00038096	XLOC_017298	THRAP3	23:4072416-4093864	Blank	Herts	OK	1.47206	0.6436	-1.1936	-0.32185	0.5959	0.814089	no	982
TCONS_00038103	XLOC_017298	THRAP3	23:4072416-4093864	Blank	Herts	NOTEST	0.0172683	0.000180272	-6.58181	0	1	1	no	3683
TCONS_00038221	XLOC_017333	PPIE	23:5359115-5494622	Blank	Herts	OK	13.7151	9.84508	-0.478295	-0.435396	0.4474	0.704159	no	966
TCONS_00038222	XLOC_017333	PPIE	23:5359115-5494622	Blank	Herts	OK	4.52371	1.83493	-1.30178	-0.647872	0.38705	0.652151	no	1054
TCONS_00038223	XLOC_017333	PPIE	23:5359115-5494622	Blank	Herts	OK	2.30089	2.53173	0.137931	0.072219	0.91375	0.9639	no	1440
TCONS_00038262	XLOC_017345	SRSF10	23:5630107-5640728	Blank	Herts	OK	52.7435	37.4138	-0.495422	-2.11359	0.00025	0.00262539	yes	1793
TCONS_00038263	XLOC_017345	SRSF10	23:5630107-5640728	Blank	Herts	OK	11.2823	19.5178	0.790726	2.37493	0.00015	0.00167957	yes	2756
TCONS_00038484	XLOC_017470	HSPA8	24:3073403-3080079	Blank	Herts	OK	452.895	1181.06	1.38283	7.65469	5e-05	0.000622191	yes	2300
TCONS_00038486	XLOC_017470	HSPA8	24:3073403-3080079	Blank	Herts	OK	4.09831	10.8356	1.40268	0.620022	0.63115	0.835647	no	1670
TCONS_00038550	XLOC_017494	RBM7	24:4561031-4564457	Blank	Herts	OK	22.1924	22.6719	0.0308398	0.140659	0.80455	0.922403	no	1317
TCONS_00038887	XLOC_017601	USP28	24:4421822-4443675	Blank	Herts	NOTEST	4.73367e-05	0.226808	12.2262	0	1	1	no	4308
TCONS_00038891	XLOC_017601	USP28	24:4421822-4443675	Blank	Herts	OK	0.948895	0.192601	-2.30063	-1.94022	0.0473	0.180437	no	4199
TCONS_00038916	XLOC_017611	BUD13	24:5089163-5103744	Blank	Herts	NOTEST	0.105032	0.141982	0.43487	0	1	1	no	3590
TCONS_00038917	XLOC_017611	BUD13	24:5089163-5103744	Blank	Herts	NOTEST	0.102185	0.0311865	-1.71218	0	1	1	no	3424
TCONS_00038918	XLOC_017611	BUD13	24:5089163-5103744	Blank	Herts	OK	2.58159	3.49097	0.435372	1.19358	0.03865	0.156192	no	3490
TCONS_00038972	XLOC_017629	ARCN1	24:5474373-5483555	Blank	Herts	OK	13.7014	15.7732	0.20315	0.354176	0.5366	0.772911	no	3114
TCONS_00038973	XLOC_017629	ARCN1	24:5474373-5483555	Blank	Herts	OK	80.1876	87.2939	0.122501	0.593255	0.304	0.571133	no	3170
TCONS_00038980	XLOC_017632	DDX6	24:5543768-5564568	Blank	Herts	OK	3.32546	4.57854	0.461336	0.69727	0.232	0.498103	no	3436
TCONS_00039264	XLOC_017788	ILF2	25:1700995-1707626	Blank	Herts	NOTEST	0	0	0	0	1	1	no	1375
TCONS_00039265	XLOC_017788	ILF2	25:1700995-1707626	Blank	Herts	OK	35.1531	16.1862	-1.11889	-2.58937	5e-05	0.000622191	yes	1488
TCONS_00039266	XLOC_017788	ILF2	25:1700995-1707626	Blank	Herts	OK	21.6349	8.65541	-1.32168	-1.85143	0.007	0.04255	yes	1409
TCONS_00039267	XLOC_017788	ILF2	25:1700995-1707626	Blank	Herts	OK	2.25286	2.6364	0.226806	0.172013	0.75905	0.90276	no	1456
TCONS_00039268	XLOC_017788	ILF2	25:1700995-1707626	Blank	Herts	OK	2.56442	1.52044	-0.754149	-0.195236	0.7563	0.901451	no	418
TCONS_00039269	XLOC_017788	ILF2	25:1700995-1707626	Blank	Herts	NOTEST	0.0862476	0.277311	1.68495	0	1	1	no	1399
TCONS_00039270	XLOC_017788	ILF2	25:1700995-1707626	Blank	Herts	NOTEST	0.0710049	0.0782833	0.140786	0	1	1	no	1357
TCONS_00039271	XLOC_017788	ILF2	25:1700995-1707626	Blank	Herts	OK	38.5682	27.254	-0.500944	-1.12941	0.05225	0.193441	no	1364
TCONS_00039272	XLOC_017788	ILF2	25:1700995-1707626	Blank	Herts	OK	0.9809	0.401898	-1.28728	-0.537761	0.6015	0.817423	no	1394
TCONS_00039273	XLOC_017788	ILF2	25:1700995-1707626	Blank	Herts	NOTEST	0.115493	0	#NAME?	0	1	1	no	1425
TCONS_00039274	XLOC_017788	ILF2	25:1700995-1707626	Blank	Herts	OK	0.353788	0	#NAME?	#NAME?	0.2127	0.477013	no	1326
TCONS_00039275	XLOC_017788	ILF2	25:1700995-1707626	Blank	Herts	NOTEST	0.156735	0.284322	0.859201	0	1	1	no	1289
TCONS_00039276	XLOC_017788	ILF2	25:1700995-1707626	Blank	Herts	OK	2.13205	2.41422	0.179314	0.132682	0.8146	0.926452	no	1449
TCONS_00039277	XLOC_017788	ILF2	25:1700995-1707626	Blank	Herts	NOTEST	0	0	0	0	1	1	no	1400
TCONS_00039278	XLOC_017788	ILF2	25:1700995-1707626	Blank	Herts	OK	1.69134	3.96599	1.22951	0.42342	0.4181	0.679672	no	1136
TCONS_00039417	XLOC_017849	SETDB1	25:2368226-2732019	Blank	Herts	NOTEST	0	0	0	0	1	1	no	8962
TCONS_00039502	XLOC_017873	UBQLN4	25:803646-829767	Blank	Herts	OK	7.29804	10.7112	0.553533	1.3025	0.02635	0.118184	no	2349
TCONS_00039520	XLOC_017890	COPA	25:1094513-1221737	Blank	Herts	NOTEST	0	0	0	0	1	1	no	3453
TCONS_00039524	XLOC_017890	COPA	25:1094513-1221737	Blank	Herts	OK	56.4426	53.5515	-0.0758563	-0.386372	0.4966	0.743678	no	4321
TCONS_00039549	XLOC_017903	PRCC	25:1421158-1431166	Blank	Herts	OK	7.65367	7.49426	-0.0303654	-0.111052	0.8434	0.938324	no	4116
TCONS_00039681	XLOC_017957	CLK2	25:2173797-2182904	Blank	Herts	OK	2.88387	4.16601	0.530659	0.869398	0.13545	0.36485	no	2177
TCONS_00039682	XLOC_017957	CLK2	25:2173797-2182904	Blank	Herts	NOTEST	6.05598e-05	0	#NAME?	0	1	1	no	1456
TCONS_00039853	XLOC_018013	BRPF3	26:180823-223943	Blank	Herts	OK	1.15478	2.49791	1.1131	0.750243	0.23665	0.502341	no	1851
TCONS_00039879	XLOC_018019	ZC3H11A	26:471162-489597	Blank	Herts	OK	1.46751	3.63543	1.30875	1.64192	0.0069	0.0420834	yes	2494
TCONS_00040042	XLOC_018055	RBM15	26:1389055-1399022	Blank	Herts	OK	3.68416	4.44198	0.269865	1.26985	0.02705	0.120415	no	9967
TCONS_00040058	XLOC_018061	SRSF3	26:1573429-1580197	Blank	Herts	OK	108.919	78.0558	-0.480682	-2.06073	0.00045	0.00436155	yes	1419
TCONS_00040061	XLOC_018061	SRSF3	26:1573429-1580197	Blank	Herts	NOTEST	0	0	0	0	1	1	no	904
TCONS_00040070	XLOC_018066	SNRPE	26:1667872-1670182	Blank	Herts	OK	17.8857	11.9951	-0.576353	-0.618804	0.2402	0.505764	no	944
TCONS_00040074	XLOC_018066	SNRPE	26:1667872-1670182	Blank	Herts	OK	0.638307	1.21601	0.929838	0.468735	0.4392	0.697321	no	908
TCONS_00040175	XLOC_018103	DDX20	26:3284901-3295218	Blank	Herts	OK	3.95621	5.84752	0.563708	2.07888	0.00035	0.00351323	yes	6449
TCONS_00040177	XLOC_018103	DDX20	26:3284901-3295218	Blank	Herts	OK	7.70234	11.4844	0.576305	1.82968	0.00185	0.0144125	yes	2390
TCONS_00040189	XLOC_018107	MOV10	26:3544655-3556153	Blank	Herts	OK	1.23333	2.42608	0.976066	1.82598	0.0036	0.0248342	yes	3371
TCONS_00040320	XLOC_018156	SRPK1	26:97392-180734	Blank	Herts	OK	39.7089	35.3816	-0.166464	-0.376665	0.5141	0.756711	no	4916
TCONS_00040671	XLOC_018277	SNRPC	26:4305762-4310425	Blank	Herts	OK	32.8584	21.6283	-0.603346	-2.0371	0.0006	0.0055797	yes	1367
TCONS_00040672	XLOC_018277	SNRPC	26:4305762-4310425	Blank	Herts	OK	0.583612	0.33448	-0.803091	-0.310123	0.7465	0.896864	no	1015
TCONS_00040674	XLOC_018277	SNRPC	26:4305762-4310425	Blank	Herts	OK	0.592935	0.102189	-2.53663	-0.771524	0.37235	0.638515	no	1418
TCONS_00040675	XLOC_018277	SNRPC	26:4305762-4310425	Blank	Herts	OK	12.8214	10.182	-0.332525	-0.539843	0.3388	0.606464	no	1048
TCONS_00040935	XLOC_018450	GPATCH8	27:1678041-1709692	Blank	Herts	OK	4.17424	6.80669	0.705439	2.48751	5e-05	0.000622191	yes	5770
TCONS_00040946	XLOC_018456	PSMC5	27:1872535-1876047	Blank	Herts	OK	121.14	85.266	-0.506631	-2.76876	5e-05	0.000622191	yes	1335
TCONS_00040991	XLOC_018472	RNF113A	27:2961284-2967376	Blank	Herts	OK	5.7189	7.73681	0.436002	1.58541	0.0059	0.037103	yes	1075
TCONS_00040993	XLOC_018474	DDX42	27:2979746-3006212	Blank	Herts	OK	16.9035	9.71517	-0.799013	-2.72125	5e-05	0.000622191	yes	4267
TCONS_00040994	XLOC_018474	DDX42	27:2979746-3006212	Blank	Herts	OK	1.88181	1.52255	-0.305639	-0.118249	0.8761	0.949823	no	658
TCONS_00041001	XLOC_018476	CDC27	27:3023899-3050917	Blank	Herts	OK	12.9461	17.7946	0.458923	1.30969	0.02285	0.106031	no	3986
TCONS_00041003	XLOC_018476	CDC27	27:3023899-3050917	Blank	Herts	NOTEST	0	0	0	0	1	1	no	2490
TCONS_00041161	XLOC_018528	CDK12	27:4572913-4599083	Blank	Herts	OK	4.04927	6.89078	0.767006	2.90576	5e-05	0.000622191	yes	5597
TCONS_00041166	XLOC_018528	CDK12	27:4572913-4599083	Blank	Herts	OK	0.676138	0.747744	0.145225	0.110965	0.8282	0.932223	no	8597
TCONS_00041192	XLOC_018535	PSMD3	27:4610696-4775528	Blank	Herts	OK	47.8489	32.2092	-0.571013	-1.65973	0.00675	0.0413201	yes	3530
TCONS_00041269	XLOC_018562	PSME3	27:5483513-5490234	Blank	Herts	OK	1.96792	1.73458	-0.182085	-0.12959	0.8235	0.930228	no	2376
TCONS_00041270	XLOC_018562	PSME3	27:5483513-5490234	Blank	Herts	NOTEST	0	0	0	0	1	1	no	2513
TCONS_00041271	XLOC_018562	PSME3	27:5483513-5490234	Blank	Herts	OK	97.3314	82.1547	-0.244562	-1.36429	0.01835	0.0898998	no	2511
TCONS_00041378	XLOC_018632	EFTUD2	27:1442515-1458168	Blank	Herts	OK	39.2489	28.245	-0.474653	-2.5979	5e-05	0.000622191	yes	3439
TCONS_00041441	XLOC_018657	SMARCD2	27:1876288-1888965	Blank	Herts	NOTEST	0.0839491	0	#NAME?	0	1	1	no	2406
TCONS_00041469	XLOC_018665	CCDC47	27:2979746-3006212	Blank	Herts	OK	21.7464	18.1914	-0.257525	-0.902123	0.1173	0.334151	no	2989
TCONS_00041470	XLOC_018665	CCDC47	27:2979746-3006212	Blank	Herts	NOTEST	0	0	0	0	1	1	no	1792
TCONS_00041516	XLOC_018678	DHX8	27:3566523-3579299	Blank	Herts	OK	8.67031	10.4392	0.267856	1.39371	0.01475	0.0760766	no	6235
TCONS_00041522	XLOC_018681	IGF2BP1	27:3647420-4147900	Blank	Herts	OK	29.8897	30.5413	0.0311131	0.0658767	0.9054	0.961108	no	3144
TCONS_00041524	XLOC_018681	IGF2BP1	27:3647420-4147900	Blank	Herts	OK	0.534199	1.58649	1.57039	0.432077	0.66435	0.855282	no	2005
TCONS_00041615	XLOC_018708	MED1	27:4558909-4572557	Blank	Herts	OK	4.72985	5.03013	0.0888016	0.305466	0.59265	0.811947	no	7675
TCONS_00041631	XLOC_018717	TOP2A	27:4838537-4857184	Blank	Herts	OK	3.90071	2.31348	-0.753668	-1.30213	0.02435	0.111294	no	7060
TCONS_00041634	XLOC_018717	TOP2A	27:4838537-4857184	Blank	Herts	OK	29.4974	18.8825	-0.643538	-3.15922	5e-05	0.000622191	yes	5774
TCONS_00041635	XLOC_018717	TOP2A	27:4838537-4857184	Blank	Herts	OK	0.499764	0.159421	-1.6484	-0.715719	0.29195	0.557968	no	5170
TCONS_00041636	XLOC_018717	TOP2A	27:4838537-4857184	Blank	Herts	OK	1.21808	0.499992	-1.28463	-0.675744	0.2758	0.540743	no	5122
TCONS_00041640	XLOC_018720	SMARCE1	27:4907121-4921784	Blank	Herts	OK	53.7469	27.7071	-0.955928	-5.05933	5e-05	0.000622191	yes	2613
TCONS_00041641	XLOC_018720	SMARCE1	27:4907121-4921784	Blank	Herts	OK	0.496135	0.132973	-1.8996	-0.767728	0.36225	0.629079	no	2768
TCONS_00041642	XLOC_018720	SMARCE1	27:4907121-4921784	Blank	Herts	OK	2.21895	1.28266	-0.790736	-0.795763	0.17105	0.421349	no	2602
TCONS_00041643	XLOC_018720	SMARCE1	27:4907121-4921784	Blank	Herts	OK	2.28406	1.88287	-0.278667	-0.222033	0.6995	0.874191	no	1502
TCONS_00041695	XLOC_018740	ACLY	27:5123849-5148433	Blank	Herts	OK	197.357	39.6333	-2.31602	-9.49337	5e-05	0.000622191	yes	4465
TCONS_00041697	XLOC_018740	ACLY	27:5123849-5148433	Blank	Herts	OK	93.2477	12.6474	-2.88223	-5.77021	5e-05	0.000622191	yes	4115
TCONS_00041837	XLOC_018797	MVP	28:26110-39924	Blank	Herts	OK	23.5009	15.9563	-0.558589	-2.42913	5e-05	0.000622191	yes	2802
TCONS_00041944	XLOC_018833	ZBTB7A	28:1410351-1428978	Blank	Herts	OK	3.05532	3.48573	0.190141	0.485149	0.41675	0.678514	no	1793
TCONS_00041945	XLOC_018834	EEF2	28:1449675-1457686	Blank	Herts	OK	92.3822	84.859	-0.122548	-0.133658	0.8251	0.930935	no	1565
TCONS_00041946	XLOC_018834	EEF2	28:1449675-1457686	Blank	Herts	OK	13.7455	11.7423	-0.227252	-0.172607	0.7681	0.906568	no	2585
TCONS_00041947	XLOC_018834	EEF2	28:1449675-1457686	Blank	Herts	OK	70.3659	70.009	-0.00733576	-0.0119009	0.9828	0.990521	no	3198
TCONS_00041948	XLOC_018834	EEF2	28:1449675-1457686	Blank	Herts	OK	419.163	408.618	-0.03676	-0.162394	0.7789	0.911234	no	3120
TCONS_00041949	XLOC_018834	EEF2	28:1449675-1457686	Blank	Herts	OK	33.7489	25.6896	-0.393654	-0.163825	0.7762	0.910111	no	2574
TCONS_00042057	XLOC_018875	PTBP1	28:2817696-2846212	Blank	Herts	OK	16.2708	26.6645	0.712638	1.45319	0.01315	0.0695836	no	4598
TCONS_00042058	XLOC_018875	PTBP1	28:2817696-2846212	Blank	Herts	OK	1.49265	4.74039	1.66713	1.23612	0.0488	0.184351	no	4597
TCONS_00042059	XLOC_018875	PTBP1	28:2817696-2846212	Blank	Herts	OK	85.9834	107.927	0.327931	1.65472	0.0049	0.0319447	yes	4629
TCONS_00042093	XLOC_018888	CIRBP	28:3097352-3108568	Blank	Herts	OK	15.0164	13.7873	-0.1232	-0.225323	0.69525	0.872104	no	5231
TCONS_00042094	XLOC_018888	CIRBP	28:3097352-3108568	Blank	Herts	OK	1.31446	1.41656	0.107925	0.0605264	0.9238	0.967672	no	5445
TCONS_00042095	XLOC_018888	CIRBP	28:3097352-3108568	Blank	Herts	OK	527.221	358.985	-0.554487	-2.78071	5e-05	0.000622191	yes	1320
TCONS_00042096	XLOC_018888	CIRBP	28:3097352-3108568	Blank	Herts	NOTEST	0	0	0	0	1	1	no	546
TCONS_00042173	XLOC_018917	SUGP1	28:3533394-3551130	Blank	Herts	OK	5.56586	4.34912	-0.35588	-1.49572	0.0096	0.0546256	no	2858
TCONS_00042240	XLOC_018941	LSM4	28:3971108-3989779	Blank	Herts	OK	15.5724	9.09288	-0.776182	-0.69079	0.2429	0.50817	no	435
TCONS_00042241	XLOC_018941	LSM4	28:3971108-3989779	Blank	Herts	OK	0.0271573	1.72371	5.98803	0.290532	0.3736	0.639809	no	375
TCONS_00042276	XLOC_018958	CHERP	28:4335587-4347393	Blank	Herts	OK	0.9727	0.797176	-0.287098	-0.266696	0.62205	0.83024	no	3639
TCONS_00042277	XLOC_018958	CHERP	28:4335587-4347393	Blank	Herts	OK	7.19925	7.97859	0.148287	0.589464	0.3037	0.57079	no	3398
TCONS_00042338	XLOC_018978	HNRNPM	28:474415-522013	Blank	Herts	OK	53.962	31.203	-0.790256	-2.73653	5e-05	0.000622191	yes	2423
TCONS_00042340	XLOC_018980	LSM7	28:546207-590328	Blank	Herts	OK	0.353419	0.494098	0.483416	0.164749	0.84845	0.940143	no	1506
TCONS_00042341	XLOC_018980	LSM7	28:546207-590328	Blank	Herts	OK	16.3439	16.8871	0.0471626	0.0987792	0.8654	0.945979	no	1540
TCONS_00042376	XLOC_018995	ELAVL1	28:914361-942567	Blank	Herts	OK	32.2425	18.6731	-0.787997	-1.53013	0.0092	0.0528676	no	863
TCONS_00042491	XLOC_019034	SF3A2	28:2023859-2029389	Blank	Herts	NOTEST	0.000125008	0	#NAME?	0	1	1	no	906
TCONS_00042582	XLOC_019064	POLR2E	28:2945030-2960340	Blank	Herts	OK	143.087	79.9461	-0.839797	-4.40572	5e-05	0.000622191	yes	968
TCONS_00042583	XLOC_019064	POLR2E	28:2945030-2960340	Blank	Herts	NOTEST	0	0	0	0	1	1	no	692
TCONS_00042644	XLOC_019087	GATAD2A	28:3471496-3515989	Blank	Herts	OK	8.61606	7.94566	-0.116861	-0.293762	0.61395	0.824987	no	2392
TCONS_00042669	XLOC_019097	UPF1	28:3760509-3785611	Blank	Herts	OK	20.3491	23.3461	0.198219	1.12232	0.05065	0.189255	no	10406
TCONS_00042740	XLOC_019122	FAM32A	28:4423869-4433287	Blank	Herts	OK	58.8814	54.3756	-0.114855	-0.245456	0.67085	0.858858	no	803
TCONS_00042741	XLOC_019122	FAM32A	28:4423869-4433287	Blank	Herts	OK	6.53135	5.63338	-0.213379	-0.1103	0.88385	0.952525	no	477
TCONS_00042959	XLOC_019230	CRNKL1	3:3921513-3937047	Blank	Herts	OK	8.03374	7.94295	-0.0163961	-0.0392471	0.94595	0.975344	no	2052
TCONS_00042962	XLOC_019230	CRNKL1	3:3921513-3937047	Blank	Herts	NOTEST	0	0	0	0	1	1	no	5714
TCONS_00043050	XLOC_019251	SNRPB2	3:5659832-5666788	Blank	Herts	OK	57.4035	31.5144	-0.865127	-4.45969	5e-05	0.000622191	yes	1673
TCONS_00043131	XLOC_019266	MSH6	3:8650455-8854296	Blank	Herts	OK	12.2337	4.22833	-1.5327	-3.42778	5e-05	0.000622191	yes	5819
TCONS_00043132	XLOC_019266	MSH6	3:8650455-8854296	Blank	Herts	OK	2.43804	0.35659	-2.77338	-1.68017	0.0631	0.220412	no	4085
TCONS_00043266	XLOC_019310	CCT4	3:15346087-15352736	Blank	Herts	OK	172.133	162.126	-0.086408	-0.491141	0.38805	0.65311	no	1935
TCONS_00043267	XLOC_019310	CCT4	3:15346087-15352736	Blank	Herts	OK	0.339811	0.426281	0.327074	0.0824329	0.86045	0.944404	no	1758
TCONS_00043268	XLOC_019310	CCT4	3:15346087-15352736	Blank	Herts	OK	0.834595	0.652941	-0.354123	-0.0802782	0.9066	0.961623	no	1632
TCONS_00043330	XLOC_019328	EIF4A3	3:16425295-16471384	Blank	Herts	OK	17.9425	13.5713	-0.402821	-0.609594	0.2909	0.556865	no	1522
TCONS_00043332	XLOC_019328	EIF4A3	3:16425295-16471384	Blank	Herts	OK	103.392	98.5719	-0.0688761	-0.281431	0.6218	0.830022	no	1508
TCONS_00043333	XLOC_019328	EIF4A3	3:16425295-16471384	Blank	Herts	NOTEST	0.0382745	0	#NAME?	0	1	1	no	1248
TCONS_00043342	XLOC_019331	SRSF7	3:16545502-16555753	Blank	Herts	OK	21.2633	18.0944	-0.232827	-0.34794	0.56135	0.789879	no	1071
TCONS_00043343	XLOC_019331	SRSF7	3:16545502-16555753	Blank	Herts	OK	20.3208	10.0581	-1.0146	-1.89617	0.0023	0.0172506	yes	1030
TCONS_00043344	XLOC_019331	SRSF7	3:16545502-16555753	Blank	Herts	OK	14.3958	13.1079	-0.135214	-0.165741	0.7762	0.910111	no	1214
TCONS_00043345	XLOC_019331	SRSF7	3:16545502-16555753	Blank	Herts	OK	0.547562	0.487155	-0.168643	-0.0516353	0.9414	0.974207	no	1004
TCONS_00043371	XLOC_019338	PARP1	3:17031350-17061424	Blank	Herts	NOTEST	0.161538	0.128769	-0.327084	0	1	1	no	3751
TCONS_00043373	XLOC_019338	PARP1	3:17031350-17061424	Blank	Herts	OK	6.63618	6.39554	-0.0532863	-0.0400754	0.9478	0.975926	no	1292
TCONS_00043466	XLOC_019368	EPRS	3:18846481-18883499	Blank	Herts	OK	127.162	85.2496	-0.576901	-3.21132	5e-05	0.000622191	yes	5048
TCONS_00043512	XLOC_019386	INTS7	3:22074685-22096418	Blank	Herts	OK	6.68865	5.09431	-0.392829	-1.23597	0.03785	0.15386	no	4568
TCONS_00043611	XLOC_019417	CRIPT	3:26828314-26833858	Blank	Herts	OK	21.5241	24.2439	0.171674	0.876753	0.1344	0.363037	no	2491
TCONS_00043982	XLOC_019538	PSMB1	3:40855379-40861386	Blank	Herts	OK	206.753	124.522	-0.731509	-2.18833	0.0005	0.00477298	yes	1109
TCONS_00043984	XLOC_019538	PSMB1	3:40855379-40861386	Blank	Herts	OK	68.9229	47.3453	-0.541761	-0.54981	0.3512	0.618482	no	788
TCONS_00043985	XLOC_019538	PSMB1	3:40855379-40861386	Blank	Herts	OK	2.9774	3.48231	0.225992	0.222454	0.6965	0.872806	no	1733
TCONS_00044076	XLOC_019563	TCP1	3:45727465-45735268	Blank	Herts	OK	233.049	322.185	0.467257	2.64058	5e-05	0.000622191	yes	1840
TCONS_00044077	XLOC_019563	TCP1	3:45727465-45735268	Blank	Herts	OK	0.217917	0.652711	1.58267	0.324576	0.43245	0.691743	no	1829
TCONS_00044079	XLOC_019563	TCP1	3:45727465-45735268	Blank	Herts	NOTEST	0	0	0	0	1	1	no	1608
TCONS_00044081	XLOC_019563	TCP1	3:45727465-45735268	Blank	Herts	OK	121.622	172.738	0.506188	0.69464	0.2276	0.493681	no	458
TCONS_00044086	XLOC_019566	WTAP	3:45748606-45772323	Blank	Herts	OK	17.4202	21.2059	0.283698	0.743748	0.19575	0.454955	no	1840
TCONS_00044194	XLOC_019600	SCAF8	3:50453918-50541312	Blank	Herts	OK	0.296746	0.553555	0.899496	0.42049	0.5754	0.799995	no	3906
TCONS_00044200	XLOC_019603	ARID1B	3:51335815-51624319	Blank	Herts	OK	5.11107	5.86937	0.199581	0.951485	0.09805	0.297838	no	5463
TCONS_00044312	XLOC_019629	BCLAF1	3:55382872-55424312	Blank	Herts	OK	0.0642846	0.589169	3.19614	0.641962	0.33325	0.600729	no	2099
[truncated: 346 more rows]

## Sheet: LaSota_len vs FoldChange
test_id	gene_id	gene	locus	sample_1	sample_2	status	value_1	value_2	log2(fold_change)	test_stat	p_value	q_value	significant	length
[truncated: 1,005 more rows]
