# Supplementary material for: Genome-Wide Analysis of Alternative Splicing during Host-Virus Interactions in Chicken
Source: Viruses. 2021 Dec 2;13(12):2409. doi: 10.3390/v13122409 (PMC8703359; doi:10.3390/v13122409)
Supplement: Supplementary file 1 [file viruses-13-02409-s001.zip › TableS2-Ensemble_Ref_geneInfo.xlsx]

## Sheet: Sheet1
Ensembl_gene_id	Gene_Name	Biotype	Locus
ENSGALG00000045540		protein_coding	1:30-2665
ENSGALG00000031626		protein_coding	1:9912-14699
ENSGALG00000038274		protein_coding	1:20935-25758
ENSGALG00000041494	GOLGB1	protein_coding	1:34200-67146
ENSGALG00000039682	HCLS1	protein_coding	1:70097-82102
ENSGALG00000038044		protein_coding	1:95033-98698
ENSGALG00000032458	RABL2L	protein_coding	1:98751-102696
ENSGALG00000034366	ACR	protein_coding	1:103810-125279
ENSGALG00000035824	ARSA	protein_coding	1:106221-121695
ENSGALG00000033919		protein_coding	1:155624-364584
ENSGALG00000039165		protein_coding	1:393740-397870
ENSGALG00000043476	ARF5	protein_coding	1:456388-463442
ENSGALG00000033149	GCC1	protein_coding	1:463906-468791
ENSGALG00000043771	DENND6B	protein_coding	1:471180-485317
ENSGALG00000029341	PPP6R2	protein_coding	1:503268-563210
ENSGALG00000043178	SBF1	protein_coding	1:573471-635071
ENSGALG00000044050		protein_coding	1:631894-632887
ENSGALG00000041965	MIOX	protein_coding	1:644122-644826
ENSGALG00000041528	LMF2	protein_coding	1:645080-651787
ENSGALG00000034272		protein_coding	1:651832-654431
ENSGALG00000013811		protein_coding	1:659230-661272
ENSGALG00000039982	IRF5	protein_coding	1:664415-677898
ENSGALG00000039420	TNPO3	protein_coding	1:680003-697566
ENSGALG00000036114	SMO	protein_coding	1:704038-711778
ENSGALG00000032868	AHCYL2	protein_coding	1:740871-754138
ENSGALG00000038520	STRIP2	protein_coding	1:758416-772309
ENSGALG00000041065	SMKR1	protein_coding	1:779412-782468
ENSGALG00000040060	NRF1	protein_coding	1:805409-839551
ENSGALG00000031975	UBE2H	protein_coding	1:856372-898286
ENSGALG00000008003	ZC3HC1	protein_coding	1:899544-908528
ENSGALG00000008013	KLHDC10	protein_coding	1:916160-921717
ENSGALG00000036140		protein_coding	1:925136-930918
ENSGALG00000045035		protein_coding	1:931381-933117
ENSGALG00000008036	TMEM209	protein_coding	1:933552-945389
ENSGALG00000023942		protein_coding	1:947930-951486
ENSGALG00000008048	CPA2	protein_coding	1:952077-958465
ENSGALG00000027296	CPA5	protein_coding	1:960181-964481
ENSGALG00000008087	CPA1	protein_coding	1:965365-969129
ENSGALG00000008103	CEP41	protein_coding	1:970622-978922
ENSGALG00000008111	MEST	protein_coding	1:980060-984213
ENSGALG00000008144	COPG2	protein_coding	1:984497-1001467
ENSGALG00000008153		protein_coding	1:1016112-1018737
ENSGALG00000008162	FBXO18	protein_coding	1:1020496-1042028
ENSGALG00000008168	ANKRD16	protein_coding	1:1044881-1060889
ENSGALG00000008169	GDI2	protein_coding	1:1061920-1076763
ENSGALG00000039639		protein_coding	1:1093568-1098481
ENSGALG00000008401	ASB13	protein_coding	1:1117558-1125832
ENSGALG00000008424	CALML3	protein_coding	1:1133309-1134331
ENSGALG00000008437	NET1	protein_coding	1:1137276-1148688
ENSGALG00000008444	TUBAL3	protein_coding	1:1198475-1204984
ENSGALG00000032978	UCN3	protein_coding	1:1213840-1214346
ENSGALG00000038187	SLC35B4	protein_coding	1:1341915-1354128
ENSGALG00000037842	LRGUK	protein_coding	1:1375947-1410781
ENSGALG00000008477	EXOC4	protein_coding	1:1421469-1841500
ENSGALG00000045957		protein_coding	1:1632719-1633541
ENSGALG00000045303		protein_coding	1:1645800-1646634
ENSGALG00000045493		protein_coding	1:1660111-1660939
ENSGALG00000046002		protein_coding	1:1848453-1850658
ENSGALG00000045694		protein_coding	1:1855523-1857716
ENSGALG00000045599		protein_coding	1:1862581-1864781
ENSGALG00000045725		protein_coding	1:1869646-1871841
ENSGALG00000006489	CHCHD3	protein_coding	1:2002525-2187486
ENSGALG00000006473	PLXNA4	protein_coding	1:2317554-2737972
ENSGALG00000006409	PODXL	protein_coding	1:3092445-3133147
ENSGALG00000006356	MKLN1	protein_coding	1:3142583-3240472
ENSGALG00000044853		protein_coding	1:3256248-3256647
ENSGALG00000041978	K123	protein_coding	1:3465887-3476005
ENSGALG00000042471	IL2RA	protein_coding	1:3482204-3498520
ENSGALG00000006332	RBM17	protein_coding	1:3516514-3529166
ENSGALG00000040369	PFKFB3	protein_coding	1:3543236-3579756
ENSGALG00000034970	PRKCQ	protein_coding	1:3665779-3701334
ENSGALG00000009279	SFMBT2	protein_coding	1:3929632-4025430
ENSGALG00000045751		protein_coding	1:4052963-4054360
ENSGALG00000045088		protein_coding	1:4066304-4067697
ENSGALG00000046301		protein_coding	1:4075238-4076636
ENSGALG00000046451		protein_coding	1:4086634-4088722
ENSGALG00000046295		protein_coding	1:4095374-4096807
ENSGALG00000045491		protein_coding	1:4105277-4106674
ENSGALG00000029446		protein_coding	1:4120319-4150431
ENSGALG00000006891	ITIH5	protein_coding	1:4154034-4199469
ENSGALG00000006833	ITIH2	protein_coding	1:4206624-4231854
ENSGALG00000030702	KIN	protein_coding	1:4233538-4248355
ENSGALG00000006753	ATP5C1	protein_coding	1:4248371-4255204
ENSGALG00000006731	TAF3	protein_coding	1:4257754-4370309
ENSGALG00000029270	GATA3	protein_coding	1:4402132-4591692
ENSGALG00000034590	CELF2	protein_coding	1:5528711-5974445
ENSGALG00000035563	USP6NL	protein_coding	1:6033346-6143773
ENSGALG00000006690	ECHDC3	protein_coding	1:6163731-6168880
ENSGALG00000006700	PROSER2	protein_coding	1:6195950-6208354
ENSGALG00000033772	UPF2	protein_coding	1:6218145-6266504
ENSGALG00000003674	DHTKD1	protein_coding	1:6275964-6292436
ENSGALG00000036300	SEC61A2	protein_coding	1:6299537-6315134
ENSGALG00000013967	NUDT5	protein_coding	1:6315849-6327450
ENSGALG00000014038	CDC123	protein_coding	1:6327502-6445602
ENSGALG00000033051	CAMK1D	protein_coding	1:6522549-6602832
ENSGALG00000030140	CCDC3	protein_coding	1:6627009-6665964
ENSGALG00000013738	OPTN	protein_coding	1:6691790-6711192
ENSGALG00000034198	MCM10	protein_coding	1:6714748-6729461
ENSGALG00000035636	PHYH	protein_coding	1:6734021-6745789
ENSGALG00000014575	SEPHS1	protein_coding	1:6753307-6777163
ENSGALG00000006682	BEND7	protein_coding	1:6790345-6838577
ENSGALG00000043593		protein_coding	1:6850114-6866826
ENSGALG00000034992	FRMD4A	protein_coding	1:6872404-6904583
ENSGALG00000033226	FAM107B	protein_coding	1:7293529-7352456
ENSGALG00000035201		protein_coding	1:7436997-7447884
ENSGALG00000013920	SUV39H2	protein_coding	1:7449344-7459103
ENSGALG00000013926	DCLRE1C	protein_coding	1:7459373-7469951
ENSGALG00000000451	MEIG1	protein_coding	1:7470107-7475632
ENSGALG00000006633	TMEM243	protein_coding	1:7487583-7494099
ENSGALG00000030844	DMTF1	protein_coding	1:7494480-7523025
ENSGALG00000030324	KIAA1324L	protein_coding	1:7556518-7647412
ENSGALG00000006576	GRM3	protein_coding	1:7655306-7725473
ENSGALG00000046227		protein_coding	1:7851763-7857098
ENSGALG00000006563	SEMA3D	protein_coding	1:8310340-8452139
ENSGALG00000006560	SEMA3A	protein_coding	1:8824964-8995709
ENSGALG00000038225	SEMA3E	protein_coding	1:9507267-9637821
ENSGALG00000037435		protein_coding	1:9732868-9752834
ENSGALG00000039659		protein_coding	1:9891183-9921006
ENSGALG00000040151		protein_coding	1:9982718-10003976
ENSGALG00000034492		protein_coding	1:10052151-10057347
ENSGALG00000008486	CACNA2D1	protein_coding	1:10220631-10584619
ENSGALG00000033974	HGF	protein_coding	1:10650557-10710329
ENSGALG00000040444	SEMA3C	protein_coding	1:11044256-11159489
ENSGALG00000008439	CD36	protein_coding	1:11182192-11218268
ENSGALG00000008427	GNAT3	protein_coding	1:11261662-11291903
ENSGALG00000008382	GNAI1	protein_coding	1:11370427-11403687
ENSGALG00000033870		protein_coding	1:11695658-11696044
ENSGALG00000038834		protein_coding	1:12120386-12302861
ENSGALG00000008353		protein_coding	1:12373231-12420711
ENSGALG00000008335	PHTF2	protein_coding	1:12441529-12504054
ENSGALG00000008330	TMEM60	protein_coding	1:12504428-12508654
ENSGALG00000008328	RSBN1L	protein_coding	1:12517000-12559907
ENSGALG00000042569		protein_coding	1:12599372-12606519
ENSGALG00000008312	GSAP	protein_coding	1:12676726-12723229
ENSGALG00000046379		protein_coding	1:12724257-12735670
ENSGALG00000008309		protein_coding	1:12739743-12791062
ENSGALG00000008306	FGL2	protein_coding	1:12776938-12782933
ENSGALG00000008301	FAM185A	protein_coding	1:12796709-12835386
ENSGALG00000045817	FBXL13	protein_coding	1:12838227-12916687
ENSGALG00000008298	LRRC17	protein_coding	1:12869754-12885148
ENSGALG00000008288		protein_coding	1:12917065-12924669
ENSGALG00000008285	NAPEPLD	protein_coding	1:12927118-12946956
ENSGALG00000008280	PMPCB	protein_coding	1:12968095-12977041
ENSGALG00000008249	DNAJC2	protein_coding	1:12976973-12994206
ENSGALG00000008236	PSMC2	protein_coding	1:12994324-13001483
ENSGALG00000008222	SLC26A5	protein_coding	1:13005189-13038545
ENSGALG00000008193	RELN	protein_coding	1:13046276-13318877
ENSGALG00000008175	ORC5	protein_coding	1:13347695-13416575
ENSGALG00000043367	LHFPL3	protein_coding	1:13473708-13633870
ENSGALG00000008167	KMT2E	protein_coding	1:13764825-13809083
ENSGALG00000008154	SRPK2	protein_coding	1:13820584-13864047
ENSGALG00000008132	PUS7	protein_coding	1:13980518-13999714
ENSGALG00000008123	RINT1	protein_coding	1:14000109-14011966
ENSGALG00000045949	EFCAB10	protein_coding	1:14012404-14013602
ENSGALG00000008115	ATXN7L1	protein_coding	1:14021170-14128960
ENSGALG00000008109	CDHR3	protein_coding	1:14151339-14182335
ENSGALG00000029006	SYPL1	protein_coding	1:14192967-14199186
ENSGALG00000008098	NAMPT	protein_coding	1:14227437-14253838
ENSGALG00000008081	PIK3CG	protein_coding	1:14409032-14442571
ENSGALG00000008060	PRKAR2B	protein_coding	1:14466581-14547811
ENSGALG00000008050	HBP1	protein_coding	1:14555740-14570086
ENSGALG00000042764	COG5	protein_coding	1:14570254-14754461
ENSGALG00000008032		protein_coding	1:14720135-14721436
ENSGALG00000023661	DUS4L	protein_coding	1:14754169-14765791
ENSGALG00000008009	BCAP29	protein_coding	1:14768856-14792300
ENSGALG00000007998	SLC26A4	protein_coding	1:14802883-14822828
ENSGALG00000038981	CBLL1	protein_coding	1:14822529-14828989
ENSGALG00000007959	SLC26A3	protein_coding	1:14833201-14843801
ENSGALG00000007931	DLD	protein_coding	1:14867128-14880879
ENSGALG00000007905	LAMB1	protein_coding	1:14882571-14913134
ENSGALG00000007917	LAMB4	protein_coding	1:14926773-14978515
ENSGALG00000007183	ERGIC2	protein_coding	1:14978514-15001585
ENSGALG00000007161	LRRK2	protein_coding	1:15008474-15072568
ENSGALG00000035940	SLC2A13	protein_coding	1:15117535-15247833
ENSGALG00000044979		protein_coding	1:15262989-15270491
ENSGALG00000042554	ABCD2	protein_coding	1:15281148-15323045
ENSGALG00000007098	KIF21A	protein_coding	1:15350861-15434281
ENSGALG00000043872		protein_coding	1:15439407-15482407
ENSGALG00000007025	CPNE8	protein_coding	1:15507104-15601794
ENSGALG00000040272	ALG10	protein_coding	1:15692075-15699046
ENSGALG00000013018	TPRKB	protein_coding	1:15698711-15702692
ENSGALG00000004897	GTSE1	protein_coding	1:15710309-15721324
ENSGALG00000031922	TRMU	protein_coding	1:15721903-15733539
ENSGALG00000043355	CELSR1	protein_coding	1:15740825-15899595
ENSGALG00000038315		protein_coding	1:15923203-15923583
ENSGALG00000035169		protein_coding	1:15963932-15972261
ENSGALG00000034274		protein_coding	1:15993228-16013772
ENSGALG00000044947		protein_coding	1:16034418-16044142
ENSGALG00000019397	CERK	protein_coding	1:16132582-16175969
ENSGALG00000043058	TBC1D22A	protein_coding	1:16200283-16355412
ENSGALG00000023584	FAM19A5	protein_coding	1:17084630-17502308
ENSGALG00000044747		protein_coding	1:17142166-17148629
ENSGALG00000039992		protein_coding	1:17823677-17823940
ENSGALG00000029379	BRD1	protein_coding	1:18747413-18806394
ENSGALG00000032659	ZBED4	protein_coding	1:18834835-18839285
ENSGALG00000008539	ALG12	protein_coding	1:18849407-18864906
ENSGALG00000008551	CRELD2	protein_coding	1:18865360-18876467
ENSGALG00000023576	PIM3	protein_coding	1:19165830-19169549
ENSGALG00000008554	IL17REL	protein_coding	1:20036081-20070713
ENSGALG00000040038	MLC1	protein_coding	1:20087981-20104863
ENSGALG00000033664	MOV10L1	protein_coding	1:20105954-20124074
ENSGALG00000000003	PANX2	protein_coding	1:20174067-20177667
ENSGALG00000030705	TRABD	protein_coding	1:20223866-20256165
ENSGALG00000038467	SELENOO	protein_coding	1:20290347-20303283
ENSGALG00000032156	TUBGCP6	protein_coding	1:20305696-20329063
ENSGALG00000041251	HDAC10	protein_coding	1:20329726-20343807
ENSGALG00000008635		protein_coding	1:20345887-20349591
ENSGALG00000019384	MAPK12	protein_coding	1:20367873-20396572
ENSGALG00000040023	MAPK11	protein_coding	1:20405293-20435716
ENSGALG00000039861	PLXNB2	protein_coding	1:20490162-20663084
ENSGALG00000033997	ZNF800	protein_coding	1:20872801-20886900
ENSGALG00000039403	GRM8	protein_coding	1:20929341-21246163
ENSGALG00000008740	POT1	protein_coding	1:21741971-21804718
ENSGALG00000040954	GPR37	protein_coding	1:21843141-21855468
ENSGALG00000031527	ARL8BL	protein_coding	1:22062046-22089723
ENSGALG00000008761	SPAM1	protein_coding	1:22096114-22105014
ENSGALG00000008776	HYAL6	protein_coding	1:22165912-22185499
ENSGALG00000008797	WASL	protein_coding	1:22209091-22259092
ENSGALG00000008805	LMOD2	protein_coding	1:22277626-22283778
ENSGALG00000008814	ASB15	protein_coding	1:22292930-22303384
ENSGALG00000008821	NDUFA5	protein_coding	1:22307520-22312663
ENSGALG00000008823	IQUB	protein_coding	1:22315243-22335010
ENSGALG00000008836	ATP6AP1	protein_coding	1:22343252-22397263
ENSGALG00000008874	SLC13A1	protein_coding	1:22423984-22448101
ENSGALG00000008926	CADPS2	protein_coding	1:22528298-22829235
ENSGALG00000008941	FEZF1	protein_coding	1:22837471-22839677
ENSGALG00000008953	AASS	protein_coding	1:22867946-22895501
ENSGALG00000040114	PTPRZ1	protein_coding	1:22901214-23034777
ENSGALG00000008975	FAM3C	protein_coding	1:23210197-23238757
ENSGALG00000028069	WNT16	protein_coding	1:23246190-23256408
ENSGALG00000032262		protein_coding	1:23274409-23341146
ENSGALG00000009002		protein_coding	1:23342831-23412785
ENSGALG00000009023	ING3	protein_coding	1:23427327-23445706
ENSGALG00000009029	TSPAN12	protein_coding	1:23467910-23513135
ENSGALG00000043515	KCND2	protein_coding	1:23521476-23537732
ENSGALG00000009066	KCND2	protein_coding	1:23783751-23786181
ENSGALG00000009104	ANKRD26	protein_coding	1:24294540-24342686
ENSGALG00000009110	LSM8	protein_coding	1:24348924-24354638
ENSGALG00000009134	CTTNBP2	protein_coding	1:24474948-24550085
ENSGALG00000032986	CFTR	protein_coding	1:24554513-24638605
ENSGALG00000034574	ASZ1	protein_coding	1:24658278-24693248
ENSGALG00000030173	WNT2	protein_coding	1:24699097-24712426
ENSGALG00000037206	ST7	protein_coding	1:24716503-24853831
ENSGALG00000043437	CAPZA2	protein_coding	1:24865850-24895638
ENSGALG00000036883	MET	protein_coding	1:24918557-25006337
ENSGALG00000043287	CAV1	protein_coding	1:25060566-25074918
ENSGALG00000033295	CAV2	protein_coding	1:25079044-25090122
ENSGALG00000031934	TES	protein_coding	1:25175213-25201500
ENSGALG00000040557	TFEC	protein_coding	1:25289169-25351175
ENSGALG00000026838	MDFIC	protein_coding	1:25768091-25813067
ENSGALG00000009424	FOXP2	protein_coding	1:25908850-26098946
ENSGALG00000009435	PPP1R3A	protein_coding	1:26361986-26387951
ENSGALG00000009439	GPR85	protein_coding	1:26678474-26679586
ENSGALG00000009440	BMT2	protein_coding	1:26768477-26802391
ENSGALG00000009443		protein_coding	1:26780685-26827520
ENSGALG00000009446	LSMEM1	protein_coding	1:26908732-26912859
ENSGALG00000009448	IFRD1	protein_coding	1:26917109-26927702
ENSGALG00000009454	ZNF277	protein_coding	1:26968441-27022185
ENSGALG00000009480	DOCK4	protein_coding	1:27184787-27262852
ENSGALG00000009485		protein_coding	1:27299899-27307305
ENSGALG00000009488	LRRN3	protein_coding	1:27489968-27492094
ENSGALG00000027876		protein_coding	1:27601853-27750489
ENSGALG00000009492	DNAJB9	protein_coding	1:28438278-28446016
ENSGALG00000009494	THAP5	protein_coding	1:28446182-28454715
ENSGALG00000009497	AVPR2	protein_coding	1:28505731-28507926
ENSGALG00000009505	PNPLA8	protein_coding	1:28527080-28561125
ENSGALG00000009514	NRCAM	protein_coding	1:28579093-28718391
ENSGALG00000009523	CNTN1	protein_coding	1:28757424-28995706
ENSGALG00000009530	PDZRN4	protein_coding	1:29041613-29287618
ENSGALG00000009532	GXYLT1	protein_coding	1:29464172-29495190
ENSGALG00000009540	YAF2	protein_coding	1:29508386-29535325
ENSGALG00000040505		protein_coding	1:29549181-29550317
ENSGALG00000009544	ZCRB1	protein_coding	1:29565648-29577484
ENSGALG00000009547	PPHLN1	protein_coding	1:29577530-29714435
ENSGALG00000009556	PRICKLE1	protein_coding	1:29649659-29708429
ENSGALG00000009572	ADAMTS20	protein_coding	1:29925304-30007946
ENSGALG00000009577	PUS7L	protein_coding	1:30059683-30069488
ENSGALG00000009586	IRAK4	protein_coding	1:30069844-30081296
ENSGALG00000009595	TWF1	protein_coding	1:30082534-30100993
ENSGALG00000009596	TMEM117	protein_coding	1:30142719-30308483
ENSGALG00000009601	NELL2	protein_coding	1:30342085-30485295
ENSGALG00000009603	PRLL	protein_coding	1:30529790-30533660
ENSGALG00000009604	DBX2	protein_coding	1:30540025-30560231
ENSGALG00000009638	ANO6	protein_coding	1:30560077-30668939
ENSGALG00000033074	ARID2	protein_coding	1:30752198-30856043
ENSGALG00000028849	SCAF11	protein_coding	1:30864013-30895009
ENSGALG00000009698	SLC38A1	protein_coding	1:30936731-30961242
ENSGALG00000008497	SLC38A2	protein_coding	1:30985306-31000366
ENSGALG00000009730	SLC38A4	protein_coding	1:31101534-31122087
ENSGALG00000009739	AMIGO2	protein_coding	1:31248896-31258419
ENSGALG00000009743	RPAP3	protein_coding	1:31426792-31441729
ENSGALG00000009747	ATP23	protein_coding	1:31441878-31449081
ENSGALG00000009755	LRIG3	protein_coding	1:31721261-31765031
ENSGALG00000009759	SLC16A7	protein_coding	1:32086287-32120482
ENSGALG00000019361	FAM19A2	protein_coding	1:32729364-32758798
ENSGALG00000030024	USP15	protein_coding	1:32905460-32969236
ENSGALG00000009795	MON2	protein_coding	1:32983622-33058180
ENSGALG00000009805	PPM1H	protein_coding	1:33089980-33218417
ENSGALG00000040567	AVPR1A	protein_coding	1:33298676-33301273
ENSGALG00000009815	TMEM5	protein_coding	1:33395407-33407028
ENSGALG00000009825	SRGAP1	protein_coding	1:33440188-33580652
ENSGALG00000027682	C12orf66	protein_coding	1:33594888-33606303
ENSGALG00000009835	XPOT	protein_coding	1:33607081-33632184
ENSGALG00000009840	TBK1	protein_coding	1:33641818-33664801
ENSGALG00000009842	RASSF3	protein_coding	1:33715725-33766463
ENSGALG00000009856	GNS	protein_coding	1:33772628-33793177
ENSGALG00000009859	TBC1D30	protein_coding	1:33794056-33841926
ENSGALG00000039209	WIF1	protein_coding	1:33881874-33923658
ENSGALG00000009873	LEMD3	protein_coding	1:33937632-33977276
ENSGALG00000026661	MSRB3	protein_coding	1:33986861-34070695
ENSGALG00000009875	HMGA2	protein_coding	1:34203987-34308540
ENSGALG00000019358	LLPH	protein_coding	1:34366644-34369315
ENSGALG00000009879		protein_coding	1:34369405-34377556
ENSGALG00000009885	HELB	protein_coding	1:34415870-34428812
ENSGALG00000009895	GRIP1	protein_coding	1:34431194-34578266
ENSGALG00000033879		protein_coding	1:34799500-34801222
ENSGALG00000009899		protein_coding	1:34804698-34809101
ENSGALG00000009901	DYRK2	protein_coding	1:34899306-34909399
ENSGALG00000009903	IFNG	protein_coding	1:35053221-35057370
ENSGALG00000037779	IL26	protein_coding	1:35081112-35087712
ENSGALG00000009904	IL22	protein_coding	1:35101235-35103693
ENSGALG00000009905	MDM1	protein_coding	1:35112854-35137000
ENSGALG00000009927	RAP1B	protein_coding	1:35216064-35249134
ENSGALG00000009934	NUP107	protein_coding	1:35250853-35276198
ENSGALG00000009940	SLC35E3	protein_coding	1:35276896-35282437
ENSGALG00000045785		protein_coding	1:35294096-35298219
ENSGALG00000009942	MDM2	protein_coding	1:35298405-35309601
ENSGALG00000009945	CPM	protein_coding	1:35315781-35347355
ENSGALG00000019355	CPSF6	protein_coding	1:35386197-35411271
ENSGALG00000009963	LYZ	protein_coding	1:35425914-35429601
ENSGALG00000029135	YEATS4	protein_coding	1:35427329-35432184
ENSGALG00000009966	FRS2	protein_coding	1:35449509-35495133
ENSGALG00000009975	CCT2	protein_coding	1:35503971-35515953
ENSGALG00000009976	LRRC10	protein_coding	1:35517139-35518821
ENSGALG00000010018	CTSEAL	protein_coding	1:35522127-35529831
ENSGALG00000010029	BEST3	protein_coding	1:35534379-35550868
ENSGALG00000009959		protein_coding	1:35565047-35594362
ENSGALG00000019352	MYRFL	protein_coding	1:35597032-35639634
ENSGALG00000010042	CNOT2	protein_coding	1:35724872-35814526
ENSGALG00000010044	KCNMB4	protein_coding	1:35820990-35831958
ENSGALG00000010049	PTPRB	protein_coding	1:35846167-35891845
ENSGALG00000040855		protein_coding	1:35908165-35944608
ENSGALG00000010148		protein_coding	1:35942364-36065234
ENSGALG00000010152	TSPAN8	protein_coding	1:36146151-36163273
ENSGALG00000010163	LGR5	protein_coding	1:36248569-36332580
ENSGALG00000010177	ZFC3H1	protein_coding	1:36351342-36388496
ENSGALG00000041783	TMEM19	protein_coding	1:36408413-36421447
ENSGALG00000010183	RAB21	protein_coding	1:36448219-36460374
ENSGALG00000010190	TBC1D15	protein_coding	1:36471480-36498543
ENSGALG00000010198	TPH2	protein_coding	1:36509695-36563986
ENSGALG00000010200	TRHDE	protein_coding	1:36640691-36854570
ENSGALG00000010204	KCNC2	protein_coding	1:37630176-37725697
ENSGALG00000010208	CAPS2	protein_coding	1:37737256-37770744
ENSGALG00000021897		protein_coding	1:37771966-37779099
ENSGALG00000010222	GLIPR1L2	protein_coding	1:37779368-37787633
ENSGALG00000010223		protein_coding	1:37790882-37796392
ENSGALG00000010224	GLIPR1L	protein_coding	1:37799941-37807895
ENSGALG00000010227	KRR1	protein_coding	1:37811564-37817029
ENSGALG00000034788	PHLDA1	protein_coding	1:37937947-37938426
ENSGALG00000010238		protein_coding	1:37945237-37973521
ENSGALG00000033769	BBS10	protein_coding	1:38032888-38034822
ENSGALG00000010246	OSBPL8	protein_coding	1:38034647-38089440
ENSGALG00000010253	ZDHHC17	protein_coding	1:38168139-38234137
ENSGALG00000029921	CSRP2	protein_coding	1:38237620-38245641
ENSGALG00000031340	E2F7	protein_coding	1:38293246-38308943
ENSGALG00000010311	NAV3	protein_coding	1:38668218-38924294
ENSGALG00000041094	SYT1	protein_coding	1:39230582-39452545
ENSGALG00000010320	PAWR	protein_coding	1:39481007-39549218
ENSGALG00000010325	PPP1R12A	protein_coding	1:39561955-39685625
ENSGALG00000026490	RPS16	protein_coding	1:39750306-39753558
ENSGALG00000010342	OTOGL	protein_coding	1:39761108-39852435
ENSGALG00000010935	PTPRQ	protein_coding	1:39870775-39980929
ENSGALG00000010936	MYF6	protein_coding	1:39998073-39999566
ENSGALG00000028091	MYF5	protein_coding	1:40002758-40003972
ENSGALG00000010939	LIN7A	protein_coding	1:40029520-40056169
ENSGALG00000010940	ACSS3	protein_coding	1:40117328-40202440
ENSGALG00000010958	PPFIA2	protein_coding	1:40204801-40505268
ENSGALG00000028648	CCDC59	protein_coding	1:40702586-40708882
ENSGALG00000042269		protein_coding	1:40708974-40744319
ENSGALG00000010975	TMTC2	protein_coding	1:40829223-41086008
ENSGALG00000010992	SLC6A15	protein_coding	1:41630549-41654661
ENSGALG00000027103	TSPAN19	protein_coding	1:41728240-41737904
ENSGALG00000044478	LRRIQ1	protein_coding	1:41740334-41838759
ENSGALG00000027213	ALX1	protein_coding	1:41853035-41872458
ENSGALG00000027633	RASSF9	protein_coding	1:42129042-42155671
ENSGALG00000027192	NTS	protein_coding	1:42173476-42186023
ENSGALG00000028360	MGAT4C	protein_coding	1:42216971-42324128
ENSGALG00000045093	C12orf50	protein_coding	1:42783312-42794501
ENSGALG00000011168	C12orf29	protein_coding	1:42795854-42802617
ENSGALG00000011177	CEP290	protein_coding	1:42803231-42852341
ENSGALG00000033106		protein_coding	1:42864751-42878912
ENSGALG00000011198		protein_coding	1:42883502-42889250
ENSGALG00000011206	KITLG	protein_coding	1:42981399-43032887
ENSGALG00000011207	DUSP6	protein_coding	1:43288467-43292808
ENSGALG00000035493	POC1B	protein_coding	1:43326703-43370334
ENSGALG00000030550	ATP2B1	protein_coding	1:43392905-43455189
ENSGALG00000011269	EPYC	protein_coding	1:43925156-43947733
ENSGALG00000011270	KERA	protein_coding	1:43969658-43979925
ENSGALG00000011271	LUM	protein_coding	1:43987396-43999595
ENSGALG00000011274	DCN	protein_coding	1:44019260-44058954
ENSGALG00000038077		protein_coding	1:44357761-44365326
ENSGALG00000011276	BTG1	protein_coding	1:44398383-44401046
ENSGALG00000011277	PLEKHG7	protein_coding	1:44602930-44615820
ENSGALG00000011280	EEA1	protein_coding	1:44624066-44689535
ENSGALG00000011285		protein_coding	1:44817183-44837191
ENSGALG00000030515	UBE2N	protein_coding	1:44841386-44860420
ENSGALG00000011293	MRPL42	protein_coding	1:44870332-44877527
ENSGALG00000011295	SOCS2	protein_coding	1:44892184-44894286
ENSGALG00000011297	CRADD	protein_coding	1:44903758-44979576
ENSGALG00000011309	PLXNC1	protein_coding	1:45063944-45130477
ENSGALG00000019336	CEP83	protein_coding	1:45134394-45152813
ENSGALG00000011320		protein_coding	1:45165477-45169947
ENSGALG00000011323	SNAPC3	protein_coding	1:45242011-45243420
ENSGALG00000011325	NDUFA12	protein_coding	1:45308443-45315930
ENSGALG00000011327	NR2C1	protein_coding	1:45324344-45368430
ENSGALG00000011342	FGD6	protein_coding	1:45374215-45438791
ENSGALG00000011357	VEZT	protein_coding	1:45439075-45485296
ENSGALG00000011377	METAP2	protein_coding	1:45535393-45550173
ENSGALG00000011400	USP44	protein_coding	1:45554763-45566132
ENSGALG00000011406	NTN4	protein_coding	1:45599391-45634244
ENSGALG00000011409	SNRPF	protein_coding	1:45665312-45666829
ENSGALG00000011414	AMDHD1	protein_coding	1:45669441-45677498
ENSGALG00000011421	HAL	protein_coding	1:45679241-45691863
ENSGALG00000033709	LTA4H	protein_coding	1:45694933-45718500
ENSGALG00000043701	ELK3	protein_coding	1:45759156-45793336
ENSGALG00000011456	CDK17	protein_coding	1:45800053-45837648
ENSGALG00000011459		protein_coding	1:45924074-45955569
ENSGALG00000030853		protein_coding	1:45981253-46014031
ENSGALG00000031699	NEDD1	protein_coding	1:46033709-46057310
ENSGALG00000011504	TMPO	protein_coding	1:46669671-46691839
ENSGALG00000011514	SLC25A3	protein_coding	1:46695844-46704277
ENSGALG00000026284	IKBIP	protein_coding	1:46712027-46717483
ENSGALG00000011531	APAF1	protein_coding	1:46718811-46744193
ENSGALG00000011549	ANKS1B	protein_coding	1:46756368-47168639
ENSGALG00000040976	ACTR6	protein_coding	1:47183349-47267032
ENSGALG00000011557	UHRF1BP1L	protein_coding	1:47186191-47253542
ENSGALG00000011569	SCYL2	protein_coding	1:47268108-47299064
ENSGALG00000041122	SLC17A8	protein_coding	1:47308619-47334316
ENSGALG00000011594	NR1H4	protein_coding	1:47358279-47391069
ENSGALG00000028373	GAS2L3	protein_coding	1:47393195-47407557
ENSGALG00000011614	ANO4	protein_coding	1:47513533-47631233
ENSGALG00000011633	SLC5A8	protein_coding	1:47637919-47660352
ENSGALG00000011643	UTP20	protein_coding	1:47672512-47732097
ENSGALG00000011651	ARL1	protein_coding	1:47732183-47737782
ENSGALG00000011662		protein_coding	1:47737682-47784522
ENSGALG00000011682	CNOT4	protein_coding	1:47800013-47869940
ENSGALG00000011717		protein_coding	1:47884753-47909098
ENSGALG00000011722	STRA8	protein_coding	1:47914186-47925075
ENSGALG00000011724	WDR91	protein_coding	1:47929076-47944077
ENSGALG00000011727	AGBL3	protein_coding	1:47965222-47968879
ENSGALG00000025735	PDE6H	protein_coding	1:47994367-48000190
ENSGALG00000011738	ARHGDIB	protein_coding	1:48011198-48019515
ENSGALG00000011739		protein_coding	1:48020010-48038612
ENSGALG00000011740	MGP	protein_coding	1:48052894-48058138
ENSGALG00000028560	OC3	protein_coding	1:48061738-48067659
ENSGALG00000011742	ART4	protein_coding	1:48069970-48074563
ENSGALG00000011743	SMCO3	protein_coding	1:48076790-48077467
ENSGALG00000011745		protein_coding	1:48081434-48091448
ENSGALG00000039794		protein_coding	1:48091388-48092200
ENSGALG00000011747		protein_coding	1:48093690-48094445
ENSGALG00000039722	HIST1H2B7	protein_coding	1:48095494-48095874
ENSGALG00000033191		protein_coding	1:48099109-48099504
ENSGALG00000032272		protein_coding	1:48099163-48099621
ENSGALG00000043062	HIST2H3D	protein_coding	1:48100497-48100907
ENSGALG00000040303		protein_coding	1:48101741-48102151
ENSGALG00000035445	HIST1H46L2	protein_coding	1:48102824-48103259
ENSGALG00000036483		protein_coding	1:48102939-48103334
ENSGALG00000030658		protein_coding	1:48110522-48111180
ENSGALG00000031571	H2A-VII	protein_coding	1:48110553-48110996
ENSGALG00000030567	HIST1H2B8	protein_coding	1:48111297-48111790
ENSGALG00000038969	HIST2H3L	protein_coding	1:48112892-48113390
ENSGALG00000038516		protein_coding	1:48119159-48119554
ENSGALG00000032198	HIST2H4B	protein_coding	1:48119243-48119554
ENSGALG00000036908		protein_coding	1:48119794-48120174
ENSGALG00000037322	HIST1H46	protein_coding	1:48120560-48121074
ENSGALG00000043525		protein_coding	1:48120731-48121126
ENSGALG00000038343	H2AFJ	protein_coding	1:48125079-48125942
ENSGALG00000037934		protein_coding	1:48126213-48126593
ENSGALG00000031159	HIST1H110	protein_coding	1:48127672-48128582
ENSGALG00000034321		protein_coding	1:48140149-48140520
ENSGALG00000041398		protein_coding	1:48140209-48140520
ENSGALG00000035244		protein_coding	1:48141763-48142963
ENSGALG00000037930		protein_coding	1:48145393-48145803
ENSGALG00000032933	HIST1H4D	protein_coding	1:48146441-48147882
ENSGALG00000042650		protein_coding	1:48147541-48147930
ENSGALG00000037167	HIST1H103	protein_coding	1:48153696-48154408
ENSGALG00000042491		protein_coding	1:48160103-48160539
ENSGALG00000039351		protein_coding	1:48161388-48162158
ENSGALG00000029941	H2A-VII	protein_coding	1:48161484-48161873
ENSGALG00000030424		protein_coding	1:48162556-48163154
ENSGALG00000046198		protein_coding	1:48163227-48163920
ENSGALG00000035715	H2A-VII	protein_coding	1:48164309-48164698
ENSGALG00000025786	HIST2H4B	protein_coding	1:48165722-48166033
ENSGALG00000031874	HIST1H101	protein_coding	1:48175690-48176349
ENSGALG00000040174		protein_coding	1:48176561-48177760
ENSGALG00000028372	H2A-VII	protein_coding	1:48177359-48177748
ENSGALG00000027571		protein_coding	1:48178033-48179113
ENSGALG00000027113	H2A-VII	protein_coding	1:48183617-48184006
ENSGALG00000042263		protein_coding	1:48184357-48184737
ENSGALG00000033587		protein_coding	1:48193459-48195214
ENSGALG00000032645	H2A-VII	protein_coding	1:48193601-48194213
ENSGALG00000027064	HIST1H3H	protein_coding	1:48196308-48197130
ENSGALG00000040004		protein_coding	1:48197196-48197722
ENSGALG00000027594	HIST1H2B5	protein_coding	1:48199091-48199471
ENSGALG00000027315	H2A-VII	protein_coding	1:48199800-48200189
ENSGALG00000011783	HIST1H111R	protein_coding	1:48200667-48201409
ENSGALG00000011784	APOLD1	protein_coding	1:48216410-48217150
ENSGALG00000011794	DDX47	protein_coding	1:48224634-48233521
ENSGALG00000011796		protein_coding	1:48250644-48251708
ENSGALG00000011798	HEBP1	protein_coding	1:48267769-48274299
ENSGALG00000011799		protein_coding	1:48276513-48283640
ENSGALG00000011800	FAM234B	protein_coding	1:48289208-48311026
ENSGALG00000011802	GSG1	protein_coding	1:48311863-48318536
ENSGALG00000011803	EMP1	protein_coding	1:48351489-48365693
ENSGALG00000011809		protein_coding	1:48493791-48517851
ENSGALG00000041348		protein_coding	1:48520716-48659867
ENSGALG00000011814	ATF7IP	protein_coding	1:48864006-48924443
ENSGALG00000029583	PLBD1	protein_coding	1:48929924-48958286
ENSGALG00000011838	GUCY2C	protein_coding	1:48969433-49014451
ENSGALG00000011847	TTC26	protein_coding	1:49026548-49071853
ENSGALG00000011854	UBN2	protein_coding	1:49084168-49132365
ENSGALG00000011856	FMC1	protein_coding	1:49141973-49142442
ENSGALG00000036238	LUC7L2	protein_coding	1:49145298-49176552
ENSGALG00000011859	GBE	protein_coding	1:49180327-49185207
ENSGALG00000028016		protein_coding	1:49189519-49197004
ENSGALG00000019325		protein_coding	1:49197217-49205179
ENSGALG00000011863	POLDIP3	protein_coding	1:49207530-49221469
ENSGALG00000011866	RRP7A	protein_coding	1:49224852-49228486
ENSGALG00000011867	SERHL2	protein_coding	1:49229293-49237511
ENSGALG00000023193	SOCS1L	protein_coding	1:49252363-49262777
ENSGALG00000011878	TCF20	protein_coding	1:49309337-49424563
ENSGALG00000011894	CYP2D6	protein_coding	1:49442475-49451655
ENSGALG00000035223	NDUFA6	protein_coding	1:49452440-49454008
ENSGALG00000011897	SMDT1	protein_coding	1:49454792-49456765
ENSGALG00000011898	FAM109B	protein_coding	1:49460280-49461035
ENSGALG00000011900	NAGA	protein_coding	1:49462139-49466445
ENSGALG00000011908	WBP2NL	protein_coding	1:49466983-49474798
ENSGALG00000011913	2018-09-03	protein_coding	1:49477085-49488049
ENSGALG00000031189		protein_coding	1:49491922-49492128
ENSGALG00000011914	CENPM	protein_coding	1:49496089-49502094
ENSGALG00000019322	TNFRSF13C	protein_coding	1:49510784-49512391
ENSGALG00000045762		protein_coding	1:49521584-49526650
ENSGALG00000041687	SREBF2	protein_coding	1:49527794-49546551
ENSGALG00000011918	CCDC134	protein_coding	1:49545405-49549775
ENSGALG00000031186	MEI1	protein_coding	1:49551210-49586894
ENSGALG00000011931	SNU13	protein_coding	1:49587218-49590797
ENSGALG00000011932	XRCC6	protein_coding	1:49591963-49606037
ENSGALG00000011934	DESI1	protein_coding	1:49605385-49616465
ENSGALG00000038599	PMM1	protein_coding	1:49620066-49625819
ENSGALG00000030101	CSDC2	protein_coding	1:49627010-49631391
ENSGALG00000011947	POLR3H	protein_coding	1:49635292-49641645
ENSGALG00000011950	ACO2	protein_coding	1:49642668-49663097
ENSGALG00000011953	PHF5A	protein_coding	1:49663357-49669387
ENSGALG00000011957	TOB2	protein_coding	1:49674134-49680930
ENSGALG00000011958	TEF	protein_coding	1:49698484-49713034
ENSGALG00000011965	ZC3H7B	protein_coding	1:49724080-49760506
ENSGALG00000011966	RANGAP1	protein_coding	1:49768544-49787684
ENSGALG00000011970	CHADL	protein_coding	1:49788795-49792401
ENSGALG00000011976	L3MBTL2	protein_coding	1:49793237-49807832
ENSGALG00000011992	EP300	protein_coding	1:49814540-49870572
ENSGALG00000041607		protein_coding	1:49815089-49815640
ENSGALG00000011993	RBX1	protein_coding	1:49895082-49906115
ENSGALG00000012003	XPNPEP3	protein_coding	1:49925280-49940335
ENSGALG00000012007	ST13	protein_coding	1:49940630-49960414
ENSGALG00000012013	SLC25A17	protein_coding	1:49965709-49979823
ENSGALG00000012024	MKL1	protein_coding	1:50007129-50093845
ENSGALG00000012033	SGSM3	protein_coding	1:50098087-50115325
ENSGALG00000012034	ADSL	protein_coding	1:50125302-50140927
ENSGALG00000012050		protein_coding	1:50154486-50243306
ENSGALG00000045936	FAM83F	protein_coding	1:50300711-50313130
ENSGALG00000012056		protein_coding	1:50333673-50345718
ENSGALG00000035051	CACNA1I	protein_coding	1:50445737-50593849
ENSGALG00000032429		protein_coding	1:50605144-50605362
ENSGALG00000029810	RPS19BP1	protein_coding	1:50625401-50627545
ENSGALG00000012135	ATF4	protein_coding	1:50633582-50636513
ENSGALG00000012144	MIEF1	protein_coding	1:50648770-50653831
ENSGALG00000028989		protein_coding	1:50654764-50654976
ENSGALG00000036743	MGAT3	protein_coding	1:50662884-50679863
ENSGALG00000012150	TAB1	protein_coding	1:50694466-50702940
ENSGALG00000027665	SYNGR1	protein_coding	1:50711697-50722039
ENSGALG00000012172	RPL3	protein_coding	1:50725888-50731685
ENSGALG00000012178	PDGFB	protein_coding	1:50759960-50771537
ENSGALG00000041236	CBX7	protein_coding	1:50786846-50795719
ENSGALG00000036867	CBX6	protein_coding	1:50804456-50812317
ENSGALG00000041604	NPTXR	protein_coding	1:50821123-50825285
ENSGALG00000043451	DNAL4	protein_coding	1:50829383-50833632
ENSGALG00000034504		protein_coding	1:50835752-50841816
ENSGALG00000028230	SUN2	protein_coding	1:50843549-50848761
ENSGALG00000030783	GTPBP1	protein_coding	1:50851186-50868402
ENSGALG00000041766	JOSD1	protein_coding	1:50869595-50876857
ENSGALG00000019316	TOMM22	protein_coding	1:50879538-50881332
ENSGALG00000012218	CBY1	protein_coding	1:50881482-50883895
ENSGALG00000012236	DMC1	protein_coding	1:50896431-50910979
ENSGALG00000037360	DDX17	protein_coding	1:50911713-50928816
ENSGALG00000044020		protein_coding	1:50925862-50926153
ENSGALG00000032313	KDELR3	protein_coding	1:50931515-50936669
ENSGALG00000012254	KCNJ4	protein_coding	1:50948357-50950627
ENSGALG00000032257	CSNK1E	protein_coding	1:50962355-50982806
ENSGALG00000012272	TMEM184B	protein_coding	1:50984686-51010077
ENSGALG00000012277	MAFF	protein_coding	1:51010583-51013540
ENSGALG00000012281	PLA2G6	protein_coding	1:51014060-51031978
ENSGALG00000012285	BAIAP2L2	protein_coding	1:51034057-51041742
ENSGALG00000036897	SLC16A8	protein_coding	1:51043333-51051000
ENSGALG00000041823	PICK1	protein_coding	1:51055004-51064269
ENSGALG00000012290	SOX10	protein_coding	1:51089596-51098755
ENSGALG00000012291	POLR2F	protein_coding	1:51101687-51105270
ENSGALG00000012293	C22orf23	protein_coding	1:51105368-51109027
ENSGALG00000012265	MICALL1	protein_coding	1:51109677-51127827
ENSGALG00000012296	EIF3L	protein_coding	1:51131447-51141068
ENSGALG00000012299		protein_coding	1:51142127-51145354
ENSGALG00000012307	GALR3	protein_coding	1:51151372-51153206
ENSGALG00000019312		protein_coding	1:51155785-51156504
ENSGALG00000012312	GCAT	protein_coding	1:51158258-51162538
ENSGALG00000044240	H1F0	protein_coding	1:51163992-51164879
ENSGALG00000045591		protein_coding	1:51169168-51170027
ENSGALG00000034518		protein_coding	1:51172152-51174975
ENSGALG00000012410		protein_coding	1:51185912-51189759
ENSGALG00000012416		protein_coding	1:51190391-51196500
ENSGALG00000012419		protein_coding	1:51197788-51199334
ENSGALG00000012420	LGALS1	protein_coding	1:51200887-51204052
ENSGALG00000023131	PDXP	protein_coding	1:51216088-51219459
ENSGALG00000012422		protein_coding	1:51220223-51226301
ENSGALG00000039658	GGA1	protein_coding	1:51230967-51239478
ENSGALG00000003213	LGALS2	protein_coding	1:51250968-51253146
ENSGALG00000038556	CDC42EP1	protein_coding	1:51255996-51257906
ENSGALG00000042365	CARD10	protein_coding	1:51268021-51286421
ENSGALG00000012442	MFNG	protein_coding	1:51290595-51300967
ENSGALG00000012446	ELFN2	protein_coding	1:51367779-51370205
ENSGALG00000012454	CYTH4	protein_coding	1:51420095-51439366
ENSGALG00000012456	RAC2	protein_coding	1:51448385-51457486
ENSGALG00000012457	SSTR3	protein_coding	1:51460659-51465064
ENSGALG00000027067	C1QTNF6	protein_coding	1:51475822-51477420
ENSGALG00000012472	IL2RB	protein_coding	1:51492000-51505358
ENSGALG00000012483	TMPRSS6	protein_coding	1:51508827-51526284
ENSGALG00000042419	KCTD17	protein_coding	1:51527734-51536411
ENSGALG00000040840	MPST	protein_coding	1:51543105-51545997
ENSGALG00000012488	TST	protein_coding	1:51546120-51553306
ENSGALG00000012490		protein_coding	1:51553940-51558937
ENSGALG00000025881		protein_coding	1:51576859-51607306
ENSGALG00000038141	NCF4	protein_coding	1:51610637-51620775
ENSGALG00000012522	PVALB	protein_coding	1:51645215-51653703
ENSGALG00000042990	IFT27	protein_coding	1:51663627-51670724
ENSGALG00000031977	CACNG2	protein_coding	1:51688915-51735455
ENSGALG00000012529	EIF3D	protein_coding	1:51754103-51761464
ENSGALG00000012530	FOXRED2	protein_coding	1:51761996-51770041
ENSGALG00000012532	TXN2	protein_coding	1:51772260-51785102
ENSGALG00000043092	MYH9	protein_coding	1:51802991-51870983
ENSGALG00000012540	RBFOX2	protein_coding	1:51964351-52040063
ENSGALG00000012541	MB	protein_coding	1:52054483-52058197
ENSGALG00000012542	RASD2	protein_coding	1:52085845-52093273
ENSGALG00000012546	MCM5	protein_coding	1:52144221-52165309
ENSGALG00000012550	HMOX1	protein_coding	1:52153748-52159902
ENSGALG00000012552	TOM1	protein_coding	1:52167132-52187809
ENSGALG00000044768		protein_coding	1:52189765-52194504
ENSGALG00000012556		protein_coding	1:52195547-52202256
ENSGALG00000012557	ISX	protein_coding	1:52290943-52316261
ENSGALG00000045417		protein_coding	1:52551375-52552469
ENSGALG00000012559	LARGE1	protein_coding	1:52729204-53004111
ENSGALG00000033589		protein_coding	1:53072029-53138810
ENSGALG00000028627	TIMP3	protein_coding	1:53145365-53177923
ENSGALG00000037302		protein_coding	1:53250376-53269985
ENSGALG00000012569	FBXO7	protein_coding	1:53278103-53291713
ENSGALG00000045260		protein_coding	1:53297931-53316570
ENSGALG00000039479		protein_coding	1:53322790-53335591
ENSGALG00000012611		protein_coding	1:53336921-53349590
ENSGALG00000019304	ASCL4	protein_coding	1:53368976-53369485
ENSGALG00000012619	PRDM4	protein_coding	1:53375666-53392366
ENSGALG00000012631	PWP1	protein_coding	1:53393745-53408107
ENSGALG00000039595	BTBD11	protein_coding	1:53427816-53497435
ENSGALG00000038647		protein_coding	1:53594487-53595476
ENSGALG00000012638	CRY1	protein_coding	1:53642388-53676704
ENSGALG00000012639	MTERF2	protein_coding	1:53679123-53683274
ENSGALG00000012640	TMEM263	protein_coding	1:53686093-53698882
ENSGALG00000029484	RIC8B	protein_coding	1:53725544-53757828
ENSGALG00000012647	RFX4	protein_coding	1:53763373-53853263
ENSGALG00000012655	POLR3B	protein_coding	1:53861738-53929245
ENSGALG00000012658	TCP11L2	protein_coding	1:53931857-53948202
ENSGALG00000012659	CKAP4	protein_coding	1:53949473-53959022
ENSGALG00000012662	NUAK1	protein_coding	1:53983409-54028357
ENSGALG00000026311	C12orf75	protein_coding	1:54229629-54246246
ENSGALG00000027122	APPL2	protein_coding	1:54262171-54293903
ENSGALG00000028254	WASHC4	protein_coding	1:54298419-54334354
ENSGALG00000012691	ALDH1L2	protein_coding	1:54341803-54369311
ENSGALG00000012694	C12orf45	protein_coding	1:54370469-54374950
ENSGALG00000012697	SLC41A2	protein_coding	1:54375641-54424697
ENSGALG00000037187		protein_coding	1:54434097-54434375
ENSGALG00000030607	CHST11	protein_coding	1:54437824-54592561
ENSGALG00000035345	TXNRD1	protein_coding	1:54632776-54671332
ENSGALG00000041193	NFYB	protein_coding	1:54682343-54696856
ENSGALG00000029616	HCFC2	protein_coding	1:54701770-54724511
ENSGALG00000034078	GLT8D2	protein_coding	1:54727513-54743775
ENSGALG00000031457	TDG	protein_coding	1:54743480-54753986
ENSGALG00000030933	C1H12ORF73	protein_coding	1:54754183-54755465
ENSGALG00000033789	HSP90B1	protein_coding	1:54759459-54769305
ENSGALG00000029746	NT5DC3	protein_coding	1:54798750-54818100
ENSGALG00000039245		protein_coding	1:54826433-54835321
ENSGALG00000041360		protein_coding	1:54838907-54845451
ENSGALG00000029824		protein_coding	1:54863006-54871746
ENSGALG00000037082	ASCL1	protein_coding	1:55116728-55118741
ENSGALG00000012754	PAH	protein_coding	1:55129804-55165880
ENSGALG00000019300		protein_coding	1:55173105-55201560
ENSGALG00000012755	IGF-I	protein_coding	1:55335204-55383631
ENSGALG00000012756	PARPBP	protein_coding	1:55424000-55472057
ENSGALG00000012757	PMCH	protein_coding	1:55426369-55427757
ENSGALG00000012759	NUP37	protein_coding	1:55472091-55496235
ENSGALG00000012760		protein_coding	1:55504144-55518514
ENSGALG00000012761	DRAM1	protein_coding	1:55547853-55561586
ENSGALG00000012763	GNPTAB	protein_coding	1:55573823-55614936
ENSGALG00000012766	SYCP3	protein_coding	1:55616634-55625686
ENSGALG00000012769	CHPT1	protein_coding	1:55625668-55645260
ENSGALG00000012783	MYBPC1	protein_coding	1:55652011-55723269
ENSGALG00000027209	SPIC	protein_coding	1:55757636-55763936
ENSGALG00000046187	PARP12	protein_coding	1:55786716-55800554
ENSGALG00000012791	TBXAS1	protein_coding	1:55806774-56041222
ENSGALG00000012792	HIPK2	protein_coding	1:56075644-56198466
ENSGALG00000012796	KIAA1549	protein_coding	1:56292882-56362827
ENSGALG00000026974	TMEM213	protein_coding	1:56374719-56374886
ENSGALG00000040666	ATP6V0A4	protein_coding	1:56383284-56408305
ENSGALG00000012812	SVOPL	protein_coding	1:56415234-56432260
ENSGALG00000012823	TRIM24	protein_coding	1:56435003-56493091
ENSGALG00000012834	AKR1D1	protein_coding	1:56606803-56640860
ENSGALG00000034511		protein_coding	1:56680591-56689353
ENSGALG00000012847		protein_coding	1:56693093-56705912
ENSGALG00000035108	KDM7A	protein_coding	1:56754302-56787545
ENSGALG00000012849	SLC37A3	protein_coding	1:56807019-56827366
ENSGALG00000012850	RAB19	protein_coding	1:56827540-56831694
ENSGALG00000012852	MKRN1	protein_coding	1:56836124-56858052
ENSGALG00000037671		protein_coding	1:56862364-56885474
ENSGALG00000012857	DENND2A	protein_coding	1:56889138-56945866
ENSGALG00000012863	ADCK2	protein_coding	1:56947561-56957857
ENSGALG00000032595	NDUFB2	protein_coding	1:56974471-56975259
ENSGALG00000012865	BRAF	protein_coding	1:56983387-57058584
ENSGALG00000028879	MRPS33	protein_coding	1:57070626-57075823
ENSGALG00000045120		protein_coding	1:57076215-57077351
ENSGALG00000028444	TMEM178B	protein_coding	1:57091544-57302451
ENSGALG00000046291		protein_coding	1:57227117-57228229
ENSGALG00000045859		protein_coding	1:57323243-57324379
ENSGALG00000012870	AGK	protein_coding	1:57332274-57363591
ENSGALG00000012874	KIAA1147	protein_coding	1:57369059-57379716
ENSGALG00000012875	WEE2	protein_coding	1:57382693-57393808
ENSGALG00000012876	SSBP1	protein_coding	1:57395053-57400622
ENSGALG00000012877	CREB3L2	protein_coding	1:57408100-57480365
ENSGALG00000012890	DGKI	protein_coding	1:57491613-57698081
ENSGALG00000040493	PTN	protein_coding	1:57724423-57794404
ENSGALG00000012894	CHRM2	protein_coding	1:57864325-57865725
ENSGALG00000041619	MTPN	protein_coding	1:58262001-58299769
ENSGALG00000028459	FAM180A	protein_coding	1:58388267-58415575
ENSGALG00000012908	SLC13A4	protein_coding	1:58420521-58447259
ENSGALG00000036355	C7orf73	protein_coding	1:58456261-58462431
ENSGALG00000012911	SYT10	protein_coding	1:58696926-58729393
ENSGALG00000012913	PKP2	protein_coding	1:58878156-58920195
ENSGALG00000012919		protein_coding	1:58962612-58965850
ENSGALG00000012929	DNM1L	protein_coding	1:58971662-59006582
ENSGALG00000012932	FGD4	protein_coding	1:59021804-59039816
ENSGALG00000012934		protein_coding	1:59164015-59224210
ENSGALG00000045031		protein_coding	1:59237872-59238879
ENSGALG00000044524		protein_coding	1:59241726-59242732
ENSGALG00000044624		protein_coding	1:59245579-59246586
ENSGALG00000044959		protein_coding	1:59249433-59250440
ENSGALG00000046239		protein_coding	1:59253286-59254293
ENSGALG00000045433		protein_coding	1:59257140-59258147
ENSGALG00000032522		protein_coding	1:59339115-59339510
ENSGALG00000045168		protein_coding	1:59380189-59387463
ENSGALG00000012938	AMN1	protein_coding	1:59452519-59473212
ENSGALG00000027056	ETFBKMT	protein_coding	1:59476229-59483268
ENSGALG00000012944		protein_coding	1:59494161-59590192
ENSGALG00000045990		protein_coding	1:59589618-59600544
ENSGALG00000012946	SINHCAF	protein_coding	1:59618210-59633491
ENSGALG00000030026		protein_coding	1:59653910-59659868
ENSGALG00000012947		protein_coding	1:59669212-59682477
ENSGALG00000012953	IPO8	protein_coding	1:59686745-59727927
ENSGALG00000012956	TMTC1	protein_coding	1:59777130-59917023
ENSGALG00000044625		protein_coding	1:59980841-59982553
ENSGALG00000012958		protein_coding	1:59988534-59990025
ENSGALG00000012969		protein_coding	1:59990319-59992246
ENSGALG00000039636		protein_coding	1:60007870-60009501
ENSGALG00000012974	WASHC1	protein_coding	1:60010721-60049926
ENSGALG00000012975	IQSEC3	protein_coding	1:60069873-60168362
ENSGALG00000044164		protein_coding	1:60170516-60170866
ENSGALG00000019291		protein_coding	1:60182541-60202082
ENSGALG00000019290	SLC6A12	protein_coding	1:60223646-60250104
ENSGALG00000012985	SLC6A13	protein_coding	1:60262382-60287559
ENSGALG00000012986	KDM5A	protein_coding	1:60300831-60346518
ENSGALG00000012987	CCDC77	protein_coding	1:60351125-60361329
ENSGALG00000012988	B4GALNT3	protein_coding	1:60369118-60426095
ENSGALG00000012989	NINJ2	protein_coding	1:60431752-60475878
ENSGALG00000012992	WNK1	protein_coding	1:60503911-60601007
ENSGALG00000039171	RAD52	protein_coding	1:60605354-60617652
ENSGALG00000012994	ERC1	protein_coding	1:60628356-60904443
ENSGALG00000032159	FBXL14	protein_coding	1:60955902-60957527
ENSGALG00000012998	WNT5B	protein_coding	1:60973501-60989342
ENSGALG00000035533	ADIPOR2	protein_coding	1:60997447-61037837
ENSGALG00000036964		protein_coding	1:61042808-61105795
ENSGALG00000013008	CHUNK-1	protein_coding	1:61050761-61052686
ENSGALG00000026214	LRTM2	protein_coding	1:61076893-61086163
ENSGALG00000013007		protein_coding	1:61117075-61153757
ENSGALG00000038402		protein_coding	1:61212908-61216681
ENSGALG00000013022	CACNA1C	protein_coding	1:61471636-61671542
ENSGALG00000033887	IL17RA	protein_coding	1:61679420-61699251
ENSGALG00000027408	TMEM121B	protein_coding	1:61705797-61706729
ENSGALG00000013026	HDHD5	protein_coding	1:61716796-61721741
ENSGALG00000013031	CECR1	protein_coding	1:61727940-61744165
ENSGALG00000013034	CECR2	protein_coding	1:61754952-61846994
ENSGALG00000013036	ATP6V1E1	protein_coding	1:61860171-61869779
ENSGALG00000013037	BCL2L13	protein_coding	1:61870544-61907992
ENSGALG00000013039	BID	protein_coding	1:61913394-61932331
ENSGALG00000032764		protein_coding	1:61939516-61957027
ENSGALG00000032607		protein_coding	1:61962470-61964566
ENSGALG00000013042		protein_coding	1:61977760-62038931
ENSGALG00000019286	PEX26	protein_coding	1:62114295-62118050
ENSGALG00000013045	TUBA8B	protein_coding	1:62121851-62125401
ENSGALG00000013056		protein_coding	1:62133259-62136787
ENSGALG00000013057		protein_coding	1:62144164-62154171
ENSGALG00000013058		protein_coding	1:62161773-62170124
ENSGALG00000045122	AKR1B10L1	protein_coding	1:62176428-62185484
ENSGALG00000019284		protein_coding	1:62190360-62197559
ENSGALG00000003466	AKR1E2	protein_coding	1:62199783-62231384
ENSGALG00000013069	BPGM	protein_coding	1:62239536-62258379
ENSGALG00000033471	CALD1	protein_coding	1:62436030-62495064
ENSGALG00000013072	AKR1B10L2	protein_coding	1:62496373-62504516
ENSGALG00000028186	RERG	protein_coding	1:62659918-62765595
ENSGALG00000013085	PTPRO	protein_coding	1:62813644-62962492
ENSGALG00000013091		protein_coding	1:63005065-63019412
ENSGALG00000013092	STRAP	protein_coding	1:63130281-63139430
ENSGALG00000013095	DERA	protein_coding	1:63141051-63194875
ENSGALG00000013097	SLC15A5	protein_coding	1:63246522-63275110
ENSGALG00000013098	MGST1	protein_coding	1:63309031-63315665
ENSGALG00000036358	LMO3	protein_coding	1:63383606-63450107
ENSGALG00000013112	RERGL	protein_coding	1:63944334-63952948
ENSGALG00000013117	PIK3C2G	protein_coding	1:64035202-64232501
ENSGALG00000013123	PLCZ1	protein_coding	1:64235354-64278321
ENSGALG00000013125	CAPZA3	protein_coding	1:64278396-64279363
ENSGALG00000013134	PLEKHA5	protein_coding	1:64403222-64534173
ENSGALG00000038026	AEBP2	protein_coding	1:64608864-64635734
ENSGALG00000013143	PDE3A	protein_coding	1:64936305-65172126
ENSGALG00000013154	SLCO1C1	protein_coding	1:65190416-65211651
ENSGALG00000019277	SLCO1B3	protein_coding	1:65220692-65238854
ENSGALG00000019276		protein_coding	1:65238465-65266821
ENSGALG00000031293	SLCO1A2	protein_coding	1:65283618-65301027
ENSGALG00000013168	IAPP	protein_coding	1:65318628-65322354
ENSGALG00000013173	PYROXD1	protein_coding	1:65351681-65366792
ENSGALG00000013174	RECQL	protein_coding	1:65371068-65390497
ENSGALG00000033855	GOLT1B	protein_coding	1:65390754-65401845
ENSGALG00000013177	BCAT1	protein_coding	1:65432216-65472333
ENSGALG00000044826		protein_coding	1:65539547-65540590
ENSGALG00000046453		protein_coding	1:65542751-65543794
ENSGALG00000046127		protein_coding	1:65890900-65891943
ENSGALG00000044966		protein_coding	1:65894110-65895153
ENSGALG00000044198		protein_coding	1:65897320-65898363
ENSGALG00000032768	SOX5	protein_coding	1:65938356-66226982
ENSGALG00000013205	ETNK1	protein_coding	1:66507344-66533577
ENSGALG00000013210	C2CD5	protein_coding	1:66556785-66622909
ENSGALG00000046175		protein_coding	1:66641208-66642216
ENSGALG00000013211	ST8SIA1	protein_coding	1:66641628-66757539
ENSGALG00000013218	C3AR1	protein_coding	1:66846831-66850139
ENSGALG00000013226		protein_coding	1:66881497-66887420
ENSGALG00000013229	CMAS	protein_coding	1:66896905-66907097
ENSGALG00000013244	ABCC9	protein_coding	1:66927420-66999781
ENSGALG00000026373	KCNJ8	protein_coding	1:67009473-67016833
ENSGALG00000035836	LDHB	protein_coding	1:67084337-67094047
ENSGALG00000013265	GYS2	protein_coding	1:67102124-67141501
ENSGALG00000013273	SPX	protein_coding	1:67167377-67170581
ENSGALG00000014011	LRMP	protein_coding	1:67203135-67215800
ENSGALG00000014030		protein_coding	1:67216258-67232162
ENSGALG00000014031	ETFRF1	protein_coding	1:67235341-67242703
ENSGALG00000030943	KRAS	protein_coding	1:67241669-67263388
ENSGALG00000044844		protein_coding	1:67412869-67416674
ENSGALG00000014041		protein_coding	1:67608354-67618608
ENSGALG00000041414	BHLHE41	protein_coding	1:67641436-67643827
ENSGALG00000014042	SSPN	protein_coding	1:67665579-67683309
ENSGALG00000043301		protein_coding	1:67712621-67740455
ENSGALG00000014071		protein_coding	1:67751004-67983940
ENSGALG00000014083	INTS13	protein_coding	1:68025368-68044088
ENSGALG00000014084	FGFR1OP2	protein_coding	1:68045364-68056671
ENSGALG00000014085	TM7SF3	protein_coding	1:68062515-68077545
ENSGALG00000027435	MED21	protein_coding	1:68078554-68086093
ENSGALG00000014094	STK38L	protein_coding	1:68136803-68179594
ENSGALG00000014096	ARNTL2	protein_coding	1:68192301-68228416
ENSGALG00000045225		protein_coding	1:68253134-68254366
ENSGALG00000014106	PPFIBP1	protein_coding	1:68253314-68353004
ENSGALG00000014122	CYB5R3	protein_coding	1:68359231-68373633
ENSGALG00000014126		protein_coding	1:68381261-68385975
ENSGALG00000019262		protein_coding	1:68393868-68394452
ENSGALG00000014128	A4GALT	protein_coding	1:68397254-68409951
ENSGALG00000014140	ARFGAP3	protein_coding	1:68427144-68530323
ENSGALG00000014159	PACSIN2	protein_coding	1:68466967-68530324
ENSGALG00000014163	TTLL1	protein_coding	1:68539740-68556230
ENSGALG00000014164	BIK	protein_coding	1:68563259-68575275
ENSGALG00000034275	MCAT	protein_coding	1:68579528-68583815
ENSGALG00000014166	TSPO	protein_coding	1:68582342-68592207
ENSGALG00000014167	TTLL12	protein_coding	1:68594267-68614463
ENSGALG00000014178	SCUBE1	protein_coding	1:68626421-68825405
ENSGALG00000014186	MPPED1	protein_coding	1:68879643-68941425
ENSGALG00000014188		protein_coding	1:68955990-68964540
ENSGALG00000014189	SULT4A1	protein_coding	1:69073337-69106695
ENSGALG00000029308		protein_coding	1:69135540-69146688
ENSGALG00000014194	SAMM50	protein_coding	1:69153070-69171235
ENSGALG00000014201	PARVB	protein_coding	1:69178093-69234452
ENSGALG00000014203	PARVG	protein_coding	1:69243499-69258876
ENSGALG00000036598	SHISAL1	protein_coding	1:69360787-69416331
ENSGALG00000014213	PRR5	protein_coding	1:69763115-69848437
ENSGALG00000019261	ARHGAP8	protein_coding	1:69904874-69982240
ENSGALG00000014218	PHF21B	protein_coding	1:69994919-70038449
ENSGALG00000014222	NUP50	protein_coding	1:70276350-70292392
ENSGALG00000014226	KIAA0930	protein_coding	1:70300882-70322771
ENSGALG00000014227	UPK3A	protein_coding	1:70416011-70422094
ENSGALG00000014228	SMC1B	protein_coding	1:70455565-70491589
ENSGALG00000014232	RIBC2	protein_coding	1:70491928-70505475
ENSGALG00000014233	FBLN1	protein_coding	1:70545573-70627591
ENSGALG00000014234	ATXN10	protein_coding	1:70660407-70756330
ENSGALG00000036255	WNT7B	protein_coding	1:70844240-70935921
ENSGALG00000028840	CDPF1	protein_coding	1:71252534-71391292
ENSGALG00000041470	PPARA	protein_coding	1:71331992-71363344
ENSGALG00000039133		protein_coding	1:71396256-71396675
ENSGALG00000014551	TTC38	protein_coding	1:71400742-71448774
ENSGALG00000013911	ZC3HAV1	protein_coding	1:71466683-71492236
ENSGALG00000012921	ETV6	protein_coding	1:71540993-71673765
ENSGALG00000011544	BCL2L14	protein_coding	1:71724526-71731735
ENSGALG00000031503	LRP6	protein_coding	1:71750243-71874216
ENSGALG00000038710	MANSC1	protein_coding	1:71890196-71896378
ENSGALG00000040393	BORCS5	protein_coding	1:71899126-71960632
ENSGALG00000028155		protein_coding	1:71965309-71994175
ENSGALG00000046318		protein_coding	1:72031798-72032382
ENSGALG00000037030	CREBL2	protein_coding	1:72050789-72060671
ENSGALG00000045619	GPR19	protein_coding	1:72070708-72072923
ENSGALG00000026896		protein_coding	1:72114118-72122785
ENSGALG00000022980	CDKN1B	protein_coding	1:72191984-72195253
ENSGALG00000036730	MRPS35	protein_coding	1:72371014-72393128
ENSGALG00000026372	MANSC4	protein_coding	1:72398826-72400355
ENSGALG00000017296	KLHL42	protein_coding	1:72420206-72430748
ENSGALG00000017295	PTHLH	protein_coding	1:72518738-72529849
ENSGALG00000031666	CCDC91	protein_coding	1:72655626-72839254
ENSGALG00000017291	FAR2	protein_coding	1:72973409-73086559
ENSGALG00000017290	RAD51AP1	protein_coding	1:73116109-73124781
ENSGALG00000017289	C12orf4	protein_coding	1:73124893-73151338
ENSGALG00000017287	FGF6	protein_coding	1:73165296-73168929
ENSGALG00000027791	FGF23	protein_coding	1:73192230-73195635
ENSGALG00000026776	TIGAR	protein_coding	1:73210025-73229458
ENSGALG00000017283	CCND2	protein_coding	1:73241231-73282113
ENSGALG00000017282	NDUFA9	protein_coding	1:73456333-73476274
ENSGALG00000040681	KCNA6	protein_coding	1:73505426-73507456
ENSGALG00000017280	KCNA1	protein_coding	1:73644812-73646287
ENSGALG00000027299	NTF3	protein_coding	1:73984538-74054787
ENSGALG00000017271	ANO2	protein_coding	1:74112613-74296685
ENSGALG00000017272	VWF	protein_coding	1:74316620-74458552
ENSGALG00000017274	CD9	protein_coding	1:74491375-74515119
ENSGALG00000043916		protein_coding	1:74531769-74536229
ENSGALG00000017276		protein_coding	1:74544908-74556396
ENSGALG00000013272	PRMT8	protein_coding	1:75168825-75220639
ENSGALG00000040332		protein_coding	1:75333290-75335460
ENSGALG00000014347		protein_coding	1:75349718-75362957
ENSGALG00000014346	TSPAN9	protein_coding	1:75380490-75521578
ENSGALG00000014342	TEAD4	protein_coding	1:75541939-75609141
ENSGALG00000040734		protein_coding	1:75614332-75616362
ENSGALG00000013424	TULP3	protein_coding	1:75620435-75637015
ENSGALG00000013422	RHNO1	protein_coding	1:75650184-75654385
ENSGALG00000013420	FOXM1	protein_coding	1:75654527-75664722
ENSGALG00000014335	ITFG2	protein_coding	1:75703446-75717203
ENSGALG00000014331	FKBP4	protein_coding	1:75721961-75736104
ENSGALG00000037656	NECAP1	protein_coding	1:75771764-75777768
ENSGALG00000014329	FOXJ2	protein_coding	1:75799694-75827289
ENSGALG00000014324	SLC2A14	protein_coding	1:75871016-75879214
ENSGALG00000027772	NANOG	protein_coding	1:75915831-75918614
ENSGALG00000014280	AICDA	protein_coding	1:75956434-75960413
ENSGALG00000027471	MFAP5	protein_coding	1:75972581-75982809
ENSGALG00000040184	RIMKLB	protein_coding	1:76007742-76041101
ENSGALG00000036447	A2ML1	protein_coding	1:76082957-76112683
ENSGALG00000014252		protein_coding	1:76146376-76177348
ENSGALG00000014263	PHC1	protein_coding	1:76188197-76207347
ENSGALG00000031681	M6PR	protein_coding	1:76208717-76214124
ENSGALG00000039764		protein_coding	1:76230134-76257737
ENSGALG00000035614		protein_coding	1:76263942-76266014
ENSGALG00000031659		protein_coding	1:76270315-76327369
ENSGALG00000033736		protein_coding	1:76283034-76285106
ENSGALG00000011930	OVST	protein_coding	1:76345584-76430119
ENSGALG00000014361		protein_coding	1:76480754-76505020
ENSGALG00000041564		protein_coding	1:76519123-76614559
ENSGALG00000014362	CD86	protein_coding	1:76641354-76652029
ENSGALG00000038405	CASR	protein_coding	1:76721272-76762823
ENSGALG00000014410	CSTB	protein_coding	1:76767140-76771720
ENSGALG00000014412	CSTA	protein_coding	1:76773166-76778171
ENSGALG00000014413	CCDC58	protein_coding	1:76787499-76796808
ENSGALG00000007378	FAM162A	protein_coding	1:76796937-76805651
ENSGALG00000014426	KPNA1	protein_coding	1:76808272-76859608
ENSGALG00000013999	FBXO40	protein_coding	1:76868927-76870807
ENSGALG00000014428	TAPBPL	protein_coding	1:76879713-76888332
ENSGALG00000040424	SCNN1A	protein_coding	1:76898999-76910211
ENSGALG00000022955	VAMP1	protein_coding	1:76915077-76917933
ENSGALG00000014435	MRPL51	protein_coding	1:76919241-76920800
ENSGALG00000039448	NCAPD2	protein_coding	1:76920908-76944751
ENSGALG00000028638	CNP1	protein_coding	1:76949287-76951004
ENSGALG00000014442	GAPDH	protein_coding	1:76950864-76956805
ENSGALG00000014443	IFFO1	protein_coding	1:76967047-76970228
ENSGALG00000037807	NOP2	protein_coding	1:76983184-76988376
ENSGALG00000013565	CHD4	protein_coding	1:76988085-77010194
ENSGALG00000014455	LPAR5	protein_coding	1:77027981-77029234
ENSGALG00000014457	ING4	protein_coding	1:77069090-77083835
ENSGALG00000032599	ZNF384	protein_coding	1:77089837-77115522
ENSGALG00000014466	PIANP	protein_coding	1:77137687-77139302
ENSGALG00000014467	COPS7A	protein_coding	1:77151417-77154549
ENSGALG00000014468	MLF2	protein_coding	1:77165655-77172827
ENSGALG00000044449		protein_coding	1:77197103-77198831
ENSGALG00000014477	CD4	protein_coding	1:77208503-77219967
ENSGALG00000022926	GPR162	protein_coding	1:77229605-77233181
ENSGALG00000014490		protein_coding	1:77239261-77244825
ENSGALG00000034438	GNB3	protein_coding	1:77251364-77255432
ENSGALG00000014513	CDCA3	protein_coding	1:77256837-77258980
ENSGALG00000014525	USP5	protein_coding	1:77259347-77274052
ENSGALG00000014526	TPI1	protein_coding	1:77274752-77277757
ENSGALG00000043468	LRRC23	protein_coding	1:77279563-77286852
ENSGALG00000014528	ENO2	protein_coding	1:77287666-77296900
ENSGALG00000014554	ATN1	protein_coding	1:77317847-77325309
ENSGALG00000014555	C1H12ORF57	protein_coding	1:77325963-77327101
ENSGALG00000014561	PTPN6	protein_coding	1:77339324-77348760
ENSGALG00000014567	PHB2	protein_coding	1:77348875-77354569
ENSGALG00000014568	EMG1	protein_coding	1:77354660-77356911
ENSGALG00000014570	LPCAT3	protein_coding	1:77357092-77372767
ENSGALG00000014603	C1S	protein_coding	1:77379603-77388708
ENSGALG00000014659		protein_coding	1:77392527-77399415
ENSGALG00000014662	RBP5	protein_coding	1:77404113-77405744
ENSGALG00000014674	CLSTN3	protein_coding	1:77405765-77420676
ENSGALG00000014680		protein_coding	1:77422388-77430336
ENSGALG00000014683	PEX5	protein_coding	1:77434366-77444965
ENSGALG00000014685		protein_coding	1:77485688-77486689
ENSGALG00000014687	EPHA1	protein_coding	1:77496575-77530024
ENSGALG00000014688	ZYX	protein_coding	1:77535094-77546510
ENSGALG00000014689	FAM131B	protein_coding	1:77586269-77592786
ENSGALG00000014695	CLCN1	protein_coding	1:77610132-77667963
ENSGALG00000014698	CASP2	protein_coding	1:77671018-77697005
ENSGALG00000014701	RAP1GAP1	protein_coding	1:77714268-77753043
ENSGALG00000014708	GSTK1	protein_coding	1:77760262-77770624
ENSGALG00000030506		protein_coding	1:77815472-77816407
ENSGALG00000014736	KEL	protein_coding	1:77862437-77876315
ENSGALG00000014746		protein_coding	1:77904803-77933908
ENSGALG00000014749	EPHB6	protein_coding	1:77978178-78032477
ENSGALG00000014750		protein_coding	1:78071368-78073633
ENSGALG00000014754		protein_coding	1:78077450-78225862
ENSGALG00000032796	PRSS2	protein_coding	1:78102283-78137310
ENSGALG00000027291		protein_coding	1:78146304-78159531
ENSGALG00000030650		protein_coding	1:78168762-78171942
ENSGALG00000034771		protein_coding	1:78183774-78186301
ENSGALG00000040609		protein_coding	1:78216893-78220222
ENSGALG00000031890	YBX3	protein_coding	1:78318610-78343166
ENSGALG00000042936	SYCE3	protein_coding	1:78348231-78351850
ENSGALG00000014759	STYK1	protein_coding	1:78365923-78371775
ENSGALG00000014723	GABARAPL1	protein_coding	1:78391093-78400942
ENSGALG00000034698	TMEM52B	protein_coding	1:78408167-78412651
ENSGALG00000014722	KLRD1	protein_coding	1:78423927-78430724
ENSGALG00000037951	HSD3B1	protein_coding	1:78465927-78476335
ENSGALG00000014766	HAO2	protein_coding	1:78483489-78493943
ENSGALG00000014772	WARS2	protein_coding	1:78585938-78637352
ENSGALG00000037173		protein_coding	1:78660153-78714130
ENSGALG00000014776	TBX15	protein_coding	1:78721445-78734784
ENSGALG00000035228		protein_coding	1:78962706-79001440
ENSGALG00000043190		protein_coding	1:79034542-79047592
ENSGALG00000014791	WDR3	protein_coding	1:79048613-79119285
ENSGALG00000014794	GDAP2	protein_coding	1:79119339-79141165
ENSGALG00000014453	FAM46C	protein_coding	1:79165447-79170009
ENSGALG00000007084	DUSP12	protein_coding	1:79177407-79181322
ENSGALG00000014800	ATP6V1A	protein_coding	1:79181779-79210181
ENSGALG00000033889	NAA50	protein_coding	1:79210234-79230427
ENSGALG00000031560	USF3	protein_coding	1:79232533-79256355
ENSGALG00000014812	SIDT1	protein_coding	1:79266799-79305988
ENSGALG00000045606	SPICE1	protein_coding	1:79311286-79342286
ENSGALG00000014818	TRIM45	protein_coding	1:79344205-79362567
ENSGALG00000014820		protein_coding	1:79368582-79376086
ENSGALG00000032036	CTC1	protein_coding	1:79378276-79392110
ENSGALG00000039461	TNFRSF1A	protein_coding	1:79396754-79409687
ENSGALG00000014901	METTL16	protein_coding	1:79411367-79422324
ENSGALG00000014924	POLQ	protein_coding	1:79422423-79478850
ENSGALG00000032361	STXBP5L	protein_coding	1:79487334-79673494
ENSGALG00000042320	GTF2E1	protein_coding	1:79717852-79762511
ENSGALG00000014949	RABL3	protein_coding	1:79769736-79782706
ENSGALG00000014966	HGD	protein_coding	1:79795007-79813272
ENSGALG00000027688	NDUFB4	protein_coding	1:79815948-79819439
ENSGALG00000014970	FSTL1	protein_coding	1:79864143-79907705
ENSGALG00000033186	LRRC58	protein_coding	1:79909273-79920291
ENSGALG00000014973		protein_coding	1:79937492-79945119
ENSGALG00000014977	GSK3B	protein_coding	1:80014156-80099885
ENSGALG00000014980	MAATS1	protein_coding	1:80119877-80140301
ENSGALG00000014981	COX17	protein_coding	1:80152053-80153980
ENSGALG00000014988	POPDC2	protein_coding	1:80157753-80167519
ENSGALG00000014997	PLA1A	protein_coding	1:80169358-80186176
ENSGALG00000032247	ATP1A1	protein_coding	1:80243655-80267671
ENSGALG00000015006	MAB21L3	protein_coding	1:80302817-80325374
ENSGALG00000015016	SLC22A15	protein_coding	1:80343674-80374483
ENSGALG00000015018	CASQ2	protein_coding	1:80446094-80476861
ENSGALG00000015025	VANGL1	protein_coding	1:80489951-80519172
ENSGALG00000015038	CHD1L	protein_coding	1:80531090-80538489
ENSGALG00000015059		protein_coding	1:80553123-80569333
ENSGALG00000015073	TMEM39A	protein_coding	1:80571770-80596941
ENSGALG00000015069	B4GALT4	protein_coding	1:80596007-80621096
ENSGALG00000022891		protein_coding	1:80621913-80636463
ENSGALG00000015075	B3GAT1L	protein_coding	1:80638660-80648642
ENSGALG00000015077	ARHGAP31	protein_coding	1:80711561-80764144
ENSGALG00000015079	UPK1B	protein_coding	1:80776274-80787066
ENSGALG00000019240		protein_coding	1:80801522-80803077
ENSGALG00000015084	IGSF11	protein_coding	1:80838584-80925257
ENSGALG00000040620	LSAMP	protein_coding	1:81944958-82236106
ENSGALG00000015089	GAP43	protein_coding	1:82260425-82313641
ENSGALG00000015094	ZBTB20	protein_coding	1:82904583-82931844
ENSGALG00000015117	DRD3	protein_coding	1:82979190-82989119
ENSGALG00000037485	QTRT2	protein_coding	1:83004266-83022158
ENSGALG00000015123	ZDHHC23	protein_coding	1:83045334-83052578
ENSGALG00000035629	GRAMD1C	protein_coding	1:83053390-83104742
ENSGALG00000046548		protein_coding	1:83108718-83116269
ENSGALG00000019233		protein_coding	1:83118686-83141202
ENSGALG00000039538	CLDND1	protein_coding	1:83174245-83183465
ENSGALG00000015133		protein_coding	1:83190347-83191432
ENSGALG00000015134	APOV1	protein_coding	1:83204422-83207367
ENSGALG00000015136	ILDR1	protein_coding	1:83212638-83226401
ENSGALG00000042577	CFAP44	protein_coding	1:83251977-83271788
ENSGALG00000035338		protein_coding	1:83255170-83428864
ENSGALG00000015152	BOC	protein_coding	1:83273631-83292347
ENSGALG00000043905		protein_coding	1:83377413-83381837
ENSGALG00000015172		protein_coding	1:83382155-83390596
ENSGALG00000015182	NEPRO	protein_coding	1:83391805-83397209
ENSGALG00000015185	TAF13	protein_coding	1:83397226-83400500
ENSGALG00000015190	GTPBP8	protein_coding	1:83402391-83406149
ENSGALG00000015191		protein_coding	1:83409648-83412396
ENSGALG00000019231	CD200R1	protein_coding	1:83437067-83457590
ENSGALG00000015193	CCDC80	protein_coding	1:83535298-83558902
ENSGALG00000035304		protein_coding	1:83535604-83537535
ENSGALG00000015197		protein_coding	1:83565683-83566741
ENSGALG00000030754		protein_coding	1:83570845-83574766
ENSGALG00000015204	ATG3	protein_coding	1:83574965-83598582
ENSGALG00000029298	F5	protein_coding	1:83605465-83640498
ENSGALG00000015218	SLC19A2	protein_coding	1:83652332-83662208
ENSGALG00000015221	CCDC181	protein_coding	1:83669942-83676311
ENSGALG00000015225	BLZF1	protein_coding	1:83677123-83683799
ENSGALG00000015230	NME7	protein_coding	1:83683837-83773394
ENSGALG00000015233	ATP1B1	protein_coding	1:83773214-83787119
ENSGALG00000039376	DPT	protein_coding	1:83908116-83934219
ENSGALG00000015235	XCL1	protein_coding	1:83995536-83999551
ENSGALG00000015244	TBX19	protein_coding	1:84082887-84097141
ENSGALG00000019228	SFT2D2	protein_coding	1:84106232-84112786
ENSGALG00000015246	TIPRL	protein_coding	1:84114102-84122596
ENSGALG00000046343		protein_coding	1:84122767-84123930
ENSGALG00000015247	GPR161	protein_coding	1:84123865-84132371
ENSGALG00000015249	TTF2	protein_coding	1:84135950-84154902
ENSGALG00000015240	CPOX	protein_coding	1:84160973-84169419
ENSGALG00000015252	ST3GAL6	protein_coding	1:84210321-84252641
ENSGALG00000015253	COL8A1	protein_coding	1:84257313-84344008
ENSGALG00000015258	DCBLD2	protein_coding	1:84531130-84573579
ENSGALG00000015263		protein_coding	1:84584803-84592547
ENSGALG00000015267	CMSS1	protein_coding	1:84593673-84663511
ENSGALG00000015271		protein_coding	1:84737375-84814326
ENSGALG00000015273	TBC1D23	protein_coding	1:84819684-84850825
ENSGALG00000015275	NIT2	protein_coding	1:84851126-84858913
ENSGALG00000015285	TOMM70	protein_coding	1:84863238-84884366
ENSGALG00000015287	LNP1	protein_coding	1:84887143-84895943
ENSGALG00000015293	TMEM45A	protein_coding	1:84910507-84928051
ENSGALG00000015294	ADGRG7	protein_coding	1:84937803-84959755
ENSGALG00000015299	TFG	protein_coding	1:84962541-84981080
ENSGALG00000015307	ABI3BP	protein_coding	1:84985337-85117095
ENSGALG00000015322	IMPG2	protein_coding	1:85206272-85256440
ENSGALG00000044642	SENP7	protein_coding	1:85260937-85295806
ENSGALG00000015324		protein_coding	1:85302361-85303125
ENSGALG00000015327	TXNL4B	protein_coding	1:85304025-85310280
ENSGALG00000015328	TRMT10C	protein_coding	1:85306272-85309277
ENSGALG00000015330	PCNP	protein_coding	1:85310442-85319996
ENSGALG00000015334	ZBTB11	protein_coding	1:85325461-85337113
ENSGALG00000015339	RPL24	protein_coding	1:85342917-85347383
ENSGALG00000015342	CEP97	protein_coding	1:85347660-85359894
ENSGALG00000015344	NXPE3	protein_coding	1:85369265-85387136
ENSGALG00000015346	NFKBIZ	protein_coding	1:85395266-85411616
ENSGALG00000015347	ZPLD1	protein_coding	1:85567535-85586457
ENSGALG00000015348	ALCAM	protein_coding	1:86503359-86619306
ENSGALG00000015351	CBLB	protein_coding	1:86647126-86769237
ENSGALG00000015353	BBX	protein_coding	1:87305099-87349328
ENSGALG00000015355	CD47	protein_coding	1:87434456-87455171
ENSGALG00000015356	IFT57	protein_coding	1:87472298-87488760
ENSGALG00000022871	HHLA2	protein_coding	1:87491686-87496064
ENSGALG00000015358	MYH15	protein_coding	1:87501152-87544931
ENSGALG00000015360	KIAA1524	protein_coding	1:87568051-87602011
ENSGALG00000028448	SH2D1B	protein_coding	1:87603283-87613437
ENSGALG00000015362	TRAT1	protein_coding	1:87665838-87671223
ENSGALG00000015363	HJURP	protein_coding	1:87675054-87689414
ENSGALG00000015364	GUCA1C	protein_coding	1:87707512-87728548
ENSGALG00000015367	NECTIN3	protein_coding	1:88234002-88277290
ENSGALG00000044180		protein_coding	1:88384642-88396202
ENSGALG00000015375	PLCXD2	protein_coding	1:88425958-88430283
ENSGALG00000015377	PHLDB2	protein_coding	1:88509484-88552963
ENSGALG00000015378	ABHD10	protein_coding	1:88560955-88564092
ENSGALG00000015379	TAGLN3	protein_coding	1:88573241-88584467
ENSGALG00000015389	TMPRSS7	protein_coding	1:88606497-88632094
ENSGALG00000019221		protein_coding	1:88638528-88655946
ENSGALG00000026299		protein_coding	1:88660356-88667176
ENSGALG00000045596		protein_coding	1:88691478-88699579
ENSGALG00000015395	CD200L	protein_coding	1:88706603-88713873
ENSGALG00000015396	CD200	protein_coding	1:88719957-88732879
ENSGALG00000015398		protein_coding	1:88756399-88767807
ENSGALG00000015400	CGGBP1	protein_coding	1:88778331-88781892
ENSGALG00000022866	ZNF654	protein_coding	1:88782414-88815955
ENSGALG00000015402	C3orf38	protein_coding	1:88820570-88827636
ENSGALG00000015403	EPHA3	protein_coding	1:89165149-89382603
ENSGALG00000044332		protein_coding	1:89540456-89541604
ENSGALG00000015409	PROS1	protein_coding	1:89665016-89695407
ENSGALG00000015412	ARL13B	protein_coding	1:89700493-89743259
ENSGALG00000015413	STX19	protein_coding	1:89710738-89711613
ENSGALG00000015414	NSUN3	protein_coding	1:89747329-89765411
ENSGALG00000040949		protein_coding	1:90715399-90844210
ENSGALG00000015418	EPHA6	protein_coding	1:90966178-91198887
ENSGALG00000019215	ARL6	protein_coding	1:91211079-91229743
ENSGALG00000046617		protein_coding	1:91266901-91280783
ENSGALG00000024077		protein_coding	1:91283928-91330740
ENSGALG00000039302	MINA	protein_coding	1:91331236-91345606
ENSGALG00000035787	GABRR3	protein_coding	1:91349792-91382664
ENSGALG00000015435	DCAF6	protein_coding	1:91417916-91498347
ENSGALG00000015437	MPC2	protein_coding	1:91498485-91505336
ENSGALG00000015438	MPZL1	protein_coding	1:91524199-91543808
ENSGALG00000040275	RCSD1	protein_coding	1:91546899-91582033
ENSGALG00000040426	CREG1	protein_coding	1:91590570-91595426
ENSGALG00000015441	CD247	protein_coding	1:91604244-91650623
ENSGALG00000015446	POU2F1	protein_coding	1:91662967-91748448
ENSGALG00000015453	DUSP27	protein_coding	1:91795813-91804632
ENSGALG00000044138	GPA33	protein_coding	1:91812952-91819105
ENSGALG00000019211	MAEL	protein_coding	1:91823350-91832861
ENSGALG00000015458	ILDR2	protein_coding	1:91842335-91873904
ENSGALG00000015459	ZFP92	protein_coding	1:91883040-91887840
ENSGALG00000015461		protein_coding	1:91922427-91932287
ENSGALG00000015464	PTGFRN	protein_coding	1:91994160-92037790
ENSGALG00000036738		protein_coding	1:92066707-92234273
ENSGALG00000015473	ADPRH	protein_coding	1:92237349-92247857
ENSGALG00000015474	CD80	protein_coding	1:92260427-92282945
ENSGALG00000024480	TIMMDC1	protein_coding	1:92284074-92290511
ENSGALG00000015480	POGLUT1	protein_coding	1:92291341-92306928
ENSGALG00000037655	BCL9	protein_coding	1:92375565-92389300
ENSGALG00000029710		protein_coding	1:92390152-92390319
ENSGALG00000015485	ACP6	protein_coding	1:92396608-92403912
ENSGALG00000042735		protein_coding	1:92419270-92420377
ENSGALG00000039452	GJA5	protein_coding	1:92426541-92445689
ENSGALG00000015488	GJA8	protein_coding	1:92484844-92486046
ENSGALG00000015491	GPR89B	protein_coding	1:92495006-92518092
ENSGALG00000015492	PDZK1	protein_coding	1:92516395-92522811
ENSGALG00000015494	HTR1F	protein_coding	1:92577663-92578763
ENSGALG00000015495	POU1F1	protein_coding	1:92852810-92868421
ENSGALG00000015496	CHMP2B	protein_coding	1:92870771-92882303
ENSGALG00000015497	VGLL3	protein_coding	1:92953376-92971050
ENSGALG00000043393	CADM2	protein_coding	1:93328062-93520050
ENSGALG00000042771	GBE1	protein_coding	1:95109133-95290333
ENSGALG00000036054		protein_coding	1:95844140-95844454
ENSGALG00000042104		protein_coding	1:96339614-96341066
ENSGALG00000015511	ROBO1	protein_coding	1:96489993-96603886
ENSGALG00000015519	ROBO2	protein_coding	1:96895939-97053385
ENSGALG00000028863		protein_coding	1:97304380-97306013
ENSGALG00000044721		protein_coding	1:97943057-97963303
ENSGALG00000015662	LIPI	protein_coding	1:98014809-98030786
ENSGALG00000019202		protein_coding	1:98038778-98038975
ENSGALG00000044391		protein_coding	1:98039636-98043068
ENSGALG00000015675		protein_coding	1:98044140-98077756
ENSGALG00000019201	HSPA13	protein_coding	1:98081909-98089517
ENSGALG00000040926	SAMSN1	protein_coding	1:98116750-98151387
ENSGALG00000028720		protein_coding	1:98196541-98198044
ENSGALG00000015681	NRIP1	protein_coding	1:98322194-98325661
ENSGALG00000015693	USP25	protein_coding	1:98606481-98697826
ENSGALG00000019198		protein_coding	1:98870218-98957333
ENSGALG00000015701		protein_coding	1:99317066-99348561
ENSGALG00000028290	C1H21ORF91	protein_coding	1:99381867-99398599
ENSGALG00000015720	CHODL	protein_coding	1:99543952-99573128
ENSGALG00000015730	TMPRSS15	protein_coding	1:99575737-99632199
ENSGALG00000015737	NCAM2	protein_coding	1:100721520-100975548
ENSGALG00000045979		protein_coding	1:101040149-101040594
ENSGALG00000038169		protein_coding	1:101040919-101041077
ENSGALG00000039711		protein_coding	1:101041201-101041500
ENSGALG00000032731		protein_coding	1:101072266-101072676
ENSGALG00000015742	MRPL39	protein_coding	1:102491710-102501217
ENSGALG00000015746	JAM2	protein_coding	1:102510328-102543990
ENSGALG00000015751	ATP5PF	protein_coding	1:102543808-102548326
ENSGALG00000015763	GABPA	protein_coding	1:102548449-102578189
ENSGALG00000015770	APP	protein_coding	1:102609866-102809834
ENSGALG00000015774	CYYR1	protein_coding	1:102882363-102939069
ENSGALG00000040342	ADAMTS1	protein_coding	1:103028117-103033674
ENSGALG00000015793		protein_coding	1:103054571-103056485
ENSGALG00000015795	ADAMTS5	protein_coding	1:103067330-103106355
ENSGALG00000015802	N6AMT1	protein_coding	1:103950360-103953450
ENSGALG00000015804	LTN1	protein_coding	1:103956431-103984023
ENSGALG00000015807	RWDD2B	protein_coding	1:103984364-103987705
ENSGALG00000015813	USP16	protein_coding	1:103990536-104008446
ENSGALG00000015821	CCT8	protein_coding	1:104009937-104020977
ENSGALG00000015822	MAP3K7CL	protein_coding	1:104036135-104064217
ENSGALG00000015828	BACH1	protein_coding	1:104102312-104115468
ENSGALG00000015835	GRIK1	protein_coding	1:104161063-104236516
ENSGALG00000044073		protein_coding	1:104396470-104397405
ENSGALG00000015841		protein_coding	1:104409441-104410115
ENSGALG00000015842	TIAM1	protein_coding	1:104463378-104576084
ENSGALG00000015844	SOD1	protein_coding	1:104652929-104660240
ENSGALG00000033965	SCAF4	protein_coding	1:104661130-104704725
ENSGALG00000015879	HUNK	protein_coding	1:104732138-104786820
ENSGALG00000015884	MIS18A	protein_coding	1:104878056-104881365
ENSGALG00000015887	URB1	protein_coding	1:104901269-104945059
ENSGALG00000032882	EVA1C	protein_coding	1:104968387-104988771
ENSGALG00000037962	C1H21ORF59	protein_coding	1:104998580-105005906
ENSGALG00000034317	SYNJ1	protein_coding	1:105010118-105068573
ENSGALG00000036833	PAXBP1	protein_coding	1:105074236-105098431
ENSGALG00000040059	C21orf62	protein_coding	1:105102339-105103016
ENSGALG00000031010	OLIG2	protein_coding	1:105180397-105182189
ENSGALG00000041867	IFNAR2	protein_coding	1:105237837-105249123
ENSGALG00000037989	IL10RB	protein_coding	1:105251516-105262183
ENSGALG00000030363	IFNAR1	protein_coding	1:105271218-105289300
ENSGALG00000032660	IFNGR2	protein_coding	1:105302731-105311192
ENSGALG00000034396	TMEM50B	protein_coding	1:105312337-105323532
ENSGALG00000037414	DNAJC28	protein_coding	1:105324804-105326122
ENSGALG00000033199		protein_coding	1:105330816-105350209
ENSGALG00000037076	GART	protein_coding	1:105352798-105389904
ENSGALG00000045818		protein_coding	1:105394214-105399695
ENSGALG00000035096		protein_coding	1:105406560-105430638
ENSGALG00000038649	DONSON	protein_coding	1:105433842-105439140
ENSGALG00000029670	CRYZL1	protein_coding	1:105440356-105461262
ENSGALG00000036677	ITSN1	protein_coding	1:105492244-105575073
ENSGALG00000041812		protein_coding	1:105581785-105585111
ENSGALG00000027579	MRPS6	protein_coding	1:105648428-105695763
ENSGALG00000030793	KCNE2	protein_coding	1:105836791-105837168
ENSGALG00000034083		protein_coding	1:105847674-105847844
ENSGALG00000016011		protein_coding	1:105858207-105858968
ENSGALG00000038184		protein_coding	1:105865206-105865619
ENSGALG00000016012		protein_coding	1:105882338-105883133
ENSGALG00000016014	RCAN1	protein_coding	1:105909217-105918527
ENSGALG00000043342		protein_coding	1:105961857-105963482
ENSGALG00000016020	CLIC6	protein_coding	1:105984248-105989738
ENSGALG00000016022	RUNX1	protein_coding	1:106016234-106164482
ENSGALG00000016024	SETD4	protein_coding	1:106560582-106570024
ENSGALG00000016027	CBR1	protein_coding	1:106570974-106577329
ENSGALG00000016036	DOPEY2	protein_coding	1:106583143-106626008
ENSGALG00000036556	MORC3	protein_coding	1:106632094-106659882
ENSGALG00000016042	CHAF1B	protein_coding	1:106660194-106677742
ENSGALG00000016043	CLDN14	protein_coding	1:106700853-106701560
ENSGALG00000016044	SIM2	protein_coding	1:106801831-106857046
ENSGALG00000016047	HLCS	protein_coding	1:106864786-106977050
ENSGALG00000029218		protein_coding	1:106987622-106989105
ENSGALG00000038098	PIGP	protein_coding	1:106997553-107001534
ENSGALG00000016050	TTC3	protein_coding	1:107001974-107060482
ENSGALG00000016052	VPS26C	protein_coding	1:107063968-107080263
ENSGALG00000016053	DYRK1A	protein_coding	1:107160884-107182204
ENSGALG00000016054	KCNJ6	protein_coding	1:107227585-107265433
ENSGALG00000016055	KCNJ15	protein_coding	1:107539724-107541289
ENSGALG00000016058	ERG	protein_coding	1:107579587-107693888
ENSGALG00000016059	ETS2	protein_coding	1:107802243-107815381
ENSGALG00000016062	PSMG1	protein_coding	1:107931746-107940716
ENSGALG00000016065	BRWD1	protein_coding	1:107943223-107993948
ENSGALG00000016067	HMGN1	protein_coding	1:107997368-108003836
ENSGALG00000016070	WRB	protein_coding	1:108004023-108010489
ENSGALG00000016125	LCA5L	protein_coding	1:108011974-108023208
ENSGALG00000016127	SH3BGR	protein_coding	1:108027675-108053510
ENSGALG00000016128	B3GALT5	protein_coding	1:108079422-108081075
ENSGALG00000016132		protein_coding	1:108105290-108111733
ENSGALG00000022819	PCP4	protein_coding	1:108164030-108196164
ENSGALG00000016138	DSCAM	protein_coding	1:108236302-108412621
ENSGALG00000036516		protein_coding	1:108608380-108614937
ENSGALG00000034932	BACE2	protein_coding	1:108844363-108894770
ENSGALG00000016140	FAM3B	protein_coding	1:108910671-108917505
ENSGALG00000016142	MX1	protein_coding	1:108921073-108942022
ENSGALG00000016144	TMPRSS2	protein_coding	1:108944327-108958350
ENSGALG00000040189	RIPK4	protein_coding	1:109023686-109043492
ENSGALG00000019178	PRDM15	protein_coding	1:109072306-109103187
ENSGALG00000016148	C2CD2	protein_coding	1:109107584-109141826
ENSGALG00000016147	ZBTB21	protein_coding	1:109155882-109161762
ENSGALG00000016157	UMODL1	protein_coding	1:109193368-109234694
ENSGALG00000016164	ABCG1	protein_coding	1:109319985-109372658
ENSGALG00000016165	TFF2	protein_coding	1:109383706-109388083
ENSGALG00000016169	TMPRSS3	protein_coding	1:109411574-109424647
ENSGALG00000016173	UBASH3A	protein_coding	1:109426133-109450584
ENSGALG00000043976	RSPH1	protein_coding	1:109456397-109462667
ENSGALG00000016185	SLC37A1	protein_coding	1:109473644-109505549
ENSGALG00000016186	PDE9A	protein_coding	1:109541318-109564484
ENSGALG00000016187	WDR4	protein_coding	1:109577831-109599269
ENSGALG00000022813	NDUFV3	protein_coding	1:109599316-109606438
ENSGALG00000016191	PKNOX1	protein_coding	1:109623483-109660483
ENSGALG00000030952		protein_coding	1:109672729-109674225
ENSGALG00000019175		protein_coding	1:109677903-109696768
ENSGALG00000016196		protein_coding	1:109708831-109726598
ENSGALG00000016198	U2AF1	protein_coding	1:109739113-109754964
ENSGALG00000016199	CRYAA	protein_coding	1:109772354-109775958
ENSGALG00000041988	SIK1	protein_coding	1:109907383-109920133
ENSGALG00000016201		protein_coding	1:109925075-109926219
ENSGALG00000016202	HSF2BP	protein_coding	1:109998577-110032898
ENSGALG00000035696	RRP1B	protein_coding	1:110033196-110055218
ENSGALG00000016205	PDXK	protein_coding	1:110069292-110113597
ENSGALG00000031932	AGPAT3	protein_coding	1:110164243-110252690
ENSGALG00000022804		protein_coding	1:110273694-110314009
ENSGALG00000045726		protein_coding	1:110323165-110332874
ENSGALG00000019171	C1H21ORF33	protein_coding	1:110334367-110341333
ENSGALG00000045925		protein_coding	1:110346977-110376641
ENSGALG00000031637	ICOSLG	protein_coding	1:110383415-110393891
ENSGALG00000016215	CXorf36	protein_coding	1:110801925-110817459
ENSGALG00000016217		protein_coding	1:110833548-110980821
ENSGALG00000028187	FUNDC1	protein_coding	1:111018604-111035154
ENSGALG00000016221	EFHC2	protein_coding	1:111056475-111115975
ENSGALG00000016222	NDP	protein_coding	1:111184729-111204533
ENSGALG00000032836	MAOB	protein_coding	1:111228641-111277522
ENSGALG00000016224	MAOA	protein_coding	1:111259525-111332024
ENSGALG00000022787		protein_coding	1:111368342-111373507
ENSGALG00000042400	CASK	protein_coding	1:111777485-111982403
ENSGALG00000044763	GPR82	protein_coding	1:111881414-111882448
ENSGALG00000016227	GPR34	protein_coding	1:111894570-111895715
ENSGALG00000016228	NYX	protein_coding	1:111996403-112002409
ENSGALG00000016231	DDX3X	protein_coding	1:112021560-112038987
ENSGALG00000016232	RPL8	protein_coding	1:112065359-112069618
ENSGALG00000016236		protein_coding	1:112079778-112151195
ENSGALG00000016238	MED14	protein_coding	1:112228091-112262154
ENSGALG00000016241	ATP6AP2	protein_coding	1:112273190-112282375
ENSGALG00000016245	BCOR	protein_coding	1:112393549-112409925
ENSGALG00000043274		protein_coding	1:112419085-112421481
ENSGALG00000041078	MID1IP1	protein_coding	1:112738605-112739753
ENSGALG00000016251		protein_coding	1:112766328-112855804
ENSGALG00000016254	OTC	protein_coding	1:112898627-112924531
ENSGALG00000036284	RPGR	protein_coding	1:112926210-112983863
ENSGALG00000043100	SRPX	protein_coding	1:112995140-113035746
ENSGALG00000016258		protein_coding	1:113045418-113063987
ENSGALG00000044139		protein_coding	1:113065907-113089597
ENSGALG00000016259	DYNLT3	protein_coding	1:113133105-113139987
ENSGALG00000016261	CYBB	protein_coding	1:113150989-113183645
ENSGALG00000016262	XK	protein_coding	1:113199118-113214148
ENSGALG00000016265	LANCL3	protein_coding	1:113222082-113251614
ENSGALG00000016266	PRRG1	protein_coding	1:113283937-113314035
ENSGALG00000040488		protein_coding	1:113326215-113331457
ENSGALG00000033911		protein_coding	1:113343166-113348383
ENSGALG00000032406		protein_coding	1:113358812-113364043
ENSGALG00000045985		protein_coding	1:113366191-113369659
ENSGALG00000016268		protein_coding	1:113403070-113433885
ENSGALG00000045430		protein_coding	1:113452551-113458229
ENSGALG00000042515		protein_coding	1:113494211-113499362
ENSGALG00000033692		protein_coding	1:113630516-113665856
ENSGALG00000044750		protein_coding	1:113815854-113821731
ENSGALG00000027198	TMEM47	protein_coding	1:113937248-113961367
ENSGALG00000045937		protein_coding	1:113991509-113995521
ENSGALG00000046613		protein_coding	1:114253125-114257139
ENSGALG00000016281	DMD	protein_coding	1:114486908-115483002
ENSGALG00000016284	TAB3	protein_coding	1:115685927-115698891
ENSGALG00000016285		protein_coding	1:115734786-115768467
ENSGALG00000016286	CXorf21	protein_coding	1:115794507-115795376
ENSGALG00000044858		protein_coding	1:115843688-115847698
ENSGALG00000016287	NR0B1	protein_coding	1:115909469-115911505
ENSGALG00000045272		protein_coding	1:116001946-116005949
ENSGALG00000016288	IL1RAPL1	protein_coding	1:116055337-116671490
ENSGALG00000044129		protein_coding	1:117435791-117441378
ENSGALG00000042604	ARX	protein_coding	1:117839213-117843292
ENSGALG00000016312	POLA1	protein_coding	1:117847142-118037119
ENSGALG00000016318	PCYT1B	protein_coding	1:118051229-118071937
ENSGALG00000042121		protein_coding	1:118079947-118080147
ENSGALG00000016323	PDK3	protein_coding	1:118089639-118139548
ENSGALG00000016326		protein_coding	1:118163053-118171318
ENSGALG00000016327		protein_coding	1:118189388-118203784
ENSGALG00000016340	EIF2S3	protein_coding	1:118225012-118238163
ENSGALG00000016345	KLHL15	protein_coding	1:118238433-118307972
ENSGALG00000016348	SAT1	protein_coding	1:118319065-118321891
ENSGALG00000016351	ACOT9	protein_coding	1:118326154-118347013
ENSGALG00000016357	PRDX4	protein_coding	1:118350789-118359176
ENSGALG00000016358	PTCHD1	protein_coding	1:118434845-118464479
ENSGALG00000016375	PHEX	protein_coding	1:118890050-118981624
ENSGALG00000016379	SMS	protein_coding	1:118998074-119041245
ENSGALG00000016382	MBTPS2	protein_coding	1:119066345-119095570
ENSGALG00000019157	SMPX	protein_coding	1:119106720-119149445
ENSGALG00000016388	KLHL34	protein_coding	1:119167856-119169643
ENSGALG00000033942		protein_coding	1:119173093-119176632
ENSGALG00000016391		protein_coding	1:119187223-119376750
ENSGALG00000016406	RPS6KA3	protein_coding	1:119730475-119820379
ENSGALG00000016410	EIF1AY	protein_coding	1:119802142-119834931
ENSGALG00000016415	MAP7D2	protein_coding	1:119900726-119932095
ENSGALG00000016418	BCLAF3	protein_coding	1:119952518-119973810
ENSGALG00000016420	SH3KBP1	protein_coding	1:119981518-120203381
ENSGALG00000016426	MAP3K15	protein_coding	1:120215624-120287272
ENSGALG00000016430	PDHA1	protein_coding	1:120288369-120300358
ENSGALG00000016511	ADGRG2	protein_coding	1:120395079-120415594
ENSGALG00000016518	PHKA2	protein_coding	1:120418832-120455800
ENSGALG00000016522	PPEF1	protein_coding	1:120458892-120488125
ENSGALG00000016523	RS1	protein_coding	1:120497468-120509403
ENSGALG00000016529	CDKL5	protein_coding	1:120520180-120619365
ENSGALG00000016537	SCML2	protein_coding	1:120694801-120730607
ENSGALG00000016538	RAI2	protein_coding	1:120743006-120744652
ENSGALG00000016541		protein_coding	1:120913925-120925784
ENSGALG00000016543	NHS	protein_coding	1:120947280-120971835
ENSGALG00000016545	REPS2	protein_coding	1:121281606-121375643
ENSGALG00000016546	RBBP7	protein_coding	1:121402901-121411162
ENSGALG00000016547	TXLNG	protein_coding	1:121415179-121422972
ENSGALG00000016548	SYAP1	protein_coding	1:121439282-121469678
ENSGALG00000016549	CTPS2	protein_coding	1:121458301-121526563
ENSGALG00000026840		protein_coding	1:121635626-121646562
ENSGALG00000027960	GRPR	protein_coding	1:121714896-121737453
ENSGALG00000016551	AP1S2	protein_coding	1:121850197-121884181
ENSGALG00000016552	ZRSR2	protein_coding	1:121888751-121904959
ENSGALG00000029168	CLTRN	protein_coding	1:121910925-121929473
ENSGALG00000016554	ACE2	protein_coding	1:121938421-121960170
ENSGALG00000016557	BMX	protein_coding	1:121963490-121989828
ENSGALG00000016558	VEGFD	protein_coding	1:122045082-122076797
ENSGALG00000016559	PIGA	protein_coding	1:122087633-122096924
ENSGALG00000016562	ASB11	protein_coding	1:122100794-122112588
ENSGALG00000016563	ASB9	protein_coding	1:122126014-122139309
ENSGALG00000016568	MOSPD2	protein_coding	1:122310136-122344651
ENSGALG00000016569	FANCB	protein_coding	1:122344605-122359048
ENSGALG00000016571	GLRA2	protein_coding	1:122392119-122516386
ENSGALG00000028703		protein_coding	1:122721554-122724376
ENSGALG00000016574	GEMIN8	protein_coding	1:122783325-122810787
ENSGALG00000016575	GPM6B	protein_coding	1:122827173-122931852
ENSGALG00000016576	OFD1	protein_coding	1:122934649-122963767
ENSGALG00000016578	TRAPPC2	protein_coding	1:122963819-122969710
ENSGALG00000016579	RAB9A	protein_coding	1:122970659-122978786
ENSGALG00000016581	TCEANC	protein_coding	1:122983591-122993513
ENSGALG00000045698		protein_coding	1:123009518-123013685
ENSGALG00000016584	EGFL6	protein_coding	1:123018708-123059075
ENSGALG00000026383		protein_coding	1:123358484-123360112
ENSGALG00000016590	TLR7	protein_coding	1:123406951-123414379
ENSGALG00000016592	PRPS2	protein_coding	1:123420158-123444697
ENSGALG00000044773		protein_coding	1:123447907-123449388
ENSGALG00000033541	FRMPD4	protein_coding	1:123533142-123555601
ENSGALG00000041433	MSL3	protein_coding	1:123965939-123988233
ENSGALG00000040526		protein_coding	1:124018216-124018503
ENSGALG00000016602	ARHGAP6	protein_coding	1:124175179-124319202
ENSGALG00000046297		protein_coding	1:124388381-124393918
ENSGALG00000030815		protein_coding	1:124403796-124409230
ENSGALG00000038504	MID1	protein_coding	1:124632218-124725073
ENSGALG00000016607	CLCN4	protein_coding	1:124829102-124865370
ENSGALG00000034834	WWC3	protein_coding	1:124868375-124964143
ENSGALG00000030314	CLDN34	protein_coding	1:124992911-124993543
ENSGALG00000030802	SHROOM2	protein_coding	1:125013467-125134159
ENSGALG00000016615	GPR143	protein_coding	1:125147708-125161513
ENSGALG00000040006	TBL1X	protein_coding	1:125174591-125314711
ENSGALG00000035266	ANOS1	protein_coding	1:125695764-125824428
ENSGALG00000016618	PNPLA4	protein_coding	1:126182587-126200182
ENSGALG00000016622	STS	protein_coding	1:126411070-126512986
ENSGALG00000040388	PUDP	protein_coding	1:126513730-126573930
ENSGALG00000016628	NLGN4L	protein_coding	1:126933000-127051569
ENSGALG00000042759	PRKX	protein_coding	1:128155790-128206843
ENSGALG00000016635	MXRA5	protein_coding	1:128366355-128384828
ENSGALG00000016636	ARSH	protein_coding	1:128491915-128504486
ENSGALG00000016648		protein_coding	1:128514145-128528599
ENSGALG00000016654		protein_coding	1:128532174-128549286
ENSGALG00000016655	GYG2	protein_coding	1:128557288-128567294
ENSGALG00000029002		protein_coding	1:128574593-128598310
ENSGALG00000024488	CD99	protein_coding	1:128604508-128627813
ENSGALG00000016681	DHRSX	protein_coding	1:128680925-128885733
ENSGALG00000016685	ASMT	protein_coding	1:129067663-129075161
ENSGALG00000016686	AKAP17A	protein_coding	1:129082905-129091212
ENSGALG00000016687	P2RY8	protein_coding	1:129127235-129153159
ENSGALG00000016689	ASMTL	protein_coding	1:129164014-129190488
ENSGALG00000016691	SLC25A6	protein_coding	1:129193738-129198913
ENSGALG00000046156		protein_coding	1:129199809-129208810
ENSGALG00000016693	CSF2RA	protein_coding	1:129222918-129238398
ENSGALG00000019147		protein_coding	1:129240115-129253041
ENSGALG00000045814	CRLF2	protein_coding	1:129326891-129342877
ENSGALG00000016698	SHOX	protein_coding	1:129773258-129781085
ENSGALG00000016702	PPP2R3B	protein_coding	1:129990428-130041210
ENSGALG00000016716	STAGL	protein_coding	1:130042506-130100185
ENSGALG00000016717	GTPBP6	protein_coding	1:130100882-130111231
ENSGALG00000016721	PLCXD1	protein_coding	1:130111878-130130047
ENSGALG00000016722		protein_coding	1:130147538-130154046
ENSGALG00000016724	RGN	protein_coding	1:130158053-130170776
ENSGALG00000016727	JADE3	protein_coding	1:130179595-130223708
ENSGALG00000016728	RP2	protein_coding	1:130245737-130263925
ENSGALG00000016734	SLC9A7	protein_coding	1:130278755-130346592
ENSGALG00000031375	CHST7	protein_coding	1:130364434-130365888
ENSGALG00000016735	TUBGCP5	protein_coding	1:130394930-130415821
ENSGALG00000016736	CYFIP1	protein_coding	1:130435494-130485774
ENSGALG00000019145		protein_coding	1:130465409-130466062
ENSGALG00000016737	NIPA2	protein_coding	1:130484875-130498766
ENSGALG00000039811	NIPA1	protein_coding	1:130502621-130517247
ENSGALG00000016739	HERC2	protein_coding	1:130548138-130652716
ENSGALG00000016740	OCA2	protein_coding	1:130716873-130847582
ENSGALG00000039293		protein_coding	1:131002236-131013846
ENSGALG00000041042		protein_coding	1:131043284-131302756
ENSGALG00000016744	GABRA5	protein_coding	1:131309060-131362547
ENSGALG00000029392	GABRB3	protein_coding	1:131393723-131503806
ENSGALG00000043118	ATP10A	protein_coding	1:131727335-131837673
ENSGALG00000034944	UBE3A	protein_coding	1:131930509-131970593
ENSGALG00000039826	CNGA3	protein_coding	1:131977565-131997623
ENSGALG00000040709	VWA3B	protein_coding	1:132024486-132091229
ENSGALG00000037353	TMEM131	protein_coding	1:132129071-132220696
ENSGALG00000029709	INPP4A	protein_coding	1:132233125-132302337
ENSGALG00000036791	COA5	protein_coding	1:132349515-132351842
ENSGALG00000036076	UNC50	protein_coding	1:132351892-132355287
ENSGALG00000030780	MGAT4A	protein_coding	1:132359814-132435082
ENSGALG00000016755	KIAA1211L	protein_coding	1:132448332-132473673
ENSGALG00000016757	TSGA10	protein_coding	1:132516540-132541438
ENSGALG00000016758	LIPT1	protein_coding	1:132544535-132546401
ENSGALG00000016759	MITD1	protein_coding	1:132550837-132555020
ENSGALG00000016760		protein_coding	1:132555001-132557400
ENSGALG00000016761	LYG2	protein_coding	1:132569388-132572872
ENSGALG00000032090	TXNDC9	protein_coding	1:132589771-132600685
ENSGALG00000016764	EIF5B	protein_coding	1:132601458-132632123
ENSGALG00000016766	REV1	protein_coding	1:132634324-132687827
ENSGALG00000016767		protein_coding	1:132714633-132747517
ENSGALG00000031502		protein_coding	1:132800471-132982840
ENSGALG00000016768	LONRF2	protein_coding	1:133106432-133137510
ENSGALG00000016769	CHST10	protein_coding	1:133160108-133175882
ENSGALG00000016770		protein_coding	1:133207825-133208238
ENSGALG00000016771		protein_coding	1:133211617-133212401
ENSGALG00000016772	PDCL3	protein_coding	1:133215683-133221350
ENSGALG00000016774	NPAS2	protein_coding	1:133370840-133430784
ENSGALG00000016775	RPL31	protein_coding	1:133433741-133439106
ENSGALG00000016776	TBC1D8	protein_coding	1:133434844-133489335
ENSGALG00000039563		protein_coding	1:133511019-133528946
ENSGALG00000016779	RNF149	protein_coding	1:133535934-133553586
ENSGALG00000040947	CREG2	protein_coding	1:133559659-133574827
ENSGALG00000045388	RFX8	protein_coding	1:133581290-133609432
ENSGALG00000016781	MAP4K4	protein_coding	1:133742880-133800008
ENSGALG00000046326	IL1R2	protein_coding	1:133825648-133835138
ENSGALG00000043044	IL1R1	protein_coding	1:133879807-133899318
ENSGALG00000030526		protein_coding	1:133908617-133921948
ENSGALG00000016785	IL1RL1	protein_coding	1:133946557-133969773
ENSGALG00000040621	IL18R1	protein_coding	1:133975526-133993302
ENSGALG00000016788	IL18RAP	protein_coding	1:134001612-134014941
ENSGALG00000037439	SLC9A4	protein_coding	1:134017093-134048686
ENSGALG00000016791	SLC9A2	protein_coding	1:134070940-134102538
ENSGALG00000016792	MFSD9	protein_coding	1:134108295-134117344
ENSGALG00000038936	TMEM182	protein_coding	1:134124670-134148896
ENSGALG00000033739		protein_coding	1:135051211-135052548
ENSGALG00000016794	MRPS9	protein_coding	1:135127409-135159319
ENSGALG00000016795	TGFBRAP1	protein_coding	1:135184285-135210743
ENSGALG00000016796	C1H2ORF49	protein_coding	1:135215430-135252869
ENSGALG00000016797	FHL2	protein_coding	1:135229984-135269476
ENSGALG00000016799	NCK2	protein_coding	1:135367141-135448935
ENSGALG00000043690	C2orf40	protein_coding	1:135506245-135509378
ENSGALG00000016801	UXS1	protein_coding	1:135515604-135570682
ENSGALG00000016802		protein_coding	1:135670906-135744664
ENSGALG00000016803	ST6GAL2	protein_coding	1:135741288-135763494
ENSGALG00000026533		protein_coding	1:135901954-135902199
ENSGALG00000016804	SLC5A7	protein_coding	1:136132410-136153373
ENSGALG00000016805	SULT1C3	protein_coding	1:136254653-136260875
ENSGALG00000016806	GCC2	protein_coding	1:136270022-136292419
ENSGALG00000029970	LIMS1	protein_coding	1:136303011-136396864
ENSGALG00000016808		protein_coding	1:136373489-136437800
ENSGALG00000043966		protein_coding	1:136390841-136391329
ENSGALG00000016809	EDAR	protein_coding	1:136466224-136492266
ENSGALG00000016810	SH3RF3	protein_coding	1:136570139-136778500
ENSGALG00000016811		protein_coding	1:136828659-136847335
ENSGALG00000026360	SOWAHC	protein_coding	1:136853215-136855294
ENSGALG00000016813	CHAMP1	protein_coding	1:136898933-136901779
ENSGALG00000016815	UPF3A	protein_coding	1:136915096-136936956
ENSGALG00000016816	CDC16	protein_coding	1:136939808-136959022
ENSGALG00000016817	RASA3	protein_coding	1:136964326-137134232
ENSGALG00000016820	GAS6	protein_coding	1:137167180-137204808
ENSGALG00000035839	TMEM255B	protein_coding	1:137209990-137272589
ENSGALG00000016822	ATP4B	protein_coding	1:137293763-137299482
ENSGALG00000016823		protein_coding	1:137305540-137345808
ENSGALG00000016824	TMCO3	protein_coding	1:137351599-137382930
ENSGALG00000029145	DCUN1D2	protein_coding	1:137385524-137404222
ENSGALG00000016826	ADPRHL1	protein_coding	1:137410867-137430688
ENSGALG00000046372		protein_coding	1:137439551-137445352
ENSGALG00000016828	GRTP1	protein_coding	1:137458314-137486611
ENSGALG00000037697	LAMP1	protein_coding	1:137487513-137505777
ENSGALG00000016830	CUL4A	protein_coding	1:137511432-137545754
ENSGALG00000016831	PCID2	protein_coding	1:137546378-137560136
ENSGALG00000016832	PROZ	protein_coding	1:137560703-137567368
ENSGALG00000026677	F10	protein_coding	1:137579845-137592401
ENSGALG00000016833	F7	protein_coding	1:137595069-137603553
ENSGALG00000016834	MCF2L	protein_coding	1:137606558-137750320
ENSGALG00000041644	ATP11A	protein_coding	1:137769210-137885823
ENSGALG00000016836	TUBGCP3	protein_coding	1:137919370-137968674
ENSGALG00000016837	MYO16	protein_coding	1:138120025-138390526
ENSGALG00000026287	IRS2	protein_coding	1:138649358-138653145
ENSGALG00000036798	COL4A1	protein_coding	1:138793510-138903918
ENSGALG00000016843	COL4A2	protein_coding	1:138904303-139053712
ENSGALG00000016844	RAB20	protein_coding	1:139058851-139081908
ENSGALG00000016845	NAXD	protein_coding	1:139117438-139168092
ENSGALG00000042644		protein_coding	1:139118029-139120567
ENSGALG00000016847	CARS2	protein_coding	1:139172506-139199180
ENSGALG00000016849	ING1	protein_coding	1:139209681-139214550
ENSGALG00000030125	ANKRD10	protein_coding	1:139241471-139275735
ENSGALG00000031009	ARHGEF7	protein_coding	1:139355134-139413259
ENSGALG00000030353	SOX1	protein_coding	1:139815684-139817990
ENSGALG00000044352		protein_coding	1:139824921-139826272
ENSGALG00000045364		protein_coding	1:140045888-140046687
ENSGALG00000033619		protein_coding	1:140082718-140096748
ENSGALG00000045055		protein_coding	1:140100712-140101207
ENSGALG00000016852	TNFSF13B	protein_coding	1:140144843-140158209
ENSGALG00000016853	ABHD13	protein_coding	1:140167720-140175705
ENSGALG00000016854	LIG4	protein_coding	1:140176223-140179854
ENSGALG00000026994	FAM155A	protein_coding	1:140332621-140333706
ENSGALG00000022762		protein_coding	1:140762930-140774901
ENSGALG00000016855	ARGLU1	protein_coding	1:141032141-141042349
ENSGALG00000029175	EFNB2	protein_coding	1:141049589-141090557
ENSGALG00000016858	SLC10A2	protein_coding	1:142662243-142673633
ENSGALG00000016859		protein_coding	1:142734630-142752303
ENSGALG00000016860	ERCC5	protein_coding	1:142756384-142771448
ENSGALG00000016861	BIVM	protein_coding	1:142772651-142789290
ENSGALG00000016862	KDELC1	protein_coding	1:142793488-142804098
ENSGALG00000016863	TEX30	protein_coding	1:142805640-142811729
ENSGALG00000016864	METTL21C	protein_coding	1:142843911-142847456
ENSGALG00000016865	TPP2	protein_coding	1:142848690-142895582
ENSGALG00000016866	FGF14	protein_coding	1:143252845-143354891
ENSGALG00000016867	ITGBL1	protein_coding	1:143362288-143492622
ENSGALG00000016868	NALCN	protein_coding	1:143513191-143715709
ENSGALG00000044045		protein_coding	1:143884994-143885329
ENSGALG00000016870	TMTC4	protein_coding	1:143892182-143945330
ENSGALG00000022758	GGACT	protein_coding	1:143950957-143980171
ENSGALG00000016872	PCCA	protein_coding	1:143981590-144252563
ENSGALG00000041083	ZIC2	protein_coding	1:144281221-144285013
ENSGALG00000034197	ZIC5	protein_coding	1:144294839-144296898
ENSGALG00000016875	CLYBL	protein_coding	1:144317634-144391504
ENSGALG00000016878	TM9SF2	protein_coding	1:144485158-144511518
ENSGALG00000022751		protein_coding	1:144542279-144543954
ENSGALG00000043947		protein_coding	1:144542869-144544356
ENSGALG00000016880	UBAC2	protein_coding	1:144548507-144645723
ENSGALG00000016881	GPR183	protein_coding	1:144596844-144597920
ENSGALG00000022750	GPR18	protein_coding	1:144625392-144630634
ENSGALG00000016883	DOCK9	protein_coding	1:144675221-144792390
ENSGALG00000016884	SLC15A1	protein_coding	1:144807715-144831751
ENSGALG00000016885	STK24	protein_coding	1:144843745-144898768
ENSGALG00000016886	FARP1	protein_coding	1:144902425-145084130
ENSGALG00000031299		protein_coding	1:145124528-145133847
ENSGALG00000032430		protein_coding	1:145134797-145161685
ENSGALG00000016889	RAP2A	protein_coding	1:145287174-145317832
ENSGALG00000016890	MBNL2	protein_coding	1:145335208-145407071
ENSGALG00000016891		protein_coding	1:145511330-145512361
ENSGALG00000041311		protein_coding	1:145532353-145533342
ENSGALG00000025906	HS6ST3	protein_coding	1:145569379-145570098
ENSGALG00000034146		protein_coding	1:145856021-145856365
ENSGALG00000016893	UGGT2	protein_coding	1:145871889-145950703
ENSGALG00000016894	DNAJC3	protein_coding	1:145953208-145985061
ENSGALG00000016895	DZIP1	protein_coding	1:145998780-146031066
ENSGALG00000019114	CLDN10	protein_coding	1:146034759-146094044
ENSGALG00000016896	ABCC4	protein_coding	1:146127088-146275409
ENSGALG00000035157	SOX21	protein_coding	1:146418877-146419719
ENSGALG00000016897	GPR180	protein_coding	1:146440389-146462100
ENSGALG00000016898	TGDS	protein_coding	1:146462128-146474801
ENSGALG00000016899	DCT	protein_coding	1:146485483-146506238
ENSGALG00000016900	GPC6	protein_coding	1:146527090-147094328
ENSGALG00000016902	GPC5	protein_coding	1:147664506-148027057
ENSGALG00000026361	SLITRK5	protein_coding	1:149396317-149399181
ENSGALG00000016904	SLITRK6	protein_coding	1:150252601-150255123
ENSGALG00000016905	SLITRK1	protein_coding	1:151210535-151212613
ENSGALG00000016906	SPRY2	protein_coding	1:152670026-152675345
ENSGALG00000016909	NDFIP2	protein_coding	1:153022585-153069258
ENSGALG00000016910	RBM26	protein_coding	1:153111618-153161927
ENSGALG00000016911	RNF219	protein_coding	1:153499603-153525605
ENSGALG00000035441	POU4F1	protein_coding	1:153534532-153536340
ENSGALG00000037583		protein_coding	1:153646053-153646610
ENSGALG00000016912	EDNRB	protein_coding	1:153918344-153932319
ENSGALG00000016913	SLAIN1	protein_coding	1:153991261-154045059
ENSGALG00000027514		protein_coding	1:154063928-154106534
ENSGALG00000016915	MYCBP2	protein_coding	1:154217226-154440900
ENSGALG00000045204	FBXL3	protein_coding	1:154444261-154449459
ENSGALG00000016917	CLN5	protein_coding	1:154459230-154467752
ENSGALG00000016918	ES1ML1	protein_coding	1:154473447-154478148
ENSGALG00000016919	ACOD1	protein_coding	1:154478654-154500025
ENSGALG00000042685		protein_coding	1:154519040-154519797
ENSGALG00000033816	KCTD12	protein_coding	1:154526417-154527393
ENSGALG00000016920	LMO7	protein_coding	1:154868242-154908783
ENSGALG00000016921	UCHL3	protein_coding	1:155002605-155043808
ENSGALG00000016922	COMMD6	protein_coding	1:155063078-155069210
ENSGALG00000016925	TBC1D4	protein_coding	1:155120417-155197498
ENSGALG00000016926	KLF12	protein_coding	1:155608716-155863461
ENSGALG00000016927		protein_coding	1:156077321-156094516
ENSGALG00000016929	PIBF1	protein_coding	1:156114180-156229544
ENSGALG00000016930	DIS3	protein_coding	1:156229893-156250889
ENSGALG00000016931	BORA	protein_coding	1:156259760-156279285
ENSGALG00000016932	MZT1	protein_coding	1:156279566-156284724
ENSGALG00000037015	DACH1	protein_coding	1:156676089-157041790
ENSGALG00000016907	KLHL1	protein_coding	1:157717652-157944627
ENSGALG00000016908	PCDH9	protein_coding	1:159096610-159285693
ENSGALG00000034261		protein_coding	1:159555153-159555479
ENSGALG00000030056		protein_coding	1:159799178-159799510
ENSGALG00000016934		protein_coding	1:161850346-161854217
ENSGALG00000016936	TDRD3	protein_coding	1:162193513-162295112
ENSGALG00000016937	DIAPH3	protein_coding	1:162382843-162527048
ENSGALG00000016941	PCDH17	protein_coding	1:163446840-163527123
ENSGALG00000036664		protein_coding	1:164112505-164112982
ENSGALG00000016943	OLFM4	protein_coding	1:165561980-165586181
ENSGALG00000036258	PCDH8	protein_coding	1:165685515-165689031
ENSGALG00000016945	CNMD	protein_coding	1:165707166-165718950
ENSGALG00000016946	SUGT1	protein_coding	1:165723569-165746141
ENSGALG00000016947	ELF1	protein_coding	1:165748041-165834895
ENSGALG00000016949	WBP4	protein_coding	1:165835026-165856943
ENSGALG00000016951	MTRF1	protein_coding	1:165861600-165880024
ENSGALG00000040808		protein_coding	1:165879822-165910389
ENSGALG00000032808	NAA16	protein_coding	1:165931248-165941833
ENSGALG00000016954	RGCC	protein_coding	1:165953711-165963304
ENSGALG00000016955	VWA8	protein_coding	1:165990947-166168763
ENSGALG00000016959	DGKH	protein_coding	1:166202223-166363689
ENSGALG00000022739	AKAP11	protein_coding	1:166395611-166427361
ENSGALG00000026163	TNFSF11	protein_coding	1:166506011-166525895
ENSGALG00000045967		protein_coding	1:166583858-166589058
ENSGALG00000016964	EPSTI1	protein_coding	1:166655214-166707862
ENSGALG00000016965	DNAJC15	protein_coding	1:166719751-166744968
ENSGALG00000016967	ENOX1	protein_coding	1:166777108-167033280
ENSGALG00000016968	CCDC122	protein_coding	1:167167013-167175727
ENSGALG00000016969		protein_coding	1:167167416-167185684
ENSGALG00000016971	TSC22D1	protein_coding	1:167406458-167484232
ENSGALG00000016972	NUFIP1	protein_coding	1:167591956-167616501
ENSGALG00000031567	GPALPP1	protein_coding	1:167616594-167631380
ENSGALG00000016974	GTF2F2	protein_coding	1:167654675-167744981
ENSGALG00000016975	KCTD4	protein_coding	1:167683340-167684679
ENSGALG00000028872	TPT1	protein_coding	1:167750776-167754998
ENSGALG00000016979	SLC25A30	protein_coding	1:167767113-167776492
ENSGALG00000016980	COG3	protein_coding	1:167776863-167806722
ENSGALG00000044573		protein_coding	1:167810540-167829768
ENSGALG00000016981	SPERT	protein_coding	1:167851112-167853754
ENSGALG00000026849	SIAH3	protein_coding	1:167883111-167919338
ENSGALG00000016984	ZC3H13	protein_coding	1:167943516-167982979
ENSGALG00000016985	CPB2	protein_coding	1:167990706-168006288
ENSGALG00000016986	LCP1	protein_coding	1:168016257-168044872
ENSGALG00000029314		protein_coding	1:168077591-168087419
ENSGALG00000016988	RUBCNL	protein_coding	1:168099691-168119251
ENSGALG00000016990	LRCH1	protein_coding	1:168186412-168307865
ENSGALG00000016991	ESD	protein_coding	1:168311303-168320863
ENSGALG00000016992	HTR2A	protein_coding	1:168336764-168361837
ENSGALG00000016993	SUCLA2	protein_coding	1:168640005-168660301
ENSGALG00000016994	NUDT15	protein_coding	1:168671611-168672512
ENSGALG00000016995	MED4	protein_coding	1:168675482-168684566
ENSGALG00000016996	ITM2B	protein_coding	1:168710780-168736807
ENSGALG00000016997	RB1	protein_coding	1:168747566-168831538
ENSGALG00000016998	LPAR6	protein_coding	1:168798624-168800479
ENSGALG00000017000		protein_coding	1:168836186-168862129
ENSGALG00000017002	FNDC3A	protein_coding	1:168999957-169111965
ENSGALG00000017003	MLNR	protein_coding	1:169114263-169118105
ENSGALG00000017004	CDADC1	protein_coding	1:169134671-169142953
ENSGALG00000017005	CAB39L	protein_coding	1:169147469-169208168
ENSGALG00000017006	SETDB2	protein_coding	1:169208519-169226576
ENSGALG00000019094	PHF11	protein_coding	1:169234751-169245579
ENSGALG00000017008	RCBTB1	protein_coding	1:169247083-169267836
ENSGALG00000022733	ARL11	protein_coding	1:169272625-169273914
ENSGALG00000017009	KPNA3	protein_coding	1:169278628-169331685
ENSGALG00000017010	SPRYD7	protein_coding	1:169356153-169365083
ENSGALG00000017011	TRIM13	protein_coding	1:169372228-169377659
ENSGALG00000017012	KCNRG	protein_coding	1:169378600-169381603
ENSGALG00000017014	DLEU7	protein_coding	1:169825218-169833288
ENSGALG00000017015	RNASEH2B	protein_coding	1:169902418-169946212
ENSGALG00000035652		protein_coding	1:169944440-169944694
ENSGALG00000030649	C13orf42	protein_coding	1:169989919-169993797
ENSGALG00000017016	FAM124A	protein_coding	1:170047103-170056011
ENSGALG00000017017	SERPINE3	protein_coding	1:170079454-170098133
ENSGALG00000017018	INTS6	protein_coding	1:170099461-170140361
ENSGALG00000017019	WDFY2	protein_coding	1:170157889-170223517
ENSGALG00000040321		protein_coding	1:170260135-170261034
ENSGALG00000017021	ATP7B	protein_coding	1:170322066-170351964
ENSGALG00000017022	ALG11	protein_coding	1:170363876-170367717
ENSGALG00000017023	NEK5	protein_coding	1:170371770-170391240
ENSGALG00000017024	NEK3	protein_coding	1:170393901-170406389
ENSGALG00000017025	CKAP2	protein_coding	1:170406831-170416268
ENSGALG00000017026	VPS36	protein_coding	1:170416091-170435074
ENSGALG00000044025		protein_coding	1:170470174-170471307
ENSGALG00000028083	THSD1	protein_coding	1:170470417-170471628
ENSGALG00000017029		protein_coding	1:170476439-170481605
ENSGALG00000017031		protein_coding	1:170492649-170509421
ENSGALG00000017032	SLC25A15	protein_coding	1:170511179-170526983
ENSGALG00000017033	MRPS31	protein_coding	1:170531403-170554284
ENSGALG00000017034	FOXO1	protein_coding	1:170581377-170644995
ENSGALG00000017035	COG6	protein_coding	1:170890094-170940234
ENSGALG00000017036	LHFPL6	protein_coding	1:170960521-171083526
ENSGALG00000045605		protein_coding	1:171199227-171200360
ENSGALG00000017037	NHLRC3	protein_coding	1:171228296-171236726
ENSGALG00000017038	PROSER1	protein_coding	1:171237604-171257844
ENSGALG00000017039	STOML3	protein_coding	1:171260975-171269210
ENSGALG00000017040		protein_coding	1:171268903-171314194
ENSGALG00000033671	FREM2	protein_coding	1:171352433-171447282
ENSGALG00000017042	UFM1	protein_coding	1:171566745-171577794
ENSGALG00000017044	TRPC4	protein_coding	1:171798604-171935943
ENSGALG00000046669		protein_coding	1:171961608-171966981
ENSGALG00000038379		protein_coding	1:171967065-171972784
ENSGALG00000017046	POSTN	protein_coding	1:171990657-172022731
ENSGALG00000017047	SUPT20H	protein_coding	1:172275788-172309370
ENSGALG00000017048	EXOSC8	protein_coding	1:172309303-172318425
ENSGALG00000017049	ALG5	protein_coding	1:172318485-172337874
ENSGALG00000017050	SMAD9	protein_coding	1:172377067-172398079
ENSGALG00000019087	RFXAP	protein_coding	1:172406886-172413359
ENSGALG00000032028	SERTM1	protein_coding	1:172457844-172472421
ENSGALG00000017052	CCNA1	protein_coding	1:172568581-172574262
ENSGALG00000017053	SPART	protein_coding	1:172618672-172629426
ENSGALG00000041263	DCLK1	protein_coding	1:172697278-172928907
ENSGALG00000017062		protein_coding	1:172991191-173318310
ENSGALG00000045052	MAB21L1	protein_coding	1:173156430-173157809
ENSGALG00000045592		protein_coding	1:173374919-173479349
ENSGALG00000017064	RFC3	protein_coding	1:173886194-173899986
ENSGALG00000042339		protein_coding	1:174109556-174205670
ENSGALG00000017065	STARD13	protein_coding	1:174213996-174233284
ENSGALG00000017068	KL	protein_coding	1:174247036-174291621
ENSGALG00000017070	PDS5B	protein_coding	1:174394078-174492314
ENSGALG00000017071		protein_coding	1:174502627-174526844
ENSGALG00000017072	N4BP2L1	protein_coding	1:174548152-174560323
ENSGALG00000017073	BRCA2	protein_coding	1:174560560-174597292
ENSGALG00000034265	ZAR1L	protein_coding	1:174599432-174601247
ENSGALG00000017075	FRY	protein_coding	1:174603425-174767849
ENSGALG00000017076	B3GLCT	protein_coding	1:174956251-174999081
ENSGALG00000017077	HSPH1	protein_coding	1:175014605-175036647
ENSGALG00000026781	ALOX5AP	protein_coding	1:175088272-175096275
ENSGALG00000017079	USPL1	protein_coding	1:175101506-175114643
ENSGALG00000042875	HMGB1	protein_coding	1:175162513-175170894
ENSGALG00000017083	KATNAL1	protein_coding	1:175241250-175277555
ENSGALG00000017084	UBL3	protein_coding	1:175340869-175397791
ENSGALG00000017085	SLC7A1	protein_coding	1:175461084-175479666
ENSGALG00000042570		protein_coding	1:175487151-175493054
ENSGALG00000017086		protein_coding	1:175631550-175648871
ENSGALG00000017089	SLC46A3	protein_coding	1:175782740-175796556
ENSGALG00000017090	POMP	protein_coding	1:175797653-175806073
ENSGALG00000017091	FLT1	protein_coding	1:175837246-175938674
ENSGALG00000017092	PAN3	protein_coding	1:175945883-176020918
ENSGALG00000035726	FLT3	protein_coding	1:176034740-176060887
ENSGALG00000034983	CDX2	protein_coding	1:176067483-176070939
ENSGALG00000038454	PDX1	protein_coding	1:176082150-176084982
ENSGALG00000029779	GSX1	protein_coding	1:176114994-176115939
ENSGALG00000039958		protein_coding	1:176152368-176170866
ENSGALG00000017096		protein_coding	1:176202964-176222534
ENSGALG00000038864		protein_coding	1:176223351-176240003
ENSGALG00000017097	MTIF3	protein_coding	1:176273690-176279456
ENSGALG00000017098	GTF3A	protein_coding	1:176279365-176283791
ENSGALG00000017099	RASL11A	protein_coding	1:176331605-176332798
ENSGALG00000027035	RPL21	protein_coding	1:176337051-176342505
ENSGALG00000034708	USP12	protein_coding	1:176357322-176388427
ENSGALG00000017102	GPR12	protein_coding	1:176501304-176502302
ENSGALG00000017103	WASF3	protein_coding	1:176536029-176579968
ENSGALG00000017104	CDK8	protein_coding	1:176641567-176691688
ENSGALG00000017105	RNF6	protein_coding	1:176714969-176724733
ENSGALG00000017106	ATP8A2	protein_coding	1:176737697-177046618
ENSGALG00000043035	SHISA2	protein_coding	1:177058130-177061984
ENSGALG00000017111	NUP58	protein_coding	1:177067382-177104586
ENSGALG00000017112	MTMR6	protein_coding	1:177109111-177128040
ENSGALG00000027868	AMER2	protein_coding	1:177160927-177162801
ENSGALG00000019077		protein_coding	1:177369325-177371367
ENSGALG00000034674		protein_coding	1:177395491-177410045
ENSGALG00000017117		protein_coding	1:177419088-177424346
ENSGALG00000017118	MIPEP	protein_coding	1:177430969-177493253
ENSGALG00000017119	TNFRSF19	protein_coding	1:177513346-177560920
ENSGALG00000017120	SACS	protein_coding	1:177637907-177668206
ENSGALG00000017122	SGCG	protein_coding	1:177675863-177788671
ENSGALG00000025748	FGF9	protein_coding	1:178382192-178412065
ENSGALG00000017125	MICU2	protein_coding	1:178436419-178570966
ENSGALG00000017126	ZDHHC20	protein_coding	1:178578859-178620929
ENSGALG00000039783	MRPL57	protein_coding	1:178624378-178626374
ENSGALG00000017128	SKA3	protein_coding	1:178626443-178635923
ENSGALG00000017129	SAP18	protein_coding	1:178642160-178645025
ENSGALG00000031225		protein_coding	1:178671358-178682347
ENSGALG00000017132	XPO4	protein_coding	1:178738998-178807266
ENSGALG00000017133	EEF1AKMT1	protein_coding	1:178817123-178826788
ENSGALG00000040007	IL17D	protein_coding	1:178832450-178832800
ENSGALG00000043412		protein_coding	1:178843213-178849026
ENSGALG00000017134		protein_coding	1:178857676-178862588
ENSGALG00000017135	CRYL1	protein_coding	1:178883375-178933935
ENSGALG00000017136	GJB6	protein_coding	1:178964001-178972334
ENSGALG00000022720	GJB2	protein_coding	1:178991001-178991678
ENSGALG00000017137	GJA3	protein_coding	1:179008069-179009604
ENSGALG00000017139		protein_coding	1:179051034-179094239
ENSGALG00000043421		protein_coding	1:179104456-179142555
ENSGALG00000017142	PSPC1	protein_coding	1:179181002-179243149
ENSGALG00000017145	MPHOSPH8	protein_coding	1:179244427-179254303
ENSGALG00000034473	PARP4	protein_coding	1:179264248-179307959
ENSGALG00000017148	CENPJ	protein_coding	1:179310484-179327166
ENSGALG00000045414		protein_coding	1:179330679-179371572
ENSGALG00000017150	ARHGAP20	protein_coding	1:179517182-179576104
ENSGALG00000026507	FDX1	protein_coding	1:179596040-179612517
ENSGALG00000017153	RDX	protein_coding	1:179631235-179664820
ENSGALG00000017154	ZC3H12C	protein_coding	1:179682113-179698604
ENSGALG00000017155	C11orf87	protein_coding	1:179921189-179921656
ENSGALG00000017156	DDX10	protein_coding	1:180017800-180182057
ENSGALG00000027243		protein_coding	1:180242215-180242550
ENSGALG00000017158	KDELC2	protein_coding	1:180254665-180261996
ENSGALG00000017159	ATM	protein_coding	1:180285849-180345559
ENSGALG00000017162	NPAT	protein_coding	1:180348469-180365548
ENSGALG00000017163	ACAT1	protein_coding	1:180368164-180380540
ENSGALG00000017165	CUL5	protein_coding	1:180387461-180409863
ENSGALG00000017166	RAB39A	protein_coding	1:180427571-180437150
ENSGALG00000017167	SLC35F2	protein_coding	1:180456041-180473052
ENSGALG00000017168	SLN	protein_coding	1:180517078-180519001
ENSGALG00000017169	ELMOD1	protein_coding	1:180535085-180576758
ENSGALG00000017170	ALKBH8	protein_coding	1:180575075-180634272
ENSGALG00000017171	CWF19L2	protein_coding	1:180655551-180717734
ENSGALG00000017172	VMO1	protein_coding	1:180756254-180760243
ENSGALG00000017173	GUCY1A2	protein_coding	1:180825307-180952539
ENSGALG00000027981	AASDHPPT	protein_coding	1:181108575-181131954
ENSGALG00000028658	KBTBD3	protein_coding	1:181143371-181144987
ENSGALG00000017177	MSANTD4	protein_coding	1:181151861-181165041
ENSGALG00000038995	GRIA4	protein_coding	1:181192418-181414573
ENSGALG00000017179	PDGFD	protein_coding	1:181945830-182085856
ENSGALG00000041814		protein_coding	1:182250157-182386393
ENSGALG00000017181	DCUN1D5	protein_coding	1:182386777-182399527
ENSGALG00000037273		protein_coding	1:182433238-182434638
ENSGALG00000017183	MMP13	protein_coding	1:182444413-182451714
ENSGALG00000019063	MMP10	protein_coding	1:182479610-182486231
ENSGALG00000026297		protein_coding	1:182491148-182499165
ENSGALG00000019061		protein_coding	1:182507123-182513346
ENSGALG00000019060	MMP27	protein_coding	1:182518097-182525563
ENSGALG00000017184	MMP7	protein_coding	1:182581300-182585639
ENSGALG00000017185	TMEM123	protein_coding	1:182611334-182628423
ENSGALG00000017186	BIRC2	protein_coding	1:182634266-182644438
ENSGALG00000038154	YAP1	protein_coding	1:182684536-182765393
ENSGALG00000017189	C1H11ORF70	protein_coding	1:182765820-182785257
ENSGALG00000017190	CEP126	protein_coding	1:182813467-182848535
ENSGALG00000017191	ANGPTL5	protein_coding	1:182851318-182865385
ENSGALG00000029416	TRPC6	protein_coding	1:183074878-183166584
ENSGALG00000017195	PGR	protein_coding	1:183242907-183281319
ENSGALG00000017196	ARHGAP42	protein_coding	1:183296518-183451526
ENSGALG00000017197	CNTN5	protein_coding	1:183531415-184134793
ENSGALG00000013489		protein_coding	1:184977119-184990266
ENSGALG00000017199	MAML2	protein_coding	1:184996598-185204663
ENSGALG00000017200	MTMR2	protein_coding	1:185245430-185284458
ENSGALG00000017201	CEP57	protein_coding	1:185292875-185306204
ENSGALG00000017202	FAM76B	protein_coding	1:185306860-185315388
ENSGALG00000017204		protein_coding	1:185466218-185503920
ENSGALG00000017205	ENDOD1	protein_coding	1:185517114-185523746
ENSGALG00000017207	CWC15	protein_coding	1:185537307-185552138
ENSGALG00000017208	AMOTL1	protein_coding	1:185571024-185628252
ENSGALG00000022718	FUT4	protein_coding	1:185674161-185675231
ENSGALG00000017210	ANKRD49	protein_coding	1:185689014-185691418
ENSGALG00000017211	MRE11	protein_coding	1:185692022-185710134
ENSGALG00000017212	GPR83	protein_coding	1:185714669-185717617
ENSGALG00000039751	PANX1	protein_coding	1:185732435-185751184
ENSGALG00000043027	HEPHL1	protein_coding	1:185755776-185785195
ENSGALG00000028629	TM4SF1a	protein_coding	1:185798254-185812845
ENSGALG00000017216		protein_coding	1:185817895-185825701
ENSGALG00000017217	VSTM5	protein_coding	1:185839639-185843328
[truncated: 16,347 more rows]
