# Supplementary material for: Genome-Wide Analysis of Alternative Splicing during Host-Virus Interactions in Chicken
Source: Viruses. 2021 Dec 2;13(12):2409. doi: 10.3390/v13122409 (PMC8703359; doi:10.3390/v13122409)
Supplement: Supplementary file 1 [file viruses-13-02409-s001.zip › TableS3-Ensemble_Ref_transcriptInfo.xlsx]

## Sheet: Sheet1
Ensembl_transcript_id	Transcript_Name	Ensembl_gene_id	Gene_Name	Biotype	Locus
ENSGALT00000085567		ENSGALG00000045540		protein_coding	1:30-2665
ENSGALT00000065662		ENSGALG00000031626		protein_coding	1:9912-14699
ENSGALT00000081419		ENSGALG00000031626		protein_coding	1:9912-14699
ENSGALT00000058291		ENSGALG00000038274		protein_coding	1:20935-25758
ENSGALT00000080441		ENSGALG00000038274		protein_coding	1:20935-25758
ENSGALT00000081071	GOLGB1-201	ENSGALG00000041494	GOLGB1	protein_coding	1:34200-67146
ENSGALT00000053187	HCLS1-201	ENSGALG00000039682	HCLS1	protein_coding	1:70097-82102
ENSGALT00000082348		ENSGALG00000038044		protein_coding	1:95033-98698
ENSGALT00000054274		ENSGALG00000038044		protein_coding	1:95374-98698
ENSGALT00000075097	RABL2L-201	ENSGALG00000032458	RABL2L	protein_coding	1:98751-102696
ENSGALT00000071424	ACR-201	ENSGALG00000034366	ACR	protein_coding	1:103810-125279
ENSGALT00000059027	ACR-202	ENSGALG00000034366	ACR	protein_coding	1:110899-125279
ENSGALT00000082928	ARSA-201	ENSGALG00000035824	ARSA	protein_coding	1:106221-121695
ENSGALT00000048685	ARSA-202	ENSGALG00000035824	ARSA	protein_coding	1:115399-121695
ENSGALT00000080172		ENSGALG00000033919		protein_coding	1:155624-364584
ENSGALT00000052302		ENSGALG00000039165		protein_coding	1:393740-397870
ENSGALT00000056542	ARF5-201	ENSGALG00000043476	ARF5	protein_coding	1:456388-463442
ENSGALT00000050474	GCC1-201	ENSGALG00000033149	GCC1	protein_coding	1:463906-468791
ENSGALT00000050431	DENND6B-201	ENSGALG00000043771	DENND6B	protein_coding	1:471180-485317
ENSGALT00000048920	PPP6R2-201	ENSGALG00000029341	PPP6R2	protein_coding	1:503268-563210
ENSGALT00000080345	SBF1-201	ENSGALG00000043178	SBF1	protein_coding	1:573471-635071
ENSGALT00000066854	SBF1-202	ENSGALG00000043178	SBF1	protein_coding	1:576992-635071
ENSGALT00000064156	SBF1-203	ENSGALG00000043178	SBF1	protein_coding	1:576992-635071
ENSGALT00000049401	SBF1-204	ENSGALG00000043178	SBF1	protein_coding	1:576992-611701
ENSGALT00000086997		ENSGALG00000044050		protein_coding	1:631894-632887
ENSGALT00000080022	MIOX-201	ENSGALG00000041965	MIOX	protein_coding	1:644122-644826
ENSGALT00000080406	LMF2-201	ENSGALG00000041528	LMF2	protein_coding	1:645080-651787
ENSGALT00000079941		ENSGALG00000034272		protein_coding	1:651832-654431
ENSGALT00000022417		ENSGALG00000013811		protein_coding	1:659230-661272
ENSGALT00000068201	IRF5-201	ENSGALG00000039982	IRF5	protein_coding	1:664415-677898
ENSGALT00000057435	TNPO3-201	ENSGALG00000039420	TNPO3	protein_coding	1:680003-697566
ENSGALT00000068986	SMO-201	ENSGALG00000036114	SMO	protein_coding	1:704038-711778
ENSGALT00000068060	AHCYL2-201	ENSGALG00000032868	AHCYL2	protein_coding	1:740871-754138
ENSGALT00000075048	STRIP2-201	ENSGALG00000038520	STRIP2	protein_coding	1:758416-772309
ENSGALT00000075870	STRIP2-202	ENSGALG00000038520	STRIP2	protein_coding	1:759128-772309
ENSGALT00000050083	STRIP2-203	ENSGALG00000038520	STRIP2	protein_coding	1:759128-772309
ENSGALT00000076510	SMKR1-201	ENSGALG00000041065	SMKR1	protein_coding	1:779412-782468
ENSGALT00000080090	NRF1-201	ENSGALG00000040060	NRF1	protein_coding	1:805409-839551
ENSGALT00000081048	UBE2H-201	ENSGALG00000031975	UBE2H	protein_coding	1:856372-898286
ENSGALT00000069763	UBE2H-202	ENSGALG00000031975	UBE2H	protein_coding	1:858476-898065
ENSGALT00000012992	ZC3HC1-201	ENSGALG00000008003	ZC3HC1	protein_coding	1:899544-908528
ENSGALT00000013005	KLHDC10-201	ENSGALG00000008013	KLHDC10	protein_coding	1:916160-921717
ENSGALT00000070987		ENSGALG00000036140		protein_coding	1:925136-930918
ENSGALT00000084907		ENSGALG00000045035		protein_coding	1:931381-933117
ENSGALT00000013037	TMEM209-201	ENSGALG00000008036	TMEM209	protein_coding	1:933552-945389
ENSGALT00000040314		ENSGALG00000023942		protein_coding	1:947930-951486
ENSGALT00000013059	CPA2-201	ENSGALG00000008048	CPA2	protein_coding	1:952077-958465
ENSGALT00000033361	CPA5-201	ENSGALG00000027296	CPA5	protein_coding	1:960181-964481
ENSGALT00000013135	CPA1-201	ENSGALG00000008087	CPA1	protein_coding	1:965365-969129
ENSGALT00000013152	CEP41-201	ENSGALG00000008103	CEP41	protein_coding	1:970622-978922
ENSGALT00000083270	CEP41-202	ENSGALG00000008103	CEP41	protein_coding	1:970636-978921
ENSGALT00000013166	MEST-201	ENSGALG00000008111	MEST	protein_coding	1:980060-984213
ENSGALT00000085290	MEST-202	ENSGALG00000008111	MEST	protein_coding	1:980062-984212
ENSGALT00000013228	COPG2-201	ENSGALG00000008144	COPG2	protein_coding	1:984497-1001467
ENSGALT00000013244		ENSGALG00000008153		protein_coding	1:1016112-1018737
ENSGALT00000013264	FBXO18-201	ENSGALG00000008162	FBXO18	protein_coding	1:1020496-1042028
ENSGALT00000013281	ANKRD16-201	ENSGALG00000008168	ANKRD16	protein_coding	1:1044881-1060889
ENSGALT00000013282	GDI2-201	ENSGALG00000008169	GDI2	protein_coding	1:1061920-1076763
ENSGALT00000071312	GDI2-202	ENSGALG00000008169	GDI2	protein_coding	1:1061932-1076756
ENSGALT00000087479	GDI2-203	ENSGALG00000008169	GDI2	protein_coding	1:1061940-1076370
ENSGALT00000057860	GDI2-204	ENSGALG00000008169	GDI2	protein_coding	1:1061960-1076756
ENSGALT00000085509	GDI2-205	ENSGALG00000008169	GDI2	protein_coding	1:1062003-1076595
ENSGALT00000088652	GDI2-206	ENSGALG00000008169	GDI2	protein_coding	1:1071910-1076595
ENSGALT00000066735		ENSGALG00000039639		protein_coding	1:1093568-1098481
ENSGALT00000013685	ASB13-201	ENSGALG00000008401	ASB13	protein_coding	1:1117558-1125832
ENSGALT00000040245	CALML3-201	ENSGALG00000008424	CALML3	protein_coding	1:1133309-1134331
ENSGALT00000013746	NET1-201	ENSGALG00000008437	NET1	protein_coding	1:1137276-1148688
ENSGALT00000040237	TUBAL3-201	ENSGALG00000008444	TUBAL3	protein_coding	1:1198475-1204984
ENSGALT00000067484	TUBAL3-202	ENSGALG00000008444	TUBAL3	protein_coding	1:1198487-1204982
ENSGALT00000055642	UCN3-201	ENSGALG00000032978	UCN3	protein_coding	1:1213840-1214346
ENSGALT00000076515	SLC35B4-201	ENSGALG00000038187	SLC35B4	protein_coding	1:1341915-1354128
ENSGALT00000068936	LRGUK-201	ENSGALG00000037842	LRGUK	protein_coding	1:1375947-1410781
ENSGALT00000056714	LRGUK-202	ENSGALG00000037842	LRGUK	protein_coding	1:1375947-1410781
ENSGALT00000013813	EXOC4-201	ENSGALG00000008477	EXOC4	protein_coding	1:1421469-1841500
ENSGALT00000087885		ENSGALG00000045957		protein_coding	1:1632719-1633541
ENSGALT00000090038		ENSGALG00000045303		protein_coding	1:1645800-1646634
ENSGALT00000086614		ENSGALG00000045493		protein_coding	1:1660111-1660939
ENSGALT00000083996		ENSGALG00000046002		protein_coding	1:1848453-1850658
ENSGALT00000089701		ENSGALG00000045694		protein_coding	1:1855523-1857716
ENSGALT00000089707		ENSGALG00000045599		protein_coding	1:1862581-1864781
ENSGALT00000089444		ENSGALG00000045725		protein_coding	1:1869646-1871841
ENSGALT00000089031	CHCHD3-201	ENSGALG00000006489	CHCHD3	protein_coding	1:2002525-2187486
ENSGALT00000085895	CHCHD3-202	ENSGALG00000006489	CHCHD3	protein_coding	1:2002532-2187486
ENSGALT00000010489	CHCHD3-203	ENSGALG00000006489	CHCHD3	protein_coding	1:2002536-2187483
ENSGALT00000080631	CHCHD3-204	ENSGALG00000006489	CHCHD3	protein_coding	1:2002550-2187486
ENSGALT00000010457	PLXNA4-201	ENSGALG00000006473	PLXNA4	protein_coding	1:2317554-2737972
ENSGALT00000040160	PODXL-201	ENSGALG00000006409	PODXL	protein_coding	1:3092445-3133147
ENSGALT00000067209	MKLN1-201	ENSGALG00000006356	MKLN1	protein_coding	1:3142583-3240472
ENSGALT00000010274	MKLN1-202	ENSGALG00000006356	MKLN1	protein_coding	1:3142787-3240457
ENSGALT00000090118		ENSGALG00000044853		protein_coding	1:3256248-3256647
ENSGALT00000079059	K123-201	ENSGALG00000041978	K123	protein_coding	1:3465887-3476005
ENSGALT00000078996	IL2RA-201	ENSGALG00000042471	IL2RA	protein_coding	1:3482204-3498520
ENSGALT00000059000	IL2RA-202	ENSGALG00000042471	IL2RA	protein_coding	1:3484488-3498367
ENSGALT00000010237	RBM17-201	ENSGALG00000006332	RBM17	protein_coding	1:3516514-3529166
ENSGALT00000075327	PFKFB3-201	ENSGALG00000040369	PFKFB3	protein_coding	1:3543236-3579733
ENSGALT00000083042	PFKFB3-202	ENSGALG00000040369	PFKFB3	protein_coding	1:3561963-3579756
ENSGALT00000058431	PFKFB3-203	ENSGALG00000040369	PFKFB3	protein_coding	1:3561963-3579756
ENSGALT00000068310	PFKFB3-204	ENSGALG00000040369	PFKFB3	protein_coding	1:3561963-3579733
ENSGALT00000049952	PFKFB3-205	ENSGALG00000040369	PFKFB3	protein_coding	1:3561963-3579733
ENSGALT00000080464	PFKFB3-206	ENSGALG00000040369	PFKFB3	protein_coding	1:3562002-3579756
ENSGALT00000071190	PRKCQ-201	ENSGALG00000034970	PRKCQ	protein_coding	1:3665779-3701334
ENSGALT00000048638	PRKCQ-202	ENSGALG00000034970	PRKCQ	protein_coding	1:3665779-3701334
ENSGALT00000015096	SFMBT2-201	ENSGALG00000009279	SFMBT2	protein_coding	1:3929632-4025430
ENSGALT00000064135	SFMBT2-202	ENSGALG00000009279	SFMBT2	protein_coding	1:3929632-4025430
ENSGALT00000088246		ENSGALG00000045751		protein_coding	1:4052963-4054360
ENSGALT00000088725		ENSGALG00000045088		protein_coding	1:4066304-4067697
ENSGALT00000085815		ENSGALG00000046301		protein_coding	1:4075238-4076636
ENSGALT00000085110		ENSGALG00000046451		protein_coding	1:4086634-4088722
ENSGALT00000083971		ENSGALG00000046295		protein_coding	1:4095374-4096807
ENSGALT00000086930		ENSGALG00000045491		protein_coding	1:4105277-4106674
ENSGALT00000058080		ENSGALG00000029446		protein_coding	1:4120319-4150431
ENSGALT00000011162	ITIH5-201	ENSGALG00000006891	ITIH5	protein_coding	1:4154034-4199469
ENSGALT00000011058	ITIH2-201	ENSGALG00000006833	ITIH2	protein_coding	1:4206624-4231854
ENSGALT00000065471	KIN-201	ENSGALG00000030702	KIN	protein_coding	1:4233538-4248355
ENSGALT00000010913	ATP5C1-201	ENSGALG00000006753	ATP5C1	protein_coding	1:4248371-4255204
ENSGALT00000059202	ATP5C1-202	ENSGALG00000006753	ATP5C1	protein_coding	1:4248394-4255195
ENSGALT00000085346	ATP5C1-204	ENSGALG00000006753	ATP5C1	protein_coding	1:4248414-4255202
ENSGALT00000085270	ATP5C1-203	ENSGALG00000006753	ATP5C1	protein_coding	1:4248414-4255198
ENSGALT00000048245	ATP5C1-205	ENSGALG00000006753	ATP5C1	protein_coding	1:4248421-4254427
ENSGALT00000084609	ATP5C1-206	ENSGALG00000006753	ATP5C1	protein_coding	1:4248447-4255198
ENSGALT00000087518	ATP5C1-207	ENSGALG00000006753	ATP5C1	protein_coding	1:4250389-4255198
ENSGALT00000089094	ATP5C1-208	ENSGALG00000006753	ATP5C1	protein_coding	1:4251167-4255198
ENSGALT00000010889	TAF3-201	ENSGALG00000006731	TAF3	protein_coding	1:4257754-4370309
ENSGALT00000049267	GATA3-201	ENSGALG00000029270	GATA3	protein_coding	1:4402132-4591692
ENSGALT00000055299	CELF2-201	ENSGALG00000034590	CELF2	protein_coding	1:5528711-5972836
ENSGALT00000078403	CELF2-202	ENSGALG00000034590	CELF2	protein_coding	1:5607285-5972836
ENSGALT00000056367	CELF2-203	ENSGALG00000034590	CELF2	protein_coding	1:5778492-5974445
ENSGALT00000061305	CELF2-204	ENSGALG00000034590	CELF2	protein_coding	1:5781214-5972792
ENSGALT00000071983	USP6NL-201	ENSGALG00000035563	USP6NL	protein_coding	1:6033346-6143773
ENSGALT00000082280	USP6NL-202	ENSGALG00000035563	USP6NL	protein_coding	1:6035469-6141783
ENSGALT00000089888	ECHDC3-201	ENSGALG00000006690	ECHDC3	protein_coding	1:6163731-6168480
ENSGALT00000010813	ECHDC3-202	ENSGALG00000006690	ECHDC3	protein_coding	1:6164112-6168880
ENSGALT00000010831	PROSER2-201	ENSGALG00000006700	PROSER2	protein_coding	1:6195950-6208354
ENSGALT00000051374	PROSER2-202	ENSGALG00000006700	PROSER2	protein_coding	1:6205854-6208354
ENSGALT00000067264	UPF2-201	ENSGALG00000033772	UPF2	protein_coding	1:6218145-6266504
ENSGALT00000070595	UPF2-202	ENSGALG00000033772	UPF2	protein_coding	1:6218145-6266504
ENSGALT00000005822	DHTKD1-201	ENSGALG00000003674	DHTKD1	protein_coding	1:6275964-6292436
ENSGALT00000064228	DHTKD1-202	ENSGALG00000003674	DHTKD1	protein_coding	1:6275964-6288550
ENSGALT00000082702	SEC61A2-201	ENSGALG00000036300	SEC61A2	protein_coding	1:6299537-6315134
ENSGALT00000051302	NUDT5-201	ENSGALG00000013967	NUDT5	protein_coding	1:6315849-6327426
ENSGALT00000084048	NUDT5-204	ENSGALG00000013967	NUDT5	protein_coding	1:6315853-6327450
ENSGALT00000059392	NUDT5-203	ENSGALG00000013967	NUDT5	protein_coding	1:6315853-6327440
ENSGALT00000022638	NUDT5-202	ENSGALG00000013967	NUDT5	protein_coding	1:6315853-6327391
ENSGALT00000022732	CDC123-201	ENSGALG00000014038	CDC123	protein_coding	1:6327502-6362369
ENSGALT00000068193	CDC123-202	ENSGALG00000014038	CDC123	protein_coding	1:6327514-6445602
ENSGALT00000088159	CDC123-203	ENSGALG00000014038	CDC123	protein_coding	1:6327514-6362322
ENSGALT00000072279	CAMK1D-201	ENSGALG00000033051	CAMK1D	protein_coding	1:6522549-6602832
ENSGALT00000082107	CCDC3-201	ENSGALG00000030140	CCDC3	protein_coding	1:6627009-6665964
ENSGALT00000022327	OPTN-201	ENSGALG00000013738	OPTN	protein_coding	1:6691790-6711192
ENSGALT00000065648	MCM10-201	ENSGALG00000034198	MCM10	protein_coding	1:6714748-6729461
ENSGALT00000076689	PHYH-201	ENSGALG00000035636	PHYH	protein_coding	1:6734021-6745789
ENSGALT00000085647	PHYH-202	ENSGALG00000035636	PHYH	protein_coding	1:6734021-6745736
ENSGALT00000023502	SEPHS1-201	ENSGALG00000014575	SEPHS1	protein_coding	1:6753307-6777163
ENSGALT00000010805	BEND7-201	ENSGALG00000006682	BEND7	protein_coding	1:6790345-6838577
ENSGALT00000060233		ENSGALG00000043593		protein_coding	1:6850114-6866826
ENSGALT00000054492	FRMD4A-201	ENSGALG00000034992	FRMD4A	protein_coding	1:6872404-6904583
ENSGALT00000059565	FRMD4A-202	ENSGALG00000034992	FRMD4A	protein_coding	1:6874125-6904492
ENSGALT00000054797	FAM107B-201	ENSGALG00000033226	FAM107B	protein_coding	1:7293529-7352452
ENSGALT00000050731	FAM107B-202	ENSGALG00000033226	FAM107B	protein_coding	1:7293530-7352456
ENSGALT00000070427		ENSGALG00000035201		protein_coding	1:7436997-7447884
ENSGALT00000029187	SUV39H2-201	ENSGALG00000013920	SUV39H2	protein_coding	1:7449344-7459103
ENSGALT00000022573	DCLRE1C-201	ENSGALG00000013926	DCLRE1C	protein_coding	1:7459373-7469951
ENSGALT00000000612	MEIG1-201	ENSGALG00000000451	MEIG1	protein_coding	1:7470107-7475632
ENSGALT00000010717	TMEM243-201	ENSGALG00000006633	TMEM243	protein_coding	1:7487583-7494099
ENSGALT00000075153	DMTF1-201	ENSGALG00000030844	DMTF1	protein_coding	1:7494480-7523025
ENSGALT00000054075	DMTF1-202	ENSGALG00000030844	DMTF1	protein_coding	1:7507177-7517584
ENSGALT00000068608	KIAA1324L-201	ENSGALG00000030324	KIAA1324L	protein_coding	1:7556518-7647412
ENSGALT00000010624	GRM3-201	ENSGALG00000006576	GRM3	protein_coding	1:7655306-7725473
ENSGALT00000087569		ENSGALG00000046227		protein_coding	1:7851763-7857098
ENSGALT00000010596	SEMA3D-201	ENSGALG00000006563	SEMA3D	protein_coding	1:8310340-8452139
ENSGALT00000010591	SEMA3A-201	ENSGALG00000006560	SEMA3A	protein_coding	1:8824964-8995709
ENSGALT00000042634	SEMA3A-202	ENSGALG00000006560	SEMA3A	protein_coding	1:8825781-8995499
ENSGALT00000080606	SEMA3E-201	ENSGALG00000038225	SEMA3E	protein_coding	1:9507267-9637778
ENSGALT00000063629	SEMA3E-202	ENSGALG00000038225	SEMA3E	protein_coding	1:9507287-9637821
ENSGALT00000071279		ENSGALG00000037435		protein_coding	1:9732868-9752834
ENSGALT00000082888		ENSGALG00000037435		protein_coding	1:9738662-9752834
ENSGALT00000057700		ENSGALG00000037435		protein_coding	1:9751455-9752834
ENSGALT00000072444		ENSGALG00000039659		protein_coding	1:9891183-9921006
ENSGALT00000075075		ENSGALG00000040151		protein_coding	1:9982718-10003976
ENSGALT00000053925		ENSGALG00000034492		protein_coding	1:10052151-10057347
ENSGALT00000013830	CACNA2D1-201	ENSGALG00000008486	CACNA2D1	protein_coding	1:10220631-10584619
ENSGALT00000078551	HGF-201	ENSGALG00000033974	HGF	protein_coding	1:10650557-10710329
ENSGALT00000061136	SEMA3C-201	ENSGALG00000040444	SEMA3C	protein_coding	1:11044256-11159489
ENSGALT00000039749	CD36-201	ENSGALG00000008439	CD36	protein_coding	1:11182192-11218268
ENSGALT00000013728	GNAT3-201	ENSGALG00000008427	GNAT3	protein_coding	1:11261662-11291903
ENSGALT00000066806	GNAI1-201	ENSGALG00000008382	GNAI1	protein_coding	1:11370427-11403687
ENSGALT00000013655	GNAI1-202	ENSGALG00000008382	GNAI1	protein_coding	1:11370743-11403455
ENSGALT00000083032		ENSGALG00000033870		protein_coding	1:11695658-11696044
ENSGALT00000072390		ENSGALG00000038834		protein_coding	1:12120386-12302861
ENSGALT00000039701		ENSGALG00000008353		protein_coding	1:12373231-12420711
ENSGALT00000013567	PHTF2-201	ENSGALG00000008335	PHTF2	protein_coding	1:12441529-12504054
ENSGALT00000013557	TMEM60-201	ENSGALG00000008330	TMEM60	protein_coding	1:12504428-12508654
ENSGALT00000047843	RSBN1L-201	ENSGALG00000008328	RSBN1L	protein_coding	1:12517000-12559907
ENSGALT00000083648	RSBN1L-202	ENSGALG00000008328	RSBN1L	protein_coding	1:12517000-12549696
ENSGALT00000013555	RSBN1L-203	ENSGALG00000008328	RSBN1L	protein_coding	1:12517000-12536071
ENSGALT00000073301		ENSGALG00000042569		protein_coding	1:12599372-12606519
ENSGALT00000013530	GSAP-201	ENSGALG00000008312	GSAP	protein_coding	1:12676726-12723229
ENSGALT00000087494		ENSGALG00000046379		protein_coding	1:12724257-12735670
ENSGALT00000013526		ENSGALG00000008309		protein_coding	1:12739743-12791062
ENSGALT00000013522	FGL2-201	ENSGALG00000008306	FGL2	protein_coding	1:12776938-12782933
ENSGALT00000080551	FAM185A-201	ENSGALG00000008301	FAM185A	protein_coding	1:12796709-12835386
ENSGALT00000013515	FAM185A-202	ENSGALG00000008301	FAM185A	protein_coding	1:12797231-12835386
ENSGALT00000089628	FBXL13-201	ENSGALG00000045817	FBXL13	protein_coding	1:12838227-12916687
ENSGALT00000013512	LRRC17-201	ENSGALG00000008298	LRRC17	protein_coding	1:12869754-12885148
ENSGALT00000013487		ENSGALG00000008288		protein_coding	1:12917065-12924669
ENSGALT00000084824	NAPEPLD-201	ENSGALG00000008285	NAPEPLD	protein_coding	1:12927118-12931740
ENSGALT00000013482	NAPEPLD-202	ENSGALG00000008285	NAPEPLD	protein_coding	1:12927124-12946956
ENSGALT00000047461	PMPCB-201	ENSGALG00000008280	PMPCB	protein_coding	1:12968095-12976920
ENSGALT00000013473	PMPCB-203	ENSGALG00000008280	PMPCB	protein_coding	1:12968097-12977041
ENSGALT00000089059	PMPCB-202	ENSGALG00000008280	PMPCB	protein_coding	1:12968097-12976927
ENSGALT00000013428	DNAJC2-201	ENSGALG00000008249	DNAJC2	protein_coding	1:12976973-12994206
ENSGALT00000013403	PSMC2-201	ENSGALG00000008236	PSMC2	protein_coding	1:12994324-13001483
ENSGALT00000087665	PSMC2-202	ENSGALG00000008236	PSMC2	protein_coding	1:12994459-13001479
ENSGALT00000013382	SLC26A5-201	ENSGALG00000008222	SLC26A5	protein_coding	1:13005189-13038545
ENSGALT00000013344	RELN-201	ENSGALG00000008193	RELN	protein_coding	1:13046276-13318877
ENSGALT00000013290	ORC5-201	ENSGALG00000008175	ORC5	protein_coding	1:13347695-13416575
ENSGALT00000081575	LHFPL3-201	ENSGALG00000043367	LHFPL3	protein_coding	1:13473708-13633870
ENSGALT00000013259	KMT2E-201	ENSGALG00000008167	KMT2E	protein_coding	1:13764825-13809083
ENSGALT00000055084	KMT2E-202	ENSGALG00000008167	KMT2E	protein_coding	1:13764825-13809083
ENSGALT00000061103	KMT2E-203	ENSGALG00000008167	KMT2E	protein_coding	1:13764825-13808973
ENSGALT00000080952	KMT2E-204	ENSGALG00000008167	KMT2E	protein_coding	1:13764863-13809083
ENSGALT00000013245	SRPK2-201	ENSGALG00000008154	SRPK2	protein_coding	1:13820584-13864047
ENSGALT00000053364	SRPK2-202	ENSGALG00000008154	SRPK2	protein_coding	1:13820584-13864047
ENSGALT00000013198	PUS7-201	ENSGALG00000008132	PUS7	protein_coding	1:13980518-13999714
ENSGALT00000013186	RINT1-201	ENSGALG00000008123	RINT1	protein_coding	1:14000109-14011966
ENSGALT00000088970	EFCAB10-201	ENSGALG00000045949	EFCAB10	protein_coding	1:14012404-14013602
ENSGALT00000053876	ATXN7L1-201	ENSGALG00000008115	ATXN7L1	protein_coding	1:14021170-14128960
ENSGALT00000013172	ATXN7L1-202	ENSGALG00000008115	ATXN7L1	protein_coding	1:14021170-14128960
ENSGALT00000013164	CDHR3-201	ENSGALG00000008109	CDHR3	protein_coding	1:14151339-14182335
ENSGALT00000055048	CDHR3-202	ENSGALG00000008109	CDHR3	protein_coding	1:14151526-14182335
ENSGALT00000075395	CDHR3-203	ENSGALG00000008109	CDHR3	protein_coding	1:14152716-14182197
ENSGALT00000044682	SYPL1-201	ENSGALG00000029006	SYPL1	protein_coding	1:14192967-14199186
ENSGALT00000013144	NAMPT-202	ENSGALG00000008098	NAMPT	protein_coding	1:14227437-14253838
ENSGALT00000068413	NAMPT-201	ENSGALG00000008098	NAMPT	protein_coding	1:14227437-14253782
ENSGALT00000074225	NAMPT-203	ENSGALG00000008098	NAMPT	protein_coding	1:14232247-14253782
ENSGALT00000013116	PIK3CG-201	ENSGALG00000008081	PIK3CG	protein_coding	1:14409032-14442571
ENSGALT00000013087	PRKAR2B-201	ENSGALG00000008060	PRKAR2B	protein_coding	1:14466581-14547811
ENSGALT00000013062	HBP1-201	ENSGALG00000008050	HBP1	protein_coding	1:14555740-14570086
ENSGALT00000068162	COG5-201	ENSGALG00000042764	COG5	protein_coding	1:14570254-14754461
ENSGALT00000013029		ENSGALG00000008032		protein_coding	1:14720135-14721436
ENSGALT00000039460	DUS4L-201	ENSGALG00000023661	DUS4L	protein_coding	1:14754169-14765791
ENSGALT00000013000	BCAP29-201	ENSGALG00000008009	BCAP29	protein_coding	1:14768856-14792300
ENSGALT00000081900	BCAP29-202	ENSGALG00000008009	BCAP29	protein_coding	1:14769220-14791550
ENSGALT00000012986	SLC26A4-201	ENSGALG00000007998	SLC26A4	protein_coding	1:14802883-14822828
ENSGALT00000060943	CBLL1-201	ENSGALG00000038981	CBLL1	protein_coding	1:14822529-14828989
ENSGALT00000083666	CBLL1-202	ENSGALG00000038981	CBLL1	protein_coding	1:14828312-14828987
ENSGALT00000030736	SLC26A3-201	ENSGALG00000007959	SLC26A3	protein_coding	1:14833201-14843801
ENSGALT00000012884	DLD-203	ENSGALG00000007931	DLD	protein_coding	1:14867128-14880879
ENSGALT00000068183	DLD-202	ENSGALG00000007931	DLD	protein_coding	1:14867128-14880878
ENSGALT00000084459	DLD-201	ENSGALG00000007931	DLD	protein_coding	1:14867128-14880530
ENSGALT00000012832	LAMB1-201	ENSGALG00000007905	LAMB1	protein_coding	1:14882571-14913134
ENSGALT00000012857	LAMB4-201	ENSGALG00000007917	LAMB4	protein_coding	1:14926773-14978515
ENSGALT00000084552	ERGIC2-201	ENSGALG00000007183	ERGIC2	protein_coding	1:14978514-14999761
ENSGALT00000011632	ERGIC2-202	ENSGALG00000007183	ERGIC2	protein_coding	1:14978559-15001585
ENSGALT00000058658	ERGIC2-203	ENSGALG00000007183	ERGIC2	protein_coding	1:14980299-15000054
ENSGALT00000067872	LRRK2-201	ENSGALG00000007161	LRRK2	protein_coding	1:15008474-15072568
ENSGALT00000011599	LRRK2-202	ENSGALG00000007161	LRRK2	protein_coding	1:15009984-15072224
ENSGALT00000073744	SLC2A13-201	ENSGALG00000035940	SLC2A13	protein_coding	1:15117535-15247833
ENSGALT00000061735	SLC2A13-202	ENSGALG00000035940	SLC2A13	protein_coding	1:15126699-15247833
ENSGALT00000048247	SLC2A13-203	ENSGALG00000035940	SLC2A13	protein_coding	1:15127849-15247833
ENSGALT00000085719		ENSGALG00000044979		protein_coding	1:15262989-15270491
ENSGALT00000054844	ABCD2-201	ENSGALG00000042554	ABCD2	protein_coding	1:15281148-15323045
ENSGALT00000054153	KIF21A-201	ENSGALG00000007098	KIF21A	protein_coding	1:15350861-15434281
ENSGALT00000070590	KIF21A-202	ENSGALG00000007098	KIF21A	protein_coding	1:15350861-15434281
ENSGALT00000062476	KIF21A-203	ENSGALG00000007098	KIF21A	protein_coding	1:15350861-15434281
ENSGALT00000011493	KIF21A-204	ENSGALG00000007098	KIF21A	protein_coding	1:15350861-15434281
ENSGALT00000082706	KIF21A-205	ENSGALG00000007098	KIF21A	protein_coding	1:15350861-15434281
ENSGALT00000068470	KIF21A-206	ENSGALG00000007098	KIF21A	protein_coding	1:15374509-15434281
ENSGALT00000085215		ENSGALG00000043872		protein_coding	1:15439407-15482407
ENSGALT00000083254		ENSGALG00000043872		protein_coding	1:15439461-15481732
ENSGALT00000011366	CPNE8-201	ENSGALG00000007025	CPNE8	protein_coding	1:15507104-15601794
ENSGALT00000070013	ALG10-201	ENSGALG00000040272	ALG10	protein_coding	1:15692075-15698662
ENSGALT00000081789	ALG10-202	ENSGALG00000040272	ALG10	protein_coding	1:15692076-15699046
ENSGALT00000089520	ALG10-203	ENSGALG00000040272	ALG10	protein_coding	1:15692847-15698615
ENSGALT00000021255	TPRKB-201	ENSGALG00000013018	TPRKB	protein_coding	1:15698711-15702692
ENSGALT00000085630	TPRKB-202	ENSGALG00000013018	TPRKB	protein_coding	1:15698930-15701580
ENSGALT00000007817	GTSE1-201	ENSGALG00000004897	GTSE1	protein_coding	1:15710309-15721324
ENSGALT00000053602	TRMU-201	ENSGALG00000031922	TRMU	protein_coding	1:15721903-15733539
ENSGALT00000060656	CELSR1-201	ENSGALG00000043355	CELSR1	protein_coding	1:15740825-15899595
ENSGALT00000069091	CELSR1-202	ENSGALG00000043355	CELSR1	protein_coding	1:15740825-15858658
ENSGALT00000071670		ENSGALG00000038315		protein_coding	1:15923203-15923583
ENSGALT00000080308		ENSGALG00000035169		protein_coding	1:15963932-15972261
ENSGALT00000060316		ENSGALG00000034274		protein_coding	1:15993228-16013772
ENSGALT00000046895		ENSGALG00000034274		protein_coding	1:15993228-16013772
ENSGALT00000056185		ENSGALG00000034274		protein_coding	1:15993228-16010555
ENSGALT00000087733		ENSGALG00000044947		protein_coding	1:16034418-16044142
ENSGALT00000030740	CERK-201	ENSGALG00000019397	CERK	protein_coding	1:16132582-16175969
ENSGALT00000073403	TBC1D22A-201	ENSGALG00000043058	TBC1D22A	protein_coding	1:16200283-16355412
ENSGALT00000061566	FAM19A5-201	ENSGALG00000023584	FAM19A5	protein_coding	1:17084630-17419065
ENSGALT00000082066	FAM19A5-202	ENSGALG00000023584	FAM19A5	protein_coding	1:17186452-17502308
ENSGALT00000039228	FAM19A5-203	ENSGALG00000023584	FAM19A5	protein_coding	1:17186452-17500874
ENSGALT00000086078		ENSGALG00000044747		protein_coding	1:17142166-17148629
ENSGALT00000061683		ENSGALG00000039992		protein_coding	1:17823677-17823940
ENSGALT00000055780	BRD1-201	ENSGALG00000029379	BRD1	protein_coding	1:18747413-18800802
ENSGALT00000069716	BRD1-204	ENSGALG00000029379	BRD1	protein_coding	1:18749123-18806394
ENSGALT00000048667	BRD1-202	ENSGALG00000029379	BRD1	protein_coding	1:18749123-18805419
ENSGALT00000056505	BRD1-203	ENSGALG00000029379	BRD1	protein_coding	1:18749123-18805419
ENSGALT00000061375	ZBED4-201	ENSGALG00000032659	ZBED4	protein_coding	1:18834835-18839285
ENSGALT00000013914	ALG12-201	ENSGALG00000008539	ALG12	protein_coding	1:18849407-18864903
ENSGALT00000061619	ALG12-202	ENSGALG00000008539	ALG12	protein_coding	1:18849561-18864906
ENSGALT00000089294	ALG12-203	ENSGALG00000008539	ALG12	protein_coding	1:18855313-18864905
ENSGALT00000081928	ALG12-204	ENSGALG00000008539	ALG12	protein_coding	1:18855603-18859366
ENSGALT00000013929	CRELD2-201	ENSGALG00000008551	CRELD2	protein_coding	1:18865360-18876467
ENSGALT00000086079	CRELD2-202	ENSGALG00000008551	CRELD2	protein_coding	1:18869755-18876463
ENSGALT00000039200	PIM3-201	ENSGALG00000023576	PIM3	protein_coding	1:19165830-19169549
ENSGALT00000013934	IL17REL-201	ENSGALG00000008554	IL17REL	protein_coding	1:20036081-20070713
ENSGALT00000086414	MLC1-201	ENSGALG00000040038	MLC1	protein_coding	1:20087981-20104863
ENSGALT00000048528	MLC1-202	ENSGALG00000040038	MLC1	protein_coding	1:20087981-20104760
ENSGALT00000085218	MLC1-203	ENSGALG00000040038	MLC1	protein_coding	1:20088161-20102206
ENSGALT00000054966	MOV10L1-201	ENSGALG00000033664	MOV10L1	protein_coding	1:20105954-20124074
ENSGALT00000074452	MOV10L1-202	ENSGALG00000033664	MOV10L1	protein_coding	1:20105954-20123748
ENSGALT00000000003	PANX2-201	ENSGALG00000000003	PANX2	protein_coding	1:20174067-20177667
ENSGALT00000079877	PANX2-202	ENSGALG00000000003	PANX2	protein_coding	1:20174067-20176483
ENSGALT00000072540	TRABD-201	ENSGALG00000030705	TRABD	protein_coding	1:20223866-20253172
ENSGALT00000088955	TRABD-202	ENSGALG00000030705	TRABD	protein_coding	1:20223867-20253327
ENSGALT00000063163	TRABD-203	ENSGALG00000030705	TRABD	protein_coding	1:20223868-20256165
ENSGALT00000079557	TRABD-204	ENSGALG00000030705	TRABD	protein_coding	1:20236550-20253172
ENSGALT00000066608	SELENOO-201	ENSGALG00000038467	SELENOO	protein_coding	1:20290347-20303283
ENSGALT00000054648	TUBGCP6-201	ENSGALG00000032156	TUBGCP6	protein_coding	1:20305696-20329063
ENSGALT00000072435	TUBGCP6-202	ENSGALG00000032156	TUBGCP6	protein_coding	1:20306544-20326906
ENSGALT00000059215	HDAC10-201	ENSGALG00000041251	HDAC10	protein_coding	1:20329726-20343807
ENSGALT00000014074		ENSGALG00000008635		protein_coding	1:20345887-20349591
ENSGALT00000014027	MAPK12-201	ENSGALG00000019384	MAPK12	protein_coding	1:20367873-20396572
ENSGALT00000047747	MAPK12-202	ENSGALG00000019384	MAPK12	protein_coding	1:20367878-20396556
ENSGALT00000067030	MAPK11-201	ENSGALG00000040023	MAPK11	protein_coding	1:20405293-20435716
ENSGALT00000075689	PLXNB2-201	ENSGALG00000039861	PLXNB2	protein_coding	1:20490162-20663084
ENSGALT00000062893	ZNF800-201	ENSGALG00000033997	ZNF800	protein_coding	1:20872801-20886900
ENSGALT00000077191	GRM8-201	ENSGALG00000039403	GRM8	protein_coding	1:20929341-21246163
ENSGALT00000065046	GRM8-202	ENSGALG00000039403	GRM8	protein_coding	1:20929341-21241735
ENSGALT00000076126	POT1-201	ENSGALG00000008740	POT1	protein_coding	1:21741971-21779331
ENSGALT00000030716	POT1-202	ENSGALG00000008740	POT1	protein_coding	1:21743155-21804718
ENSGALT00000046405	GPR37-201	ENSGALG00000040954	GPR37	protein_coding	1:21843141-21855468
ENSGALT00000054219	ARL8BL-201	ENSGALG00000031527	ARL8BL	protein_coding	1:22062046-22089723
ENSGALT00000071534	ARL8BL-202	ENSGALG00000031527	ARL8BL	protein_coding	1:22062049-22089625
ENSGALT00000014253	SPAM1-201	ENSGALG00000008761	SPAM1	protein_coding	1:22096114-22105014
ENSGALT00000030714	HYAL6-201	ENSGALG00000008776	HYAL6	protein_coding	1:22165912-22185499
ENSGALT00000014301	WASL-201	ENSGALG00000008797	WASL	protein_coding	1:22209091-22259092
ENSGALT00000081724	WASL-202	ENSGALG00000008797	WASL	protein_coding	1:22209448-22256479
ENSGALT00000014313	LMOD2-201	ENSGALG00000008805	LMOD2	protein_coding	1:22277626-22283778
ENSGALT00000014328	ASB15-201	ENSGALG00000008814	ASB15	protein_coding	1:22292930-22303384
ENSGALT00000087766	NDUFA5-201	ENSGALG00000008821	NDUFA5	protein_coding	1:22307520-22312278
ENSGALT00000014337	NDUFA5-202	ENSGALG00000008821	NDUFA5	protein_coding	1:22307601-22312663
ENSGALT00000014340	IQUB-201	ENSGALG00000008823	IQUB	protein_coding	1:22315243-22335010
ENSGALT00000014357	ATP6AP1-201	ENSGALG00000008836	ATP6AP1	protein_coding	1:22343252-22397259
ENSGALT00000087537	ATP6AP1-202	ENSGALG00000008836	ATP6AP1	protein_coding	1:22350158-22397263
ENSGALT00000014416	SLC13A1-201	ENSGALG00000008874	SLC13A1	protein_coding	1:22423984-22448101
ENSGALT00000070805	CADPS2-201	ENSGALG00000008926	CADPS2	protein_coding	1:22528298-22829235
ENSGALT00000014508	CADPS2-202	ENSGALG00000008926	CADPS2	protein_coding	1:22528298-22829235
ENSGALT00000048100	CADPS2-203	ENSGALG00000008926	CADPS2	protein_coding	1:22528298-22829235
ENSGALT00000082219	CADPS2-204	ENSGALG00000008926	CADPS2	protein_coding	1:22528298-22829235
ENSGALT00000051038	CADPS2-205	ENSGALG00000008926	CADPS2	protein_coding	1:22528298-22829235
ENSGALT00000014537	FEZF1-201	ENSGALG00000008941	FEZF1	protein_coding	1:22837471-22839677
ENSGALT00000047184	AASS-201	ENSGALG00000008953	AASS	protein_coding	1:22867946-22895501
ENSGALT00000014559	AASS-202	ENSGALG00000008953	AASS	protein_coding	1:22868095-22895501
ENSGALT00000070516	PTPRZ1-201	ENSGALG00000040114	PTPRZ1	protein_coding	1:22901214-23034777
ENSGALT00000051426	PTPRZ1-202	ENSGALG00000040114	PTPRZ1	protein_coding	1:22902102-23034693
ENSGALT00000071557	PTPRZ1-203	ENSGALG00000040114	PTPRZ1	protein_coding	1:22902102-23034693
ENSGALT00000014601	FAM3C-201	ENSGALG00000008975	FAM3C	protein_coding	1:23210197-23238757
ENSGALT00000058460	WNT16-201	ENSGALG00000028069	WNT16	protein_coding	1:23246190-23256408
ENSGALT00000043022	WNT16-202	ENSGALG00000028069	WNT16	protein_coding	1:23246190-23256053
ENSGALT00000074254		ENSGALG00000032262		protein_coding	1:23274409-23341146
ENSGALT00000014649		ENSGALG00000009002		protein_coding	1:23342831-23412785
ENSGALT00000014681	ING3-201	ENSGALG00000009023	ING3	protein_coding	1:23427327-23445706
ENSGALT00000049170	TSPAN12-201	ENSGALG00000009029	TSPAN12	protein_coding	1:23467910-23512547
ENSGALT00000014690	TSPAN12-202	ENSGALG00000009029	TSPAN12	protein_coding	1:23468347-23513135
ENSGALT00000051419	KCND2-202	ENSGALG00000043515	KCND2	protein_coding	1:23521476-23537732
ENSGALT00000066523	KCND2-201	ENSGALG00000043515	KCND2	protein_coding	1:23521476-23536797
ENSGALT00000014754	KCND2-201	ENSGALG00000009066	KCND2	protein_coding	1:23783751-23786181
ENSGALT00000014827	ANKRD26-201	ENSGALG00000009104	ANKRD26	protein_coding	1:24294540-24342686
ENSGALT00000066040	ANKRD26-202	ENSGALG00000009104	ANKRD26	protein_coding	1:24294724-24341502
ENSGALT00000067573	ANKRD26-203	ENSGALG00000009104	ANKRD26	protein_coding	1:24294724-24341502
ENSGALT00000014836	LSM8-201	ENSGALG00000009110	LSM8	protein_coding	1:24348924-24354638
ENSGALT00000014876	CTTNBP2-201	ENSGALG00000009134	CTTNBP2	protein_coding	1:24474948-24550085
ENSGALT00000047691	CFTR-201	ENSGALG00000032986	CFTR	protein_coding	1:24554513-24638605
ENSGALT00000054667	CFTR-202	ENSGALG00000032986	CFTR	protein_coding	1:24554513-24638605
ENSGALT00000046985	CFTR-203	ENSGALG00000032986	CFTR	protein_coding	1:24554513-24638605
ENSGALT00000063798	ASZ1-201	ENSGALG00000034574	ASZ1	protein_coding	1:24658278-24693248
ENSGALT00000063992	WNT2-201	ENSGALG00000030173	WNT2	protein_coding	1:24699097-24712426
ENSGALT00000069908	WNT2-202	ENSGALG00000030173	WNT2	protein_coding	1:24710421-24712426
ENSGALT00000055784	ST7-201	ENSGALG00000037206	ST7	protein_coding	1:24716503-24853831
ENSGALT00000084844	ST7-202	ENSGALG00000037206	ST7	protein_coding	1:24716504-24767523
ENSGALT00000074764	ST7-203	ENSGALG00000037206	ST7	protein_coding	1:24716506-24812409
ENSGALT00000051113	ST7-204	ENSGALG00000037206	ST7	protein_coding	1:24716730-24805586
ENSGALT00000053621	CAPZA2-201	ENSGALG00000043437	CAPZA2	protein_coding	1:24865850-24895638
ENSGALT00000086469	CAPZA2-202	ENSGALG00000043437	CAPZA2	protein_coding	1:24867074-24895578
ENSGALT00000072096	CAPZA2-203	ENSGALG00000043437	CAPZA2	protein_coding	1:24867827-24881103
ENSGALT00000051026	MET-201	ENSGALG00000036883	MET	protein_coding	1:24918557-25006337
ENSGALT00000049033	CAV1-201	ENSGALG00000043287	CAV1	protein_coding	1:25060566-25074918
ENSGALT00000082770	CAV2-201	ENSGALG00000033295	CAV2	protein_coding	1:25079044-25090122
ENSGALT00000090248	CAV2-202	ENSGALG00000033295	CAV2	protein_coding	1:25082103-25089897
ENSGALT00000069750	TES-202	ENSGALG00000031934	TES	protein_coding	1:25175213-25201500
ENSGALT00000061781	TES-201	ENSGALG00000031934	TES	protein_coding	1:25175213-25201440
ENSGALT00000068913	TFEC-201	ENSGALG00000040557	TFEC	protein_coding	1:25289169-25351175
ENSGALT00000042994	MDFIC-201	ENSGALG00000026838	MDFIC	protein_coding	1:25768091-25813067
ENSGALT00000015345	FOXP2-201	ENSGALG00000009424	FOXP2	protein_coding	1:25908850-26098946
ENSGALT00000088828	PPP1R3A-201	ENSGALG00000009435	PPP1R3A	protein_coding	1:26361986-26387951
ENSGALT00000088518	PPP1R3A-202	ENSGALG00000009435	PPP1R3A	protein_coding	1:26361986-26387951
ENSGALT00000015362	PPP1R3A-203	ENSGALG00000009435	PPP1R3A	protein_coding	1:26361986-26387951
ENSGALT00000015369	GPR85-201	ENSGALG00000009439	GPR85	protein_coding	1:26678474-26679586
ENSGALT00000038899	BMT2-201	ENSGALG00000009440	BMT2	protein_coding	1:26768477-26802391
ENSGALT00000015373		ENSGALG00000009443		protein_coding	1:26780685-26827520
ENSGALT00000066631		ENSGALG00000009443		protein_coding	1:26805983-26827520
ENSGALT00000030698	LSMEM1-201	ENSGALG00000009446	LSMEM1	protein_coding	1:26908732-26912859
ENSGALT00000015379	IFRD1-201	ENSGALG00000009448	IFRD1	protein_coding	1:26917109-26927702
ENSGALT00000015386	ZNF277-201	ENSGALG00000009454	ZNF277	protein_coding	1:26968441-27022185
ENSGALT00000038867	DOCK4-201	ENSGALG00000009480	DOCK4	protein_coding	1:27184787-27262852
ENSGALT00000038864		ENSGALG00000009485		protein_coding	1:27299899-27307305
ENSGALT00000015449	LRRN3-201	ENSGALG00000009488	LRRN3	protein_coding	1:27489968-27492094
ENSGALT00000044925		ENSGALG00000027876		protein_coding	1:27601853-27750489
ENSGALT00000044409	DNAJB9-201	ENSGALG00000009492	DNAJB9	protein_coding	1:28438278-28446016
ENSGALT00000015456	THAP5-201	ENSGALG00000009494	THAP5	protein_coding	1:28446182-28452649
ENSGALT00000070829	THAP5-202	ENSGALG00000009494	THAP5	protein_coding	1:28446218-28454715
ENSGALT00000015460	AVPR2-201	ENSGALG00000009497	AVPR2	protein_coding	1:28505731-28507926
ENSGALT00000015471	PNPLA8-201	ENSGALG00000009505	PNPLA8	protein_coding	1:28527080-28560261
ENSGALT00000083775	PNPLA8-202	ENSGALG00000009505	PNPLA8	protein_coding	1:28536681-28561125
ENSGALT00000052324	NRCAM-201	ENSGALG00000009514	NRCAM	protein_coding	1:28579093-28718287
ENSGALT00000066268	NRCAM-202	ENSGALG00000009514	NRCAM	protein_coding	1:28626214-28718287
ENSGALT00000049128	NRCAM-203	ENSGALG00000009514	NRCAM	protein_coding	1:28626214-28718287
ENSGALT00000048710	NRCAM-204	ENSGALG00000009514	NRCAM	protein_coding	1:28626214-28718287
ENSGALT00000015492	NRCAM-205	ENSGALG00000009514	NRCAM	protein_coding	1:28626214-28718287
ENSGALT00000066598	NRCAM-206	ENSGALG00000009514	NRCAM	protein_coding	1:28626214-28718287
ENSGALT00000063987	NRCAM-207	ENSGALG00000009514	NRCAM	protein_coding	1:28655889-28718391
ENSGALT00000075780	CNTN1-202	ENSGALG00000009523	CNTN1	protein_coding	1:28757424-28994949
ENSGALT00000063605	CNTN1-201	ENSGALG00000009523	CNTN1	protein_coding	1:28757424-28979227
ENSGALT00000081632	CNTN1-203	ENSGALG00000009523	CNTN1	protein_coding	1:28859241-28995076
ENSGALT00000087240	CNTN1-205	ENSGALG00000009523	CNTN1	protein_coding	1:28910398-28995706
ENSGALT00000038834	CNTN1-204	ENSGALG00000009523	CNTN1	protein_coding	1:28910398-28995700
ENSGALT00000030693	PDZRN4-201	ENSGALG00000009530	PDZRN4	protein_coding	1:29041613-29287618
ENSGALT00000072998	PDZRN4-202	ENSGALG00000009530	PDZRN4	protein_coding	1:29183345-29287618
ENSGALT00000015515	GXYLT1-201	ENSGALG00000009532	GXYLT1	protein_coding	1:29464172-29495190
ENSGALT00000053618	GXYLT1-202	ENSGALG00000009532	GXYLT1	protein_coding	1:29465847-29495123
ENSGALT00000015526	YAF2-201	ENSGALG00000009540	YAF2	protein_coding	1:29508386-29535325
ENSGALT00000062297		ENSGALG00000040505		protein_coding	1:29549181-29550317
ENSGALT00000015532	ZCRB1-201	ENSGALG00000009544	ZCRB1	protein_coding	1:29565648-29577484
ENSGALT00000071206	ZCRB1-202	ENSGALG00000009544	ZCRB1	protein_coding	1:29565663-29577468
ENSGALT00000073496	PPHLN1-202	ENSGALG00000009547	PPHLN1	protein_coding	1:29577530-29645839
ENSGALT00000015537	PPHLN1-201	ENSGALG00000009547	PPHLN1	protein_coding	1:29577530-29645836
ENSGALT00000076750	PPHLN1-203	ENSGALG00000009547	PPHLN1	protein_coding	1:29582487-29714435
ENSGALT00000015558	PRICKLE1-201	ENSGALG00000009556	PRICKLE1	protein_coding	1:29649659-29708429
ENSGALT00000077783	PRICKLE1-202	ENSGALG00000009556	PRICKLE1	protein_coding	1:29649659-29663623
ENSGALT00000015593	ADAMTS20-201	ENSGALG00000009572	ADAMTS20	protein_coding	1:29925304-30007946
ENSGALT00000078782	ADAMTS20-202	ENSGALG00000009572	ADAMTS20	protein_coding	1:29925304-30007946
ENSGALT00000015605	PUS7L-201	ENSGALG00000009577	PUS7L	protein_coding	1:30059683-30069488
ENSGALT00000015615	IRAK4-201	ENSGALG00000009586	IRAK4	protein_coding	1:30069844-30081296
ENSGALT00000015616	IRAK4-202	ENSGALG00000009586	IRAK4	protein_coding	1:30069973-30080379
ENSGALT00000074174	TWF1-201	ENSGALG00000009595	TWF1	protein_coding	1:30082534-30100993
ENSGALT00000015635	TWF1-202	ENSGALG00000009595	TWF1	protein_coding	1:30092289-30097428
ENSGALT00000015636	TMEM117-201	ENSGALG00000009596	TMEM117	protein_coding	1:30142719-30308483
ENSGALT00000038787	NELL2-201	ENSGALG00000009601	NELL2	protein_coding	1:30342085-30485009
ENSGALT00000047907	NELL2-202	ENSGALG00000009601	NELL2	protein_coding	1:30342577-30485295
ENSGALT00000015649	PRLL-201	ENSGALG00000009603	PRLL	protein_coding	1:30529790-30533660
ENSGALT00000052207	PRLL-202	ENSGALG00000009603	PRLL	protein_coding	1:30529813-30531294
ENSGALT00000038779	DBX2-201	ENSGALG00000009604	DBX2	protein_coding	1:30540025-30560231
ENSGALT00000090302	DBX2-202	ENSGALG00000009604	DBX2	protein_coding	1:30540657-30560000
ENSGALT00000088057	DBX2-203	ENSGALG00000009604	DBX2	protein_coding	1:30540909-30559973
ENSGALT00000089323	DBX2-204	ENSGALG00000009604	DBX2	protein_coding	1:30541109-30560003
ENSGALT00000015694	ANO6-201	ENSGALG00000009638	ANO6	protein_coding	1:30560077-30668939
ENSGALT00000048984	ARID2-201	ENSGALG00000033074	ARID2	protein_coding	1:30752198-30856043
ENSGALT00000068017	ARID2-202	ENSGALG00000033074	ARID2	protein_coding	1:30752198-30856043
ENSGALT00000047593	SCAF11-201	ENSGALG00000028849	SCAF11	protein_coding	1:30864013-30895009
ENSGALT00000045186	SCAF11-202	ENSGALG00000028849	SCAF11	protein_coding	1:30866677-30895009
ENSGALT00000054306	SCAF11-203	ENSGALG00000028849	SCAF11	protein_coding	1:30866677-30895009
ENSGALT00000015787	SLC38A1-201	ENSGALG00000009698	SLC38A1	protein_coding	1:30936731-30961242
ENSGALT00000015788	SLC38A2-201	ENSGALG00000008497	SLC38A2	protein_coding	1:30985306-31000366
ENSGALT00000015837	SLC38A4-201	ENSGALG00000009730	SLC38A4	protein_coding	1:31101534-31122087
ENSGALT00000062914	SLC38A4-202	ENSGALG00000009730	SLC38A4	protein_coding	1:31102734-31119977
ENSGALT00000015849	AMIGO2-201	ENSGALG00000009739	AMIGO2	protein_coding	1:31248896-31258419
ENSGALT00000015853	RPAP3-201	ENSGALG00000009743	RPAP3	protein_coding	1:31426792-31441729
ENSGALT00000073695	RPAP3-202	ENSGALG00000009743	RPAP3	protein_coding	1:31427203-31441362
ENSGALT00000045671	RPAP3-203	ENSGALG00000009743	RPAP3	protein_coding	1:31427810-31441362
ENSGALT00000088746	ATP23-202	ENSGALG00000009747	ATP23	protein_coding	1:31441878-31449081
ENSGALT00000015861	ATP23-201	ENSGALG00000009747	ATP23	protein_coding	1:31441878-31449071
ENSGALT00000089802	ATP23-203	ENSGALG00000009747	ATP23	protein_coding	1:31441922-31449072
ENSGALT00000015872	LRIG3-201	ENSGALG00000009755	LRIG3	protein_coding	1:31721261-31765031
ENSGALT00000080261	LRIG3-202	ENSGALG00000009755	LRIG3	protein_coding	1:31721750-31762859
ENSGALT00000015878	SLC16A7-201	ENSGALG00000009759	SLC16A7	protein_coding	1:32086287-32120482
ENSGALT00000030682	FAM19A2-201	ENSGALG00000019361	FAM19A2	protein_coding	1:32729364-32758798
ENSGALT00000065051	USP15-201	ENSGALG00000030024	USP15	protein_coding	1:32905460-32969236
ENSGALT00000054787	USP15-202	ENSGALG00000030024	USP15	protein_coding	1:32905460-32969236
ENSGALT00000061318	USP15-203	ENSGALG00000030024	USP15	protein_coding	1:32905460-32969236
ENSGALT00000087053	USP15-204	ENSGALG00000030024	USP15	protein_coding	1:32905461-32967709
ENSGALT00000038683	MON2-201	ENSGALG00000009795	MON2	protein_coding	1:32983622-33054255
ENSGALT00000015932	MON2-204	ENSGALG00000009795	MON2	protein_coding	1:32983707-33058180
ENSGALT00000064261	MON2-205	ENSGALG00000009795	MON2	protein_coding	1:32983707-33058180
ENSGALT00000056422	MON2-203	ENSGALG00000009795	MON2	protein_coding	1:32983707-33053963
ENSGALT00000078499	MON2-202	ENSGALG00000009795	MON2	protein_coding	1:32983707-33053065
ENSGALT00000073839	MON2-206	ENSGALG00000009795	MON2	protein_coding	1:32999434-33052987
ENSGALT00000056220	MON2-207	ENSGALG00000009795	MON2	protein_coding	1:33006140-33058180
ENSGALT00000015947	PPM1H-201	ENSGALG00000009805	PPM1H	protein_coding	1:33089980-33218417
ENSGALT00000073363	AVPR1A-201	ENSGALG00000040567	AVPR1A	protein_coding	1:33298676-33301273
ENSGALT00000015961	TMEM5-201	ENSGALG00000009815	TMEM5	protein_coding	1:33395407-33407028
ENSGALT00000090366	TMEM5-202	ENSGALG00000009815	TMEM5	protein_coding	1:33395514-33406023
ENSGALT00000015976	SRGAP1-201	ENSGALG00000009825	SRGAP1	protein_coding	1:33440188-33580652
ENSGALT00000076654	SRGAP1-203	ENSGALG00000009825	SRGAP1	protein_coding	1:33440542-33578061
ENSGALT00000058753	SRGAP1-202	ENSGALG00000009825	SRGAP1	protein_coding	1:33440542-33547962
ENSGALT00000087458	C12orf66-201	ENSGALG00000027682	C12orf66	protein_coding	1:33594888-33602702
ENSGALT00000080557	C12orf66-202	ENSGALG00000027682	C12orf66	protein_coding	1:33594928-33606302
ENSGALT00000045276	C12orf66-203	ENSGALG00000027682	C12orf66	protein_coding	1:33594928-33602699
ENSGALT00000088803	C12orf66-204	ENSGALG00000027682	C12orf66	protein_coding	1:33603526-33606303
ENSGALT00000015981	C12orf66-205	ENSGALG00000027682	C12orf66	protein_coding	1:33603526-33606302
ENSGALT00000073655	C12orf66-206	ENSGALG00000027682	C12orf66	protein_coding	1:33603526-33606300
ENSGALT00000086903	C12orf66-207	ENSGALG00000027682	C12orf66	protein_coding	1:33603526-33604065
ENSGALT00000015988	XPOT-201	ENSGALG00000009835	XPOT	protein_coding	1:33607081-33632184
ENSGALT00000089301	XPOT-202	ENSGALG00000009835	XPOT	protein_coding	1:33628609-33631816
ENSGALT00000015999	TBK1-201	ENSGALG00000009840	TBK1	protein_coding	1:33641818-33664801
ENSGALT00000016002	RASSF3-201	ENSGALG00000009842	RASSF3	protein_coding	1:33715725-33766463
ENSGALT00000016025	GNS-201	ENSGALG00000009856	GNS	protein_coding	1:33772628-33793177
ENSGALT00000065097	TBC1D30-201	ENSGALG00000009859	TBC1D30	protein_coding	1:33794056-33841926
ENSGALT00000016033	TBC1D30-202	ENSGALG00000009859	TBC1D30	protein_coding	1:33794056-33841926
ENSGALT00000068044	TBC1D30-203	ENSGALG00000009859	TBC1D30	protein_coding	1:33813793-33841926
ENSGALT00000063712	WIF1-201	ENSGALG00000039209	WIF1	protein_coding	1:33881874-33923658
ENSGALT00000085942	WIF1-202	ENSGALG00000039209	WIF1	protein_coding	1:33881880-33923567
ENSGALT00000016052	LEMD3-201	ENSGALG00000009873	LEMD3	protein_coding	1:33937632-33977276
ENSGALT00000054267	MSRB3-201	ENSGALG00000026661	MSRB3	protein_coding	1:33986861-34044630
ENSGALT00000046186	MSRB3-202	ENSGALG00000026661	MSRB3	protein_coding	1:33990504-34070695
ENSGALT00000016055	HMGA2-201	ENSGALG00000009875	HMGA2	protein_coding	1:34203987-34308540
ENSGALT00000038638	LLPH-201	ENSGALG00000019358	LLPH	protein_coding	1:34366644-34369180
ENSGALT00000090254	LLPH-202	ENSGALG00000019358	LLPH	protein_coding	1:34366996-34369261
ENSGALT00000057146	LLPH-203	ENSGALG00000019358	LLPH	protein_coding	1:34366998-34369315
ENSGALT00000016059		ENSGALG00000009879		protein_coding	1:34369405-34377556
ENSGALT00000063287		ENSGALG00000009879		protein_coding	1:34369405-34377328
ENSGALT00000016069	HELB-201	ENSGALG00000009885	HELB	protein_coding	1:34415870-34428812
ENSGALT00000060782	HELB-202	ENSGALG00000009885	HELB	protein_coding	1:34415870-34423423
ENSGALT00000064143	GRIP1-201	ENSGALG00000009895	GRIP1	protein_coding	1:34431194-34578266
ENSGALT00000016088	GRIP1-202	ENSGALG00000009895	GRIP1	protein_coding	1:34431194-34578266
ENSGALT00000059869		ENSGALG00000033879		protein_coding	1:34799500-34801222
ENSGALT00000016099		ENSGALG00000009899		protein_coding	1:34804698-34809101
ENSGALT00000016103	DYRK2-201	ENSGALG00000009901	DYRK2	protein_coding	1:34899306-34909399
ENSGALT00000016105	IFNG-201	ENSGALG00000009903	IFNG	protein_coding	1:35053221-35057370
ENSGALT00000081137	IL26-201	ENSGALG00000037779	IL26	protein_coding	1:35081112-35087712
ENSGALT00000016106	IL22-201	ENSGALG00000009904	IL22	protein_coding	1:35101235-35103693
ENSGALT00000081470	MDM1-201	ENSGALG00000009905	MDM1	protein_coding	1:35112854-35137000
ENSGALT00000016130	MDM1-202	ENSGALG00000009905	MDM1	protein_coding	1:35114062-35136933
ENSGALT00000074417	MDM1-203	ENSGALG00000009905	MDM1	protein_coding	1:35114062-35136933
ENSGALT00000016139	RAP1B-202	ENSGALG00000009927	RAP1B	protein_coding	1:35216064-35249134
ENSGALT00000071959	RAP1B-201	ENSGALG00000009927	RAP1B	protein_coding	1:35216064-35245471
ENSGALT00000083406	RAP1B-203	ENSGALG00000009927	RAP1B	protein_coding	1:35234406-35245473
ENSGALT00000016152	NUP107-201	ENSGALG00000009934	NUP107	protein_coding	1:35250853-35276198
ENSGALT00000016160	SLC35E3-201	ENSGALG00000009940	SLC35E3	protein_coding	1:35276896-35282437
ENSGALT00000087006		ENSGALG00000045785		protein_coding	1:35294096-35298219
ENSGALT00000016163	MDM2-201	ENSGALG00000009942	MDM2	protein_coding	1:35298405-35309601
ENSGALT00000016170	CPM-201	ENSGALG00000009945	CPM	protein_coding	1:35315781-35347339
ENSGALT00000084246	CPM-202	ENSGALG00000009945	CPM	protein_coding	1:35316091-35347355
ENSGALT00000016192	CPSF6-201	ENSGALG00000019355	CPSF6	protein_coding	1:35386197-35411271
ENSGALT00000083766	CPSF6-202	ENSGALG00000019355	CPSF6	protein_coding	1:35386214-35411271
ENSGALT00000090224	CPSF6-203	ENSGALG00000019355	CPSF6	protein_coding	1:35386258-35411006
ENSGALT00000087754	CPSF6-204	ENSGALG00000019355	CPSF6	protein_coding	1:35386307-35411271
ENSGALT00000081509	CPSF6-205	ENSGALG00000019355	CPSF6	protein_coding	1:35393497-35403302
ENSGALT00000016196	LYZ-201	ENSGALG00000009963	LYZ	protein_coding	1:35425914-35429601
ENSGALT00000044371	YEATS4-201	ENSGALG00000029135	YEATS4	protein_coding	1:35427329-35432184
ENSGALT00000016200	FRS2-201	ENSGALG00000009966	FRS2	protein_coding	1:35449509-35495133
ENSGALT00000088659	CCT2-201	ENSGALG00000009975	CCT2	protein_coding	1:35503971-35515887
ENSGALT00000016215	CCT2-202	ENSGALG00000009975	CCT2	protein_coding	1:35503974-35515953
ENSGALT00000065629	CCT2-203	ENSGALG00000009975	CCT2	protein_coding	1:35504515-35515661
ENSGALT00000016216	LRRC10-201	ENSGALG00000009976	LRRC10	protein_coding	1:35517139-35518821
ENSGALT00000016271	CTSEAL-201	ENSGALG00000010018	CTSEAL	protein_coding	1:35522127-35529831
ENSGALT00000016288	BEST3-201	ENSGALG00000010029	BEST3	protein_coding	1:35534379-35550868
ENSGALT00000016187		ENSGALG00000009959		protein_coding	1:35565047-35594362
ENSGALT00000049799		ENSGALG00000009959		protein_coding	1:35582210-35594358
ENSGALT00000071643		ENSGALG00000009959		protein_coding	1:35585970-35594356
ENSGALT00000016304	MYRFL-201	ENSGALG00000019352	MYRFL	protein_coding	1:35597032-35639634
ENSGALT00000016314	CNOT2-201	ENSGALG00000010042	CNOT2	protein_coding	1:35724872-35814526
ENSGALT00000073696	CNOT2-202	ENSGALG00000010042	CNOT2	protein_coding	1:35775089-35813479
ENSGALT00000087437	CNOT2-203	ENSGALG00000010042	CNOT2	protein_coding	1:35793271-35813877
ENSGALT00000016322	KCNMB4-201	ENSGALG00000010044	KCNMB4	protein_coding	1:35820990-35831958
ENSGALT00000016330	PTPRB-201	ENSGALG00000010049	PTPRB	protein_coding	1:35846167-35891845
ENSGALT00000071400	PTPRB-202	ENSGALG00000010049	PTPRB	protein_coding	1:35847148-35891845
ENSGALT00000067809	PTPRB-203	ENSGALG00000010049	PTPRB	protein_coding	1:35847148-35891845
ENSGALT00000079691		ENSGALG00000040855		protein_coding	1:35908165-35944608
ENSGALT00000016498		ENSGALG00000010148		protein_coding	1:35942364-36065234
ENSGALT00000016502	TSPAN8-201	ENSGALG00000010152	TSPAN8	protein_coding	1:36146151-36163273
ENSGALT00000016526	LGR5-201	ENSGALG00000010163	LGR5	protein_coding	1:36248569-36332580
ENSGALT00000016545	ZFC3H1-201	ENSGALG00000010177	ZFC3H1	protein_coding	1:36351342-36388496
ENSGALT00000049117	ZFC3H1-202	ENSGALG00000010177	ZFC3H1	protein_coding	1:36351573-36388496
ENSGALT00000068245	ZFC3H1-203	ENSGALG00000010177	ZFC3H1	protein_coding	1:36355293-36388496
ENSGALT00000071672	TMEM19-201	ENSGALG00000041783	TMEM19	protein_coding	1:36408413-36421447
ENSGALT00000016553	RAB21-201	ENSGALG00000010183	RAB21	protein_coding	1:36448219-36460374
ENSGALT00000016566	TBC1D15-201	ENSGALG00000010190	TBC1D15	protein_coding	1:36471480-36498543
ENSGALT00000069602	TBC1D15-202	ENSGALG00000010190	TBC1D15	protein_coding	1:36471488-36497412
ENSGALT00000068381	TBC1D15-203	ENSGALG00000010190	TBC1D15	protein_coding	1:36477653-36497412
ENSGALT00000038498	TPH2-201	ENSGALG00000010198	TPH2	protein_coding	1:36509695-36563986
ENSGALT00000090187	TPH2-202	ENSGALG00000010198	TPH2	protein_coding	1:36509699-36563594
ENSGALT00000016581	TRHDE-201	ENSGALG00000010200	TRHDE	protein_coding	1:36640691-36854570
ENSGALT00000048870	KCNC2-201	ENSGALG00000010204	KCNC2	protein_coding	1:37630176-37725697
ENSGALT00000016589	KCNC2-202	ENSGALG00000010204	KCNC2	protein_coding	1:37631339-37725697
ENSGALT00000068682	CAPS2-201	ENSGALG00000010208	CAPS2	protein_coding	1:37737256-37753411
ENSGALT00000016598	CAPS2-202	ENSGALG00000010208	CAPS2	protein_coding	1:37738301-37770744
ENSGALT00000035442		ENSGALG00000021897		protein_coding	1:37771966-37779099
ENSGALT00000016618	GLIPR1L2-201	ENSGALG00000010222	GLIPR1L2	protein_coding	1:37779368-37787633
ENSGALT00000016619		ENSGALG00000010223		protein_coding	1:37790882-37796392
ENSGALT00000016620	GLIPR1L-201	ENSGALG00000010224	GLIPR1L	protein_coding	1:37799941-37807895
ENSGALT00000016625	KRR1-202	ENSGALG00000010227	KRR1	protein_coding	1:37811564-37817029
ENSGALT00000086276	KRR1-201	ENSGALG00000010227	KRR1	protein_coding	1:37811564-37817028
ENSGALT00000057632	PHLDA1-201	ENSGALG00000034788	PHLDA1	protein_coding	1:37937947-37938426
ENSGALT00000016642		ENSGALG00000010238		protein_coding	1:37945237-37973521
ENSGALT00000048966		ENSGALG00000010238		protein_coding	1:37945237-37973480
ENSGALT00000066998	BBS10-201	ENSGALG00000033769	BBS10	protein_coding	1:38032888-38034822
ENSGALT00000016660	OSBPL8-201	ENSGALG00000010246	OSBPL8	protein_coding	1:38034647-38089440
ENSGALT00000055735	OSBPL8-202	ENSGALG00000010246	OSBPL8	protein_coding	1:38038565-38089440
ENSGALT00000016674	ZDHHC17-201	ENSGALG00000010253	ZDHHC17	protein_coding	1:38168139-38234137
ENSGALT00000076437	ZDHHC17-202	ENSGALG00000010253	ZDHHC17	protein_coding	1:38168268-38231135
ENSGALT00000070651	ZDHHC17-203	ENSGALG00000010253	ZDHHC17	protein_coding	1:38194517-38231135
ENSGALT00000046957	CSRP2-201	ENSGALG00000029921	CSRP2	protein_coding	1:38237620-38245641
ENSGALT00000087269	CSRP2-202	ENSGALG00000029921	CSRP2	protein_coding	1:38237626-38245448
ENSGALT00000070654	E2F7-201	ENSGALG00000031340	E2F7	protein_coding	1:38293246-38308943
ENSGALT00000016778	NAV3-201	ENSGALG00000010311	NAV3	protein_coding	1:38668218-38924294
ENSGALT00000059750	SYT1-201	ENSGALG00000041094	SYT1	protein_coding	1:39230582-39452545
ENSGALT00000016802	PAWR-201	ENSGALG00000010320	PAWR	protein_coding	1:39481007-39549218
ENSGALT00000065339	PPP1R12A-201	ENSGALG00000010325	PPP1R12A	protein_coding	1:39561955-39685625
ENSGALT00000090229	PPP1R12A-202	ENSGALG00000010325	PPP1R12A	protein_coding	1:39561955-39685625
ENSGALT00000067856	PPP1R12A-203	ENSGALG00000010325	PPP1R12A	protein_coding	1:39563445-39685297
ENSGALT00000016808	PPP1R12A-204	ENSGALG00000010325	PPP1R12A	protein_coding	1:39568155-39641524
ENSGALT00000082690	PPP1R12A-205	ENSGALG00000010325	PPP1R12A	protein_coding	1:39574328-39685505
ENSGALT00000046025	RPS16-201	ENSGALG00000026490	RPS16	protein_coding	1:39750306-39753558
ENSGALT00000084723	RPS16-202	ENSGALG00000026490	RPS16	protein_coding	1:39750650-39753550
ENSGALT00000085540	RPS16-203	ENSGALG00000026490	RPS16	protein_coding	1:39750654-39753550
ENSGALT00000083483	RPS16-204	ENSGALG00000026490	RPS16	protein_coding	1:39750672-39753550
ENSGALT00000083316	RPS16-205	ENSGALG00000026490	RPS16	protein_coding	1:39753199-39753550
ENSGALT00000017091	OTOGL-201	ENSGALG00000010342	OTOGL	protein_coding	1:39761108-39852435
ENSGALT00000017794	PTPRQ-201	ENSGALG00000010935	PTPRQ	protein_coding	1:39870775-39980929
ENSGALT00000030660	MYF6-201	ENSGALG00000010936	MYF6	protein_coding	1:39998073-39999566
ENSGALT00000044184	MYF5-201	ENSGALG00000028091	MYF5	protein_coding	1:40002758-40003972
ENSGALT00000017803	LIN7A-201	ENSGALG00000010939	LIN7A	protein_coding	1:40029520-40056169
ENSGALT00000038401	ACSS3-201	ENSGALG00000010940	ACSS3	protein_coding	1:40117328-40202440
ENSGALT00000065618	ACSS3-202	ENSGALG00000010940	ACSS3	protein_coding	1:40117328-40202367
ENSGALT00000054646	PPFIA2-201	ENSGALG00000010958	PPFIA2	protein_coding	1:40204801-40505268
ENSGALT00000072987	PPFIA2-202	ENSGALG00000010958	PPFIA2	protein_coding	1:40204801-40505268
ENSGALT00000072352	PPFIA2-203	ENSGALG00000010958	PPFIA2	protein_coding	1:40204801-40505266
ENSGALT00000017834	PPFIA2-204	ENSGALG00000010958	PPFIA2	protein_coding	1:40210035-40505268
ENSGALT00000064576	PPFIA2-205	ENSGALG00000010958	PPFIA2	protein_coding	1:40212761-40315329
ENSGALT00000078953	PPFIA2-206	ENSGALG00000010958	PPFIA2	protein_coding	1:40212861-40505268
ENSGALT00000044826	CCDC59-201	ENSGALG00000028648	CCDC59	protein_coding	1:40702586-40708882
ENSGALT00000061849		ENSGALG00000042269		protein_coding	1:40708974-40723894
ENSGALT00000077055		ENSGALG00000042269		protein_coding	1:40719105-40744319
ENSGALT00000060372	TMTC2-201	ENSGALG00000010975	TMTC2	protein_coding	1:40829223-41086008
ENSGALT00000017879	TMTC2-202	ENSGALG00000010975	TMTC2	protein_coding	1:40878008-41086008
ENSGALT00000053603	TMTC2-203	ENSGALG00000010975	TMTC2	protein_coding	1:40947533-41021847
ENSGALT00000059912	TMTC2-204	ENSGALG00000010975	TMTC2	protein_coding	1:40947976-41086008
ENSGALT00000052535	TMTC2-205	ENSGALG00000010975	TMTC2	protein_coding	1:40957939-41086008
ENSGALT00000017902	SLC6A15-201	ENSGALG00000010992	SLC6A15	protein_coding	1:41630549-41654661
ENSGALT00000044653	TSPAN19-201	ENSGALG00000027103	TSPAN19	protein_coding	1:41728240-41737904
ENSGALT00000090350	LRRIQ1-201	ENSGALG00000044478	LRRIQ1	protein_coding	1:41740334-41838759
ENSGALT00000046004	ALX1-201	ENSGALG00000027213	ALX1	protein_coding	1:41853035-41872458
ENSGALT00000045438	RASSF9-201	ENSGALG00000027633	RASSF9	protein_coding	1:42129042-42155671
ENSGALT00000043317	NTS-201	ENSGALG00000027192	NTS	protein_coding	1:42173476-42186023
ENSGALT00000061636	MGAT4C-201	ENSGALG00000028360	MGAT4C	protein_coding	1:42216971-42226733
ENSGALT00000045243	MGAT4C-202	ENSGALG00000028360	MGAT4C	protein_coding	1:42217003-42324128
ENSGALT00000090276	C12orf50-201	ENSGALG00000045093	C12orf50	protein_coding	1:42783312-42794501
ENSGALT00000086391	C12orf29-201	ENSGALG00000011168	C12orf29	protein_coding	1:42795854-42802617
ENSGALT00000018208	C12orf29-202	ENSGALG00000011168	C12orf29	protein_coding	1:42795886-42802612
ENSGALT00000018221	CEP290-201	ENSGALG00000011177	CEP290	protein_coding	1:42803231-42852341
ENSGALT00000080508	CEP290-202	ENSGALG00000011177	CEP290	protein_coding	1:42803231-42851625
ENSGALT00000061573	CEP290-203	ENSGALG00000011177	CEP290	protein_coding	1:42803231-42851625
ENSGALT00000081595		ENSGALG00000033106		protein_coding	1:42864751-42878912
ENSGALT00000018257		ENSGALG00000011198		protein_coding	1:42883502-42889250
ENSGALT00000018268	KITLG-201	ENSGALG00000011206	KITLG	protein_coding	1:42981399-43032887
ENSGALT00000044248	KITLG-202	ENSGALG00000011206	KITLG	protein_coding	1:42982648-43032778
ENSGALT00000043298	KITLG-203	ENSGALG00000011206	KITLG	protein_coding	1:42983751-43007970
ENSGALT00000038357	DUSP6-201	ENSGALG00000011207	DUSP6	protein_coding	1:43288467-43292808
ENSGALT00000080099	POC1B-201	ENSGALG00000035493	POC1B	protein_coding	1:43326703-43370334
ENSGALT00000086204	POC1B-202	ENSGALG00000035493	POC1B	protein_coding	1:43328424-43370243
ENSGALT00000056954	POC1B-203	ENSGALG00000035493	POC1B	protein_coding	1:43328485-43370301
ENSGALT00000082937	ATP2B1-201	ENSGALG00000030550	ATP2B1	protein_coding	1:43392905-43455189
ENSGALT00000067100	ATP2B1-202	ENSGALG00000030550	ATP2B1	protein_coding	1:43393080-43455189
ENSGALT00000080355	ATP2B1-203	ENSGALG00000030550	ATP2B1	protein_coding	1:43397796-43428417
ENSGALT00000055271	ATP2B1-204	ENSGALG00000030550	ATP2B1	protein_coding	1:43398943-43455189
ENSGALT00000066504	ATP2B1-205	ENSGALG00000030550	ATP2B1	protein_coding	1:43398943-43455189
ENSGALT00000018390	EPYC-201	ENSGALG00000011269	EPYC	protein_coding	1:43925156-43947733
ENSGALT00000076046	EPYC-202	ENSGALG00000011269	EPYC	protein_coding	1:43925842-43945682
ENSGALT00000018391	KERA-201	ENSGALG00000011270	KERA	protein_coding	1:43969658-43978168
ENSGALT00000085113	KERA-202	ENSGALG00000011270	KERA	protein_coding	1:43970190-43976127
ENSGALT00000061247	KERA-203	ENSGALG00000011270	KERA	protein_coding	1:43970756-43978069
ENSGALT00000089143	KERA-204	ENSGALG00000011270	KERA	protein_coding	1:43970785-43975771
ENSGALT00000084147	KERA-205	ENSGALG00000011270	KERA	protein_coding	1:43970866-43977974
ENSGALT00000076001	KERA-206	ENSGALG00000011270	KERA	protein_coding	1:43975832-43979925
ENSGALT00000018392	LUM-201	ENSGALG00000011271	LUM	protein_coding	1:43987396-43999595
ENSGALT00000086829	LUM-202	ENSGALG00000011271	LUM	protein_coding	1:43987544-43995673
ENSGALT00000084682	DCN-202	ENSGALG00000011274	DCN	protein_coding	1:44019260-44058949
ENSGALT00000086852	DCN-201	ENSGALG00000011274	DCN	protein_coding	1:44019260-44026995
ENSGALT00000018395	DCN-203	ENSGALG00000011274	DCN	protein_coding	1:44019992-44058954
ENSGALT00000089781	DCN-204	ENSGALG00000011274	DCN	protein_coding	1:44020026-44058877
ENSGALT00000048581		ENSGALG00000038077		protein_coding	1:44357761-44365326
ENSGALT00000018400	BTG1-203	ENSGALG00000011276	BTG1	protein_coding	1:44398383-44401046
ENSGALT00000085775	BTG1-202	ENSGALG00000011276	BTG1	protein_coding	1:44398383-44400857
ENSGALT00000088736	BTG1-201	ENSGALG00000011276	BTG1	protein_coding	1:44398383-44400686
ENSGALT00000018401	PLEKHG7-201	ENSGALG00000011277	PLEKHG7	protein_coding	1:44602930-44615820
ENSGALT00000076937	EEA1-201	ENSGALG00000011280	EEA1	protein_coding	1:44624066-44689535
ENSGALT00000018404	EEA1-202	ENSGALG00000011280	EEA1	protein_coding	1:44624066-44689535
ENSGALT00000018413		ENSGALG00000011285		protein_coding	1:44817183-44837191
ENSGALT00000065860	UBE2N-201	ENSGALG00000030515	UBE2N	protein_coding	1:44841386-44860420
ENSGALT00000084253	UBE2N-203	ENSGALG00000030515	UBE2N	protein_coding	1:44844441-44860376
ENSGALT00000084309	UBE2N-202	ENSGALG00000030515	UBE2N	protein_coding	1:44844441-44846265
ENSGALT00000018422	MRPL42-201	ENSGALG00000011293	MRPL42	protein_coding	1:44870332-44877527
ENSGALT00000038327	SOCS2-201	ENSGALG00000011295	SOCS2	protein_coding	1:44892184-44894286
ENSGALT00000018428	CRADD-201	ENSGALG00000011297	CRADD	protein_coding	1:44903758-44979576
ENSGALT00000018451	PLXNC1-201	ENSGALG00000011309	PLXNC1	protein_coding	1:45063944-45130477
ENSGALT00000030640	CEP83-201	ENSGALG00000019336	CEP83	protein_coding	1:45134394-45152813
ENSGALT00000018472		ENSGALG00000011320		protein_coding	1:45165477-45169947
ENSGALT00000018475	SNAPC3-201	ENSGALG00000011323	SNAPC3	protein_coding	1:45242011-45243420
ENSGALT00000018479	NDUFA12-201	ENSGALG00000011325	NDUFA12	protein_coding	1:45308443-45315920
ENSGALT00000054840	NDUFA12-202	ENSGALG00000011325	NDUFA12	protein_coding	1:45308445-45315930
ENSGALT00000018481	NR2C1-201	ENSGALG00000011327	NR2C1	protein_coding	1:45324344-45340929
ENSGALT00000072056	NR2C1-202	ENSGALG00000011327	NR2C1	protein_coding	1:45334609-45368430
ENSGALT00000018508	FGD6-201	ENSGALG00000011342	FGD6	protein_coding	1:45374215-45438791
ENSGALT00000018529	VEZT-201	ENSGALG00000011357	VEZT	protein_coding	1:45439075-45485296
ENSGALT00000018560	METAP2-201	ENSGALG00000011377	METAP2	protein_coding	1:45535393-45550173
ENSGALT00000018595	USP44-201	ENSGALG00000011400	USP44	protein_coding	1:45554763-45566132
ENSGALT00000018613	NTN4-201	ENSGALG00000011406	NTN4	protein_coding	1:45599391-45634244
ENSGALT00000018617	SNRPF-201	ENSGALG00000011409	SNRPF	protein_coding	1:45665312-45666829
ENSGALT00000085192	SNRPF-202	ENSGALG00000011409	SNRPF	protein_coding	1:45665541-45666614
ENSGALT00000018623	AMDHD1-201	ENSGALG00000011414	AMDHD1	protein_coding	1:45669441-45677408
ENSGALT00000075393	AMDHD1-202	ENSGALG00000011414	AMDHD1	protein_coding	1:45669782-45677498
ENSGALT00000038284	HAL-201	ENSGALG00000011421	HAL	protein_coding	1:45679241-45691863
ENSGALT00000065184	LTA4H-201	ENSGALG00000033709	LTA4H	protein_coding	1:45694933-45718500
ENSGALT00000088247	LTA4H-202	ENSGALG00000033709	LTA4H	protein_coding	1:45694935-45718312
ENSGALT00000073882	LTA4H-203	ENSGALG00000033709	LTA4H	protein_coding	1:45695313-45718500
ENSGALT00000064633	LTA4H-204	ENSGALG00000033709	LTA4H	protein_coding	1:45698019-45718500
ENSGALT00000050264	LTA4H-205	ENSGALG00000033709	LTA4H	protein_coding	1:45699681-45718500
ENSGALT00000075924	LTA4H-206	ENSGALG00000033709	LTA4H	protein_coding	1:45704068-45718296
ENSGALT00000076238	ELK3-201	ENSGALG00000043701	ELK3	protein_coding	1:45759156-45793336
ENSGALT00000018679	CDK17-201	ENSGALG00000011456	CDK17	protein_coding	1:45800053-45837648
ENSGALT00000018685		ENSGALG00000011459		protein_coding	1:45924074-45955569
ENSGALT00000083016		ENSGALG00000030853		protein_coding	1:45981253-46014031
ENSGALT00000048049	NEDD1-201	ENSGALG00000031699	NEDD1	protein_coding	1:46033709-46057310
ENSGALT00000038256	TMPO-201	ENSGALG00000011504	TMPO	protein_coding	1:46669671-46691839
ENSGALT00000088107	TMPO-202	ENSGALG00000011504	TMPO	protein_coding	1:46669674-46681900
ENSGALT00000057696	SLC25A3-203	ENSGALG00000011514	SLC25A3	protein_coding	1:46695844-46704277
ENSGALT00000018773	SLC25A3-202	ENSGALG00000011514	SLC25A3	protein_coding	1:46695844-46703735
ENSGALT00000058826	SLC25A3-201	ENSGALG00000011514	SLC25A3	protein_coding	1:46695844-46703733
ENSGALT00000089513	SLC25A3-204	ENSGALG00000011514	SLC25A3	protein_coding	1:46696103-46703733
ENSGALT00000088165	SLC25A3-205	ENSGALG00000011514	SLC25A3	protein_coding	1:46698750-46703729
ENSGALT00000046169	IKBIP-201	ENSGALG00000026284	IKBIP	protein_coding	1:46712027-46717483
ENSGALT00000038231	APAF1-201	ENSGALG00000011531	APAF1	protein_coding	1:46718811-46744193
ENSGALT00000018814	ANKS1B-201	ENSGALG00000011549	ANKS1B	protein_coding	1:46756368-47168639
ENSGALT00000050235	ANKS1B-202	ENSGALG00000011549	ANKS1B	protein_coding	1:46758178-46803151
ENSGALT00000064201	ACTR6-201	ENSGALG00000040976	ACTR6	protein_coding	1:47183349-47266890
ENSGALT00000087172	ACTR6-202	ENSGALG00000040976	ACTR6	protein_coding	1:47257741-47266890
ENSGALT00000064051	ACTR6-203	ENSGALG00000040976	ACTR6	protein_coding	1:47257857-47267032
ENSGALT00000086493	ACTR6-204	ENSGALG00000040976	ACTR6	protein_coding	1:47257903-47263104
ENSGALT00000087406	ACTR6-205	ENSGALG00000040976	ACTR6	protein_coding	1:47257906-47266890
ENSGALT00000087477	ACTR6-206	ENSGALG00000040976	ACTR6	protein_coding	1:47261862-47267032
ENSGALT00000018849	UHRF1BP1L-201	ENSGALG00000011557	UHRF1BP1L	protein_coding	1:47186191-47253542
ENSGALT00000052877	UHRF1BP1L-202	ENSGALG00000011557	UHRF1BP1L	protein_coding	1:47186191-47231549
ENSGALT00000060083	UHRF1BP1L-203	ENSGALG00000011557	UHRF1BP1L	protein_coding	1:47186191-47231549
ENSGALT00000057000	UHRF1BP1L-204	ENSGALG00000011557	UHRF1BP1L	protein_coding	1:47186191-47231549
ENSGALT00000054037	UHRF1BP1L-205	ENSGALG00000011557	UHRF1BP1L	protein_coding	1:47186191-47216815
ENSGALT00000018870	SCYL2-201	ENSGALG00000011569	SCYL2	protein_coding	1:47268108-47299064
ENSGALT00000055202	SLC17A8-201	ENSGALG00000041122	SLC17A8	protein_coding	1:47308619-47334316
ENSGALT00000018929	NR1H4-201	ENSGALG00000011594	NR1H4	protein_coding	1:47358279-47391069
ENSGALT00000044088	GAS2L3-201	ENSGALG00000028373	GAS2L3	protein_coding	1:47393195-47407557
ENSGALT00000018969	ANO4-201	ENSGALG00000011614	ANO4	protein_coding	1:47513533-47631233
ENSGALT00000019001	SLC5A8-201	ENSGALG00000011633	SLC5A8	protein_coding	1:47637919-47660352
ENSGALT00000019028	UTP20-201	ENSGALG00000011643	UTP20	protein_coding	1:47672512-47732097
ENSGALT00000019040	ARL1-201	ENSGALG00000011651	ARL1	protein_coding	1:47732183-47737782
ENSGALT00000086697	ARL1-202	ENSGALG00000011651	ARL1	protein_coding	1:47732764-47736929
ENSGALT00000019063		ENSGALG00000011662		protein_coding	1:47737682-47784522
ENSGALT00000054394		ENSGALG00000011662		protein_coding	1:47737682-47781541
ENSGALT00000090252		ENSGALG00000011662		protein_coding	1:47739213-47749424
ENSGALT00000038170	CNOT4-201	ENSGALG00000011682	CNOT4	protein_coding	1:47800013-47869940
ENSGALT00000019146		ENSGALG00000011717		protein_coding	1:47884753-47909098
ENSGALT00000038151	STRA8-201	ENSGALG00000011722	STRA8	protein_coding	1:47914186-47925075
ENSGALT00000019157	WDR91-201	ENSGALG00000011724	WDR91	protein_coding	1:47929076-47944077
ENSGALT00000075557	WDR91-202	ENSGALG00000011724	WDR91	protein_coding	1:47939039-47944075
ENSGALT00000088614	WDR91-203	ENSGALG00000011724	WDR91	protein_coding	1:47939331-47944075
ENSGALT00000084538	WDR91-204	ENSGALG00000011724	WDR91	protein_coding	1:47939432-47944075
ENSGALT00000019160	AGBL3-201	ENSGALG00000011727	AGBL3	protein_coding	1:47965222-47968879
ENSGALT00000043921	PDE6H-201	ENSGALG00000025735	PDE6H	protein_coding	1:47994367-48000190
ENSGALT00000030630	ARHGDIB-201	ENSGALG00000011738	ARHGDIB	protein_coding	1:48011198-48019507
ENSGALT00000083156	ARHGDIB-202	ENSGALG00000011738	ARHGDIB	protein_coding	1:48011225-48019515
ENSGALT00000056960	ARHGDIB-203	ENSGALG00000011738	ARHGDIB	protein_coding	1:48014322-48019508
ENSGALT00000085351	ARHGDIB-204	ENSGALG00000011738	ARHGDIB	protein_coding	1:48014562-48019508
ENSGALT00000019172		ENSGALG00000011739		protein_coding	1:48020010-48038612
ENSGALT00000019173	MGP-201	ENSGALG00000011740	MGP	protein_coding	1:48052894-48058138
ENSGALT00000044491	OC3-201	ENSGALG00000028560	OC3	protein_coding	1:48061738-48067659
ENSGALT00000019175	ART4-201	ENSGALG00000011742	ART4	protein_coding	1:48069970-48074563
ENSGALT00000019176	SMCO3-201	ENSGALG00000011743	SMCO3	protein_coding	1:48076790-48077467
ENSGALT00000019185		ENSGALG00000011745		protein_coding	1:48081434-48091448
ENSGALT00000065178		ENSGALG00000039794		protein_coding	1:48091388-48092200
ENSGALT00000019187		ENSGALG00000011747		protein_coding	1:48093690-48094445
ENSGALT00000052037	HIST1H2B7-201	ENSGALG00000039722	HIST1H2B7	protein_coding	1:48095494-48095874
ENSGALT00000074989		ENSGALG00000033191		protein_coding	1:48099109-48099504
ENSGALT00000049482		ENSGALG00000032272		protein_coding	1:48099163-48099621
ENSGALT00000064088	HIST2H3D-201	ENSGALG00000043062	HIST2H3D	protein_coding	1:48100497-48100907
ENSGALT00000052021		ENSGALG00000040303		protein_coding	1:48101741-48102151
ENSGALT00000067674	HIST1H46L2-201	ENSGALG00000035445	HIST1H46L2	protein_coding	1:48102824-48103259
ENSGALT00000048599		ENSGALG00000036483		protein_coding	1:48102939-48103334
ENSGALT00000073550		ENSGALG00000030658		protein_coding	1:48110522-48111180
ENSGALT00000058977	H2A-VII-201	ENSGALG00000031571	H2A-VII	protein_coding	1:48110553-48110996
ENSGALT00000073766	HIST1H2B8-201	ENSGALG00000030567	HIST1H2B8	protein_coding	1:48111297-48111790
ENSGALT00000058115	HIST2H3L-201	ENSGALG00000038969	HIST2H3L	protein_coding	1:48112892-48113390
ENSGALT00000047399		ENSGALG00000038516		protein_coding	1:48119159-48119554
ENSGALT00000066061	HIST2H4B-201	ENSGALG00000032198	HIST2H4B	protein_coding	1:48119243-48119554
ENSGALT00000073535		ENSGALG00000036908		protein_coding	1:48119794-48120174
ENSGALT00000070686	HIST1H46-201	ENSGALG00000037322	HIST1H46	protein_coding	1:48120560-48121074
ENSGALT00000057149		ENSGALG00000043525		protein_coding	1:48120731-48121126
ENSGALT00000065141	H2AFJ-201	ENSGALG00000038343	H2AFJ	protein_coding	1:48125079-48125942
ENSGALT00000054609		ENSGALG00000037934		protein_coding	1:48126213-48126593
ENSGALT00000080917	HIST1H110-201	ENSGALG00000031159	HIST1H110	protein_coding	1:48127672-48128582
ENSGALT00000055350		ENSGALG00000034321		protein_coding	1:48140149-48140520
ENSGALT00000079865		ENSGALG00000041398		protein_coding	1:48140209-48140520
ENSGALT00000056622		ENSGALG00000035244		protein_coding	1:48141763-48142963
ENSGALT00000058129		ENSGALG00000037930		protein_coding	1:48145393-48145803
ENSGALT00000053533	HIST1H4D-201	ENSGALG00000032933	HIST1H4D	protein_coding	1:48146441-48147882
ENSGALT00000046737		ENSGALG00000042650		protein_coding	1:48147541-48147930
ENSGALT00000079743	HIST1H103-201	ENSGALG00000037167	HIST1H103	protein_coding	1:48153696-48154408
ENSGALT00000080967		ENSGALG00000042491		protein_coding	1:48160103-48160539
ENSGALT00000048324		ENSGALG00000039351		protein_coding	1:48161388-48162158
ENSGALT00000045191	H2A-VII-201	ENSGALG00000029941	H2A-VII	protein_coding	1:48161484-48161873
ENSGALT00000054819		ENSGALG00000030424		protein_coding	1:48162556-48163154
ENSGALT00000087974		ENSGALG00000046198		protein_coding	1:48163227-48163920
ENSGALT00000045162	H2A-VII-201	ENSGALG00000035715	H2A-VII	protein_coding	1:48164309-48164698
ENSGALT00000046233	HIST2H4B-201	ENSGALG00000025786	HIST2H4B	protein_coding	1:48165722-48166033
ENSGALT00000051001	HIST1H101-201	ENSGALG00000031874	HIST1H101	protein_coding	1:48175690-48176349
ENSGALT00000049616		ENSGALG00000040174		protein_coding	1:48176561-48177760
ENSGALT00000045120	H2A-VII-201	ENSGALG00000028372	H2A-VII	protein_coding	1:48177359-48177748
ENSGALT00000043224		ENSGALG00000027571		protein_coding	1:48178033-48179113
ENSGALT00000045842	H2A-VII-201	ENSGALG00000027113	H2A-VII	protein_coding	1:48183617-48184006
ENSGALT00000021778		ENSGALG00000042263		protein_coding	1:48184357-48184737
ENSGALT00000060624		ENSGALG00000033587		protein_coding	1:48193459-48195214
ENSGALT00000046827	H2A-VII-201	ENSGALG00000032645	H2A-VII	protein_coding	1:48193601-48194213
ENSGALT00000042655	HIST1H3H-201	ENSGALG00000027064	HIST1H3H	protein_coding	1:48196308-48197130
ENSGALT00000052453		ENSGALG00000040004		protein_coding	1:48197196-48197722
ENSGALT00000042841	HIST1H2B5-201	ENSGALG00000027594	HIST1H2B5	protein_coding	1:48199091-48199471
ENSGALT00000044624	H2A-VII-201	ENSGALG00000027315	H2A-VII	protein_coding	1:48199800-48200189
ENSGALT00000019229	HIST1H111R-201	ENSGALG00000011783	HIST1H111R	protein_coding	1:48200667-48201409
ENSGALT00000019230	APOLD1-201	ENSGALG00000011784	APOLD1	protein_coding	1:48216410-48217150
ENSGALT00000019245	DDX47-201	ENSGALG00000011794	DDX47	protein_coding	1:48224634-48233521
ENSGALT00000019248		ENSGALG00000011796		protein_coding	1:48250644-48251708
ENSGALT00000019256	HEBP1-201	ENSGALG00000011798	HEBP1	protein_coding	1:48267769-48274299
ENSGALT00000071964		ENSGALG00000011799		protein_coding	1:48276513-48283640
ENSGALT00000081148	FAM234B-202	ENSGALG00000011800	FAM234B	protein_coding	1:48289208-48311026
ENSGALT00000088721	FAM234B-201	ENSGALG00000011800	FAM234B	protein_coding	1:48289208-48298938
ENSGALT00000019258	FAM234B-203	ENSGALG00000011800	FAM234B	protein_coding	1:48294629-48308522
ENSGALT00000019262	GSG1-201	ENSGALG00000011802	GSG1	protein_coding	1:48311863-48318536
ENSGALT00000030620	EMP1-201	ENSGALG00000011803	EMP1	protein_coding	1:48351489-48365693
ENSGALT00000019272		ENSGALG00000011809		protein_coding	1:48493791-48517851
ENSGALT00000046851		ENSGALG00000041348		protein_coding	1:48520716-48659867
ENSGALT00000019288	ATF7IP-201	ENSGALG00000011814	ATF7IP	protein_coding	1:48864006-48924443
ENSGALT00000050600	PLBD1-201	ENSGALG00000029583	PLBD1	protein_coding	1:48929924-48958286
ENSGALT00000019319	GUCY2C-201	ENSGALG00000011838	GUCY2C	protein_coding	1:48969433-49014451
ENSGALT00000057920	GUCY2C-202	ENSGALG00000011838	GUCY2C	protein_coding	1:48969433-49014451
ENSGALT00000019330	TTC26-201	ENSGALG00000011847	TTC26	protein_coding	1:49026548-49071853
ENSGALT00000019339	UBN2-201	ENSGALG00000011854	UBN2	protein_coding	1:49084168-49132365
ENSGALT00000019343	FMC1-201	ENSGALG00000011856	FMC1	protein_coding	1:49141973-49142442
ENSGALT00000060496	LUC7L2-201	ENSGALG00000036238	LUC7L2	protein_coding	1:49145298-49176552
ENSGALT00000051071	LUC7L2-202	ENSGALG00000036238	LUC7L2	protein_coding	1:49153409-49175824
ENSGALT00000019347	GBE-201	ENSGALG00000011859	GBE	protein_coding	1:49180327-49185207
ENSGALT00000043021		ENSGALG00000028016		protein_coding	1:49189519-49197004
ENSGALT00000030617		ENSGALG00000019325		protein_coding	1:49197217-49205179
ENSGALT00000019356	POLDIP3-201	ENSGALG00000011863	POLDIP3	protein_coding	1:49207530-49221469
ENSGALT00000089216	RRP7A-201	ENSGALG00000011866	RRP7A	protein_coding	1:49224852-49228479
ENSGALT00000019359	RRP7A-202	ENSGALG00000011866	RRP7A	protein_coding	1:49224859-49228486
ENSGALT00000085654	RRP7A-203	ENSGALG00000011866	RRP7A	protein_coding	1:49224869-49228401
ENSGALT00000019361	SERHL2-201	ENSGALG00000011867	SERHL2	protein_coding	1:49229293-49237511
ENSGALT00000038008	SOCS1L-201	ENSGALG00000023193	SOCS1L	protein_coding	1:49252363-49262770
ENSGALT00000090264	SOCS1L-202	ENSGALG00000023193	SOCS1L	protein_coding	1:49257649-49262777
ENSGALT00000077781	TCF20-201	ENSGALG00000011878	TCF20	protein_coding	1:49309337-49424563
ENSGALT00000052793	TCF20-202	ENSGALG00000011878	TCF20	protein_coding	1:49309337-49424563
ENSGALT00000019383	TCF20-203	ENSGALG00000011878	TCF20	protein_coding	1:49309337-49419659
ENSGALT00000019412	CYP2D6-201	ENSGALG00000011894	CYP2D6	protein_coding	1:49442475-49451655
ENSGALT00000063215	NDUFA6-201	ENSGALG00000035223	NDUFA6	protein_coding	1:49452440-49454008
ENSGALT00000085010	NDUFA6-202	ENSGALG00000035223	NDUFA6	protein_coding	1:49452908-49453931
ENSGALT00000019418	SMDT1-201	ENSGALG00000011897	SMDT1	protein_coding	1:49454792-49456765
ENSGALT00000046629	SMDT1-202	ENSGALG00000011897	SMDT1	protein_coding	1:49456104-49456756
ENSGALT00000019419	FAM109B-201	ENSGALG00000011898	FAM109B	protein_coding	1:49460280-49461035
ENSGALT00000019422	NAGA-201	ENSGALG00000011900	NAGA	protein_coding	1:49462139-49466445
ENSGALT00000019431	WBP2NL-201	ENSGALG00000011908	WBP2NL	protein_coding	1:49466983-49474785
ENSGALT00000088561	WBP2NL-202	ENSGALG00000011908	WBP2NL	protein_coding	1:49468570-49474798
ENSGALT00000019438	SEPT3-201	ENSGALG00000011913	2018-09-03	protein_coding	1:49477085-49488049
ENSGALT00000047671		ENSGALG00000031189		protein_coding	1:49491922-49492128
ENSGALT00000019440	CENPM-201	ENSGALG00000011914	CENPM	protein_coding	1:49496089-49502094
ENSGALT00000030611	TNFRSF13C-201	ENSGALG00000019322	TNFRSF13C	protein_coding	1:49510784-49512391
ENSGALT00000088808		ENSGALG00000045762		protein_coding	1:49521584-49526650
ENSGALT00000079882	SREBF2-201	ENSGALG00000041687	SREBF2	protein_coding	1:49527794-49546551
ENSGALT00000019444	CCDC134-201	ENSGALG00000011918	CCDC134	protein_coding	1:49545405-49549775
ENSGALT00000051815	MEI1-201	ENSGALG00000031186	MEI1	protein_coding	1:49551210-49586894
ENSGALT00000019461	SNU13-201	ENSGALG00000011931	SNU13	protein_coding	1:49587218-49590797
ENSGALT00000037980	XRCC6-201	ENSGALG00000011932	XRCC6	protein_coding	1:49591963-49605037
ENSGALT00000053871	XRCC6-202	ENSGALG00000011932	XRCC6	protein_coding	1:49592237-49606037
ENSGALT00000019464	DESI1-201	ENSGALG00000011934	DESI1	protein_coding	1:49605385-49616465
ENSGALT00000070773	PMM1-201	ENSGALG00000038599	PMM1	protein_coding	1:49620066-49623972
ENSGALT00000047295	PMM1-202	ENSGALG00000038599	PMM1	protein_coding	1:49620663-49625819
ENSGALT00000079156	CSDC2-201	ENSGALG00000030101	CSDC2	protein_coding	1:49627010-49631391
ENSGALT00000019488	POLR3H-202	ENSGALG00000011947	POLR3H	protein_coding	1:49635292-49641645
ENSGALT00000089574	POLR3H-201	ENSGALG00000011947	POLR3H	protein_coding	1:49635292-49641564
ENSGALT00000019494	ACO2-201	ENSGALG00000011950	ACO2	protein_coding	1:49642668-49663097
ENSGALT00000084631	ACO2-202	ENSGALG00000011950	ACO2	protein_coding	1:49642671-49646400
ENSGALT00000079640	ACO2-204	ENSGALG00000011950	ACO2	protein_coding	1:49643025-49658661
ENSGALT00000069687	ACO2-203	ENSGALG00000011950	ACO2	protein_coding	1:49643025-49658313
ENSGALT00000019497	PHF5A-201	ENSGALG00000011953	PHF5A	protein_coding	1:49663357-49669387
ENSGALT00000019502	TOB2-201	ENSGALG00000011957	TOB2	protein_coding	1:49674134-49680930
ENSGALT00000037963	TEF-201	ENSGALG00000011958	TEF	protein_coding	1:49698484-49713034
ENSGALT00000064953	TEF-202	ENSGALG00000011958	TEF	protein_coding	1:49700379-49708378
ENSGALT00000019514	ZC3H7B-201	ENSGALG00000011965	ZC3H7B	protein_coding	1:49724080-49760506
ENSGALT00000078681	ZC3H7B-202	ENSGALG00000011965	ZC3H7B	protein_coding	1:49724080-49759849
ENSGALT00000019518	RANGAP1-201	ENSGALG00000011966	RANGAP1	protein_coding	1:49768544-49787684
ENSGALT00000019527	CHADL-201	ENSGALG00000011970	CHADL	protein_coding	1:49788795-49792401
ENSGALT00000019537	L3MBTL2-201	ENSGALG00000011976	L3MBTL2	protein_coding	1:49793237-49807832
ENSGALT00000019563	EP300-201	ENSGALG00000011992	EP300	protein_coding	1:49814540-49870572
ENSGALT00000076669	EP300-202	ENSGALG00000011992	EP300	protein_coding	1:49814540-49870572
ENSGALT00000057428		ENSGALG00000041607		protein_coding	1:49815089-49815640
ENSGALT00000019565	RBX1-201	ENSGALG00000011993	RBX1	protein_coding	1:49895082-49906115
ENSGALT00000064267	RBX1-202	ENSGALG00000011993	RBX1	protein_coding	1:49895090-49906078
ENSGALT00000019589	XPNPEP3-201	ENSGALG00000012003	XPNPEP3	protein_coding	1:49925280-49940335
ENSGALT00000019595	ST13-201	ENSGALG00000012007	ST13	protein_coding	1:49940630-49960414
ENSGALT00000083884	ST13-202	ENSGALG00000012007	ST13	protein_coding	1:49940682-49958813
ENSGALT00000019602	SLC25A17-201	ENSGALG00000012013	SLC25A17	protein_coding	1:49965709-49979823
ENSGALT00000075122	SLC25A17-202	ENSGALG00000012013	SLC25A17	protein_coding	1:49973344-49979817
ENSGALT00000019622	MKL1-201	ENSGALG00000012024	MKL1	protein_coding	1:50007129-50093845
ENSGALT00000019637	SGSM3-201	ENSGALG00000012033	SGSM3	protein_coding	1:50098087-50115325
ENSGALT00000019639	ADSL-201	ENSGALG00000012034	ADSL	protein_coding	1:50125302-50140927
ENSGALT00000019682		ENSGALG00000012050		protein_coding	1:50154486-50243306
ENSGALT00000019690	FAM83F-201	ENSGALG00000045936	FAM83F	protein_coding	1:50300711-50313130
ENSGALT00000019693		ENSGALG00000012056		protein_coding	1:50333673-50345718
ENSGALT00000081102	CACNA1I-201	ENSGALG00000035051	CACNA1I	protein_coding	1:50445737-50593849
ENSGALT00000058668		ENSGALG00000032429		protein_coding	1:50605144-50605362
ENSGALT00000068896	RPS19BP1-201	ENSGALG00000029810	RPS19BP1	protein_coding	1:50625401-50627545
ENSGALT00000037892	ATF4-201	ENSGALG00000012135	ATF4	protein_coding	1:50633582-50636513
ENSGALT00000084261	ATF4-202	ENSGALG00000012135	ATF4	protein_coding	1:50633593-50635156
ENSGALT00000019837	MIEF1-201	ENSGALG00000012144	MIEF1	protein_coding	1:50648770-50653831
ENSGALT00000046204		ENSGALG00000028989		protein_coding	1:50654764-50654976
ENSGALT00000072351	MGAT3-201	ENSGALG00000036743	MGAT3	protein_coding	1:50662884-50679863
ENSGALT00000019844	TAB1-201	ENSGALG00000012150	TAB1	protein_coding	1:50694466-50702940
ENSGALT00000090099	TAB1-202	ENSGALG00000012150	TAB1	protein_coding	1:50694472-50702899
ENSGALT00000089118	TAB1-203	ENSGALG00000012150	TAB1	protein_coding	1:50694473-50702887
ENSGALT00000019854	SYNGR1-201	ENSGALG00000027665	SYNGR1	protein_coding	1:50711697-50722039
ENSGALT00000084916	RPL3-205	ENSGALG00000012172	RPL3	protein_coding	1:50725888-50731685
ENSGALT00000030605	RPL3-204	ENSGALG00000012172	RPL3	protein_coding	1:50725888-50731683
ENSGALT00000050169	RPL3-202	ENSGALG00000012172	RPL3	protein_coding	1:50725888-50731681
ENSGALT00000083347	RPL3-203	ENSGALG00000012172	RPL3	protein_coding	1:50725888-50731681
ENSGALT00000081510	RPL3-201	ENSGALG00000012172	RPL3	protein_coding	1:50725888-50731678
ENSGALT00000047456	RPL3-206	ENSGALG00000012172	RPL3	protein_coding	1:50726619-50731613
ENSGALT00000089918	RPL3-207	ENSGALG00000012172	RPL3	protein_coding	1:50727446-50731681
ENSGALT00000086862	RPL3-208	ENSGALG00000012172	RPL3	protein_coding	1:50729250-50731681
ENSGALT00000088769	RPL3-209	ENSGALG00000012172	RPL3	protein_coding	1:50729945-50731678
ENSGALT00000019885	PDGFB-201	ENSGALG00000012178	PDGFB	protein_coding	1:50759960-50771537
ENSGALT00000080563	CBX7-201	ENSGALG00000041236	CBX7	protein_coding	1:50786846-50795719
ENSGALT00000047675	CBX6-201	ENSGALG00000036867	CBX6	protein_coding	1:50804456-50812317
ENSGALT00000082890	NPTXR-201	ENSGALG00000041604	NPTXR	protein_coding	1:50821123-50825285
ENSGALT00000049178	DNAL4-201	ENSGALG00000043451	DNAL4	protein_coding	1:50829383-50833632
ENSGALT00000078635		ENSGALG00000034504		protein_coding	1:50835752-50841816
ENSGALT00000043362	SUN2-201	ENSGALG00000028230	SUN2	protein_coding	1:50843549-50848761
ENSGALT00000054185	GTPBP1-202	ENSGALG00000030783	GTPBP1	protein_coding	1:50851186-50868402
ENSGALT00000048476	GTPBP1-201	ENSGALG00000030783	GTPBP1	protein_coding	1:50851186-50868392
ENSGALT00000059122	GTPBP1-203	ENSGALG00000030783	GTPBP1	protein_coding	1:50853337-50868379
ENSGALT00000082412	JOSD1-201	ENSGALG00000041766	JOSD1	protein_coding	1:50869595-50876857
ENSGALT00000030602	TOMM22-201	ENSGALG00000019316	TOMM22	protein_coding	1:50879538-50881332
ENSGALT00000083897	TOMM22-202	ENSGALG00000019316	TOMM22	protein_coding	1:50879538-50881119
ENSGALT00000019954	CBY1-201	ENSGALG00000012218	CBY1	protein_coding	1:50881482-50883895
ENSGALT00000019979	DMC1-201	ENSGALG00000012236	DMC1	protein_coding	1:50896431-50910979
ENSGALT00000086801	DDX17-201	ENSGALG00000037360	DDX17	protein_coding	1:50911713-50923282
ENSGALT00000078721	DDX17-202	ENSGALG00000037360	DDX17	protein_coding	1:50911996-50928816
ENSGALT00000088814		ENSGALG00000044020		protein_coding	1:50925862-50926153
ENSGALT00000085212	KDELR3-202	ENSGALG00000032313	KDELR3	protein_coding	1:50931515-50936669
ENSGALT00000066300	KDELR3-201	ENSGALG00000032313	KDELR3	protein_coding	1:50931515-50936660
ENSGALT00000020012	KCNJ4-201	ENSGALG00000012254	KCNJ4	protein_coding	1:50948357-50950627
ENSGALT00000053457	CSNK1E-201	ENSGALG00000032257	CSNK1E	protein_coding	1:50962355-50982806
ENSGALT00000084251	CSNK1E-202	ENSGALG00000032257	CSNK1E	protein_coding	1:50966184-50982191
ENSGALT00000020049	TMEM184B-201	ENSGALG00000012272	TMEM184B	protein_coding	1:50984686-51010077
ENSGALT00000020063	MAFF-201	ENSGALG00000012277	MAFF	protein_coding	1:51010583-51013540
ENSGALT00000020069	PLA2G6-201	ENSGALG00000012281	PLA2G6	protein_coding	1:51014060-51031978
ENSGALT00000081536	BAIAP2L2-201	ENSGALG00000012285	BAIAP2L2	protein_coding	1:51034057-51041742
ENSGALT00000020078	BAIAP2L2-202	ENSGALG00000012285	BAIAP2L2	protein_coding	1:51034069-51041742
ENSGALT00000081235	BAIAP2L2-203	ENSGALG00000012285	BAIAP2L2	protein_coding	1:51038347-51041742
ENSGALT00000052449	SLC16A8-201	ENSGALG00000036897	SLC16A8	protein_coding	1:51043333-51051000
ENSGALT00000079542	PICK1-201	ENSGALG00000041823	PICK1	protein_coding	1:51055004-51064269
ENSGALT00000020083	SOX10-201	ENSGALG00000012290	SOX10	protein_coding	1:51089596-51098755
ENSGALT00000020084	POLR2F-201	ENSGALG00000012291	POLR2F	protein_coding	1:51101687-51105270
ENSGALT00000020086	C22orf23-201	ENSGALG00000012293	C22orf23	protein_coding	1:51105368-51109027
ENSGALT00000020033	MICALL1-201	ENSGALG00000012265	MICALL1	protein_coding	1:51109677-51127827
ENSGALT00000020035	MICALL1-202	ENSGALG00000012265	MICALL1	protein_coding	1:51109677-51127827
ENSGALT00000020091	EIF3L-201	ENSGALG00000012296	EIF3L	protein_coding	1:51131447-51141068
ENSGALT00000088377	EIF3L-202	ENSGALG00000012296	EIF3L	protein_coding	1:51131448-51133934
ENSGALT00000085851	EIF3L-203	ENSGALG00000012296	EIF3L	protein_coding	1:51131449-51140622
ENSGALT00000020100		ENSGALG00000012299		protein_coding	1:51142127-51145354
ENSGALT00000020114	GALR3-201	ENSGALG00000012307	GALR3	protein_coding	1:51151372-51153206
ENSGALT00000030591		ENSGALG00000019312		protein_coding	1:51155785-51156504
ENSGALT00000020120	GCAT-201	ENSGALG00000012312	GCAT	protein_coding	1:51158258-51162538
ENSGALT00000085311	GCAT-202	ENSGALG00000012312	GCAT	protein_coding	1:51158258-51159126
ENSGALT00000085633	H1F0-201	ENSGALG00000044240	H1F0	protein_coding	1:51163992-51164879
ENSGALT00000055928		ENSGALG00000045591		protein_coding	1:51169168-51170027
ENSGALT00000086114		ENSGALG00000034518		protein_coding	1:51172152-51174975
ENSGALT00000079046		ENSGALG00000034518		protein_coding	1:51172152-51174939
ENSGALT00000020279		ENSGALG00000012410		protein_coding	1:51185912-51189759
ENSGALT00000020297		ENSGALG00000012416		protein_coding	1:51190391-51196500
ENSGALT00000020301		ENSGALG00000012419		protein_coding	1:51197788-51199334
ENSGALT00000020302	LGALS1-201	ENSGALG00000012420	LGALS1	protein_coding	1:51200887-51204052
ENSGALT00000037821	PDXP-201	ENSGALG00000023131	PDXP	protein_coding	1:51216088-51219459
ENSGALT00000020305		ENSGALG00000012422		protein_coding	1:51220223-51226301
ENSGALT00000062983	GGA1-201	ENSGALG00000039658	GGA1	protein_coding	1:51230967-51239478
ENSGALT00000051917	GGA1-202	ENSGALG00000039658	GGA1	protein_coding	1:51230967-51239417
ENSGALT00000005090	LGALS2-201	ENSGALG00000003213	LGALS2	protein_coding	1:51250968-51253146
ENSGALT00000063572	LGALS2-202	ENSGALG00000003213	LGALS2	protein_coding	1:51251299-51253143
ENSGALT00000056183	CDC42EP1-201	ENSGALG00000038556	CDC42EP1	protein_coding	1:51255996-51257906
ENSGALT00000057326	CARD10-201	ENSGALG00000042365	CARD10	protein_coding	1:51268021-51286421
ENSGALT00000064012	CARD10-202	ENSGALG00000042365	CARD10	protein_coding	1:51272916-51286421
ENSGALT00000020342	MFNG-201	ENSGALG00000012442	MFNG	protein_coding	1:51290595-51300967
ENSGALT00000020346	ELFN2-201	ENSGALG00000012446	ELFN2	protein_coding	1:51367779-51370205
ENSGALT00000020357	CYTH4-201	ENSGALG00000012454	CYTH4	protein_coding	1:51420095-51439366
ENSGALT00000082209	CYTH4-202	ENSGALG00000012454	CYTH4	protein_coding	1:51421120-51434403
ENSGALT00000037796	RAC2-201	ENSGALG00000012456	RAC2	protein_coding	1:51448385-51457486
ENSGALT00000020361	SSTR3-201	ENSGALG00000012457	SSTR3	protein_coding	1:51460659-51465064
ENSGALT00000045767	C1QTNF6-201	ENSGALG00000027067	C1QTNF6	protein_coding	1:51475822-51477420
ENSGALT00000020381	IL2RB-201	ENSGALG00000012472	IL2RB	protein_coding	1:51492000-51505358
ENSGALT00000020394	TMPRSS6-201	ENSGALG00000012483	TMPRSS6	protein_coding	1:51508827-51526284
ENSGALT00000067504	KCTD17-201	ENSGALG00000042419	KCTD17	protein_coding	1:51527734-51536411
ENSGALT00000052184	MPST-201	ENSGALG00000040840	MPST	protein_coding	1:51543105-51545997
ENSGALT00000086116	MPST-202	ENSGALG00000040840	MPST	protein_coding	1:51543179-51545325
ENSGALT00000020401	TST-201	ENSGALG00000012488	TST	protein_coding	1:51546120-51553306
ENSGALT00000020403		ENSGALG00000012490		protein_coding	1:51553940-51558937
ENSGALT00000044611		ENSGALG00000025881		protein_coding	1:51576859-51603612
ENSGALT00000020448		ENSGALG00000025881		protein_coding	1:51582209-51607306
ENSGALT00000056414	NCF4-201	ENSGALG00000038141	NCF4	protein_coding	1:51610637-51620775
ENSGALT00000065204	PVALB-201	ENSGALG00000012522	PVALB	protein_coding	1:51645215-51651700
ENSGALT00000020453	PVALB-202	ENSGALG00000012522	PVALB	protein_coding	1:51645630-51653703
ENSGALT00000048822	PVALB-203	ENSGALG00000012522	PVALB	protein_coding	1:51647382-51648329
ENSGALT00000073601	IFT27-201	ENSGALG00000042990	IFT27	protein_coding	1:51663627-51670724
ENSGALT00000078146	CACNG2-201	ENSGALG00000031977	CACNG2	protein_coding	1:51688915-51735455
ENSGALT00000020466	EIF3D-201	ENSGALG00000012529	EIF3D	protein_coding	1:51754103-51761464
ENSGALT00000084975	EIF3D-202	ENSGALG00000012529	EIF3D	protein_coding	1:51756844-51761464
ENSGALT00000020467	FOXRED2-201	ENSGALG00000012530	FOXRED2	protein_coding	1:51761996-51770041
ENSGALT00000055209	TXN2-201	ENSGALG00000012532	TXN2	protein_coding	1:51772260-51785100
ENSGALT00000020470	TXN2-202	ENSGALG00000012532	TXN2	protein_coding	1:51772268-51785102
ENSGALT00000046939	MYH9-201	ENSGALG00000043092	MYH9	protein_coding	1:51802991-51870983
ENSGALT00000020480	RBFOX2-201	ENSGALG00000012540	RBFOX2	protein_coding	1:51964351-52040063
ENSGALT00000020484	MB-201	ENSGALG00000012541	MB	protein_coding	1:52054483-52058197
ENSGALT00000020485	RASD2-201	ENSGALG00000012542	RASD2	protein_coding	1:52085845-52093273
ENSGALT00000020490	MCM5-201	ENSGALG00000012546	MCM5	protein_coding	1:52144221-52152477
ENSGALT00000084159	MCM5-202	ENSGALG00000012546	MCM5	protein_coding	1:52144223-52146199
ENSGALT00000054416	MCM5-203	ENSGALG00000012546	MCM5	protein_coding	1:52144449-52165309
ENSGALT00000037765	HMOX1-201	ENSGALG00000012550	HMOX1	protein_coding	1:52153748-52159902
ENSGALT00000020498	TOM1-202	ENSGALG00000012552	TOM1	protein_coding	1:52167132-52187809
ENSGALT00000088480	TOM1-201	ENSGALG00000012552	TOM1	protein_coding	1:52167132-52172316
ENSGALT00000089376		ENSGALG00000044768		protein_coding	1:52189765-52194504
ENSGALT00000020504		ENSGALG00000012556		protein_coding	1:52195547-52202256
ENSGALT00000066125		ENSGALG00000012556		protein_coding	1:52195547-52199904
ENSGALT00000020505	ISX-201	ENSGALG00000012557	ISX	protein_coding	1:52290943-52316261
ENSGALT00000088773		ENSGALG00000045417		protein_coding	1:52551375-52552469
ENSGALT00000020508	LARGE1-201	ENSGALG00000012559	LARGE1	protein_coding	1:52729204-53004111
ENSGALT00000063535		ENSGALG00000033589		protein_coding	1:53072029-53138810
ENSGALT00000046125	TIMP3-201	ENSGALG00000028627	TIMP3	protein_coding	1:53145365-53177923
ENSGALT00000050056		ENSGALG00000037302		protein_coding	1:53250376-53269985
ENSGALT00000020524	FBXO7-201	ENSGALG00000012569	FBXO7	protein_coding	1:53278103-53291713
ENSGALT00000085641	FBXO7-202	ENSGALG00000012569	FBXO7	protein_coding	1:53278289-53291649
ENSGALT00000085740	FBXO7-203	ENSGALG00000012569	FBXO7	protein_coding	1:53278297-53280034
ENSGALT00000086475		ENSGALG00000045260		protein_coding	1:53297931-53316570
ENSGALT00000074512		ENSGALG00000039479		protein_coding	1:53322790-53335591
ENSGALT00000020590		ENSGALG00000012611		protein_coding	1:53336921-53349590
ENSGALT00000030574	ASCL4-201	ENSGALG00000019304	ASCL4	protein_coding	1:53368976-53369485
ENSGALT00000020600	PRDM4-201	ENSGALG00000012619	PRDM4	protein_coding	1:53375666-53392366
ENSGALT00000078147	PRDM4-202	ENSGALG00000012619	PRDM4	protein_coding	1:53376663-53392366
ENSGALT00000020617	PWP1-201	ENSGALG00000012631	PWP1	protein_coding	1:53393745-53408107
ENSGALT00000082819	BTBD11-201	ENSGALG00000039595	BTBD11	protein_coding	1:53427816-53497435
ENSGALT00000060692	BTBD11-202	ENSGALG00000039595	BTBD11	protein_coding	1:53427816-53484180
ENSGALT00000081441		ENSGALG00000038647		protein_coding	1:53594487-53595476
ENSGALT00000020627	CRY1-201	ENSGALG00000012638	CRY1	protein_coding	1:53642388-53676704
ENSGALT00000020628	MTERF2-201	ENSGALG00000012639	MTERF2	protein_coding	1:53679123-53683274
ENSGALT00000020629	TMEM263-201	ENSGALG00000012640	TMEM263	protein_coding	1:53686093-53698882
ENSGALT00000047518	RIC8B-201	ENSGALG00000029484	RIC8B	protein_coding	1:53725544-53757828
ENSGALT00000053721	RIC8B-202	ENSGALG00000029484	RIC8B	protein_coding	1:53725544-53756773
ENSGALT00000020640	RFX4-201	ENSGALG00000012647	RFX4	protein_coding	1:53763373-53853263
ENSGALT00000082129	RFX4-202	ENSGALG00000012647	RFX4	protein_coding	1:53763373-53853263
ENSGALT00000020649	POLR3B-201	ENSGALG00000012655	POLR3B	protein_coding	1:53861738-53929245
ENSGALT00000037684	TCP11L2-201	ENSGALG00000012658	TCP11L2	protein_coding	1:53931857-53948202
ENSGALT00000056948	TCP11L2-202	ENSGALG00000012658	TCP11L2	protein_coding	1:53934289-53942698
ENSGALT00000020663	CKAP4-201	ENSGALG00000012659	CKAP4	protein_coding	1:53949473-53959022
ENSGALT00000020668	NUAK1-201	ENSGALG00000012662	NUAK1	protein_coding	1:53983409-54028357
ENSGALT00000046214	C12orf75-201	ENSGALG00000026311	C12orf75	protein_coding	1:54229629-54246246
ENSGALT00000044719	APPL2-201	ENSGALG00000027122	APPL2	protein_coding	1:54262171-54293903
ENSGALT00000043887	WASHC4-201	ENSGALG00000028254	WASHC4	protein_coding	1:54298419-54334354
ENSGALT00000020714	ALDH1L2-201	ENSGALG00000012691	ALDH1L2	protein_coding	1:54341803-54369311
ENSGALT00000075438	ALDH1L2-202	ENSGALG00000012691	ALDH1L2	protein_coding	1:54341803-54368641
ENSGALT00000087364	C12orf45-201	ENSGALG00000012694	C12orf45	protein_coding	1:54370469-54374945
ENSGALT00000020722	C12orf45-202	ENSGALG00000012694	C12orf45	protein_coding	1:54371092-54374950
ENSGALT00000020732	SLC41A2-201	ENSGALG00000012697	SLC41A2	protein_coding	1:54375641-54424697
ENSGALT00000081803		ENSGALG00000037187		protein_coding	1:54434097-54434375
ENSGALT00000073784	CHST11-201	ENSGALG00000030607	CHST11	protein_coding	1:54437824-54592561
ENSGALT00000048071	TXNRD1-201	ENSGALG00000035345	TXNRD1	protein_coding	1:54632776-54658954
ENSGALT00000081628	TXNRD1-202	ENSGALG00000035345	TXNRD1	protein_coding	1:54634358-54671332
ENSGALT00000076295	NFYB-202	ENSGALG00000041193	NFYB	protein_coding	1:54682343-54696856
ENSGALT00000054743	NFYB-201	ENSGALG00000041193	NFYB	protein_coding	1:54682343-54696579
ENSGALT00000070018	NFYB-203	ENSGALG00000041193	NFYB	protein_coding	1:54685686-54696580
ENSGALT00000065187	NFYB-204	ENSGALG00000041193	NFYB	protein_coding	1:54685732-54696173
ENSGALT00000067128	NFYB-205	ENSGALG00000041193	NFYB	protein_coding	1:54687131-54693896
ENSGALT00000062923	HCFC2-201	ENSGALG00000029616	HCFC2	protein_coding	1:54701770-54724511
ENSGALT00000069926	HCFC2-202	ENSGALG00000029616	HCFC2	protein_coding	1:54704918-54724511
ENSGALT00000067220	HCFC2-203	ENSGALG00000029616	HCFC2	protein_coding	1:54706612-54724511
ENSGALT00000088935	GLT8D2-201	ENSGALG00000034078	GLT8D2	protein_coding	1:54727513-54743208
ENSGALT00000068623	GLT8D2-202	ENSGALG00000034078	GLT8D2	protein_coding	1:54727515-54743775
ENSGALT00000088334	GLT8D2-203	ENSGALG00000034078	GLT8D2	protein_coding	1:54727542-54743775
ENSGALT00000052099	TDG-201	ENSGALG00000031457	TDG	protein_coding	1:54743480-54753986
ENSGALT00000068252	C1H12ORF73-201	ENSGALG00000030933	C1H12ORF73	protein_coding	1:54754183-54755465
ENSGALT00000081140	HSP90B1-201	ENSGALG00000033789	HSP90B1	protein_coding	1:54759459-54769305
ENSGALT00000088519	HSP90B1-202	ENSGALG00000033789	HSP90B1	protein_coding	1:54759716-54769204
ENSGALT00000069512	NT5DC3-201	ENSGALG00000029746	NT5DC3	protein_coding	1:54798750-54818100
ENSGALT00000081690		ENSGALG00000039245		protein_coding	1:54826433-54835321
ENSGALT00000055287		ENSGALG00000041360		protein_coding	1:54838907-54845451
ENSGALT00000066840		ENSGALG00000029824		protein_coding	1:54863006-54871746
ENSGALT00000069263	ASCL1-201	ENSGALG00000037082	ASCL1	protein_coding	1:55116728-55118741
ENSGALT00000020815	PAH-201	ENSGALG00000012754	PAH	protein_coding	1:55129804-55165880
ENSGALT00000055382	PAH-202	ENSGALG00000012754	PAH	protein_coding	1:55129854-55162042
ENSGALT00000020814		ENSGALG00000019300		protein_coding	1:55173105-55201560
ENSGALT00000020816	IGF-I-201	ENSGALG00000012755	IGF-I	protein_coding	1:55335204-55383631
ENSGALT00000020817	PARPBP-201	ENSGALG00000012756	PARPBP	protein_coding	1:55424000-55472057
ENSGALT00000088012	PARPBP-202	ENSGALG00000012756	PARPBP	protein_coding	1:55424023-55472057
ENSGALT00000020819	PMCH-201	ENSGALG00000012757	PMCH	protein_coding	1:55426369-55427757
ENSGALT00000020821	NUP37-201	ENSGALG00000012759	NUP37	protein_coding	1:55472091-55496235
ENSGALT00000046838	NUP37-202	ENSGALG00000012759	NUP37	protein_coding	1:55472126-55496232
ENSGALT00000075720	NUP37-203	ENSGALG00000012759	NUP37	protein_coding	1:55472230-55496232
ENSGALT00000020822		ENSGALG00000012760		protein_coding	1:55504144-55518514
ENSGALT00000020823	DRAM1-201	ENSGALG00000012761	DRAM1	protein_coding	1:55547853-55561586
ENSGALT00000051924	GNPTAB-201	ENSGALG00000012763	GNPTAB	protein_coding	1:55573823-55614936
ENSGALT00000020826	GNPTAB-202	ENSGALG00000012763	GNPTAB	protein_coding	1:55573823-55614936
ENSGALT00000020831	SYCP3-201	ENSGALG00000012766	SYCP3	protein_coding	1:55616634-55625686
ENSGALT00000080620	CHPT1-201	ENSGALG00000012769	CHPT1	protein_coding	1:55625668-55645007
ENSGALT00000020835	CHPT1-202	ENSGALG00000012769	CHPT1	protein_coding	1:55626397-55645007
ENSGALT00000044124	CHPT1-203	ENSGALG00000012769	CHPT1	protein_coding	1:55626662-55645078
ENSGALT00000059484	CHPT1-204	ENSGALG00000012769	CHPT1	protein_coding	1:55627485-55645260
ENSGALT00000075879	MYBPC1-201	ENSGALG00000012783	MYBPC1	protein_coding	1:55652011-55723198
ENSGALT00000079307	MYBPC1-202	ENSGALG00000012783	MYBPC1	protein_coding	1:55652011-55723198
ENSGALT00000054243	MYBPC1-203	ENSGALG00000012783	MYBPC1	protein_coding	1:55654040-55723269
ENSGALT00000037619	MYBPC1-204	ENSGALG00000012783	MYBPC1	protein_coding	1:55654040-55723269
ENSGALT00000064114	MYBPC1-205	ENSGALG00000012783	MYBPC1	protein_coding	1:55654040-55723198
ENSGALT00000044684	SPIC-201	ENSGALG00000027209	SPIC	protein_coding	1:55757636-55763936
ENSGALT00000087175	PARP12-201	ENSGALG00000046187	PARP12	protein_coding	1:55786716-55800554
ENSGALT00000020872	TBXAS1-201	ENSGALG00000012791	TBXAS1	protein_coding	1:55806774-56041222
ENSGALT00000020873	HIPK2-201	ENSGALG00000012792	HIPK2	protein_coding	1:56075644-56198466
ENSGALT00000020879	KIAA1549-201	ENSGALG00000012796	KIAA1549	protein_coding	1:56292882-56362827
ENSGALT00000046065	TMEM213-201	ENSGALG00000026974	TMEM213	protein_coding	1:56374719-56374886
ENSGALT00000062458	ATP6V0A4-201	ENSGALG00000040666	ATP6V0A4	protein_coding	1:56383284-56408305
ENSGALT00000087092	ATP6V0A4-202	ENSGALG00000040666	ATP6V0A4	protein_coding	1:56383347-56408277
ENSGALT00000020903	SVOPL-201	ENSGALG00000012812	SVOPL	protein_coding	1:56415234-56432260
ENSGALT00000071335	SVOPL-202	ENSGALG00000012812	SVOPL	protein_coding	1:56415261-56430180
ENSGALT00000085886	TRIM24-201	ENSGALG00000012823	TRIM24	protein_coding	1:56435003-56439299
ENSGALT00000020916	TRIM24-202	ENSGALG00000012823	TRIM24	protein_coding	1:56435548-56493091
ENSGALT00000020934	AKR1D1-201	ENSGALG00000012834	AKR1D1	protein_coding	1:56606803-56640860
ENSGALT00000079358	AKR1D1-202	ENSGALG00000012834	AKR1D1	protein_coding	1:56606883-56640858
ENSGALT00000089167	AKR1D1-203	ENSGALG00000012834	AKR1D1	protein_coding	1:56606885-56640858
ENSGALT00000066172	AKR1D1-204	ENSGALG00000012834	AKR1D1	protein_coding	1:56606885-56640858
ENSGALT00000051781	AKR1D1-205	ENSGALG00000012834	AKR1D1	protein_coding	1:56607009-56640858
ENSGALT00000087705	AKR1D1-206	ENSGALG00000012834	AKR1D1	protein_coding	1:56607012-56640858
ENSGALT00000086718	AKR1D1-207	ENSGALG00000012834	AKR1D1	protein_coding	1:56633770-56640858
ENSGALT00000075591		ENSGALG00000034511		protein_coding	1:56680591-56689353
ENSGALT00000020949		ENSGALG00000012847		protein_coding	1:56693093-56705912
ENSGALT00000060010	KDM7A-201	ENSGALG00000035108	KDM7A	protein_coding	1:56754302-56787545
ENSGALT00000020957	SLC37A3-201	ENSGALG00000012849	SLC37A3	protein_coding	1:56807019-56827366
ENSGALT00000020960	RAB19-201	ENSGALG00000012850	RAB19	protein_coding	1:56827540-56831694
ENSGALT00000020962	MKRN1-201	ENSGALG00000012852	MKRN1	protein_coding	1:56836124-56858052
ENSGALT00000067177		ENSGALG00000037671		protein_coding	1:56862364-56885474
ENSGALT00000085557		ENSGALG00000037671		protein_coding	1:56862364-56880489
ENSGALT00000086437		ENSGALG00000037671		protein_coding	1:56864359-56880489
ENSGALT00000079220	DENND2A-201	ENSGALG00000012857	DENND2A	protein_coding	1:56889138-56945866
ENSGALT00000020969	DENND2A-202	ENSGALG00000012857	DENND2A	protein_coding	1:56889138-56926441
ENSGALT00000020977	ADCK2-201	ENSGALG00000012863	ADCK2	protein_coding	1:56947561-56957857
ENSGALT00000056910	NDUFB2-201	ENSGALG00000032595	NDUFB2	protein_coding	1:56974471-56975259
ENSGALT00000085866	NDUFB2-202	ENSGALG00000032595	NDUFB2	protein_coding	1:56974501-56975249
ENSGALT00000067115	NDUFB2-203	ENSGALG00000032595	NDUFB2	protein_coding	1:56974501-56975249
ENSGALT00000059810	BRAF-201	ENSGALG00000012865	BRAF	protein_coding	1:56983387-57058551
ENSGALT00000020980	BRAF-202	ENSGALG00000012865	BRAF	protein_coding	1:56988545-57058584
ENSGALT00000044679	MRPS33-201	ENSGALG00000028879	MRPS33	protein_coding	1:57070626-57075793
ENSGALT00000087862	MRPS33-202	ENSGALG00000028879	MRPS33	protein_coding	1:57070639-57075793
ENSGALT00000089387	MRPS33-203	ENSGALG00000028879	MRPS33	protein_coding	1:57070891-57075823
ENSGALT00000083488		ENSGALG00000045120		protein_coding	1:57076215-57077351
ENSGALT00000043379	TMEM178B-201	ENSGALG00000028444	TMEM178B	protein_coding	1:57091544-57302451
ENSGALT00000087297		ENSGALG00000046291		protein_coding	1:57227117-57228229
ENSGALT00000083295		ENSGALG00000045859		protein_coding	1:57323243-57324379
ENSGALT00000020996	AGK-201	ENSGALG00000012870	AGK	protein_coding	1:57332274-57363591
ENSGALT00000090369	AGK-202	ENSGALG00000012870	AGK	protein_coding	1:57353719-57363397
ENSGALT00000021001	KIAA1147-201	ENSGALG00000012874	KIAA1147	protein_coding	1:57369059-57379716
ENSGALT00000021002	WEE2-201	ENSGALG00000012875	WEE2	protein_coding	1:57382693-57393808
ENSGALT00000021003	SSBP1-201	ENSGALG00000012876	SSBP1	protein_coding	1:57395053-57400622
ENSGALT00000021004	CREB3L2-201	ENSGALG00000012877	CREB3L2	protein_coding	1:57408100-57480365
ENSGALT00000021020	DGKI-201	ENSGALG00000012890	DGKI	protein_coding	1:57491613-57698081
ENSGALT00000049974	PTN-201	ENSGALG00000040493	PTN	protein_coding	1:57724423-57794404
ENSGALT00000021029	CHRM2-201	ENSGALG00000012894	CHRM2	protein_coding	1:57864325-57865725
ENSGALT00000059596	MTPN-201	ENSGALG00000041619	MTPN	protein_coding	1:58262001-58299769
ENSGALT00000045864	FAM180A-201	ENSGALG00000028459	FAM180A	protein_coding	1:58388267-58415575
ENSGALT00000021051	SLC13A4-201	ENSGALG00000012908	SLC13A4	protein_coding	1:58420521-58447259
ENSGALT00000075847	C7orf73-201	ENSGALG00000036355	C7orf73	protein_coding	1:58456261-58462431
ENSGALT00000021056	SYT10-201	ENSGALG00000012911	SYT10	protein_coding	1:58696926-58729393
ENSGALT00000021059	PKP2-201	ENSGALG00000012913	PKP2	protein_coding	1:58878156-58920195
ENSGALT00000021073		ENSGALG00000012919		protein_coding	1:58962612-58965850
ENSGALT00000021086	DNM1L-201	ENSGALG00000012929	DNM1L	protein_coding	1:58971662-59006582
ENSGALT00000070205	FGD4-201	ENSGALG00000012932	FGD4	protein_coding	1:59021804-59037345
ENSGALT00000021093	FGD4-202	ENSGALG00000012932	FGD4	protein_coding	1:59022067-59039816
ENSGALT00000021097		ENSGALG00000012934		protein_coding	1:59164015-59224210
ENSGALT00000084201		ENSGALG00000045031		protein_coding	1:59237872-59238879
ENSGALT00000084484		ENSGALG00000044524		protein_coding	1:59241726-59242732
ENSGALT00000088568		ENSGALG00000044624		protein_coding	1:59245579-59246586
ENSGALT00000087052		ENSGALG00000044959		protein_coding	1:59249433-59250440
ENSGALT00000085655		ENSGALG00000046239		protein_coding	1:59253286-59254293
ENSGALT00000083420		ENSGALG00000045433		protein_coding	1:59257140-59258147
ENSGALT00000063407		ENSGALG00000032522		protein_coding	1:59339115-59339510
ENSGALT00000085734		ENSGALG00000045168		protein_coding	1:59380189-59387463
ENSGALT00000021103	AMN1-201	ENSGALG00000012938	AMN1	protein_coding	1:59452519-59473212
ENSGALT00000046028	ETFBKMT-201	ENSGALG00000027056	ETFBKMT	protein_coding	1:59476229-59483268
ENSGALT00000021113		ENSGALG00000012944		protein_coding	1:59494161-59590192
ENSGALT00000083970		ENSGALG00000045990		protein_coding	1:59589618-59600544
ENSGALT00000044922	SINHCAF-201	ENSGALG00000012946	SINHCAF	protein_coding	1:59618210-59633491
ENSGALT00000054796		ENSGALG00000030026		protein_coding	1:59653910-59659868
ENSGALT00000021117		ENSGALG00000012947		protein_coding	1:59669212-59682477
ENSGALT00000073074	IPO8-201	ENSGALG00000012953	IPO8	protein_coding	1:59686745-59727927
ENSGALT00000021134	TMTC1-201	ENSGALG00000012956	TMTC1	protein_coding	1:59777130-59917023
ENSGALT00000085176		ENSGALG00000044625		protein_coding	1:59980841-59982553
ENSGALT00000037547		ENSGALG00000012958		protein_coding	1:59988534-59990025
ENSGALT00000021158		ENSGALG00000012969		protein_coding	1:59990319-59992246
ENSGALT00000046287		ENSGALG00000039636		protein_coding	1:60007870-60009501
ENSGALT00000030549	WASHC1-201	ENSGALG00000012974	WASHC1	protein_coding	1:60010721-60049926
ENSGALT00000021171	IQSEC3-201	ENSGALG00000012975	IQSEC3	protein_coding	1:60069873-60168362
ENSGALT00000088487		ENSGALG00000044164		protein_coding	1:60170516-60170866
ENSGALT00000021191		ENSGALG00000019291		protein_coding	1:60182541-60202082
ENSGALT00000021194	SLC6A12-201	ENSGALG00000019290	SLC6A12	protein_coding	1:60223646-60250104
ENSGALT00000021197	SLC6A13-201	ENSGALG00000012985	SLC6A13	protein_coding	1:60262382-60287559
ENSGALT00000021199	KDM5A-201	ENSGALG00000012986	KDM5A	protein_coding	1:60300831-60346518
ENSGALT00000021201	CCDC77-201	ENSGALG00000012987	CCDC77	protein_coding	1:60351125-60361329
ENSGALT00000021202	B4GALNT3-201	ENSGALG00000012988	B4GALNT3	protein_coding	1:60369118-60426095
ENSGALT00000079789	NINJ2-201	ENSGALG00000012989	NINJ2	protein_coding	1:60431752-60475878
ENSGALT00000083405	NINJ2-202	ENSGALG00000012989	NINJ2	protein_coding	1:60431753-60475731
ENSGALT00000021203	NINJ2-203	ENSGALG00000012989	NINJ2	protein_coding	1:60432437-60475765
ENSGALT00000021209	WNK1-201	ENSGALG00000012992	WNK1	protein_coding	1:60503911-60601007
ENSGALT00000053619	RAD52-201	ENSGALG00000039171	RAD52	protein_coding	1:60605354-60617648
ENSGALT00000086309	RAD52-202	ENSGALG00000039171	RAD52	protein_coding	1:60608355-60617652
ENSGALT00000021213	ERC1-201	ENSGALG00000012994	ERC1	protein_coding	1:60628356-60904443
ENSGALT00000073002	ERC1-202	ENSGALG00000012994	ERC1	protein_coding	1:60628356-60876946
ENSGALT00000079396	FBXL14-201	ENSGALG00000032159	FBXL14	protein_coding	1:60955902-60957527
ENSGALT00000021228	WNT5B-201	ENSGALG00000012998	WNT5B	protein_coding	1:60973501-60989342
ENSGALT00000067627	ADIPOR2-201	ENSGALG00000035533	ADIPOR2	protein_coding	1:60997447-61037837
ENSGALT00000058315		ENSGALG00000036964		protein_coding	1:61042808-61105795
ENSGALT00000021244	CHUNK-1-201	ENSGALG00000013008	CHUNK-1	protein_coding	1:61050761-61052686
ENSGALT00000044744	LRTM2-201	ENSGALG00000026214	LRTM2	protein_coding	1:61076893-61086163
ENSGALT00000076912		ENSGALG00000013007		protein_coding	1:61117075-61146196
ENSGALT00000037501		ENSGALG00000013007		protein_coding	1:61122150-61153757
ENSGALT00000079985		ENSGALG00000013007		protein_coding	1:61139700-61153748
ENSGALT00000046958		ENSGALG00000038402		protein_coding	1:61212908-61216681
ENSGALT00000021261	CACNA1C-201	ENSGALG00000013022	CACNA1C	protein_coding	1:61471636-61671542
ENSGALT00000054139	CACNA1C-202	ENSGALG00000013022	CACNA1C	protein_coding	1:61471636-61671542
ENSGALT00000053635	IL17RA-201	ENSGALG00000033887	IL17RA	protein_coding	1:61679420-61699251
ENSGALT00000060134	IL17RA-202	ENSGALG00000033887	IL17RA	protein_coding	1:61679718-61698853
ENSGALT00000045832	TMEM121B-201	ENSGALG00000027408	TMEM121B	protein_coding	1:61705797-61706729
ENSGALT00000064670	HDHD5-201	ENSGALG00000013026	HDHD5	protein_coding	1:61716796-61721741
ENSGALT00000021270	HDHD5-202	ENSGALG00000013026	HDHD5	protein_coding	1:61716796-61721437
ENSGALT00000030546	CECR1-201	ENSGALG00000013031	CECR1	protein_coding	1:61727940-61744165
ENSGALT00000021278	CECR2-201	ENSGALG00000013034	CECR2	protein_coding	1:61754952-61846994
ENSGALT00000070397	CECR2-202	ENSGALG00000013034	CECR2	protein_coding	1:61754954-61846850
ENSGALT00000021281	ATP6V1E1-201	ENSGALG00000013036	ATP6V1E1	protein_coding	1:61860171-61869779
ENSGALT00000087516	ATP6V1E1-202	ENSGALG00000013036	ATP6V1E1	protein_coding	1:61860175-61862802
ENSGALT00000076681	ATP6V1E1-203	ENSGALG00000013036	ATP6V1E1	protein_coding	1:61860729-61867793
ENSGALT00000087011	ATP6V1E1-204	ENSGALG00000013036	ATP6V1E1	protein_coding	1:61861532-61869769
ENSGALT00000021282	BCL2L13-201	ENSGALG00000013037	BCL2L13	protein_coding	1:61870544-61907992
ENSGALT00000053387	BID-201	ENSGALG00000013039	BID	protein_coding	1:61913394-61927451
ENSGALT00000021284	BID-202	ENSGALG00000013039	BID	protein_coding	1:61913640-61932331
ENSGALT00000058033	BID-203	ENSGALG00000013039	BID	protein_coding	1:61914365-61918165
ENSGALT00000056182		ENSGALG00000032764		protein_coding	1:61939516-61957027
ENSGALT00000053203		ENSGALG00000032607		protein_coding	1:61962470-61964566
ENSGALT00000021288		ENSGALG00000013042		protein_coding	1:61977760-62038931
ENSGALT00000030543	PEX26-201	ENSGALG00000019286	PEX26	protein_coding	1:62114295-62118050
ENSGALT00000037483	TUBA8B-201	ENSGALG00000013045	TUBA8B	protein_coding	1:62121851-62125401
ENSGALT00000037480		ENSGALG00000013056		protein_coding	1:62133259-62136787
ENSGALT00000021310		ENSGALG00000013057		protein_coding	1:62144164-62154171
ENSGALT00000021311		ENSGALG00000013058		protein_coding	1:62161773-62170124
ENSGALT00000021332	AKR1B10L1-201	ENSGALG00000045122	AKR1B10L1	protein_coding	1:62176428-62185484
ENSGALT00000021334		ENSGALG00000019284		protein_coding	1:62190360-62197559
ENSGALT00000043935	AKR1E2-201	ENSGALG00000003466	AKR1E2	protein_coding	1:62199783-62220778
ENSGALT00000076342	AKR1E2-202	ENSGALG00000003466	AKR1E2	protein_coding	1:62199914-62220741
ENSGALT00000085824	AKR1E2-203	ENSGALG00000003466	AKR1E2	protein_coding	1:62199915-62220741
ENSGALT00000064793	AKR1E2-204	ENSGALG00000003466	AKR1E2	protein_coding	1:62200292-62220736
ENSGALT00000088813	AKR1E2-205	ENSGALG00000003466	AKR1E2	protein_coding	1:62200390-62220741
ENSGALT00000059959	AKR1E2-206	ENSGALG00000003466	AKR1E2	protein_coding	1:62200442-62231369
ENSGALT00000083904	AKR1E2-208	ENSGALG00000003466	AKR1E2	protein_coding	1:62200663-62220786
ENSGALT00000085908	AKR1E2-207	ENSGALG00000003466	AKR1E2	protein_coding	1:62200663-62220741
ENSGALT00000065812	AKR1E2-210	ENSGALG00000003466	AKR1E2	protein_coding	1:62200664-62220787
ENSGALT00000058800	AKR1E2-209	ENSGALG00000003466	AKR1E2	protein_coding	1:62200664-62220741
ENSGALT00000086500	AKR1E2-211	ENSGALG00000003466	AKR1E2	protein_coding	1:62200956-62220741
ENSGALT00000005490	AKR1E2-212	ENSGALG00000003466	AKR1E2	protein_coding	1:62213732-62231308
ENSGALT00000088069	AKR1E2-214	ENSGALG00000003466	AKR1E2	protein_coding	1:62213822-62231384
ENSGALT00000021337	AKR1E2-213	ENSGALG00000003466	AKR1E2	protein_coding	1:62213822-62231324
ENSGALT00000089438	AKR1E2-215	ENSGALG00000003466	AKR1E2	protein_coding	1:62214113-62231324
ENSGALT00000021340	BPGM-201	ENSGALG00000013069	BPGM	protein_coding	1:62239536-62258379
ENSGALT00000087388	BPGM-202	ENSGALG00000013069	BPGM	protein_coding	1:62239537-62256001
ENSGALT00000085898	CALD1-201	ENSGALG00000033471	CALD1	protein_coding	1:62436030-62493489
ENSGALT00000057637	CALD1-202	ENSGALG00000033471	CALD1	protein_coding	1:62458376-62489292
ENSGALT00000086859	CALD1-203	ENSGALG00000033471	CALD1	protein_coding	1:62458605-62493489
ENSGALT00000084272	CALD1-204	ENSGALG00000033471	CALD1	protein_coding	1:62460345-62495064
ENSGALT00000021346	AKR1B10L2-201	ENSGALG00000013072	AKR1B10L2	protein_coding	1:62496373-62504516
ENSGALT00000044139	RERG-201	ENSGALG00000028186	RERG	protein_coding	1:62659918-62765595
ENSGALT00000037455	PTPRO-202	ENSGALG00000013085	PTPRO	protein_coding	1:62813644-62962492
ENSGALT00000086346	PTPRO-201	ENSGALG00000013085	PTPRO	protein_coding	1:62813644-62961314
ENSGALT00000021363	PTPRO-203	ENSGALG00000013085	PTPRO	protein_coding	1:62813664-62960007
ENSGALT00000021369		ENSGALG00000013091		protein_coding	1:63005065-63019412
ENSGALT00000086623	STRAP-201	ENSGALG00000013092	STRAP	protein_coding	1:63130281-63139030
ENSGALT00000021374	STRAP-202	ENSGALG00000013092	STRAP	protein_coding	1:63130292-63139430
ENSGALT00000021380	DERA-201	ENSGALG00000013095	DERA	protein_coding	1:63141051-63194875
ENSGALT00000066256	DERA-203	ENSGALG00000013095	DERA	protein_coding	1:63141052-63194875
ENSGALT00000084722	DERA-202	ENSGALG00000013095	DERA	protein_coding	1:63141052-63194486
ENSGALT00000045505	DERA-204	ENSGALG00000013095	DERA	protein_coding	1:63141076-63194875
ENSGALT00000048103	DERA-205	ENSGALG00000013095	DERA	protein_coding	1:63147686-63194342
ENSGALT00000088142	DERA-206	ENSGALG00000013095	DERA	protein_coding	1:63154243-63194486
ENSGALT00000021382	SLC15A5-201	ENSGALG00000013097	SLC15A5	protein_coding	1:63246522-63275110
ENSGALT00000021384	MGST1-201	ENSGALG00000013098	MGST1	protein_coding	1:63309031-63315665
ENSGALT00000087347	MGST1-202	ENSGALG00000013098	MGST1	protein_coding	1:63309155-63315662
ENSGALT00000085894	MGST1-203	ENSGALG00000013098	MGST1	protein_coding	1:63309176-63315662
ENSGALT00000079741	LMO3-201	ENSGALG00000036358	LMO3	protein_coding	1:63383606-63450107
ENSGALT00000021403	RERGL-201	ENSGALG00000013112	RERGL	protein_coding	1:63944334-63952948
ENSGALT00000021411	PIK3C2G-201	ENSGALG00000013117	PIK3C2G	protein_coding	1:64035202-64232501
ENSGALT00000021418	PLCZ1-201	ENSGALG00000013123	PLCZ1	protein_coding	1:64235354-64278321
ENSGALT00000021428	CAPZA3-201	ENSGALG00000013125	CAPZA3	protein_coding	1:64278396-64279363
ENSGALT00000021439	PLEKHA5-201	ENSGALG00000013134	PLEKHA5	protein_coding	1:64403222-64534173
ENSGALT00000070952	AEBP2-201	ENSGALG00000038026	AEBP2	protein_coding	1:64608864-64635734
ENSGALT00000037438	PDE3A-201	ENSGALG00000013143	PDE3A	protein_coding	1:64936305-65172126
ENSGALT00000021476	SLCO1C1-201	ENSGALG00000013154	SLCO1C1	protein_coding	1:65190416-65211651
ENSGALT00000021478	SLCO1B3-201	ENSGALG00000019277	SLCO1B3	protein_coding	1:65220692-65238854
ENSGALT00000045510		ENSGALG00000019276		protein_coding	1:65238465-65261098
ENSGALT00000021504		ENSGALG00000019276		protein_coding	1:65247690-65266821
ENSGALT00000048068	SLCO1A2-201	ENSGALG00000031293	SLCO1A2	protein_coding	1:65283618-65301027
ENSGALT00000021509	IAPP-201	ENSGALG00000013168	IAPP	protein_coding	1:65318628-65322354
ENSGALT00000021514	PYROXD1-201	ENSGALG00000013173	PYROXD1	protein_coding	1:65351681-65366792
ENSGALT00000089620	RECQL-201	ENSGALG00000013174	RECQL	protein_coding	1:65371068-65379907
ENSGALT00000021517	RECQL-202	ENSGALG00000013174	RECQL	protein_coding	1:65371121-65390337
ENSGALT00000089606	RECQL-203	ENSGALG00000013174	RECQL	protein_coding	1:65371123-65384913
ENSGALT00000079949	RECQL-205	ENSGALG00000013174	RECQL	protein_coding	1:65371366-65385834
ENSGALT00000079128	RECQL-204	ENSGALG00000013174	RECQL	protein_coding	1:65371366-65384904
ENSGALT00000060046	RECQL-206	ENSGALG00000013174	RECQL	protein_coding	1:65381528-65390497
ENSGALT00000060053	GOLT1B-201	ENSGALG00000033855	GOLT1B	protein_coding	1:65390754-65401845
ENSGALT00000056463	GOLT1B-202	ENSGALG00000033855	GOLT1B	protein_coding	1:65390757-65401845
ENSGALT00000021521	BCAT1-201	ENSGALG00000013177	BCAT1	protein_coding	1:65432216-65472333
ENSGALT00000086871		ENSGALG00000044826		protein_coding	1:65539547-65540590
ENSGALT00000085656		ENSGALG00000046453		protein_coding	1:65542751-65543794
ENSGALT00000087643		ENSGALG00000046127		protein_coding	1:65890900-65891943
ENSGALT00000088789		ENSGALG00000044966		protein_coding	1:65894110-65895153
ENSGALT00000085052		ENSGALG00000044198		protein_coding	1:65897320-65898363
ENSGALT00000080713	SOX5-201	ENSGALG00000032768	SOX5	protein_coding	1:65938356-66226982
ENSGALT00000021571	ETNK1-201	ENSGALG00000013205	ETNK1	protein_coding	1:66507344-66533577
ENSGALT00000087576	ETNK1-202	ENSGALG00000013205	ETNK1	protein_coding	1:66507344-66533574
ENSGALT00000021580	C2CD5-201	ENSGALG00000013210	C2CD5	protein_coding	1:66556785-66622909
ENSGALT00000087017		ENSGALG00000046175		protein_coding	1:66641208-66642216
ENSGALT00000021583	ST8SIA1-201	ENSGALG00000013211	ST8SIA1	protein_coding	1:66641628-66757539
ENSGALT00000021594	C3AR1-201	ENSGALG00000013218	C3AR1	protein_coding	1:66846831-66850139
ENSGALT00000076680	C3AR1-202	ENSGALG00000013218	C3AR1	protein_coding	1:66848378-66849763
ENSGALT00000021604		ENSGALG00000013226		protein_coding	1:66881497-66887420
ENSGALT00000021607	CMAS-201	ENSGALG00000013229	CMAS	protein_coding	1:66896905-66907097
ENSGALT00000021626	ABCC9-201	ENSGALG00000013244	ABCC9	protein_coding	1:66927420-66999781
ENSGALT00000047243	ABCC9-202	ENSGALG00000013244	ABCC9	protein_coding	1:66933097-66999781
ENSGALT00000063001	ABCC9-203	ENSGALG00000013244	ABCC9	protein_coding	1:66933097-66998469
ENSGALT00000049266	KCNJ8-201	ENSGALG00000026373	KCNJ8	protein_coding	1:67009473-67015062
ENSGALT00000044443	KCNJ8-202	ENSGALG00000026373	KCNJ8	protein_coding	1:67009477-67016833
ENSGALT00000052417	LDHB-201	ENSGALG00000035836	LDHB	protein_coding	1:67084337-67094047
ENSGALT00000085381	LDHB-202	ENSGALG00000035836	LDHB	protein_coding	1:67084410-67094047
ENSGALT00000087941	LDHB-203	ENSGALG00000035836	LDHB	protein_coding	1:67084457-67094047
ENSGALT00000088075	LDHB-204	ENSGALG00000035836	LDHB	protein_coding	1:67087703-67094047
ENSGALT00000083243	LDHB-205	ENSGALG00000035836	LDHB	protein_coding	1:67088348-67094047
ENSGALT00000090260	LDHB-206	ENSGALG00000035836	LDHB	protein_coding	1:67092308-67094047
ENSGALT00000021664	GYS2-201	ENSGALG00000013265	GYS2	protein_coding	1:67102124-67141501
ENSGALT00000021682	SPX-201	ENSGALG00000013273	SPX	protein_coding	1:67167377-67170581
ENSGALT00000022697	LRMP-201	ENSGALG00000014011	LRMP	protein_coding	1:67203135-67215800
ENSGALT00000022723		ENSGALG00000014030		protein_coding	1:67216258-67232162
ENSGALT00000022724	ETFRF1-201	ENSGALG00000014031	ETFRF1	protein_coding	1:67235341-67236583
ENSGALT00000070978	ETFRF1-202	ENSGALG00000014031	ETFRF1	protein_coding	1:67235966-67242703
ENSGALT00000063299	KRAS-201	ENSGALG00000030943	KRAS	protein_coding	1:67241669-67263388
ENSGALT00000063877	KRAS-202	ENSGALG00000030943	KRAS	protein_coding	1:67247459-67262458
ENSGALT00000085175		ENSGALG00000044844		protein_coding	1:67412869-67416674
ENSGALT00000022736		ENSGALG00000014041		protein_coding	1:67608354-67618608
ENSGALT00000046906	BHLHE41-201	ENSGALG00000041414	BHLHE41	protein_coding	1:67641436-67643827
ENSGALT00000022738	SSPN-201	ENSGALG00000014042	SSPN	protein_coding	1:67665579-67683309
ENSGALT00000062910		ENSGALG00000043301		protein_coding	1:67712621-67740455
ENSGALT00000022784		ENSGALG00000014071		protein_coding	1:67751004-67983940
ENSGALT00000066797		ENSGALG00000014071		protein_coding	1:67751004-67983940
ENSGALT00000082685	INTS13-201	ENSGALG00000014083	INTS13	protein_coding	1:68025368-68044088
ENSGALT00000022801	INTS13-202	ENSGALG00000014083	INTS13	protein_coding	1:68025368-68044088
ENSGALT00000022805	FGFR1OP2-201	ENSGALG00000014084	FGFR1OP2	protein_coding	1:68045364-68056671
ENSGALT00000048877	TM7SF3-201	ENSGALG00000014085	TM7SF3	protein_coding	1:68062515-68077545
ENSGALT00000044701	MED21-201	ENSGALG00000027435	MED21	protein_coding	1:68078554-68086093
ENSGALT00000090258	MED21-202	ENSGALG00000027435	MED21	protein_coding	1:68078567-68085720
ENSGALT00000022818	STK38L-201	ENSGALG00000014094	STK38L	protein_coding	1:68136803-68178149
ENSGALT00000067928	STK38L-202	ENSGALG00000014094	STK38L	protein_coding	1:68160723-68179594
ENSGALT00000022820	ARNTL2-201	ENSGALG00000014096	ARNTL2	protein_coding	1:68192301-68228416
ENSGALT00000090250		ENSGALG00000045225		protein_coding	1:68253134-68254366
ENSGALT00000022836	PPFIBP1-201	ENSGALG00000014106	PPFIBP1	protein_coding	1:68253314-68350435
ENSGALT00000022837	PPFIBP1-202	ENSGALG00000014106	PPFIBP1	protein_coding	1:68312184-68353004
ENSGALT00000022856	CYB5R3-201	ENSGALG00000014122	CYB5R3	protein_coding	1:68359231-68373633
ENSGALT00000086957	CYB5R3-202	ENSGALG00000014122	CYB5R3	protein_coding	1:68360703-68373590
ENSGALT00000084080	CYB5R3-203	ENSGALG00000014122	CYB5R3	protein_coding	1:68361421-68368737
ENSGALT00000059512		ENSGALG00000014126		protein_coding	1:68381261-68385975
ENSGALT00000030515		ENSGALG00000019262		protein_coding	1:68393868-68394452
ENSGALT00000022862	A4GALT-201	ENSGALG00000014128	A4GALT	protein_coding	1:68397254-68409951
ENSGALT00000022879	ARFGAP3-201	ENSGALG00000014140	ARFGAP3	protein_coding	1:68427144-68460638
ENSGALT00000050341	ARFGAP3-202	ENSGALG00000014140	ARFGAP3	protein_coding	1:68428102-68530323
ENSGALT00000057685	ARFGAP3-203	ENSGALG00000014140	ARFGAP3	protein_coding	1:68428200-68453079
ENSGALT00000022902	PACSIN2-201	ENSGALG00000014159	PACSIN2	protein_coding	1:68466967-68530324
ENSGALT00000030521	PACSIN2-202	ENSGALG00000014159	PACSIN2	protein_coding	1:68467319-68530302
ENSGALT00000022906	TTLL1-201	ENSGALG00000014163	TTLL1	protein_coding	1:68539740-68556230
ENSGALT00000022909	BIK-201	ENSGALG00000014164	BIK	protein_coding	1:68563259-68575275
ENSGALT00000069414	MCAT-201	ENSGALG00000034275	MCAT	protein_coding	1:68579528-68583815
ENSGALT00000022911	TSPO-201	ENSGALG00000014166	TSPO	protein_coding	1:68582342-68592207
ENSGALT00000022912	TTLL12-201	ENSGALG00000014167	TTLL12	protein_coding	1:68594267-68614463
ENSGALT00000087377	TTLL12-202	ENSGALG00000014167	TTLL12	protein_coding	1:68594269-68606395
ENSGALT00000022933	SCUBE1-201	ENSGALG00000014178	SCUBE1	protein_coding	1:68626421-68825405
ENSGALT00000082893	SCUBE1-202	ENSGALG00000014178	SCUBE1	protein_coding	1:68626421-68825405
ENSGALT00000059111	SCUBE1-203	ENSGALG00000014178	SCUBE1	protein_coding	1:68693212-68825405
ENSGALT00000054022	MPPED1-201	ENSGALG00000014186	MPPED1	protein_coding	1:68879643-68940511
ENSGALT00000022942	MPPED1-202	ENSGALG00000014186	MPPED1	protein_coding	1:68880029-68941425
ENSGALT00000049928	MPPED1-203	ENSGALG00000014186	MPPED1	protein_coding	1:68880469-68940537
ENSGALT00000022944		ENSGALG00000014188		protein_coding	1:68955990-68964540
ENSGALT00000022945	SULT4A1-201	ENSGALG00000014189	SULT4A1	protein_coding	1:69073337-69106695
ENSGALT00000073442		ENSGALG00000029308		protein_coding	1:69135540-69146688
ENSGALT00000022959	SAMM50-201	ENSGALG00000014194	SAMM50	protein_coding	1:69153070-69171235
ENSGALT00000085921	SAMM50-203	ENSGALG00000014194	SAMM50	protein_coding	1:69153107-69171228
ENSGALT00000048081	SAMM50-202	ENSGALG00000014194	SAMM50	protein_coding	1:69153107-69170919
ENSGALT00000022966	PARVB-201	ENSGALG00000014201	PARVB	protein_coding	1:69178093-69234452
ENSGALT00000087649	PARVB-202	ENSGALG00000014201	PARVB	protein_coding	1:69178103-69219381
ENSGALT00000057912	PARVB-203	ENSGALG00000014201	PARVB	protein_coding	1:69191683-69233972
ENSGALT00000022970	PARVG-201	ENSGALG00000014203	PARVG	protein_coding	1:69243499-69258876
ENSGALT00000053427	SHISAL1-201	ENSGALG00000036598	SHISAL1	protein_coding	1:69360787-69416331
ENSGALT00000022984	PRR5-201	ENSGALG00000014213	PRR5	protein_coding	1:69763115-69848437
ENSGALT00000069889	PRR5-202	ENSGALG00000014213	PRR5	protein_coding	1:69763134-69848437
ENSGALT00000045353	PRR5-203	ENSGALG00000014213	PRR5	protein_coding	1:69763176-69848437
ENSGALT00000022983	ARHGAP8-201	ENSGALG00000019261	ARHGAP8	protein_coding	1:69904874-69982240
ENSGALT00000022994	PHF21B-201	ENSGALG00000014218	PHF21B	protein_coding	1:69994919-70034955
ENSGALT00000068052	PHF21B-202	ENSGALG00000014218	PHF21B	protein_coding	1:69994919-70034750
ENSGALT00000052574	PHF21B-203	ENSGALG00000014218	PHF21B	protein_coding	1:69994919-70034460
ENSGALT00000068637	PHF21B-204	ENSGALG00000014218	PHF21B	protein_coding	1:69997325-70038449
ENSGALT00000022998	NUP50-201	ENSGALG00000014222	NUP50	protein_coding	1:70276350-70292392
ENSGALT00000070095	NUP50-202	ENSGALG00000014222	NUP50	protein_coding	1:70279354-70288633
ENSGALT00000023003	KIAA0930-201	ENSGALG00000014226	KIAA0930	protein_coding	1:70300882-70322771
ENSGALT00000023004	UPK3A-201	ENSGALG00000014227	UPK3A	protein_coding	1:70416011-70422094
ENSGALT00000023006	SMC1B-201	ENSGALG00000014228	SMC1B	protein_coding	1:70455565-70491589
ENSGALT00000023012	RIBC2-201	ENSGALG00000014232	RIBC2	protein_coding	1:70491928-70505475
ENSGALT00000023014	FBLN1-202	ENSGALG00000014233	FBLN1	protein_coding	1:70545573-70627591
ENSGALT00000084705	FBLN1-201	ENSGALG00000014233	FBLN1	protein_coding	1:70545573-70598862
ENSGALT00000048126	ATXN10-201	ENSGALG00000014234	ATXN10	protein_coding	1:70660407-70756330
ENSGALT00000023016	ATXN10-202	ENSGALG00000014234	ATXN10	protein_coding	1:70660437-70755809
ENSGALT00000050637	WNT7B-202	ENSGALG00000036255	WNT7B	protein_coding	1:70844240-70935921
ENSGALT00000048993	WNT7B-201	ENSGALG00000036255	WNT7B	protein_coding	1:70844240-70930485
ENSGALT00000044529	CDPF1-201	ENSGALG00000028840	CDPF1	protein_coding	1:71252534-71391292
ENSGALT00000081212	PPARA-201	ENSGALG00000041470	PPARA	protein_coding	1:71331992-71363344
ENSGALT00000051449		ENSGALG00000039133		protein_coding	1:71396256-71396675
ENSGALT00000054558	TTC38-201	ENSGALG00000014551	TTC38	protein_coding	1:71400742-71448774
ENSGALT00000062802	TTC38-202	ENSGALG00000014551	TTC38	protein_coding	1:71400742-71448774
ENSGALT00000060327	TTC38-203	ENSGALG00000014551	TTC38	protein_coding	1:71403701-71448774
ENSGALT00000055403	TTC38-204	ENSGALG00000014551	TTC38	protein_coding	1:71403701-71448774
ENSGALT00000015796	TTC38-205	ENSGALG00000014551	TTC38	protein_coding	1:71403701-71418375
ENSGALT00000022552	ZC3HAV1-201	ENSGALG00000013911	ZC3HAV1	protein_coding	1:71466683-71492236
ENSGALT00000076009	ZC3HAV1-202	ENSGALG00000013911	ZC3HAV1	protein_coding	1:71468325-71492188
ENSGALT00000037297	ETV6-201	ENSGALG00000012921	ETV6	protein_coding	1:71540993-71673765
ENSGALT00000018829	BCL2L14-201	ENSGALG00000011544	BCL2L14	protein_coding	1:71724526-71731735
ENSGALT00000050156	LRP6-201	ENSGALG00000031503	LRP6	protein_coding	1:71750243-71874216
ENSGALT00000058240	MANSC1-201	ENSGALG00000038710	MANSC1	protein_coding	1:71890196-71896378
ENSGALT00000050822	BORCS5-201	ENSGALG00000040393	BORCS5	protein_coding	1:71899126-71957438
ENSGALT00000068215	BORCS5-202	ENSGALG00000040393	BORCS5	protein_coding	1:71899409-71960632
ENSGALT00000045814		ENSGALG00000028155		protein_coding	1:71965309-71994175
ENSGALT00000085997		ENSGALG00000046318		protein_coding	1:72031798-72032382
ENSGALT00000064999	CREBL2-201	ENSGALG00000037030	CREBL2	protein_coding	1:72050789-72060671
ENSGALT00000088485	CREBL2-202	ENSGALG00000037030	CREBL2	protein_coding	1:72050793-72060661
ENSGALT00000089058	GPR19-201	ENSGALG00000045619	GPR19	protein_coding	1:72070708-72072923
ENSGALT00000043173		ENSGALG00000026896		protein_coding	1:72114118-72122785
ENSGALT00000037288	CDKN1B-201	ENSGALG00000022980	CDKN1B	protein_coding	1:72191984-72195253
ENSGALT00000068673	MRPS35-201	ENSGALG00000036730	MRPS35	protein_coding	1:72371014-72393128
ENSGALT00000044656	MANSC4-201	ENSGALG00000026372	MANSC4	protein_coding	1:72398826-72400355
ENSGALT00000027951	KLHL42-201	ENSGALG00000017296	KLHL42	protein_coding	1:72420206-72430748
ENSGALT00000085927	PTHLH-201	ENSGALG00000017295	PTHLH	protein_coding	1:72518738-72529494
ENSGALT00000082459	PTHLH-202	ENSGALG00000017295	PTHLH	protein_coding	1:72518747-72529488
ENSGALT00000030034	PTHLH-203	ENSGALG00000017295	PTHLH	protein_coding	1:72519083-72529849
ENSGALT00000079807	PTHLH-204	ENSGALG00000017295	PTHLH	protein_coding	1:72521851-72528707
ENSGALT00000050393	CCDC91-201	ENSGALG00000031666	CCDC91	protein_coding	1:72655626-72839254
ENSGALT00000027946	FAR2-201	ENSGALG00000017291	FAR2	protein_coding	1:72973409-73086559
ENSGALT00000027945	RAD51AP1-201	ENSGALG00000017290	RAD51AP1	protein_coding	1:73116109-73124781
ENSGALT00000027944	C12orf4-201	ENSGALG00000017289	C12orf4	protein_coding	1:73124893-73151338
ENSGALT00000027942	FGF6-201	ENSGALG00000017287	FGF6	protein_coding	1:73165296-73168929
ENSGALT00000042711	FGF23-201	ENSGALG00000027791	FGF23	protein_coding	1:73192230-73195635
ENSGALT00000043040	TIGAR-201	ENSGALG00000026776	TIGAR	protein_coding	1:73210025-73229458
ENSGALT00000077798	TIGAR-202	ENSGALG00000026776	TIGAR	protein_coding	1:73210025-73229451
ENSGALT00000083605	CCND2-201	ENSGALG00000017283	CCND2	protein_coding	1:73241231-73280901
ENSGALT00000027938	CCND2-202	ENSGALG00000017283	CCND2	protein_coding	1:73242154-73282113
ENSGALT00000027937	NDUFA9-201	ENSGALG00000017282	NDUFA9	protein_coding	1:73456333-73476274
ENSGALT00000068566	NDUFA9-202	ENSGALG00000017282	NDUFA9	protein_coding	1:73456371-73475910
ENSGALT00000050243	NDUFA9-203	ENSGALG00000017282	NDUFA9	protein_coding	1:73456401-73476008
ENSGALT00000082630	KCNA6-201	ENSGALG00000040681	KCNA6	protein_coding	1:73505426-73506990
ENSGALT00000066548	KCNA6-202	ENSGALG00000040681	KCNA6	protein_coding	1:73505449-73507456
ENSGALT00000027934	KCNA1-201	ENSGALG00000017280	KCNA1	protein_coding	1:73644812-73646287
ENSGALT00000044680	NTF3-201	ENSGALG00000027299	NTF3	protein_coding	1:73984538-74054787
ENSGALT00000071659	ANO2-201	ENSGALG00000017271	ANO2	protein_coding	1:74112613-74296685
ENSGALT00000054608	ANO2-202	ENSGALG00000017271	ANO2	protein_coding	1:74112613-74296685
ENSGALT00000037265	ANO2-203	ENSGALG00000017271	ANO2	protein_coding	1:74112613-74296685
ENSGALT00000065727	ANO2-204	ENSGALG00000017271	ANO2	protein_coding	1:74112613-74296685
ENSGALT00000056202	ANO2-205	ENSGALG00000017271	ANO2	protein_coding	1:74112613-74296685
ENSGALT00000080235	ANO2-206	ENSGALG00000017271	ANO2	protein_coding	1:74112613-74162490
ENSGALT00000082154	VWF-201	ENSGALG00000017272	VWF	protein_coding	1:74316620-74457097
ENSGALT00000037259	VWF-202	ENSGALG00000017272	VWF	protein_coding	1:74319821-74458552
ENSGALT00000027924	VWF-203	ENSGALG00000017272	VWF	protein_coding	1:74319969-74457097
ENSGALT00000055114	VWF-204	ENSGALG00000017272	VWF	protein_coding	1:74376866-74457097
ENSGALT00000030043	CD9-201	ENSGALG00000017274	CD9	protein_coding	1:74491375-74515119
ENSGALT00000069015	CD9-202	ENSGALG00000017274	CD9	protein_coding	1:74502814-74514868
ENSGALT00000083410		ENSGALG00000043916		protein_coding	1:74531769-74536229
ENSGALT00000027929		ENSGALG00000017276		protein_coding	1:74544908-74556396
ENSGALT00000059620		ENSGALG00000017276		protein_coding	1:74544908-74556080
ENSGALT00000073793		ENSGALG00000017276		protein_coding	1:74544908-74555928
ENSGALT00000021680	PRMT8-201	ENSGALG00000013272	PRMT8	protein_coding	1:75168825-75220639
ENSGALT00000055931		ENSGALG00000040332		protein_coding	1:75333290-75335460
ENSGALT00000074167		ENSGALG00000014347		protein_coding	1:75349718-75362957
ENSGALT00000023174	TSPAN9-201	ENSGALG00000014346	TSPAN9	protein_coding	1:75380490-75521578
ENSGALT00000059617	TSPAN9-202	ENSGALG00000014346	TSPAN9	protein_coding	1:75380799-75521566
ENSGALT00000054088	TEAD4-201	ENSGALG00000014342	TEAD4	protein_coding	1:75541939-75609009
ENSGALT00000023170	TEAD4-202	ENSGALG00000014342	TEAD4	protein_coding	1:75541939-75609009
ENSGALT00000086106	TEAD4-203	ENSGALG00000014342	TEAD4	protein_coding	1:75541945-75608872
ENSGALT00000030504	TEAD4-205	ENSGALG00000014342	TEAD4	protein_coding	1:75541948-75609069
ENSGALT00000067789	TEAD4-204	ENSGALG00000014342	TEAD4	protein_coding	1:75541948-75608986
ENSGALT00000023169	TEAD4-207	ENSGALG00000014342	TEAD4	protein_coding	1:75541949-75608986
ENSGALT00000086454	TEAD4-206	ENSGALG00000014342	TEAD4	protein_coding	1:75541949-75608977
ENSGALT00000059763	TEAD4-211	ENSGALG00000014342	TEAD4	protein_coding	1:75541955-75609141
ENSGALT00000078060	TEAD4-210	ENSGALG00000014342	TEAD4	protein_coding	1:75541955-75609015
ENSGALT00000087584	TEAD4-209	ENSGALG00000014342	TEAD4	protein_coding	1:75541955-75609006
ENSGALT00000089238	TEAD4-208	ENSGALG00000014342	TEAD4	protein_coding	1:75541955-75608977
ENSGALT00000068140		ENSGALG00000040734		protein_coding	1:75614332-75616362
ENSGALT00000021894	TULP3-201	ENSGALG00000013424	TULP3	protein_coding	1:75620435-75637015
ENSGALT00000021891	RHNO1-201	ENSGALG00000013422	RHNO1	protein_coding	1:75650184-75654385
ENSGALT00000048905	FOXM1-201	ENSGALG00000013420	FOXM1	protein_coding	1:75654527-75661409
ENSGALT00000088517	FOXM1-202	ENSGALG00000013420	FOXM1	protein_coding	1:75654544-75661409
ENSGALT00000021889	FOXM1-203	ENSGALG00000013420	FOXM1	protein_coding	1:75654587-75664310
ENSGALT00000090322	FOXM1-204	ENSGALG00000013420	FOXM1	protein_coding	1:75662692-75664722
ENSGALT00000023162	ITFG2-201	ENSGALG00000014335	ITFG2	protein_coding	1:75703446-75717203
ENSGALT00000023158	FKBP4-201	ENSGALG00000014331	FKBP4	protein_coding	1:75721961-75736104
ENSGALT00000076211	NECAP1-201	ENSGALG00000037656	NECAP1	protein_coding	1:75771764-75777768
ENSGALT00000023154	FOXJ2-201	ENSGALG00000014329	FOXJ2	protein_coding	1:75799694-75827289
ENSGALT00000037225	SLC2A14-201	ENSGALG00000014324	SLC2A14	protein_coding	1:75871016-75879214
ENSGALT00000080958	SLC2A14-202	ENSGALG00000014324	SLC2A14	protein_coding	1:75873633-75879154
ENSGALT00000044516	NANOG-201	ENSGALG00000027772	NANOG	protein_coding	1:75915831-75918614
ENSGALT00000023094	AICDA-201	ENSGALG00000014280	AICDA	protein_coding	1:75956434-75960413
ENSGALT00000044632	MFAP5-201	ENSGALG00000027471	MFAP5	protein_coding	1:75972581-75982809
ENSGALT00000080489	RIMKLB-201	ENSGALG00000040184	RIMKLB	protein_coding	1:76007742-76041101
ENSGALT00000069178	A2ML1-201	ENSGALG00000036447	A2ML1	protein_coding	1:76082957-76112683
ENSGALT00000023051		ENSGALG00000014252		protein_coding	1:76146376-76177348
ENSGALT00000023070	PHC1-201	ENSGALG00000014263	PHC1	protein_coding	1:76188197-76207347
ENSGALT00000089871	PHC1-202	ENSGALG00000014263	PHC1	protein_coding	1:76201488-76207340
ENSGALT00000071872	M6PR-201	ENSGALG00000031681	M6PR	protein_coding	1:76208717-76214113
ENSGALT00000086647	M6PR-202	ENSGALG00000031681	M6PR	protein_coding	1:76209436-76211862
ENSGALT00000090117	M6PR-203	ENSGALG00000031681	M6PR	protein_coding	1:76209460-76214124
ENSGALT00000053995		ENSGALG00000039764		protein_coding	1:76230134-76257737
ENSGALT00000066390		ENSGALG00000035614		protein_coding	1:76263942-76266014
ENSGALT00000057958		ENSGALG00000031659		protein_coding	1:76270315-76327369
ENSGALT00000068904		ENSGALG00000031659		protein_coding	1:76270315-76327369
ENSGALT00000062732		ENSGALG00000031659		protein_coding	1:76270315-76326871
ENSGALT00000080322		ENSGALG00000033736		protein_coding	1:76283034-76285106
ENSGALT00000066604	OVST-201	ENSGALG00000011930	OVST	protein_coding	1:76345584-76380642
ENSGALT00000084396	OVST-202	ENSGALG00000011930	OVST	protein_coding	1:76345584-76380642
ENSGALT00000050223	OVST-203	ENSGALG00000011930	OVST	protein_coding	1:76346614-76430119
ENSGALT00000075863	OVST-204	ENSGALG00000011930	OVST	protein_coding	1:76346614-76430119
ENSGALT00000053992	OVST-205	ENSGALG00000011930	OVST	protein_coding	1:76346631-76380584
ENSGALT00000019460	OVST-206	ENSGALG00000011930	OVST	protein_coding	1:76393286-76430119
ENSGALT00000071454	OVST-207	ENSGALG00000011930	OVST	protein_coding	1:76393320-76430119
ENSGALT00000023197		ENSGALG00000014361		protein_coding	1:76480754-76505020
ENSGALT00000072107		ENSGALG00000041564		protein_coding	1:76519123-76614559
ENSGALT00000037176	CD86-201	ENSGALG00000014362	CD86	protein_coding	1:76641354-76652029
ENSGALT00000055986	CASR-201	ENSGALG00000038405	CASR	protein_coding	1:76721272-76762823
ENSGALT00000023284	CSTB-201	ENSGALG00000014410	CSTB	protein_coding	1:76767140-76771720
ENSGALT00000023286	CSTA-201	ENSGALG00000014412	CSTA	protein_coding	1:76773166-76778171
ENSGALT00000023287	CCDC58-201	ENSGALG00000014413	CCDC58	protein_coding	1:76787499-76796808
ENSGALT00000089462	CCDC58-202	ENSGALG00000014413	CCDC58	protein_coding	1:76787499-76796808
ENSGALT00000084532	CCDC58-203	ENSGALG00000014413	CCDC58	protein_coding	1:76787511-76796703
ENSGALT00000023289	FAM162A-201	ENSGALG00000007378	FAM162A	protein_coding	1:76796937-76805651
ENSGALT00000035021	KPNA1-201	ENSGALG00000014426	KPNA1	protein_coding	1:76808272-76859608
ENSGALT00000022680	FBXO40-201	ENSGALG00000013999	FBXO40	protein_coding	1:76868927-76870807
ENSGALT00000023307	TAPBPL-201	ENSGALG00000014428	TAPBPL	protein_coding	1:76879713-76888332
ENSGALT00000089036	SCNN1A-201	ENSGALG00000040424	SCNN1A	protein_coding	1:76898999-76910211
ENSGALT00000067040	SCNN1A-202	ENSGALG00000040424	SCNN1A	protein_coding	1:76902045-76910211
ENSGALT00000023310	VAMP1-201	ENSGALG00000022955	VAMP1	protein_coding	1:76915077-76917933
ENSGALT00000023314	MRPL51-201	ENSGALG00000014435	MRPL51	protein_coding	1:76919241-76920800
ENSGALT00000077042	NCAPD2-202	ENSGALG00000039448	NCAPD2	protein_coding	1:76920908-76944751
ENSGALT00000083650	NCAPD2-201	ENSGALG00000039448	NCAPD2	protein_coding	1:76920908-76944659
ENSGALT00000089864	NCAPD2-203	ENSGALG00000039448	NCAPD2	protein_coding	1:76920932-76926023
ENSGALT00000050425	NCAPD2-204	ENSGALG00000039448	NCAPD2	protein_coding	1:76920974-76944546
ENSGALT00000044064	CNP1-201	ENSGALG00000028638	CNP1	protein_coding	1:76949287-76951004
ENSGALT00000054080	GAPDH-201	ENSGALG00000014442	GAPDH	protein_coding	1:76950864-76956805
ENSGALT00000023323	GAPDH-205	ENSGALG00000014442	GAPDH	protein_coding	1:76952888-76956805
ENSGALT00000051222	GAPDH-204	ENSGALG00000014442	GAPDH	protein_coding	1:76952888-76956801
ENSGALT00000046744	GAPDH-203	ENSGALG00000014442	GAPDH	protein_coding	1:76952888-76956800
ENSGALT00000074237	GAPDH-202	ENSGALG00000014442	GAPDH	protein_coding	1:76952888-76956797
ENSGALT00000086032	GAPDH-206	ENSGALG00000014442	GAPDH	protein_coding	1:76953241-76956800
ENSGALT00000086833	GAPDH-207	ENSGALG00000014442	GAPDH	protein_coding	1:76954032-76956800
ENSGALT00000085687	GAPDH-208	ENSGALG00000014442	GAPDH	protein_coding	1:76954524-76956800
ENSGALT00000090208	GAPDH-209	ENSGALG00000014442	GAPDH	protein_coding	1:76955283-76956800
ENSGALT00000089752	GAPDH-210	ENSGALG00000014442	GAPDH	protein_coding	1:76955868-76956800
ENSGALT00000023324	IFFO1-201	ENSGALG00000014443	IFFO1	protein_coding	1:76967047-76970228
ENSGALT00000089623	IFFO1-202	ENSGALG00000014443	IFFO1	protein_coding	1:76967047-76970227
ENSGALT00000089529	NOP2-201	ENSGALG00000037807	NOP2	protein_coding	1:76983184-76985723
ENSGALT00000051387	NOP2-202	ENSGALG00000037807	NOP2	protein_coding	1:76983187-76988376
ENSGALT00000023339	CHD4-201	ENSGALG00000013565	CHD4	protein_coding	1:76988085-77010194
ENSGALT00000023341	LPAR5-201	ENSGALG00000014455	LPAR5	protein_coding	1:77027981-77029234
ENSGALT00000023343	ING4-201	ENSGALG00000014457	ING4	protein_coding	1:77069090-77083835
ENSGALT00000061628	ING4-202	ENSGALG00000014457	ING4	protein_coding	1:77069091-77083835
ENSGALT00000075996	ZNF384-201	ENSGALG00000032599	ZNF384	protein_coding	1:77089837-77115522
ENSGALT00000072734	ZNF384-202	ENSGALG00000032599	ZNF384	protein_coding	1:77093711-77113919
ENSGALT00000023359	PIANP-201	ENSGALG00000014466	PIANP	protein_coding	1:77137687-77139302
ENSGALT00000023360	COPS7A-201	ENSGALG00000014467	COPS7A	protein_coding	1:77151417-77154549
ENSGALT00000085822	COPS7A-202	ENSGALG00000014467	COPS7A	protein_coding	1:77151582-77154510
ENSGALT00000023361	MLF2-201	ENSGALG00000014468	MLF2	protein_coding	1:77165655-77172827
ENSGALT00000086482	MLF2-206	ENSGALG00000014468	MLF2	protein_coding	1:77165656-77172825
ENSGALT00000062175	MLF2-205	ENSGALG00000014468	MLF2	protein_coding	1:77165656-77172815
ENSGALT00000085945	MLF2-204	ENSGALG00000014468	MLF2	protein_coding	1:77165656-77172802
ENSGALT00000090364	MLF2-203	ENSGALG00000014468	MLF2	protein_coding	1:77165656-77172789
ENSGALT00000083261	MLF2-202	ENSGALG00000014468	MLF2	protein_coding	1:77165656-77167255
ENSGALT00000085934	MLF2-207	ENSGALG00000014468	MLF2	protein_coding	1:77166148-77172767
ENSGALT00000087695	MLF2-208	ENSGALG00000014468	MLF2	protein_coding	1:77166299-77172801
ENSGALT00000086167		ENSGALG00000044449		protein_coding	1:77197103-77198831
ENSGALT00000037104	CD4-201	ENSGALG00000014477	CD4	protein_coding	1:77208503-77219967
ENSGALT00000073906	CD4-202	ENSGALG00000014477	CD4	protein_coding	1:77214258-77219063
ENSGALT00000023388	GPR162-201	ENSGALG00000022926	GPR162	protein_coding	1:77229605-77233181
ENSGALT00000023392		ENSGALG00000014490		protein_coding	1:77239261-77244825
ENSGALT00000050266	GNB3-201	ENSGALG00000034438	GNB3	protein_coding	1:77251364-77255432
ENSGALT00000023425	CDCA3-201	ENSGALG00000014513	CDCA3	protein_coding	1:77256837-77258980
ENSGALT00000055758	CDCA3-202	ENSGALG00000014513	CDCA3	protein_coding	1:77256837-77258980
ENSGALT00000023441	USP5-201	ENSGALG00000014525	USP5	protein_coding	1:77259347-77274052
ENSGALT00000023442	TPI1-201	ENSGALG00000014526	TPI1	protein_coding	1:77274752-77277757
ENSGALT00000071768	TPI1-202	ENSGALG00000014526	TPI1	protein_coding	1:77274827-77277753
ENSGALT00000067267	TPI1-203	ENSGALG00000014526	TPI1	protein_coding	1:77274833-77277753
ENSGALT00000082428	LRRC23-201	ENSGALG00000043468	LRRC23	protein_coding	1:77279563-77286852
ENSGALT00000023444	ENO2-201	ENSGALG00000014528	ENO2	protein_coding	1:77287666-77296900
ENSGALT00000082612	ATN1-201	ENSGALG00000014554	ATN1	protein_coding	1:77317847-77325309
ENSGALT00000064235	ATN1-202	ENSGALG00000014554	ATN1	protein_coding	1:77317898-77324657
ENSGALT00000023478	C1H12ORF57-201	ENSGALG00000014555	C1H12ORF57	protein_coding	1:77325963-77327101
ENSGALT00000087833	C1H12ORF57-202	ENSGALG00000014555	C1H12ORF57	protein_coding	1:77326159-77327023
ENSGALT00000083303	C1H12ORF57-203	ENSGALG00000014555	C1H12ORF57	protein_coding	1:77326486-77327017
ENSGALT00000023485	PTPN6-201	ENSGALG00000014561	PTPN6	protein_coding	1:77339324-77348760
ENSGALT00000086268	PHB2-202	ENSGALG00000014567	PHB2	protein_coding	1:77348875-77354448
ENSGALT00000086008	PHB2-201	ENSGALG00000014567	PHB2	protein_coding	1:77348875-77354202
ENSGALT00000023492	PHB2-203	ENSGALG00000014567	PHB2	protein_coding	1:77348877-77354569
ENSGALT00000023493	EMG1-201	ENSGALG00000014568	EMG1	protein_coding	1:77354660-77356911
ENSGALT00000086110	EMG1-202	ENSGALG00000014568	EMG1	protein_coding	1:77355413-77356911
ENSGALT00000088891	LPCAT3-201	ENSGALG00000014570	LPCAT3	protein_coding	1:77357092-77372767
ENSGALT00000023496	LPCAT3-202	ENSGALG00000014570	LPCAT3	protein_coding	1:77357092-77372759
ENSGALT00000088576	LPCAT3-203	ENSGALG00000014570	LPCAT3	protein_coding	1:77357092-77363371
ENSGALT00000023545	C1S-201	ENSGALG00000014603	C1S	protein_coding	1:77379603-77388708
ENSGALT00000023629		ENSGALG00000014659		protein_coding	1:77392527-77399415
ENSGALT00000023632	RBP5-201	ENSGALG00000014662	RBP5	protein_coding	1:77404113-77405744
ENSGALT00000023646	CLSTN3-201	ENSGALG00000014674	CLSTN3	protein_coding	1:77405765-77420676
ENSGALT00000059699	CLSTN3-202	ENSGALG00000014674	CLSTN3	protein_coding	1:77408145-77420676
ENSGALT00000023656		ENSGALG00000014680		protein_coding	1:77422388-77430336
ENSGALT00000023661	PEX5-201	ENSGALG00000014683	PEX5	protein_coding	1:77434366-77444036
ENSGALT00000063799	PEX5-202	ENSGALG00000014683	PEX5	protein_coding	1:77435883-77444965
ENSGALT00000023665		ENSGALG00000014685		protein_coding	1:77485688-77486689
ENSGALT00000023671	EPHA1-201	ENSGALG00000014687	EPHA1	protein_coding	1:77496575-77530024
ENSGALT00000023672	ZYX-201	ENSGALG00000014688	ZYX	protein_coding	1:77535094-77546510
ENSGALT00000023673	FAM131B-201	ENSGALG00000014689	FAM131B	protein_coding	1:77586269-77592786
ENSGALT00000023686	CLCN1-201	ENSGALG00000014695	CLCN1	protein_coding	1:77610132-77667963
ENSGALT00000030490	CASP2-201	ENSGALG00000014698	CASP2	protein_coding	1:77671018-77697005
ENSGALT00000062013	CASP2-202	ENSGALG00000014698	CASP2	protein_coding	1:77675597-77697005
ENSGALT00000037058	RAP1GAP1-201	ENSGALG00000014701	RAP1GAP1	protein_coding	1:77714268-77753043
ENSGALT00000023710	GSTK1-201	ENSGALG00000014708	GSTK1	protein_coding	1:77760262-77770562
ENSGALT00000086521	GSTK1-203	ENSGALG00000014708	GSTK1	protein_coding	1:77760955-77770624
ENSGALT00000089248	GSTK1-202	ENSGALG00000014708	GSTK1	protein_coding	1:77760955-77770085
ENSGALT00000081605		ENSGALG00000030506		protein_coding	1:77815472-77816407
ENSGALT00000023764	KEL-201	ENSGALG00000014736	KEL	protein_coding	1:77862437-77876315
ENSGALT00000023779		ENSGALG00000014746		protein_coding	1:77904803-77933908
ENSGALT00000023783	EPHB6-201	ENSGALG00000014749	EPHB6	protein_coding	1:77978178-78032477
ENSGALT00000037053		ENSGALG00000014750		protein_coding	1:78071368-78072411
ENSGALT00000023784		ENSGALG00000014750		protein_coding	1:78071850-78073633
ENSGALT00000089924		ENSGALG00000014754		protein_coding	1:78077450-78225862
ENSGALT00000087581		ENSGALG00000014754		protein_coding	1:78077450-78225862
ENSGALT00000089470		ENSGALG00000014754		protein_coding	1:78077450-78225862
ENSGALT00000085518		ENSGALG00000014754		protein_coding	1:78077450-78214866
ENSGALT00000083155		ENSGALG00000014754		protein_coding	1:78077450-78181774
ENSGALT00000084864		ENSGALG00000014754		protein_coding	1:78077450-78139560
ENSGALT00000069105		ENSGALG00000014754		protein_coding	1:78077450-78139560
ENSGALT00000037054		ENSGALG00000014754		protein_coding	1:78077450-78139560
ENSGALT00000037045		ENSGALG00000014754		protein_coding	1:78077450-78139560
ENSGALT00000087073		ENSGALG00000014754		protein_coding	1:78077450-78121042
ENSGALT00000049271	PRSS2-201	ENSGALG00000032796	PRSS2	protein_coding	1:78102283-78116170
ENSGALT00000053268	PRSS2-203	ENSGALG00000032796	PRSS2	protein_coding	1:78102360-78137292
ENSGALT00000080199	PRSS2-204	ENSGALG00000032796	PRSS2	protein_coding	1:78102360-78137292
ENSGALT00000072089	PRSS2-205	ENSGALG00000032796	PRSS2	protein_coding	1:78102360-78137292
ENSGALT00000082325	PRSS2-202	ENSGALG00000032796	PRSS2	protein_coding	1:78102360-78105537
ENSGALT00000047743	PRSS2-206	ENSGALG00000032796	PRSS2	protein_coding	1:78112974-78116152
ENSGALT00000060805	PRSS2-207	ENSGALG00000032796	PRSS2	protein_coding	1:78133553-78137310
ENSGALT00000047617	PRSS2-208	ENSGALG00000032796	PRSS2	protein_coding	1:78133630-78136469
ENSGALT00000016631		ENSGALG00000027291		protein_coding	1:78146304-78159531
ENSGALT00000016632		ENSGALG00000027291		protein_coding	1:78146304-78149635
ENSGALT00000066748		ENSGALG00000027291		protein_coding	1:78146976-78159531
ENSGALT00000061922		ENSGALG00000030650		protein_coding	1:78168762-78171942
ENSGALT00000078944		ENSGALG00000034771		protein_coding	1:78183774-78186301
ENSGALT00000066132		ENSGALG00000040609		protein_coding	1:78216893-78220222
ENSGALT00000072603	YBX3-201	ENSGALG00000031890	YBX3	protein_coding	1:78318610-78343166
ENSGALT00000088134	YBX3-202	ENSGALG00000031890	YBX3	protein_coding	1:78318644-78343156
ENSGALT00000087626	YBX3-203	ENSGALG00000031890	YBX3	protein_coding	1:78318873-78343163
ENSGALT00000049121	YBX3-204	ENSGALG00000031890	YBX3	protein_coding	1:78322748-78343163
ENSGALT00000054855	SYCE3-202	ENSGALG00000042936	SYCE3	protein_coding	1:78348231-78351850
ENSGALT00000088570	SYCE3-201	ENSGALG00000042936	SYCE3	protein_coding	1:78348231-78351158
ENSGALT00000023808	STYK1-201	ENSGALG00000014759	STYK1	protein_coding	1:78365923-78371775
ENSGALT00000023745	GABARAPL1-201	ENSGALG00000014723	GABARAPL1	protein_coding	1:78391093-78400942
ENSGALT00000066891	TMEM52B-201	ENSGALG00000034698	TMEM52B	protein_coding	1:78408167-78412651
ENSGALT00000023744	KLRD1-201	ENSGALG00000014722	KLRD1	protein_coding	1:78423927-78430724
ENSGALT00000043829	KLRD1-202	ENSGALG00000014722	KLRD1	protein_coding	1:78423927-78430724
ENSGALT00000072248	HSD3B1-201	ENSGALG00000037951	HSD3B1	protein_coding	1:78465927-78476335
ENSGALT00000023816	HAO2-201	ENSGALG00000014766	HAO2	protein_coding	1:78483489-78493943
ENSGALT00000023834	WARS2-201	ENSGALG00000014772	WARS2	protein_coding	1:78585938-78637352
ENSGALT00000064194		ENSGALG00000037173		protein_coding	1:78660153-78714130
ENSGALT00000023844	TBX15-201	ENSGALG00000014776	TBX15	protein_coding	1:78721445-78734784
ENSGALT00000071804		ENSGALG00000035228		protein_coding	1:78962706-79001440
ENSGALT00000071598		ENSGALG00000035228		protein_coding	1:78962706-79000084
ENSGALT00000081178		ENSGALG00000043190		protein_coding	1:79034542-79047592
ENSGALT00000082397	WDR3-201	ENSGALG00000014791	WDR3	protein_coding	1:79048613-79100293
ENSGALT00000023879	WDR3-202	ENSGALG00000014791	WDR3	protein_coding	1:79097779-79119285
ENSGALT00000023883	GDAP2-201	ENSGALG00000014794	GDAP2	protein_coding	1:79119339-79141165
ENSGALT00000023336	FAM46C-201	ENSGALG00000014453	FAM46C	protein_coding	1:79165447-79170009
ENSGALT00000011476	DUSP12-201	ENSGALG00000007084	DUSP12	protein_coding	1:79177407-79181322
ENSGALT00000023896	ATP6V1A-201	ENSGALG00000014800	ATP6V1A	protein_coding	1:79181779-79199001
ENSGALT00000023895	ATP6V1A-202	ENSGALG00000014800	ATP6V1A	protein_coding	1:79182735-79210181
ENSGALT00000060423	NAA50-201	ENSGALG00000033889	NAA50	protein_coding	1:79210234-79230427
ENSGALT00000079863	NAA50-202	ENSGALG00000033889	NAA50	protein_coding	1:79222044-79227494
ENSGALT00000071723	USF3-201	ENSGALG00000031560	USF3	protein_coding	1:79232533-79256355
ENSGALT00000023915	SIDT1-201	ENSGALG00000014812	SIDT1	protein_coding	1:79266799-79305988
ENSGALT00000085200	SPICE1-201	ENSGALG00000045606	SPICE1	protein_coding	1:79311286-79342286
ENSGALT00000023925	TRIM45-201	ENSGALG00000014818	TRIM45	protein_coding	1:79344205-79362567
ENSGALT00000023927		ENSGALG00000014820		protein_coding	1:79368582-79376086
ENSGALT00000068191	CTC1-201	ENSGALG00000032036	CTC1	protein_coding	1:79378276-79392110
ENSGALT00000048874	TNFRSF1A-201	ENSGALG00000039461	TNFRSF1A	protein_coding	1:79396754-79409687
ENSGALT00000024035	METTL16-201	ENSGALG00000014901	METTL16	protein_coding	1:79411367-79422324
ENSGALT00000024072	POLQ-201	ENSGALG00000014924	POLQ	protein_coding	1:79422423-79478850
ENSGALT00000080961	STXBP5L-201	ENSGALG00000032361	STXBP5L	protein_coding	1:79487334-79673494
ENSGALT00000066802	STXBP5L-202	ENSGALG00000032361	STXBP5L	protein_coding	1:79487334-79673494
ENSGALT00000080661	STXBP5L-203	ENSGALG00000032361	STXBP5L	protein_coding	1:79492640-79673494
ENSGALT00000074438	GTF2E1-201	ENSGALG00000042320	GTF2E1	protein_coding	1:79717852-79762511
ENSGALT00000089892	RABL3-201	ENSGALG00000014949	RABL3	protein_coding	1:79769736-79780800
ENSGALT00000024115	RABL3-203	ENSGALG00000014949	RABL3	protein_coding	1:79769749-79782706
ENSGALT00000089516	RABL3-202	ENSGALG00000014949	RABL3	protein_coding	1:79769749-79782705
ENSGALT00000088238	RABL3-204	ENSGALG00000014949	RABL3	protein_coding	1:79769774-79776205
ENSGALT00000054511	RABL3-205	ENSGALG00000014949	RABL3	protein_coding	1:79769778-79780118
ENSGALT00000024139	HGD-201	ENSGALG00000014966	HGD	protein_coding	1:79795007-79813272
ENSGALT00000066145	NDUFB4-201	ENSGALG00000027688	NDUFB4	protein_coding	1:79815948-79819434
ENSGALT00000043614	NDUFB4-202	ENSGALG00000027688	NDUFB4	protein_coding	1:79815961-79819439
ENSGALT00000087716	NDUFB4-203	ENSGALG00000027688	NDUFB4	protein_coding	1:79816594-79819290
ENSGALT00000024146	FSTL1-201	ENSGALG00000014970	FSTL1	protein_coding	1:79864143-79907705
ENSGALT00000077174	LRRC58-201	ENSGALG00000033186	LRRC58	protein_coding	1:79909273-79920291
ENSGALT00000024150		ENSGALG00000014973		protein_coding	1:79937492-79945119
ENSGALT00000030475	GSK3B-201	ENSGALG00000014977	GSK3B	protein_coding	1:80014156-80099885
ENSGALT00000024167	MAATS1-201	ENSGALG00000014980	MAATS1	protein_coding	1:80119877-80140301
ENSGALT00000030474	COX17-201	ENSGALG00000014981	COX17	protein_coding	1:80152053-80153980
ENSGALT00000030473	POPDC2-201	ENSGALG00000014988	POPDC2	protein_coding	1:80157753-80167519
ENSGALT00000084664	POPDC2-202	ENSGALG00000014988	POPDC2	protein_coding	1:80157753-80167519
ENSGALT00000049069	POPDC2-204	ENSGALG00000014988	POPDC2	protein_coding	1:80158088-80167387
ENSGALT00000036962	POPDC2-203	ENSGALG00000014988	POPDC2	protein_coding	1:80158088-80164484
ENSGALT00000024185	PLA1A-201	ENSGALG00000014997	PLA1A	protein_coding	1:80169358-80186176
ENSGALT00000047913	ATP1A1-201	ENSGALG00000032247	ATP1A1	protein_coding	1:80243655-80267671
ENSGALT00000067410	ATP1A1-203	ENSGALG00000032247	ATP1A1	protein_coding	1:80243923-80262568
ENSGALT00000063825	ATP1A1-202	ENSGALG00000032247	ATP1A1	protein_coding	1:80243923-80259779
ENSGALT00000024199	MAB21L3-201	ENSGALG00000015006	MAB21L3	protein_coding	1:80302817-80325374
ENSGALT00000024217	SLC22A15-201	ENSGALG00000015016	SLC22A15	protein_coding	1:80343674-80374483
ENSGALT00000036952	CASQ2-201	ENSGALG00000015018	CASQ2	protein_coding	1:80446094-80476861
ENSGALT00000024232	VANGL1-201	ENSGALG00000015025	VANGL1	protein_coding	1:80489951-80519172
ENSGALT00000024254	CHD1L-201	ENSGALG00000015038	CHD1L	protein_coding	1:80531090-80538489
ENSGALT00000084781	CHD1L-202	ENSGALG00000015038	CHD1L	protein_coding	1:80532406-80538489
ENSGALT00000075315		ENSGALG00000015059		protein_coding	1:80553123-80569333
ENSGALT00000024296		ENSGALG00000015059		protein_coding	1:80556403-80569333
ENSGALT00000075479		ENSGALG00000015059		protein_coding	1:80558833-80569333
ENSGALT00000024306	TMEM39A-201	ENSGALG00000015073	TMEM39A	protein_coding	1:80571770-80596941
ENSGALT00000024311	B4GALT4-201	ENSGALG00000015069	B4GALT4	protein_coding	1:80596007-80621096
ENSGALT00000083544	B4GALT4-202	ENSGALG00000015069	B4GALT4	protein_coding	1:80609017-80621090
ENSGALT00000086208	B4GALT4-203	ENSGALG00000015069	B4GALT4	protein_coding	1:80610870-80621090
ENSGALT00000090351		ENSGALG00000022891		protein_coding	1:80621913-80636024
ENSGALT00000050560		ENSGALG00000022891		protein_coding	1:80622132-80636463
ENSGALT00000024316		ENSGALG00000022891		protein_coding	1:80622132-80636164
ENSGALT00000024318	B3GAT1L-201	ENSGALG00000015075	B3GAT1L	protein_coding	1:80638660-80648642
ENSGALT00000024321	ARHGAP31-201	ENSGALG00000015077	ARHGAP31	protein_coding	1:80711561-80764144
ENSGALT00000024326	UPK1B-201	ENSGALG00000015079	UPK1B	protein_coding	1:80776274-80787066
ENSGALT00000030462		ENSGALG00000019240		protein_coding	1:80801522-80803077
ENSGALT00000024333	IGSF11-201	ENSGALG00000015084	IGSF11	protein_coding	1:80838584-80925257
ENSGALT00000070123	LSAMP-201	ENSGALG00000040620	LSAMP	protein_coding	1:81944958-82236106
ENSGALT00000085465	LSAMP-202	ENSGALG00000040620	LSAMP	protein_coding	1:81945328-82235531
ENSGALT00000050651	LSAMP-203	ENSGALG00000040620	LSAMP	protein_coding	1:82082000-82235517
ENSGALT00000030455	GAP43-201	ENSGALG00000015089	GAP43	protein_coding	1:82260425-82313641
ENSGALT00000075458	GAP43-202	ENSGALG00000015089	GAP43	protein_coding	1:82260590-82285767
ENSGALT00000024346	ZBTB20-201	ENSGALG00000015094	ZBTB20	protein_coding	1:82904583-82931844
ENSGALT00000024389	DRD3-201	ENSGALG00000015117	DRD3	protein_coding	1:82979190-82989119
ENSGALT00000045199	DRD3-202	ENSGALG00000015117	DRD3	protein_coding	1:82979190-82989119
ENSGALT00000088885	DRD3-203	ENSGALG00000015117	DRD3	protein_coding	1:82979190-82989119
ENSGALT00000089026	DRD3-204	ENSGALG00000015117	DRD3	protein_coding	1:82979190-82989119
ENSGALT00000086775	QTRT2-201	ENSGALG00000037485	QTRT2	protein_coding	1:83004266-83008183
ENSGALT00000056440	QTRT2-202	ENSGALG00000037485	QTRT2	protein_coding	1:83004271-83022158
ENSGALT00000051262	QTRT2-203	ENSGALG00000037485	QTRT2	protein_coding	1:83005135-83022125
ENSGALT00000024406	ZDHHC23-201	ENSGALG00000015123	ZDHHC23	protein_coding	1:83045334-83052578
ENSGALT00000072236	ZDHHC23-202	ENSGALG00000015123	ZDHHC23	protein_coding	1:83049602-83052497
ENSGALT00000050525	GRAMD1C-201	ENSGALG00000035629	GRAMD1C	protein_coding	1:83053390-83104742
ENSGALT00000072222	GRAMD1C-202	ENSGALG00000035629	GRAMD1C	protein_coding	1:83053390-83104700
ENSGALT00000070509	GRAMD1C-203	ENSGALG00000035629	GRAMD1C	protein_coding	1:83053390-83074866
ENSGALT00000046719	GRAMD1C-204	ENSGALG00000035629	GRAMD1C	protein_coding	1:83053390-83074465
ENSGALT00000084610	GRAMD1C-205	ENSGALG00000035629	GRAMD1C	protein_coding	1:83053395-83072499
ENSGALT00000086162		ENSGALG00000046548		protein_coding	1:83108718-83116269
ENSGALT00000030452		ENSGALG00000019233		protein_coding	1:83118686-83141202
ENSGALT00000051683		ENSGALG00000019233		protein_coding	1:83118686-83139637
ENSGALT00000083427	CLDND1-202	ENSGALG00000039538	CLDND1	protein_coding	1:83174245-83183465
ENSGALT00000083223	CLDND1-201	ENSGALG00000039538	CLDND1	protein_coding	1:83174245-83176103
ENSGALT00000071911	CLDND1-203	ENSGALG00000039538	CLDND1	protein_coding	1:83174250-83183296
ENSGALT00000071016	CLDND1-205	ENSGALG00000039538	CLDND1	protein_coding	1:83174252-83183442
ENSGALT00000064386	CLDND1-204	ENSGALG00000039538	CLDND1	protein_coding	1:83174252-83183308
ENSGALT00000024418		ENSGALG00000015133		protein_coding	1:83190347-83191432
ENSGALT00000024419	APOV1-201	ENSGALG00000015134	APOV1	protein_coding	1:83204422-83207367
ENSGALT00000024423	ILDR1-201	ENSGALG00000015136	ILDR1	protein_coding	1:83212638-83226401
ENSGALT00000081992	CFAP44-201	ENSGALG00000042577	CFAP44	protein_coding	1:83251977-83271788
ENSGALT00000082456		ENSGALG00000035338		protein_coding	1:83255170-83428864
ENSGALT00000024449	BOC-201	ENSGALG00000015152	BOC	protein_coding	1:83273631-83292347
ENSGALT00000090336		ENSGALG00000043905		protein_coding	1:83377413-83381837
ENSGALT00000036935		ENSGALG00000015172		protein_coding	1:83382155-83390596
ENSGALT00000088484		ENSGALG00000015172		protein_coding	1:83382155-83390473
ENSGALT00000024500	NEPRO-201	ENSGALG00000015182	NEPRO	protein_coding	1:83391805-83393139
ENSGALT00000079058	NEPRO-202	ENSGALG00000015182	NEPRO	protein_coding	1:83393089-83397209
ENSGALT00000085162	TAF13-201	ENSGALG00000015185	TAF13	protein_coding	1:83397226-83400467
ENSGALT00000024503	TAF13-202	ENSGALG00000015185	TAF13	protein_coding	1:83397332-83400500
ENSGALT00000084922	TAF13-203	ENSGALG00000015185	TAF13	protein_coding	1:83398093-83400284
ENSGALT00000024508	GTPBP8-201	ENSGALG00000015190	GTPBP8	protein_coding	1:83402391-83406149
ENSGALT00000030450		ENSGALG00000015191		protein_coding	1:83409648-83412396
ENSGALT00000030449	CD200R1-202	ENSGALG00000019231	CD200R1	protein_coding	1:83437067-83457590
ENSGALT00000084079	CD200R1-201	ENSGALG00000019231	CD200R1	protein_coding	1:83437067-83457522
ENSGALT00000024512	CCDC80-201	ENSGALG00000015193	CCDC80	protein_coding	1:83535298-83558902
ENSGALT00000085468	CCDC80-202	ENSGALG00000015193	CCDC80	protein_coding	1:83535303-83539615
ENSGALT00000071824		ENSGALG00000035304		protein_coding	1:83535604-83537535
ENSGALT00000024518		ENSGALG00000015197		protein_coding	1:83565683-83566741
ENSGALT00000082451		ENSGALG00000030754		protein_coding	1:83570845-83574766
ENSGALT00000024530	ATG3-201	ENSGALG00000015204	ATG3	protein_coding	1:83574965-83598582
ENSGALT00000072951	ATG3-202	ENSGALG00000015204	ATG3	protein_coding	1:83575027-83598537
ENSGALT00000051391	F5-201	ENSGALG00000029298	F5	protein_coding	1:83605465-83640498
ENSGALT00000024560	SLC19A2-201	ENSGALG00000015218	SLC19A2	protein_coding	1:83652332-83662208
ENSGALT00000024565	CCDC181-201	ENSGALG00000015221	CCDC181	protein_coding	1:83669942-83676311
ENSGALT00000024570	BLZF1-201	ENSGALG00000015225	BLZF1	protein_coding	1:83677123-83683799
ENSGALT00000024577	NME7-201	ENSGALG00000015230	NME7	protein_coding	1:83683837-83773394
ENSGALT00000082160	NME7-202	ENSGALG00000015230	NME7	protein_coding	1:83683864-83773393
ENSGALT00000085745	ATP1B1-201	ENSGALG00000015233	ATP1B1	protein_coding	1:83773214-83774582
ENSGALT00000036926	ATP1B1-202	ENSGALG00000015233	ATP1B1	protein_coding	1:83773420-83787119
ENSGALT00000082899	DPT-201	ENSGALG00000039376	DPT	protein_coding	1:83908116-83934219
ENSGALT00000024585	XCL1-201	ENSGALG00000015235	XCL1	protein_coding	1:83995536-83999551
ENSGALT00000024597	TBX19-201	ENSGALG00000015244	TBX19	protein_coding	1:84082887-84097141
ENSGALT00000030445	SFT2D2-201	ENSGALG00000019228	SFT2D2	protein_coding	1:84106232-84112786
ENSGALT00000024599	TIPRL-201	ENSGALG00000015246	TIPRL	protein_coding	1:84114102-84122596
ENSGALT00000089847		ENSGALG00000046343		protein_coding	1:84122767-84123930
ENSGALT00000024600	GPR161-201	ENSGALG00000015247	GPR161	protein_coding	1:84123865-84132371
ENSGALT00000036922	TTF2-201	ENSGALG00000015249	TTF2	protein_coding	1:84135950-84154902
ENSGALT00000024592	CPOX-201	ENSGALG00000015240	CPOX	protein_coding	1:84160973-84169419
ENSGALT00000036915	ST3GAL6-201	ENSGALG00000015252	ST3GAL6	protein_coding	1:84210321-84252467
ENSGALT00000024610	ST3GAL6-202	ENSGALG00000015252	ST3GAL6	protein_coding	1:84210326-84252638
ENSGALT00000051623	ST3GAL6-203	ENSGALG00000015252	ST3GAL6	protein_coding	1:84210854-84252641
ENSGALT00000024611	COL8A1-201	ENSGALG00000015253	COL8A1	protein_coding	1:84257313-84344008
ENSGALT00000024624	DCBLD2-201	ENSGALG00000015258	DCBLD2	protein_coding	1:84531130-84573579
ENSGALT00000024632		ENSGALG00000015263		protein_coding	1:84584803-84592547
ENSGALT00000024644	CMSS1-202	ENSGALG00000015267	CMSS1	protein_coding	1:84593673-84663511
ENSGALT00000068533	CMSS1-201	ENSGALG00000015267	CMSS1	protein_coding	1:84593673-84621333
ENSGALT00000024648		ENSGALG00000015271		protein_coding	1:84737375-84814326
ENSGALT00000024650	TBC1D23-202	ENSGALG00000015273	TBC1D23	protein_coding	1:84819684-84850825
ENSGALT00000083233	TBC1D23-201	ENSGALG00000015273	TBC1D23	protein_coding	1:84819684-84838713
ENSGALT00000024657	NIT2-201	ENSGALG00000015275	NIT2	protein_coding	1:84851126-84858912
ENSGALT00000071860	NIT2-202	ENSGALG00000015275	NIT2	protein_coding	1:84851144-84858489
ENSGALT00000070724	NIT2-203	ENSGALG00000015275	NIT2	protein_coding	1:84851145-84858913
ENSGALT00000024670	TOMM70-201	ENSGALG00000015285	TOMM70	protein_coding	1:84863238-84884366
ENSGALT00000024674	LNP1-201	ENSGALG00000015287	LNP1	protein_coding	1:84887143-84895943
ENSGALT00000024682	TMEM45A-201	ENSGALG00000015293	TMEM45A	protein_coding	1:84910507-84928051
ENSGALT00000036910	ADGRG7-201	ENSGALG00000015294	ADGRG7	protein_coding	1:84937803-84959755
ENSGALT00000024692	TFG-201	ENSGALG00000015299	TFG	protein_coding	1:84962541-84981080
ENSGALT00000089316	TFG-202	ENSGALG00000015299	TFG	protein_coding	1:84962574-84981080
ENSGALT00000024704	ABI3BP-201	ENSGALG00000015307	ABI3BP	protein_coding	1:84985337-85117095
ENSGALT00000036908	IMPG2-201	ENSGALG00000015322	IMPG2	protein_coding	1:85206272-85256440
ENSGALT00000080998	IMPG2-202	ENSGALG00000015322	IMPG2	protein_coding	1:85206633-85256216
ENSGALT00000085681	SENP7-201	ENSGALG00000044642	SENP7	protein_coding	1:85260937-85295806
ENSGALT00000024734		ENSGALG00000015324		protein_coding	1:85302361-85303125
ENSGALT00000024741	TXNL4B-201	ENSGALG00000015327	TXNL4B	protein_coding	1:85304025-85306186
ENSGALT00000069157	TXNL4B-202	ENSGALG00000015327	TXNL4B	protein_coding	1:85304226-85310280
ENSGALT00000088187	TXNL4B-203	ENSGALG00000015327	TXNL4B	protein_coding	1:85304232-85306181
ENSGALT00000089926	TXNL4B-204	ENSGALG00000015327	TXNL4B	protein_coding	1:85304233-85306170
ENSGALT00000024742	TRMT10C-201	ENSGALG00000015328	TRMT10C	protein_coding	1:85306272-85309277
ENSGALT00000089738	TRMT10C-202	ENSGALG00000015328	TRMT10C	protein_coding	1:85306274-85309261
ENSGALT00000089192	TRMT10C-203	ENSGALG00000015328	TRMT10C	protein_coding	1:85306274-85309260
ENSGALT00000088863	TRMT10C-204	ENSGALG00000015328	TRMT10C	protein_coding	1:85306276-85309261
ENSGALT00000024744	PCNP-201	ENSGALG00000015330	PCNP	protein_coding	1:85310442-85319996
ENSGALT00000024748	ZBTB11-201	ENSGALG00000015334	ZBTB11	protein_coding	1:85325461-85337113
ENSGALT00000024756	RPL24-201	ENSGALG00000015339	RPL24	protein_coding	1:85342917-85347383
ENSGALT00000083617	RPL24-203	ENSGALG00000015339	RPL24	protein_coding	1:85343221-85347358
ENSGALT00000089113	RPL24-202	ENSGALG00000015339	RPL24	protein_coding	1:85343221-85344411
ENSGALT00000024760	CEP97-201	ENSGALG00000015342	CEP97	protein_coding	1:85347660-85359894
ENSGALT00000024762	NXPE3-201	ENSGALG00000015344	NXPE3	protein_coding	1:85369265-85387136
ENSGALT00000024766	NFKBIZ-201	ENSGALG00000015346	NFKBIZ	protein_coding	1:85395266-85411616
ENSGALT00000024768	ZPLD1-201	ENSGALG00000015347	ZPLD1	protein_coding	1:85567535-85586457
ENSGALT00000024769	ALCAM-201	ENSGALG00000015348	ALCAM	protein_coding	1:86503359-86619306
ENSGALT00000088035	ALCAM-202	ENSGALG00000015348	ALCAM	protein_coding	1:86503459-86618102
ENSGALT00000024772	CBLB-201	ENSGALG00000015351	CBLB	protein_coding	1:86647126-86769237
ENSGALT00000024777	BBX-201	ENSGALG00000015353	BBX	protein_coding	1:87305099-87349328
ENSGALT00000089747	CD47-201	ENSGALG00000015355	CD47	protein_coding	1:87434456-87455165
ENSGALT00000030436	CD47-202	ENSGALG00000015355	CD47	protein_coding	1:87434456-87455165
ENSGALT00000070942	CD47-203	ENSGALG00000015355	CD47	protein_coding	1:87436194-87455171
ENSGALT00000030435	CD47-204	ENSGALG00000015355	CD47	protein_coding	1:87441881-87455100
ENSGALT00000024780	CD47-205	ENSGALG00000015355	CD47	protein_coding	1:87442734-87455100
ENSGALT00000024781	IFT57-201	ENSGALG00000015356	IFT57	protein_coding	1:87472298-87488760
ENSGALT00000036897	HHLA2-201	ENSGALG00000022871	HHLA2	protein_coding	1:87491686-87496064
ENSGALT00000036887	MYH15-201	ENSGALG00000015358	MYH15	protein_coding	1:87501152-87544931
ENSGALT00000058584	MYH15-202	ENSGALG00000015358	MYH15	protein_coding	1:87502428-87544882
ENSGALT00000024790	KIAA1524-201	ENSGALG00000015360	KIAA1524	protein_coding	1:87568051-87602011
ENSGALT00000042656	SH2D1B-201	ENSGALG00000028448	SH2D1B	protein_coding	1:87603283-87613437
ENSGALT00000036882	TRAT1-201	ENSGALG00000015362	TRAT1	protein_coding	1:87665838-87671223
ENSGALT00000080238	HJURP-201	ENSGALG00000015363	HJURP	protein_coding	1:87675054-87689414
ENSGALT00000024793	HJURP-202	ENSGALG00000015363	HJURP	protein_coding	1:87675060-87689414
ENSGALT00000030431	GUCA1C-201	ENSGALG00000015364	GUCA1C	protein_coding	1:87707512-87728548
ENSGALT00000024797	NECTIN3-201	ENSGALG00000015367	NECTIN3	protein_coding	1:88234002-88277290
ENSGALT00000086029		ENSGALG00000044180		protein_coding	1:88384642-88396202
ENSGALT00000024806	PLCXD2-201	ENSGALG00000015375	PLCXD2	protein_coding	1:88425958-88430283
ENSGALT00000024811	PHLDB2-201	ENSGALG00000015377	PHLDB2	protein_coding	1:88509484-88552963
ENSGALT00000072709	ABHD10-201	ENSGALG00000015378	ABHD10	protein_coding	1:88560955-88564092
ENSGALT00000024813	ABHD10-202	ENSGALG00000015378	ABHD10	protein_coding	1:88561096-88564092
ENSGALT00000024814	TAGLN3-201	ENSGALG00000015379	TAGLN3	protein_coding	1:88573241-88584467
ENSGALT00000089199	TAGLN3-202	ENSGALG00000015379	TAGLN3	protein_coding	1:88573468-88575604
ENSGALT00000085980	TAGLN3-203	ENSGALG00000015379	TAGLN3	protein_coding	1:88573470-88584467
ENSGALT00000088994	TAGLN3-204	ENSGALG00000015379	TAGLN3	protein_coding	1:88573658-88584467
ENSGALT00000089243	TAGLN3-205	ENSGALG00000015379	TAGLN3	protein_coding	1:88573977-88584467
ENSGALT00000088875	TAGLN3-206	ENSGALG00000015379	TAGLN3	protein_coding	1:88574219-88584467
ENSGALT00000024825	TMPRSS7-201	ENSGALG00000015389	TMPRSS7	protein_coding	1:88606497-88632094
ENSGALT00000024826		ENSGALG00000019221		protein_coding	1:88638528-88655946
ENSGALT00000045648		ENSGALG00000026299		protein_coding	1:88660356-88667176
ENSGALT00000089356		ENSGALG00000045596		protein_coding	1:88691478-88699579
ENSGALT00000030421	CD200L-201	ENSGALG00000015395	CD200L	protein_coding	1:88706603-88713873
ENSGALT00000024836	CD200L-202	ENSGALG00000015395	CD200L	protein_coding	1:88706665-88713625
ENSGALT00000024837	CD200-201	ENSGALG00000015396	CD200	protein_coding	1:88719957-88732879
ENSGALT00000030419		ENSGALG00000015398		protein_coding	1:88756399-88767807
ENSGALT00000081476	CGGBP1-201	ENSGALG00000015400	CGGBP1	protein_coding	1:88778331-88781892
ENSGALT00000024841	CGGBP1-202	ENSGALG00000015400	CGGBP1	protein_coding	1:88778338-88781892
ENSGALT00000036874	ZNF654-201	ENSGALG00000022866	ZNF654	protein_coding	1:88782414-88815955
ENSGALT00000024843	C3orf38-201	ENSGALG00000015402	C3orf38	protein_coding	1:88820570-88827636
ENSGALT00000024844	EPHA3-201	ENSGALG00000015403	EPHA3	protein_coding	1:89165149-89382603
ENSGALT00000086626		ENSGALG00000044332		protein_coding	1:89540456-89541604
ENSGALT00000024855	PROS1-201	ENSGALG00000015409	PROS1	protein_coding	1:89665016-89695407
ENSGALT00000024861	ARL13B-201	ENSGALG00000015412	ARL13B	protein_coding	1:89700493-89743259
ENSGALT00000075594	ARL13B-202	ENSGALG00000015412	ARL13B	protein_coding	1:89700493-89738616
ENSGALT00000024862	STX19-201	ENSGALG00000015413	STX19	protein_coding	1:89710738-89711613
ENSGALT00000075425	NSUN3-201	ENSGALG00000015414	NSUN3	protein_coding	1:89747329-89765411
ENSGALT00000024864	NSUN3-202	ENSGALG00000015414	NSUN3	protein_coding	1:89747332-89765411
ENSGALT00000073112	NSUN3-203	ENSGALG00000015414	NSUN3	protein_coding	1:89747573-89765411
ENSGALT00000065080		ENSGALG00000040949		protein_coding	1:90715399-90844210
ENSGALT00000024870	EPHA6-201	ENSGALG00000015418	EPHA6	protein_coding	1:90966178-91198887
ENSGALT00000047887	EPHA6-202	ENSGALG00000015418	EPHA6	protein_coding	1:91087455-91192399
ENSGALT00000088454	ARL6-202	ENSGALG00000019215	ARL6	protein_coding	1:91211079-91229743
ENSGALT00000083503	ARL6-201	ENSGALG00000019215	ARL6	protein_coding	1:91211079-91229737
ENSGALT00000081763	ARL6-203	ENSGALG00000019215	ARL6	protein_coding	1:91211097-91229737
ENSGALT00000030410	ARL6-204	ENSGALG00000019215	ARL6	protein_coding	1:91213063-91226534
ENSGALT00000087998		ENSGALG00000046617		protein_coding	1:91266901-91280783
ENSGALT00000061985		ENSGALG00000024077		protein_coding	1:91283928-91330740
ENSGALT00000036866		ENSGALG00000024077		protein_coding	1:91313112-91330740
ENSGALT00000070424	MINA-201	ENSGALG00000039302	MINA	protein_coding	1:91331236-91345597
ENSGALT00000084764	MINA-202	ENSGALG00000039302	MINA	protein_coding	1:91332951-91345585
ENSGALT00000083502	MINA-203	ENSGALG00000039302	MINA	protein_coding	1:91332955-91345595
ENSGALT00000057933	MINA-204	ENSGALG00000039302	MINA	protein_coding	1:91332959-91345606
ENSGALT00000046703	GABRR3-201	ENSGALG00000035787	GABRR3	protein_coding	1:91349792-91382664
ENSGALT00000024895	DCAF6-201	ENSGALG00000015435	DCAF6	protein_coding	1:91417916-91498347
ENSGALT00000024900	MPC2-201	ENSGALG00000015437	MPC2	protein_coding	1:91498485-91505336
ENSGALT00000070714	MPZL1-201	ENSGALG00000015438	MPZL1	protein_coding	1:91524199-91543808
ENSGALT00000024901	MPZL1-202	ENSGALG00000015438	MPZL1	protein_coding	1:91524199-91528288
ENSGALT00000072593	RCSD1-201	ENSGALG00000040275	RCSD1	protein_coding	1:91546899-91582033
ENSGALT00000068899	RCSD1-202	ENSGALG00000040275	RCSD1	protein_coding	1:91549810-91556672
ENSGALT00000076991	CREG1-201	ENSGALG00000040426	CREG1	protein_coding	1:91590570-91593178
ENSGALT00000089070	CREG1-203	ENSGALG00000040426	CREG1	protein_coding	1:91592984-91595426
ENSGALT00000053375	CREG1-202	ENSGALG00000040426	CREG1	protein_coding	1:91592984-91595425
ENSGALT00000024905	CD247-201	ENSGALG00000015441	CD247	protein_coding	1:91604244-91650623
ENSGALT00000030405	POU2F1-201	ENSGALG00000015446	POU2F1	protein_coding	1:91662967-91710053
ENSGALT00000068822	POU2F1-202	ENSGALG00000015446	POU2F1	protein_coding	1:91663104-91748448
ENSGALT00000024917	DUSP27-201	ENSGALG00000015453	DUSP27	protein_coding	1:91795813-91804632
ENSGALT00000083307	GPA33-201	ENSGALG00000044138	GPA33	protein_coding	1:91812952-91819105
ENSGALT00000024921	MAEL-201	ENSGALG00000019211	MAEL	protein_coding	1:91823350-91832861
ENSGALT00000024924	ILDR2-201	ENSGALG00000015458	ILDR2	protein_coding	1:91842335-91873904
ENSGALT00000024926	ZFP92-201	ENSGALG00000015459	ZFP92	protein_coding	1:91883040-91887840
ENSGALT00000036845		ENSGALG00000015461		protein_coding	1:91922427-91932287
ENSGALT00000024931	PTGFRN-201	ENSGALG00000015464	PTGFRN	protein_coding	1:91994160-92037790
ENSGALT00000052654		ENSGALG00000036738		protein_coding	1:92066707-92234273
ENSGALT00000055783		ENSGALG00000036738		protein_coding	1:92160311-92234273
ENSGALT00000077190		ENSGALG00000036738		protein_coding	1:92160311-92234273
ENSGALT00000030399	ADPRH-201	ENSGALG00000015473	ADPRH	protein_coding	1:92237349-92247857
ENSGALT00000070464	ADPRH-202	ENSGALG00000015473	ADPRH	protein_coding	1:92237405-92247852
ENSGALT00000085474	ADPRH-203	ENSGALG00000015473	ADPRH	protein_coding	1:92245589-92247852
ENSGALT00000024957	CD80-201	ENSGALG00000015474	CD80	protein_coding	1:92260427-92282945
ENSGALT00000041393	TIMMDC1-201	ENSGALG00000024480	TIMMDC1	protein_coding	1:92284074-92290511
ENSGALT00000083950	TIMMDC1-202	ENSGALG00000024480	TIMMDC1	protein_coding	1:92284081-92290383
ENSGALT00000024967	POGLUT1-201	ENSGALG00000015480	POGLUT1	protein_coding	1:92291341-92306928
ENSGALT00000054607	BCL9-201	ENSGALG00000037655	BCL9	protein_coding	1:92375565-92389300
ENSGALT00000068509		ENSGALG00000029710		protein_coding	1:92390152-92390319
ENSGALT00000056574	ACP6-201	ENSGALG00000015485	ACP6	protein_coding	1:92396608-92403634
ENSGALT00000089132	ACP6-202	ENSGALG00000015485	ACP6	protein_coding	1:92396609-92400603
ENSGALT00000024972	ACP6-203	ENSGALG00000015485	ACP6	protein_coding	1:92396610-92403912
ENSGALT00000049190		ENSGALG00000042735		protein_coding	1:92419270-92420377
ENSGALT00000077890	GJA5-201	ENSGALG00000039452	GJA5	protein_coding	1:92426541-92445689
ENSGALT00000024977	GJA8-201	ENSGALG00000015488	GJA8	protein_coding	1:92484844-92486046
ENSGALT00000084034	GPR89B-201	ENSGALG00000015491	GPR89B	protein_coding	1:92495006-92513290
ENSGALT00000024984	GPR89B-202	ENSGALG00000015491	GPR89B	protein_coding	1:92495016-92518092
ENSGALT00000080726	GPR89B-203	ENSGALG00000015491	GPR89B	protein_coding	1:92495057-92514673
ENSGALT00000024985	PDZK1-201	ENSGALG00000015492	PDZK1	protein_coding	1:92516395-92522811
ENSGALT00000024988	HTR1F-201	ENSGALG00000015494	HTR1F	protein_coding	1:92577663-92578763
ENSGALT00000080535	POU1F1-201	ENSGALG00000015495	POU1F1	protein_coding	1:92852810-92866194
ENSGALT00000036836	POU1F1-202	ENSGALG00000015495	POU1F1	protein_coding	1:92855006-92868421
ENSGALT00000024990	CHMP2B-201	ENSGALG00000015496	CHMP2B	protein_coding	1:92870771-92882303
ENSGALT00000059301	CHMP2B-202	ENSGALG00000015496	CHMP2B	protein_coding	1:92872471-92879316
ENSGALT00000024991	VGLL3-201	ENSGALG00000015497	VGLL3	protein_coding	1:92953376-92971050
ENSGALT00000068429	CADM2-201	ENSGALG00000043393	CADM2	protein_coding	1:93328062-93520050
ENSGALT00000067179	CADM2-202	ENSGALG00000043393	CADM2	protein_coding	1:93328062-93520050
ENSGALT00000048548	GBE1-201	ENSGALG00000042771	GBE1	protein_coding	1:95109133-95290333
ENSGALT00000053350	GBE1-202	ENSGALG00000042771	GBE1	protein_coding	1:95109145-95289597
ENSGALT00000071722		ENSGALG00000036054		protein_coding	1:95844140-95844454
ENSGALT00000083669		ENSGALG00000042104		protein_coding	1:96339614-96340990
ENSGALT00000081210		ENSGALG00000042104		protein_coding	1:96340078-96340990
ENSGALT00000060076		ENSGALG00000042104		protein_coding	1:96340155-96340990
ENSGALT00000075017		ENSGALG00000042104		protein_coding	1:96340316-96341016
ENSGALT00000056489		ENSGALG00000042104		protein_coding	1:96340509-96340990
[truncated: 28,253 more rows]
