# Supplementary material for: Genome-Wide Analysis of Alternative Splicing during Host-Virus Interactions in Chicken
Source: Viruses. 2021 Dec 2;13(12):2409. doi: 10.3390/v13122409 (PMC8703359; doi:10.3390/v13122409)
Supplement: Supplementary file 1 [file viruses-13-02409-s001.zip › TableS4-filteredGene.xlsx]

## Sheet: B_gene
tracking_id	class_code	nearest_ref_id	gene_id	gene_short_name	tss_id	locus	length	coverage	Blank_FPKM	Blank_conf_lo	Blank_conf_hi	Blank_status	Herts_FPKM	Herts_conf_lo	Herts_conf_hi	Herts_status	LaSote_FPKM	LaSote_conf_lo	LaSote_conf_hi	LaSote_status
XLOC_000001	-	-	XLOC_000001	ENSGALG00000045540	TSS1,TSS2	1:29-2704	-	-	3.39034	1.93514	4.84555	OK	3.43714	1.98801	4.88628	OK	2.41332	1.22845	3.59819	OK
XLOC_000002	-	-	XLOC_000002	GOLGB1	TSS3,TSS4,TSS5,TSS6	1:31339-82102	-	-	12.1026	9.99138	14.2138	OK	13.4426	11.1408	15.7444	OK	13.8861	11.5245	16.2477	OK
XLOC_000003	-	-	XLOC_000003	RABL2L	TSS8	1:88099-102696	-	-	3.02842	1.26417	4.79267	OK	2.86561	1.12772	4.6035	OK	2.59814	1.04097	4.15531	OK
XLOC_000004	-	-	XLOC_000004	ENSGALG00000033919,ENSGALG00000039165	TSS10,TSS11,TSS12,TSS9	1:155510-427549	-	-	2.4432	1.72774	3.15866	OK	2.63254	1.87227	3.39281	OK	2.116	1.49685	2.73514	OK
XLOC_000007	-	-	XLOC_000007	GCC1	TSS15	1:463905-488840	-	-	8.14543	5.78189	10.509	OK	13.6102	10.0641	17.1563	OK	7.88463	5.38102	10.3882	OK
XLOC_000008	-	-	XLOC_000008	PPP6R2	TSS16,TSS17,TSS18	1:494389-635199	-	-	9.60474	6.7716	12.4379	OK	13.2879	9.82758	16.7482	OK	10.8104	7.68471	13.9362	OK
XLOC_000010	-	-	XLOC_000010	ENSGALG00000044050	TSS20	1:494389-635199	-	-	0.0745311	0	0.632038	OK	0.121454	0	0.839873	OK	0.0564508	0	0.570715	OK
XLOC_000013	-	-	XLOC_000013	ENSGALG00000013811,ENSGALG00000034272	TSS24,TSS25	1:645079-661354	-	-	17.8833	6.51875	29.2478	OK	13.6531	4.65247	22.6537	OK	16.7571	5.81197	27.7023	OK
XLOC_000015	-	-	XLOC_000015	IRF5	TSS27	1:664414-677898	-	-	0.149937	0.00123232	0.298642	OK	0.0922636	0	0.190185	OK	0.160393	0.0112406	0.309545	OK
XLOC_000017	-	-	XLOC_000017	SMO	TSS30	1:704008-712545	-	-	12.2511	9.67928	14.8229	OK	10.6567	8.42228	12.8912	OK	13.2869	10.5336	16.0401	OK
XLOC_000018	-	-	XLOC_000018	AHCYL2	TSS31,TSS32	1:713467-757801	-	-	6.79505	5.29649	8.29361	OK	4.91663	3.79419	6.03907	OK	6.49974	5.06253	7.93695	OK
XLOC_000019	-	-	XLOC_000019	STRIP2	TSS33,TSS34	1:758415-773906	-	-	0.769471	0.508224	1.03072	OK	0.31023	0.157835	0.462624	OK	0.236606	0.105099	0.368113	OK
XLOC_000020	-	-	XLOC_000020	SMKR1	TSS35	1:779409-790927	-	-	2.97322	1.25644	4.68999	OK	0.75156	0.0253872	1.47773	OK	2.95165	1.24061	4.66269	OK
XLOC_000021	-	-	XLOC_000021	NRF1	TSS36,TSS37,TSS38	1:792617-840712	-	-	2.49835	1.56501	3.43169	OK	2.69423	1.78394	3.60453	OK	2.27248	1.32219	3.22278	OK
XLOC_000022	-	-	XLOC_000022	KLHDC10	TSS39,TSS40,TSS41,TSS42	1:908717-924585	-	-	5.32606	3.89152	6.7606	OK	7.14664	5.21257	9.08071	OK	6.36035	4.68182	8.03887	OK
XLOC_000025	-	-	XLOC_000025	CPA2	TSS45	1:952076-958465	-	-	0.0170627	0	0.0730224	OK	0	0	0	OK	0.00966653	0	0.0642109	OK
XLOC_000027	-	-	XLOC_000027	CPA1	TSS47	1:965364-969129	-	-	0.00932817	0	0.0684606	OK	0	0	0	OK	0	0	0	OK
XLOC_000028	-	-	XLOC_000028	MEST	TSS48	1:980059-1003136	-	-	4.74526	1.39423	8.09629	OK	0.742141	0	1.8643	OK	3.22622	0.460377	5.99207	OK
XLOC_000029	-	-	XLOC_000029	ENSGALG00000008153	TSS49	1:1016111-1044237	-	-	0.324132	0	1.12522	OK	1.17242	0	2.63723	OK	0.496289	0	1.5383	OK
XLOC_000031	-	-	XLOC_000031	GDI2	TSS52	1:1061919-1076763	-	-	170.122	141.349	198.896	OK	121.002	100.329	141.675	OK	171.076	142.195	199.958	OK
XLOC_000032	-	-	XLOC_000032	ASB13	TSS53,TSS54	1:1117551-1128606	-	-	1.00953	0.684278	1.33478	OK	0.63535	0.40202	0.86868	OK	0.919505	0.620238	1.21877	OK
XLOC_000034	-	-	XLOC_000034	TUBAL3	TSS58	1:1198474-1204984	-	-	38.1238	30.9129	45.3348	OK	1.43452	0.870375	1.99866	OK	8.73114	6.67727	10.785	OK
XLOC_000035	-	-	XLOC_000035	SLC35B4	TSS59	1:1341910-1360963	-	-	21.8322	17.6935	25.971	OK	17.0328	13.708	20.3576	OK	22.7017	18.4209	26.9825	OK
XLOC_000038	-	-	XLOC_000038	ENSGALG00000045493	TSS62	1:1421468-1841500	-	-	0.0420702	0	0.313449	OK	0.0652751	0	0.33687	OK	0.0455415	0	0.309615	OK
XLOC_000043	-	-	XLOC_000043	CHCHD3	TSS67	1:2002500-2187486	-	-	82.5638	68.0433	97.0843	OK	78.9501	64.8454	93.0548	OK	88.1237	72.7118	103.536	OK
XLOC_000045	-	-	XLOC_000045	PODXL	TSS70	1:3092420-3133454	-	-	0.519788	0.341243	0.698334	OK	0.635163	0.427724	0.842602	OK	0.469024	0.300199	0.63785	OK
XLOC_000050	-	-	XLOC_000050	K123	TSS80,TSS81,TSS82	1:3465886-3476129	-	-	0.26701	0.105002	0.429018	OK	0.704482	0.415417	0.993547	OK	0.251897	0.0911698	0.412624	OK
XLOC_000051	-	-	XLOC_000051	RBM17	TSS83,TSS84,TSS85	1:3516298-3535529	-	-	20.8047	15.8644	25.7451	OK	24.5497	18.6549	30.4446	OK	19.2523	14.5226	23.982	OK
XLOC_000053	-	-	XLOC_000053	PFKFB3	TSS87,TSS88,TSS89	1:3543235-3579801	-	-	15.0651	11.8476	18.2826	OK	16.9752	13.3746	20.5758	OK	23.4455	18.7068	28.1841	OK
XLOC_000054	-	-	XLOC_000054	ENSGALG00000029446	TSS90	1:4120318-4199570	-	-	0.416106	0	1.00828	OK	1.06547	0.447033	1.68392	OK	0.500399	0	1.04164	OK
XLOC_000056	-	-	XLOC_000056	ITIH2	TSS92	1:4206623-4231854	-	-	0.189608	0.0834719	0.295745	OK	0.085422	0.0164799	0.154364	OK	0.0991564	0.0251423	0.17317	OK
XLOC_000057	-	-	XLOC_000057	ATP5C1	TSS93	1:4248370-4255204	-	-	190.065	157.112	223.019	OK	125.174	102.648	147.701	OK	181.482	149.606	213.358	OK
XLOC_000058	-	-	XLOC_000058	TAF3	TSS94,TSS95	1:4257568-4371758	-	-	12.5966	10.2786	14.9145	OK	12.5129	10.1932	14.8325	OK	14.3187	11.6776	16.9597	OK
XLOC_000059	-	-	XLOC_000059	GATA3	TSS96	1:4402131-4591692	-	-	0.0628598	0	0.161178	OK	0.0374805	0	0.105512	OK	0.0165968	0	0.0651956	OK
XLOC_000060	-	-	XLOC_000060	CELF2	TSS100,TSS101,TSS102,TSS103,TSS97,TSS98,TSS99	1:5528710-5980527	-	-	10.7928	7.92294	13.6627	OK	12.2843	8.6735	15.895	OK	10.5771	7.06579	14.0884	OK
XLOC_000063	-	-	XLOC_000063	ECHDC3	TSS106,TSS107	1:6163730-6168880	-	-	11.6446	8.6741	14.6152	OK	4.3131	2.95437	5.67183	OK	9.39531	6.87942	11.9112	OK
XLOC_000064	-	-	XLOC_000064	PROSER2	TSS108,TSS109,TSS110	1:6186225-6208354	-	-	1.2719	0.770953	1.77285	OK	2.29127	1.54358	3.03896	OK	0.815675	0.434432	1.19692	OK
XLOC_000065	-	-	XLOC_000065	DHTKD1	TSS111	1:6275922-6294324	-	-	11.0191	8.93018	13.1081	OK	2.61193	1.99136	3.2325	OK	9.21308	7.41444	11.0117	OK
XLOC_000066	-	-	XLOC_000066	SEC61A2	TSS112	1:6299536-6315134	-	-	72.2307	59.4915	84.9698	OK	41.2856	33.6453	48.926	OK	87.0718	71.8672	102.276	OK
XLOC_000067	-	-	XLOC_000067	CDC123	TSS113	1:6327501-6610769	-	-	22.6125	16.7827	28.4423	OK	15.8958	10.3588	21.4328	OK	21.928	16.3599	27.4961	OK
XLOC_000068	-	-	XLOC_000068	CAMK1D	TSS114,TSS115,TSS116,TSS117	1:6327501-6610769	-	-	4.39625	3.08069	5.71181	OK	5.80515	4.304	7.30631	OK	3.99845	2.79759	5.19931	OK
XLOC_000069	-	-	XLOC_000069	OPTN	TSS118	1:6691757-6711192	-	-	13.992	11.2231	16.761	OK	18.9315	15.305	22.558	OK	20.3755	16.506	24.245	OK
XLOC_000070	-	-	XLOC_000070	MCM10	TSS119	1:6714476-6732531	-	-	3.08486	2.40735	3.76238	OK	1.06589	0.78105	1.35073	OK	3.01771	2.34823	3.68718	OK
XLOC_000071	-	-	XLOC_000071	ENSGALG00000043593	TSS120	1:6850112-7063550	-	-	11.6856	4.50283	18.8684	OK	15.4157	7.05046	23.7809	OK	10.989	4.22376	17.7543	OK
XLOC_000073	-	-	XLOC_000073	ENSGALG00000035201	TSS122	1:7436996-7447884	-	-	15.7877	12.5833	18.992	OK	16.1358	12.849	19.4225	OK	17.1189	13.6541	20.5837	OK
XLOC_000074	-	-	XLOC_000074	SUV39H2	TSS123	1:7449343-7459103	-	-	10.3577	8.35055	12.3649	OK	8.50107	6.80821	10.1939	OK	10.1372	8.15613	12.1182	OK
XLOC_000075	-	-	XLOC_000075	MEIG1	TSS124	1:7459131-7475632	-	-	0.0477397	0	0.251613	OK	0.0236185	0	0.139648	OK	0.0619412	0	0.303444	OK
XLOC_000076	-	-	XLOC_000076	TMEM243	TSS125	1:7487582-7494099	-	-	0.639378	0.0817865	1.19697	OK	0.186065	0	0.458121	OK	0.838633	0	2.27918	OK
XLOC_000077	-	-	XLOC_000077	KIAA1324L	TSS126,TSS127	1:7556178-7650248	-	-	0.868541	0.623247	1.11383	OK	0.535289	0.362252	0.708326	OK	1.02043	0.738659	1.30221	OK
XLOC_000079	-	-	XLOC_000079	SEMA3D	TSS129,TSS130,TSS131,TSS132	1:8309950-8453090	-	-	17.6629	14.3962	20.9297	OK	24.1187	19.7509	28.4865	OK	18.758	15.2944	22.2217	OK
XLOC_000080	-	-	XLOC_000080	SEMA3A	TSS133,TSS134,TSS135,TSS136,TSS137	1:8668018-9002214	-	-	13.9299	10.4677	17.3921	OK	10.9152	8.5822	13.2482	OK	7.88652	6.07394	9.6991	OK
XLOC_000082	-	-	XLOC_000082	SEMA3E	TSS140,TSS141,TSS142	1:9506553-9640375	-	-	0.933976	0.444311	1.42364	OK	1.73071	1.01299	2.44842	OK	3.25002	2.16844	4.33161	OK
XLOC_000083	-	-	XLOC_000083	ENSGALG00000037435	TSS143,TSS144	1:9732867-9752834	-	-	0.0546866	0	0.118346	OK	0.0606312	0	0.129424	OK	0.0638939	0	0.132287	OK
XLOC_000084	-	-	XLOC_000084	ENSGALG00000039659	TSS145	1:9891111-9926305	-	-	0.062882	0.0092237	0.11654	OK	0.031177	0	0.072073	OK	0.0761036	0.0156015	0.136606	OK
XLOC_000085	-	-	XLOC_000085	ENSGALG00000040151	TSS146	1:9982717-10003976	-	-	0.0675439	0	0.167118	OK	0.0300753	0	0.103274	OK	0.046921	0	0.16231	OK
XLOC_000087	-	-	XLOC_000087	CACNA2D1	TSS148,TSS149,TSS150	1:10220352-10586271	-	-	7.49096	5.88025	9.10167	OK	7.33486	5.7728	8.89692	OK	7.39675	5.8363	8.9572	OK
XLOC_000088	-	-	XLOC_000088	HGF	TSS151,TSS152,TSS153,TSS154,TSS155	1:10649197-10713907	-	-	2.55694	1.98476	3.12912	OK	5.64601	4.51114	6.78089	OK	1.92457	1.47376	2.37538	OK
XLOC_000089	-	-	XLOC_000089	SEMA3C	TSS156,TSS157,TSS158,TSS159,TSS160	1:11031080-11163076	-	-	45.4732	36.7594	54.1871	OK	31.2567	25.2509	37.2625	OK	29.8281	23.9421	35.7141	OK
XLOC_000090	-	-	XLOC_000090	GNAT3	TSS161	1:11261661-11291903	-	-	0.018023	0	0.0572365	OK	0.00802082	0	0.0477475	OK	0.0136879	0	0.0555182	OK
XLOC_000091	-	-	XLOC_000091	ENSGALG00000033870	TSS162	1:11695657-11716367	-	-	4.00085	3.27135	4.73036	OK	4.21443	3.45212	4.97674	OK	2.91965	2.36348	3.47583	OK
XLOC_000092	-	-	XLOC_000092	ENSGALG00000038834	TSS163	1:12120385-12302861	-	-	2.59728	1.85546	3.3391	OK	4.6804	3.49695	5.86385	OK	2.80282	2.01443	3.59121	OK
XLOC_000093	-	-	XLOC_000093	ENSGALG00000008353	TSS164	1:12373230-12420711	-	-	1.63818	1.19611	2.08024	OK	3.2289	2.46972	3.98808	OK	1.84621	1.35939	2.33302	OK
XLOC_000094	-	-	XLOC_000094	TMEM60	TSS165,TSS166	1:12504427-12566548	-	-	22.5284	11.3911	33.6658	OK	10.0387	1.73452	18.3429	OK	21.5678	9.77843	33.3572	OK
XLOC_000095	-	-	XLOC_000095	ENSGALG00000038546	TSS167,TSS168	1:12504427-12566548	-	-	1.06162	0.295422	1.82781	OK	1.49605	0.523643	2.46847	OK	0.949629	0.207972	1.69129	OK
XLOC_000097	-	-	XLOC_000097	GSAP	TSS173	1:12676637-12735670	-	-	7.40021	5.88227	8.91814	OK	2.84525	2.16521	3.52529	OK	7.305	5.79472	8.81528	OK
XLOC_000098	-	-	XLOC_000098	FGL2	TSS174	1:12739742-12791062	-	-	1.54731	1.14673	1.94789	OK	0.926329	0.654815	1.19784	OK	2.40837	1.83779	2.97895	OK
XLOC_000099	-	-	XLOC_000099	FAM185A	TSS175,TSS176	1:12796708-12837319	-	-	4.81828	3.70625	5.93031	OK	7.34367	5.77367	8.91368	OK	5.27007	4.04752	6.49262	OK
XLOC_000100	-	-	XLOC_000100	LRRC17	TSS177	1:12838226-12916687	-	-	17.9781	14.4383	21.5179	OK	1.11746	0.718018	1.51691	OK	6.98779	5.37507	8.60051	OK
XLOC_000101	-	-	XLOC_000101	ENSGALG00000008288	TSS178,TSS179,TSS180	1:12916838-12946956	-	-	3.49525	2.50734	4.48316	OK	6.21113	4.5587	7.86356	OK	5.27112	3.92904	6.6132	OK
XLOC_000102	-	-	XLOC_000102	PMPCB	TSS181	1:12968094-12994206	-	-	21.1933	15.2172	27.1693	OK	18.4313	13.0492	23.8134	OK	18.7089	13.1717	24.2462	OK
XLOC_000103	-	-	XLOC_000103	PSMC2	TSS182,TSS183	1:12994323-13038617	-	-	114.26	92.1173	136.403	OK	80.0822	62.8291	97.3354	OK	105.694	84.4555	126.932	OK
XLOC_000104	-	-	XLOC_000104	LHFPL3	TSS184,TSS185	1:13473707-13709076	-	-	0.436534	0	0.876472	OK	0.598147	0.146128	1.05017	OK	0.405658	0.133036	0.67828	OK
XLOC_000106	-	-	XLOC_000106	KMT2E	TSS187	1:13764824-13909598	-	-	7.13453	4.47777	9.79129	OK	10.8038	7.6828	13.9249	OK	9.12248	6.05197	12.193	OK
XLOC_000108	-	-	XLOC_000108	PUS7	TSS190,TSS191	1:13975125-13999821	-	-	7.1021	5.55551	8.64869	OK	7.40215	5.78954	9.01475	OK	7.01949	5.5055	8.53348	OK
XLOC_000109	-	-	XLOC_000109	ENSGALG00000028868,RINT1	TSS192,TSS193	1:14000108-14013602	-	-	7.39641	5.73723	9.0556	OK	9.41506	7.41747	11.4127	OK	9.88177	7.7683	11.9952	OK
XLOC_000110	-	-	XLOC_000110	CDHR3	TSS195,TSS196,TSS197,TSS198	1:14150348-14182948	-	-	0.110934	0.0296107	0.192257	OK	0.106367	0.029139	0.183596	OK	0.323891	0.173942	0.473841	OK
XLOC_000111	-	-	XLOC_000111	PIK3CG	TSS199,TSS200,TSS201,TSS202	1:14408590-14444755	-	-	4.05338	3.20623	4.90052	OK	9.12333	7.35158	10.8951	OK	6.26683	5.01667	7.51699	OK
XLOC_000113	-	-	XLOC_000113	HBP1	TSS208	1:14555739-14765791	-	-	23.0673	12.4745	33.6602	OK	58.2672	35.2903	81.2441	OK	20.5249	9.83189	31.2179	OK
XLOC_000114	-	-	XLOC_000114	ENSGALG00000008032	TSS209,TSS210,TSS211	1:14555739-14765791	-	-	0.815319	0.513087	1.11755	OK	1.32343	0.839603	1.80725	OK	0.878053	0.554705	1.2014	OK
XLOC_000115	-	-	XLOC_000115	DUS4L	TSS213	1:14555739-14765791	-	-	3.53561	0	7.16936	OK	2.74157	0	7.85715	OK	3.75973	0	7.69229	OK
XLOC_000116	-	-	XLOC_000116	BCAP29	TSS214,TSS215	1:14768809-14792300	-	-	84.7012	69.8117	99.5907	OK	85.4046	70.3219	100.487	OK	84.1245	69.3132	98.9359	OK
XLOC_000117	-	-	XLOC_000117	CBLL1,SLC26A4	TSS216,TSS217	1:14802882-14832781	-	-	1.80946	1.34261	2.27631	OK	2.40064	1.82713	2.97415	OK	1.95542	1.4797	2.43114	OK
XLOC_000118	-	-	XLOC_000118	DLD	TSS219	1:14867127-14880879	-	-	47.3305	38.7598	55.9012	OK	49.756	40.7905	58.7214	OK	55.1765	45.2313	65.1216	OK
XLOC_000119	-	-	XLOC_000119	ERGIC2	TSS220,TSS221	1:14926772-15001585	-	-	27.1705	22.235	32.1061	OK	19.4219	15.7379	23.106	OK	29.4646	24.1108	34.8184	OK
XLOC_000120	-	-	XLOC_000120	SLC2A13	TSS222,TSS223,TSS224,TSS225,TSS226,TSS227,TSS228,TSS229,TSS230,TSS231	1:15117048-15255148	-	-	7.77474	6.31613	9.23336	OK	6.77932	5.48358	8.07505	OK	9.68911	7.90866	11.4696	OK
XLOC_000121	-	-	XLOC_000121	ABCD2,ENSGALG00000036458	TSS232,TSS233	1:15275314-15327802	-	-	3.46667	2.66369	4.26965	OK	3.6128	2.83418	4.39143	OK	4.78338	3.51144	6.05531	OK
XLOC_000122	-	-	XLOC_000122	KIF21A	TSS234,TSS235,TSS236	1:15334381-15435789	-	-	2.45055	1.91501	2.9861	OK	1.79583	1.38427	2.2074	OK	2.43002	1.90254	2.9575	OK
XLOC_000123	-	-	XLOC_000123	ENSGALG00000043872	TSS237	1:15439406-15482407	-	-	0.0153374	0	0.074685	OK	0.0244277	0	0.0874818	OK	0.0177917	0	0.0857205	OK
XLOC_000124	-	-	XLOC_000124	CPNE8	TSS238,TSS239	1:15506806-15606553	-	-	4.75652	3.8111	5.70195	OK	10.4883	8.57201	12.4046	OK	5.8794	4.72704	7.03176	OK
XLOC_000125	-	-	XLOC_000125	TPRKB	TSS240	1:15688248-15702692	-	-	12.6273	8.93487	16.3197	OK	6.04793	3.94033	8.15552	OK	11.8349	8.25107	15.4187	OK
XLOC_000126	-	-	XLOC_000126	GTSE1	TSS241	1:15710281-15721795	-	-	7.48147	5.86371	9.09923	OK	8.38305	6.55768	10.2084	OK	8.12972	6.3656	9.89383	OK
XLOC_000127	-	-	XLOC_000127	TRMU	TSS242	1:15721900-15734181	-	-	4.65721	3.5684	5.74603	OK	4.60539	3.52382	5.68696	OK	4.70959	3.59891	5.82028	OK
XLOC_000129	-	-	XLOC_000129	ENSGALG00000034274,ENSGALG00000035169	TSS244,TSS245,TSS246,TSS247,TSS248	1:15936854-16016952	-	-	4.59279	1.6337	7.55187	OK	7.31498	5.28245	9.34752	OK	6.39735	3.90802	8.88667	OK
XLOC_000131	-	-	XLOC_000131	ENSGALG00000046441	TSS250	1:16109135-16110123	-	-	1.02112	0.430338	1.61191	OK	5.60492	3.8182	7.39164	OK	3.58927	2.28208	4.89647	OK
XLOC_000132	-	-	XLOC_000132	TBC1D22A	TSS251	1:16200282-16355412	-	-	9.858	7.97084	11.7452	OK	7.56521	6.06667	9.06376	OK	9.78612	7.91362	11.6586	OK
XLOC_000133	-	-	XLOC_000133	FAM19A5	TSS252,TSS253,TSS254,TSS255,TSS256,TSS257	1:17084251-17504686	-	-	9.18055	1.03678	17.3243	OK	12.6123	1.4159	23.8087	OK	10.572	1.05547	20.0886	OK
XLOC_000136	-	-	XLOC_000136	ENSGALG00000036810	TSS260	1:18086375-18228453	-	-	0.527113	0.135075	0.919151	OK	0.429418	0.0976743	0.761162	OK	0.350962	0.048755	0.653169	OK
XLOC_000138	-	-	XLOC_000138	CRELD2	TSS265	1:18865359-18876467	-	-	37.9396	30.861	45.0182	OK	178.793	148.554	209.033	OK	199.421	165.774	233.068	OK
XLOC_000140	-	-	XLOC_000140	MOV10L1	TSS267	1:20105953-20124074	-	-	0.165691	0.0492935	0.282088	OK	0.0318942	0	0.0941542	OK	0.0644376	0	0.145204	OK
XLOC_000141	-	-	XLOC_000141	PANX2	TSS268,TSS269,TSS270,TSS271,TSS272,TSS273,TSS274	1:20157968-20179186	-	-	4.47126	1.89384	7.04868	OK	3.36852	1.42251	5.31452	OK	3.64263	1.68887	5.59639	OK
XLOC_000142	-	-	XLOC_000142	TRABD	TSS275,TSS276,TSS277,TSS278	1:20221149-20256254	-	-	21.3753	17.4224	25.3282	OK	30.3416	24.9084	35.7748	OK	21.7716	17.7935	25.7497	OK
XLOC_000143	-	-	XLOC_000143	ENSGALG00000041357	TSS279,TSS280	1:20258119-20290113	-	-	0.355909	0	0.910081	OK	1.01961	0	2.37743	OK	0.872945	0.0646403	1.68125	OK
XLOC_000144	-	-	XLOC_000144	SELENOO	TSS281,TSS282,TSS283	1:20290346-20303290	-	-	8.94842	7.17594	10.7209	OK	26.3029	21.6611	30.9447	OK	8.90823	7.13759	10.6789	OK
XLOC_000145	-	-	XLOC_000145	ZNF800	TSS284,TSS285,TSS286,TSS287,TSS288,TSS289	1:20867137-20890271	-	-	2.86022	2.20114	3.5193	OK	7.54308	6.00183	9.08434	OK	4.69331	3.69057	5.69605	OK
XLOC_000146	-	-	XLOC_000146	GRM8	TSS290,TSS291,TSS292	1:20922751-21246623	-	-	0.583661	0.369291	0.79803	OK	0.675742	0.429181	0.922302	OK	0.365834	0.194717	0.536951	OK
XLOC_000148	-	-	XLOC_000148	POT1	TSS295,TSS296	1:21741961-21804860	-	-	5.24186	4.06626	6.41746	OK	3.48377	2.54118	4.42636	OK	6.12296	4.72762	7.51829	OK
XLOC_000150	-	-	XLOC_000150	ENSGALG00000037808	TSS298	1:22105310-22153000	-	-	0.0131403	0	0.0594654	OK	0.0277575	0	0.0944629	OK	0.00616111	0	0.0535004	OK
XLOC_000151	-	-	XLOC_000151	WASL	TSS299	1:22209090-22259092	-	-	6.74454	4.68865	8.80043	OK	10.5132	7.45745	13.569	OK	9.80086	7.01773	12.584	OK
XLOC_000152	-	-	XLOC_000152	ENSGALG00000038974	TSS300	1:22259321-22283921	-	-	0.0440508	0	0.252299	OK	0.192819	0	0.565708	OK	0.234753	0	0.624319	OK
XLOC_000153	-	-	XLOC_000153	NDUFA5	TSS301	1:22307519-22312663	-	-	60.2438	48.7853	71.7023	OK	40.7562	32.5168	48.9956	OK	57.545	46.4617	68.6282	OK
XLOC_000155	-	-	XLOC_000155	IQUB	TSS303	1:22315242-22335010	-	-	0.474185	0.266507	0.681864	OK	0.57698	0.340247	0.813714	OK	0.531846	0.304403	0.759288	OK
XLOC_000156	-	-	XLOC_000156	ATP6AP1	TSS304	1:22343251-22397259	-	-	30.0832	24.4149	35.7514	OK	26.7033	21.5649	31.8416	OK	28.9405	23.4505	34.4305	OK
XLOC_000158	-	-	XLOC_000158	SLC13A1	TSS306	1:22423983-22448101	-	-	0.0184158	0	0.0606416	OK	0.103044	0	0.20664	OK	0.0144156	0	0.0556139	OK
XLOC_000159	-	-	XLOC_000159	CADPS2	TSS307,TSS308	1:22528205-22830143	-	-	0.260281	0.132032	0.388531	OK	0.648011	0.433374	0.862648	OK	0.297343	0.169067	0.42562	OK
XLOC_000160	-	-	XLOC_000160	FEZF1	TSS309	1:22837470-22839677	-	-	0.0149546	0	0.0800935	OK	0	0	0	OK	0	0	0	OK
XLOC_000161	-	-	XLOC_000161	AASS	TSS310,TSS311,TSS312,TSS313,TSS314	1:22866472-22897848	-	-	2.15363	1.63311	2.67414	OK	2.39365	1.80445	2.98285	OK	1.87935	1.4093	2.34941	OK
XLOC_000163	-	-	XLOC_000163	FAM3C	TSS316,TSS317	1:23210024-23241197	-	-	22.0638	18.1242	26.0035	OK	17.0357	13.917	20.1545	OK	25.2212	20.7504	29.692	OK
XLOC_000164	-	-	XLOC_000164	TSPAN12	TSS318,TSS319	1:23467879-23513317	-	-	9.62317	7.56751	11.6788	OK	9.02321	7.06475	10.9817	OK	10.9536	8.62667	13.2806	OK
XLOC_000166	-	-	XLOC_000166	ENSGALG00000036488	TSS322,TSS323,TSS324	1:23518295-23827083	-	-	4.78884	0.779449	8.79824	OK	4.74495	1.55918	7.93073	OK	5.0216	0.977411	9.06578	OK
XLOC_000168	-	-	XLOC_000168	ANKRD26	TSS326	1:24294539-24342728	-	-	1.18934	0.914981	1.46369	OK	0.852311	0.641948	1.06267	OK	1.52161	1.18189	1.86132	OK
XLOC_000170	-	-	XLOC_000170	CTTNBP2	TSS328,TSS329,TSS330	1:24474715-24551641	-	-	2.81681	2.20488	3.42874	OK	1.80686	1.37573	2.23799	OK	3.48344	2.75689	4.20998	OK
XLOC_000171	-	-	XLOC_000171	ASZ1	TSS331	1:24658277-24693248	-	-	0.0410236	0	0.107863	OK	0	0	0	OK	0.00838604	0	0.0591053	OK
XLOC_000172	-	-	XLOC_000172	WNT2	TSS332,TSS333	1:24699096-24712426	-	-	0.075089	0	0.312987	OK	0.0719305	0	0.301871	OK	0.127567	0	0.402267	OK
XLOC_000174	-	-	XLOC_000174	TFEC	TSS335	1:25289168-25351175	-	-	0.0125089	0	0.0614078	OK	0.0708482	0	0.170823	OK	0.0485745	0	0.135697	OK
XLOC_000175	-	-	XLOC_000175	PPP1R3A	TSS336	1:26361985-26387951	-	-	0.177416	0.0811704	0.273662	OK	0.0323542	0	0.0901562	OK	0.105936	0.0320538	0.179819	OK
XLOC_000179	-	-	XLOC_000179	BMT2,ENSGALG00000009443	TSS346,TSS347,TSS348,TSS349,TSS350	1:26768476-26833385	-	-	12.6793	10.1468	15.2119	OK	17.8108	14.3503	21.2714	OK	15.3167	12.3311	18.3023	OK
XLOC_000180	-	-	XLOC_000180	DOCK4	TSS351,TSS352	1:27022217-27269088	-	-	2.0885	1.47228	2.70473	OK	3.57981	2.64129	4.51833	OK	2.60185	1.84883	3.35486	OK
XLOC_000181	-	-	XLOC_000181	ENSGALG00000009485,ENSGALG00000027876	TSS353,TSS354,TSS355,TSS356	1:27286584-27750676	-	-	5.03934	2.59084	7.48784	OK	3.07653	1.2552	4.89787	OK	5.65646	2.28182	9.03111	OK
XLOC_000182	-	-	XLOC_000182	ENSGALG00000029421	TSS357	1:28047925-28048376	-	-	0.223722	0	0.539461	OK	0.320279	0	0.649082	OK	0.454038	0	1.27153	OK
XLOC_000184	-	-	XLOC_000184	THAP5	TSS359	1:28437395-28454715	-	-	21.433	15.308	27.558	OK	45.6693	28.3938	62.9447	OK	24.9899	16.8274	33.1525	OK
XLOC_000185	-	-	XLOC_000185	PNPLA8	TSS360,TSS361,TSS362	1:28525909-28565262	-	-	14.1609	11.6394	16.6825	OK	12.0242	9.84239	14.2061	OK	14.7048	12.0823	17.3273	OK
XLOC_000186	-	-	XLOC_000186	NRCAM	TSS363,TSS364	1:28578990-28721516	-	-	1.50196	1.11347	1.89045	OK	1.28271	0.934701	1.63072	OK	1.15379	0.829937	1.47763	OK
XLOC_000187	-	-	XLOC_000187	CNTN1	TSS365,TSS366,TSS367,TSS368,TSS369	1:28757423-28996234	-	-	1.17479	0.861261	1.48832	OK	4.81509	3.81442	5.81576	OK	5.21951	4.13964	6.29939	OK
XLOC_000188	-	-	XLOC_000188	PDZRN4	TSS370,TSS371,TSS372,TSS373,TSS374	1:29040875-29288729	-	-	2.82162	1.47421	4.16904	OK	2.16766	1.15176	3.18356	OK	1.17507	0.569742	1.78039	OK
XLOC_000190	-	-	XLOC_000190	PPHLN1	TSS377	1:29577529-29714435	-	-	7.73853	4.77153	10.7055	OK	11.5692	8.07319	15.0651	OK	9.17286	6.03707	12.3086	OK
XLOC_000191	-	-	XLOC_000191	IRAK4	TSS378	1:30069843-30081296	-	-	6.89142	5.3242	8.45864	OK	5.75448	4.39157	7.11739	OK	5.48274	4.16431	6.80118	OK
XLOC_000192	-	-	XLOC_000192	TMEM117	TSS379,TSS380	1:30113705-30309732	-	-	0.434152	0.187528	0.680777	OK	0.286329	0.118969	0.453689	OK	0.307322	0.132131	0.482513	OK
XLOC_000193	-	-	XLOC_000193	PRLL	TSS381	1:30529789-30533660	-	-	0.346389	0	0.798413	OK	2.54221	1.57582	3.5086	OK	0.517005	0.093305	0.940705	OK
XLOC_000194	-	-	XLOC_000194	ANO6	TSS382	1:30540024-30670181	-	-	8.25022	6.64131	9.85914	OK	9.40082	7.62295	11.1787	OK	9.88246	7.9936	11.7713	OK
XLOC_000195	-	-	XLOC_000195	ARID2	TSS383,TSS384,TSS385,TSS386	1:30750421-30905653	-	-	6.70577	4.65646	8.75508	OK	9.01121	6.20397	11.8184	OK	6.49667	4.58821	8.40514	OK
XLOC_000198	-	-	XLOC_000198	ATP23	TSS398	1:31441877-31449081	-	-	36.9654	29.3443	44.5865	OK	36.8554	29.2282	44.4825	OK	36.8294	29.2157	44.4431	OK
XLOC_000199	-	-	XLOC_000199	SLC16A7	TSS399,TSS400	1:32039725-32123394	-	-	0.665813	0.39974	0.931886	OK	3.23433	2.28652	4.18215	OK	0.719377	0.432856	1.0059	OK
XLOC_000200	-	-	XLOC_000200	USP15	TSS401	1:32905459-32969236	-	-	17.7366	14.5718	20.9014	OK	30.9027	25.5596	36.2458	OK	22.5616	18.5645	26.5588	OK
XLOC_000201	-	-	XLOC_000201	MON2	TSS402,TSS403,TSS404	1:32983587-33064389	-	-	22.2365	18.2729	26.2001	OK	46.9631	38.8439	55.0823	OK	32.4861	26.7626	38.2096	OK
XLOC_000203	-	-	XLOC_000203	TMEM5	TSS408,TSS409	1:33395015-33408356	-	-	1.74987	1.27898	2.22075	OK	1.79146	1.30922	2.2737	OK	1.55728	1.12317	1.99139	OK
XLOC_000204	-	-	XLOC_000204	SRGAP1	TSS410,TSS411,TSS412	1:33439956-33580652	-	-	10.4713	8.31149	12.6312	OK	7.46624	5.57134	9.36113	OK	7.50916	5.86945	9.14886	OK
XLOC_000205	-	-	XLOC_000205	XPOT	TSS413	1:33607080-33632184	-	-	69.0582	57.2804	80.8359	OK	90.277	74.9844	105.57	OK	86.4439	71.7679	101.12	OK
XLOC_000206	-	-	XLOC_000206	TBK1	TSS414,TSS415,TSS416,TSS417,TSS418	1:33632387-33664801	-	-	9.39974	7.55196	11.2475	OK	13.1852	10.674	15.6963	OK	11.565	9.32623	13.8037	OK
XLOC_000207	-	-	XLOC_000207	RASSF3	TSS419,TSS420,TSS421,TSS422,TSS423	1:33715724-33766905	-	-	19.2746	15.4127	23.1365	OK	39.2882	31.8446	46.7317	OK	22.7106	18.2024	27.2189	OK
XLOC_000208	-	-	XLOC_000208	TBC1D30	TSS424,TSS425	1:33794055-33843912	-	-	0.400214	0.243737	0.55669	OK	0.366516	0.21228	0.520753	OK	0.383023	0.227418	0.538629	OK
XLOC_000209	-	-	XLOC_000209	LEMD3,MSRB3	TSS426,TSS427,TSS428,TSS429,TSS430,TSS431,TSS432	1:33937154-34070695	-	-	29.6668	23.2922	36.0414	OK	27.8912	21.8233	33.9591	OK	36.4477	28.6987	44.1968	OK
XLOC_000210	-	-	XLOC_000210	HMGA2	TSS433,TSS434,TSS435,TSS436,TSS437,TSS438,TSS439	1:34198386-34313679	-	-	17.5416	13.2544	21.8288	OK	22.5236	17.3193	27.728	OK	12.9899	9.87861	16.1012	OK
XLOC_000211	-	-	XLOC_000211	HELB	TSS440,TSS441	1:34415745-34578266	-	-	2.81832	2.15077	3.48586	OK	2.93747	2.24995	3.625	OK	3.06209	2.36035	3.76382	OK
XLOC_000212	-	-	XLOC_000212	ENSGALG00000009899,ENSGALG00000033879	TSS442,TSS443,TSS444,TSS445	1:34779580-34818166	-	-	31.7296	24.5464	38.9127	OK	33.9642	25.7408	42.1876	OK	37.5758	28.5717	46.5799	OK
XLOC_000213	-	-	XLOC_000213	DYRK2	TSS446,TSS447,TSS448,TSS449	1:34898149-34926508	-	-	9.96668	8.20332	11.73	OK	9.36367	7.64932	11.078	OK	6.56282	5.32854	7.79711	OK
XLOC_000215	-	-	XLOC_000215	RAP1B	TSS452,TSS453	1:35216063-35249134	-	-	69.0878	53.6244	84.5512	OK	72.653	55.7427	89.5634	OK	66.3822	50.5315	82.2329	OK
XLOC_000216	-	-	XLOC_000216	NUP107	TSS454	1:35250852-35276198	-	-	18.5845	15.1173	22.0518	OK	14.811	11.9634	17.6586	OK	16.0831	12.9942	19.172	OK
XLOC_000217	-	-	XLOC_000217	SLC35E3	TSS455	1:35276895-35282437	-	-	79.4901	65.7285	93.2517	OK	87.3998	72.3232	102.476	OK	85.1937	70.4815	99.906	OK
XLOC_000219	-	-	XLOC_000219	MDM2	TSS457,TSS458	1:35294095-35347589	-	-	39.3015	32.5065	46.0966	OK	65.5446	54.4026	76.6867	OK	41.7632	34.4949	49.0315	OK
XLOC_000220	-	-	XLOC_000220	CPSF6	TSS459,TSS460,TSS461	1:35386196-35411271	-	-	28.6452	23.1587	34.1317	OK	23.7431	19.1275	28.3587	OK	34.3348	27.9563	40.7132	OK
XLOC_000221	-	-	XLOC_000221	YEATS4	TSS462,TSS463	1:35424904-35432985	-	-	10.102	7.58612	12.618	OK	8.42849	6.23307	10.6239	OK	9.34535	6.80097	11.8897	OK
XLOC_000222	-	-	XLOC_000222	FRS2	TSS464,TSS465	1:35448967-35503023	-	-	7.47987	6.11012	8.84963	OK	16.2588	13.4632	19.0543	OK	9.45385	7.76692	11.1408	OK
XLOC_000223	-	-	XLOC_000223	CCT2	TSS466,TSS467	1:35503970-35515953	-	-	124.918	103.521	146.315	OK	150.12	124.507	175.733	OK	148.882	123.403	174.361	OK
XLOC_000225	-	-	XLOC_000225	ENSGALG00000009959	TSS469,TSS470,TSS471	1:35565042-35594681	-	-	1.41331	0.92613	1.90049	OK	0.58135	0.294149	0.868552	OK	1.2414	0.791154	1.69164	OK
XLOC_000226	-	-	XLOC_000226	MYRFL	TSS472	1:35597031-35639634	-	-	0.0040281	0	0.0300138	OK	0	0	0	OK	0	0	0	OK
XLOC_000227	-	-	XLOC_000227	CNOT2	TSS473	1:35724871-35814526	-	-	20.7002	16.82	24.5804	OK	28.3465	23.1491	33.5438	OK	19.8239	16.0616	23.5861	OK
XLOC_000228	-	-	XLOC_000228	KCNMB4	TSS474	1:35820989-35831958	-	-	0.856687	0.251915	1.46146	OK	0.526667	0.0609176	0.992417	OK	0.558137	0.0829897	1.03328	OK
XLOC_000229	-	-	XLOC_000229	ENSGALG00000038699	TSS475	1:36112239-36113773	-	-	0.0131329	0	0.109076	OK	0	0	0	OK	0.0835357	0	0.228185	OK
XLOC_000230	-	-	XLOC_000230	LGR5	TSS476,TSS477	1:36248349-36335529	-	-	2.50798	1.9195	3.09646	OK	1.23487	0.909482	1.56026	OK	1.14467	0.828459	1.46087	OK
XLOC_000231	-	-	XLOC_000231	ENSGALG00000038456	TSS478	1:36350936-36390481	-	-	0.870807	0	4.64875	OK	1.13704	0	6.1529	OK	1.01349	0	5.70341	OK
XLOC_000232	-	-	XLOC_000232	TMEM19	TSS479,TSS480,TSS481,TSS482	1:36408412-36423741	-	-	7.84676	5.72468	9.96885	OK	10.1647	7.53093	12.7984	OK	9.84103	7.31709	12.365	OK
XLOC_000233	-	-	XLOC_000233	RAB21,TBC1D15	TSS483,TSS484,TSS485	1:36448003-36498543	-	-	36.5897	29.3996	43.7799	OK	78.9948	64.5256	93.464	OK	48.0984	38.9071	57.2897	OK
XLOC_000234	-	-	XLOC_000234	TPH2	TSS486,TSS487	1:36509694-36563986	-	-	0.301989	0.124865	0.479114	OK	0.210123	0.0609212	0.359325	OK	0.523323	0.275623	0.771023	OK
XLOC_000235	-	-	XLOC_000235	TRHDE	TSS488,TSS489,TSS490,TSS491,TSS492	1:36640613-36861536	-	-	0.559704	0.305031	0.814377	OK	0.720445	0.365299	1.07559	OK	0.501519	0.302417	0.700621	OK
XLOC_000237	-	-	XLOC_000237	GLIPR1L2	TSS495	1:37779367-37787633	-	-	0.0384519	0	0.152416	OK	0.0256701	0	0.127334	OK	0.0410369	0	0.154348	OK
XLOC_000238	-	-	XLOC_000238	ENSGALG00000010223	TSS496	1:37790881-37796392	-	-	0.0348651	0	0.138786	OK	0.0281638	0	0.129843	OK	0	0	0	OK
XLOC_000239	-	-	XLOC_000239	GLIPR1L	TSS497,TSS498	1:37799510-37809458	-	-	10.0873	7.55994	12.6146	OK	4.86055	3.44159	6.2795	OK	7.07763	5.239	8.91627	OK
XLOC_000240	-	-	XLOC_000240	ENSGALG00000039582	TSS499	1:37851200-37887443	-	-	0.0357077	0	0.0865243	OK	0.187203	0.0618949	0.312512	OK	0.060623	0	0.127939	OK
XLOC_000241	-	-	XLOC_000241	ZDHHC17	TSS500,TSS501	1:38168138-38234137	-	-	10.7656	8.72795	12.8033	OK	15.8348	12.9135	18.7561	OK	12.4981	10.146	14.8502	OK
XLOC_000243	-	-	XLOC_000243	NAV3	TSS505,TSS506,TSS507,TSS508,TSS509,TSS510	1:38666028-38924294	-	-	20.5978	16.99	24.2056	OK	32.8145	27.1985	38.4304	OK	16.0336	13.0599	19.0074	OK
XLOC_000244	-	-	XLOC_000244	SYT1	TSS511,TSS512,TSS513,TSS514,TSS515	1:39108370-39455373	-	-	1.80719	0.832981	2.78139	OK	2.37655	1.20407	3.54904	OK	2.30478	1.1322	3.47736	OK
XLOC_000246	-	-	XLOC_000246	RPS16	TSS519,TSS520	1:39750305-39753558	-	-	1684.56	1359.93	2009.19	OK	1522.14	1228.06	1816.21	OK	1403.97	1160.58	1647.37	OK
XLOC_000248	-	-	XLOC_000248	PTPRQ	TSS522,TSS523,TSS524,TSS525	1:39870774-39983509	-	-	2.51143	1.92581	3.09706	OK	4.79443	3.4707	6.11815	OK	2.40051	1.76216	3.03886	OK
XLOC_000249	-	-	XLOC_000249	MYF6	TSS526	1:39998016-40000223	-	-	0.300393	0.0591881	0.541599	OK	0.500225	0.183174	0.817276	OK	0.44351	0.139575	0.747446	OK
XLOC_000250	-	-	XLOC_000250	MYF5	TSS527	1:40002686-40004166	-	-	0.565441	0.112509	1.01837	OK	1.49037	0.743379	2.23735	OK	0.745924	0.196933	1.29492	OK
XLOC_000251	-	-	XLOC_000251	ACSS3	TSS528,TSS529,TSS530,TSS531,TSS532	1:40117102-40203082	-	-	1.04966	0.691507	1.40782	OK	0.628956	0.365925	0.891986	OK	0.765499	0.47816	1.05284	OK
XLOC_000252	-	-	XLOC_000252	ENSGALG00000042269	TSS533,TSS534,TSS535,TSS536,TSS537	1:40708973-40780890	-	-	3.21214	2.03945	4.38483	OK	3.00079	1.8667	4.13488	OK	3.56254	2.20573	4.91936	OK
XLOC_000253	-	-	XLOC_000253	TMTC2	TSS538,TSS539,TSS540,TSS541,TSS542,TSS543,TSS544	1:40828828-41088727	-	-	9.18964	5.08639	13.2929	OK	6.63807	3.06251	10.2136	OK	7.41735	4.31375	10.521	OK
XLOC_000254	-	-	XLOC_000254	LRRIQ1	TSS545	1:41740333-41838759	-	-	0.024108	0	0.0503269	OK	0.0125295	0	0.0302849	OK	0.0279619	0.00101646	0.0549073	OK
XLOC_000255	-	-	XLOC_000255	ALX1	TSS546,TSS547	1:41852916-41876252	-	-	0.626726	0.32352	0.929931	OK	0.0800053	0.00490297	0.155108	OK	0.287337	0.0988079	0.475866	OK
XLOC_000256	-	-	XLOC_000256	NTS	TSS548,TSS549	1:42173123-42186023	-	-	0.9493	0.514958	1.38364	OK	0.922948	0.49892	1.34698	OK	0.609495	0.270282	0.948707	OK
XLOC_000257	-	-	XLOC_000257	C12orf29	TSS550	1:42795853-42912470	-	-	5.23489	1.76443	8.70535	OK	2.65205	0.414724	4.88937	OK	4.10731	0.805075	7.40954	OK
XLOC_000258	-	-	XLOC_000258	ENSGALG00000033106	TSS551,TSS552,TSS553,TSS554,TSS555,TSS556	1:42795853-42912470	-	-	27.0356	20.5286	33.5427	OK	17.5771	13.0791	22.0751	OK	30.1921	22.6779	37.7064	OK
XLOC_000263	-	-	XLOC_000263	PLEKHG7	TSS565	1:44581618-44692421	-	-	0.749139	0.477582	1.0207	OK	0.863348	0.58201	1.14469	OK	0.890224	0.566307	1.21414	OK
XLOC_000264	-	-	XLOC_000264	ENSGALG00000011285	TSS566,TSS567,TSS568,TSS569,TSS570,TSS571,TSS572	1:44816113-44840517	-	-	40.3347	33.323	47.3463	OK	50.5582	41.7702	59.3462	OK	37.3422	30.8121	43.8724	OK
XLOC_000265	-	-	XLOC_000265	MRPL42	TSS573	1:44870331-44877527	-	-	55.6686	43.8568	67.4804	OK	76.1632	60.4989	91.8275	OK	54.5571	43.0005	66.1137	OK
XLOC_000266	-	-	XLOC_000266	SOCS2	TSS574	1:44891162-44894312	-	-	4.89449	3.45569	6.3333	OK	2.89408	1.93001	3.85816	OK	1.20548	0.67934	1.73163	OK
XLOC_000267	-	-	XLOC_000267	CRADD	TSS575,TSS576	1:44900684-44981748	-	-	4.09813	3.1852	5.01107	OK	3.58241	2.76194	4.40287	OK	3.98027	3.09489	4.86565	OK
XLOC_000269	-	-	XLOC_000269	PLXNC1	TSS578,TSS579,TSS580	1:45063527-45156476	-	-	1.74928	1.2656	2.23297	OK	2.25868	1.68743	2.82994	OK	1.01527	0.649209	1.38133	OK
XLOC_000270	-	-	XLOC_000270	SNAPC3	TSS581	1:45241996-45246654	-	-	2.02092	1.51331	2.52853	OK	1.60119	1.17589	2.02649	OK	1.92963	1.43949	2.41977	OK
XLOC_000271	-	-	XLOC_000271	VEZT	TSS582,TSS583,TSS584	1:45370968-45514690	-	-	15.8473	11.2402	20.4544	OK	16.4216	11.0204	21.8227	OK	15.3503	10.4332	20.2674	OK
XLOC_000273	-	-	XLOC_000273	METAP2	TSS586	1:45535392-45550173	-	-	48.9681	40.1938	57.7423	OK	47.0943	38.6116	55.5769	OK	53.8083	44.2118	63.4048	OK
XLOC_000274	-	-	XLOC_000274	SNRPF	TSS587	1:45665311-45666829	-	-	175.603	142.675	208.532	OK	68.9009	54.4302	83.3715	OK	144.361	116.754	171.967	OK
XLOC_000275	-	-	XLOC_000275	AMDHD1	TSS588,TSS589	1:45669440-45677498	-	-	0.335015	0.0874275	0.582602	OK	0.107458	0	0.264126	OK	0.285384	0.0521406	0.518628	OK
XLOC_000276	-	-	XLOC_000276	ELK3	TSS590	1:45759155-45887495	-	-	20.0419	13.5537	26.5301	OK	49.9717	36.9527	62.9907	OK	18.3192	12.1317	24.5067	OK
XLOC_000280	-	-	XLOC_000280	NEDD1	TSS596,TSS597	1:46033708-46057310	-	-	18.08	14.7438	21.4162	OK	14.6404	11.8883	17.3925	OK	20.6027	16.8727	24.3327	OK
XLOC_000281	-	-	XLOC_000281	RF01968,RF01969	TSS598,TSS599,TSS601,TSS603	1:46248749-46335541	-	-	0.59424	0.0741812	1.1143	OK	0.364504	0	0.845171	OK	0.270815	0	0.746802	OK
XLOC_000283	-	-	XLOC_000283	TMPO	TSS607	1:46669670-46691839	-	-	39.3337	32.3761	46.2912	OK	26.0927	21.3145	30.8709	OK	35.7826	29.3843	42.181	OK
XLOC_000284	-	-	XLOC_000284	SLC25A3	TSS608,TSS609,TSS610	1:46692458-46706498	-	-	620.415	329.011	911.819	OK	496.821	256.368	737.273	OK	579.56	361.958	797.161	OK
XLOC_000285	-	-	XLOC_000285	RF00563	TSS611	1:46692458-46706498	-	-	414.876	0	1204.94	OK	316.652	0	920.791	OK	278.908	0	868.12	OK
XLOC_000286	-	-	XLOC_000286	APAF1	TSS612	1:46707892-47168889	-	-	5.88169	4.24954	7.51384	OK	9.068	6.73698	11.399	OK	5.91362	3.84419	7.98306	OK
XLOC_000287	-	-	XLOC_000287	ACTR6	TSS613,TSS614,TSS615	1:47183348-47267032	-	-	49.6989	38.2192	61.1785	OK	53.665	41.6045	65.7255	OK	53.4341	40.9966	65.8716	OK
XLOC_000288	-	-	XLOC_000288	SCYL2	TSS616,TSS617	1:47267865-47304843	-	-	17.3523	14.0389	20.6657	OK	25.565	20.7815	30.3486	OK	17.6897	14.2793	21.1002	OK
XLOC_000292	-	-	XLOC_000292	ANO4	TSS621,TSS622	1:47513532-47631233	-	-	0.0467546	0	0.107059	OK	0.0640115	0	0.137765	OK	0.0837831	0	0.1679	OK
XLOC_000294	-	-	XLOC_000294	UTP20	TSS624,TSS625	1:47672157-47798006	-	-	10.4338	6.77384	14.0937	OK	14.591	10.2852	18.8968	OK	10.845	7.30433	14.3857	OK
XLOC_000295	-	-	XLOC_000295	CNOT4	TSS626,TSS627	1:47799981-47874568	-	-	1.95288	1.49275	2.413	OK	3.02735	2.35621	3.69849	OK	2.93451	2.29572	3.5733	OK
XLOC_000296	-	-	XLOC_000296	ENSGALG00000011717	TSS628	1:47884752-47909098	-	-	0.0119397	0	0.0494529	OK	0.0249678	0	0.0827532	OK	0.0272117	0	0.0829446	OK
XLOC_000297	-	-	XLOC_000297	WDR91	TSS629,TSS630,TSS631,TSS632	1:47929038-47946328	-	-	13.1325	10.1291	16.136	OK	9.3721	7.09428	11.6499	OK	10.8971	8.3448	13.4493	OK
XLOC_000298	-	-	XLOC_000298	ARHGDIB	TSS633,TSS634	1:48011197-48019515	-	-	29.6443	23.5431	35.7456	OK	23.1789	18.2744	28.0834	OK	32.7573	26.1289	39.3857	OK
XLOC_000300	-	-	XLOC_000300	MGP	TSS636	1:48052775-48058138	-	-	34.2555	26.4534	42.0577	OK	11.5961	8.3303	14.862	OK	13.2913	9.686	16.8965	OK
XLOC_000301	-	-	XLOC_000301	OC3	TSS637	1:48061737-48067659	-	-	0.338881	0.0477738	0.629988	OK	0	0	0	OK	0.0742419	0	0.197226	OK
XLOC_000302	-	-	XLOC_000302	ART4	TSS638	1:48069969-48092200	-	-	0.0744994	0	0.320483	OK	0.0263098	0	0.17818	OK	0.0489906	0	0.254173	OK
XLOC_000303	-	-	XLOC_000303	SMCO3	TSS639	1:48069969-48092200	-	-	0.0180678	0	0.250406	OK	0	0	0	OK	0.0487328	0	0.440077	OK
XLOC_000304	-	-	XLOC_000304	ENSGALG00000011745	TSS640,TSS641,TSS642	1:48069969-48092200	-	-	13.0879	10.5146	15.6612	OK	13.6258	10.9639	16.2876	OK	13.4752	10.8737	16.0767	OK
XLOC_000305	-	-	XLOC_000305	ENSGALG00000011747	TSS643	1:48093689-48094445	-	-	128.645	104.105	153.186	OK	111.964	91.2816	132.647	OK	71.4498	56.7287	86.1709	OK
XLOC_000306	-	-	XLOC_000306	ENSGALG00000032272	TSS644	1:48099108-48099621	-	-	39.1606	26.4846	51.8365	OK	49.9901	36.8696	63.1106	OK	19.3873	12.7912	25.9835	OK
XLOC_000307	-	-	XLOC_000307	ENSGALG00000030658,ENSGALG00000040303,HIST2H3L	TSS645,TSS646	1:48101724-48113401	-	-	133.122	57.2507	208.994	OK	121.759	49.2613	194.257	OK	126.095	72.7971	179.392	OK
XLOC_000308	-	-	XLOC_000308	ENSGALG00000036483	TSS647	1:48101724-48113401	-	-	86.5339	0	189.037	OK	77.7979	14.9793	140.616	OK	48.0036	9.44162	86.5656	OK
XLOC_000309	-	-	XLOC_000309	ENSGALG00000030658	TSS648	1:48101724-48113401	-	-	0.750721	0	5.43162	OK	0.42864	0	2.14816	OK	0.511082	0	3.83898	OK
XLOC_000310	-	-	XLOC_000310	HIST1H2B8	TSS649	1:48101724-48113401	-	-	265.989	100.84	431.137	OK	158.184	90.797	225.572	OK	187.495	139.132	235.857	OK
XLOC_000313	-	-	XLOC_000313	ENSGALG00000037934	TSS652	1:48119158-48201409	-	-	0.147987	0	2.41417	OK	0	0	0	OK	0	0	0	OK
XLOC_000315	-	-	XLOC_000315	ENSGALG00000035244	TSS654	1:48119158-48201409	-	-	54.9537	6.4402	103.467	OK	34.2229	3.87302	64.5728	OK	39.2874	7.38778	71.1871	OK
XLOC_000316	-	-	XLOC_000316	ENSGALG00000042650	TSS655	1:48119158-48201409	-	-	62.0785	0	214.058	OK	49.3949	0	184.944	OK	47.6764	0	151.113	OK
XLOC_000317	-	-	XLOC_000317	ENSGALG00000034631	TSS656,TSS657,TSS658,TSS659	1:48119158-48201409	-	-	4.19352	0	17.9232	OK	1.40684	0	7.81103	OK	6.46938	0	19.7201	OK
XLOC_000318	-	-	XLOC_000318	ENSGALG00000042491	TSS660	1:48119158-48201409	-	-	2086.57	1104.59	3068.55	OK	1306.98	780.706	1833.26	OK	1259.94	837.216	1682.66	OK
XLOC_000319	-	-	XLOC_000319	ENSGALG00000039351	TSS661	1:48119158-48201409	-	-	84.1245	0	197.2	OK	48.209	0	108.99	OK	32.2358	0	88.6545	OK
XLOC_000320	-	-	XLOC_000320	H2A-VII	TSS662	1:48119158-48201409	-	-	31.3149	0	73.3884	OK	2.32731	0	12.8908	OK	5.50929	0	19.4125	OK
XLOC_000321	-	-	XLOC_000321	ENSGALG00000040174,HIST1H101	TSS663,TSS664	1:48119158-48201409	-	-	71.3242	21.3597	121.289	OK	73.912	33.4918	114.332	OK	49.8799	17.7508	82.009	OK
XLOC_000322	-	-	XLOC_000322	ENSGALG00000027571	TSS665	1:48119158-48201409	-	-	116.945	37.0145	196.875	OK	36.5724	0	83.1849	OK	60.1308	16.8575	103.404	OK
XLOC_000323	-	-	XLOC_000323	ENSGALG00000042263	TSS666	1:48119158-48201409	-	-	163.771	0	360.471	OK	123.297	0	261.612	OK	99.9453	0	209.823	OK
XLOC_000324	-	-	XLOC_000324	HIST1H111L	TSS667	1:48119158-48201409	-	-	48.2445	0	111.785	OK	19.9564	0	61.5736	OK	37.6657	0	81.0097	OK
XLOC_000325	-	-	XLOC_000325	ENSGALG00000033587	TSS668	1:48119158-48201409	-	-	0.163237	0	5.08706	OK	0.23732	0	4.96259	OK	0.0653144	0	1.16186	OK
XLOC_000326	-	-	XLOC_000326	HIST1H3H	TSS669	1:48119158-48201409	-	-	36.0123	0	109.962	OK	35.2354	0	78.1912	OK	26.1538	0	60.4659	OK
XLOC_000327	-	-	XLOC_000327	H2A-VII	TSS670	1:48119158-48201409	-	-	1.82098	0	24.5578	OK	0.32571	0	2.77302	OK	0.134617	0	1.66918	OK
XLOC_000329	-	-	XLOC_000329	DDX47	TSS673	1:48224615-48237582	-	-	4.58073	3.64129	5.52017	OK	5.29378	4.22842	6.35914	OK	4.43611	3.51942	5.3528	OK
XLOC_000331	-	-	XLOC_000331	FAM234B	TSS676,TSS677	1:48289207-48324065	-	-	3.04648	1.37163	4.72132	OK	4.95963	2.13592	7.78335	OK	2.95774	1.91264	4.00283	OK
XLOC_000332	-	-	XLOC_000332	EMP1	TSS678	1:48351488-48365693	-	-	168.887	140.256	197.518	OK	148.541	123.334	173.748	OK	108.464	89.6236	127.305	OK
XLOC_000333	-	-	XLOC_000333	ATF7IP	TSS679,TSS680,TSS681	1:48816354-48966401	-	-	7.78252	6.04189	9.52315	OK	12.7531	10.108	15.3983	OK	8.42598	6.46817	10.3838	OK
XLOC_000334	-	-	XLOC_000334	TTC26	TSS682,TSS683,TSS684	1:49026526-49074187	-	-	4.15112	3.04174	5.26049	OK	1.59489	1.07109	2.1187	OK	3.37701	2.43487	4.31914	OK
XLOC_000335	-	-	XLOC_000335	LUC7L2,UBN2	TSS685,TSS686,TSS687,TSS688,TSS690,TSS691	1:49084167-49176552	-	-	39.242	29.1519	49.332	OK	93.7342	71.1323	116.336	OK	38.6688	26.5026	50.8349	OK
XLOC_000337	-	-	XLOC_000337	POLDIP3	TSS693,TSS694	1:49207529-49221469	-	-	29.7045	24.3243	35.0847	OK	40.9599	33.6986	48.2212	OK	28.8404	23.599	34.0818	OK
XLOC_000338	-	-	XLOC_000338	RRP7A	TSS695	1:49224851-49237511	-	-	21.1322	15.4607	26.8036	OK	11.9983	8.11174	15.8848	OK	13.8919	9.50272	18.2811	OK
XLOC_000340	-	-	XLOC_000340	SOCS1L	TSS697,TSS698,TSS699,TSS700,TSS701,TSS702	1:49251572-49262883	-	-	5.23562	3.66487	6.80638	OK	2.88432	1.92307	3.84556	OK	3.17787	2.12406	4.23168	OK
XLOC_000341	-	-	XLOC_000341	ENSGALG00000011872	TSS703	1:49276294-49290217	-	-	0.124666	0	0.278631	OK	0.0706829	0	0.190355	OK	0.0548826	0	0.167835	OK
XLOC_000344	-	-	XLOC_000344	TCF20	TSS706,TSS707,TSS708,TSS709,TSS710,TSS711	1:49300478-49425804	-	-	12.218	9.93033	14.5057	OK	13.2103	10.7701	15.6506	OK	12.9344	10.4977	15.3712	OK
XLOC_000346	-	-	XLOC_000346	CYP2D6	TSS713	1:49442460-49452376	-	-	2.01751	1.469	2.56601	OK	0.651433	0.42187	0.880996	OK	1.85653	1.33849	2.37456	OK
XLOC_000347	-	-	XLOC_000347	NDUFA6	TSS714	1:49452439-49454008	-	-	85.2472	66.3913	104.103	OK	44.7748	33.8241	55.7256	OK	71.8276	55.6224	88.0328	OK
XLOC_000349	-	-	XLOC_000349	NAGA	TSS716	1:49462138-49466445	-	-	14.8188	11.7081	17.9295	OK	7.57097	5.81149	9.33045	OK	19.8558	15.8999	23.8118	OK
XLOC_000350	-	-	XLOC_000350	CENPM	TSS717	1:49496088-49502094	-	-	6.70636	5.05595	8.35677	OK	8.83338	6.75544	10.9113	OK	7.09479	5.35409	8.83549	OK
XLOC_000352	-	-	XLOC_000352	ENSGALG00000045762	TSS719	1:49521583-49549801	-	-	2.58843	1.27702	3.89984	OK	1.94561	0.953016	2.9382	OK	2.92544	1.59474	4.25614	OK
XLOC_000353	-	-	XLOC_000353	SNU13	TSS720,TSS721	1:49587217-49590797	-	-	80.0932	66.099	94.0873	OK	52.26	42.79	61.73	OK	68.5106	56.3571	80.6642	OK
XLOC_000354	-	-	XLOC_000354	PMM1	TSS722,TSS723,TSS724,TSS725,TSS726	1:49591665-49631391	-	-	14.8141	11.4598	18.1683	OK	10.31	7.56307	13.057	OK	17.8887	13.8227	21.9548	OK
XLOC_000355	-	-	XLOC_000355	POLR3H	TSS727	1:49635291-49641645	-	-	12.1391	9.43191	14.8462	OK	12.7391	9.91791	15.5603	OK	8.23314	6.2706	10.1957	OK
XLOC_000356	-	-	XLOC_000356	PHF5A	TSS728	1:49663356-49669387	-	-	56.1941	45.175	67.2132	OK	51.1594	41.0044	61.3143	OK	52.0077	41.6884	62.3271	OK
XLOC_000357	-	-	XLOC_000357	TOB2	TSS729	1:49674133-49680930	-	-	18.4936	14.9208	22.0664	OK	52.424	43.2197	61.6283	OK	27.5431	22.4545	32.6318	OK
XLOC_000358	-	-	XLOC_000358	ENSGALG00000028594	TSS730	1:49682187-49691139	-	-	0.36333	0.138271	0.588389	OK	0.538834	0.261651	0.816018	OK	0.499566	0.263199	0.735933	OK
XLOC_000359	-	-	XLOC_000359	RANGAP1	TSS732	1:49768491-49787684	-	-	37.4439	30.356	44.5317	OK	40.0898	32.5076	47.6721	OK	36.3762	29.442	43.3103	OK
XLOC_000362	-	-	XLOC_000362	ENSGALG00000041607	TSS735	1:49811390-49871878	-	-	3.08331	0	9.99868	OK	4.94777	0	15.1381	OK	4.7372	0	14.051	OK
XLOC_000367	-	-	XLOC_000367	ST13	TSS740	1:49940629-49960414	-	-	81.8283	67.8667	95.7899	OK	88.1369	73.0931	103.181	OK	78.1842	64.784	91.5845	OK
XLOC_000369	-	-	XLOC_000369	SLC25A17	TSS742,TSS743,TSS744	1:49964801-49979823	-	-	37.4093	30.0524	44.7661	OK	10.643	8.09514	13.1909	OK	26.646	21.1566	32.1354	OK
XLOC_000370	-	-	XLOC_000370	MKL1	TSS745,TSS746	1:50005123-50093845	-	-	8.0122	4.58166	11.4427	OK	9.15164	5.41544	12.8878	OK	6.69481	3.75417	9.63545	OK
XLOC_000373	-	-	XLOC_000373	RPS19BP1	TSS749	1:50625400-50627545	-	-	28.5507	22.4804	34.6209	OK	26.1789	20.5377	31.82	OK	24.2226	18.9517	29.4936	OK
XLOC_000375	-	-	XLOC_000375	RPL3	TSS751,TSS752	1:50725887-50731685	-	-	715.336	596.137	834.535	OK	537.881	447.847	627.915	OK	622.522	519.081	725.963	OK
XLOC_000378	-	-	XLOC_000378	CBX6,CBX7	TSS760,TSS761,TSS762,TSS763,TSS764	1:50786711-50819459	-	-	10.3093	6.95463	13.6639	OK	5.02468	3.40147	6.6479	OK	8.86335	6.29486	11.4318	OK
XLOC_000380	-	-	XLOC_000380	DNAL4	TSS767	1:50829382-50833857	-	-	22.1991	17.4596	26.9385	OK	16.1344	12.4607	19.8081	OK	19.7545	15.4574	24.0516	OK
XLOC_000381	-	-	XLOC_000381	ENSGALG00000034504	TSS768	1:50835751-50841816	-	-	0.0160207	0	0.0646281	OK	0.0645826	0	0.157142	OK	0.064145	0	0.145175	OK
XLOC_000382	-	-	XLOC_000382	SUN2	TSS769,TSS770	1:50842616-50868509	-	-	10.2224	6.67625	13.7685	OK	13.4892	9.14023	17.8382	OK	11.6128	7.60644	15.6192	OK
XLOC_000383	-	-	XLOC_000383	JOSD1	TSS771	1:50868866-50881389	-	-	13.369	8.60982	18.1283	OK	12.7958	8.35651	17.2351	OK	14.0622	9.44281	18.6816	OK
XLOC_000384	-	-	XLOC_000384	DDX17,DMC1	TSS772,TSS773,TSS774,TSS775,TSS776	1:50896430-50936669	-	-	35.2917	28.0623	42.5211	OK	28.5475	22.4515	34.6435	OK	39.5852	31.3405	47.8298	OK
XLOC_000385	-	-	XLOC_000385	KCNJ4	TSS777,TSS778,TSS779,TSS780	1:50939414-50950627	-	-	0.521139	0.255768	0.786509	OK	1.46469	0.918956	2.01043	OK	1.21974	0.781228	1.65824	OK
XLOC_000386	-	-	XLOC_000386	CSNK1E	TSS781,TSS782	1:50961835-51010077	-	-	29.0701	21.6276	36.5125	OK	37.0246	28.2489	45.8004	OK	30.6861	23.814	37.5581	OK
XLOC_000387	-	-	XLOC_000387	BAIAP2L2,PLA2G6	TSS783,TSS784,TSS785,TSS786	1:51013852-51042762	-	-	4.0706	2.97176	5.16944	OK	3.30455	2.32376	4.28533	OK	4.22538	3.09095	5.3598	OK
XLOC_000388	-	-	XLOC_000388	SLC16A8	TSS787	1:51043332-51051000	-	-	0.0771887	0	0.159069	OK	0.117348	0.00932383	0.225372	OK	0.11259	0.00489745	0.220283	OK
XLOC_000389	-	-	XLOC_000389	SOX10	TSS788	1:51089595-51098755	-	-	0.301961	0.150537	0.453384	OK	0.312648	0.15729	0.468005	OK	0.163339	0.0584839	0.268194	OK
XLOC_000390	-	-	XLOC_000390	C22orf23	TSS789	1:51105367-51109027	-	-	0.558947	0.211936	0.905959	OK	0.393673	0.10633	0.681016	OK	0.362446	0.0955628	0.629328	OK
XLOC_000391	-	-	XLOC_000391	ENSGALG00000012299	TSS790,TSS791	1:51141325-51145667	-	-	8.90197	6.57208	11.2318	OK	12.7039	9.6454	15.7623	OK	8.45329	6.23751	10.6691	OK
XLOC_000393	-	-	XLOC_000393	ENSGALG00000012416	TSS793,TSS794	1:51189872-51196746	-	-	0.442803	0.218131	0.667476	OK	0.322702	0.13785	0.507554	OK	0.376482	0.18139	0.571574	OK
XLOC_000394	-	-	XLOC_000394	ENSGALG00000012419	TSS795	1:51197787-51200832	-	-	0.910249	0.521228	1.29927	OK	0.719227	0.383817	1.05464	OK	0.452092	0.200548	0.703637	OK
XLOC_000395	-	-	XLOC_000395	LGALS2	TSS796,TSS797,TSS798,TSS799	1:51239891-51253158	-	-	11.6211	7.7317	15.5105	OK	7.81061	4.59237	11.0288	OK	10.1686	6.69415	13.6431	OK
XLOC_000396	-	-	XLOC_000396	CARD10	TSS800,TSS801,TSS802,TSS803	1:51254681-51286952	-	-	0.186862	0	0.521821	OK	0.269969	0	0.696933	OK	0.175377	0	0.496636	OK
XLOC_000397	-	-	XLOC_000397	MFNG	TSS804	1:51290594-51300967	-	-	0.0278767	0	0.114594	OK	0	0	0	OK	0	0	0	OK
XLOC_000398	-	-	XLOC_000398	ENSGALG00000038966	TSS805	1:51335813-51367433	-	-	0.140057	0	0.472098	OK	0	0	0	OK	0.0990025	0	0.278525	OK
XLOC_000399	-	-	XLOC_000399	ELFN2	TSS806	1:51367778-51370205	-	-	0.0594821	0	0.13551	OK	0.0133459	0	0.0447343	OK	0.0565549	0	0.130901	OK
XLOC_000400	-	-	XLOC_000400	RAC2	TSS807	1:51448384-51457486	-	-	0.0809341	0	0.215672	OK	0.0518002	0	0.171627	OK	0.127538	0	0.295733	OK
XLOC_000401	-	-	XLOC_000401	SSTR3	TSS808	1:51460658-51465064	-	-	0.0273425	0	0.103209	OK	0.10385	0	0.239379	OK	0.04496	0	0.151482	OK
XLOC_000403	-	-	XLOC_000403	IL2RB	TSS813	1:51491999-51505358	-	-	0.0263804	0	0.0633185	OK	0.0976198	0.021884	0.173356	OK	0.0314448	0	0.0732815	OK
XLOC_000404	-	-	XLOC_000404	TMPRSS6	TSS814	1:51508826-51536411	-	-	0.0294644	0	0.102242	OK	0	0	0	OK	0.0177517	0	0.068195	OK
XLOC_000405	-	-	XLOC_000405	TST	TSS815	1:51546119-51553306	-	-	22.3901	17.2669	27.5133	OK	16.3144	12.4255	20.2032	OK	16.8745	12.865	20.884	OK
XLOC_000406	-	-	XLOC_000406	ENSGALG00000012490	TSS816	1:51553939-51558937	-	-	0.0205259	0	0.0749896	OK	0.019613	0	0.0778489	OK	0.0416617	0	0.127398	OK
XLOC_000407	-	-	XLOC_000407	PVALB	TSS817,TSS818	1:51645140-51653899	-	-	1.43425	0.573797	2.2947	OK	1.18768	0.0285466	2.34681	OK	1.27639	0.472634	2.08015	OK
XLOC_000408	-	-	XLOC_000408	IFT27	TSS819	1:51663626-51677277	-	-	7.21953	3.95995	10.4791	OK	6.91516	3.98041	9.84991	OK	5.78124	3.23972	8.32275	OK
XLOC_000409	-	-	XLOC_000409	CACNG2	TSS820	1:51688914-51735455	-	-	0.0984843	0	0.290624	OK	0.230068	0	0.497552	OK	0.123092	0	0.314745	OK
XLOC_000410	-	-	XLOC_000410	EIF3D	TSS821	1:51754102-51761464	-	-	114.959	95.1599	134.757	OK	128.585	106.612	150.559	OK	100.172	82.8346	117.51	OK
XLOC_000411	-	-	XLOC_000411	FOXRED2	TSS822,TSS823	1:51761528-51772186	-	-	1.8332	1.33355	2.33284	OK	1.81158	1.20655	2.41661	OK	1.73309	1.23056	2.23563	OK
XLOC_000412	-	-	XLOC_000412	TXN2	TSS825	1:51772259-51785102	-	-	78.3804	63.4067	93.3542	OK	55.1343	44.1998	66.0687	OK	74.2606	60.0457	88.4754	OK
XLOC_000413	-	-	XLOC_000413	MYH9	TSS826,TSS827,TSS828	1:51785906-51873839	-	-	196.523	163.752	229.295	OK	142.577	118.75	166.405	OK	162.635	135.341	189.928	OK
XLOC_000414	-	-	XLOC_000414	RBFOX2	TSS829,TSS830	1:51881777-52048476	-	-	42.3611	34.3574	50.3649	OK	20.2259	16.2246	24.2272	OK	30.74	24.9036	36.5764	OK
XLOC_000415	-	-	XLOC_000415	MB	TSS831	1:52054482-52058197	-	-	1.21357	0.527476	1.89967	OK	0.805895	0.252773	1.35902	OK	0.492436	0.0860739	0.898798	OK
XLOC_000418	-	-	XLOC_000418	ENSGALG00000033589	TSS834	1:53072028-53138810	-	-	0.420313	0.150662	0.689963	OK	0.0834451	0	0.203152	OK	0.0176544	0	0.0731457	OK
XLOC_000419	-	-	XLOC_000419	ENSGALG00000037302	TSS835	1:53250375-53269985	-	-	0.144292	0	0.340054	OK	0	0	0	OK	0.0889802	0	0.310655	OK
XLOC_000424	-	-	XLOC_000424	ENSGALG00000012611	TSS840	1:53336889-53351139	-	-	32.4751	26.7267	38.2235	OK	26.9509	22.1087	31.7931	OK	33.2464	27.3525	39.1403	OK
XLOC_000425	-	-	XLOC_000425	PRDM4	TSS841,TSS842,TSS843,TSS844,TSS845	1:53375018-53393225	-	-	4.47589	3.42123	5.53054	OK	6.4291	5.06439	7.7938	OK	3.58454	2.71586	4.45322	OK
XLOC_000426	-	-	XLOC_000426	MTERF2	TSS846	1:53679108-53684659	-	-	0.881388	0.572916	1.18986	OK	0.90982	0.586802	1.23284	OK	0.897464	0.581458	1.21347	OK
XLOC_000427	-	-	XLOC_000427	CKAP4	TSS847,TSS848,TSS849,TSS850	1:53949472-53963885	-	-	182.16	151.942	212.379	OK	60.1666	50.0067	70.3264	OK	148.55	123.747	173.353	OK
XLOC_000428	-	-	XLOC_000428	NUAK1	TSS851,TSS852	1:53983301-54133406	-	-	48.3654	39.7775	56.9533	OK	34.5398	28.2389	40.8406	OK	22.9263	18.7096	27.1431	OK
XLOC_000429	-	-	XLOC_000429	APPL2	TSS853	1:54260914-54334437	-	-	12.7009	9.86611	15.5358	OK	10.432	7.81619	13.0477	OK	8.88927	6.66284	11.1157	OK
XLOC_000430	-	-	XLOC_000430	ALDH1L2	TSS854	1:54341802-54374970	-	-	53.8704	42.6691	65.0718	OK	31.601	24.4032	38.7989	OK	48.2684	38.3641	58.1727	OK
XLOC_000431	-	-	XLOC_000431	SLC41A2	TSS855,TSS856	1:54375640-54424697	-	-	26.0029	21.3458	30.66	OK	25.5584	20.9641	30.1527	OK	24.8932	20.3872	29.3993	OK
XLOC_000432	-	-	XLOC_000432	ENSGALG00000037187	TSS857	1:54433719-54592561	-	-	1.27242	0.789935	1.7549	OK	3.18741	2.19447	4.18036	OK	1.87988	1.25338	2.50638	OK
XLOC_000435	-	-	XLOC_000435	NFYB	TSS861,TSS862,TSS863,TSS864	1:54682050-54698341	-	-	15.6141	11.9979	19.2303	OK	12.6235	9.33438	15.9127	OK	14.4384	10.6995	18.1773	OK
XLOC_000436	-	-	XLOC_000436	GLT8D2	TSS865	1:54727512-54754072	-	-	21.8577	13.8421	29.8732	OK	11.3375	5.19658	17.4785	OK	10.5242	5.42782	15.6205	OK
XLOC_000437	-	-	XLOC_000437	C1H12ORF73	TSS866	1:54754182-54755465	-	-	27.2726	21.1665	33.3787	OK	13.7195	10.2443	17.1948	OK	14.7766	11.0944	18.4588	OK
XLOC_000438	-	-	XLOC_000438	NT5DC3	TSS867	1:54798573-54820942	-	-	2.98758	2.28686	3.6883	OK	2.99776	2.29398	3.70153	OK	2.53065	1.90497	3.15634	OK
XLOC_000439	-	-	XLOC_000439	PAH	TSS868	1:55129803-55165880	-	-	0.1157	0	0.267346	OK	0.0875471	0	0.218897	OK	0.106131	0	0.253454	OK
XLOC_000441	-	-	XLOC_000441	IGF-I	TSS870,TSS871	1:55335083-55385824	-	-	1.01418	0.683883	1.34448	OK	0.518358	0.30942	0.727297	OK	0.215293	0.0947397	0.335847	OK
XLOC_000442	-	-	XLOC_000442	PMCH	TSS872,TSS873	1:55423141-55472057	-	-	0.402189	0.0511433	0.753235	OK	0.131671	0	0.329196	OK	0.372903	0.0593388	0.686467	OK
XLOC_000443	-	-	XLOC_000443	NUP37	TSS874,TSS875	1:55472090-55496235	-	-	41.9297	33.9391	49.9203	OK	29.7829	23.8739	35.6919	OK	40.4525	32.6727	48.2322	OK
XLOC_000445	-	-	XLOC_000445	ENSGALG00000012760	TSS877	1:55504044-55519501	-	-	27.0308	21.9965	32.065	OK	30.6326	24.9707	36.2946	OK	31.015	25.2683	36.7617	OK
XLOC_000446	-	-	XLOC_000446	GNPTAB	TSS878	1:55573822-55614936	-	-	31.2675	25.9032	36.6319	OK	24.9047	20.557	29.2523	OK	34.6998	28.7755	40.6241	OK
XLOC_000447	-	-	XLOC_000447	SYCP3	TSS879	1:55616633-55645260	-	-	0.223882	0	0.865708	OK	0.329502	0	1.2198	OK	0.282671	0	1.01834	OK
XLOC_000449	-	-	XLOC_000449	PARP12	TSS881,TSS882,TSS883,TSS884,TSS885	1:55786467-55804657	-	-	2.88379	2.16782	3.59975	OK	6.96895	5.12925	8.80866	OK	3.52903	2.65114	4.40692	OK
XLOC_000450	-	-	XLOC_000450	HIPK2	TSS886,TSS887,TSS888,TSS889,TSS890	1:56075280-56198651	-	-	10.0311	7.64652	12.4158	OK	8.52388	6.36374	10.684	OK	8.85473	6.60414	11.1053	OK
XLOC_000451	-	-	XLOC_000451	KIAA1549	TSS891	1:56226439-56370531	-	-	3.22714	2.49143	3.96286	OK	2.30795	1.75185	2.86405	OK	2.36488	1.79848	2.93128	OK
XLOC_000452	-	-	XLOC_000452	ATP6V0A4	TSS892	1:56383283-56408305	-	-	0.0839999	0.0117967	0.156203	OK	0.108003	0.0267194	0.189286	OK	0.105175	0.0240867	0.186263	OK
XLOC_000453	-	-	XLOC_000453	SVOPL	TSS893,TSS894	1:56415233-56432816	-	-	0.424364	0.141729	0.707	OK	0.380752	0.11532	0.646185	OK	0.58578	0.24714	0.92442	OK
XLOC_000454	-	-	XLOC_000454	AKR1D1	TSS895,TSS896	1:56602261-56640860	-	-	33.1663	26.3509	39.9816	OK	10.672	8.01465	13.3294	OK	16.6932	12.9688	20.4176	OK
XLOC_000455	-	-	XLOC_000455	RAB19	TSS897	1:56827532-56832925	-	-	1.24355	0.798824	1.68828	OK	1.45226	0.908243	1.99628	OK	1.17994	0.710376	1.64949	OK
XLOC_000456	-	-	XLOC_000456	ENSGALG00000037671	TSS898,TSS899,TSS900	1:56862363-56888127	-	-	0.392742	0.203393	0.58209	OK	0.15184	0.0251658	0.278515	OK	0.252458	0.100867	0.40405	OK
XLOC_000457	-	-	XLOC_000457	ADCK2	TSS901,TSS902,TSS903	1:56947534-56958999	-	-	4.40201	3.30467	5.49935	OK	1.47914	1.00323	1.95506	OK	2.95089	2.15047	3.75131	OK
XLOC_000458	-	-	XLOC_000458	NDUFB2	TSS904	1:56974455-57059344	-	-	284.715	161.15	408.279	OK	176.104	60.8584	291.35	OK	228.455	110.456	346.455	OK
XLOC_000460	-	-	XLOC_000460	TMEM178B	TSS906,TSS907,TSS908	1:57089376-57321751	-	-	5.01579	2.61279	7.41879	OK	5.91071	2.55053	9.27088	OK	4.9445	2.25761	7.63139	OK
XLOC_000461	-	-	XLOC_000461	AGK	TSS909	1:57332273-57380000	-	-	11.8303	8.3945	15.2661	OK	8.6072	5.41542	11.799	OK	10.5834	7.19771	13.9691	OK
XLOC_000463	-	-	XLOC_000463	WEE2	TSS911	1:57382692-57393808	-	-	0.148969	0.018622	0.279316	OK	0.526531	0.256852	0.79621	OK	0.188383	0.0391624	0.337603	OK
XLOC_000464	-	-	XLOC_000464	SSBP1	TSS912	1:57395052-57400622	-	-	80.3452	64.1615	96.529	OK	52.044	40.8919	63.1961	OK	71.5547	56.9388	86.1706	OK
XLOC_000465	-	-	XLOC_000465	CREB3L2	TSS913	1:57407945-57487354	-	-	55.2039	45.9695	64.4384	OK	108.227	90.3258	126.128	OK	70.0854	58.3963	81.7746	OK
XLOC_000466	-	-	XLOC_000466	DGKI	TSS914,TSS915	1:57491612-57698380	-	-	0.182231	0.0735047	0.290957	OK	0.287498	0.142722	0.432275	OK	0.192191	0.079838	0.304543	OK
XLOC_000467	-	-	XLOC_000467	PTN	TSS916,TSS917	1:57724422-57794409	-	-	41.0964	34.0679	48.1249	OK	16.0677	13.2779	18.8576	OK	21.4948	17.6885	25.3011	OK
XLOC_000469	-	-	XLOC_000469	MTPN	TSS919	1:58262000-58299769	-	-	77.2694	64.2354	90.3034	OK	92.8276	77.3045	108.351	OK	93.2792	77.5991	108.959	OK
XLOC_000470	-	-	XLOC_000470	FAM180A	TSS920,TSS921	1:58376707-58418568	-	-	0.812092	0.536034	1.08815	OK	0.529971	0.356851	0.703091	OK	0.567608	0.353006	0.78221	OK
XLOC_000471	-	-	XLOC_000471	SLC13A4	TSS922	1:58420520-58447259	-	-	0.106576	0	0.217461	OK	0.0516302	0	0.124505	OK	0.0786464	0	0.172511	OK
XLOC_000474	-	-	XLOC_000474	PKP2	TSS928,TSS929,TSS930,TSS931,TSS932	1:58877715-58922555	-	-	6.69525	5.35519	8.03531	OK	2.97733	2.2951	3.65956	OK	2.84844	2.15554	3.54133	OK
XLOC_000475	-	-	XLOC_000475	ENSGALG00000012919	TSS933	1:58962611-59006706	-	-	18.6091	5.19312	32.025	OK	15.9497	5.63121	26.2681	OK	15.3801	3.06687	27.6933	OK
XLOC_000486	-	-	XLOC_000486	ENSGALG00000012944	TSS946,TSS947,TSS948	1:59493842-59604924	-	-	1.77415	1.3585	2.1898	OK	0.981116	0.721467	1.24077	OK	1.24286	0.930512	1.55522	OK
XLOC_000487	-	-	XLOC_000487	SINHCAF	TSS949,TSS950	1:59617733-59634060	-	-	22.7912	18.5115	27.071	OK	28.7963	23.505	34.0876	OK	28.9112	23.6441	34.1784	OK
XLOC_000489	-	-	XLOC_000489	ENSGALG00000012947,ENSGALG00000030026,IPO8	TSS952,TSS953,TSS954,TSS955,TSS956,TSS957,TSS958,TSS959	1:59650852-59730804	-	-	44.4115	34.4338	54.3891	OK	28.2947	20.3787	36.2107	OK	41.0637	31.5796	50.5477	OK
XLOC_000492	-	-	XLOC_000492	TMTC1	TSS966,TSS967,TSS968	1:59771488-59923417	-	-	10.0052	8.10094	11.9095	OK	7.65241	6.1813	9.12352	OK	6.18385	4.95759	7.41011	OK
XLOC_000494	-	-	XLOC_000494	ENSGALG00000012969,ENSGALG00000039636	TSS975,TSS976	1:59990314-60049936	-	-	4.06774	2.46798	5.6675	OK	2.26712	0.333714	4.20054	OK	4.35336	2.6291	6.07762	OK
XLOC_000496	-	-	XLOC_000496	CCDC77	TSS980,TSS981,TSS982	1:60349572-60363330	-	-	3.9858	2.91609	5.05552	OK	2.25226	1.53924	2.96529	OK	3.6567	2.59301	4.7204	OK
XLOC_000498	-	-	XLOC_000498	WNK1	TSS987,TSS988,TSS989,TSS990,TSS991	1:60503058-60617658	-	-	9.72982	7.66813	11.7915	OK	15.0068	11.904	18.1095	OK	13.751	10.9015	16.6005	OK
XLOC_000499	-	-	XLOC_000499	ERC1	TSS992,TSS993,TSS994	1:60617799-60913304	-	-	10.1645	8.23545	12.0936	OK	10.8784	8.81166	12.9451	OK	9.62452	7.80558	11.4435	OK
XLOC_000500	-	-	XLOC_000500	WNT5B	TSS995,TSS996	1:60924577-60990919	-	-	10.834	7.38454	14.2834	OK	5.07289	2.9112	7.23458	OK	3.93265	2.15556	5.70975	OK
XLOC_000501	-	-	XLOC_000501	ADIPOR2	TSS997,TSS998,TSS999	1:60997446-61037837	-	-	25.6147	20.5545	30.6748	OK	30.3801	24.468	36.2923	OK	33.2739	26.89	39.6579	OK
XLOC_000502	-	-	XLOC_000502	CHUNK-1	TSS1000	1:61042807-61105795	-	-	0.0334505	0	0.0918908	OK	0.098557	0	0.209231	OK	0.071379	0	0.166968	OK
XLOC_000503	-	-	XLOC_000503	LRTM2	TSS1001	1:61042807-61105795	-	-	0.0170996	0	0.0780591	OK	0.0345127	0	0.135932	OK	0	0	0	OK
XLOC_000504	-	-	XLOC_000504	CACNA1C,ENSGALG00000032831	TSS1002,TSS1003,TSS1004,TSS1007	1:61242437-61671542	-	-	12.8537	8.14929	17.5581	OK	13.4993	8.7425	18.2561	OK	10.2877	6.62693	13.9485	OK
XLOC_000505	-	-	XLOC_000505	IL17RA	TSS1008,TSS1009,TSS1010,TSS1011	1:61678699-61704388	-	-	10.8325	8.45235	13.2127	OK	13.6999	10.5602	16.8396	OK	10.5449	8.29364	12.7962	OK
XLOC_000506	-	-	XLOC_000506	CECR2	TSS1012,TSS1013,TSS1014	1:61754640-61852728	-	-	0.919931	0.676858	1.163	OK	1.72042	1.32391	2.11693	OK	0.814612	0.599029	1.0302	OK
XLOC_000507	-	-	XLOC_000507	BCL2L13	TSS1015,TSS1016,TSS1017,TSS1018	1:61860170-62091663	-	-	9.47569	5.9503	13.0011	OK	10.6751	6.26648	15.0837	OK	10.9221	6.75899	15.0851	OK
XLOC_000510	-	-	XLOC_000510	PEX26	TSS1021,TSS1022	1:62114290-62119518	-	-	7.44208	5.71611	9.16804	OK	7.85214	6.04811	9.65617	OK	7.77547	5.96456	9.58638	OK
XLOC_000511	-	-	XLOC_000511	TUBA8B	TSS1023	1:62121850-62125401	-	-	0.0197136	0	0.0740135	OK	0.0241706	0	0.080356	OK	0.0489091	0	0.148232	OK
XLOC_000512	-	-	XLOC_000512	ENSGALG00000013056	TSS1024	1:62133258-62136787	-	-	0.0245467	0	0.0848922	OK	0.011424	0	0.0674874	OK	0.0418759	0	0.141737	OK
XLOC_000513	-	-	XLOC_000513	ENSGALG00000013057	TSS1025	1:62140687-62155730	-	-	4.3082	3.30644	5.30996	OK	16.0647	12.9134	19.2159	OK	3.73931	2.8488	4.62981	OK
XLOC_000515	-	-	XLOC_000515	BPGM	TSS1030,TSS1031	1:62239511-62259487	-	-	16.3463	13.2753	19.4174	OK	6.73551	5.3033	8.16772	OK	12.6592	10.2127	15.1056	OK
XLOC_000518	-	-	XLOC_000518	CALD1	TSS1035,TSS1036,TSS1037,TSS1038,TSS1039,TSS1040	1:62340738-62495113	-	-	129.418	91.7416	167.095	OK	60.4922	47.23	73.7544	OK	74.1455	55.4779	92.8132	OK
XLOC_000520	-	-	XLOC_000520	PTPRO	TSS1043,TSS1044,TSS1045,TSS1046	1:62658192-62963282	-	-	0.776787	0	1.83369	OK	0.862837	0	1.98159	OK	0.808061	0	1.64229	OK
XLOC_000521	-	-	XLOC_000521	STRAP	TSS1047	1:63130280-63139430	-	-	43.3809	35.4697	51.2921	OK	51.8274	42.4343	61.2204	OK	41.8566	34.1471	49.566	OK
XLOC_000522	-	-	XLOC_000522	DERA	TSS1048,TSS1049,TSS1050,TSS1051	1:63139960-63194941	-	-	10.8346	8.28571	13.3834	OK	3.80474	2.60666	5.00281	OK	10.182	7.73225	12.6317	OK
XLOC_000523	-	-	XLOC_000523	MGST1	TSS1052,TSS1053,TSS1054	1:63309030-63315672	-	-	75.1026	59.4534	90.7518	OK	24.642	18.3951	30.889	OK	62.4525	48.8965	76.0086	OK
XLOC_000525	-	-	XLOC_000525	CAPZA3	TSS1059	1:64278395-64279363	-	-	0.0258691	0	0.107336	OK	0	0	0	OK	0.0171666	0	0.0991587	OK
XLOC_000526	-	-	XLOC_000526	ENSGALG00000039412,PLEKHA5	TSS1060,TSS1061,TSS1062,TSS1063	1:64403075-64576546	-	-	13.6639	9.98443	17.3433	OK	15.8303	11.5213	20.1394	OK	11.2719	8.19425	14.3495	OK
XLOC_000527	-	-	XLOC_000527	ENSGALG00000034057	TSS1064	1:64585255-64588182	-	-	0.143541	0.0273116	0.25977	OK	0.327216	0.141088	0.513343	OK	0.229963	0.0796453	0.380281	OK
XLOC_000528	-	-	XLOC_000528	AEBP2	TSS1065,TSS1066,TSS1067	1:64588456-64642443	-	-	5.88044	4.71228	7.0486	OK	11.7689	9.59541	13.9424	OK	6.52879	5.25425	7.80333	OK
XLOC_000532	-	-	XLOC_000532	ENSGALG00000038920	TSS1073,TSS1074	1:64792525-64820103	-	-	0.432287	0.258089	0.606484	OK	1.02269	0.712252	1.33314	OK	0.470583	0.282541	0.658626	OK
XLOC_000533	-	-	XLOC_000533	PDE3A	TSS1075,TSS1076,TSS1077,TSS1078,TSS1079,TSS1080	1:64932248-65180861	-	-	6.76513	5.47683	8.05344	OK	11.4982	9.40684	13.5895	OK	4.7407	3.79191	5.68949	OK
XLOC_000534	-	-	XLOC_000534	SLCO1C1	TSS1081	1:65190415-65211651	-	-	0.0235825	0	0.0813028	OK	0.0148152	0	0.0501094	OK	0.0112441	0	0.0459541	OK
XLOC_000535	-	-	XLOC_000535	SLCO1B3	TSS1082	1:65220691-65266821	-	-	0.133532	0.0292811	0.237784	OK	0.0661003	0	0.138764	OK	0.0273474	0	0.0795247	OK
XLOC_000536	-	-	XLOC_000536	IAPP	TSS1083	1:65318627-65322354	-	-	0.013211	0	0.109587	OK	0	0	0	OK	0.036151	0	0.134668	OK
XLOC_000537	-	-	XLOC_000537	PYROXD1	TSS1084	1:65351680-65390502	-	-	3.08672	1.60127	4.57216	OK	2.21816	0.932438	3.50389	OK	2.95421	1.73378	4.17463	OK
XLOC_000538	-	-	XLOC_000538	BCAT1,ENSGALG00000038347,GOLT1B	TSS1085,TSS1086,TSS1087,TSS1088,TSS1089,TSS1090,TSS1091	1:65390669-65504257	-	-	110.633	87.4086	133.858	OK	132.942	103.471	162.412	OK	118.336	93.0532	143.619	OK
XLOC_000539	-	-	XLOC_000539	SOX5	TSS1092,TSS1093,TSS1094,TSS1095,TSS1096,TSS1097,TSS1098	1:65507407-66232440	-	-	2.09741	1.28601	2.90882	OK	3.27747	1.55942	4.99552	OK	1.74587	0.803211	2.68853	OK
XLOC_000542	-	-	XLOC_000542	ENSGALG00000026346	TSS1101	1:65507407-66232440	-	-	0.134061	0	0.26818	OK	1.11744	0.527713	1.70718	OK	0.479212	0.174394	0.78403	OK
XLOC_000544	-	-	XLOC_000544	ENSGALG00000039016	TSS1104	1:65507407-66232440	-	-	0.127056	0	0.357874	OK	0.411209	0	1.01426	OK	0.225712	0	0.571055	OK
XLOC_000545	-	-	XLOC_000545	ENSGALG00000025962	TSS1105	1:65507407-66232440	-	-	0.130442	0	0.549237	OK	0.297915	0	1.33894	OK	0.198534	0	0.811051	OK
XLOC_000547	-	-	XLOC_000547	ENSGALG00000027246	TSS1108	1:65507407-66232440	-	-	0.160025	0	0.706201	OK	0.371892	0	1.76326	OK	0.113661	0	0.674696	OK
XLOC_000551	-	-	XLOC_000551	C2CD5	TSS1112,TSS1113,TSS1114,TSS1115	1:66555332-66624178	-	-	12.0064	9.72192	14.2908	OK	22.9181	18.7489	27.0873	OK	13.5777	11.042	16.1135	OK
XLOC_000552	-	-	XLOC_000552	ST8SIA1	TSS1116,TSS1117,TSS1118,TSS1119	1:66641207-66770481	-	-	1.6328	1.27877	1.98684	OK	1.63517	1.28359	1.98674	OK	1.4542	1.13655	1.77185	OK
XLOC_000553	-	-	XLOC_000553	C3AR1	TSS1120	1:66846830-66850139	-	-	0.166029	0.00480638	0.327252	OK	0.210788	0.0344463	0.387129	OK	0.0717368	0	0.179426	OK
XLOC_000556	-	-	XLOC_000556	KCNJ8	TSS1125,TSS1126,TSS1127	1:67008985-67017049	-	-	1.06292	0.728429	1.39742	OK	0.555455	0.337343	0.773566	OK	0.765369	0.496558	1.03418	OK
XLOC_000557	-	-	XLOC_000557	LDHB	TSS1128,TSS1129,TSS1130	1:67084336-67094047	-	-	215.663	178.315	253.011	OK	159.786	131.459	188.112	OK	195.624	161.325	229.922	OK
XLOC_000558	-	-	XLOC_000558	GYS2	TSS1131	1:67102123-67141501	-	-	0.0281369	0	0.0733529	OK	0.0135627	0	0.0461738	OK	0.0056007	0	0.0395135	OK
XLOC_000560	-	-	XLOC_000560	ETFRF1	TSS1136,TSS1137	1:67235340-67263660	-	-	5.6231	0.304775	10.9414	OK	2.80401	0	7.31929	OK	4.81161	0	10.2932	OK
XLOC_000561	-	-	XLOC_000561	ENSGALG00000014041	TSS1138,TSS1139,TSS1140,TSS1141,TSS1142,TSS1143,TSS1144,TSS1145	1:67546583-67629251	-	-	25.0447	8.81206	41.2774	OK	32.4712	12.8189	52.1234	OK	25.1798	9.86335	40.4963	OK
XLOC_000562	-	-	XLOC_000562	SSPN	TSS1146	1:67664842-67684950	-	-	13.0134	10.336	15.6908	OK	8.98512	7.04857	10.9217	OK	11.9525	9.47358	14.4314	OK
XLOC_000563	-	-	XLOC_000563	ENSGALG00000031309	TSS1147	1:67709478-67984428	-	-	0.374494	0	1.19971	OK	0.521017	0	1.56874	OK	0.309242	0	0.963987	OK
XLOC_000564	-	-	XLOC_000564	FGFR1OP2	TSS1148	1:68045363-68056671	-	-	11.9115	9.54104	14.2819	OK	22.404	18.2232	26.5847	OK	14.8402	11.9487	17.7317	OK
XLOC_000565	-	-	XLOC_000565	MED21	TSS1149	1:68058503-68086093	-	-	23.1867	14.5658	31.8075	OK	15.9767	8.20278	23.7505	OK	25.0898	15.6088	34.5709	OK
XLOC_000567	-	-	XLOC_000567	STK38L	TSS1151,TSS1152	1:68136768-68228416	-	-	25.365	18.7435	31.9865	OK	81.422	63.3075	99.5365	OK	25.5895	18.9918	32.1872	OK
XLOC_000568	-	-	XLOC_000568	ARNTL2	TSS1153,TSS1154,TSS1155	1:68136768-68228416	-	-	13.1548	7.41915	18.8904	OK	11.9167	3.90571	19.9277	OK	11.4456	6.46741	16.4237	OK
XLOC_000570	-	-	XLOC_000570	PPFIBP1	TSS1157,TSS1158,TSS1159,TSS1160	1:68253133-68353073	-	-	54.27	44.0566	64.4835	OK	115.925	94.2547	137.595	OK	59.0227	47.8027	70.2426	OK
XLOC_000572	-	-	XLOC_000572	ENSGALG00000019262	TSS1162	1:68393867-68394452	-	-	0.057488	0	0.221119	OK	0	0	0	OK	0	0	0	OK
XLOC_000573	-	-	XLOC_000573	BIK	TSS1163	1:68563258-68575275	-	-	0.457015	0.0953683	0.818663	OK	0.732673	0.263917	1.20143	OK	0.628115	0.196066	1.06016	OK
XLOC_000574	-	-	XLOC_000574	TSPO	TSS1164	1:68576642-68592207	-	-	15.4481	9.41178	21.4844	OK	6.81503	3.77138	9.85867	OK	10.8256	6.55169	15.0996	OK
XLOC_000577	-	-	XLOC_000577	MPPED1	TSS1167,TSS1168,TSS1169,TSS1170,TSS1171,TSS1172	1:68879642-68943519	-	-	4.36014	3.11021	5.61008	OK	3.11395	2.19346	4.03444	OK	4.65244	3.36337	5.94151	OK
XLOC_000579	-	-	XLOC_000579	ENSGALG00000029308,SAMM50	TSS1174,TSS1175,TSS1176	1:69135458-69171235	-	-	41.1086	33.2567	48.9605	OK	19.3431	15.4676	23.2187	OK	38.0162	30.5307	45.5017	OK
XLOC_000580	-	-	XLOC_000580	PARVB	TSS1177,TSS1178,TSS1179,TSS1180,TSS1181,TSS1182	1:69177859-69242531	-	-	54.8677	42.5344	67.2009	OK	98.6882	79.7701	117.606	OK	56.3514	44.8752	67.8276	OK
XLOC_000582	-	-	XLOC_000582	PRR5	TSS1186,TSS1187,TSS1188	1:69763111-69850915	-	-	11.7391	9.1301	14.3481	OK	11.5963	8.90399	14.2886	OK	7.26627	5.50144	9.0311	OK
XLOC_000583	-	-	XLOC_000583	ARHGAP8	TSS1189,TSS1190	1:69904873-69982240	-	-	0.105962	0.0105816	0.201341	OK	0.0970248	0.00849059	0.185559	OK	0.22696	0.0823659	0.371555	OK
XLOC_000584	-	-	XLOC_000584	NUP50	TSS1191	1:70276349-70292392	-	-	22.4326	18.4843	26.3808	OK	32.7313	27.0817	38.3808	OK	24.0612	19.8314	28.2909	OK
XLOC_000585	-	-	XLOC_000585	UPK3A	TSS1192,TSS1193	1:70416010-70422266	-	-	1.96859	0.743575	3.1936	OK	0.259187	0	0.711962	OK	0.97153	0.155959	1.7871	OK
XLOC_000586	-	-	XLOC_000586	RIBC2	TSS1194	1:70491927-70505475	-	-	0.0728671	0	0.170822	OK	0.0119894	0	0.071371	OK	0.0258128	0	0.0840316	OK
XLOC_000587	-	-	XLOC_000587	FBLN1	TSS1195,TSS1196	1:70545151-70630166	-	-	88.3403	72.6498	104.031	OK	38.4348	31.3375	45.5321	OK	39.1191	31.756	46.4823	OK
XLOC_000588	-	-	XLOC_000588	ATXN10	TSS1197,TSS1198	1:70659527-70756773	-	-	6.36402	4.81124	7.9168	OK	2.70646	1.93425	3.47867	OK	4.92824	3.64231	6.21416	OK
XLOC_000590	-	-	XLOC_000590	PPARA	TSS1207,TSS1208,TSS1209,TSS1210,TSS1211	1:71182452-71391292	-	-	5.05268	2.5901	7.51526	OK	18.5194	13.1615	23.8772	OK	6.43377	3.62655	9.24099	OK
XLOC_000591	-	-	XLOC_000591	TTC38	TSS1212,TSS1213,TSS1214,TSS1215,TSS1216	1:71400257-71450095	-	-	11.2249	8.44897	14.0008	OK	11.3779	8.54424	14.2116	OK	10.7144	7.57597	13.8528	OK
XLOC_000593	-	-	XLOC_000593	ETV6	TSS1218,TSS1219	1:71511055-71673765	-	-	9.53439	6.96654	12.1022	OK	9.4688	7.02781	11.9098	OK	6.96901	4.89798	9.04003	OK
XLOC_000595	-	-	XLOC_000595	BCL2L14	TSS1221,TSS1222,TSS1223,TSS1224,TSS1225,TSS1226	1:71696126-71733385	-	-	1.01311	0.607416	1.41881	OK	0.52839	0.259184	0.797595	OK	0.90759	0.541402	1.27378	OK
XLOC_000597	-	-	XLOC_000597	BORCS5	TSS1228,TSS1229,TSS1230,TSS1231	1:71898870-71961034	-	-	10.7843	8.58684	12.9818	OK	10.2997	8.11717	12.4823	OK	9.69694	7.69921	11.6947	OK
XLOC_000598	-	-	XLOC_000598	ENSGALG00000046318	TSS1232	1:72031393-72037647	-	-	0.357171	0.228358	0.485983	OK	0.836753	0.596403	1.0771	OK	0.351322	0.223737	0.478906	OK
XLOC_000599	-	-	XLOC_000599	CREBL2	TSS1233	1:72050720-72062231	-	-	1.39969	0.913494	1.88588	OK	1.97558	1.31304	2.63812	OK	1.13005	0.702286	1.55781	OK
XLOC_000600	-	-	XLOC_000600	ENSGALG00000030195	TSS1234	1:72108943-72190872	-	-	0.368152	0	1.92039	OK	0.304245	0	1.3126	OK	0.27319	0	0.95646	OK
XLOC_000601	-	-	XLOC_000601	CDKN1B	TSS1235	1:72191983-72195253	-	-	38.3611	31.057	45.6652	OK	28.1617	22.6986	33.6248	OK	15.5107	12.2132	18.8083	OK
XLOC_000604	-	-	XLOC_000604	ENSGALG00000036176	TSS1243	1:72280100-72285107	-	-	0.372246	0.22162	0.522872	OK	0.05036	0	0.111474	OK	0.409832	0.247117	0.572547	OK
XLOC_000606	-	-	XLOC_000606	MRPS35	TSS1245	1:72371013-72393128	-	-	22.9597	18.1667	27.7527	OK	36.6278	29.3998	43.8557	OK	24.9066	19.7405	30.0727	OK
XLOC_000607	-	-	XLOC_000607	KLHL42	TSS1246	1:72420077-72434075	-	-	1.02298	0.731619	1.31435	OK	2.45642	1.86431	3.04853	OK	1.02058	0.723783	1.31738	OK
XLOC_000608	-	-	XLOC_000608	ENSGALG00000043809	TSS1247	1:72439880-72459123	-	-	0.0377133	0	0.137815	OK	0.132113	0	0.311785	OK	0.0740622	0	0.226515	OK
XLOC_000609	-	-	XLOC_000609	ENSGALG00000029775	TSS1248	1:72591324-72620577	-	-	1.24701	0.536889	1.95713	OK	1.4051	0.6494	2.16081	OK	1.48781	0.67938	2.29623	OK
XLOC_000610	-	-	XLOC_000610	CCDC91	TSS1249,TSS1250,TSS1251,TSS1252	1:72633659-72841521	-	-	5.99973	4.04722	7.95224	OK	3.65049	2.2797	5.02128	OK	5.47046	3.52017	7.42074	OK
XLOC_000611	-	-	XLOC_000611	FAR2	TSS1253,TSS1254,TSS1255	1:72949007-73100902	-	-	7.00105	5.57757	8.42454	OK	4.74114	3.73406	5.74823	OK	5.8389	4.60611	7.07168	OK
XLOC_000612	-	-	XLOC_000612	C12orf4	TSS1256	1:73124892-73151338	-	-	14.7307	11.7526	17.7087	OK	8.57407	6.68596	10.4622	OK	14.2469	11.3217	17.1722	OK
XLOC_000614	-	-	XLOC_000614	FGF23	TSS1258	1:73165295-73283390	-	-	0.112544	0	1.6313	OK	0.197456	0	2.03373	OK	0.0585237	0	1.17331	OK
XLOC_000616	-	-	XLOC_000616	ENSGALG00000033533,NDUFA9	TSS1260,TSS1261	1:73431076-73823884	-	-	63.3706	50.941	75.8001	OK	62.5998	49.6735	75.5262	OK	63.0579	50.5292	75.5866	OK
XLOC_000617	-	-	XLOC_000617	KCNA6	TSS1262	1:73431076-73823884	-	-	0.292789	0	1.34674	OK	0.0514688	0	0.473487	OK	0.127437	0	0.824129	OK
XLOC_000619	-	-	XLOC_000619	KCNA1	TSS1264	1:73431076-73823884	-	-	0.0334891	0	0.346827	OK	0.0123294	0	0.187443	OK	0.0499095	0	0.434521	OK
XLOC_000620	-	-	XLOC_000620	NTF3	TSS1265,TSS1266,TSS1267,TSS1268	1:73984268-74058159	-	-	0.959814	0.685155	1.23447	OK	1.8235	1.37771	2.26929	OK	0.852552	0.5892	1.1159	OK
XLOC_000621	-	-	XLOC_000621	ANO2,ENSGALG00000044057	TSS1269,TSS1270,TSS1271	1:74108335-74298745	-	-	4.65686	2.76679	6.54694	OK	10.5825	7.73039	13.4346	OK	8.38175	5.37155	11.3919	OK
XLOC_000622	-	-	XLOC_000622	CD9	TSS1272,TSS1273	1:74470351-74522456	-	-	7.45014	3.62594	11.2743	OK	6.33803	3.19256	9.48349	OK	8.68583	4.55264	12.819	OK
XLOC_000623	-	-	XLOC_000623	PRMT8	TSS1274,TSS1275,TSS1276	1:75152203-75245959	-	-	3.90374	2.86842	4.93905	OK	3.16245	2.23774	4.08716	OK	3.98188	2.80993	5.15382	OK
XLOC_000626	-	-	XLOC_000626	FOXM1	TSS1279	1:75654521-75687760	-	-	3.84201	2.41911	5.26491	OK	2.27658	1.33714	3.21602	OK	3.33137	1.98078	4.68196	OK
XLOC_000627	-	-	XLOC_000627	ENSGALG00000032183	TSS1281,TSS1282	1:75654521-75687760	-	-	5.48633	3.42475	7.54792	OK	2.37933	1.42147	3.33718	OK	6.20758	4.02953	8.38563	OK
XLOC_000630	-	-	XLOC_000630	ENSGALG00000043817,SLC2A14	TSS1286,TSS1287,TSS1288	1:75869750-75908698	-	-	39.2019	27.8632	50.5407	OK	96.2397	69.5581	122.921	OK	46.0437	32.9353	59.1521	OK
XLOC_000632	-	-	XLOC_000632	RIMKLB	TSS1290,TSS1291,TSS1292	1:75997213-76070753	-	-	11.5552	5.72988	17.3805	OK	5.59358	2.40238	8.78479	OK	8.89302	4.10336	13.6827	OK
XLOC_000633	-	-	XLOC_000633	A2ML1	TSS1293	1:76082956-76112683	-	-	1.58335	1.16351	2.00318	OK	1.09337	0.778888	1.40784	OK	1.9775	1.47666	2.47834	OK
XLOC_000634	-	-	XLOC_000634	ENSGALG00000014252	TSS1294	1:76146375-76177348	-	-	0.0236484	0	0.0574316	OK	0	0	0	OK	0.0135192	0	0.041656	OK
XLOC_000635	-	-	XLOC_000635	PHC1	TSS1295	1:76188196-76214461	-	-	2.00963	0.314034	3.70523	OK	1.80449	0.480519	3.12846	OK	2.07363	0.282958	3.8643	OK
XLOC_000636	-	-	XLOC_000636	ENSGALG00000033358	TSS1296	1:76226977-76227676	-	-	0.172407	0	0.468238	OK	0.214993	0	0.50051	OK	0.107998	0	0.331079	OK
XLOC_000637	-	-	XLOC_000637	ENSGALG00000039764	TSS1297,TSS1298	1:76229097-76327369	-	-	0.317384	0.149318	0.485449	OK	0.161731	0.0565817	0.26688	OK	0.219075	0.103637	0.334513	OK
XLOC_000641	-	-	XLOC_000641	CD86	TSS1303	1:76641353-76652029	-	-	0.102061	0	0.222695	OK	0.0444789	0	0.134806	OK	0.0856189	0	0.195063	OK
XLOC_000642	-	-	XLOC_000642	CASR	TSS1304	1:76721271-76762823	-	-	0.0482546	0	0.106505	OK	0.0173652	0	0.0506435	OK	0.0282786	0	0.0728192	OK
XLOC_000643	-	-	XLOC_000643	CSTB	TSS1305,TSS1306	1:76767113-76771720	-	-	26.8071	21.1352	32.479	OK	25.1083	19.594	30.6225	OK	29.1048	22.9555	35.2541	OK
XLOC_000644	-	-	XLOC_000644	FAM162A	TSS1307,TSS1308,TSS1309	1:76786685-76806370	-	-	6.85327	4.69484	9.0117	OK	3.98377	2.66972	5.29781	OK	6.49167	4.4134	8.56994	OK
XLOC_000646	-	-	XLOC_000646	TAPBPL	TSS1317	1:76879701-76888540	-	-	0.449054	0.276576	0.621532	OK	0.38528	0.223659	0.546902	OK	0.319322	0.178615	0.460029	OK
XLOC_000647	-	-	XLOC_000647	SCNN1A	TSS1318,TSS1319	1:76898998-76917951	-	-	0.400141	0.158474	0.641807	OK	0.351715	0.102331	0.601099	OK	0.522625	0.209754	0.835496	OK
XLOC_000648	-	-	XLOC_000648	NCAPD2	TSS1320	1:76920907-76944751	-	-	25.2981	16.0042	34.592	OK	28.6955	18.117	39.274	OK	28.0698	18.0049	38.1346	OK
XLOC_000649	-	-	XLOC_000649	RF01296	TSS1321	1:76920907-76944751	-	-	4666.96	3778.14	5555.78	OK	5361.3	4340.51	6382.08	OK	3992.86	3204.35	4781.37	OK
XLOC_000650	-	-	XLOC_000650	GAPDH	TSS1322,TSS1323,TSS1324	1:76949286-76956805	-	-	3915.15	3234.61	4595.68	OK	2301.87	1913.06	2690.68	OK	2930.99	2428.14	3433.84	OK
XLOC_000653	-	-	XLOC_000653	COPS7A	TSS1327	1:77151386-77154558	-	-	44.2418	35.6737	52.8099	OK	46.0763	37.2416	54.911	OK	52.9151	42.9734	62.8567	OK
XLOC_000655	-	-	XLOC_000655	ENSGALG00000034646	TSS1330	1:77173057-77174046	-	-	0.218481	0	0.502755	OK	0.33829	0	0.754922	OK	0.33083	0	0.74214	OK
XLOC_000657	-	-	XLOC_000657	ENSGALG00000044449	TSS1333	1:77197102-77198831	-	-	0.0127622	0	0.0912424	OK	0	0	0	OK	0.0322521	0	0.118911	OK
XLOC_000658	-	-	XLOC_000658	CD4	TSS1334,TSS1335,TSS1336	1:77208176-77219967	-	-	2.91759	2.10963	3.72554	OK	1.00095	0.634488	1.36741	OK	1.85157	1.27188	2.43127	OK
XLOC_000659	-	-	XLOC_000659	ENSGALG00000014490,GNB3	TSS1337,TSS1338,TSS1339,TSS1340	1:77225876-77256179	-	-	20.7841	14.9924	26.5757	OK	5.78062	3.66202	7.89923	OK	16.3053	11.593	21.0176	OK
XLOC_000660	-	-	XLOC_000660	TPI1,USP5	TSS1341,TSS1342,TSS1343,TSS1344	1:77256836-77277799	-	-	575.996	467.342	684.651	OK	245.41	194.302	296.518	OK	492.135	396.242	588.029	OK
XLOC_000661	-	-	XLOC_000661	LRRC23	TSS1345	1:77279562-77286852	-	-	0.192727	0	0.472837	OK	0.146547	0	0.354703	OK	0.259115	0	0.572392	OK
XLOC_000662	-	-	XLOC_000662	ENO2	TSS1346,TSS1347,TSS1348	1:77286984-77299051	-	-	12.43	9.68871	15.1714	OK	24.2217	19.3732	29.0702	OK	16.0445	12.5329	19.5562	OK
XLOC_000664	-	-	XLOC_000664	C1H12ORF57	TSS1352,TSS1353	1:77325962-77327101	-	-	83.9994	65.7268	102.272	OK	40.2717	30.5749	49.9686	OK	79.1648	62.3048	96.0249	OK
XLOC_000665	-	-	XLOC_000665	PTPN6	TSS1354,TSS1355,TSS1356	1:77328445-77348857	-	-	0.468391	0.272258	0.664525	OK	0.399126	0.219984	0.578268	OK	0.467481	0.270415	0.664547	OK
XLOC_000666	-	-	XLOC_000666	EMG1	TSS1357	1:77354659-77356911	-	-	31.9151	24.9359	38.8943	OK	63.1014	50.6089	75.5939	OK	29.0211	22.5978	35.4445	OK
XLOC_000668	-	-	XLOC_000668	C1S	TSS1359,TSS1360,TSS1361	1:77379602-77388812	-	-	23.1764	18.8371	27.5157	OK	6.81919	5.30023	8.33816	OK	15.4309	12.3717	18.4902	OK
XLOC_000669	-	-	XLOC_000669	CLSTN3	TSS1362,TSS1363	1:77404112-77430403	-	-	8.00626	5.31295	10.6996	OK	3.68227	2.19383	5.1707	OK	6.55032	4.52162	8.57903	OK
XLOC_000670	-	-	XLOC_000670	ENSGALG00000030052	TSS1364	1:77404112-77430403	-	-	0.359653	0	0.804712	OK	0.311585	0	0.740261	OK	0.152117	0	0.423164	OK
XLOC_000671	-	-	XLOC_000671	PEX5	TSS1365,TSS1366	1:77433933-77444965	-	-	12.7021	10.0514	15.3529	OK	10.6646	8.38723	12.9419	OK	12.0394	9.53172	14.547	OK
XLOC_000672	-	-	XLOC_000672	ENSGALG00000046340	TSS1367	1:77450262-77461548	-	-	0.0354398	0	0.095387	OK	0.0348479	0	0.105934	OK	0.075313	0	0.168331	OK
XLOC_000674	-	-	XLOC_000674	EPHA1	TSS1369	1:77496504-77530024	-	-	0.331395	0.173301	0.489489	OK	0.19937	0.0848325	0.313907	OK	0.170884	0.0667792	0.274989	OK
XLOC_000676	-	-	XLOC_000676	FAM131B	TSS1371,TSS1372,TSS1373,TSS1374,TSS1375,TSS1376,TSS1377	1:77560792-77595633	-	-	2.11459	1.45352	2.77565	OK	1.10026	0.737846	1.46268	OK	1.83025	1.25447	2.40603	OK
XLOC_000678	-	-	XLOC_000678	RAP1GAP1	TSS1379,TSS1380,TSS1381	1:77697060-77756333	-	-	1.36003	0.844952	1.87511	OK	0.997897	0.601796	1.394	OK	1.36352	0.866648	1.86039	OK
XLOC_000680	-	-	XLOC_000680	ENSGALG00000014746	TSS1383	1:77904802-77933908	-	-	0.0146465	0	0.0491505	OK	0.014027	0	0.0478915	OK	0.0145987	0	0.0475535	OK
XLOC_000681	-	-	XLOC_000681	ENSGALG00000014750	TSS1384,TSS1385	1:78071367-78073633	-	-	0.157467	0.0124801	0.302454	OK	0.152472	0.014992	0.289953	OK	0.145687	0.0106503	0.280724	OK
XLOC_000686	-	-	XLOC_000686	YBX3	TSS1391	1:78318609-78343166	-	-	170.468	141.188	199.748	OK	129.299	106.901	151.697	OK	193.821	160.747	226.894	OK
XLOC_000687	-	-	XLOC_000687	STYK1	TSS1392,TSS1393,TSS1394	1:78357789-78376117	-	-	0.179323	0.0314023	0.327243	OK	0.580344	0.378465	0.782224	OK	0.291579	0.142405	0.440754	OK
XLOC_000688	-	-	XLOC_000688	ENSGALG00000039529	TSS1395	1:78454652-78455786	-	-	0.0360496	0	0.188274	OK	0.158149	0	0.53812	OK	0.042567	0	0.194873	OK
XLOC_000689	-	-	XLOC_000689	WARS2	TSS1396,TSS1397,TSS1398,TSS1399	1:78583047-78640680	-	-	2.10923	1.5876	2.63086	OK	1.46233	1.04609	1.87856	OK	2.05852	1.5459	2.57114	OK
XLOC_000690	-	-	XLOC_000690	ENSGALG00000037173,TBX15	TSS1400,TSS1401,TSS1402,TSS1403	1:78659979-78750703	-	-	16.0289	7.5399	24.5179	OK	8.00574	3.18532	12.8262	OK	10.4464	4.69939	16.1935	OK
XLOC_000692	-	-	XLOC_000692	ENSGALG00000035228	TSS1405	1:78962705-79001440	-	-	0.0597233	0	0.125945	OK	0.0290427	0	0.0847502	OK	0.0541752	0	0.125021	OK
XLOC_000693	-	-	XLOC_000693	ENSGALG00000043190	TSS1406	1:79034541-79047592	-	-	0.0700425	0	0.16657	OK	0.0231786	0	0.0790597	OK	0.0438204	0	0.122892	OK
XLOC_000694	-	-	XLOC_000694	GDAP2	TSS1407	1:79119313-79144017	-	-	9.26775	7.15976	11.3757	OK	10.9163	8.47455	13.358	OK	10.3889	8.11059	12.6673	OK
XLOC_000695	-	-	XLOC_000695	DUSP12	TSS1408	1:79177406-79181322	-	-	5.77844	4.12302	7.43385	OK	9.87298	7.39714	12.3488	OK	5.96753	4.28492	7.65015	OK
XLOC_000696	-	-	XLOC_000696	NAA50,USF3	TSS1409,TSS1410	1:79210233-79256994	-	-	85.1082	70.6231	99.5934	OK	57.7436	47.7604	67.7267	OK	74.1599	61.4704	86.8494	OK
XLOC_000697	-	-	XLOC_000697	SPICE1	TSS1411	1:79311254-79343900	-	-	5.21519	4.12532	6.30507	OK	2.46937	1.88545	3.05329	OK	4.54105	3.55123	5.53087	OK
XLOC_000698	-	-	XLOC_000698	TRIM45	TSS1412,TSS1413,TSS1414	1:79344153-79362783	-	-	9.82178	7.39776	12.2458	OK	2.95574	2.04166	3.86982	OK	5.70814	4.14758	7.2687	OK
XLOC_000699	-	-	XLOC_000699	ENSGALG00000014820	TSS1415	1:79368581-79394363	-	-	0.766987	0	2.50164	OK	0.0380091	0	0.242017	OK	0.586029	0	1.93734	OK
XLOC_000700	-	-	XLOC_000700	TNFRSF1A	TSS1416	1:79396753-79409687	-	-	50.5377	41.5249	59.5504	OK	29.824	24.2476	35.4004	OK	37.7056	30.8229	44.5884	OK
XLOC_000701	-	-	XLOC_000701	METTL16	TSS1417	1:79410301-79422324	-	-	11.6996	9.07933	14.3198	OK	16.273	12.7691	19.777	OK	12.8943	10.011	15.7776	OK
XLOC_000702	-	-	XLOC_000702	POLQ	TSS1418	1:79422422-79479268	-	-	1.03697	0.782898	1.29105	OK	0.623934	0.45195	0.795918	OK	1.24397	0.948751	1.53919	OK
XLOC_000703	-	-	XLOC_000703	RABL3	TSS1419	1:79716568-79782706	-	-	8.00068	5.3664	10.635	OK	6.59633	4.40024	8.79243	OK	7.71703	5.20347	10.2306	OK
XLOC_000704	-	-	XLOC_000704	HGD	TSS1420,TSS1421	1:79795006-79815270	-	-	0.425885	0.240604	0.611166	OK	0.533497	0.318424	0.74857	OK	0.297401	0.150905	0.443896	OK
XLOC_000705	-	-	XLOC_000705	FSTL1	TSS1422	1:79864083-79907938	-	-	327.367	272.152	382.582	OK	202.147	168.198	236.096	OK	241.731	200.774	282.688	OK
XLOC_000706	-	-	XLOC_000706	LRRC58	TSS1423,TSS1424	1:79909089-79926410	-	-	11.0622	8.07039	14.054	OK	9.39604	6.7459	12.0462	OK	11.68	8.56681	14.7932	OK
XLOC_000708	-	-	XLOC_000708	ENSGALG00000014973	TSS1427,TSS1428	1:79934337-79945910	-	-	0.91933	0.575237	1.26342	OK	1.27825	0.852152	1.70434	OK	1.21876	0.802987	1.63452	OK
XLOC_000709	-	-	XLOC_000709	GSK3B	TSS1429	1:79962739-80140930	-	-	27.7317	21.6126	33.8508	OK	32.3434	25.128	39.5587	OK	28.2281	21.619	34.8372	OK
XLOC_000711	-	-	XLOC_000711	COX17	TSS1431	1:80152052-80153980	-	-	117.773	93.4335	142.113	OK	160.259	128.907	191.611	OK	114.061	90.6291	137.492	OK
XLOC_000712	-	-	XLOC_000712	POPDC2	TSS1432,TSS1433,TSS1434,TSS1435	1:80155979-80186176	-	-	5.87928	3.98743	7.77113	OK	1.47069	0.691936	2.24945	OK	2.87032	1.7508	3.98984	OK
XLOC_000714	-	-	XLOC_000714	NHLH2	TSS1437	1:80416902-80418200	-	-	0.0515411	0	0.137646	OK	0.0249013	0	0.0933229	OK	0.0363152	0	0.118991	OK
XLOC_000715	-	-	XLOC_000715	CASQ2	TSS1438	1:80445088-80479640	-	-	5.44132	4.3164	6.56624	OK	1.64024	1.22904	2.05143	OK	3.02298	2.33817	3.7078	OK
XLOC_000716	-	-	XLOC_000716	ENSGALG00000037278	TSS1439	1:80484273-80525812	-	-	0.770154	0.0305296	1.50978	OK	1.56875	0.310579	2.82692	OK	1.06045	0.170341	1.95056	OK
XLOC_000717	-	-	XLOC_000717	ENSGALG00000015059	TSS1441,TSS1442	1:80530104-80571653	-	-	6.01971	4.41972	7.61969	OK	3.44931	2.54179	4.35683	OK	6.34025	4.73374	7.94676	OK
XLOC_000719	-	-	XLOC_000719	B4GALT4	TSS1445,TSS1446,TSS1447,TSS1448	1:80571769-80621096	-	-	20.1755	13.2457	27.1052	OK	20.0844	11.3654	28.8033	OK	20.7581	12.6995	28.8167	OK
XLOC_000720	-	-	XLOC_000720	ARHGAP31,ENSGALG00000044114	TSS1449,TSS1450,TSS1451	1:80710465-80775381	-	-	8.57387	4.21134	12.9364	OK	11.7293	4.94426	18.5144	OK	5.81577	3.09571	8.53584	OK
XLOC_000721	-	-	XLOC_000721	IGSF11	TSS1452,TSS1453	1:80838583-80926909	-	-	0.451356	0.256856	0.645855	OK	0.157188	0.0490422	0.265333	OK	0.172678	0.0614843	0.283872	OK
XLOC_000723	-	-	XLOC_000723	LSAMP	TSS1455,TSS1456,TSS1457,TSS1458	1:81944250-82241149	-	-	20.2345	14.3118	26.1572	OK	9.83492	6.88967	12.7802	OK	9.65739	6.79684	12.5179	OK
XLOC_000724	-	-	XLOC_000724	ENSGALG00000029187,ZBTB20	TSS1459,TSS1460,TSS1461	1:82478712-82957411	-	-	3.02972	1.74559	4.31386	OK	3.15716	2.0207	4.29362	OK	2.46579	1.20302	3.72856	OK
XLOC_000725	-	-	XLOC_000725	DRD3	TSS1462	1:82979189-82989119	-	-	0.0776964	0	0.237774	OK	0.0157765	0	0.14043	OK	0.0415356	0	0.180627	OK
XLOC_000727	-	-	XLOC_000727	ENSGALG00000046548	TSS1465	1:83108717-83116269	-	-	0.0455074	0	0.154588	OK	0	0	0	OK	0	0	0	OK
XLOC_000729	-	-	XLOC_000729	CFAP44	TSS1467	1:83251976-83428864	-	-	0.0843541	0	0.362465	OK	0.0411985	0	0.184634	OK	0.043827	0	0.206611	OK
XLOC_000730	-	-	XLOC_000730	ENSGALG00000035338	TSS1468	1:83251976-83428864	-	-	0.0322036	0	0.251275	OK	0.142499	0	0.468477	OK	0.0769379	0	0.335974	OK
XLOC_000731	-	-	XLOC_000731	NEPRO	TSS1469	1:83251976-83428864	-	-	5.42605	0	16.7245	OK	3.79412	0.669811	6.91842	OK	2.73612	0	7.9148	OK
XLOC_000732	-	-	XLOC_000732	ENSGALG00000015191	TSS1470	1:83251976-83428864	-	-	0.0140545	0	0.273697	OK	0.0216419	0	0.28244	OK	0.0172626	0	0.275513	OK
XLOC_000733	-	-	XLOC_000733	CD200R1	TSS1471	1:83433314-83490182	-	-	0.112523	0	0.294097	OK	0.257643	0.0439522	0.471333	OK	0.226891	0.0078294	0.445952	OK
XLOC_000734	-	-	XLOC_000734	CCDC80	TSS1472	1:83535297-83574822	-	-	107.594	87.8773	127.312	OK	88.8161	72.3633	105.269	OK	67.0517	54.2913	79.812	OK
XLOC_000735	-	-	XLOC_000735	ATG3,F5	TSS1473,TSS1474,TSS1475	1:83574964-83640498	-	-	34.379	27.2827	41.4752	OK	35.021	27.1465	42.8955	OK	36.4345	28.4062	44.4628	OK
XLOC_000736	-	-	XLOC_000736	SLC19A2	TSS1476,TSS1477,TSS1478,TSS1479	1:83651191-83665295	-	-	1.10515	0.593458	1.61685	OK	0.771952	0.408871	1.13503	OK	1.05092	0.611338	1.4905	OK
XLOC_000737	-	-	XLOC_000737	CCDC181	TSS1480	1:83669941-83676311	-	-	0.137995	0.0289553	0.247034	OK	0.12832	0.0220029	0.234637	OK	0.135422	0.0302362	0.240609	OK
XLOC_000738	-	-	XLOC_000738	NME7	TSS1481	1:83677122-83793003	-	-	10.3459	6.10732	14.5845	OK	5.62269	2.34643	8.89894	OK	7.11892	3.67323	10.5646	OK
XLOC_000740	-	-	XLOC_000740	DPT	TSS1483	1:83908059-83936135	-	-	6.97037	5.41975	8.521	OK	2.10308	1.51524	2.69092	OK	4.15316	3.14854	5.15779	OK
XLOC_000742	-	-	XLOC_000742	GPR161,TTF2	TSS1485,TSS1486,TSS1487,TSS1488	1:84113301-84155400	-	-	23.8203	18.3775	29.2632	OK	18.6355	14.0336	23.2375	OK	21.78	16.7007	26.8592	OK
XLOC_000744	-	-	XLOC_000744	ST3GAL6	TSS1491,TSS1492,TSS1493,TSS1494	1:84200637-84256340	-	-	34.8854	28.162	41.6089	OK	26.343	21.0146	31.6715	OK	22.3588	17.8399	26.8777	OK
XLOC_000746	-	-	XLOC_000746	DCBLD2	TSS1496,TSS1497	1:84531086-84573601	-	-	66.4178	55.1009	77.7347	OK	44.5389	36.7646	52.3132	OK	49.0187	40.5448	57.4925	OK
XLOC_000747	-	-	XLOC_000747	ENSGALG00000015271	TSS1498,TSS1499,TSS1500,TSS1501,TSS1502,TSS1503	1:84577767-84819586	-	-	13.4398	10.5001	16.3794	OK	17.1753	13.6093	20.7412	OK	7.77421	5.61278	9.93563	OK
XLOC_000748	-	-	XLOC_000748	NIT2,TBC1D23	TSS1504,TSS1505	1:84819667-84858913	-	-	16.2286	13.0117	19.4455	OK	16.1436	12.956	19.3312	OK	15.2159	12.1943	18.2376	OK
XLOC_000750	-	-	XLOC_000750	TMEM45A	TSS1507,TSS1508,TSS1509,TSS1510	1:84910495-84929404	-	-	6.98315	5.35234	8.61395	OK	3.81056	2.80873	4.81239	OK	4.05454	3.02383	5.08524	OK
XLOC_000751	-	-	XLOC_000751	ADGRG7	TSS1511	1:84937802-84959755	-	-	0.020257	0	0.06733	OK	0.00612549	0	0.0369828	OK	0.00517291	0	0.0359144	OK
XLOC_000752	-	-	XLOC_000752	TFG	TSS1512	1:84962540-84981080	-	-	61.5096	50.2789	72.7403	OK	71.5246	58.5836	84.4655	OK	61.0366	49.8452	72.228	OK
XLOC_000755	-	-	XLOC_000755	TRMT10C	TSS1516	1:85304024-85310280	-	-	25.0583	19.6488	30.4678	OK	24.1162	18.9371	29.2953	OK	23.2865	18.2008	28.3722	OK
XLOC_000756	-	-	XLOC_000756	PCNP	TSS1517,TSS1518	1:85310378-85341344	-	-	3.9469	2.2893	5.6045	OK	3.92826	2.0281	5.82841	OK	4.40622	2.4919	6.32054	OK
XLOC_000757	-	-	XLOC_000757	CEP97	TSS1519	1:85347659-85359894	-	-	2.41768	1.7606	3.07475	OK	3.74547	2.81617	4.67477	OK	2.4369	1.77256	3.10124	OK
XLOC_000758	-	-	XLOC_000758	NFKBIZ,NXPE3	TSS1520,TSS1521,TSS1522,TSS1523,TSS1524,TSS1525	1:85369264-85412454	-	-	4.63502	3.56932	5.70071	OK	6.1369	4.72595	7.54785	OK	4.78739	3.67763	5.89716	OK
XLOC_000760	-	-	XLOC_000760	ZPLD1	TSS1527	1:85567534-85587961	-	-	0.210213	0.0830581	0.337369	OK	0.175036	0.0612427	0.288828	OK	0.19593	0.0712308	0.32063	OK
XLOC_000763	-	-	XLOC_000763	ALCAM	TSS1530,TSS1531,TSS1532,TSS1533	1:86503337-86770220	-	-	3.11852	1.4048	4.83223	OK	5.13487	2.40958	7.86015	OK	4.18619	2.28191	6.09047	OK
XLOC_000765	-	-	XLOC_000765	BBX	TSS1535,TSS1536,TSS1537,TSS1538,TSS1539,TSS1540,TSS1541,TSS1542,TSS1543	1:87225444-87366394	-	-	7.23264	5.00496	9.46033	OK	9.88942	6.88458	12.8943	OK	8.19224	5.70093	10.6836	OK
XLOC_000767	-	-	XLOC_000767	HHLA2	TSS1545,TSS1546	1:87488919-87549958	-	-	156.164	106.217	206.111	OK	41.121	27.0827	55.1594	OK	155.914	106.972	204.856	OK
XLOC_000769	-	-	XLOC_000769	TRAT1	TSS1548,TSS1549	1:87665837-87671726	-	-	0.411365	0.0816851	0.741045	OK	0.282763	0.0209827	0.544544	OK	0.559795	0.241042	0.878547	OK
XLOC_000770	-	-	XLOC_000770	ENSGALG00000031836	TSS1550	1:87830815-88021295	-	-	0.0212993	0	0.0919202	OK	0.0144736	0	0.083765	OK	0.0679009	0	0.185855	OK
XLOC_000771	-	-	XLOC_000771	NECTIN3	TSS1551,TSS1552	1:88233708-88302163	-	-	7.16989	5.10832	9.23147	OK	6.91719	4.9036	8.93077	OK	8.01358	5.61345	10.4137	OK
XLOC_000773	-	-	XLOC_000773	PLCXD2	TSS1554,TSS1555	1:88412304-88438588	-	-	0.3821	0.214644	0.549555	OK	0.761751	0.499894	1.02361	OK	0.375118	0.212705	0.537531	OK
XLOC_000774	-	-	XLOC_000774	PHLDB2	TSS1556,TSS1557,TSS1558,TSS1559,TSS1560,TSS1561,TSS1562,TSS1563,TSS1564,TSS1565,TSS1566,TSS1567,TSS1568,TSS1569	1:88446380-88554935	-	-	16.053	13.1318	18.9742	OK	6.79401	5.45086	8.13717	OK	11.2293	9.09273	13.3659	OK
XLOC_000775	-	-	XLOC_000775	ABHD10	TSS1570,TSS1571,TSS1572,TSS1573,TSS1574	1:88558366-88572584	-	-	2.43376	1.8862	2.98132	OK	2.39599	1.84405	2.94793	OK	2.28666	1.76959	2.80373	OK
XLOC_000776	-	-	XLOC_000776	TAGLN3	TSS1575,TSS1576,TSS1577,TSS1578	1:88573240-88584467	-	-	1.59139	0.973065	2.20972	OK	1.21068	0.649102	1.77226	OK	0.935881	0.424172	1.44759	OK
XLOC_000777	-	-	XLOC_000777	TMPRSS7	TSS1579	1:88606496-88632094	-	-	0.0423002	0	0.0996664	OK	0.0233154	0	0.0712919	OK	0.0599449	0	0.126904	OK
XLOC_000778	-	-	XLOC_000778	ENSGALG00000019221	TSS1580,TSS1581	1:88638527-88658593	-	-	0.712195	0.466807	0.957582	OK	0.495101	0.292036	0.698166	OK	0.38173	0.213135	0.550325	OK
XLOC_000782	-	-	XLOC_000782	CD200L	TSS1586	1:88706602-88713873	-	-	0.0170604	0	0.0989816	OK	0.00821186	0	0.0943083	OK	0.0332541	0	0.143257	OK
XLOC_000783	-	-	XLOC_000783	CD200	TSS1587	1:88719956-88732879	-	-	0.624131	0.384068	0.864194	OK	0.194357	0.0757449	0.312969	OK	0.463158	0.264258	0.662057	OK
XLOC_000784	-	-	XLOC_000784	ZNF654	TSS1588,TSS1589,TSS1590,TSS1591,TSS1592	1:88782298-88827812	-	-	5.70923	4.51501	6.90345	OK	9.49079	7.59182	11.3898	OK	8.19617	6.57561	9.81673	OK
XLOC_000785	-	-	XLOC_000785	EPHA3	TSS1593,TSS1594	1:89164813-89386447	-	-	18.7506	15.4545	22.0467	OK	18.9917	15.6263	22.3571	OK	16.0184	13.1636	18.8731	OK
XLOC_000788	-	-	XLOC_000788	ARL13B,NSUN3	TSS1597,TSS1598,TSS1599,TSS1600,TSS1601	1:89695996-89767251	-	-	12.5509	9.09522	16.0067	OK	11.7406	8.65706	14.8241	OK	13.8123	10.327	17.2975	OK
XLOC_000789	-	-	XLOC_000789	ENSGALG00000040949,EPHA6	TSS1602,TSS1603,TSS1604,TSS1605,TSS1606,TSS1607	1:90714740-91204536	-	-	0.738494	0	1.55543	OK	0.930002	0	1.87412	OK	0.295179	0	0.689468	OK
XLOC_000790	-	-	XLOC_000790	ARL6,ENSGALG00000024077	TSS1608,TSS1609,TSS1610,TSS1611,TSS1612	1:91211078-91345606	-	-	12.6898	8.08377	17.2958	OK	9.59719	6.13082	13.0636	OK	11.6095	7.36089	15.8581	OK
XLOC_000791	-	-	XLOC_000791	MPC2	TSS1613	1:91417314-91505336	-	-	193.29	143.318	243.262	OK	121.302	86.2363	156.368	OK	179.149	131.626	226.671	OK
XLOC_000792	-	-	XLOC_000792	CREG1	TSS1614,TSS1615,TSS1616	1:91588834-91595557	-	-	34.0443	21.554	46.5346	OK	54.0695	37.1405	70.9985	OK	67.5512	46.3792	88.7232	OK
XLOC_000793	-	-	XLOC_000793	CD247	TSS1617	1:91604243-91650623	-	-	0.61558	0.280525	0.950635	OK	2.9335	2.01655	3.85045	OK	1.41971	0.866496	1.97293	OK
XLOC_000796	-	-	XLOC_000796	ILDR2	TSS1620,TSS1621	1:91837579-91880553	-	-	1.32684	1.00085	1.65284	OK	1.10382	0.818864	1.38878	OK	0.823225	0.602294	1.04416	OK
XLOC_000798	-	-	XLOC_000798	ENSGALG00000036367	TSS1623	1:91959880-91961017	-	-	0.0501188	0	0.157313	OK	0.0212695	0	0.110813	OK	0.0375864	0	0.128996	OK
XLOC_000799	-	-	XLOC_000799	PTGFRN	TSS1624,TSS1625,TSS1626	1:91993796-92059724	-	-	13.5859	11.0245	16.1473	OK	3.35925	2.54783	4.17066	OK	9.61344	7.66061	11.5663	OK
XLOC_000800	-	-	XLOC_000800	ENSGALG00000036738	TSS1627,TSS1628,TSS1629,TSS1630	1:92066706-92247857	-	-	9.83267	7.59868	12.0667	OK	4.93222	3.65463	6.2098	OK	6.97483	5.26659	8.68307	OK
XLOC_000801	-	-	XLOC_000801	CD80	TSS1631	1:92260426-92282945	-	-	0.373349	0.210402	0.536296	OK	0.359737	0.200264	0.51921	OK	0.297446	0.156553	0.438339	OK
XLOC_000804	-	-	XLOC_000804	GJA8	TSS1636	1:92484843-92486046	-	-	0.0429698	0	0.136086	OK	0.0541229	0	0.167601	OK	0.0119438	0	0.0752716	OK
XLOC_000805	-	-	XLOC_000805	GPR89B	TSS1637,TSS1638	1:92494823-92522811	-	-	5.43045	3.67215	7.18875	OK	4.68262	3.03226	6.33299	OK	5.54677	3.74234	7.3512	OK
XLOC_000809	-	-	XLOC_000809	POU1F1	TSS1642,TSS1643	1:92852809-92868695	-	-	0.109864	0.0294495	0.190278	OK	0.154176	0.0591004	0.249253	OK	0.185736	0.0808347	0.290638	OK
XLOC_000810	-	-	XLOC_000810	ENSGALG00000040733,ENSGALG00000043368,VGLL3	TSS1644,TSS1645,TSS1646,TSS1647,TSS1648,TSS1649,TSS1650	1:92950800-93137883	-	-	45.8036	22.8569	68.7503	OK	30.7692	13.5391	47.9993	OK	23.921	11.2688	36.5732	OK
XLOC_000811	-	-	XLOC_000811	ENSGALG00000031012	TSS1651	1:93311997-93540722	-	-	0.0502068	0	0.259825	OK	0.0262181	0	0.189242	OK	0.0867476	0	0.387054	OK
XLOC_000813	-	-	XLOC_000813	ENSGALG00000031990,GBE1	TSS1658,TSS1659,TSS1660,TSS1661	1:94991020-95291660	-	-	18.1768	13.7931	22.5604	OK	17.8314	13.1838	22.4789	OK	15.8577	11.2245	20.4909	OK
XLOC_000816	-	-	XLOC_000816	ENSGALG00000036054	TSS1666	1:95844139-95844454	-	-	0.0434541	0	0.299743	OK	0	0	0	OK	0	0	0	OK
XLOC_000817	-	-	XLOC_000817	ENSGALG00000037115	TSS1667	1:96249441-96276472	-	-	0.357866	0.2691	0.446632	OK	0.384644	0.293101	0.476187	OK	0.27357	0.202613	0.344528	OK
XLOC_000818	-	-	XLOC_000818	ENSGALG00000042104,ROBO1	TSS1668,TSS1669,TSS1670,TSS1671,TSS1672,TSS1673,TSS1674,TSS1675	1:96298720-96638886	-	-	26.2488	6.01652	46.481	OK	19.6874	1.38858	37.9862	OK	20.6887	4.68707	36.6904	OK
XLOC_000822	-	-	XLOC_000822	ENSGALG00000044391	TSS1680	1:98039635-98043068	-	-	0.0230197	0	0.0766627	OK	0.00774198	0	0.0428424	OK	0.0321141	0	0.0916187	OK
XLOC_000823	-	-	XLOC_000823	ENSGALG00000015675	TSS1681,TSS1682,TSS1683,TSS1684	1:98043946-98078250	-	-	1.78374	1.33199	2.2355	OK	1.32146	0.955567	1.68735	OK	1.83216	1.36835	2.29597	OK
XLOC_000826	-	-	XLOC_000826	USP25	TSS1687,TSS1688,TSS1689	1:98606480-98697826	-	-	7.91492	6.00666	9.82317	OK	17.7577	13.5052	22.0102	OK	10.7447	8.11807	13.3714	OK
XLOC_000827	-	-	XLOC_000827	ENSGALG00000019198	TSS1690	1:98870217-98957333	-	-	3.61574	1.05771	6.17377	OK	0.394982	0	0.945666	OK	2.3563	0.371463	4.34115	OK
XLOC_000830	-	-	XLOC_000830	ENSGALG00000040001	TSS1695	1:99052492-99053658	-	-	1.11888	0.116192	2.12157	OK	0.564626	0.0790973	1.05015	OK	1.27392	0.219596	2.32825	OK
XLOC_000832	-	-	XLOC_000832	ENSGALG00000015701	TSS1698	1:99316993-99348561	-	-	4.45658	3.36997	5.54319	OK	5.46918	4.12899	6.80937	OK	4.37962	3.27938	5.47987	OK
XLOC_000834	-	-	XLOC_000834	CHODL	TSS1706	1:99543889-99574099	-	-	3.43445	2.37817	4.49073	OK	0.971363	0.531876	1.41085	OK	1.47604	0.899684	2.0524	OK
XLOC_000835	-	-	XLOC_000835	ENSGALG00000044349	TSS1707	1:100703113-100709068	-	-	0.643581	0.245958	1.0412	OK	1.92263	1.13356	2.7117	OK	1.76031	1.0477	2.47292	OK
XLOC_000836	-	-	XLOC_000836	NCAM2	TSS1708	1:100721519-100978524	-	-	0.739259	0.418476	1.06004	OK	0.845984	0.404285	1.28768	OK	1.14829	0.660524	1.63606	OK
XLOC_000840	-	-	XLOC_000840	JAM2	TSS1712,TSS1713	1:102510327-102578189	-	-	4.86625	0.249524	9.48298	OK	2.52746	0	5.14299	OK	4.11096	0.0382776	8.18365	OK
XLOC_000841	-	-	XLOC_000841	GABPA	TSS1714,TSS1715	1:102510327-102578189	-	-	26.9336	20.5738	33.2935	OK	21.3598	16.5452	26.1744	OK	21.4975	16.2633	26.7317	OK
XLOC_000842	-	-	XLOC_000842	ENSGALG00000015793	TSS1716	1:103054267-103059932	-	-	0.313466	0.170856	0.456077	OK	0.130462	0.045637	0.215286	OK	0.143434	0.0554555	0.231413	OK
XLOC_000843	-	-	XLOC_000843	N6AMT1	TSS1717,TSS1718	1:103950359-103953450	-	-	48.9673	39.2555	58.6791	OK	37.896	30.0057	45.7863	OK	42.7268	33.9673	51.4863	OK
XLOC_000844	-	-	XLOC_000844	USP16	TSS1719,TSS1720	1:103956203-104008653	-	-	16.0881	11.5469	20.6294	OK	20.3417	14.6694	26.014	OK	17.0853	12.1698	22.0009	OK
XLOC_000845	-	-	XLOC_000845	MAP3K7CL	TSS1721,TSS1722,TSS1723	1:104031104-104068257	-	-	5.65066	4.01738	7.28394	OK	7.8688	5.31995	10.4176	OK	4.74494	3.27435	6.21554	OK
XLOC_000846	-	-	XLOC_000846	BACH1,ENSGALG00000037772	TSS1724,TSS1725,TSS1726,TSS1727,TSS1728,TSS1729	1:104086175-104154080	-	-	39.7311	32.7764	46.6858	OK	74.3546	60.8546	87.8547	OK	56.9632	46.7476	67.1787	OK
XLOC_000847	-	-	XLOC_000847	SOD1	TSS1730	1:104652928-104660240	-	-	108.469	87.4768	129.46	OK	55.9071	44.5456	67.2686	OK	105.751	84.9802	126.523	OK
XLOC_000849	-	-	XLOC_000849	HUNK	TSS1733,TSS1734,TSS1735	1:104731650-104789684	-	-	5.20375	3.54197	6.86553	OK	3.44943	2.3586	4.54026	OK	3.6831	2.34161	5.0246	OK
XLOC_000851	-	-	XLOC_000851	EVA1C	TSS1737,TSS1738,TSS1739	1:104954084-104990471	-	-	0.660456	0.291268	1.02965	OK	0.643797	0.278099	1.00949	OK	0.437013	0.138779	0.735248	OK
XLOC_000852	-	-	XLOC_000852	ENSGALG00000036823	TSS1740	1:105163419-105168857	-	-	0.0305865	0	0.142753	OK	0.00857089	0	0.110938	OK	0.0761578	0	0.231775	OK
XLOC_000853	-	-	XLOC_000853	OLIG2	TSS1741	1:105180396-105182189	-	-	0.329249	0	0.711306	OK	0.194545	0	0.43151	OK	0.0590379	0	0.171319	OK
XLOC_000854	-	-	XLOC_000854	IFNAR2	TSS1742,TSS1743,TSS1744	1:105237517-105263281	-	-	27.6896	21.9518	33.4274	OK	17.6729	13.7225	21.6233	OK	26.3842	20.9231	31.8453	OK
XLOC_000855	-	-	XLOC_000855	IL10RB	TSS1745,TSS1746,TSS1747,TSS1748	1:105237517-105263281	-	-	5.60482	2.15501	9.05462	OK	5.08019	2.3469	7.81348	OK	5.70021	2.03479	9.36562	OK
XLOC_000856	-	-	XLOC_000856	IFNAR1	TSS1749,TSS1750	1:105271052-105289300	-	-	12.9133	10.2829	15.5437	OK	22.8707	18.4958	27.2456	OK	13.6959	10.9073	16.4845	OK
XLOC_000857	-	-	XLOC_000857	IFNGR2	TSS1751	1:105302730-105311192	-	-	44.6351	36.5214	52.7489	OK	31.1764	25.2885	37.0643	OK	43.0107	35.1468	50.8745	OK
XLOC_000858	-	-	XLOC_000858	ENSGALG00000033199	TSS1752,TSS1753	1:105328967-105351990	-	-	0.168373	0.0799397	0.256807	OK	0.0874421	0.0267122	0.148172	OK	0.147366	0.0646886	0.230043	OK
XLOC_000859	-	-	XLOC_000859	ENSGALG00000035096,ENSGALG00000045818	TSS1754,TSS1755,TSS1756	1:105392926-105431771	-	-	40.792	33.3029	48.2811	OK	66.9205	54.6616	79.1794	OK	51.9142	42.427	61.4015	OK
XLOC_000860	-	-	XLOC_000860	ITSN1	TSS1757,TSS1758,TSS1759	1:105461340-105575073	-	-	33.0048	24.7199	41.2897	OK	20.1153	14.6359	25.5946	OK	25.7513	19.6245	31.878	OK
XLOC_000861	-	-	XLOC_000861	ENSGALG00000043418	TSS1760	1:105578705-105580665	-	-	1.68861	1.05959	2.31764	OK	1.11583	0.632631	1.59904	OK	1.46868	0.898035	2.03933	OK
XLOC_000863	-	-	XLOC_000863	MRPS6	TSS1764,TSS1765,TSS1766	1:105647972-105695763	-	-	12.9428	9.4156	16.4699	OK	10.3115	6.93508	13.6879	OK	14.5441	10.5011	18.5871	OK
XLOC_000868	-	-	XLOC_000868	CLIC6	TSS1776,TSS1777	1:105984247-105989738	-	-	0.173977	0	0.454305	OK	0.141852	0	0.404296	OK	0.156127	0	0.41936	OK
XLOC_000870	-	-	XLOC_000870	CBR1	TSS1780,TSS1781	1:106570964-106577547	-	-	24.443	19.5087	29.3774	OK	6.64835	4.97255	8.32415	OK	19.0088	15.0354	22.9822	OK
XLOC_000871	-	-	XLOC_000871	DOPEY2	TSS1782,TSS1783	1:106580793-106629374	-	-	3.59156	2.87722	4.3059	OK	2.31948	1.82714	2.81182	OK	3.33654	2.66638	4.00669	OK
XLOC_000872	-	-	XLOC_000872	MORC3	TSS1785,TSS1786,TSS1787	1:106631910-106659882	-	-	20.5904	16.9219	24.259	OK	28.6942	23.5912	33.7973	OK	22.4804	18.4389	26.5219	OK
XLOC_000873	-	-	XLOC_000873	CHAF1B	TSS1788	1:106660120-106680867	-	-	9.07652	7.12284	11.0302	OK	3.04112	2.17188	3.91036	OK	7.99878	6.23061	9.76696	OK
XLOC_000874	-	-	XLOC_000874	SIM2	TSS1789	1:106800822-106977050	-	-	1.0411	0.218219	1.86398	OK	1.65155	1.00017	2.30293	OK	0.631923	0.0733234	1.19052	OK
XLOC_000876	-	-	XLOC_000876	TTC3	TSS1791,TSS1792,TSS1793	1:106997352-107061725	-	-	10.8123	8.56584	13.0587	OK	26.368	21.1523	31.5837	OK	15.2616	12.2296	18.2937	OK
XLOC_000878	-	-	XLOC_000878	DYRK1A	TSS1795,TSS1796,TSS1797,TSS1798,TSS1799	1:107100842-107190700	-	-	4.75738	3.26991	6.24485	OK	7.96186	6.06666	9.85706	OK	5.75525	4.25773	7.25278	OK
XLOC_000879	-	-	XLOC_000879	KCNJ15	TSS1800,TSS1801	1:107517404-107542221	-	-	0.304966	0.0785531	0.531378	OK	0.177272	0.0101362	0.344407	OK	0.0959551	0	0.206607	OK
XLOC_000881	-	-	XLOC_000881	ETS2	TSS1803	1:107802125-107816614	-	-	28.9193	23.6389	34.1997	OK	94.0272	77.8324	110.222	OK	28.0861	22.8971	33.2751	OK
XLOC_000882	-	-	XLOC_000882	WRB	TSS1804	1:108004022-108010489	-	-	27.8426	22.4182	33.2671	OK	15.5203	12.2249	18.8157	OK	31.2009	25.152	37.2497	OK
XLOC_000883	-	-	XLOC_000883	SH3BGR	TSS1805,TSS1806	1:108027646-108054642	-	-	15.0507	11.6511	18.4503	OK	1.96196	1.2455	2.67843	OK	6.49483	4.65776	8.3319	OK
XLOC_000884	-	-	XLOC_000884	B3GALT5	TSS1807	1:108079421-108081075	-	-	0.0863671	0	0.213363	OK	0.0388154	0	0.134327	OK	0.0413768	0	0.140579	OK
XLOC_000885	-	-	XLOC_000885	ENSGALG00000016132	TSS1808	1:108105289-108111733	-	-	0.0422314	0	0.142676	OK	0	0	0	OK	0.0155399	0	0.109062	OK
XLOC_000886	-	-	XLOC_000886	PCP4	TSS1809,TSS1810	1:108143471-108196180	-	-	0.447088	0	1.12196	OK	0.86143	0.0782349	1.64462	OK	1.08233	0.0987535	2.06592	OK
XLOC_000887	-	-	XLOC_000887	ENSGALG00000042372	TSS1811	1:108235954-108614937	-	-	0.0309401	0	0.214121	OK	0.0620844	0	0.284504	OK	0.0472654	0	0.227394	OK
XLOC_000888	-	-	XLOC_000888	BACE2	TSS1812,TSS1813,TSS1814	1:108844097-108901512	-	-	6.85654	5.55155	8.16152	OK	3.67735	2.9147	4.43999	OK	7.6448	6.21063	9.07896	OK
XLOC_000889	-	-	XLOC_000889	ENSGALG00000038560	TSS1815	1:108903343-108906811	-	-	0.0394394	0	0.133617	OK	0.0482638	0	0.127486	OK	0.0198404	0	0.0778558	OK
XLOC_000891	-	-	XLOC_000891	MX1	TSS1817,TSS1818	1:108921072-108943944	-	-	0.0913498	0.0276038	0.155096	OK	2.6665	1.91795	3.41504	OK	0.11948	0.0456439	0.193316	OK
XLOC_000893	-	-	XLOC_000893	ABCG1	TSS1820,TSS1821	1:109319928-109379707	-	-	0.410783	0.18556	0.636007	OK	0.659521	0.443672	0.875371	OK	0.364408	0.224187	0.504629	OK
XLOC_000894	-	-	XLOC_000894	UBASH3A	TSS1822,TSS1823	1:109426132-109450584	-	-	0.17904	0.105495	0.252585	OK	0.58849	0.4203	0.75668	OK	0.338938	0.222257	0.45562	OK
XLOC_000895	-	-	XLOC_000895	SLC37A1	TSS1824,TSS1825,TSS1826,TSS1827,TSS1828	1:109465184-109508852	-	-	0.772493	0.531143	1.01384	OK	1.1303	0.812959	1.44765	OK	0.971991	0.675802	1.26818	OK
XLOC_000896	-	-	XLOC_000896	PDE9A	TSS1829,TSS1830,TSS1831	1:109540875-109565822	-	-	1.16533	0.809359	1.52129	OK	2.02994	1.48377	2.57611	OK	0.791026	0.530192	1.05186	OK
XLOC_000897	-	-	XLOC_000897	NDUFV3	TSS1832	1:109577830-109606438	-	-	56.4621	33.2764	79.6478	OK	30.9941	16.1363	45.852	OK	41.6497	24.8988	58.4005	OK
XLOC_000898	-	-	XLOC_000898	PKNOX1	TSS1833,TSS1834,TSS1835	1:109623482-109668762	-	-	8.67815	6.3766	10.9797	OK	10.4703	7.61157	13.329	OK	6.51232	4.71923	8.30542	OK
XLOC_000899	-	-	XLOC_000899	CRYAA	TSS1836	1:109772353-109775958	-	-	0.0909328	0	0.235844	OK	0.0694425	0	0.212082	OK	0.171278	0	0.367414	OK
XLOC_000900	-	-	XLOC_000900	RRP1B	TSS1837	1:110033195-110055218	-	-	23.4184	19.301	27.5359	OK	25.9682	21.4119	30.5244	OK	22.8667	18.8204	26.9129	OK
XLOC_000901	-	-	XLOC_000901	AGPAT3,PDXK	TSS1838,TSS1839,TSS1840,TSS1842,TSS1843,TSS1844	1:110068985-110262210	-	-	45.1513	32.7379	57.5647	OK	25.902	19.4426	32.3615	OK	45.4899	33.6126	57.3672	OK
XLOC_000902	-	-	XLOC_000902	C1H21ORF33,ENSGALG00000022804	TSS1845,TSS1846	1:110271824-110341333	-	-	19.5295	13.7463	25.3127	OK	12.0662	8.88114	15.2512	OK	18.3827	12.7904	23.9749	OK
XLOC_000905	-	-	XLOC_000905	CXorf36	TSS1859,TSS1860	1:110801924-110817459	-	-	0.0839659	0	0.217658	OK	0.176812	0	0.36039	OK	0.0772956	0	0.205487	OK
XLOC_000907	-	-	XLOC_000907	FUNDC1	TSS1862,TSS1863,TSS1864	1:111018603-111035154	-	-	11.943	8.55911	15.3269	OK	6.34637	4.36305	8.32968	OK	11.7589	7.94837	15.5694	OK
XLOC_000908	-	-	XLOC_000908	EFHC2	TSS1865,TSS1866	1:111056474-111115975	-	-	0.23066	0.0938873	0.367434	OK	0.194099	0.0690785	0.31912	OK	0.248082	0.100132	0.396032	OK
XLOC_000910	-	-	XLOC_000910	NDP	TSS1868,TSS1869	1:111184728-111204533	-	-	1.46068	0.89543	2.02593	OK	0.440823	0.159115	0.72253	OK	1.35351	0.806094	1.90092	OK
XLOC_000911	-	-	XLOC_000911	MAOB	TSS1870	1:111228573-111332024	-	-	2.11635	1.49301	2.7397	OK	0.824825	0.521964	1.12769	OK	0.971597	0.55552	1.38767	OK
XLOC_000913	-	-	XLOC_000913	CASK	TSS1872,TSS1873,TSS1874	1:111774937-111985584	-	-	40.9678	29.1577	52.778	OK	39.0637	27.7117	50.4157	OK	36.0214	25.4542	46.5886	OK
XLOC_000915	-	-	XLOC_000915	RPL8	TSS1877,TSS1878	1:112065248-112069618	-	-	1016.07	828.242	1203.91	OK	938.386	753.449	1123.32	OK	901.132	734.039	1068.23	OK
XLOC_000916	-	-	XLOC_000916	MED14	TSS1879,TSS1880	1:112191855-112262779	-	-	4.67392	3.67964	5.66821	OK	7.88982	6.39847	9.38117	OK	7.97637	6.39159	9.56115	OK
XLOC_000917	-	-	XLOC_000917	ENSGALG00000032773	TSS1881	1:112282548-112304854	-	-	0.0298802	0	0.11477	OK	0.012591	0	0.0809743	OK	0	0	0	OK
XLOC_000918	-	-	XLOC_000918	BCOR,ENSGALG00000043274	TSS1882,TSS1883,TSS1884,TSS1885	1:112365853-112422997	-	-	2.19826	0.679145	3.71738	OK	3.61162	1.35646	5.86678	OK	2.79044	1.24585	4.33503	OK
XLOC_000919	-	-	XLOC_000919	ENSGALG00000034279	TSS1886	1:112521129-112523110	-	-	0.0277902	0	0.146097	OK	0.0132041	0	0.116606	OK	0.0225958	0	0.121765	OK
XLOC_000921	-	-	XLOC_000921	ENSGALG00000037064	TSS1888	1:112635817-112641759	-	-	0.155588	0	0.418092	OK	0.109552	0	0.337993	OK	0.221684	0	0.538444	OK
XLOC_000922	-	-	XLOC_000922	RPGR	TSS1889	1:112926155-112985880	-	-	3.30318	2.4515	4.15486	OK	3.0637	2.24903	3.87836	OK	3.06114	2.25082	3.87146	OK
XLOC_000923	-	-	XLOC_000923	SRPX	TSS1890,TSS1891	1:112995139-113035752	-	-	19.5337	13.8529	25.2145	OK	10.8649	7.64394	14.0858	OK	16.1772	11.8881	20.4663	OK
XLOC_000924	-	-	XLOC_000924	DYNLT3	TSS1892,TSS1893	1:113133095-113142196	-	-	6.34813	5.03264	7.66362	OK	5.5893	4.41058	6.76801	OK	7.23895	5.75756	8.72034	OK
XLOC_000929	-	-	XLOC_000929	ENSGALG00000016268	TSS1901	1:113403069-113434056	-	-	0.116219	0.0310618	0.201375	OK	0.041155	0	0.0981599	OK	0.0723729	0.00256243	0.142183	OK
XLOC_000930	-	-	XLOC_000930	ENSGALG00000042515,ENSGALG00000045430	TSS1902,TSS1903,TSS1904,TSS1905,TSS1906,TSS1907,TSS1908	1:113449026-113600923	-	-	0.385032	0.0497733	0.720291	OK	0.261749	0	0.598025	OK	0.397599	0	0.825658	OK
XLOC_000932	-	-	XLOC_000932	TMEM47	TSS1910,TSS1911,TSS1912	1:113936791-113964278	-	-	3.87917	3.00135	4.757	OK	4.54898	3.56122	5.53674	OK	4.43119	3.44586	5.41653	OK
XLOC_000933	-	-	XLOC_000933	ENSGALG00000038500	TSS1913	1:114239364-114242879	-	-	0.0200901	0	0.0687429	OK	0.0342927	0	0.113941	OK	0.0437586	0	0.13386	OK
XLOC_000934	-	-	XLOC_000934	DMD	TSS1914,TSS1915,TSS1916	1:114318599-115483045	-	-	8.72296	6.13118	11.3147	OK	4.7633	3.45677	6.06982	OK	6.0807	4.47522	7.68618	OK
XLOC_000935	-	-	XLOC_000935	ENSGALG00000038250	TSS1917	1:114318599-115483045	-	-	0.264159	0	1.66932	OK	0.203204	0	1.07016	OK	0.204114	0	1.16011	OK
XLOC_000939	-	-	XLOC_000939	NR0B1	TSS1923	1:115909468-115911505	-	-	1.27078	0.596098	1.94546	OK	0.570206	0.144417	0.995996	OK	0.943597	0.378829	1.50837	OK
XLOC_000946	-	-	XLOC_000946	ARX	TSS1930	1:117839212-117844272	-	-	0.506147	0.181847	0.830448	OK	0.374115	0.111522	0.636707	OK	0.194244	0.0114624	0.377025	OK
XLOC_000948	-	-	XLOC_000948	ENSGALG00000033758	TSS1936,TSS1937	1:118209914-118223001	-	-	1.71595	1.03835	2.39356	OK	1.90731	1.18428	2.63034	OK	2.24889	1.43427	3.06351	OK
XLOC_000949	-	-	XLOC_000949	KLHL15	TSS1938,TSS1939,TSS1940	1:118238432-118307972	-	-	60.4541	48.6027	72.3056	OK	82.5862	66.3958	98.7767	OK	63.769	50.9981	76.5399	OK
XLOC_000950	-	-	XLOC_000950	ACOT9	TSS1941,TSS1942,TSS1943,TSS1944	1:118326051-118347013	-	-	26.7806	21.7881	31.7731	OK	32.0297	26.043	38.0164	OK	27.6249	22.4895	32.7604	OK
XLOC_000951	-	-	XLOC_000951	ENSGALG00000034845	TSS1945,TSS1946	1:118348766-118385270	-	-	13.389	1.5502	25.2278	OK	24.2013	9.90058	38.5021	OK	13.3315	2.64496	24.018	OK
XLOC_000952	-	-	XLOC_000952	ENSGALG00000036226	TSS1947,TSS1948,TSS1949	1:118422123-118502752	-	-	0.322362	0.0826675	0.562057	OK	0.743293	0.350086	1.1365	OK	0.408508	0.118139	0.698877	OK
XLOC_000953	-	-	XLOC_000953	SMPX	TSS1950	1:119106719-119150936	-	-	4.22414	2.79577	5.6525	OK	1.99388	1.11731	2.87044	OK	2.94227	1.90289	3.98165	OK
XLOC_000954	-	-	XLOC_000954	KLHL34	TSS1951	1:119167855-119169643	-	-	0.124221	0.010544	0.237898	OK	0.0920375	0	0.191107	OK	0.0969448	0	0.196045	OK
XLOC_000955	-	-	XLOC_000955	RPS6KA3	TSS1952,TSS1953,TSS1954,TSS1955	1:119730215-119834931	-	-	13.8005	6.84493	20.7561	OK	26.5286	17.0877	35.9694	OK	17.8502	9.84493	25.8554	OK
XLOC_000956	-	-	XLOC_000956	EIF1AY	TSS1956,TSS1957,TSS1958	1:119730215-119834931	-	-	145.284	119.05	171.519	OK	108.123	85.9996	130.247	OK	138.491	112.744	164.238	OK
XLOC_000958	-	-	XLOC_000958	BCLAF3	TSS1965,TSS1966,TSS1967,TSS1968,TSS1969	1:119942458-119980110	-	-	5.55298	4.44341	6.66256	OK	8.04307	6.48084	9.6053	OK	6.24394	5.01661	7.47126	OK
XLOC_000959	-	-	XLOC_000959	SH3KBP1	TSS1970,TSS1971,TSS1972,TSS1973	1:119980708-120205701	-	-	18.6774	15.0224	22.3324	OK	16.2068	12.9993	19.4144	OK	18.7581	15.0868	22.4293	OK
XLOC_000960	-	-	XLOC_000960	MAP3K15	TSS1974	1:120215623-120287272	-	-	0.182151	0.0835485	0.280753	OK	0.0609921	0.00729422	0.11469	OK	0.107382	0.035478	0.179285	OK
XLOC_000961	-	-	XLOC_000961	ADGRG2	TSS1975,TSS1976,TSS1977,TSS1978,TSS1979,TSS1980	1:120362563-120417419	-	-	0.315969	0.183551	0.448387	OK	0.963059	0.637198	1.28892	OK	0.363843	0.210221	0.517464	OK
XLOC_000962	-	-	XLOC_000962	PHKA2	TSS1981,TSS1982	1:120418617-120488125	-	-	4.48467	2.88193	6.08742	OK	2.45656	1.55969	3.35343	OK	5.08192	3.43906	6.72478	OK
XLOC_000963	-	-	XLOC_000963	RS1	TSS1983	1:120497467-120509403	-	-	0.0870746	0	0.287393	OK	0	0	0	OK	0.0402502	0	0.150118	OK
XLOC_000964	-	-	XLOC_000964	SCML2	TSS1984,TSS1985,TSS1986,TSS1987,TSS1988	1:120664133-120734828	-	-	1.65445	1.15762	2.15129	OK	1.49986	1.02576	1.97396	OK	1.76064	1.31892	2.20235	OK
XLOC_000967	-	-	XLOC_000967	RBBP7	TSS1994	1:121402895-121434162	-	-	15.123	10.4332	19.8127	OK	6.41974	2.18294	10.6565	OK	14.6768	10.1887	19.1648	OK
XLOC_000968	-	-	XLOC_000968	CTPS2	TSS1995,TSS1996,TSS1997	1:121439281-121526563	-	-	2.92743	1.65232	4.20255	OK	2.35209	1.16842	3.53575	OK	2.7147	1.51692	3.91248	OK
XLOC_000969	-	-	XLOC_000969	AP1S2	TSS1998,TSS1999	1:121850196-121904959	-	-	31.7007	24.3649	39.0364	OK	24.0298	17.6843	30.3753	OK	28.327	21.3715	35.2825	OK
XLOC_000970	-	-	XLOC_000970	CLTRN	TSS2000,TSS2001,TSS2002,TSS2003	1:121907487-121931295	-	-	0.871003	0.462759	1.27925	OK	1.4822	0.913229	2.05116	OK	1.16239	0.696238	1.62855	OK
XLOC_000971	-	-	XLOC_000971	ACE2	TSS2004	1:121938420-121960170	-	-	0.0754972	0.00306883	0.147926	OK	0.127811	0.0282608	0.227362	OK	0.0979849	0.0104764	0.185493	OK
XLOC_000973	-	-	XLOC_000973	VEGFD	TSS2006,TSS2007,TSS2008,TSS2009	1:122045018-122077419	-	-	7.43529	5.6936	9.17698	OK	2.56215	1.73027	3.39403	OK	3.04143	2.11657	3.96629	OK
XLOC_000974	-	-	XLOC_000974	PIGA	TSS2010,TSS2011,TSS2012	1:122087373-122097156	-	-	4.21225	3.28578	5.13872	OK	5.81288	4.58577	7.04	OK	4.55647	3.56112	5.55183	OK
XLOC_000975	-	-	XLOC_000975	ASB11	TSS2013	1:122100793-122112588	-	-	0.0481605	0	0.162498	OK	0	0	0	OK	0.0147596	0	0.0958577	OK
XLOC_000976	-	-	XLOC_000976	ASB9	TSS2014,TSS2015	1:122125966-122140526	-	-	10.6829	7.71503	13.6508	OK	4.91008	3.44392	6.37625	OK	8.95828	6.67742	11.2391	OK
XLOC_000977	-	-	XLOC_000977	FANCB	TSS2016,TSS2017	1:122310135-122361221	-	-	4.52146	1.16931	7.87361	OK	3.71647	0.742497	6.69043	OK	5.0632	1.31901	8.80739	OK
XLOC_000978	-	-	XLOC_000978	GEMIN8	TSS2018,TSS2019,TSS2020	1:122783239-122817579	-	-	4.20347	2.30723	6.09971	OK	2.51805	1.24973	3.78637	OK	2.86336	1.44884	4.27788	OK
XLOC_000979	-	-	XLOC_000979	GPM6B	TSS2021,TSS2022,TSS2023	1:122827172-122963801	-	-	48.0867	34.7052	61.4683	OK	39.401	28.6533	50.1487	OK	51.7411	37.7557	65.7265	OK
XLOC_000980	-	-	XLOC_000980	TRAPPC2	TSS2024	1:122963818-122969710	-	-	23.434	18.7968	28.0712	OK	21.1025	16.8092	25.3958	OK	21.4686	17.128	25.8091	OK
XLOC_000988	-	-	XLOC_000988	ARHGAP6	TSS2045,TSS2046,TSS2047,TSS2048,TSS2049,TSS2050	1:124025722-124331963	-	-	2.05889	0.0792136	4.03857	OK	3.64341	1.0283	6.25851	OK	2.01482	0.164116	3.86553	OK
XLOC_000991	-	-	XLOC_000991	MID1	TSS2055,TSS2056,TSS2057,TSS2058,TSS2060,TSS2061	1:124562112-124730882	-	-	21.8596	16.1951	27.5241	OK	9.86073	6.84964	12.8718	OK	12.4761	9.04924	15.9029	OK
XLOC_000993	-	-	XLOC_000993	GPR143	TSS2064,TSS2065,TSS2066	1:125147707-125161678	-	-	0.890913	0.330095	1.45173	OK	0.145292	0	0.356042	OK	0.508808	0.129155	0.888462	OK
XLOC_000994	-	-	XLOC_000994	ANOS1	TSS2067,TSS2068,TSS2069	1:125695067-125824935	-	-	14.2705	11.6837	16.8573	OK	11.313	9.22218	13.4039	OK	9.95499	8.10381	11.8062	OK
XLOC_000996	-	-	XLOC_000996	PUDP	TSS2077	1:126407892-126573930	-	-	3.61186	1.97305	5.25068	OK	2.28425	0.845391	3.72312	OK	3.70344	1.71325	5.69363	OK
XLOC_001001	-	-	XLOC_001001	ENSGALG00000039226	TSS2089	1:126884013-127068057	-	-	0.0494573	0	0.256732	OK	0.121089	0	0.60273	OK	0.0369028	0	0.236387	OK
XLOC_001002	-	-	XLOC_001002	ENSGALG00000029967	TSS2090	1:127725468-127858054	-	-	0.0933916	0	0.307761	OK	0.0418768	0	0.1713	OK	0.0306807	0	0.159849	OK
XLOC_001003	-	-	XLOC_001003	PRKX	TSS2091,TSS2092,TSS2093,TSS2094	1:128154437-128224391	-	-	3.1895	2.59508	3.78392	OK	15.3386	12.7888	17.8885	OK	6.03454	4.9676	7.10148	OK
XLOC_001004	-	-	XLOC_001004	MXRA5	TSS2095	1:128365971-128388125	-	-	16.0205	13.2872	18.7538	OK	8.63915	7.12052	10.1578	OK	11.1911	9.2575	13.1247	OK
XLOC_001005	-	-	XLOC_001005	ARSH	TSS2096,TSS2097,TSS2098	1:128491433-128505206	-	-	0.907764	0.575723	1.23981	OK	0.137936	0.0156574	0.260214	OK	0.980403	0.629768	1.33104	OK
XLOC_001006	-	-	XLOC_001006	ENSGALG00000016648	TSS2099,TSS2100,TSS2101,TSS2102	1:128509867-128528654	-	-	0.3572	0.112797	0.601603	OK	0.1237	0	0.276316	OK	0.190761	0.0165306	0.364992	OK
XLOC_001007	-	-	XLOC_001007	ENSGALG00000016654	TSS2103	1:128532173-128549286	-	-	0.119129	0.00797331	0.230284	OK	0.061064	0	0.145938	OK	0.0557298	0	0.129348	OK
XLOC_001008	-	-	XLOC_001008	DHRSX	TSS2104,TSS2105,TSS2106	1:128680924-128885733	-	-	12.828	9.16519	16.4908	OK	22.9483	17.0518	28.8449	OK	16.1141	11.7677	20.4605	OK
XLOC_001009	-	-	XLOC_001009	P2RY8	TSS2107	1:129127234-129153159	-	-	0.111484	0	0.243435	OK	0.0541668	0	0.138136	OK	0.0988114	0	0.232289	OK
XLOC_001010	-	-	XLOC_001010	ASMTL	TSS2108	1:129164013-129190714	-	-	6.87575	5.24771	8.5038	OK	2.55329	1.80347	3.3031	OK	5.02026	3.76649	6.27403	OK
XLOC_001011	-	-	XLOC_001011	SLC25A6	TSS2109,TSS2110	1:129193737-129198913	-	-	844.375	666.459	1022.29	OK	707.047	545.869	868.225	OK	750.058	597.233	902.883	OK
XLOC_001012	-	-	XLOC_001012	CRLF2	TSS2111	1:129326890-129342877	-	-	0.0625265	0	0.169441	OK	0.0470874	0	0.165517	OK	0.0375573	0	0.113283	OK
XLOC_001013	-	-	XLOC_001013	PPP2R3B	TSS2112,TSS2113,TSS2114	1:129990427-130042028	-	-	16.0129	12.9499	19.076	OK	7.70264	6.01659	9.38869	OK	8.38845	6.6404	10.1365	OK
XLOC_001014	-	-	XLOC_001014	GTPBP6	TSS2115,TSS2116	1:130042147-130111763	-	-	3.6376	1.0386	6.23661	OK	2.82635	0.747831	4.90488	OK	4.39116	0.916643	7.86568	OK
XLOC_001015	-	-	XLOC_001015	SLC9A7	TSS2117,TSS2118,TSS2119	1:130278346-130354011	-	-	6.23198	4.32299	8.14098	OK	10.8147	7.61467	14.0148	OK	6.42123	4.49218	8.35028	OK
XLOC_001016	-	-	XLOC_001016	TUBGCP5	TSS2120	1:130394843-130417885	-	-	8.50595	6.82197	10.1899	OK	8.0751	6.41324	9.73695	OK	6.8742	5.47343	8.27497	OK
XLOC_001017	-	-	XLOC_001017	CYFIP1	TSS2121	1:130423353-130498788	-	-	54.6669	44.1139	65.22	OK	57.0712	46.2417	67.9006	OK	51.3718	41.2323	61.5114	OK
XLOC_001018	-	-	XLOC_001018	RF02271	TSS2122	1:130502530-130517311	-	-	0.858731	0.0471478	1.67031	OK	0.390288	0	0.890517	OK	0.985362	0.033179	1.93755	OK
XLOC_001019	-	-	XLOC_001019	HERC2	TSS2124,TSS2125	1:130547512-130652716	-	-	17.6011	14.6307	20.5714	OK	20.2566	16.8372	23.676	OK	18.7413	15.5894	21.8932	OK
XLOC_001020	-	-	XLOC_001020	OCA2	TSS2126,TSS2127	1:130692967-130847582	-	-	0.132301	0.0174844	0.247118	OK	0.0879667	0	0.185977	OK	0.189109	0.0652499	0.312968	OK
XLOC_001021	-	-	XLOC_001021	GABRB3	TSS2128	1:131393722-131503806	-	-	0.256257	0.0980967	0.414418	OK	0.40875	0.200848	0.616651	OK	0.306176	0.129118	0.483233	OK
XLOC_001022	-	-	XLOC_001022	ATP10A	TSS2129,TSS2130,TSS2131	1:131726982-131838294	-	-	22.7444	18.2942	27.1947	OK	43.6008	35.2477	51.954	OK	25.7039	21.0364	30.3713	OK
XLOC_001023	-	-	XLOC_001023	UBE3A	TSS2132,TSS2133,TSS2134,TSS2135	1:131922199-131997623	-	-	25.503	20.6761	30.3298	OK	27.0345	21.6063	32.4628	OK	26.9311	21.7958	32.0664	OK
XLOC_001025	-	-	XLOC_001025	TMEM131	TSS2137,TSS2138	1:132129192-132220696	-	-	10.7596	8.78963	12.7295	OK	13.9582	11.4734	16.4429	OK	14.0582	11.5438	16.5725	OK
XLOC_001026	-	-	XLOC_001026	UNC50	TSS2139,TSS2140	1:132349514-132435082	-	-	26.1299	14.6365	37.6233	OK	22.1534	12.2375	32.0694	OK	26.2656	14.6726	37.8586	OK
XLOC_001027	-	-	XLOC_001027	LIPT1	TSS2141	1:132544534-132546401	-	-	9.74675	7.44003	12.0535	OK	13.6342	10.5819	16.6865	OK	10.7269	8.22969	13.2242	OK
XLOC_001028	-	-	XLOC_001028	ENSGALG00000016760	TSS2142	1:132550836-132557400	-	-	57.9625	42.8663	73.0588	OK	57.6678	43.5052	71.8303	OK	64.4234	48.8486	79.9981	OK
XLOC_001029	-	-	XLOC_001029	ENSGALG00000043257	TSS2143,TSS2144	1:132558670-132560991	-	-	0.598788	0.162432	1.03514	OK	0.204829	0	0.472685	OK	0.665642	0.226488	1.1048	OK
XLOC_001030	-	-	XLOC_001030	EIF5B	TSS2145	1:132601457-132632123	-	-	60.3647	49.8377	70.8917	OK	92.8602	76.7476	108.973	OK	53.7977	44.3037	63.2916	OK
XLOC_001031	-	-	XLOC_001031	PDCL3	TSS2146	1:133215682-133221350	-	-	61.2261	49.8584	72.5937	OK	24.4999	19.4901	29.5096	OK	49.5086	40.1616	58.8555	OK
XLOC_001032	-	-	XLOC_001032	ENSGALG00000040121	TSS2147	1:133273491-133276521	-	-	0.0602916	0	0.254491	OK	0	0	0	OK	0.0549812	0	0.24656	OK
XLOC_001033	-	-	XLOC_001033	NPAS2	TSS2148,TSS2149,TSS2150,TSS2151,TSS2152,TSS2153,TSS2154,TSS2155,TSS2156,TSS2157,TSS2158	1:133321421-133431109	-	-	4.27247	3.16586	5.37909	OK	4.92854	3.55782	6.29926	OK	2.80313	1.98758	3.61867	OK
XLOC_001034	-	-	XLOC_001034	RPL31	TSS2159	1:133433702-133489335	-	-	622.286	512.585	731.988	OK	521.247	428.607	613.888	OK	533.642	439.687	627.596	OK
XLOC_001035	-	-	XLOC_001035	ENSGALG00000039563	TSS2160,TSS2161	1:133510802-133553832	-	-	12.1761	8.19929	16.1528	OK	12.7013	8.12916	17.2735	OK	11.3847	7.53357	15.2358	OK
XLOC_001036	-	-	XLOC_001036	MAP4K4	TSS2162,TSS2163,TSS2164,TSS2165,TSS2166,TSS2167	1:133649696-133818151	-	-	12.1131	8.75186	15.4742	OK	16.3579	12.3113	20.4046	OK	12.3746	9.12846	15.6207	OK
XLOC_001040	-	-	XLOC_001040	IL1R2	TSS2171,TSS2172,TSS2173,TSS2174,TSS2175,TSS2176	1:133825500-133837284	-	-	0.592483	0.347289	0.837678	OK	0.954055	0.634059	1.27405	OK	0.296154	0.127505	0.464804	OK
XLOC_001041	-	-	XLOC_001041	IL1R1	TSS2177,TSS2178,TSS2179,TSS2180,TSS2181	1:133878848-133900330	-	-	13.9885	10.9868	16.9903	OK	26.1787	20.8456	31.5119	OK	7.18726	5.44465	8.92987	OK
XLOC_001043	-	-	XLOC_001043	IL1RL1	TSS2185,TSS2186	1:133946556-133969780	-	-	8.04155	6.05185	10.0313	OK	15.2032	11.807	18.5994	OK	3.16211	2.15144	4.17278	OK
XLOC_001045	-	-	XLOC_001045	IL18RAP	TSS2188	1:134001611-134014941	-	-	0.0064682	0	0.0475126	OK	0	0	0	OK	0.0177741	0	0.05444	OK
XLOC_001046	-	-	XLOC_001046	SLC9A4	TSS2189	1:134017092-134048686	-	-	0.0230764	0	0.0664583	OK	0.0189528	0	0.0645914	OK	0.00900107	0	0.0390041	OK
XLOC_001047	-	-	XLOC_001047	SLC9A2	TSS2190,TSS2191	1:134070939-134102927	-	-	0.300333	0.160871	0.439795	OK	0.314222	0.166259	0.462185	OK	0.374885	0.211038	0.538733	OK
XLOC_001048	-	-	XLOC_001048	TMEM182	TSS2192	1:134124621-134151393	-	-	8.81478	5.92412	11.7055	OK	2.16437	1.12271	3.20602	OK	3.49154	1.88985	5.09322	OK
XLOC_001050	-	-	XLOC_001050	ENSGALG00000042484	TSS2194	1:134811436-134970045	-	-	0.210956	0.0476938	0.374218	OK	0.0354751	0	0.111111	OK	0.133379	0.00803823	0.25872	OK
XLOC_001051	-	-	XLOC_001051	ENSGALG00000033739,ENSGALG00000035027	TSS2195,TSS2196,TSS2197,TSS2198	1:135051210-135054407	-	-	1.2919	0.310813	2.27298	OK	1.17221	0.338486	2.00593	OK	1.13008	0.362891	1.89728	OK
XLOC_001052	-	-	XLOC_001052	MRPS9	TSS2199	1:135127408-135159319	-	-	20.6181	16.2484	24.9877	OK	17.6258	13.8335	21.4181	OK	22.8282	18.1097	27.5468	OK
XLOC_001053	-	-	XLOC_001053	C1H2ORF49	TSS2200	1:135215429-135269476	-	-	6.70841	4.75249	8.66434	OK	11.7773	9.23715	14.3175	OK	8.57727	6.3668	10.7877	OK
XLOC_001054	-	-	XLOC_001054	NCK2	TSS2201,TSS2202	1:135366993-135470701	-	-	2.42747	1.96625	2.88869	OK	2.77074	2.24945	3.29202	OK	2.70588	2.19535	3.21641	OK
XLOC_001055	-	-	XLOC_001055	C2orf40	TSS2203	1:135506244-135509365	-	-	24.0847	17.965	30.2043	OK	11.8623	8.40124	15.3235	OK	17.7261	13.0172	22.435	OK
XLOC_001056	-	-	XLOC_001056	ENSGALG00000042472	TSS2204	1:135570851-135577119	-	-	0.0940879	0	0.20596	OK	0.0586937	0	0.145425	OK	0.122995	0	0.25471	OK
XLOC_001059	-	-	XLOC_001059	SULT1C3	TSS2208	1:136254647-136261216	-	-	0.887923	0.533227	1.24262	OK	0.537876	0.27109	0.804662	OK	1.00165	0.613748	1.38956	OK
XLOC_001060	-	-	XLOC_001060	GCC2	TSS2209,TSS2210	1:136267262-136298065	-	-	4.72847	3.83284	5.62409	OK	5.57006	4.53739	6.60274	OK	5.99445	4.88421	7.1047	OK
XLOC_001061	-	-	XLOC_001061	LIMS1	TSS2211,TSS2212	1:136303010-136437991	-	-	22.503	7.09852	37.9075	OK	19.1972	0	38.5658	OK	17.3995	4.38788	30.4111	OK
XLOC_001064	-	-	XLOC_001064	ENSGALG00000016808	TSS2217,TSS2218,TSS2219	1:136303010-136437991	-	-	37.9344	30.8852	44.9836	OK	62.3008	51.0835	73.5182	OK	43.0206	35.0584	50.9828	OK
XLOC_001067	-	-	XLOC_001067	ENSGALG00000043966	TSS2222	1:136303010-136437991	-	-	1.43441	0	15.7046	OK	2.36022	0	24.8355	OK	1.19835	0	14.5257	OK
XLOC_001068	-	-	XLOC_001068	SH3RF3	TSS2223,TSS2224,TSS2225,TSS2226,TSS2227	1:136569925-136815444	-	-	8.08354	5.16992	10.9972	OK	20.051	13.234	26.8679	OK	8.35143	5.33026	11.3726	OK
XLOC_001070	-	-	XLOC_001070	SOWAHC	TSS2230	1:136826608-136858986	-	-	4.01248	2.97727	5.04769	OK	7.33748	5.6964	8.97856	OK	4.92085	3.74075	6.10094	OK
XLOC_001071	-	-	XLOC_001071	RASA3	TSS2232,TSS2233	1:136964325-137134232	-	-	14.1642	11.5215	16.8069	OK	19.3589	15.8471	22.8707	OK	14.0097	11.3922	16.6272	OK
XLOC_001072	-	-	XLOC_001072	GAS6	TSS2234,TSS2235,TSS2236,TSS2237	1:137167179-137205160	-	-	32.4402	26.4322	38.4482	OK	15.8427	12.614	19.0713	OK	18.4436	14.7455	22.1416	OK
XLOC_001073	-	-	XLOC_001073	ATP4B	TSS2238	1:137293762-137299482	-	-	0.108238	0	0.218209	OK	0.0675855	0	0.151562	OK	0.0987844	0	0.206328	OK
XLOC_001074	-	-	XLOC_001074	DCUN1D2	TSS2239,TSS2240,TSS2241	1:137383436-137404807	-	-	7.50537	5.50311	9.50762	OK	8.10429	5.96939	10.2392	OK	7.93425	5.82633	10.0422	OK
XLOC_001075	-	-	XLOC_001075	ADPRHL1	TSS2242,TSS2243	1:137410866-137430688	-	-	0.278901	0.099702	0.4581	OK	0.0230437	0	0.0980516	OK	0.0912273	0	0.215196	OK
XLOC_001077	-	-	XLOC_001077	GRTP1	TSS2245,TSS2246,TSS2247,TSS2248,TSS2249	1:137458313-137486611	-	-	0.693279	0.318268	1.06829	OK	0.376146	0.0816758	0.670617	OK	0.686423	0.311629	1.06122	OK
XLOC_001078	-	-	XLOC_001078	PCID2	TSS2250	1:137546352-137560136	-	-	71.0553	56.135	85.9757	OK	66.072	52.7397	79.4043	OK	62.5603	49.7364	75.3843	OK
XLOC_001079	-	-	XLOC_001079	TUBGCP3	TSS2251,TSS2252	1:137918760-137969786	-	-	13.0451	10.553	15.5372	OK	17.1398	13.973	20.3065	OK	13.1564	10.6014	15.7114	OK
XLOC_001082	-	-	XLOC_001082	COL4A2	TSS2259	1:138791796-139055006	-	-	33.8017	23.7552	43.8481	OK	18.1412	12.4004	23.8819	OK	21.6106	14.9062	28.315	OK
XLOC_001083	-	-	XLOC_001083	ENSGALG00000042644,NAXD	TSS2260,TSS2261,TSS2262,TSS2263,TSS2264,TSS2265	1:139116903-139170082	-	-	11.9876	9.02543	14.9498	OK	16.0398	12.359	19.7206	OK	13.8018	10.4989	17.1046	OK
XLOC_001084	-	-	XLOC_001084	ENSGALG00000039304	TSS2266	1:139170463-139205686	-	-	1.11548	0	2.48275	OK	1.02851	0	2.66769	OK	0.891567	0	2.18473	OK
XLOC_001085	-	-	XLOC_001085	ING1	TSS2267,TSS2268	1:139209680-139214550	-	-	11.8452	9.34185	14.3485	OK	19.5107	15.6633	23.358	OK	10.6676	8.37699	12.9583	OK
XLOC_001087	-	-	XLOC_001087	ARHGEF7	TSS2270,TSS2271,TSS2272,TSS2273	1:139307825-139417096	-	-	10.9424	8.87869	13.006	OK	18.6837	15.2911	22.0763	OK	10.7538	8.70028	12.8072	OK
XLOC_001089	-	-	XLOC_001089	ENSGALG00000044352	TSS2275	1:139824920-139826272	-	-	0.291502	0.0418585	0.541146	OK	0.27492	0.034947	0.514893	OK	0.240383	0.017935	0.462831	OK
XLOC_001092	-	-	XLOC_001092	ENSGALG00000040913	TSS2278	1:139963223-139978785	-	-	0.0663643	0	0.145969	OK	0.170201	0.0315527	0.308849	OK	0.143254	0.0175664	0.268942	OK
XLOC_001094	-	-	XLOC_001094	ENSGALG00000033619	TSS2280,TSS2281	1:140082717-140096748	-	-	0.116336	0.0207688	0.211902	OK	0.202299	0.0742553	0.330342	OK	0.112288	0.0199402	0.204636	OK
XLOC_001096	-	-	XLOC_001096	LIG4	TSS2283,TSS2284	1:140165119-140179872	-	-	3.52488	2.22214	4.82761	OK	9.58854	6.90061	12.2765	OK	4.86491	3.16449	6.56532	OK
XLOC_001097	-	-	XLOC_001097	FAM155A	TSS2285,TSS2286,TSS2287,TSS2288	1:140331687-140489275	-	-	1.42969	0.731876	2.1275	OK	1.59063	0.754231	2.42703	OK	0.813399	0.27039	1.35641	OK
XLOC_001098	-	-	XLOC_001098	ENSGALG00000022762	TSS2289	1:140762929-140774901	-	-	0.354569	0	0.903556	OK	0.252837	0	0.593327	OK	0.152836	0	0.417031	OK
XLOC_001099	-	-	XLOC_001099	ARGLU1	TSS2290,TSS2291	1:141032140-141042349	-	-	103.038	83.591	122.485	OK	106.714	86.6964	126.732	OK	126.658	103.15	150.167	OK
XLOC_001100	-	-	XLOC_001100	EFNB2	TSS2292,TSS2293	1:141048563-141094151	-	-	3.12545	2.41441	3.83649	OK	6.30804	5.01652	7.59956	OK	2.80941	2.15344	3.46538	OK
XLOC_001102	-	-	XLOC_001102	SLC10A2	TSS2295	1:142662242-142673633	-	-	0.0235314	0	0.0611123	OK	0	0	0	OK	0.0169924	0	0.0514441	OK
XLOC_001103	-	-	XLOC_001103	KDELC1	TSS2296	1:142793487-142804098	-	-	68.0821	56.0189	80.1453	OK	44.4753	36.2943	52.6563	OK	60.4308	49.6223	71.2392	OK
XLOC_001104	-	-	XLOC_001104	METTL21C	TSS2297,TSS2298	1:142842984-142895582	-	-	3.88712	0	8.3219	OK	4.35624	0	9.1767	OK	5.17464	0	10.6484	OK
XLOC_001105	-	-	XLOC_001105	FGF14	TSS2299,TSS2300,TSS2301,TSS2302,TSS2303,TSS2304,TSS2305	1:142970635-143356114	-	-	2.93661	0.909513	4.9637	OK	4.0206	1.83784	6.20335	OK	2.70727	1.03728	4.37725	OK
XLOC_001107	-	-	XLOC_001107	NALCN	TSS2307,TSS2308,TSS2309,TSS2310,TSS2311,TSS2312	1:143502780-143717802	-	-	6.54791	5.16367	7.93215	OK	4.04294	3.08716	4.99873	OK	5.07234	3.94333	6.20136	OK
XLOC_001109	-	-	XLOC_001109	GGACT,TMTC4	TSS2314,TSS2315,TSS2316,TSS2317,TSS2318,TSS2319	1:143891606-143980956	-	-	31.066	25.5396	36.5924	OK	10.0518	7.75938	12.3443	OK	23.9688	19.4834	28.4543	OK
XLOC_001110	-	-	XLOC_001110	ZIC5	TSS2320	1:144294838-144296898	-	-	0.0678066	0	0.202949	OK	0.119586	0	0.372153	OK	0.0698438	0	0.194726	OK
XLOC_001113	-	-	XLOC_001113	GPR183	TSS2326	1:144548506-144645723	-	-	0.555112	0.214044	0.89618	OK	0.867676	0.436824	1.29853	OK	0.780756	0.385367	1.17615	OK
XLOC_001114	-	-	XLOC_001114	GPR18	TSS2328	1:144548506-144645723	-	-	1.4039	0	3.33308	OK	1.54015	0	3.38314	OK	1.69118	0	3.56882	OK
XLOC_001115	-	-	XLOC_001115	ENSGALG00000036345	TSS2329	1:144660653-144669791	-	-	0.0304433	0	0.103691	OK	0.0612503	0	0.144687	OK	0.0907058	0	0.202102	OK
XLOC_001116	-	-	XLOC_001116	DOCK9	TSS2330,TSS2331,TSS2332,TSS2333,TSS2334	1:144674416-144793565	-	-	11.9614	9.79638	14.1264	OK	12.0424	9.9027	14.1821	OK	9.21759	7.50091	10.9343	OK
XLOC_001117	-	-	XLOC_001117	SLC15A1	TSS2335,TSS2336	1:144807714-144831751	-	-	0.139118	0.0372663	0.240969	OK	0.0258815	0	0.0805968	OK	0.0502623	0	0.109209	OK
XLOC_001118	-	-	XLOC_001118	STK24	TSS2337,TSS2338,TSS2339	1:144843120-145109362	-	-	5.61694	3.6522	7.58168	OK	12.7885	8.74919	16.8279	OK	8.10399	5.66123	10.5468	OK
XLOC_001122	-	-	XLOC_001122	UGGT2	TSS2344	1:145871888-145950703	-	-	16.4607	10.6912	22.2302	OK	8.48504	5.25153	11.7186	OK	14.263	8.53254	19.9934	OK
XLOC_001123	-	-	XLOC_001123	DZIP1	TSS2345,TSS2346,TSS2347,TSS2348,TSS2349,TSS2350	1:145988440-146031981	-	-	3.29222	2.41751	4.16693	OK	2.28191	1.52587	3.03795	OK	2.46106	1.78295	3.13916	OK
XLOC_001124	-	-	XLOC_001124	ABCC4	TSS2351,TSS2352	1:146126540-146279854	-	-	14.0813	11.5951	16.5676	OK	14.822	12.2195	17.4244	OK	13.2682	10.9212	15.6153	OK
XLOC_001125	-	-	XLOC_001125	SOX21	TSS2353	1:146418686-146421050	-	-	0.940276	0.52875	1.3518	OK	0.966081	0.55338	1.37878	OK	0.389856	0.153511	0.626201	OK
XLOC_001126	-	-	XLOC_001126	TGDS	TSS2355,TSS2356	1:146462127-146474802	-	-	14.8037	11.7685	17.8388	OK	20.6145	16.5545	24.6746	OK	17.0664	13.628	20.5047	OK
XLOC_001128	-	-	XLOC_001128	DCT	TSS2358	1:146485482-146506238	-	-	0.0538086	0	0.116407	OK	0.0344921	0	0.0830608	OK	0.0614548	0	0.12986	OK
XLOC_001130	-	-	XLOC_001130	ENSGALG00000031514	TSS2360	1:146521036-147264157	-	-	0.0593656	0	0.550169	OK	0.0773218	0	0.451015	OK	0	0	0	OK
XLOC_001131	-	-	XLOC_001131	ENSGALG00000038284	TSS2361	1:147664505-148029069	-	-	0.27389	0	1.40616	OK	0.0505913	0	0.432677	OK	0.229613	0	1.16511	OK
XLOC_001136	-	-	XLOC_001136	ENSGALG00000032339	TSS2367	1:150234072-150532403	-	-	0.890999	0	2.06519	OK	1.00835	0	2.21238	OK	0.897789	0	1.98927	OK
XLOC_001138	-	-	XLOC_001138	ENSGALG00000032182	TSS2370	1:151113000-151113681	-	-	0.0230006	0	0.151054	OK	0	0	0	OK	0	0	0	OK
XLOC_001139	-	-	XLOC_001139	SLITRK1	TSS2371	1:151210534-151212613	-	-	0.101328	0.0035435	0.199112	OK	0.028361	0	0.0772368	OK	0.0494283	0	0.118393	OK
XLOC_001140	-	-	XLOC_001140	ENSGALG00000030326	TSS2372	1:151784861-151826339	-	-	0.907138	0.583419	1.23086	OK	0.755225	0.437852	1.0726	OK	2.46726	1.43687	3.49765	OK
XLOC_001142	-	-	XLOC_001142	SPRY2	TSS2374,TSS2375	1:152666817-152686101	-	-	2.69475	2.1589	3.23061	OK	10.4139	8.58305	12.2447	OK	3.54236	2.84506	4.23965	OK
XLOC_001143	-	-	XLOC_001143	RBM26	TSS2376,TSS2377,TSS2378	1:153093415-153167243	-	-	19.6752	15.8898	23.4606	OK	36.9778	30.0516	43.9039	OK	20.138	16.0357	24.2404	OK
XLOC_001145	-	-	XLOC_001145	RNF219	TSS2380,TSS2381,TSS2382,TSS2383	1:153499379-153526528	-	-	13.545	6.46186	20.6281	OK	9.79525	3.76153	15.829	OK	17.3199	8.62094	26.0189	OK
XLOC_001146	-	-	XLOC_001146	POU4F1	TSS2384	1:153534531-153536340	-	-	0.106098	0	0.28956	OK	0.0478712	0	0.166143	OK	0.0313586	0	0.144889	OK
XLOC_001147	-	-	XLOC_001147	EDNRB	TSS2385,TSS2386	1:153917766-153935058	-	-	0.750463	0.513753	0.987174	OK	0.934954	0.647741	1.22217	OK	0.61765	0.411099	0.824202	OK
XLOC_001149	-	-	XLOC_001149	MYCBP2	TSS2388,TSS2389,TSS2390,TSS2391,TSS2392,TSS2393	1:154212864-154440900	-	-	30.6117	25.4542	35.7693	OK	26.235	21.7918	30.6782	OK	28.7725	24.0261	33.5189	OK
XLOC_001150	-	-	XLOC_001150	FBXL3	TSS2394,TSS2395	1:154444260-154449459	-	-	7.24635	5.02	9.4727	OK	11.464	8.40959	14.5184	OK	5.69381	3.9086	7.47901	OK
XLOC_001151	-	-	XLOC_001151	ES1ML1	TSS2396,TSS2397	1:154473446-154478148	-	-	84.1203	68.0141	100.227	OK	63.7747	51.1779	76.3714	OK	70.0809	56.3052	83.8567	OK
XLOC_001153	-	-	XLOC_001153	KCTD12	TSS2399	1:154478420-154531056	-	-	5.18667	3.97277	6.40058	OK	3.30027	2.46323	4.13731	OK	3.38329	2.51658	4.24999	OK
XLOC_001154	-	-	XLOC_001154	ENSGALG00000035861	TSS2400	1:154578698-154580995	-	-	0.00994753	0	0.0837816	OK	0	0	0	OK	0.014194	0	0.0906387	OK
XLOC_001157	-	-	XLOC_001157	COMMD6	TSS2403	1:155063025-155072207	-	-	15.3052	11.8312	18.7791	OK	8.33641	6.3089	10.3639	OK	14.5881	11.466	17.7103	OK
XLOC_001158	-	-	XLOC_001158	TBC1D4	TSS2404,TSS2405,TSS2406,TSS2407	1:155081263-155199628	-	-	3.51211	2.6679	4.35633	OK	2.05455	1.51356	2.59554	OK	2.58898	1.9025	3.27546	OK
XLOC_001160	-	-	XLOC_001160	KLF12	TSS2409,TSS2410,TSS2411,TSS2412,TSS2413,TSS2414,TSS2415,TSS2416	1:155608491-155879115	-	-	12.1226	7.23173	17.0135	OK	24.4272	14.5161	34.3382	OK	13.0384	7.786	18.2909	OK
XLOC_001162	-	-	XLOC_001162	DIS3	TSS2418,TSS2419	1:156229892-156250669	-	-	18.3395	14.8813	21.7978	OK	18.5715	15.0464	22.0966	OK	17.6386	14.2714	21.0058	OK
XLOC_001163	-	-	XLOC_001163	MZT1	TSS2420	1:156279501-156284724	-	-	16.6131	12.9931	20.2331	OK	9.64411	7.29341	11.9948	OK	14.5463	11.2748	17.8178	OK
XLOC_001164	-	-	XLOC_001164	DACH1	TSS2421,TSS2422	1:156676036-157042675	-	-	0.163153	0.0561556	0.27015	OK	0.208748	0.0556366	0.361859	OK	0.126565	0.0339996	0.219131	OK
XLOC_001167	-	-	XLOC_001167	KLHL1	TSS2425	1:157717651-157944627	-	-	0.0265245	0	0.0744525	OK	0.0212408	0	0.073093	OK	0.015624	0	0.0491623	OK
XLOC_001170	-	-	XLOC_001170	PCDH9	TSS2428	1:159096609-159285693	-	-	20.6367	15.8483	25.425	OK	11.304	8.03939	14.5686	OK	13.269	9.58853	16.9495	OK
XLOC_001171	-	-	XLOC_001171	ENSGALG00000032024	TSS2429	1:159096609-159285693	-	-	0.454535	0	1.32038	OK	0.312721	0	0.940914	OK	0.416881	0	1.08451	OK
XLOC_001172	-	-	XLOC_001172	ENSGALG00000030056,ENSGALG00000034261	TSS2430,TSS2431,TSS2432,TSS2433,TSS2435	1:159416552-159805387	-	-	1.02726	0.58149	1.47303	OK	0.534672	0.253109	0.816235	OK	0.661327	0.370923	0.951731	OK
XLOC_001175	-	-	XLOC_001175	ENSGALG00000038764	TSS2439	1:160244260-161173427	-	-	0.0268956	0	0.259417	OK	0.07131	0	0.342959	OK	0.136249	0	0.439205	OK
XLOC_001176	-	-	XLOC_001176	ENSGALG00000033721	TSS2440,TSS2441	1:160244260-161173427	-	-	0.192213	0	0.513205	OK	0.0421382	0	0.240722	OK	0.261045	0	0.843483	OK
XLOC_001179	-	-	XLOC_001179	ENSGALG00000016934	TSS2444,TSS2445,TSS2446	1:161850303-161855872	-	-	0.460939	0.293893	0.627985	OK	0.547781	0.360538	0.735024	OK	0.447367	0.281692	0.613042	OK
XLOC_001181	-	-	XLOC_001181	DIAPH3	TSS2448,TSS2449	1:162382459-162630981	-	-	6.8045	5.04312	8.56588	OK	7.6429	5.59683	9.68896	OK	9.47487	7.04189	11.9079	OK
XLOC_001183	-	-	XLOC_001183	ENSGALG00000036664	TSS2452	1:164112504-164112982	-	-	0.0346736	0	0.160684	OK	0.0253398	0	0.160456	OK	0.0526727	0	0.162099	OK
XLOC_001184	-	-	XLOC_001184	PCDH8	TSS2453	1:165685514-165689031	-	-	0.13923	0.0253315	0.253128	OK	0.463261	0.236728	0.689794	OK	0.222771	0.0743499	0.371193	OK
XLOC_001185	-	-	XLOC_001185	CNMD	TSS2454,TSS2455	1:165707119-165719326	-	-	2.365	1.7139	3.0161	OK	1.93795	1.38897	2.48693	OK	3.16813	2.34764	3.98862	OK
XLOC_001186	-	-	XLOC_001186	WBP4	TSS2456,TSS2457	1:165835000-165857583	-	-	5.81139	4.63165	6.99112	OK	4.86104	3.83606	5.88601	OK	6.3669	5.08312	7.65067	OK
XLOC_001187	-	-	XLOC_001187	ENSGALG00000040808,NAA16	TSS2458,TSS2459,TSS2460	1:165861599-165946532	-	-	8.30424	5.13991	11.4686	OK	18.5204	12.4656	24.5751	OK	11.6048	7.11554	16.094	OK
XLOC_001189	-	-	XLOC_001189	RGCC	TSS2462,TSS2463	1:165953534-165965747	-	-	69.127	39.4353	98.8187	OK	85.9094	47.4388	124.38	OK	27.0851	13.5806	40.5897	OK
XLOC_001190	-	-	XLOC_001190	DGKH	TSS2464	1:166202109-166373782	-	-	2.9523	2.37303	3.53157	OK	7.52174	6.18283	8.86065	OK	3.63012	2.94016	4.32008	OK
XLOC_001191	-	-	XLOC_001191	AKAP11	TSS2465,TSS2466,TSS2467	1:166391588-166427461	-	-	6.96323	5.61757	8.30888	OK	8.6986	7.0499	10.3473	OK	8.11017	6.55706	9.66327	OK
XLOC_001192	-	-	XLOC_001192	TNFSF11	TSS2468	1:166506010-166526739	-	-	0.0587334	0	0.13179	OK	0.224448	0.0743372	0.374558	OK	0.0822857	0	0.170324	OK
XLOC_001193	-	-	XLOC_001193	DNAJC15	TSS2469,TSS2470	1:166719750-166744968	-	-	14.8332	11.6151	18.0512	OK	9.82878	7.48464	12.1729	OK	14.1352	11.02	17.2504	OK
XLOC_001194	-	-	XLOC_001194	ENSGALG00000016969	TSS2471	1:167167012-167185684	-	-	0.0436487	0	0.106691	OK	0.0150653	0	0.0515357	OK	0.0877575	0	0.178016	OK
XLOC_001195	-	-	XLOC_001195	ENSGALG00000043791	TSS2472	1:167206592-167209497	-	-	0.0170561	0	0.0703682	OK	0.036013	0	0.118002	OK	0.0443547	0	0.136666	OK
XLOC_001197	-	-	XLOC_001197	ENSGALG00000029931	TSS2474	1:167508533-167515803	-	-	0.0751257	0	0.215753	OK	0.0387665	0	0.111068	OK	0.0526709	0	0.141632	OK
XLOC_001198	-	-	XLOC_001198	GPALPP1	TSS2475,TSS2476	1:167591539-167631380	-	-	8.70108	5.05974	12.3424	OK	7.10424	3.65112	10.5574	OK	8.02802	4.91065	11.1454	OK
XLOC_001200	-	-	XLOC_001200	GTF2F2	TSS2478	1:167654222-167755064	-	-	10.3113	6.41987	14.2027	OK	8.75789	4.88664	12.6291	OK	10.7188	6.50033	14.9373	OK
XLOC_001201	-	-	XLOC_001201	COG3,SLC25A30	TSS2479,TSS2480	1:167766797-167809664	-	-	7.75682	6.26558	9.24806	OK	9.49722	7.73167	11.2628	OK	8.71065	7.05992	10.3614	OK
XLOC_001202	-	-	XLOC_001202	SPERT	TSS2481	1:167851111-167853754	-	-	0.0163005	0	0.0717438	OK	0.0114943	0	0.06799	OK	0.0294973	0	0.109433	OK
XLOC_001204	-	-	XLOC_001204	LRCH1	TSS2483,TSS2484	1:168186205-168320863	-	-	2.86492	1.68818	4.04166	OK	2.61321	1.68435	3.54207	OK	3.26463	2.12007	4.4092	OK
XLOC_001208	-	-	XLOC_001208	NUDT15	TSS2489	1:168671610-168672512	-	-	5.88114	3.42515	8.33713	OK	4.1119	2.23305	5.99075	OK	5.45043	3.15175	7.74911	OK
XLOC_001209	-	-	XLOC_001209	ITM2B	TSS2490	1:168710779-168736807	-	-	72.55	59.354	85.746	OK	31.6638	25.3738	37.9538	OK	62.3811	50.8701	73.892	OK
XLOC_001210	-	-	XLOC_001210	RB1	TSS2491,TSS2492	1:168747510-168862291	-	-	14.595	10.4244	18.7657	OK	19.7075	13.349	26.066	OK	20.7386	15.0406	26.4367	OK
XLOC_001211	-	-	XLOC_001211	FNDC3A	TSS2493,TSS2494,TSS2495,TSS2496,TSS2497	1:168999877-169114144	-	-	5.63532	4.46062	6.81001	OK	4.76842	3.75693	5.77992	OK	5.86169	4.65841	7.06497	OK
XLOC_001212	-	-	XLOC_001212	MLNR	TSS2498	1:169114262-169118105	-	-	0.0745546	0	0.209153	OK	0.14693	0	0.3141	OK	0.174984	0	0.359825	OK
XLOC_001214	-	-	XLOC_001214	SETDB2	TSS2501,TSS2502	1:169208258-169226629	-	-	10.1212	7.97635	12.266	OK	9.48124	7.44307	11.5194	OK	7.80618	6.08436	9.52801	OK
XLOC_001215	-	-	XLOC_001215	PHF11	TSS2503,TSS2504	1:169231537-169267860	-	-	6.36732	2.63966	10.095	OK	13.6656	8.17795	19.1533	OK	6.46575	3.43711	9.49439	OK
XLOC_001216	-	-	XLOC_001216	ARL11	TSS2505	1:169272624-169273914	-	-	10.9752	7.96972	13.9806	OK	2.289	1.34716	3.23084	OK	15.0235	11.2526	18.7944	OK
XLOC_001217	-	-	XLOC_001217	ENSGALG00000025859	TSS2506	1:169278627-169331685	-	-	0.764113	0.552116	0.97611	OK	0.810499	0.580517	1.04048	OK	0.867823	0.631842	1.10381	OK
XLOC_001219	-	-	XLOC_001219	ENSGALG00000029963	TSS2509	1:169331958-169337156	-	-	0.325269	0	0.690854	OK	0.129672	0	0.400529	OK	0.271416	0	0.595139	OK
XLOC_001220	-	-	XLOC_001220	TRIM13	TSS2510,TSS2511	1:169371948-169383816	-	-	4.81525	3.71575	5.91474	OK	4.4197	3.41972	5.41968	OK	4.01478	3.0927	4.93686	OK
XLOC_001224	-	-	XLOC_001224	RNASEH2B	TSS2519	1:169902382-169946212	-	-	13.7065	9.93891	17.4742	OK	7.46976	4.94492	9.9946	OK	13.9786	10.2988	17.6584	OK
XLOC_001225	-	-	XLOC_001225	ENSGALG00000031717	TSS2520	1:170018327-170038158	-	-	0.0188113	0	0.0795455	OK	0.038135	0	0.117044	OK	0	0	0	OK
XLOC_001226	-	-	XLOC_001226	FAM124A	TSS2521	1:170047102-170056011	-	-	0.17459	0.0131501	0.33603	OK	0.122182	0	0.264959	OK	0.0920841	0	0.210944	OK
XLOC_001227	-	-	XLOC_001227	SERPINE3	TSS2522	1:170079453-170140361	-	-	2.01857	1.14358	2.89355	OK	3.24074	1.93251	4.54896	OK	2.22178	1.24852	3.19505	OK
XLOC_001228	-	-	XLOC_001228	WDFY2	TSS2523,TSS2524,TSS2525	1:170154888-170223769	-	-	5.65462	4.2738	7.03544	OK	3.74004	2.74476	4.73533	OK	4.59107	3.41971	5.76243	OK
XLOC_001229	-	-	XLOC_001229	ALG11	TSS2526,TSS2527	1:170363875-170367720	-	-	3.04819	1.31584	4.78054	OK	2.85017	1.135	4.56533	OK	4.81998	2.51724	7.12271	OK
XLOC_001230	-	-	XLOC_001230	VPS36	TSS2528,TSS2529,TSS2530,TSS2531,TSS2532	1:170406797-170437149	-	-	16.5879	11.9525	21.2233	OK	12.929	8.90871	16.9492	OK	16.7922	12.1025	21.4818	OK
XLOC_001232	-	-	XLOC_001232	ENSGALG00000017031	TSS2536,TSS2537	1:170492648-170509821	-	-	0.77756	0.457883	1.09724	OK	0.478199	0.247644	0.708754	OK	0.575081	0.321802	0.82836	OK
XLOC_001233	-	-	XLOC_001233	MRPS31	TSS2538,TSS2539	1:170531256-170554284	-	-	72.6305	59.5169	85.7441	OK	58.6814	47.807	69.5557	OK	65.2071	53.3003	77.1139	OK
XLOC_001234	-	-	XLOC_001234	FOXO1	TSS2540,TSS2541,TSS2542	1:170581376-170652472	-	-	7.76206	6.28785	9.23627	OK	13.2288	10.8442	15.6133	OK	6.29351	5.04361	7.54341	OK
XLOC_001236	-	-	XLOC_001236	LHFPL6	TSS2545,TSS2546,TSS2547	1:170958017-171098708	-	-	37.6483	27.3128	47.9837	OK	19.6929	13.8089	25.5769	OK	27.7658	18.372	37.1595	OK
XLOC_001237	-	-	XLOC_001237	ENSGALG00000045605	TSS2548	1:171199226-171200360	-	-	0.0214565	0	0.0855982	OK	0	0	0	OK	0.0285388	0	0.0909965	OK
XLOC_001238	-	-	XLOC_001238	PROSER1	TSS2549,TSS2550,TSS2551	1:171226172-171260114	-	-	1.32031	0.778454	1.86216	OK	2.68922	1.9189	3.45954	OK	2.08168	1.35474	2.80862	OK
XLOC_001239	-	-	XLOC_001239	STOML3	TSS2552	1:171260974-171324021	-	-	0.0157187	0	0.103737	OK	0.0726847	0	0.297313	OK	0.0587955	0	0.24663	OK
XLOC_001240	-	-	XLOC_001240	TRPC4	TSS2553,TSS2554,TSS2555,TSS2556,TSS2557	1:171798382-171939653	-	-	3.12118	2.31909	3.92327	OK	3.19608	2.32953	4.06263	OK	2.32072	1.65914	2.9823	OK
XLOC_001243	-	-	XLOC_001243	POSTN	TSS2561,TSS2562,TSS2563	1:171989732-172022873	-	-	1340.42	1104.91	1575.93	OK	621.004	517.033	724.974	OK	528.387	437.274	619.501	OK
XLOC_001246	-	-	XLOC_001246	SUPT20H	TSS2570,TSS2571	1:172275787-172318425	-	-	11.2795	7.55568	15.0034	OK	8.80815	5.51482	12.1015	OK	10.9276	7.70522	14.1499	OK
XLOC_001247	-	-	XLOC_001247	ALG5	TSS2572	1:172318484-172337874	-	-	18.9174	15.1772	22.6577	OK	8.88053	6.92153	10.8395	OK	20.421	16.4283	24.4136	OK
XLOC_001248	-	-	XLOC_001248	SMAD9	TSS2573,TSS2574,TSS2575,TSS2576,TSS2577,TSS2578,TSS2579,TSS2580,TSS2581,TSS2582	1:172362075-172413359	-	-	7.03365	3.49854	10.5688	OK	6.55023	3.20265	9.89781	OK	5.80065	2.44325	9.15805	OK
XLOC_001249	-	-	XLOC_001249	SPART	TSS2583,TSS2584,TSS2585	1:172612153-172630448	-	-	11.6777	9.45359	13.9018	OK	13.0891	10.6185	15.5598	OK	11.7269	9.48294	13.9709	OK
XLOC_001251	-	-	XLOC_001251	DCLK1	TSS2591,TSS2592	1:172697129-172928907	-	-	20.4475	15.0629	25.8321	OK	12.7626	9.47358	16.0516	OK	12.4602	9.1406	15.7798	OK
XLOC_001252	-	-	XLOC_001252	MAB21L1	TSS2593	1:172990604-173479982	-	-	0.955892	0.318751	1.59303	OK	0.638097	0.153469	1.12273	OK	0.913724	0.329199	1.49825	OK
XLOC_001253	-	-	XLOC_001253	ENSGALG00000029950	TSS2595	1:172990604-173479982	-	-	0.114256	0	0.321948	OK	0.220313	0	0.502954	OK	0.198699	0	0.461833	OK
XLOC_001256	-	-	XLOC_001256	ENSGALG00000042339,STARD13	TSS2598,TSS2599,TSS2600,TSS2601	1:173963475-174233284	-	-	34.8065	11.6798	57.9331	OK	33.0746	14.5073	51.642	OK	20.096	4.5451	35.6469	OK
XLOC_001257	-	-	XLOC_001257	ENSGALG00000017071	TSS2602,TSS2603	1:174502372-174547250	-	-	8.81789	6.64063	10.9951	OK	15.2803	11.4724	19.0883	OK	12.0193	9.03048	15.0081	OK
XLOC_001258	-	-	XLOC_001258	N4BP2L1	TSS2604,TSS2605	1:174548141-174597461	-	-	7.47386	4.0341	10.9136	OK	2.11719	0.871763	3.36262	OK	4.56903	1.65772	7.48033	OK
XLOC_001259	-	-	XLOC_001259	ZAR1L	TSS2606	1:174599431-174601247	-	-	0.106843	0	0.320912	OK	0.0312643	0	0.113944	OK	0	0	0	OK
XLOC_001260	-	-	XLOC_001260	ENSGALG00000040933	TSS2607	1:175003005-175010481	-	-	0.0208526	0	0.0935221	OK	0.0316579	0	0.104465	OK	0	0	0	OK
XLOC_001261	-	-	XLOC_001261	HSPH1	TSS2608,TSS2609	1:175014501-175036647	-	-	15.2221	12.3529	18.0913	OK	71.512	59.4121	83.6119	OK	29.9337	24.562	35.3053	OK
XLOC_001265	-	-	XLOC_001265	HMGB1	TSS2616,TSS2617	1:175162512-175171049	-	-	138.009	113.543	162.475	OK	70.6513	57.7298	83.5729	OK	114.446	94.0966	134.796	OK
XLOC_001266	-	-	XLOC_001266	KATNAL1	TSS2618,TSS2619,TSS2620	1:175187966-175282694	-	-	2.39143	1.65241	3.13045	OK	1.62315	1.08153	2.16477	OK	2.59032	1.77946	3.40119	OK
XLOC_001267	-	-	XLOC_001267	SLC7A1,UBL3	TSS2621,TSS2622,TSS2623,TSS2624,TSS2625,TSS2626,TSS2627	1:175340287-175485272	-	-	67.073	53.826	80.3201	OK	97.8665	78.6663	117.067	OK	79.5184	63.9048	95.132	OK
XLOC_001268	-	-	XLOC_001268	SLC46A3	TSS2628	1:175782714-175796817	-	-	0.24807	0.120949	0.375191	OK	0.128521	0.0393421	0.2177	OK	0.397994	0.22824	0.567748	OK
XLOC_001269	-	-	XLOC_001269	FLT1	TSS2629	1:175837245-176020918	-	-	4.09196	2.35126	5.83267	OK	4.41006	2.46649	6.35363	OK	4.53917	2.6191	6.45923	OK
XLOC_001270	-	-	XLOC_001270	FLT3	TSS2630	1:176034739-176060887	-	-	0.0100808	0	0.032559	OK	0.00422706	0	0.0279449	OK	0.0109733	0	0.0432009	OK
XLOC_001273	-	-	XLOC_001273	MTIF3	TSS2637	1:176273689-176283791	-	-	11.9997	7.6265	16.3728	OK	5.07233	2.59925	7.54541	OK	8.95481	5.26288	12.6467	OK
XLOC_001274	-	-	XLOC_001274	USP12	TSS2638,TSS2639,TSS2640	1:176356592-176395304	-	-	2.56807	1.0926	4.04355	OK	3.0415	1.05451	5.02848	OK	2.01914	0.663904	3.37437	OK
XLOC_001275	-	-	XLOC_001275	GPR12	TSS2641	1:176501303-176502302	-	-	0.0375533	0	0.124335	OK	0.0225405	0	0.106243	OK	0.0663052	0	0.204248	OK
XLOC_001276	-	-	XLOC_001276	ENSGALG00000039931	TSS2642	1:176511055-176597034	-	-	0.0945599	0	0.341339	OK	0.0243251	0	0.108087	OK	0.0793143	0	0.271737	OK
XLOC_001278	-	-	XLOC_001278	RNF6	TSS2644,TSS2645,TSS2646	1:176714968-176728071	-	-	6.48543	4.88263	8.08822	OK	10.8792	8.17459	13.5838	OK	6.90231	5.04835	8.75627	OK
XLOC_001279	-	-	XLOC_001279	ATP8A2	TSS2647,TSS2648,TSS2649,TSS2650	1:176737696-177055298	-	-	0.901377	0.461098	1.34166	OK	0.355996	0.145941	0.566052	OK	0.632401	0.277088	0.987715	OK
XLOC_001280	-	-	XLOC_001280	MTMR6	TSS2651,TSS2652,TSS2653,TSS2654,TSS2655	1:177105705-177140709	-	-	13.8716	11.1189	16.6242	OK	25.1152	20.2507	29.9797	OK	17.0659	13.7489	20.3828	OK
XLOC_001282	-	-	XLOC_001282	AMER2	TSS2657	1:177160926-177163582	-	-	0.150004	0.0347552	0.265253	OK	0.0855641	0.00128092	0.169847	OK	0.0719976	0	0.154881	OK
XLOC_001283	-	-	XLOC_001283	ENSGALG00000019077,ENSGALG00000034674	TSS2658,TSS2659,TSS2660,TSS2661,TSS2662	1:177368036-177414972	-	-	2.3322	1.65348	3.01091	OK	1.07746	0.784267	1.37065	OK	3.14776	2.47349	3.82204	OK
XLOC_001284	-	-	XLOC_001284	ENSGALG00000017117	TSS2663	1:177419087-177424346	-	-	0.00986153	0	0.0764599	OK	0	0	0	OK	0.0283548	0	0.0873606	OK
XLOC_001285	-	-	XLOC_001285	MIPEP	TSS2664,TSS2665	1:177424857-177498905	-	-	29.2208	20.8395	37.6021	OK	14.5837	9.89327	19.2741	OK	21.4975	15.3495	27.6455	OK
XLOC_001287	-	-	XLOC_001287	SACS	TSS2667,TSS2668	1:177611652-177670113	-	-	30.4942	25.4293	35.5591	OK	41.6791	34.7978	48.5603	OK	26.1519	21.7938	30.51	OK
XLOC_001291	-	-	XLOC_001291	MICU2	TSS2672,TSS2673,TSS2674,TSS2675,TSS2676,TSS2677	1:178419996-178576902	-	-	23.8625	16.9488	30.7762	OK	17.1546	11.7908	22.5184	OK	22.2574	14.6861	29.8287	OK
XLOC_001292	-	-	XLOC_001292	ZDHHC20	TSS2679,TSS2680,TSS2681	1:178578470-178626374	-	-	50.0942	38.7923	61.3962	OK	43.3905	33.076	53.705	OK	44.7141	33.9627	55.4654	OK
XLOC_001293	-	-	XLOC_001293	SKA3	TSS2682	1:178626442-178635923	-	-	10.4476	8.12248	12.7728	OK	9.90074	7.65383	12.1477	OK	9.3898	7.267	11.5126	OK
XLOC_001294	-	-	XLOC_001294	ENSGALG00000031225,ENSGALG00000044492	TSS2683,TSS2684,TSS2685	1:178669642-178718147	-	-	17.9346	13.3728	22.4963	OK	20.0786	15.8722	24.285	OK	16.4647	12.267	20.6625	OK
XLOC_001295	-	-	XLOC_001295	XPO4	TSS2686,TSS2687,TSS2688,TSS2689	1:178738735-178814748	-	-	11.4706	9.45465	13.4866	OK	13.2819	10.9223	15.6414	OK	12.528	10.3086	14.7473	OK
XLOC_001296	-	-	XLOC_001296	EEF1AKMT1	TSS2690,TSS2691	1:178817109-178841579	-	-	4.36413	3.24346	5.4848	OK	1.44175	1.02319	1.86031	OK	2.70923	1.98365	3.43482	OK
XLOC_001297	-	-	XLOC_001297	CRYL1	TSS2692	1:178883374-178934182	-	-	3.84485	2.92471	4.765	OK	1.28435	0.894467	1.67423	OK	3.0512	2.29221	3.81019	OK
XLOC_001299	-	-	XLOC_001299	GJA3	TSS2695	1:179008068-179009604	-	-	0.0497435	0	0.129728	OK	0.0359222	0	0.117017	OK	0.0391712	0	0.110258	OK
XLOC_001300	-	-	XLOC_001300	PSPC1	TSS2696,TSS2697	1:179179945-179243149	-	-	38.827	26.0766	51.5774	OK	26.0157	16.3088	35.7227	OK	28.3647	18.0479	38.6815	OK
XLOC_001301	-	-	XLOC_001301	CENPJ	TSS2699,TSS2700	1:179310008-179327302	-	-	2.77835	1.40595	4.15076	OK	1.93961	0.909228	2.97	OK	2.39854	1.54864	3.24845	OK
XLOC_001302	-	-	XLOC_001302	ARHGAP20	TSS2701	1:179517087-179577289	-	-	1.1361	0.761859	1.51035	OK	0.364605	0.187343	0.541867	OK	0.481112	0.197522	0.764701	OK
XLOC_001303	-	-	XLOC_001303	RDX	TSS2702,TSS2703,TSS2704,TSS2705	1:179594686-179667409	-	-	117.48	97.4078	137.552	OK	75.9874	62.2511	89.7236	OK	100.294	82.9881	117.6	OK
XLOC_001304	-	-	XLOC_001304	ENSGALG00000039323	TSS2706	1:179594686-179667409	-	-	0.676737	0	4.45239	OK	1.02326	0	4.84568	OK	0.678779	0	4.24569	OK
XLOC_001306	-	-	XLOC_001306	ENSGALG00000034530	TSS2708	1:179916165-179922173	-	-	0.332326	0	0.722958	OK	0.366033	0	0.747891	OK	0.277685	0.0263543	0.529015	OK
XLOC_001307	-	-	XLOC_001307	ENSGALG00000027243	TSS2709,TSS2710	1:180229177-180244554	-	-	0.159481	0.0718031	0.247159	OK	0.323011	0.201322	0.444701	OK	0.12798	0.0516558	0.204304	OK
XLOC_001308	-	-	XLOC_001308	KDELC2	TSS2712,TSS2713	1:180248334-180268066	-	-	49.3818	40.8469	57.9167	OK	32.1885	26.4605	37.9165	OK	48.1502	39.8034	56.4971	OK
XLOC_001309	-	-	XLOC_001309	NPAT	TSS2714,TSS2715	1:180285060-180365548	-	-	2.45974	1.06224	3.85725	OK	3.82743	2.19082	5.46404	OK	3.09358	1.64622	4.54095	OK
XLOC_001311	-	-	XLOC_001311	SLC35F2	TSS2717,TSS2718,TSS2719,TSS2720	1:180455791-180477202	-	-	1.7898	1.029	2.5506	OK	2.32892	1.37354	3.2843	OK	1.78072	1.01297	2.54847	OK
XLOC_001312	-	-	XLOC_001312	SLN	TSS2721	1:180517077-180519001	-	-	0.435941	0	0.899057	OK	0.147642	0	0.456401	OK	0.0282663	0	0.148687	OK
XLOC_001313	-	-	XLOC_001313	ALKBH8	TSS2722,TSS2723,TSS2724,TSS2725,TSS2726	1:180534815-180634641	-	-	4.0427	2.97572	5.10968	OK	2.83182	2.01943	3.6442	OK	3.10819	2.15777	4.05861	OK
XLOC_001314	-	-	XLOC_001314	CWF19L2	TSS2727	1:180655510-180719052	-	-	2.09066	1.58568	2.59564	OK	2.21084	1.6801	2.74159	OK	2.10206	1.59577	2.60835	OK
XLOC_001315	-	-	XLOC_001315	VMO1	TSS2728	1:180756253-180760243	-	-	0.0109053	0	0.0385906	OK	0.0169296	0	0.0585067	OK	0.0122557	0	0.0394808	OK
XLOC_001316	-	-	XLOC_001316	GUCY1A2	TSS2729,TSS2730,TSS2731,TSS2732	1:180825106-180971269	-	-	1.71168	1.36893	2.05444	OK	2.66951	2.16639	3.17262	OK	1.07857	0.848822	1.30832	OK
XLOC_001319	-	-	XLOC_001319	MSANTD4	TSS2737	1:181151795-181166284	-	-	10.0711	7.99122	12.1511	OK	7.25493	5.66876	8.84111	OK	9.40146	7.43384	11.3691	OK
XLOC_001320	-	-	XLOC_001320	PDGFD	TSS2738	1:181945829-182085856	-	-	70.5997	58.6162	82.5833	OK	50.1667	41.5244	58.809	OK	49.3864	40.8234	57.9493	OK
XLOC_001323	-	-	XLOC_001323	DCUN1D5	TSS2741,TSS2742	1:182249603-182569194	-	-	9.54898	6.67069	12.4273	OK	10.4184	7.65648	13.1803	OK	9.93414	7.60166	12.2666	OK
XLOC_001324	-	-	XLOC_001324	ENSGALG00000037273	TSS2743	1:182249603-182569194	-	-	0.0620853	0	0.621608	OK	0.0179855	0	0.216369	OK	0.0569907	0	0.53159	OK
XLOC_001325	-	-	XLOC_001325	MMP13	TSS2744	1:182249603-182569194	-	-	7.9576	2.04744	13.8678	OK	4.12841	0	8.7129	OK	1.05065	0	2.87187	OK
XLOC_001326	-	-	XLOC_001326	MMP10	TSS2745	1:182249603-182569194	-	-	0.121026	0	0.628852	OK	0.511501	0	1.56945	OK	0.0537302	0	0.353757	OK
XLOC_001327	-	-	XLOC_001327	ENSGALG00000026297	TSS2746,TSS2747	1:182249603-182569194	-	-	0.00666497	0	0.160548	OK	0.0102533	0	0.189921	OK	0.00696988	0	0.15619	OK
XLOC_001328	-	-	XLOC_001328	ENSGALG00000019061	TSS2748	1:182249603-182569194	-	-	0.350794	0	1.31644	OK	0.603068	0	1.80362	OK	0.161456	0	0.757056	OK
XLOC_001329	-	-	XLOC_001329	MMP27	TSS2749	1:182249603-182569194	-	-	0.494836	0	1.56943	OK	0.312612	0	1.09144	OK	0.297834	0	1.03941	OK
XLOC_001330	-	-	XLOC_001330	MMP7	TSS2750	1:182581299-182585639	-	-	0.50074	0.123366	0.878114	OK	0.254722	0	0.513113	OK	0.233523	0	0.492345	OK
XLOC_001331	-	-	XLOC_001331	TMEM123	TSS2751	1:182611333-182628423	-	-	36.1044	29.5214	42.6874	OK	20.3391	16.3988	24.2795	OK	27.3221	22.1675	32.4767	OK
XLOC_001332	-	-	XLOC_001332	ANGPTL5	TSS2752,TSS2753	1:182851029-182865385	-	-	5.97676	3.58614	8.36738	OK	2.55969	1.0714	4.04798	OK	1.54384	0.555541	2.53213	OK
XLOC_001333	-	-	XLOC_001333	TRPC6	TSS2754,TSS2755	1:183074610-183175343	-	-	7.83821	5.91218	9.76424	OK	16.9773	13.068	20.8866	OK	6.85523	5.14918	8.56128	OK
XLOC_001334	-	-	XLOC_001334	PGR	TSS2756	1:183242906-183285777	-	-	1.56196	1.08208	2.04184	OK	3.10659	2.2806	3.93258	OK	1.32474	0.917902	1.73157	OK
XLOC_001336	-	-	XLOC_001336	ENSGALG00000046052	TSS2758,TSS2759	1:183531414-184134793	-	-	0.0432092	0	0.15243	OK	0.0683288	0	0.210903	OK	0.0811947	0	0.237546	OK
XLOC_001337	-	-	XLOC_001337	ENSGALG00000032864	TSS2760	1:183531414-184134793	-	-	0.0584097	0	0.277346	OK	0	0	0	OK	0	0	0	OK
XLOC_001340	-	-	XLOC_001340	ENSGALG00000013489	TSS2763,TSS2764,TSS2765	1:184976171-184992727	-	-	3.79432	2.49817	5.09046	OK	7.4988	5.20376	9.79384	OK	3.14332	1.95572	4.33091	OK
XLOC_001341	-	-	XLOC_001341	MAML2	TSS2766,TSS2767,TSS2768,TSS2769	1:184996390-185208513	-	-	10.4181	7.81302	13.0233	OK	14.8631	11.8019	17.9242	OK	8.52265	6.55219	10.4931	OK
XLOC_001343	-	-	XLOC_001343	MTMR2	TSS2773,TSS2774	1:185226146-185284458	-	-	14.677	11.7405	17.6135	OK	16.1674	12.9539	19.3809	OK	15.5774	12.4452	18.7096	OK
XLOC_001344	-	-	XLOC_001344	FAM76B	TSS2775	1:185306765-185318872	-	-	6.78131	4.7844	8.77821	OK	14.192	10.6948	17.6893	OK	9.4333	6.91822	11.9484	OK
XLOC_001345	-	-	XLOC_001345	ENSGALG00000017204	TSS2776	1:185466074-185511831	-	-	7.7925	6.32856	9.25644	OK	2.6958	2.11889	3.27271	OK	6.15227	4.96859	7.33595	OK
XLOC_001346	-	-	XLOC_001346	CWC15	TSS2777,TSS2778	1:185537306-185552138	-	-	57.3811	46.5651	68.1972	OK	46.2622	37.3208	55.2035	OK	55.5383	45.0696	66.007	OK
XLOC_001347	-	-	XLOC_001347	MRE11	TSS2779	1:185691528-185711451	-	-	10.177	8.1617	12.1923	OK	6.00672	4.73496	7.27847	OK	9.07026	7.23979	10.9007	OK
XLOC_001348	-	-	XLOC_001348	GPR83	TSS2780	1:185714668-185717617	-	-	0.0896378	0	0.248881	OK	0.0840481	0	0.238452	OK	0.217208	0	0.43851	OK
XLOC_001349	-	-	XLOC_001349	TM4SF1a	TSS2781	1:185798253-185812845	-	-	0.0314512	0	0.146949	OK	0.0211493	0	0.136278	OK	0.02961	0	0.14556	OK
XLOC_001351	-	-	XLOC_001351	VSTM5	TSS2783	1:185839425-185846717	-	-	0.295752	0.166447	0.425056	OK	0.372125	0.223145	0.521105	OK	0.386261	0.233405	0.539117	OK
XLOC_001352	-	-	XLOC_001352	RF00393,TAF1D	TSS2784,TSS2787,TSS2788	1:185870912-185922235	-	-	53.2929	23.2022	83.3835	OK	70.9936	29.6279	112.359	OK	46.2373	17.6429	74.8316	OK
XLOC_001357	-	-	XLOC_001357	SMCO4	TSS2795,TSS2796,TSS2797	1:185946162-186027053	-	-	5.22991	4.03303	6.42679	OK	5.102	3.84894	6.35506	OK	5.95527	4.61871	7.29183	OK
XLOC_001359	-	-	XLOC_001359	SLC36A4	TSS2799,TSS2800,TSS2801	1:186063571-186199424	-	-	2.69999	2.11085	3.28914	OK	3.66934	2.89563	4.44305	OK	3.1087	2.44938	3.76803	OK
XLOC_001362	-	-	XLOC_001362	CHORDC1	TSS2804,TSS2805	1:187635721-187720624	-	-	11.8307	9.55661	14.1048	OK	44.8875	37.1519	52.6231	OK	17.3953	14.1817	20.609	OK
XLOC_001363	-	-	XLOC_001363	NOX4	TSS2806,TSS2807,TSS2808,TSS2809,TSS2810	1:187792840-187897798	-	-	10.8823	8.64391	13.1207	OK	7.36806	5.7735	8.96262	OK	6.72437	5.23192	8.21682	OK
XLOC_001365	-	-	XLOC_001365	GRM5	TSS2812,TSS2813	1:188012288-188258221	-	-	0.0232397	0	0.0776868	OK	0.0727084	0	0.152348	OK	0.0409459	0	0.107969	OK
XLOC_001367	-	-	XLOC_001367	CTSC	TSS2815	1:188310797-188327047	-	-	38.5679	31.4144	45.7214	OK	16.0914	12.7451	19.4377	OK	30.0755	24.3422	35.8089	OK
XLOC_001368	-	-	XLOC_001368	RAB38	TSS2817	1:188343311-188366656	-	-	0.260571	0.133	0.388142	OK	0.182313	0.079197	0.285429	OK	0.320037	0.174265	0.465809	OK
XLOC_001370	-	-	XLOC_001370	FZD4	TSS2819,TSS2820	1:188780189-188786439	-	-	15.1169	12.305	17.9289	OK	4.35735	3.40325	5.31145	OK	6.59207	5.24179	7.94235	OK
XLOC_001372	-	-	XLOC_001372	ME3	TSS2825	1:188917034-189035439	-	-	13.2527	10.4009	16.1045	OK	7.11732	5.42304	8.8116	OK	9.21437	7.11013	11.3186	OK
XLOC_001373	-	-	XLOC_001373	ENSGALG00000029470	TSS2826	1:189039275-189042280	-	-	0.561759	0.329384	0.794134	OK	0.27631	0.123086	0.429535	OK	0.243437	0.102821	0.384054	OK
XLOC_001374	-	-	XLOC_001374	DDIAS	TSS2827,TSS2828,TSS2829	1:189093757-189159022	-	-	2.50209	0.911992	4.09219	OK	2.88554	1.09575	4.67533	OK	2.94027	1.30451	4.57603	OK
XLOC_001376	-	-	XLOC_001376	ENSGALG00000017249	TSS2831,TSS2832	1:189174203-189193844	-	-	7.37131	6.00347	8.73915	OK	12.5811	10.3543	14.8079	OK	9.84962	8.04153	11.6577	OK
XLOC_001379	-	-	XLOC_001379	TMEM126A	TSS2835	1:190311706-190324660	-	-	3.66226	2.14182	5.1827	OK	2.17159	1.03845	3.30473	OK	3.70484	2.20539	5.20429	OK
XLOC_001381	-	-	XLOC_001381	EED	TSS2839	1:190535897-190551879	-	-	7.66149	5.792	9.53099	OK	6.04912	4.49944	7.5988	OK	6.72196	4.98789	8.45603	OK
XLOC_001382	-	-	XLOC_001382	TAS2R4	TSS2840	1:191156147-191157083	-	-	0.0139236	0	0.0990843	OK	0	0	0	OK	0.0198015	0	0.107769	OK
XLOC_001384	-	-	XLOC_001384	ENSGALG00000033966,ENSGALG00000043815	TSS2842,TSS2843,TSS2844,TSS2845,TSS2846,TSS2847,TSS2848,TSS2849,TSS2850	1:191985214-192598697	-	-	6.60657	2.88939	10.3237	OK	3.87726	0.44209	7.31243	OK	2.26633	1.22292	3.30975	OK
XLOC_001385	-	-	XLOC_001385	NARS2	TSS2851,TSS2852,TSS2853,TSS2854	1:192670645-192825665	-	-	4.9585	3.58297	6.33403	OK	5.47228	3.99514	6.94943	OK	6.19347	4.4962	7.89073	OK
XLOC_001387	-	-	XLOC_001387	ALG8	TSS2857	1:192915379-192925768	-	-	14.4269	11.1837	17.6701	OK	11.6116	8.87076	14.3524	OK	13.2716	10.2929	16.2502	OK
XLOC_001388	-	-	XLOC_001388	NDUFC2	TSS2858	1:192926252-192929797	-	-	262.503	211.445	313.56	OK	180.055	143.907	216.203	OK	227.067	182.973	271.16	OK
XLOC_001389	-	-	XLOC_001389	ENSGALG00000042944	TSS2859	1:192935660-192936080	-	-	9.65886	5.10398	14.2137	OK	7.08638	3.38527	10.7875	OK	6.18958	2.81428	9.56487	OK
XLOC_001391	-	-	XLOC_001391	KCTD14	TSS2861	1:192948174-192951524	-	-	0.415154	0.113023	0.717286	OK	0.0530528	0	0.174846	OK	0.291282	0.0422575	0.540306	OK
XLOC_001392	-	-	XLOC_001392	INTS4	TSS2862,TSS2863	1:192954269-192986916	-	-	10.4	8.32818	12.4718	OK	11.4186	9.18147	13.6557	OK	10.2799	8.23528	12.3246	OK
XLOC_001393	-	-	XLOC_001393	RSF1	TSS2864,TSS2865,TSS2866	1:192988002-193056683	-	-	6.37697	3.7304	9.02353	OK	10.6156	6.76271	14.4684	OK	7.52757	4.80917	10.246	OK
XLOC_001394	-	-	XLOC_001394	CLNS1A	TSS2867	1:193059178-193069296	-	-	59.721	48.2078	71.2341	OK	35.9747	28.3709	43.5784	OK	58.077	46.8494	69.3046	OK
XLOC_001395	-	-	XLOC_001395	PAK1	TSS2868,TSS2869,TSS2870,TSS2871,TSS2872,TSS2873	1:193108366-193176612	-	-	12.4994	9.92225	15.0765	OK	5.23884	4.03133	6.44635	OK	7.92718	6.0979	9.75647	OK
XLOC_001396	-	-	XLOC_001396	GDPD4	TSS2874,TSS2875	1:193184574-193218327	-	-	0.50727	0.274495	0.740044	OK	0.229717	0.0466454	0.412788	OK	0.199018	0.0629166	0.335119	OK
XLOC_001397	-	-	XLOC_001397	ENSGALG00000000808	TSS2876,TSS2877	1:193563204-193629631	-	-	0.143974	0.040508	0.24744	OK	0.034096	0	0.0867865	OK	0.0863457	0.00519464	0.167497	OK
XLOC_001398	-	-	XLOC_001398	LRRC32	TSS2878,TSS2879	1:193645403-193667192	-	-	26.0713	19.6425	32.5001	OK	6.41813	4.62682	8.20944	OK	7.85482	5.78881	9.92084	OK
XLOC_001399	-	-	XLOC_001399	THAP12	TSS2880,TSS2881,TSS2882,TSS2883,TSS2884	1:193792959-193813291	-	-	2.96852	2.0458	3.89123	OK	3.88582	2.80014	4.9715	OK	3.36398	2.40301	4.32496	OK
XLOC_001405	-	-	XLOC_001405	MADPRT1	TSS2891	1:194211171-194212413	-	-	0.0371354	0	0.201211	OK	0.0833932	0	0.295752	OK	0.152482	0	0.411011	OK
XLOC_001406	-	-	XLOC_001406	ENSGALG00000017493	TSS2892	1:194226085-194228936	-	-	4.04362	2.65277	5.43448	OK	1.51285	0.771787	2.25392	OK	3.17905	2.03278	4.32531	OK
XLOC_001409	-	-	XLOC_001409	DCHS1,ENSGALG00000033819	TSS2895,TSS2896,TSS2897,TSS2898	1:194262381-194438900	-	-	11.2352	5.16401	17.3064	OK	15.7508	8.67745	22.8241	OK	11.1967	5.40302	16.9904	OK
XLOC_001410	-	-	XLOC_001410	ENSGALG00000033819	TSS2900	1:194262381-194438900	-	-	2.37463	0	8.66885	OK	0.616294	0	3.8338	OK	1.66107	0	6.83148	OK
XLOC_001411	-	-	XLOC_001411	ENSGALG00000035308,TAF10	TSS2901,TSS2902,TSS2903	1:194262381-194438900	-	-	38.0642	17.8807	58.2477	OK	29.4331	11.1327	47.7336	OK	35.2435	17.559	52.9281	OK
XLOC_001412	-	-	XLOC_001412	ENSGALG00000017336	TSS2904,TSS2905	1:194262381-194438900	-	-	10.0286	2.78546	17.2718	OK	15.2861	6.84083	23.7314	OK	9.64625	3.07322	16.2193	OK
XLOC_001413	-	-	XLOC_001413	ARFIP2	TSS2906,TSS2907,TSS2908	1:194262381-194438900	-	-	11.0672	1.91717	20.2173	OK	13.7431	4.06066	23.4255	OK	11.3696	2.70536	20.0338	OK
XLOC_001414	-	-	XLOC_001414	TRIM3	TSS2909,TSS2910,TSS2911,TSS2912,TSS2913,TSS2914,TSS2915,TSS2916	1:194262381-194438900	-	-	35.8003	14.9183	56.6822	OK	26.2867	9.67369	42.8998	OK	34.1664	13.8423	54.4905	OK
XLOC_001415	-	-	XLOC_001415	HPX	TSS2917	1:194439298-194442900	-	-	3.03777	1.94032	4.13522	OK	2.03151	1.21099	2.85203	OK	1.95534	1.13224	2.77844	OK
XLOC_001416	-	-	XLOC_001416	APBB1	TSS2918,TSS2919	1:194443884-194472746	-	-	17.3782	11.7174	23.039	OK	13.3059	8.60349	18.0083	OK	14.6378	9.59518	19.6804	OK
XLOC_001417	-	-	XLOC_001417	FAM160A2	TSS2920,TSS2921	1:194443884-194472746	-	-	6.90947	4.07695	9.74198	OK	8.98714	6.06505	11.9092	OK	7.46549	4.43783	10.4931	OK
XLOC_001419	-	-	XLOC_001419	ENSGALG00000044425	TSS2923	1:194506120-194507731	-	-	0.00859901	0	0.0578768	OK	0	0	0	OK	0.00962411	0	0.060341	OK
XLOC_001420	-	-	XLOC_001420	ENSGALG00000017342	TSS2924	1:194512583-194513543	-	-	0.0281153	0	0.124272	OK	0.154465	0	0.480225	OK	0.125006	0	0.43529	OK
XLOC_001421	-	-	XLOC_001421	HBBA,HBBR	TSS2925,TSS2926,TSS2927,TSS2928,TSS2929	1:194562709-194576539	-	-	0.538872	0	1.21929	OK	0.108749	0	0.610313	OK	0.269199	0	0.926536	OK
XLOC_001423	-	-	XLOC_001423	ENSGALG00000019030	TSS2931	1:194657146-194671227	-	-	0.0736693	0	0.26173	OK	0.115072	0	0.259528	OK	0.134125	0	0.348455	OK
XLOC_001428	-	-	XLOC_001428	NUP98	TSS2937,TSS2938	1:194780901-194819497	-	-	22.748	17.2081	28.2879	OK	40.4221	30.8286	50.0156	OK	24.8035	18.2466	31.3605	OK
XLOC_001429	-	-	XLOC_001429	CHRNA10	TSS2939	1:194820511-194824114	-	-	0.0132388	0	0.0695244	OK	0	0	0	OK	0	0	0	OK
XLOC_001432	-	-	XLOC_001432	MAP6	TSS2943	1:194932714-194961946	-	-	0.459965	0.289926	0.630004	OK	0.247502	0.130773	0.364231	OK	0.317529	0.183151	0.451906	OK
XLOC_001434	-	-	XLOC_001434	SERPINH1	TSS2945	1:195208568-195215425	-	-	401.635	334.556	468.713	OK	279.072	232.692	325.452	OK	375.348	313.153	437.543	OK
XLOC_001435	-	-	XLOC_001435	P2RY2	TSS2946	1:195388850-195390862	-	-	0.0891531	0	0.226685	OK	0.0563964	0	0.157328	OK	0.0377847	0	0.13364	OK
XLOC_001436	-	-	XLOC_001436	P2RY6	TSS2947	1:195414701-195420927	-	-	0.123904	0.0062167	0.241592	OK	0.0490859	0	0.124649	OK	0.0876063	0	0.194807	OK
XLOC_001437	-	-	XLOC_001437	ENSGALG00000017326	TSS2948,TSS2949,TSS2950,TSS2951,TSS2952	1:195423276-195462321	-	-	2.44431	1.78801	3.10061	OK	3.20346	2.2891	4.11782	OK	3.567	2.63018	4.50382	OK
XLOC_001439	-	-	XLOC_001439	ENSGALG00000044739	TSS2954	1:195480645-195705360	-	-	0.60809	0	2.07828	OK	0.326507	0	1.41154	OK	0.396114	0	1.58527	OK
XLOC_001440	-	-	XLOC_001440	PLEKHB1	TSS2955,TSS2956	1:195480645-195705360	-	-	0.987741	0.356426	1.61906	OK	0.849113	0.255211	1.44302	OK	0.92692	0.334934	1.51891	OK
XLOC_001441	-	-	XLOC_001441	MRPL48	TSS2957,TSS2958	1:195715179-195725257	-	-	51.3677	40.5792	62.1561	OK	35.9537	27.991	43.9163	OK	45.4382	35.8817	54.9946	OK
XLOC_001442	-	-	XLOC_001442	PAAF1	TSS2959,TSS2960	1:195726648-195741648	-	-	10.914	8.2307	13.5973	OK	11.5891	8.75564	14.4225	OK	14.598	11.2048	17.9912	OK
XLOC_001443	-	-	XLOC_001443	DNAJB13	TSS2961	1:195741785-195746074	-	-	0.103253	0	0.256409	OK	0.17263	0	0.381639	OK	0.164958	0	0.351106	OK
XLOC_001444	-	-	XLOC_001444	PPME1	TSS2962	1:195812390-195849683	-	-	21.7355	16.2801	27.1909	OK	15.6287	12.2578	18.9996	OK	17.9171	13.7888	22.0453	OK
XLOC_001445	-	-	XLOC_001445	XRRA1	TSS2963	1:195866500-195877511	-	-	0.00452199	0	0.0369991	OK	0	0	0	OK	0.0163072	0	0.0614898	OK
XLOC_001446	-	-	XLOC_001446	CHRDL2	TSS2964,TSS2965,TSS2966,TSS2967,TSS2968	1:195912068-195939389	-	-	0.678918	0.351719	1.00612	OK	1.54945	0.979293	2.11961	OK	0.425768	0.151424	0.700111	OK
XLOC_001449	-	-	XLOC_001449	PGM2L1	TSS2971,TSS2972,TSS2973,TSS2974	1:196014562-196053323	-	-	2.42947	1.29119	3.56776	OK	1.9504	1.28798	2.61282	OK	2.63084	1.61086	3.65083	OK
XLOC_001453	-	-	XLOC_001453	ENSGALG00000031626	TSS2979	1:9911-14699	-	-	0.334938	0	0.905278	OK	0.213735	0	0.518449	OK	0.571228	0	1.27441	OK
XLOC_001455	-	-	XLOC_001455	ENSGALG00000038044	TSS2981,TSS2982	1:88099-102696	-	-	1.31282	0.974486	1.65116	OK	1.62706	1.23249	2.02163	OK	1.25703	0.932613	1.58144	OK
XLOC_001456	-	-	XLOC_001456	ACR	TSS2983	1:103809-125279	-	-	0.0501047	0	0.178287	OK	0.0636035	0	0.202572	OK	0.0914247	0	0.261658	OK
XLOC_001457	-	-	XLOC_001457	ARSA	TSS2984	1:103809-125279	-	-	2.98838	2.18613	3.79063	OK	2.58888	1.88653	3.29122	OK	3.06172	2.2368	3.88665	OK
XLOC_001458	-	-	XLOC_001458	ARF5	TSS2985	1:456387-463442	-	-	19.8319	14.4579	25.206	OK	5.7287	3.56804	7.88937	OK	12.9007	9.06108	16.7403	OK
XLOC_001459	-	-	XLOC_001459	DENND6B	TSS2986,TSS2987,TSS2988,TSS2989	1:463905-488840	-	-	9.43766	6.81446	12.0609	OK	14.4665	10.7072	18.2257	OK	12.0235	9.00495	15.0422	OK
XLOC_001460	-	-	XLOC_001460	SBF1	TSS2991,TSS2992,TSS2993	1:494389-635199	-	-	8.38215	6.34913	10.4152	OK	7.34628	5.43885	9.2537	OK	9.42233	7.23177	11.6129	OK
XLOC_001461	-	-	XLOC_001461	LMF2	TSS2994,TSS2995,TSS2996	1:645079-661354	-	-	136.253	111.158	161.348	OK	96.6322	79.1387	114.126	OK	128.155	104.822	151.489	OK
XLOC_001462	-	-	XLOC_001462	TNPO3	TSS2997,TSS2998	1:678505-700627	-	-	26.3489	21.222	31.4758	OK	23.248	18.7416	27.7544	OK	23.2467	18.6969	27.7965	OK
XLOC_001465	-	-	XLOC_001465	UBE2H	TSS3002,TSS3003	1:855082-898728	-	-	22.4528	18.25	26.6557	OK	35.5137	29.1713	41.856	OK	26.2006	21.3958	31.0055	OK
XLOC_001466	-	-	XLOC_001466	ZC3HC1	TSS3004	1:898992-908612	-	-	11.7346	9.0948	14.3745	OK	10.6079	8.20166	13.0142	OK	10.5168	8.10769	12.9259	OK
XLOC_001470	-	-	XLOC_001470	TMEM209	TSS3008	1:933551-945389	-	-	9.98994	7.9287	12.0512	OK	11.2585	8.97009	13.547	OK	8.85595	6.99784	10.7141	OK
XLOC_001471	-	-	XLOC_001471	CEP41	TSS3009,TSS3010	1:969206-979132	-	-	3.65017	2.62168	4.67865	OK	1.58512	1.01312	2.15712	OK	3.08713	2.14424	4.03003	OK
XLOC_001472	-	-	XLOC_001472	COPG2	TSS3011,TSS3012	1:980059-1003136	-	-	26.405	21.3865	31.4235	OK	22.8024	18.4877	27.1171	OK	26.6558	21.625	31.6866	OK
XLOC_001473	-	-	XLOC_001473	FBXO18	TSS3013	1:1016111-1044237	-	-	3.56624	2.78776	4.34473	OK	3.95993	3.10065	4.8192	OK	3.42351	2.67228	4.17474	OK
XLOC_001474	-	-	XLOC_001474	ENSGALG00000039639	TSS3014	1:1093567-1098481	-	-	3.85648	1.82721	5.88574	OK	3.1149	1.31937	4.91043	OK	2.09559	0.671139	3.52003	OK
XLOC_001475	-	-	XLOC_001475	CALML3	TSS3015	1:1133308-1134331	-	-	4.42934	2.90606	5.95261	OK	3.47124	2.16138	4.7811	OK	2.62171	1.56059	3.68283	OK
XLOC_001476	-	-	XLOC_001476	NET1	TSS3016,TSS3017,TSS3018	1:1137165-1189223	-	-	41.3777	33.3773	49.3781	OK	24.5532	19.5283	29.5781	OK	21.3877	16.5748	26.2006	OK
XLOC_001477	-	-	XLOC_001477	UCN3	TSS3019	1:1213839-1214346	-	-	0.0348891	0	0.204457	OK	0	0	0	OK	0.0387833	0	0.203451	OK
XLOC_001479	-	-	XLOC_001479	LRGUK	TSS3021	1:1375946-1410781	-	-	0.0388025	0	0.104009	OK	0.016022	0	0.073568	OK	0.0411006	0	0.125406	OK
XLOC_001480	-	-	XLOC_001480	EXOC4	TSS3022	1:1421468-1841500	-	-	5.58754	4.39721	6.77787	OK	3.87925	3.0053	4.75319	OK	5.26353	4.13527	6.39178	OK
XLOC_001482	-	-	XLOC_001482	MKLN1	TSS3024	1:3134176-3240487	-	-	17.5646	13.4226	21.7066	OK	24.2332	18.6284	29.838	OK	20.052	15.3702	24.7338	OK
XLOC_001486	-	-	XLOC_001486	PRKCQ	TSS3030,TSS3031	1:3663786-3718868	-	-	17.2986	13.9294	20.6678	OK	6.51595	5.07206	7.95983	OK	3.87256	2.95306	4.79207	OK
XLOC_001494	-	-	XLOC_001494	ITIH5	TSS3039,TSS3040	1:4120318-4199570	-	-	1.85548	1.3573	2.35365	OK	0.399618	0.210747	0.588489	OK	1.82706	1.32366	2.33047	OK
XLOC_001495	-	-	XLOC_001495	KIN	TSS3041	1:4233537-4248355	-	-	3.70133	2.7928	4.60987	OK	6.18918	4.79551	7.58286	OK	4.60179	3.50864	5.69494	OK
XLOC_001497	-	-	XLOC_001497	USP6NL	TSS3044,TSS3045,TSS3046	1:6033345-6143961	-	-	5.51926	4.37398	6.66454	OK	6.48487	5.16705	7.80268	OK	6.5676	5.23821	7.89699	OK
XLOC_001498	-	-	XLOC_001498	UPF2	TSS3047,TSS3048,TSS3049	1:6214468-6272034	-	-	7.24217	5.82593	8.65841	OK	7.93977	6.37916	9.50039	OK	7.4699	6.00448	8.93532	OK
XLOC_001499	-	-	XLOC_001499	NUDT5	TSS3050	1:6315848-6327450	-	-	2.4873	1.62436	3.35024	OK	0.945199	0.473136	1.41726	OK	2.1672	1.39624	2.93816	OK
XLOC_001500	-	-	XLOC_001500	CCDC3	TSS3051	1:6624425-6666078	-	-	0.728932	0.462511	0.995353	OK	0.175683	0.0690948	0.28227	OK	0.289043	0.142955	0.43513	OK
XLOC_001501	-	-	XLOC_001501	PHYH	TSS3052,TSS3053	1:6734006-6745789	-	-	12.112	9.52828	14.6958	OK	8.59014	6.65257	10.5277	OK	13.3315	10.5214	16.1415	OK
XLOC_001502	-	-	XLOC_001502	SEPHS1	TSS3054,TSS3055	1:6753306-6777163	-	-	30.3904	24.5651	36.2157	OK	33.207	26.8462	39.5678	OK	36.3846	29.298	43.4713	OK
XLOC_001503	-	-	XLOC_001503	BEND7	TSS3056,TSS3057,TSS3058,TSS3059	1:6790236-6839172	-	-	2.28886	1.65057	2.92716	OK	2.83911	2.06674	3.61148	OK	2.32907	1.68081	2.97732	OK
XLOC_001504	-	-	XLOC_001504	FRMD4A	TSS3060,TSS3061,TSS3062,TSS3063,TSS3064	1:6850112-7063550	-	-	5.63595	3.5409	7.731	OK	7.63094	4.69281	10.5691	OK	4.78205	2.73954	6.82456	OK
XLOC_001506	-	-	XLOC_001506	FAM107B	TSS3074,TSS3075,TSS3076,TSS3077,TSS3078,TSS3079,TSS3080,TSS3081,TSS3082	1:7288031-7358844	-	-	32.4545	26.2879	38.621	OK	33.3844	26.8966	39.8723	OK	21.8277	17.4313	26.2241	OK
XLOC_001507	-	-	XLOC_001507	DCLRE1C	TSS3083,TSS3084	1:7459131-7475632	-	-	1.93537	1.41635	2.4544	OK	1.22786	0.851619	1.60411	OK	2.08801	1.5398	2.63622	OK
XLOC_001508	-	-	XLOC_001508	DMTF1	TSS3085,TSS3086,TSS3087	1:7494121-7523025	-	-	4.40522	3.28475	5.52568	OK	7.9746	6.04736	9.90184	OK	4.6255	3.37838	5.87262	OK
XLOC_001512	-	-	XLOC_001512	ENSGALG00000039355	TSS3096	1:10204790-10219284	-	-	0.0699642	0	0.219879	OK	0	0	0	OK	0.0482943	0	0.139383	OK
XLOC_001516	-	-	XLOC_001516	CD36	TSS3102,TSS3103	1:11182180-11218268	-	-	0.184293	0.0527788	0.315808	OK	0.198642	0.0602187	0.337066	OK	0.123769	0.017432	0.230107	OK
XLOC_001517	-	-	XLOC_001517	GNAI1	TSS3104,TSS3105,TSS3106	1:11359901-11404527	-	-	48.2098	37.545	58.8745	OK	73.8881	58.6355	89.1407	OK	45.7967	35.6007	55.9926	OK
XLOC_001518	-	-	XLOC_001518	ENSGALG00000041737	TSS3107	1:12340097-12354072	-	-	0.290754	0.0813514	0.500157	OK	0.367429	0.126542	0.608315	OK	0.33023	0.097725	0.562735	OK
XLOC_001519	-	-	XLOC_001519	PHTF2	TSS3108,TSS3109	1:12441378-12504102	-	-	15.754	12.8704	18.6377	OK	17.1936	14.0479	20.3394	OK	17.096	13.944	20.248	OK
XLOC_001520	-	-	XLOC_001520	RSBN1L	TSS3110,TSS3111,TSS3112,TSS3113	1:12504427-12566548	-	-	6.97999	4.88021	9.07978	OK	10.8855	8.0599	13.7112	OK	8.49263	6.15255	10.8327	OK
XLOC_001521	-	-	XLOC_001521	ENSGALG00000008322,ENSGALG00000042569	TSS3114,TSS3115,TSS3116,TSS3117,TSS3118,TSS3119,TSS3130	1:12568478-12654277	-	-	17.669	12.7467	22.5913	OK	44.6616	33.7491	55.574	OK	22.4085	17.8415	26.9756	OK
XLOC_001522	-	-	XLOC_001522	ENSGALG00000046379	TSS3131	1:12676637-12735670	-	-	0.256574	0	0.737863	OK	0.139877	0	0.474636	OK	0.291935	0	1.00603	OK
XLOC_001523	-	-	XLOC_001523	ENSGALG00000008309	TSS3132	1:12739742-12791062	-	-	0.0507883	0	0.163985	OK	0.0792067	0	0.261144	OK	0.0480864	0	0.176487	OK
XLOC_001524	-	-	XLOC_001524	FBXL13	TSS3133	1:12838226-12916687	-	-	0.250191	0	0.757397	OK	0.0701648	0	0.213114	OK	0.15508	0	0.517024	OK
XLOC_001525	-	-	XLOC_001525	NAPEPLD	TSS3134,TSS3135,TSS3136,TSS3137	1:12916838-12946956	-	-	1.5151	0.89712	2.13308	OK	2.04049	1.02142	3.05955	OK	1.72396	0.999901	2.44802	OK
XLOC_001526	-	-	XLOC_001526	DNAJC2	TSS3138	1:12968094-12994206	-	-	17.4053	13.2314	21.5793	OK	15.6906	11.8372	19.544	OK	16.6299	12.4945	20.7654	OK
XLOC_001527	-	-	XLOC_001527	SLC26A5	TSS3139	1:12994323-13038617	-	-	6.77311	3.01792	10.5283	OK	8.68357	4.50404	12.8631	OK	10.5841	5.81171	15.3566	OK
XLOC_001528	-	-	XLOC_001528	RELN	TSS3140,TSS3141	1:13046127-13319238	-	-	0.437444	0.31368	0.561209	OK	0.235404	0.157216	0.313592	OK	0.348154	0.243624	0.452684	OK
XLOC_001529	-	-	XLOC_001529	ORC5	TSS3142	1:13340406-13416597	-	-	8.65158	6.34664	10.9565	OK	6.24352	4.51425	7.9728	OK	11.6787	8.80835	14.549	OK
XLOC_001530	-	-	XLOC_001530	ENSGALG00000034533	TSS3143,TSS3144	1:13737075-13762739	-	-	2.98791	0.268754	5.70706	OK	4.91228	0.462066	9.3625	OK	3.16657	0.24989	6.08325	OK
XLOC_001531	-	-	XLOC_001531	SRPK2	TSS3145,TSS3146	1:13764824-13909598	-	-	11.3699	7.54176	15.1981	OK	6.7774	4.05086	9.50395	OK	12.6218	8.09118	17.1525	OK
XLOC_001534	-	-	XLOC_001534	ATXN7L1	TSS3149,TSS3150,TSS3151,TSS3152	1:14018622-14133493	-	-	4.63632	3.64768	5.62495	OK	10.0537	8.11668	11.9906	OK	6.69392	5.34678	8.04106	OK
XLOC_001535	-	-	XLOC_001535	SYPL1	TSS3153	1:14192966-14199186	-	-	0.0882837	0	0.185447	OK	0.0339186	0	0.101654	OK	0.0765619	0	0.167662	OK
XLOC_001536	-	-	XLOC_001536	NAMPT	TSS3154,TSS3155,TSS3156	1:14224722-14253907	-	-	23.6483	19.43	27.8667	OK	36.5578	29.8712	43.2445	OK	38.8207	32.0253	45.6161	OK
XLOC_001539	-	-	XLOC_001539	COG5	TSS3160,TSS3161	1:14555739-14765791	-	-	17.3641	11.8024	22.9258	OK	24.917	15.92	33.9139	OK	18.8927	12.5067	25.2786	OK
XLOC_001541	-	-	XLOC_001541	SLC26A3	TSS3163	1:14833200-14843801	-	-	0.0809653	0	0.166961	OK	0	0	0	OK	0.0110902	0	0.0427211	OK
XLOC_001542	-	-	XLOC_001542	LAMB1	TSS3164,TSS3165,TSS3166	1:14882492-14926067	-	-	29.975	24.6837	35.2662	OK	25.1167	20.6796	29.5539	OK	23.9871	19.6921	28.2822	OK
XLOC_001543	-	-	XLOC_001543	LAMB4	TSS3167	1:14926772-15001585	-	-	0.0408475	0	0.191982	OK	0.0133707	0	0.0884076	OK	0.0274186	0	0.155093	OK
XLOC_001544	-	-	XLOC_001544	LRRK2	TSS3168,TSS3169	1:15008473-15072662	-	-	4.18955	3.36175	5.01735	OK	6.7045	5.46032	7.94868	OK	6.72406	5.47332	7.97479	OK
XLOC_001545	-	-	XLOC_001545	ENSGALG00000044979	TSS3170,TSS3171	1:15262050-15270491	-	-	0.0808919	0	0.201246	OK	0.239261	0.0523197	0.426203	OK	0.255319	0.0661863	0.444452	OK
XLOC_001546	-	-	XLOC_001546	ENSGALG00000038806	TSS3172	1:15275314-15327802	-	-	0.0917604	0	0.385343	OK	0.0918144	0	0.386729	OK	0.110764	0	0.489035	OK
XLOC_001547	-	-	XLOC_001547	ENSGALG00000042244	TSS3173	1:15334381-15435789	-	-	0.0158648	0	0.145683	OK	0.0384285	0	0.223154	OK	0.0144322	0	0.144266	OK
XLOC_001548	-	-	XLOC_001548	ALG10	TSS3174,TSS3175	1:15688248-15702692	-	-	12.4119	8.66463	16.1591	OK	6.93073	4.69913	9.16233	OK	12.6875	8.97781	16.3971	OK
XLOC_001549	-	-	XLOC_001549	CELSR1	TSS3176,TSS3177,TSS3178	1:15738854-15900611	-	-	1.47552	1.10876	1.84228	OK	1.70215	1.28317	2.12113	OK	1.56455	1.17193	1.95716	OK
XLOC_001550	-	-	XLOC_001550	ENSGALG00000038315	TSS3179	1:15923202-15923583	-	-	0.064804	0	0.304458	OK	0	0	0	OK	0	0	0	OK
XLOC_001551	-	-	XLOC_001551	CERK	TSS3180	1:16132581-16175969	-	-	8.06561	6.44879	9.68242	OK	16.7496	13.6573	19.842	OK	10.9946	8.86212	13.1271	OK
XLOC_001552	-	-	XLOC_001552	ENSGALG00000042092	TSS3181	1:16443150-16460806	-	-	0.033433	0	0.172469	OK	0	0	0	OK	0.0349165	0	0.17475	OK
XLOC_001554	-	-	XLOC_001554	ENSGALG00000039093	TSS3183	1:17084251-17504686	-	-	0.166394	0	0.839386	OK	0.341999	0	1.55454	OK	0.211655	0	1.05725	OK
XLOC_001557	-	-	XLOC_001557	BRD1	TSS3186,TSS3187	1:18747412-18846557	-	-	13.0013	9.1917	16.811	OK	20.1834	14.5086	25.8582	OK	12.5564	8.5528	16.5601	OK
XLOC_001559	-	-	XLOC_001559	ALG12	TSS3189,TSS3190	1:18849388-18864906	-	-	86.8856	69.3149	104.456	OK	279.471	223.978	334.964	OK	198.064	159.289	236.839	OK
XLOC_001561	-	-	XLOC_001561	PIM3	TSS3192,TSS3193	1:19164463-19170236	-	-	39.9505	28.3679	51.533	OK	55.4848	40.2904	70.6792	OK	29.4218	22.0108	36.8329	OK
XLOC_001562	-	-	XLOC_001562	IL17REL	TSS3194,TSS3195,TSS3196	1:20029137-20086761	-	-	2.57497	1.78884	3.36111	OK	1.7516	1.14111	2.36208	OK	2.66981	1.8554	3.48422	OK
XLOC_001563	-	-	XLOC_001563	MLC1	TSS3197,TSS3198,TSS3199,TSS3200	1:20087849-20105020	-	-	0.974233	0.587912	1.36055	OK	0.849875	0.482065	1.21768	OK	0.708318	0.381302	1.03533	OK
XLOC_001565	-	-	XLOC_001565	HDAC10,TUBGCP6	TSS3203,TSS3204,TSS3205,TSS3206,TSS3207	1:20305314-20345170	-	-	8.01412	6.1319	9.89635	OK	6.17529	4.99952	7.35106	OK	6.62198	5.35809	7.88587	OK
XLOC_001566	-	-	XLOC_001566	ENSGALG00000008635	TSS3208	1:20345886-20349591	-	-	0.0356319	0	0.126468	OK	0.013112	0	0.0733842	OK	0.00929786	0	0.068232	OK
XLOC_001567	-	-	XLOC_001567	MAPK12	TSS3209,TSS3210	1:20365057-20396572	-	-	12.3588	9.27251	15.4452	OK	4.54665	3.11275	5.98055	OK	8.30842	6.02294	10.5939	OK
XLOC_001568	-	-	XLOC_001568	MAPK11	TSS3211	1:20405292-20435842	-	-	11.7397	9.32186	14.1575	OK	8.23286	6.41859	10.0471	OK	12.0074	9.52823	14.4866	OK
XLOC_001569	-	-	XLOC_001569	ENSGALG00000037120	TSS3212	1:20459172-20463303	-	-	0.0337217	0	0.0874028	OK	0	0	0	OK	0.0240147	0	0.0814349	OK
XLOC_001570	-	-	XLOC_001570	PLXNB2	TSS3213,TSS3214,TSS3215	1:20488178-20741756	-	-	43.6088	36.2776	50.94	OK	35.2709	29.2588	41.2829	OK	34.7802	28.8309	40.7295	OK
XLOC_001573	-	-	XLOC_001573	ARL8BL	TSS3218,TSS3219	1:22062045-22089819	-	-	47.5673	34.1856	60.949	OK	42.1998	29.7935	54.6061	OK	60.4276	44.5476	76.3075	OK
XLOC_001574	-	-	XLOC_001574	SPAM1	TSS3220	1:22096113-22105014	-	-	0.0451123	0	0.117111	OK	0.0518677	0	0.125064	OK	0.0619417	0	0.146455	OK
XLOC_001575	-	-	XLOC_001575	HYAL6	TSS3221	1:22165911-22185499	-	-	0.0409501	0	0.106546	OK	0.0237614	0	0.0824701	OK	0	0	0	OK
XLOC_001578	-	-	XLOC_001578	ENSGALG00000038974,LMOD2	TSS3225,TSS3226,TSS3227,TSS3228	1:22259321-22283921	-	-	4.35921	2.84421	5.87421	OK	1.90865	1.04559	2.77172	OK	1.06846	0.342723	1.79419	OK
XLOC_001579	-	-	XLOC_001579	ASB15	TSS3229,TSS3230	1:22292011-22303895	-	-	0.321539	0.151001	0.492077	OK	0.0584766	0	0.137056	OK	0.149638	0.0232715	0.276005	OK
XLOC_001580	-	-	XLOC_001580	PTPRZ1	TSS3231	1:22901020-23034819	-	-	1.47143	1.02133	1.92152	OK	0.879697	0.533185	1.22621	OK	1.0245	0.626645	1.42236	OK
XLOC_001582	-	-	XLOC_001582	WNT16	TSS3233	1:23243640-23256408	-	-	0.26944	0.0917266	0.447154	OK	0.255386	0.0817389	0.429034	OK	0.179594	0.0220189	0.337169	OK
XLOC_001583	-	-	XLOC_001583	ENSGALG00000009002,ENSGALG00000032262	TSS3234,TSS3235,TSS3236,TSS3237	1:23271492-23413661	-	-	4.68278	2.84471	6.52084	OK	1.06388	0.511197	1.61656	OK	2.2892	1.28763	3.29078	OK
XLOC_001585	-	-	XLOC_001585	ING3	TSS3239,TSS3240,TSS3241	1:23427322-23445863	-	-	9.49928	7.45118	11.5474	OK	30.141	24.5064	35.7757	OK	12.0078	9.49285	14.5227	OK
XLOC_001586	-	-	XLOC_001586	KCND2	TSS3242,TSS3243,TSS3244,TSS3245	1:23518295-23827083	-	-	5.05276	3.21691	6.88862	OK	4.5308	2.88202	6.17958	OK	4.38045	2.641	6.1199	OK
XLOC_001587	-	-	XLOC_001587	LSM8	TSS3246	1:24348923-24354638	-	-	36.6727	28.1436	45.2019	OK	36.7525	28.243	45.2619	OK	36.4974	28.0419	44.953	OK
XLOC_001588	-	-	XLOC_001588	CFTR	TSS3247	1:24554512-24638605	-	-	0.0405704	0	0.0888578	OK	0.0241012	0	0.0718841	OK	0.0263987	0	0.0658457	OK
XLOC_001589	-	-	XLOC_001589	ST7	TSS3248,TSS3249,TSS3250,TSS3251	1:24716498-24855932	-	-	10.9626	8.53528	13.39	OK	32.263	25.9868	38.5392	OK	12.5434	9.78413	15.3026	OK
XLOC_001591	-	-	XLOC_001591	CAPZA2	TSS3253,TSS3254	1:24865849-24895638	-	-	51.8848	42.8646	60.9049	OK	41.6211	34.1912	49.051	OK	53.7044	44.332	63.0768	OK
XLOC_001592	-	-	XLOC_001592	MET	TSS3255,TSS3256	1:24918372-25006607	-	-	4.54786	3.6263	5.46942	OK	5.01443	3.9848	6.04406	OK	4.96402	3.96335	5.96468	OK
XLOC_001593	-	-	XLOC_001593	CAV1,CAV2	TSS3257,TSS3258,TSS3259,TSS3260	1:25058151-25090122	-	-	68.9642	56.0071	81.9213	OK	40.6446	31.8907	49.3986	OK	56.2697	45.0046	67.5347	OK
XLOC_001594	-	-	XLOC_001594	TES	TSS3261,TSS3262	1:25175212-25201500	-	-	117.923	98.023	137.824	OK	73.3039	60.4559	86.1519	OK	91.961	76.2226	107.699	OK
XLOC_001595	-	-	XLOC_001595	ENSGALG00000038090	TSS3263	1:25413944-25570813	-	-	0.00982077	0	0.11396	OK	0	0	0	OK	0	0	0	OK
XLOC_001596	-	-	XLOC_001596	MDFIC	TSS3264,TSS3265,TSS3266,TSS3267,TSS3268,TSS3269	1:25764826-25813665	-	-	25.1709	20.5839	29.7579	OK	28.2858	23.1683	33.4034	OK	22.4596	18.3229	26.5964	OK
XLOC_001597	-	-	XLOC_001597	ENSGALG00000029796,FOXP2	TSS3270,TSS3271,TSS3272,TSS3273,TSS3274,TSS3275,TSS3276	1:25905894-26320028	-	-	5.40585	4.02832	6.78337	OK	4.81889	3.49996	6.13782	OK	5.05802	3.75698	6.35907	OK
XLOC_001600	-	-	XLOC_001600	IFRD1	TSS3279,TSS3280	1:26917108-26927813	-	-	105.471	87.338	123.603	OK	240.084	199.996	280.173	OK	159.674	132.511	186.837	OK
XLOC_001601	-	-	XLOC_001601	ZNF277	TSS3281	1:26968440-27022185	-	-	10.6396	8.27477	13.0045	OK	10.8546	8.43919	13.27	OK	11.5279	8.99408	14.0616	OK
XLOC_001602	-	-	XLOC_001602	LRRN3	TSS3282,TSS3283,TSS3285	1:27286584-27750676	-	-	0.655674	0.36688	0.944468	OK	0.655105	0.343356	0.966853	OK	0.5506	0.285067	0.816133	OK
XLOC_001609	-	-	XLOC_001609	DNAJB9	TSS3292,TSS3293,TSS3294	1:28437395-28454715	-	-	20.0244	15.446	24.6027	OK	110.013	89.4381	130.588	OK	34.1981	26.8517	41.5445	OK
XLOC_001610	-	-	XLOC_001610	AVPR2	TSS3295,TSS3296	1:28501072-28508125	-	-	4.83366	3.02048	6.64684	OK	1.43547	0.787757	2.08318	OK	0.404018	0.0873613	0.720675	OK
XLOC_001612	-	-	XLOC_001612	ENSGALG00000033978	TSS3299	1:29435544-29444633	-	-	0.0160271	0	0.118717	OK	0	0	0	OK	0	0	0	OK
XLOC_001613	-	-	XLOC_001613	ENSGALG00000040936,GXYLT1,YAF2	TSS3300,TSS3301,TSS3302	1:29464158-29542388	-	-	15.3405	11.5506	19.1304	OK	23.0902	17.9982	28.1821	OK	17.1752	12.6964	21.6541	OK
XLOC_001614	-	-	XLOC_001614	ENSGALG00000040505	TSS3303	1:29549180-29550317	-	-	0.027887	0	0.111566	OK	0.0708583	0	0.21216	OK	0.121018	0	0.309453	OK
XLOC_001615	-	-	XLOC_001615	ZCRB1	TSS3304	1:29565647-29577484	-	-	21.5366	17.0967	25.9764	OK	26.2282	20.9572	31.4992	OK	23.6976	18.8715	28.5236	OK
XLOC_001616	-	-	XLOC_001616	PRICKLE1	TSS3305,TSS3306,TSS3307	1:29577529-29714435	-	-	16.2376	12.7048	19.7705	OK	10.6442	7.6797	13.6088	OK	10.8245	8.16028	13.4888	OK
XLOC_001617	-	-	XLOC_001617	ENSGALG00000032573	TSS3308	1:29791116-29832128	-	-	0.0280577	0	0.100982	OK	0	0	0	OK	0.00877502	0	0.0562275	OK
XLOC_001618	-	-	XLOC_001618	ADAMTS20	TSS3309,TSS3310,TSS3311	1:29923679-30008294	-	-	0.927793	0.687104	1.16848	OK	1.16496	0.881488	1.44844	OK	1.03505	0.769011	1.30109	OK
XLOC_001619	-	-	XLOC_001619	PUS7L	TSS3312	1:30058859-30069645	-	-	2.51854	1.86453	3.17256	OK	2.16159	1.57352	2.74966	OK	2.36391	1.73873	2.9891	OK
XLOC_001620	-	-	XLOC_001620	TWF1	TSS3313,TSS3314	1:30082533-30100993	-	-	30.0453	24.4795	35.611	OK	21.5268	17.3762	25.6774	OK	29.9634	24.5015	35.4253	OK
XLOC_001622	-	-	XLOC_001622	NELL2	TSS3316,TSS3317,TSS3318	1:30341679-30485391	-	-	11.0943	8.84277	13.3458	OK	5.29322	4.08651	6.49994	OK	6.95363	5.4478	8.45946	OK
XLOC_001623	-	-	XLOC_001623	DBX2	TSS3319	1:30540024-30670181	-	-	0.224785	0	0.763403	OK	0.238274	0	0.817168	OK	0.241663	0	0.837731	OK
XLOC_001624	-	-	XLOC_001624	ENSGALG00000039562	TSS3320	1:30718371-30750306	-	-	1.16821	0.723586	1.61283	OK	0.765592	0.371815	1.15937	OK	1.09526	0.67206	1.51846	OK
XLOC_001625	-	-	XLOC_001625	SCAF11	TSS3321,TSS3322,TSS3323	1:30750421-30905653	-	-	21.4202	16.5167	26.3238	OK	30.7896	23.8821	37.6971	OK	19.0363	14.655	23.4177	OK
XLOC_001626	-	-	XLOC_001626	SLC38A1	TSS3324,TSS3325,TSS3326,TSS3327,TSS3328	1:30905862-30984629	-	-	32.5026	25.675	39.3302	OK	25.1835	19.6752	30.6919	OK	25.0619	19.8348	30.2889	OK
XLOC_001627	-	-	XLOC_001627	SLC38A2	TSS3329,TSS3330	1:30985305-31000495	-	-	178.259	148.636	207.882	OK	360.693	300.674	420.711	OK	167.874	139.519	196.228	OK
XLOC_001628	-	-	XLOC_001628	ENSGALG00000043800	TSS3331,TSS3332	1:31000597-31148158	-	-	0.232916	0	0.688567	OK	0.330054	0	0.767783	OK	0.162157	0	0.486376	OK
XLOC_001629	-	-	XLOC_001629	SLC38A4	TSS3333,TSS3334,TSS3335	1:31000597-31148158	-	-	0.540761	0.197324	0.884198	OK	0.317183	0	0.718668	OK	0.264121	0	0.536719	OK
XLOC_001630	-	-	XLOC_001630	AMIGO2	TSS3336,TSS3337	1:31248840-31258419	-	-	1.62342	1.08014	2.16671	OK	0.925979	0.559739	1.29222	OK	0.984456	0.603791	1.36512	OK
XLOC_001631	-	-	XLOC_001631	RPAP3	TSS3338,TSS3339	1:31426791-31441729	-	-	14.7336	11.8904	17.5767	OK	19.4465	15.8075	23.0856	OK	16.5973	13.3991	19.7955	OK
XLOC_001633	-	-	XLOC_001633	LRIG3	TSS3341,TSS3342,TSS3343	1:31721260-31765031	-	-	6.79518	5.36465	8.22571	OK	15.4209	12.4587	18.383	OK	6.42623	5.06434	7.78813	OK
XLOC_001635	-	-	XLOC_001635	ENSGALG00000037243	TSS3345	1:32039725-32123394	-	-	0.0309558	0	0.176278	OK	0.116608	0	0.584276	OK	0.0371679	0	0.184519	OK
XLOC_001637	-	-	XLOC_001637	ENSGALG00000042870	TSS3347	1:32603424-32604254	-	-	0.843607	0	1.76297	OK	0.637985	0	1.36464	OK	0.630218	0	1.44592	OK
XLOC_001639	-	-	XLOC_001639	PPM1H	TSS3352	1:33066000-33218689	-	-	0.377956	0.267498	0.488414	OK	1.53696	1.20292	1.87099	OK	0.926325	0.71042	1.14223	OK
XLOC_001640	-	-	XLOC_001640	AVPR1A	TSS3353	1:33298675-33301273	-	-	0.022701	0	0.0939006	OK	0.0828595	0	0.190855	OK	0	0	0	OK
XLOC_001641	-	-	XLOC_001641	C12orf66	TSS3354,TSS3355	1:33594887-33606303	-	-	1392.45	1111.83	1673.08	OK	1384.3	1118.06	1650.53	OK	1285.36	1029.9	1540.82	OK
XLOC_001643	-	-	XLOC_001643	GNS	TSS3357,TSS3358	1:33772440-33793208	-	-	27.2469	22.5204	31.9733	OK	20.266	16.6513	23.8806	OK	28.3695	23.4034	33.3356	OK
XLOC_001644	-	-	XLOC_001644	WIF1	TSS3359,TSS3360	1:33881873-33923979	-	-	1.31102	0.81663	1.80541	OK	1.15226	0.704133	1.60038	OK	1.43041	0.907389	1.95342	OK
XLOC_001646	-	-	XLOC_001646	ENSGALG00000009879,LLPH	TSS3362,TSS3363,TSS3364	1:34366643-34377556	-	-	51.9329	42.5877	61.278	OK	32.0544	26.0287	38.0802	OK	47.9942	39.2448	56.7435	OK
XLOC_001648	-	-	XLOC_001648	GRIP1	TSS3366,TSS3367	1:34415745-34578266	-	-	0.713181	0.235395	1.19097	OK	0.42963	0.115675	0.743586	OK	0.462536	0.102896	0.822176	OK
XLOC_001652	-	-	XLOC_001652	MDM1	TSS3371	1:35112653-35137081	-	-	4.80796	3.74221	5.87371	OK	3.79109	2.90518	4.67701	OK	4.57432	3.55541	5.59323	OK
XLOC_001654	-	-	XLOC_001654	CPM	TSS3373,TSS3374	1:35294095-35347589	-	-	8.11566	0.899929	15.3314	OK	7.6351	0	15.5742	OK	6.84403	0.675076	13.013	OK
XLOC_001655	-	-	XLOC_001655	ENSGALG00000034310	TSS3375	1:35419315-35421421	-	-	0.30809	0.111217	0.504964	OK	0.310858	0.116433	0.505283	OK	0.408451	0.181678	0.635224	OK
XLOC_001656	-	-	XLOC_001656	LRRC10	TSS3376	1:35517138-35518821	-	-	0.0460476	0	0.151549	OK	0.158437	0.00524011	0.311634	OK	0.0919273	0	0.203895	OK
XLOC_001657	-	-	XLOC_001657	BEST3	TSS3377	1:35534378-35550868	-	-	0.106213	0.00141585	0.211011	OK	0.0511145	0	0.125242	OK	0.0548665	0	0.129116	OK
XLOC_001658	-	-	XLOC_001658	PTPRB	TSS3378,TSS3379	1:35841256-35892075	-	-	0.287444	0.18394	0.390949	OK	0.482221	0.331191	0.63325	OK	0.313971	0.214478	0.413463	OK
XLOC_001659	-	-	XLOC_001659	ENSGALG00000010148,ENSGALG00000040855	TSS3380,TSS3381,TSS3382,TSS3383,TSS3384,TSS3385,TSS3386	1:35907746-36065234	-	-	0.555721	0.296343	0.8151	OK	0.52601	0.280325	0.771696	OK	0.883533	0.536523	1.23054	OK
XLOC_001660	-	-	XLOC_001660	TSPAN8	TSS3387,TSS3388,TSS3389,TSS3390	1:36146076-36195423	-	-	4.62888	3.16678	6.09098	OK	3.14931	1.95805	4.34058	OK	2.19322	1.34116	3.04529	OK
XLOC_001661	-	-	XLOC_001661	ZFC3H1	TSS3391,TSS3392,TSS3393,TSS3394	1:36350936-36390481	-	-	13.3003	10.9121	15.6885	OK	17.9144	14.7578	21.071	OK	18.9677	15.6551	22.2802	OK
XLOC_001663	-	-	XLOC_001663	KCNC2	TSS3396,TSS3397,TSS3398,TSS3399,TSS3400,TSS3401,TSS3402	1:37578209-37726694	-	-	7.06699	4.11993	10.0141	OK	15.0116	9.09332	20.9299	OK	9.17592	5.27438	13.0774	OK
XLOC_001665	-	-	XLOC_001665	ENSGALG00000021897	TSS3406	1:37771965-37779099	-	-	7.53349	5.72412	9.34287	OK	9.64277	7.40961	11.8759	OK	7.91064	6.00716	9.81413	OK
XLOC_001666	-	-	XLOC_001666	KRR1	TSS3407	1:37811563-37817029	-	-	14.5284	11.5451	17.5118	OK	19.5205	15.6681	23.3728	OK	12.5427	9.88475	15.2006	OK
XLOC_001667	-	-	XLOC_001667	PHLDA1	TSS3408	1:37934718-37938841	-	-	30.0004	24.5051	35.4956	OK	44.3297	36.507	52.1524	OK	15.0865	12.1358	18.0372	OK
XLOC_001668	-	-	XLOC_001668	ENSGALG00000010238	TSS3409	1:37945236-37973521	-	-	167.342	139.251	195.434	OK	157.919	131.398	184.439	OK	150.702	125.334	176.07	OK
XLOC_001669	-	-	XLOC_001669	OSBPL8	TSS3410,TSS3411,TSS3412,TSS3413	1:38032887-38118133	-	-	29.927	24.6443	35.2096	OK	18.5838	15.2305	21.9372	OK	26.7787	21.9965	31.5608	OK
XLOC_001670	-	-	XLOC_001670	CSRP2	TSS3414	1:38237619-38245641	-	-	1109.34	924.575	1294.11	OK	530.94	441.149	620.731	OK	538.797	447.809	629.785	OK
XLOC_001671	-	-	XLOC_001671	E2F7	TSS3415,TSS3416	1:38290100-38326931	-	-	4.54196	3.49347	5.59045	OK	3.26583	2.49422	4.03744	OK	3.97872	3.01483	4.94261	OK
XLOC_001672	-	-	XLOC_001672	ENSGALG00000035278	TSS3417	1:39036721-39056354	-	-	0.166345	0.00390422	0.328785	OK	0.0352121	0	0.122221	OK	0.0787182	0	0.192117	OK
XLOC_001674	-	-	XLOC_001674	PAWR	TSS3424,TSS3425,TSS3426,TSS3427,TSS3428,TSS3429,TSS3430	1:39476470-39549562	-	-	36.6799	30.4382	42.9217	OK	30.7678	25.4767	36.0588	OK	25.1759	20.6497	29.7021	OK
XLOC_001675	-	-	XLOC_001675	PPP1R12A	TSS3431,TSS3432,TSS3433,TSS3434,TSS3435,TSS3436	1:39561239-39687960	-	-	20.1996	16.5995	23.7997	OK	37.3087	30.8898	43.7275	OK	21.7595	17.9456	25.5733	OK
XLOC_001678	-	-	XLOC_001678	PPFIA2	TSS3444,TSS3445,TSS3446,TSS3447,TSS3448	1:40204254-40517251	-	-	0.815269	0.585078	1.04546	OK	0.888781	0.617022	1.16054	OK	0.911472	0.658607	1.16434	OK
XLOC_001679	-	-	XLOC_001679	ENSGALG00000044160	TSS3449	1:40204254-40517251	-	-	0.277034	0	0.645509	OK	0.0851402	0	0.288147	OK	0.189795	0	0.564041	OK
XLOC_001680	-	-	XLOC_001680	CCDC59	TSS3450	1:40700862-40708964	-	-	9.97926	7.54679	12.4117	OK	9.24119	7.03209	11.4503	OK	8.72084	6.62699	10.8147	OK
XLOC_001681	-	-	XLOC_001681	SLC6A15	TSS3451,TSS3452,TSS3453	1:41628087-41664684	-	-	13.3757	10.6872	16.0642	OK	4.83681	3.72069	5.95294	OK	7.89841	6.17982	9.617	OK
XLOC_001684	-	-	XLOC_001684	RASSF9	TSS3456,TSS3457	1:42125425-42156186	-	-	1.35502	1.00751	1.70253	OK	0.939785	0.676317	1.20325	OK	0.832306	0.584322	1.08029	OK
XLOC_001685	-	-	XLOC_001685	MGAT4C	TSS3458,TSS3459	1:42216970-42324128	-	-	0.0892384	0	0.197375	OK	0.0919375	0	0.200361	OK	0.0296139	0	0.104704	OK
XLOC_001688	-	-	XLOC_001688	CEP290	TSS3464	1:42795853-42912470	-	-	1.75281	0.865298	2.64032	OK	0.996922	0.421113	1.57273	OK	1.43606	0.58812	2.28401	OK
XLOC_001689	-	-	XLOC_001689	KITLG	TSS3465,TSS3466,TSS3467	1:42976695-43032975	-	-	1.45368	1.04169	1.86568	OK	1.85986	1.20798	2.51175	OK	1.50451	0.844043	2.16497	OK
XLOC_001690	-	-	XLOC_001690	DUSP6	TSS3468,TSS3469,TSS3470	1:43288229-43293151	-	-	16.0849	12.6089	19.5609	OK	37.897	30.1885	45.6056	OK	11.618	8.96307	14.273	OK
XLOC_001692	-	-	XLOC_001692	POC1B	TSS3473,TSS3474	1:43326154-43370595	-	-	9.24459	7.37374	11.1154	OK	4.35282	3.35175	5.35389	OK	7.47892	5.90691	9.05092	OK
XLOC_001693	-	-	XLOC_001693	ATP2B1	TSS3475,TSS3476	1:43392904-43455189	-	-	13.4128	10.9506	15.8751	OK	30.9752	25.5806	36.3698	OK	18.2079	14.9274	21.4885	OK
XLOC_001695	-	-	XLOC_001695	EPYC	TSS3478	1:43925155-43947733	-	-	0.1095	0	0.22792	OK	0	0	0	OK	0.020742	0	0.0810847	OK
XLOC_001696	-	-	XLOC_001696	KERA	TSS3479,TSS3480,TSS3481,TSS3482	1:43966237-43981198	-	-	1.9922	1.13848	2.84592	OK	0.527198	0.224147	0.830249	OK	1.23526	0.609026	1.86149	OK
XLOC_001697	-	-	XLOC_001697	LUM	TSS3483,TSS3484,TSS3485,TSS3486	1:43987395-44000248	-	-	347.607	290.346	404.868	OK	110.547	92.0968	128.998	OK	188.284	156.422	220.145	OK
XLOC_001699	-	-	XLOC_001699	DCN	TSS3488,TSS3489,TSS3490,TSS3491,TSS3492,TSS3493,TSS3494	1:44019257-44058954	-	-	422.902	353.362	492.442	OK	314.303	262.564	366.041	OK	265.889	221.832	309.945	OK
XLOC_001703	-	-	XLOC_001703	BTG1	TSS3501,TSS3502	1:44398382-44401046	-	-	161.003	133.546	188.461	OK	217.548	180.747	254.349	OK	162.011	134.24	189.782	OK
XLOC_001705	-	-	XLOC_001705	EEA1	TSS3505,TSS3506,TSS3507,TSS3508	1:44581618-44692421	-	-	16.2091	12.8175	19.6007	OK	13.4223	10.4856	16.3589	OK	14.7618	11.307	18.2165	OK
XLOC_001706	-	-	XLOC_001706	UBE2N	TSS3509,TSS3510	1:44841385-44860420	-	-	111.226	87.746	134.705	OK	82.2597	65.0292	99.4902	OK	100.641	78.0927	123.189	OK
XLOC_001710	-	-	XLOC_001710	NDUFA12	TSS3519	1:45308442-45315930	-	-	139.189	111.898	166.48	OK	95.2879	75.6547	114.921	OK	133.515	107.319	159.711	OK
XLOC_001712	-	-	XLOC_001712	FGD6	TSS3525,TSS3526	1:45370968-45514690	-	-	3.63221	2.29857	4.96585	OK	5.75156	3.8937	7.60943	OK	4.37345	2.83805	5.90886	OK
XLOC_001715	-	-	XLOC_001715	NTN4	TSS3532,TSS3533,TSS3534,TSS3535,TSS3536,TSS3537,TSS3538	1:45597988-45645351	-	-	14.6516	11.5664	17.7367	OK	23.0601	18.3755	27.7447	OK	11.5415	9.05546	14.0276	OK
XLOC_001716	-	-	XLOC_001716	HAL	TSS3539	1:45678518-45691863	-	-	0.237679	0.109398	0.365959	OK	0.14629	0.0565344	0.236046	OK	0.259135	0.135948	0.382322	OK
XLOC_001717	-	-	XLOC_001717	LTA4H	TSS3540	1:45693447-45718500	-	-	36.817	29.679	43.955	OK	19.9805	15.8599	24.101	OK	31.5891	25.2573	37.921	OK
XLOC_001718	-	-	XLOC_001718	ENSGALG00000033617	TSS3541	1:45753708-45758920	-	-	0.0719068	0	0.259116	OK	0.109633	0	0.300058	OK	0.0680669	0	0.206926	OK
XLOC_001719	-	-	XLOC_001719	CDK17	TSS3542,TSS3543,TSS3544,TSS3545,TSS3546	1:45759155-45887495	-	-	12.356	7.85184	16.8601	OK	19.116	11.2995	26.9326	OK	14.5989	9.967	19.2308	OK
XLOC_001720	-	-	XLOC_001720	ENSGALG00000042203	TSS3547	1:46447108-46462425	-	-	0.011425	0	0.140691	OK	0.0134154	0	0.140079	OK	0	0	0	OK
XLOC_001722	-	-	XLOC_001722	IKBIP	TSS3549,TSS3550	1:46707892-47168889	-	-	9.49455	6.40692	12.5822	OK	16.8315	12.1859	21.4771	OK	13.4758	9.09922	17.8524	OK
XLOC_001723	-	-	XLOC_001723	ANKS1B	TSS3551,TSS3552,TSS3553,TSS3554,TSS3555,TSS3556	1:46707892-47168889	-	-	1.34532	0.539009	2.15164	OK	1.02844	0.0725085	1.98437	OK	1.37717	0.504579	2.24977	OK
XLOC_001724	-	-	XLOC_001724	UHRF1BP1L	TSS3557,TSS3558,TSS3559	1:47183348-47267032	-	-	6.65015	4.66827	8.63204	OK	7.20949	5.16442	9.25456	OK	7.33343	5.21821	9.44864	OK
XLOC_001725	-	-	XLOC_001725	SLC5A8	TSS3560	1:47637918-47660352	-	-	0.032742	0	0.103769	OK	0	0	0	OK	0	0	0	OK
XLOC_001726	-	-	XLOC_001726	ENSGALG00000011662	TSS3561,TSS3562,TSS3563,TSS3564	1:47672157-47798006	-	-	33.3388	26.6536	40.0239	OK	23.8103	18.2464	29.3743	OK	30.8175	24.7051	36.9298	OK
XLOC_001728	-	-	XLOC_001728	STRA8	TSS3566	1:47914185-47925075	-	-	0.0140455	0	0.110822	OK	0.0231473	0	0.121747	OK	0.0922756	0	0.241111	OK
XLOC_001729	-	-	XLOC_001729	ENSGALG00000044155	TSS3567,TSS3568	1:47946521-47951723	-	-	1.01382	0.596212	1.43143	OK	0.563625	0.269022	0.858228	OK	0.967748	0.559654	1.37584	OK
XLOC_001730	-	-	XLOC_001730	AGBL3	TSS3569	1:47965221-47968879	-	-	0.0206773	0	0.0813719	OK	0.0486604	0	0.149312	OK	0.0946928	0	0.218552	OK
XLOC_001731	-	-	XLOC_001731	PDE6H	TSS3570	1:47994366-48000190	-	-	0.0301868	0	0.189876	OK	0	0	0	OK	0	0	0	OK
XLOC_001733	-	-	XLOC_001733	ENSGALG00000039794	TSS3572	1:48069969-48092200	-	-	10.6653	0	24.2644	OK	5.17242	0	14.2994	OK	7.76182	0	19.2602	OK
XLOC_001738	-	-	XLOC_001738	H2A-VII	TSS3577	1:48101724-48113401	-	-	306.815	80.8681	532.762	OK	162.34	0.96355	323.716	OK	174.114	106.319	241.909	OK
XLOC_001739	-	-	XLOC_001739	ENSGALG00000034321,ENSGALG00000038516,HIST1H110	TSS3578,TSS3579,TSS3580	1:48119158-48201409	-	-	7.14939	0	48.6686	OK	2.2611	0	12.3559	OK	5.06466	0	19.734	OK
XLOC_001740	-	-	XLOC_001740	ENSGALG00000036908,ENSGALG00000037666,HIST1H2B5	TSS3581,TSS3582	1:48119158-48201409	-	-	95.803	0	227.112	OK	88.7915	0	180.828	OK	74.3935	0	164.143	OK
XLOC_001742	-	-	XLOC_001742	H2AFJ	TSS3586	1:48119158-48201409	-	-	271.161	136.521	405.801	OK	119.081	50.6975	187.465	OK	106.686	44.2737	169.098	OK
XLOC_001743	-	-	XLOC_001743	ENSGALG00000037666,HIST1H110,HIST1H111R	TSS3587,TSS3588	1:48119158-48201409	-	-	263.415	125.02	401.809	OK	174.281	96.0737	252.489	OK	166.713	89.2537	244.173	OK
XLOC_001745	-	-	XLOC_001745	HIST1H103	TSS3590	1:48119158-48201409	-	-	96.469	5.88979	187.048	OK	87.2625	22.261	152.264	OK	94.0993	28.0056	160.193	OK
XLOC_001746	-	-	XLOC_001746	H2A-VII	TSS3591	1:48119158-48201409	-	-	6.5142	0	52.4533	OK	6.32446	0	43.0897	OK	5.07303	0	35.6128	OK
XLOC_001747	-	-	XLOC_001747	ENSGALG00000030424	TSS3592	1:48119158-48201409	-	-	145.511	0	302.371	OK	105.577	8.1895	202.965	OK	45.3913	0	120.528	OK
XLOC_001749	-	-	XLOC_001749	H2A-VII	TSS3594	1:48119158-48201409	-	-	1.18765	0	20.1798	OK	0	0	0	OK	0.246918	0	3.42498	OK
XLOC_001751	-	-	XLOC_001751	ENSGALG00000037666	TSS3596	1:48119158-48201409	-	-	0.194893	0	3.79477	OK	0.0727042	0	1.56094	OK	0.109688	0	2.24483	OK
XLOC_001752	-	-	XLOC_001752	H2A-VII	TSS3597	1:48119158-48201409	-	-	319.435	126.439	512.431	OK	219.599	94.5451	344.653	OK	179.87	71.0963	288.645	OK
XLOC_001753	-	-	XLOC_001753	ENSGALG00000040004	TSS3598	1:48119158-48201409	-	-	225.246	34.5947	415.898	OK	144.517	19.9152	269.118	OK	129.001	16.5942	241.408	OK
XLOC_001754	-	-	XLOC_001754	HEBP1	TSS3599	1:48267768-48274299	-	-	13.2155	10.5334	15.8977	OK	8.69185	6.82331	10.5604	OK	10.4204	8.21481	12.6261	OK
XLOC_001755	-	-	XLOC_001755	ENSGALG00000011799	TSS3600,TSS3601	1:48276197-48283919	-	-	0.559288	0.305399	0.813177	OK	2.00766	1.38849	2.62683	OK	1.08538	0.693334	1.47743	OK
XLOC_001758	-	-	XLOC_001758	ENSGALG00000011809	TSS3604	1:48493790-48517851	-	-	0.0645878	0	0.134741	OK	0.0410914	0	0.0967718	OK	0.0404748	0	0.0966234	OK
XLOC_001759	-	-	XLOC_001759	ENSGALG00000041348	TSS3605	1:48520715-48659867	-	-	0.0428471	0	0.107813	OK	0.0146899	0	0.0512121	OK	0.0167378	0	0.0533002	OK
XLOC_001761	-	-	XLOC_001761	GUCY2C	TSS3608	1:48969432-49014451	-	-	0.0177516	0	0.0531731	OK	0.0368887	0	0.085743	OK	0.00706771	0	0.0386603	OK
XLOC_001762	-	-	XLOC_001762	GBE	TSS3609	1:49180326-49185207	-	-	0.283158	0.0844539	0.481862	OK	0.807013	0.442858	1.17117	OK	0.507286	0.227486	0.787087	OK
XLOC_001763	-	-	XLOC_001763	ENSGALG00000028016	TSS3610,TSS3611	1:49185806-49206043	-	-	0.0455986	0.00925088	0.0819463	OK	0.295448	0.188997	0.401898	OK	0.107565	0.0515627	0.163567	OK
XLOC_001764	-	-	XLOC_001764	RF00007	TSS3612	1:49206222-49207334	-	-	3.05745	1.92522	4.18967	OK	1.40608	0.719805	2.09235	OK	3.08636	1.9618	4.21092	OK
XLOC_001765	-	-	XLOC_001765	SERHL2	TSS3613	1:49224851-49237511	-	-	5.50194	3.22264	7.78123	OK	2.57442	1.38992	3.75891	OK	4.64751	2.75804	6.53699	OK
XLOC_001767	-	-	XLOC_001767	SMDT1	TSS3615,TSS3616	1:49454791-49462118	-	-	35.8203	27.7934	43.8472	OK	24.5948	8.21096	40.9787	OK	35.4401	27.7719	43.1083	OK
XLOC_001768	-	-	XLOC_001768	SEPT3,WBP2NL	TSS3618,TSS3619,TSS3620	1:49466543-49488062	-	-	20.06	15.4589	24.661	OK	40.4512	31.9104	48.9919	OK	23.2633	18.0614	28.4653	OK
XLOC_001769	-	-	XLOC_001769	ENSGALG00000031189	TSS3621	1:49491921-49492128	-	-	3.01888	2.49961	3.53815	OK	0	0	0	OK	0	0	0	OK
XLOC_001770	-	-	XLOC_001770	SREBF2	TSS3622,TSS3623,TSS3624,TSS3625,TSS3626,TSS3627	1:49521583-49549801	-	-	51.5358	42.3397	60.7318	OK	37.7288	31.0469	44.4107	OK	44.6795	36.5847	52.7743	OK
XLOC_001773	-	-	XLOC_001773	XRCC6	TSS3631,TSS3632,TSS3633	1:49591665-49631391	-	-	9.78048	5.86122	13.6997	OK	6.70699	3.87467	9.53931	OK	7.92919	4.33438	11.524	OK
XLOC_001774	-	-	XLOC_001774	CSDC2	TSS3634	1:49591665-49631391	-	-	0.690476	0	2.41068	OK	0.393105	0	1.51369	OK	0.489127	0	2.00656	OK
XLOC_001775	-	-	XLOC_001775	ACO2	TSS3635,TSS3636,TSS3637	1:49642667-49663097	-	-	60.2449	49.7587	70.7311	OK	33.8145	27.6865	39.9426	OK	56.346	46.5158	66.1762	OK
XLOC_001778	-	-	XLOC_001778	TEF	TSS3642,TSS3643,TSS3644,TSS3645,TSS3646	1:49691196-49713336	-	-	22.5158	15.7367	29.2949	OK	14.6131	9.95349	19.2726	OK	22.5258	14.7728	30.2788	OK
XLOC_001779	-	-	XLOC_001779	ZC3H7B	TSS3647,TSS3648,TSS3649,TSS3650	1:49720040-49765820	-	-	13.0256	10.6243	15.4269	OK	7.85407	6.3517	9.35643	OK	10.5941	8.61277	12.5754	OK
XLOC_001780	-	-	XLOC_001780	L3MBTL2	TSS3651,TSS3652	1:49787741-49808171	-	-	9.3217	7.20091	11.4425	OK	8.81153	6.61989	11.0032	OK	8.05589	6.06636	10.0454	OK
XLOC_001781	-	-	XLOC_001781	EP300	TSS3653,TSS3654	1:49811390-49871878	-	-	4.11505	2.81011	5.41999	OK	6.55718	4.57494	8.53943	OK	5.44323	4.05502	6.83145	OK
XLOC_001782	-	-	XLOC_001782	RBX1	TSS3655,TSS3656	1:49895081-49906115	-	-	155.239	124.266	186.213	OK	83.5088	65.2977	101.72	OK	145.575	116.653	174.498	OK
XLOC_001785	-	-	XLOC_001785	XPNPEP3	TSS3659	1:49925279-49940335	-	-	7.51993	5.75374	9.28612	OK	5.5235	4.15752	6.88947	OK	7.66226	5.86928	9.45523	OK
XLOC_001786	-	-	XLOC_001786	ENSGALG00000039210	TSS3660,TSS3661	1:49989745-50001920	-	-	1.59311	1.13161	2.05462	OK	1.42125	1.03035	1.81216	OK	1.27342	0.884932	1.6619	OK
XLOC_001788	-	-	XLOC_001788	SGSM3	TSS3664,TSS3665	1:50098015-50123446	-	-	3.71985	2.59099	4.84871	OK	7.29666	5.38833	9.205	OK	4.63755	3.27405	6.00104	OK
XLOC_001789	-	-	XLOC_001789	ENSGALG00000012050	TSS3666,TSS3667,TSS3668,TSS3669,TSS3670,TSS3671,TSS3672	1:50125301-50281798	-	-	10.244	8.34425	12.1437	OK	14.8482	11.84	17.8563	OK	14.0018	11.4099	16.5937	OK
XLOC_001790	-	-	XLOC_001790	FAM83F	TSS3673	1:50300710-50313130	-	-	0.0959609	0	0.204471	OK	0.036071	0	0.108693	OK	0.0494444	0	0.125597	OK
XLOC_001791	-	-	XLOC_001791	ENSGALG00000012056	TSS3674	1:50333672-50345718	-	-	0.0298264	0	0.0842252	OK	0.0230474	0	0.0785144	OK	0.042909	0	0.108848	OK
XLOC_001792	-	-	XLOC_001792	CACNA1I	TSS3675	1:50445736-50593849	-	-	0.0030275	0	0.0143884	OK	0.0125238	0	0.0331013	OK	0.00362987	0	0.0150951	OK
XLOC_001793	-	-	XLOC_001793	ATF4	TSS3676	1:50633581-50636513	-	-	226.496	187.942	265.05	OK	293.044	243.643	342.446	OK	267.07	221.906	312.235	OK
XLOC_001794	-	-	XLOC_001794	MIEF1	TSS3677,TSS3678	1:50645058-50656104	-	-	14.5897	11.8434	17.336	OK	17.2537	14.0615	20.446	OK	13.5982	11.0279	16.1685	OK
XLOC_001795	-	-	XLOC_001795	MGAT3	TSS3680	1:50662883-50679863	-	-	10.4222	8.42659	12.4177	OK	7.89693	6.34307	9.45079	OK	6.26176	4.98663	7.53689	OK
XLOC_001796	-	-	XLOC_001796	TAB1	TSS3681	1:50694465-50702940	-	-	6.47289	4.9033	8.04249	OK	6.0719	4.58967	7.55413	OK	7.10415	5.41428	8.79402	OK
XLOC_001797	-	-	XLOC_001797	SYNGR1	TSS3682	1:50709879-50722172	-	-	16.5376	13.2742	19.8009	OK	8.46038	6.63225	10.2885	OK	14.1973	11.3634	17.0312	OK
XLOC_001798	-	-	XLOC_001798	GTPBP1	TSS3683,TSS3684	1:50842616-50868509	-	-	13.3193	10.1205	16.518	OK	10.858	7.96119	13.7549	OK	14.4919	10.8828	18.101	OK
XLOC_001799	-	-	XLOC_001799	TOMM22	TSS3685,TSS3686	1:50868866-50881389	-	-	75.5194	53.3912	97.6476	OK	54.1834	36.0691	72.2976	OK	71.2508	50.1223	92.3794	OK
XLOC_001800	-	-	XLOC_001800	CBY1	TSS3687	1:50881481-50883895	-	-	48.7354	38.7915	58.6792	OK	34.0064	26.8526	41.1603	OK	38.0445	30.0963	45.9927	OK
XLOC_001801	-	-	XLOC_001801	KDELR3	TSS3688,TSS3689	1:50896430-50936669	-	-	46.4214	29.4939	63.3489	OK	51.4925	34.4025	68.5825	OK	53.4026	34.6259	72.1792	OK
XLOC_001802	-	-	XLOC_001802	MAFF	TSS3690	1:51010582-51013540	-	-	70.4716	57.5602	83.383	OK	165.252	137.469	193.034	OK	108.036	89.2116	126.86	OK
XLOC_001803	-	-	XLOC_001803	PICK1	TSS3691,TSS3692	1:51053416-51067387	-	-	11.8984	9.48497	14.3118	OK	24.5709	19.9778	29.1639	OK	12.5989	10.0382	15.1596	OK
XLOC_001804	-	-	XLOC_001804	POLR2F	TSS3693	1:51101686-51105270	-	-	130.917	105.633	156.2	OK	136.953	110.737	163.169	OK	141.22	114.395	168.045	OK
XLOC_001805	-	-	XLOC_001805	MICALL1	TSS3694,TSS3695,TSS3696	1:51109230-51129802	-	-	3.95194	3.06079	4.84308	OK	2.61114	1.96962	3.25265	OK	3.35563	2.571	4.14026	OK
XLOC_001806	-	-	XLOC_001806	EIF3L	TSS3697	1:51131446-51141068	-	-	106.41	87.9156	124.903	OK	90.001	74.2628	105.739	OK	94.8154	78.2731	111.358	OK
XLOC_001807	-	-	XLOC_001807	GALR3	TSS3698	1:51150469-51153304	-	-	0.016816	0	0.0567229	OK	0.162816	0.0326794	0.292954	OK	0.13621	0.0185411	0.253879	OK
XLOC_001808	-	-	XLOC_001808	GCAT	TSS3699	1:51158257-51162538	-	-	25.3379	19.8775	30.7983	OK	8.14957	6.0419	10.2573	OK	18.3016	14.1444	22.4589	OK
XLOC_001809	-	-	XLOC_001809	H1F0	TSS3700	1:51163991-51164879	-	-	0.0588235	0	0.176504	OK	0.0938659	0	0.239392	OK	0.0349551	0	0.123554	OK
XLOC_001810	-	-	XLOC_001810	ENSGALG00000034518,ENSGALG00000045591	TSS3701,TSS3702,TSS3703,TSS3704	1:51167634-51177437	-	-	24.9595	19.9971	29.9218	OK	20.0114	16.0905	23.9324	OK	21.5333	17.3178	25.7488	OK
XLOC_001812	-	-	XLOC_001812	ENSGALG00000012410	TSS3706	1:51183891-51189795	-	-	6.59604	5.15253	8.03956	OK	9.78331	7.75573	11.8109	OK	5.91527	4.59156	7.23898	OK
XLOC_001813	-	-	XLOC_001813	LGALS1	TSS3707	1:51200886-51204052	-	-	1539.84	1280.3	1799.38	OK	1009.73	837.067	1182.39	OK	1294.58	1075.68	1513.48	OK
XLOC_001814	-	-	XLOC_001814	PDXP	TSS3708	1:51216087-51219459	-	-	9.00576	6.81244	11.1991	OK	20.151	15.9096	24.3924	OK	13.3528	10.3257	16.3799	OK
XLOC_001815	-	-	XLOC_001815	ENSGALG00000012422	TSS3709	1:51220222-51226301	-	-	0.0222046	0	0.078656	OK	0.00818781	0	0.0441186	OK	0.0358501	0	0.102263	OK
XLOC_001816	-	-	XLOC_001816	GGA1	TSS3710,TSS3711	1:51229387-51239796	-	-	15.3888	12.3169	18.4607	OK	38.0736	31.325	44.8222	OK	19.3027	15.6152	22.9902	OK
XLOC_001817	-	-	XLOC_001817	CDC42EP1	TSS3712,TSS3713,TSS3714	1:51254681-51286952	-	-	16.3646	13.1009	19.6283	OK	24.8059	20.0703	29.5415	OK	16.8856	13.5421	20.2291	OK
XLOC_001818	-	-	XLOC_001818	CYTH4	TSS3715,TSS3716	1:51419585-51439366	-	-	0.144302	0.0458272	0.242776	OK	0.154177	0.0431077	0.265245	OK	0.0999512	0.0162848	0.183618	OK
XLOC_001819	-	-	XLOC_001819	KCTD17	TSS3717,TSS3718,TSS3719	1:51508826-51536411	-	-	1.55282	0.846055	2.25959	OK	0.176946	0	0.388463	OK	1.00164	0.241633	1.76165	OK
XLOC_001820	-	-	XLOC_001820	MPST	TSS3720,TSS3721	1:51543104-51545997	-	-	11.5795	8.93825	14.2208	OK	2.73643	1.88884	3.58402	OK	6.97509	5.24763	8.70256	OK
XLOC_001821	-	-	XLOC_001821	ENSGALG00000025881	TSS3722	1:51576858-51607306	-	-	0.0339808	0	0.0890043	OK	0.0512296	0	0.13031	OK	0.0179197	0	0.0611267	OK
XLOC_001822	-	-	XLOC_001822	NCF4	TSS3723,TSS3724,TSS3725	1:51610636-51620775	-	-	4.09626	3.00371	5.18882	OK	13.1925	10.3637	16.0213	OK	8.71007	6.70275	10.7174	OK
XLOC_001824	-	-	XLOC_001824	RASD2	TSS3727	1:52084609-52094133	-	-	1.74721	1.2853	2.20912	OK	0.240193	0.128164	0.352222	OK	0.241717	0.128916	0.354518	OK
XLOC_001825	-	-	XLOC_001825	MCM5	TSS3728,TSS3729	1:52144220-52165309	-	-	25.4645	18.8262	32.1027	OK	7.45016	3.54353	11.3568	OK	27.7104	20.2477	35.1732	OK
XLOC_001826	-	-	XLOC_001826	HMOX1	TSS3730	1:52144220-52165309	-	-	40.1281	29.5979	50.6584	OK	75.2001	60.6949	89.7053	OK	43.9208	31.9683	55.8734	OK
XLOC_001827	-	-	XLOC_001827	ENSGALG00000012556,ENSGALG00000044768,TOM1	TSS3731,TSS3732,TSS3733,TSS3734,TSS3735,TSS3736	1:52166926-52202538	-	-	10.063	7.79376	12.3322	OK	12.5185	9.58268	15.4542	OK	10.7128	8.43841	12.9871	OK
XLOC_001830	-	-	XLOC_001830	ENSGALG00000033632	TSS3739	1:52682933-52693293	-	-	0.00622711	0	0.0891651	OK	0.034724	0	0.138058	OK	0.0173248	0	0.096722	OK
XLOC_001831	-	-	XLOC_001831	ENSGALG00000029942,ENSGALG00000037945	TSS3740	1:52710152-52726693	-	-	0.337317	0	0.679048	OK	0.115876	0	0.293847	OK	0.473488	0	0.988167	OK
XLOC_001833	-	-	XLOC_001833	TIMP3	TSS3742,TSS3743,TSS3744,TSS3745	1:53140983-53177960	-	-	442.627	368.007	517.247	OK	172.938	144.415	201.46	OK	114.295	94.8955	133.696	OK
XLOC_001834	-	-	XLOC_001834	FBXO7	TSS3746,TSS3747,TSS3748	1:53278011-53292086	-	-	16.5084	13.2687	19.7481	OK	11.0276	8.73492	13.3203	OK	13.2373	10.5372	15.9374	OK
XLOC_001835	-	-	XLOC_001835	ASCL4	TSS3749	1:53368975-53369485	-	-	0.402665	0	1.04775	OK	0	0	0	OK	0.184878	0	0.543882	OK
XLOC_001836	-	-	XLOC_001836	PWP1	TSS3750	1:53393744-53408107	-	-	29.6401	24.2234	35.0569	OK	35.6999	29.2326	42.1671	OK	20.3967	16.5093	24.2841	OK
XLOC_001837	-	-	XLOC_001837	BTBD11,ENSGALG00000038647	TSS3751,TSS3752,TSS3753	1:53420097-53595930	-	-	6.00529	3.23183	8.77875	OK	6.91751	2.53332	11.3017	OK	3.6205	2.01281	5.22819	OK
XLOC_001840	-	-	XLOC_001840	CRY1	TSS3757,TSS3758,TSS3759	1:53641521-53676881	-	-	40.1542	32.8799	47.4286	OK	65.1935	53.5315	76.8556	OK	41.5702	33.9341	49.2064	OK
XLOC_001841	-	-	XLOC_001841	TMEM263	TSS3760	1:53686092-53698882	-	-	79.2191	65.6388	92.7993	OK	120.312	99.9872	140.637	OK	92.1925	76.447	107.938	OK
XLOC_001842	-	-	XLOC_001842	RIC8B	TSS3761,TSS3762,TSS3763	1:53714003-53758240	-	-	20.5496	16.3778	24.7213	OK	15.5945	12.2732	18.9157	OK	26.3058	21.0328	31.5788	OK
XLOC_001843	-	-	XLOC_001843	RFX4	TSS3764	1:53763372-53853263	-	-	0.044431	0	0.1237	OK	0.0429161	0	0.123118	OK	0.054682	0	0.135447	OK
XLOC_001844	-	-	XLOC_001844	POLR3B	TSS3765	1:53861737-53929245	-	-	12.2716	9.91793	14.6252	OK	10.2277	8.21999	12.2354	OK	10.0098	8.04358	11.976	OK
XLOC_001845	-	-	XLOC_001845	TCP11L2	TSS3766	1:53931856-53948284	-	-	14.2538	11.6055	16.9022	OK	11.635	9.45724	13.8128	OK	8.6744	6.96575	10.3831	OK
XLOC_001847	-	-	XLOC_001847	C12orf75	TSS3774,TSS3775,TSS3776	1:54229628-54246663	-	-	29.2863	23.1883	35.3842	OK	10.3385	7.72722	12.9498	OK	19.2726	14.9532	23.592	OK
XLOC_001848	-	-	XLOC_001848	WASHC4	TSS3777	1:54260914-54334437	-	-	5.94071	4.3643	7.51712	OK	7.22015	5.44653	8.99377	OK	6.44132	4.88868	7.99396	OK
XLOC_001849	-	-	XLOC_001849	C12orf45	TSS3778	1:54341802-54374970	-	-	25.1155	17.2207	33.0104	OK	22.1712	15.2244	29.1181	OK	21.6912	14.9536	28.4289	OK
XLOC_001850	-	-	XLOC_001850	CHST11	TSS3779	1:54433719-54592561	-	-	1.68306	0.609172	2.75695	OK	3.68034	1.49647	5.86421	OK	2.59025	1.02292	4.15758	OK
XLOC_001852	-	-	XLOC_001852	TXNRD1	TSS3781,TSS3782	1:54617216-54671359	-	-	96.7154	78.531	114.9	OK	92.1022	73.9347	110.27	OK	107.202	85.2569	129.147	OK
XLOC_001854	-	-	XLOC_001854	HCFC2	TSS3784,TSS3785,TSS3786	1:54701445-54724767	-	-	18.1949	14.7989	21.5908	OK	27.735	22.7544	32.7156	OK	20.6553	16.8169	24.4937	OK
XLOC_001855	-	-	XLOC_001855	TDG	TSS3787	1:54727512-54754072	-	-	37.9269	30.0529	45.8008	OK	49.0409	39.8348	58.247	OK	37.1173	29.9627	44.2718	OK
XLOC_001856	-	-	XLOC_001856	HSP90B1	TSS3788	1:54759458-54769305	-	-	127.122	105.851	148.392	OK	464.35	387.62	541.079	OK	504.579	420.954	588.205	OK
XLOC_001857	-	-	XLOC_001857	ENSGALG00000039245	TSS3789,TSS3790	1:54825969-54838102	-	-	0.0555001	0	0.127371	OK	0.0852468	0	0.179296	OK	0.112052	0	0.227578	OK
XLOC_001858	-	-	XLOC_001858	ENSGALG00000041360	TSS3791	1:54838906-54845451	-	-	0.0279083	0	0.118872	OK	0	0	0	OK	0.0443177	0	0.136473	OK
XLOC_001859	-	-	XLOC_001859	ENSGALG00000029824	TSS3792	1:54863005-54871746	-	-	0.053253	0	0.189561	OK	0.0193481	0	0.101735	OK	0.0310515	0	0.112824	OK
XLOC_001860	-	-	XLOC_001860	ASCL1	TSS3793	1:55116727-55118741	-	-	0.127221	0	0.301855	OK	0.140107	0	0.330483	OK	0.0871487	0	0.196982	OK
XLOC_001861	-	-	XLOC_001861	PARPBP	TSS3794	1:55423141-55472057	-	-	1.12867	0.750176	1.50717	OK	0.973633	0.621923	1.32534	OK	1.00429	0.64467	1.36391	OK
XLOC_001862	-	-	XLOC_001862	DRAM1	TSS3795,TSS3796,TSS3797	1:55546160-55561709	-	-	0.66638	0.148709	1.18405	OK	1.59791	0.785405	2.41042	OK	0.54767	0.207738	0.887602	OK
XLOC_001863	-	-	XLOC_001863	CHPT1	TSS3798,TSS3799	1:55616633-55645260	-	-	21.1448	16.0106	26.279	OK	15.3413	11.4203	19.2623	OK	21.971	16.7928	27.1492	OK
XLOC_001864	-	-	XLOC_001864	MYBPC1	TSS3800	1:55647022-55723288	-	-	0.185321	0.0943405	0.276302	OK	0.154108	0.0567787	0.251437	OK	0.157539	0.0639122	0.251166	OK
XLOC_001865	-	-	XLOC_001865	SPIC	TSS3801	1:55757635-55763936	-	-	0.0218081	0	0.12708	OK	0.0264129	0	0.132123	OK	0.0221903	0	0.12744	OK
XLOC_001866	-	-	XLOC_001866	TBXAS1	TSS3802,TSS3803	1:55805596-56041222	-	-	0.199821	0.0760436	0.323599	OK	0.157701	0.0455962	0.269807	OK	0.192124	0.0665221	0.317726	OK
XLOC_001867	-	-	XLOC_001867	TMEM213	TSS3804	1:56370852-56375126	-	-	0.262048	0.146704	0.377393	OK	0.318761	0.188187	0.449334	OK	0.239151	0.129143	0.34916	OK
XLOC_001868	-	-	XLOC_001868	TRIM24	TSS3806,TSS3807,TSS3808,TSS3809,TSS3810,TSS3811,TSS3812	1:56434596-56516543	-	-	5.86141	4.45324	7.26958	OK	9.90089	7.69034	12.1114	OK	7.70092	5.91444	9.4874	OK
XLOC_001870	-	-	XLOC_001870	ENSGALG00000038683	TSS3814	1:56602261-56640860	-	-	0.0648043	0	0.422163	OK	0.0746799	0	0.303568	OK	0	0	0	OK
XLOC_001872	-	-	XLOC_001872	ENSGALG00000034511	TSS3817,TSS3818,TSS3819,TSS3820	1:56676359-56689983	-	-	3.89219	2.73224	5.05214	OK	3.97437	2.81148	5.13725	OK	3.54117	2.46871	4.61362	OK
XLOC_001873	-	-	XLOC_001873	ENSGALG00000012847	TSS3821,TSS3822	1:56691587-56706183	-	-	0.414583	0.207022	0.622144	OK	0.634171	0.375456	0.892886	OK	0.33809	0.165154	0.511025	OK
XLOC_001875	-	-	XLOC_001875	KDM7A	TSS3827,TSS3828,TSS3829	1:56725073-56787745	-	-	5.48891	3.4645	7.51331	OK	17.7968	12.4438	23.1497	OK	7.92542	5.24993	10.6009	OK
XLOC_001876	-	-	XLOC_001876	ENSGALG00000036958	TSS3830,TSS3831,TSS3832	1:56792313-56803972	-	-	0.318802	0	0.657459	OK	1.52951	0.935871	2.12315	OK	0.748868	0	1.58087	OK
XLOC_001877	-	-	XLOC_001877	SLC37A3	TSS3833,TSS3834,TSS3835	1:56805766-56827433	-	-	20.1035	16.3749	23.8321	OK	37.4046	30.7225	44.0866	OK	31.0517	25.4204	36.6829	OK
XLOC_001878	-	-	XLOC_001878	MKRN1	TSS3836	1:56833896-56858052	-	-	69.8351	57.4015	82.2687	OK	98.7914	81.3759	116.207	OK	69.6112	57.1779	82.0445	OK
XLOC_001879	-	-	XLOC_001879	DENND2A	TSS3837,TSS3838,TSS3839,TSS3840,TSS3841	1:56888259-56946134	-	-	16.6628	13.5299	19.7957	OK	7.71528	6.15366	9.2769	OK	13.7745	11.0519	16.4971	OK
XLOC_001881	-	-	XLOC_001881	BRAF	TSS3843,TSS3844,TSS3845	1:56974455-57059344	-	-	15.0734	10.3238	19.8229	OK	29.1508	21.0457	37.2558	OK	16.1992	11.0335	21.365	OK
XLOC_001882	-	-	XLOC_001882	MRPS33	TSS3846	1:57070625-57075823	-	-	77.4558	62.1319	92.7798	OK	41.71	32.6827	50.7373	OK	68.9596	55.1868	82.7324	OK
XLOC_001883	-	-	XLOC_001883	ENSGALG00000045120	TSS3847	1:57076214-57077351	-	-	0.0598836	0	0.199522	OK	0.0816772	0	0.207188	OK	0.116739	0	0.262755	OK
XLOC_001885	-	-	XLOC_001885	ENSGALG00000046291	TSS3851	1:57089376-57321751	-	-	0.226985	0.107313	0.346656	OK	0.660094	0.402847	0.917341	OK	0.348501	0.189932	0.507069	OK
XLOC_001886	-	-	XLOC_001886	ENSGALG00000045859	TSS3853	1:57323242-57324379	-	-	0.14819	0	0.341363	OK	0.253304	0.0195971	0.48701	OK	0.128478	0	0.293287	OK
XLOC_001888	-	-	XLOC_001888	KIAA1147	TSS3855,TSS3856	1:57332273-57380000	-	-	2.62131	1.81523	3.42738	OK	3.58396	2.61335	4.55456	OK	3.35412	2.40521	4.30304	OK
XLOC_001889	-	-	XLOC_001889	CHRM2	TSS3857	1:57864324-57865725	-	-	0.133724	0.00147859	0.265969	OK	0.0393278	0	0.112315	OK	0.0491134	0	0.135422	OK
XLOC_001891	-	-	XLOC_001891	ENSGALG00000029704	TSS3859	1:58306800-58323643	-	-	0.127482	0	0.395284	OK	0.850589	0.312996	1.38818	OK	0.222914	0	0.525095	OK
XLOC_001892	-	-	XLOC_001892	C7orf73	TSS3860	1:58456260-58462431	-	-	135.03	109.048	161.011	OK	69.7436	55.1147	84.3726	OK	122.661	98.8547	146.467	OK
XLOC_001894	-	-	XLOC_001894	DNM1L	TSS3862,TSS3863,TSS3864,TSS3865	1:58962611-59006706	-	-	28.801	23.7957	33.8063	OK	18.2768	15.0022	21.5513	OK	28.6863	23.6783	33.6942	OK
XLOC_001896	-	-	XLOC_001896	ENSGALG00000012934,ENSGALG00000032522	TSS3873,TSS3874	1:59138906-59339619	-	-	0.607234	0	1.27553	OK	0.55632	0	1.43676	OK	0.475826	0	1.12658	OK
XLOC_001897	-	-	XLOC_001897	ENSGALG00000045168	TSS3875,TSS3876	1:59379398-59417445	-	-	4.63025	3.60045	5.66006	OK	4.71009	3.6961	5.72409	OK	5.0401	3.93945	6.14075	OK
XLOC_001900	-	-	XLOC_001900	ETFBKMT	TSS3879,TSS3880,TSS3881	1:59452466-59483268	-	-	1.59288	0.90573	2.28003	OK	0.286648	0.0394335	0.533862	OK	1.59316	0.802563	2.38375	OK
XLOC_001903	-	-	XLOC_001903	WASHC1	TSS3885	1:59990314-60049936	-	-	9.12646	6.52363	11.7293	OK	10.902	8.22393	13.58	OK	8.60021	6.04604	11.1544	OK
XLOC_001904	-	-	XLOC_001904	ENSGALG00000019291	TSS3886	1:60182540-60202082	-	-	0.0163781	0	0.065786	OK	0.0282085	0	0.0893791	OK	0.0170021	0	0.0605935	OK
XLOC_001905	-	-	XLOC_001905	SLC6A12	TSS3887	1:60223645-60250104	-	-	0.0890908	0	0.200486	OK	0.0415711	0	0.112093	OK	0.110639	0	0.23178	OK
XLOC_001907	-	-	XLOC_001907	KDM5A	TSS3889,TSS3890,TSS3891,TSS3892,TSS3893,TSS3894	1:60296617-60349422	-	-	9.82662	8.01294	11.6403	OK	15.2839	12.5565	18.0114	OK	9.98355	8.14953	11.8176	OK
XLOC_001908	-	-	XLOC_001908	NINJ2	TSS3895	1:60431751-60475878	-	-	0.589745	0.297422	0.882067	OK	0.429424	0.183085	0.675763	OK	0.517884	0.246437	0.789332	OK
XLOC_001909	-	-	XLOC_001909	RAD52	TSS3896	1:60503058-60617658	-	-	2.60779	0	5.62256	OK	2.08607	0	4.2861	OK	2.8793	0.00147089	5.75712	OK
XLOC_001910	-	-	XLOC_001910	FBXL14	TSS3897,TSS3898,TSS3899	1:60924577-60990919	-	-	10.8512	4.9466	16.7557	OK	14.2208	8.17199	20.2696	OK	12.4518	6.82031	18.0832	OK
XLOC_001911	-	-	XLOC_001911	ENSGALG00000036964	TSS3900	1:61042807-61105795	-	-	0.0363431	0	0.129287	OK	0.0448983	0	0.2008	OK	0.0430565	0	0.160214	OK
XLOC_001912	-	-	XLOC_001912	ENSGALG00000013007	TSS3901,TSS3902	1:61117074-61153757	-	-	0.0268625	0	0.156588	OK	0.0271166	0	0.161485	OK	0.00715591	0	0.134392	OK
XLOC_001913	-	-	XLOC_001913	ENSGALG00000038402	TSS3903,TSS3904,TSS3905,TSS3906,TSS3907	1:61170994-61216711	-	-	5.09922	0	11.0192	OK	3.98382	1.52469	6.44296	OK	3.38372	1.16796	5.59948	OK
XLOC_001914	-	-	XLOC_001914	ENSGALG00000032831	TSS3908	1:61242437-61671542	-	-	0.669116	0	4.08839	OK	0.496194	0	3.39462	OK	0.479912	0	3.00777	OK
XLOC_001916	-	-	XLOC_001916	HDHD5	TSS3910,TSS3911	1:61710069-61721741	-	-	2.33049	1.81428	2.84671	OK	1.82813	1.40488	2.25139	OK	2.05472	1.59267	2.51677	OK
XLOC_001917	-	-	XLOC_001917	CECR1	TSS3912,TSS3913	1:61724608-61744360	-	-	1.84883	1.13089	2.56677	OK	0.450076	0.192482	0.70767	OK	1.44807	0.909173	1.98696	OK
XLOC_001918	-	-	XLOC_001918	ATP6V1E1	TSS3914,TSS3915	1:61860170-62091663	-	-	38.7553	22.0446	55.466	OK	38.6449	19.8215	57.4682	OK	47.0502	25.2022	68.8981	OK
XLOC_001919	-	-	XLOC_001919	BID,ENSGALG00000013042,ENSGALG00000032607	TSS3916,TSS3917,TSS3918,TSS3919,TSS3920,TSS3921,TSS3922	1:61860170-62091663	-	-	9.31785	6.20546	12.4303	OK	10.4531	6.65219	14.2541	OK	9.84057	6.43497	13.2462	OK
XLOC_001920	-	-	XLOC_001920	AKR1B10L1	TSS3923	1:62176427-62185484	-	-	57.7986	47.2221	68.3752	OK	43.1742	35.0568	51.2915	OK	58.174	47.4923	68.8558	OK
XLOC_001921	-	-	XLOC_001921	ENSGALG00000019284	TSS3924	1:62190326-62197559	-	-	11.3923	8.85966	13.9248	OK	4.61196	3.38343	5.8405	OK	8.71163	6.66435	10.7589	OK
XLOC_001922	-	-	XLOC_001922	AKR1E2	TSS3925,TSS3926	1:62199782-62231384	-	-	5.93757	4.46692	7.40822	OK	2.19141	1.50115	2.88166	OK	5.33908	3.92968	6.74849	OK
XLOC_001923	-	-	XLOC_001923	AKR1B10L2	TSS3927	1:62496372-62504516	-	-	109.42	90.2447	128.595	OK	34.2544	27.5661	40.9426	OK	65.809	53.8543	77.7636	OK
XLOC_001924	-	-	XLOC_001924	RERG	TSS3928,TSS3929,TSS3930,TSS3931	1:62658192-62963282	-	-	47.4993	31.8721	63.1264	OK	29.7271	20.6793	38.775	OK	24.5131	16.732	32.2942	OK
XLOC_001925	-	-	XLOC_001925	ENSGALG00000013091,ENSGALG00000045870	TSS3932,TSS3933,TSS3934,TSS3935,TSS3936,TSS3937	1:62965633-63097040	-	-	2.53666	1.75372	3.31961	OK	2.33249	1.61642	3.04857	OK	2.33957	1.61983	3.05931	OK
XLOC_001926	-	-	XLOC_001926	SLC15A5	TSS3938	1:63246521-63275110	-	-	0.057871	0	0.158494	OK	0	0	0	OK	0.0468817	0	0.121019	OK
XLOC_001927	-	-	XLOC_001927	LMO3	TSS3939,TSS3940	1:63383358-63450107	-	-	0.411905	0.136255	0.687555	OK	0.0529789	0	0.151904	OK	0.281307	0.0672466	0.495367	OK
XLOC_001929	-	-	XLOC_001929	RERGL	TSS3942,TSS3943	1:63940777-63953061	-	-	6.22966	4.99555	7.46376	OK	2.29639	1.75663	2.83614	OK	6.07013	4.84805	7.29221	OK
XLOC_001930	-	-	XLOC_001930	PLCZ1	TSS3944	1:64235353-64278321	-	-	0.00878841	0	0.0397929	OK	0.00585025	0	0.0389294	OK	0.0364924	0	0.0859386	OK
XLOC_001932	-	-	XLOC_001932	SLCO1A2	TSS3946	1:65283617-65301027	-	-	0.0206471	0	0.0618555	OK	0	0	0	OK	0.00582279	0	0.0429784	OK
XLOC_001933	-	-	XLOC_001933	RECQL	TSS3947,TSS3948,TSS3949,TSS3950,TSS3951	1:65351680-65390502	-	-	6.94425	4.95519	8.93332	OK	9.55156	7.3268	11.7763	OK	5.80244	4.22824	7.37663	OK
XLOC_001939	-	-	XLOC_001939	ENSGALG00000044826	TSS3957	1:65507407-66232440	-	-	0.128379	0.0339471	0.222812	OK	1.07528	0.654111	1.49646	OK	0.425745	0.239289	0.612201	OK
XLOC_001940	-	-	XLOC_001940	ENSGALG00000046127	TSS3960	1:65507407-66232440	-	-	0.0763121	0	0.256094	OK	0.154777	0	0.516395	OK	0.0688114	0	0.247655	OK
XLOC_001941	-	-	XLOC_001941	ENSGALG00000044966	TSS3961	1:65507407-66232440	-	-	0.0302764	0	0.228587	OK	0	0	0	OK	0	0	0	OK
XLOC_001945	-	-	XLOC_001945	ETNK1	TSS3965,TSS3966,TSS3967,TSS3968	1:66499436-66533635	-	-	30.9538	24.6025	37.3052	OK	52.9325	40.9017	64.9633	OK	49.3393	39.5847	59.0939	OK
XLOC_001946	-	-	XLOC_001946	ENSGALG00000046175	TSS3969	1:66641207-66770481	-	-	1.43583	0	4.39635	OK	1.34578	0	3.50738	OK	1.17857	0	3.43261	OK
XLOC_001947	-	-	XLOC_001947	CMAS	TSS3970,TSS3971,TSS3972,TSS3973	1:66896483-66907321	-	-	9.23133	6.97965	11.483	OK	13.7385	10.5658	16.9112	OK	13.9849	10.8262	17.1437	OK
XLOC_001951	-	-	XLOC_001951	ENSGALG00000014030	TSS3977	1:67216257-67232162	-	-	0.0400999	0	0.0934177	OK	0.0056666	0	0.0374098	OK	0.0328787	0	0.0830821	OK
XLOC_001952	-	-	XLOC_001952	KRAS	TSS3978,TSS3979,TSS3980	1:67235340-67263660	-	-	29.8429	24.386	35.2998	OK	42.259	34.8528	49.6652	OK	37.864	31.107	44.6209	OK
XLOC_001953	-	-	XLOC_001953	ENSGALG00000044844	TSS3981	1:67412868-67416674	-	-	0.0511386	0	0.244239	OK	0	0	0	OK	0.121266	0	0.312138	OK
XLOC_001954	-	-	XLOC_001954	BHLHE41	TSS3982,TSS3983	1:67636870-67644406	-	-	5.25886	3.27185	7.24588	OK	4.37151	2.84687	5.89615	OK	2.44913	1.39559	3.50267	OK
XLOC_001955	-	-	XLOC_001955	ENSGALG00000014071,ENSGALG00000043301	TSS3984,TSS3985,TSS3986,TSS3987	1:67709478-67984428	-	-	16.0943	10.481	21.7077	OK	10.0228	6.02282	14.0228	OK	11.5626	7.33518	15.7901	OK
XLOC_001956	-	-	XLOC_001956	INTS13	TSS3988,TSS3989,TSS3990,TSS3991	1:68024867-68045216	-	-	41.6764	34.3541	48.9987	OK	36.0716	29.6193	42.5239	OK	43.0179	35.5165	50.5194	OK
XLOC_001957	-	-	XLOC_001957	ENSGALG00000037495,TM7SF3	TSS3992,TSS3993,TSS3994	1:68058503-68086093	-	-	12.1989	8.88708	15.5107	OK	18.2182	13.7475	22.6889	OK	12.7244	9.71466	15.7342	OK
XLOC_001962	-	-	XLOC_001962	ENSGALG00000045225	TSS3999	1:68253133-68353073	-	-	2.0775	0	10.105	OK	3.93076	0	18.3764	OK	1.94882	0	9.60269	OK
XLOC_001964	-	-	XLOC_001964	CYB5R3	TSS4001,TSS4002	1:68359230-68373746	-	-	78.8958	65.3989	92.3927	OK	43.8395	36.077	51.602	OK	61.3334	50.6991	71.9676	OK
XLOC_001965	-	-	XLOC_001965	A4GALT	TSS4003	1:68397253-68409951	-	-	0.558541	0.360668	0.756415	OK	0.0948982	0.0283407	0.161456	OK	0.178006	0.0806351	0.275378	OK
XLOC_001966	-	-	XLOC_001966	ARFGAP3,PACSIN2	TSS4004,TSS4005,TSS4006,TSS4007,TSS4008,TSS4009	1:68427143-68530324	-	-	80.5264	66.32	94.7327	OK	141.76	117.526	165.994	OK	123.452	101.927	144.978	OK
XLOC_001968	-	-	XLOC_001968	MCAT	TSS4011,TSS4012	1:68576642-68592207	-	-	6.33067	4.57847	8.08288	OK	4.09059	3.03797	5.14322	OK	3.90065	2.74478	5.05651	OK
XLOC_001969	-	-	XLOC_001969	TTLL12	TSS4013	1:68594266-68614494	-	-	33.4975	27.3574	39.6376	OK	14.2421	11.3551	17.129	OK	29.9867	24.4196	35.5538	OK
XLOC_001970	-	-	XLOC_001970	SCUBE1	TSS4014,TSS4015	1:68619771-68827037	-	-	0.794222	0.444448	1.14399	OK	0.368667	0.106786	0.630548	OK	0.543779	0.255738	0.831821	OK
XLOC_001972	-	-	XLOC_001972	SULT4A1	TSS4017,TSS4018,TSS4019	1:69073297-69135295	-	-	4.64069	3.11342	6.16796	OK	5.86008	3.93793	7.78222	OK	4.50614	2.73886	6.27342	OK
XLOC_001974	-	-	XLOC_001974	SHISAL1	TSS4021,TSS4022,TSS4023,TSS4024,TSS4025,TSS4026,TSS4027	1:69334611-69417445	-	-	5.96682	4.44845	7.4852	OK	4.18418	2.93111	5.43725	OK	3.59357	2.53165	4.65549	OK
XLOC_001975	-	-	XLOC_001975	PHF21B	TSS4028,TSS4029,TSS4030,TSS4031	1:69994918-70038449	-	-	0.078881	0	0.230338	OK	0.127299	0	0.303529	OK	0.0178869	0	0.152538	OK
XLOC_001976	-	-	XLOC_001976	ENSGALG00000046179,KIAA0930	TSS4032,TSS4033,TSS4034	1:70293666-70375615	-	-	19.4696	10.782	28.1573	OK	22.7965	12.5052	33.0877	OK	16.8422	9.33048	24.354	OK
XLOC_001977	-	-	XLOC_001977	SMC1B	TSS4035	1:70455564-70491589	-	-	0.0100349	0	0.03041	OK	0	0	0	OK	0.00448445	0	0.0195776	OK
XLOC_001978	-	-	XLOC_001978	WNT7B	TSS4036,TSS4037	1:70844239-70935921	-	-	0.18784	0.00782107	0.367858	OK	0.114007	0	0.268621	OK	0.140938	0	0.312241	OK
XLOC_001980	-	-	XLOC_001980	ENSGALG00000035970	TSS4039,TSS4040,TSS4041,TSS4042	1:71182452-71391292	-	-	1.57748	0	3.44306	OK	0.560751	0	1.59096	OK	0.935614	0	2.13417	OK
XLOC_001981	-	-	XLOC_001981	CDPF1	TSS4043,TSS4044	1:71182452-71391292	-	-	3.21192	0.281606	6.14222	OK	3.63764	0.196052	7.07923	OK	3.22802	0.526447	5.92959	OK
XLOC_001983	-	-	XLOC_001983	ZC3HAV1	TSS4046	1:71466614-71492240	-	-	4.56905	3.51067	5.62743	OK	7.87971	6.17113	9.58828	OK	3.88629	2.95366	4.81891	OK
XLOC_001985	-	-	XLOC_001985	LRP6	TSS4050	1:71744200-71877351	-	-	6.12711	5.02022	7.23399	OK	6.4539	5.28421	7.62359	OK	5.71794	4.67905	6.75682	OK
XLOC_001986	-	-	XLOC_001986	MANSC1	TSS4051	1:71886176-71896524	-	-	1.62446	1.21796	2.03095	OK	1.0672	0.774902	1.35949	OK	1.16767	0.854161	1.48118	OK
XLOC_001989	-	-	XLOC_001989	GPR19	TSS4054	1:72070707-72072923	-	-	0.0457769	0	0.13705	OK	0.0427453	0	0.130544	OK	0.0316661	0	0.0957516	OK
XLOC_001990	-	-	XLOC_001990	ENSGALG00000026896	TSS4055,TSS4056	1:72108943-72190872	-	-	3.68324	2.68653	4.67995	OK	4.48215	3.2398	5.7245	OK	3.66347	2.66645	4.66049	OK
XLOC_001991	-	-	XLOC_001991	MANSC4	TSS4057	1:72398825-72400355	-	-	0.026103	0	0.124399	OK	0.065315	0	0.204585	OK	0.0318196	0	0.130238	OK
XLOC_001992	-	-	XLOC_001992	PTHLH	TSS4058,TSS4059,TSS4060,TSS4061,TSS4062,TSS4063	1:72518725-72532276	-	-	11.529	8.7763	14.2818	OK	19.2057	14.98	23.4314	OK	6.5726	4.79901	8.34618	OK
XLOC_001994	-	-	XLOC_001994	RAD51AP1	TSS4065	1:73116108-73124781	-	-	10.2148	7.93758	12.492	OK	7.8176	5.96743	9.66777	OK	9.50922	7.3544	11.664	OK
XLOC_001996	-	-	XLOC_001996	CCND2,TIGAR	TSS4068,TSS4069,TSS4070,TSS4071,TSS4072	1:73165295-73283390	-	-	51.3694	40.8487	61.8902	OK	39.241	30.3398	48.1422	OK	55.3998	44.0968	66.7029	OK
XLOC_001998	-	-	XLOC_001998	ENSGALG00000029785	TSS4074	1:73431076-73823884	-	-	0.136988	0	1.04018	OK	0.0359561	0	0.424659	OK	0.188816	0	1.25222	OK
XLOC_002001	-	-	XLOC_002001	ENSGALG00000037691	TSS4077,TSS4078,TSS4079	1:73431076-73823884	-	-	0.0518866	0	0.32413	OK	0.0295709	0	0.277286	OK	0.0846266	0	0.540411	OK
XLOC_002002	-	-	XLOC_002002	ANO2	TSS4080,TSS4081,TSS4082,TSS4083	1:74108335-74298745	-	-	1.14085	0.760201	1.52149	OK	0.292141	0.0273115	0.556971	OK	1.17242	0.702572	1.64227	OK
XLOC_002003	-	-	XLOC_002003	VWF	TSS4084,TSS4085,TSS4086,TSS4087	1:74316619-74458552	-	-	2.19025	0.845696	3.53481	OK	1.11866	0.522686	1.71464	OK	1.01276	0	2.04338	OK
XLOC_002004	-	-	XLOC_002004	ENSGALG00000036655	TSS4088	1:74470351-74522456	-	-	0.0364334	0	0.293295	OK	0.0494456	0	0.305416	OK	0.0346256	0	0.289565	OK
XLOC_002005	-	-	XLOC_002005	ENSGALG00000043916	TSS4089	1:74531768-74536229	-	-	0.0421585	0	0.131543	OK	0	0	0	OK	0	0	0	OK
XLOC_002006	-	-	XLOC_002006	ENSGALG00000017276	TSS4090,TSS4091	1:74544907-74556396	-	-	0.0986865	0	0.230662	OK	0.0712128	0	0.192067	OK	0.106923	0	0.241068	OK
XLOC_002008	-	-	XLOC_002008	ENSGALG00000014347	TSS4096,TSS4097	1:75344769-75363673	-	-	3.20503	2.10295	4.30711	OK	1.86968	1.08551	2.65386	OK	2.94018	2.02915	3.85121	OK
XLOC_002009	-	-	XLOC_002009	ENSGALG00000043233	TSS4098	1:75363785-75365688	-	-	0.683901	0.336657	1.03115	OK	0.357001	0.125029	0.588974	OK	0.759977	0.396998	1.12296	OK
XLOC_002011	-	-	XLOC_002011	TSPAN9	TSS4100,TSS4101,TSS4102	1:75375857-75521824	-	-	18.2055	14.8894	21.5217	OK	9.99735	8.05638	11.9383	OK	17.4088	14.1676	20.65	OK
XLOC_002013	-	-	XLOC_002013	TEAD4	TSS4104,TSS4105,TSS4106	1:75541938-75609141	-	-	31.255	25.0888	37.4212	OK	13.293	10.3124	16.2737	OK	25.9893	20.7697	31.209	OK
XLOC_002014	-	-	XLOC_002014	RHNO1,TULP3	TSS4108,TSS4109	1:75614331-75654390	-	-	11.1158	8.89489	13.3367	OK	28.6019	23.2539	33.9499	OK	15.3621	12.3958	18.3283	OK
XLOC_002016	-	-	XLOC_002016	FKBP4,ITFG2	TSS4111,TSS4112	1:75699478-75769933	-	-	20.5312	12.055	29.0075	OK	22.5023	12.2867	32.7179	OK	22.9773	13.5533	32.4014	OK
XLOC_002017	-	-	XLOC_002017	NECAP1	TSS4113,TSS4114,TSS4115	1:75770258-75777768	-	-	52.6408	42.8653	62.4163	OK	50.7952	41.169	60.4215	OK	56.7949	46.2524	67.3373	OK
XLOC_002018	-	-	XLOC_002018	FOXJ2	TSS4116,TSS4117	1:75797259-75834792	-	-	13.2193	10.3075	16.1311	OK	22.2885	17.5061	27.0709	OK	14.5896	11.1465	18.0326	OK
XLOC_002019	-	-	XLOC_002019	ENSGALG00000042678	TSS4118,TSS4119	1:75841909-75843836	-	-	0.211462	0	0.643166	OK	0.129473	0	0.393855	OK	0.219767	0	0.619391	OK
XLOC_002021	-	-	XLOC_002021	NANOG	TSS4121	1:75915830-75918614	-	-	0.0132496	0	0.0980761	OK	0	0	0	OK	0.0338399	0	0.128565	OK
XLOC_002022	-	-	XLOC_002022	AICDA	TSS4122	1:75956433-75960413	-	-	0.0634174	0	0.181106	OK	0.133676	0	0.306649	OK	0.200757	0	0.479544	OK
XLOC_002023	-	-	XLOC_002023	MFAP5	TSS4123,TSS4124,TSS4125,TSS4126,TSS4127	1:75968640-75993234	-	-	17.3696	14.1238	20.6153	OK	7.03534	5.53821	8.53246	OK	12.6059	9.8255	15.3863	OK
XLOC_002024	-	-	XLOC_002024	M6PR	TSS4128,TSS4129	1:76188196-76214461	-	-	52.5925	42.6039	62.581	OK	36.7574	29.1506	44.3643	OK	56.4427	45.7328	67.1526	OK
XLOC_002026	-	-	XLOC_002026	ENSGALG00000031659	TSS4131,TSS4132	1:76229097-76327369	-	-	0.0846135	0	0.210278	OK	0.0525147	0	0.131518	OK	0.0413867	0	0.104394	OK
XLOC_002027	-	-	XLOC_002027	OVST	TSS4133,TSS4134,TSS4135,TSS4136,TSS4137	1:76345583-76430119	-	-	1.04272	0.644153	1.44129	OK	0.570579	0.295782	0.845377	OK	0.363095	0.153715	0.572474	OK
XLOC_002029	-	-	XLOC_002029	ENSGALG00000014361,ENSGALG00000041564	TSS4139,TSS4140,TSS4141	1:76476199-76615101	-	-	17.9315	12.7314	23.1317	OK	13.2215	8.72871	17.7143	OK	19.1776	12.7774	25.5777	OK
XLOC_002030	-	-	XLOC_002030	CSTA	TSS4142	1:76773165-76778171	-	-	25.3142	17.6227	33.0057	OK	21.2573	14.5131	28.0015	OK	18.2694	12.2806	24.2582	OK
XLOC_002031	-	-	XLOC_002031	CCDC58	TSS4143,TSS4144	1:76786685-76806370	-	-	27.1998	18.8569	35.5428	OK	14.0983	8.85549	19.3411	OK	24.7991	16.8439	32.7543	OK
XLOC_002032	-	-	XLOC_002032	KPNA1	TSS4145	1:76807146-76860034	-	-	12.7631	10.4038	15.1224	OK	21.2863	17.5076	25.065	OK	15.4103	12.6077	18.2128	OK
XLOC_002036	-	-	XLOC_002036	VAMP1	TSS4150	1:76898998-76917951	-	-	1.7445	0.849205	2.6398	OK	1.26838	0.416597	2.12016	OK	2.72113	1.29803	4.14423	OK
XLOC_002037	-	-	XLOC_002037	MRPL51	TSS4151	1:76919240-76920800	-	-	40.2889	32.1691	48.4088	OK	35.4029	28.1281	42.6777	OK	33.704	26.7285	40.6794	OK
XLOC_002039	-	-	XLOC_002039	CHD4	TSS4153,TSS4154	1:76983083-77010672	-	-	23.1651	19.1606	27.1697	OK	17.175	14.153	20.1969	OK	21.2431	17.5854	24.9008	OK
XLOC_002041	-	-	XLOC_002041	LPAR5	TSS4156	1:77027980-77029234	-	-	0.0614796	0	0.221214	OK	0.0202366	0	0.0982948	OK	0.106247	0	0.299883	OK
XLOC_002042	-	-	XLOC_002042	ING4,ZNF384	TSS4157,TSS4158,TSS4159,TSS4160,TSS4161,TSS4162,TSS4163	1:77069089-77118359	-	-	22.0791	15.6806	28.4777	OK	18.5472	12.2904	24.8041	OK	21.2861	14.4299	28.1422	OK
XLOC_002043	-	-	XLOC_002043	ENSGALG00000038075	TSS4164	1:77133750-77135313	-	-	0.227158	0	0.550529	OK	0.0634554	0	0.2482	OK	0.0510547	0	0.239188	OK
XLOC_002046	-	-	XLOC_002046	MLF2	TSS4167	1:77165654-77172827	-	-	116.746	95.5101	137.983	OK	128.381	105.486	151.276	OK	111.284	91.0921	131.475	OK
XLOC_002047	-	-	XLOC_002047	CDCA3	TSS4168,TSS4169	1:77256836-77277799	-	-	23.587	0	54.2151	OK	18.6491	1.99789	35.3002	OK	32.6483	2.836	62.4606	OK
XLOC_002048	-	-	XLOC_002048	PHB2	TSS4170,TSS4171	1:77348874-77354569	-	-	152.185	120.921	183.45	OK	134.174	105.785	162.563	OK	136.592	109.565	163.62	OK
XLOC_002049	-	-	XLOC_002049	LPCAT3	TSS4172,TSS4173	1:77357091-77372767	-	-	58.0591	46.0238	70.0944	OK	19.7866	14.8428	24.7304	OK	44.7	35.1076	54.2924	OK
XLOC_002050	-	-	XLOC_002050	ENSGALG00000014659	TSS4174,TSS4175,TSS4176	1:77392032-77403997	-	-	17.442	13.9889	20.8951	OK	7.36136	5.69556	9.02716	OK	10.4923	8.22625	12.7584	OK
XLOC_002051	-	-	XLOC_002051	RBP5	TSS4177	1:77404112-77430403	-	-	26.1587	14.4511	37.8664	OK	10.9705	4.40098	17.54	OK	22.8463	12.7031	32.9895	OK
XLOC_002052	-	-	XLOC_002052	ENSGALG00000014680	TSS4178,TSS4179	1:77404112-77430403	-	-	5.60565	3.05026	8.16104	OK	5.15502	3.56858	6.74146	OK	3.94641	1.98062	5.9122	OK
XLOC_002053	-	-	XLOC_002053	ZYX	TSS4180,TSS4181,TSS4182,TSS4183,TSS4184,TSS4185	1:77531074-77547421	-	-	19.2611	14.1486	24.3736	OK	14.8087	10.6512	18.9663	OK	22.5738	17.0234	28.1243	OK
XLOC_002056	-	-	XLOC_002056	CASP2	TSS4192	1:77671017-77697005	-	-	10.2312	8.11843	12.344	OK	5.55023	4.26531	6.83516	OK	9.33592	7.35544	11.3164	OK
XLOC_002058	-	-	XLOC_002058	ENSGALG00000040461	TSS4194	1:77697060-77756333	-	-	0.253313	0	0.538615	OK	0.515906	0.150993	0.88082	OK	0.291102	0	0.592953	OK
XLOC_002059	-	-	XLOC_002059	GSTK1	TSS4195,TSS4196,TSS4197,TSS4198	1:77758602-77774411	-	-	10.2246	7.86578	12.5835	OK	6.36303	4.55095	8.17512	OK	11.9886	9.2302	14.7469	OK
XLOC_002060	-	-	XLOC_002060	ENSGALG00000044072	TSS4199	1:77774545-77789930	-	-	0.234326	0.150104	0.318548	OK	1.17282	0.884992	1.46066	OK	0.503462	0.355254	0.65167	OK
XLOC_002062	-	-	XLOC_002062	EPHB6	TSS4201,TSS4202	1:77973529-78051185	-	-	6.79027	4.94142	8.63913	OK	4.39378	3.12553	5.66202	OK	5.06407	3.50192	6.62623	OK
XLOC_002065	-	-	XLOC_002065	ENSGALG00000032654	TSS4212	1:78268585-78290816	-	-	0.0221355	0	0.121975	OK	0.129432	0	0.32878	OK	0.0394148	0	0.149584	OK
XLOC_002068	-	-	XLOC_002068	SYCE3	TSS4215,TSS4216	1:78346211-78351850	-	-	0.781476	0.481576	1.08138	OK	1.25501	0.840421	1.6696	OK	0.865979	0.524186	1.20777	OK
XLOC_002069	-	-	XLOC_002069	GABARAPL1	TSS4217,TSS4218,TSS4219	1:78390749-78401964	-	-	40.7026	31.7219	49.6833	OK	51.7771	39.8878	63.6665	OK	37.8082	28.7991	46.8172	OK
XLOC_002072	-	-	XLOC_002072	HSD3B1	TSS4222	1:78465926-78476335	-	-	0.160176	0.0528944	0.267458	OK	0.0417944	0	0.0931023	OK	0.0998641	0.0154152	0.184313	OK
XLOC_002073	-	-	XLOC_002073	HAO2	TSS4223	1:78483488-78493943	-	-	0.167115	0	0.353298	OK	0.0574597	0	0.158522	OK	0.0724532	0	0.202013	OK
XLOC_002074	-	-	XLOC_002074	ENSGALG00000031400	TSS4224	1:78900508-78903346	-	-	0.0169766	0	0.0734439	OK	0	0	0	OK	0.0463495	0	0.126646	OK
XLOC_002075	-	-	XLOC_002075	WDR3	TSS4225,TSS4226	1:79048612-79119285	-	-	25.1649	20.5391	29.7908	OK	31.9532	26.168	37.7384	OK	23.4213	19.0876	27.755	OK
XLOC_002076	-	-	XLOC_002076	FAM46C	TSS4227,TSS4228,TSS4229	1:79162255-79177277	-	-	0.989303	0.698674	1.27993	OK	0.852866	0.593778	1.11195	OK	0.9409	0.665448	1.21635	OK
XLOC_002077	-	-	XLOC_002077	ATP6V1A	TSS4230,TSS4231	1:79181643-79210182	-	-	24.6037	20.1973	29.0101	OK	43.6594	36.1243	51.1945	OK	41.2248	34.0552	48.3944	OK
XLOC_002078	-	-	XLOC_002078	SIDT1	TSS4232	1:79266798-79305988	-	-	0.366846	0.161724	0.571968	OK	0.120689	0.00995299	0.231425	OK	0.149019	0.026979	0.27106	OK
XLOC_002079	-	-	XLOC_002079	CTC1	TSS4233,TSS4234	1:79368581-79394363	-	-	7.2004	5.69526	8.70555	OK	3.55831	2.73015	4.38647	OK	5.74124	4.44331	7.03917	OK
XLOC_002081	-	-	XLOC_002081	STXBP5L	TSS4236,TSS4237,TSS4238	1:79486935-79674191	-	-	1.49455	1.06886	1.92023	OK	0.591764	0.370805	0.812722	OK	1.15435	0.798621	1.51008	OK
XLOC_002082	-	-	XLOC_002082	GTF2E1	TSS4239,TSS4240,TSS4241	1:79716568-79782706	-	-	13.5678	10.0653	17.0703	OK	9.17142	6.58986	11.753	OK	11.1656	8.01995	14.3112	OK
XLOC_002083	-	-	XLOC_002083	NDUFB4	TSS4242	1:79815947-79819439	-	-	98.9404	72.8426	125.038	OK	43.2037	30.2787	56.1286	OK	84.089	63.267	104.911	OK
XLOC_002085	-	-	XLOC_002085	MAATS1	TSS4244,TSS4245	1:79962739-80140930	-	-	0.429562	0	1.48277	OK	0.367198	0	1.39663	OK	0.368753	0	1.36595	OK
XLOC_002086	-	-	XLOC_002086	PLA1A	TSS4246	1:80155979-80186176	-	-	0.0649458	0	0.304115	OK	0.0531231	0	0.196275	OK	0.0120469	0	0.0937834	OK
XLOC_002087	-	-	XLOC_002087	ATP1A1	TSS4247,TSS4248,TSS4249	1:80241747-80267726	-	-	76.5194	62.9405	90.0983	OK	85.2339	70.1086	100.359	OK	81.8606	67.2629	96.4582	OK
XLOC_002088	-	-	XLOC_002088	MAB21L3	TSS4250,TSS4251,TSS4252,TSS4253	1:80298848-80327502	-	-	1.00498	0.655217	1.35474	OK	0.943845	0.603006	1.28468	OK	2.46684	1.72279	3.21089	OK
XLOC_002089	-	-	XLOC_002089	SLC22A15	TSS4254	1:80340003-80374630	-	-	4.13221	3.13881	5.1256	OK	4.47247	3.41937	5.52558	OK	7.62413	5.96884	9.27942	OK
XLOC_002090	-	-	XLOC_002090	VANGL1	TSS4255,TSS4256,TSS4257	1:80484273-80525812	-	-	5.72336	4.52856	6.91816	OK	9.76927	7.85871	11.6798	OK	6.53274	5.17378	7.8917	OK
XLOC_002091	-	-	XLOC_002091	CHD1L	TSS4258,TSS4259,TSS4260,TSS4261	1:80530104-80571653	-	-	2.6402	1.2618	4.01859	OK	0.838426	0.374189	1.30266	OK	1.72221	0.934221	2.51019	OK
XLOC_002092	-	-	XLOC_002092	TMEM39A	TSS4262,TSS4263,TSS4264	1:80571769-80621096	-	-	38.0193	26.9728	49.0658	OK	70.5092	52.0396	88.9787	OK	55.5171	40.6044	70.4298	OK
XLOC_002093	-	-	XLOC_002093	ENSGALG00000022891	TSS4265,TSS4266	1:80621641-80636463	-	-	3.48533	2.52537	4.44529	OK	2.72172	1.89867	3.54477	OK	3.55475	2.54412	4.56539	OK
XLOC_002095	-	-	XLOC_002095	UPK1B	TSS4271	1:80775540-80787066	-	-	2.92687	1.96484	3.88891	OK	0.995214	0.54521	1.44522	OK	1.10398	0.598283	1.60968	OK
XLOC_002099	-	-	XLOC_002099	GAP43	TSS4275,TSS4276	1:82254880-82313641	-	-	1.80357	1.37192	2.23521	OK	0.614868	0.427097	0.80264	OK	0.824552	0.592613	1.05649	OK
XLOC_002101	-	-	XLOC_002101	ENSGALG00000041264	TSS4278	1:82478712-82957411	-	-	0.895422	0	3.86606	OK	0.265555	0	1.86768	OK	0.398248	0	2.15961	OK
XLOC_002102	-	-	XLOC_002102	QTRT2	TSS4279,TSS4280	1:83003964-83022186	-	-	18.1641	14.1487	22.1794	OK	18.3185	14.2617	22.3753	OK	14.7856	11.353	18.2182	OK
XLOC_002103	-	-	XLOC_002103	ZDHHC23	TSS4281	1:83043206-83052578	-	-	0.377149	0.24589	0.508409	OK	0.315577	0.197213	0.433941	OK	0.402673	0.264347	0.540999	OK
XLOC_002104	-	-	XLOC_002104	GRAMD1C	TSS4282,TSS4283,TSS4284,TSS4285,TSS4286,TSS4287	1:83052881-83104856	-	-	2.11126	1.50905	2.71347	OK	1.87649	1.30721	2.44577	OK	1.93298	1.36068	2.50529	OK
XLOC_002105	-	-	XLOC_002105	ENSGALG00000019233	TSS4288,TSS4289	1:83118685-83141202	-	-	0.305168	0.0349001	0.575437	OK	0.217207	0	0.44165	OK	0.199282	0	0.40946	OK
XLOC_002106	-	-	XLOC_002106	CLDND1	TSS4290,TSS4291	1:83174197-83183486	-	-	39.0665	31.6544	46.4786	OK	18.0572	14.2585	21.856	OK	35.3037	28.4827	42.1246	OK
XLOC_002107	-	-	XLOC_002107	APOV1	TSS4292	1:83204421-83207367	-	-	0.0170651	0	0.130326	OK	0	0	0	OK	0	0	0	OK
XLOC_002108	-	-	XLOC_002108	ILDR1	TSS4293	1:83212637-83226401	-	-	0.094419	0	0.210117	OK	0.0331389	0	0.106084	OK	0.0974994	0	0.210484	OK
XLOC_002109	-	-	XLOC_002109	BOC	TSS4294,TSS4295	1:83251976-83428864	-	-	8.26067	5.86029	10.661	OK	1.92569	1.18284	2.66855	OK	3.22444	2.12506	4.32383	OK
XLOC_002111	-	-	XLOC_002111	ENSGALG00000015172	TSS4297,TSS4298	1:83251976-83428864	-	-	0.0131283	0	0.251116	OK	0.114803	0	0.645196	OK	0.0644424	0	0.463753	OK
XLOC_002112	-	-	XLOC_002112	GTPBP8,TAF13	TSS4299,TSS4300	1:83251976-83428864	-	-	14.6184	8.79475	20.4421	OK	13.7982	10.0194	17.5769	OK	13.2114	9.34977	17.073	OK
XLOC_002114	-	-	XLOC_002114	ENSGALG00000035304	TSS4306	1:83535297-83574822	-	-	25.499	0	94.272	OK	17.0907	0	68.9831	OK	15.6649	0	58.7389	OK
XLOC_002115	-	-	XLOC_002115	ENSGALG00000015197,ENSGALG00000030754	TSS4307,TSS4308	1:83535297-83574822	-	-	17.3989	9.65925	25.1386	OK	16.0463	7.88237	24.2102	OK	13.4821	7.35525	19.6089	OK
XLOC_002116	-	-	XLOC_002116	BLZF1	TSS4309,TSS4310,TSS4311	1:83677122-83793003	-	-	14.3165	10.7319	17.9011	OK	20.4589	15.7234	25.1944	OK	14.8844	11.2701	18.4987	OK
XLOC_002117	-	-	XLOC_002117	ATP1B1	TSS4313,TSS4314,TSS4315	1:83677122-83793003	-	-	5.70376	3.08431	8.32322	OK	4.63097	1.87959	7.38235	OK	5.43112	2.83448	8.02777	OK
XLOC_002118	-	-	XLOC_002118	TBX19	TSS4316	1:84082886-84097141	-	-	0.0173857	0	0.0609099	OK	0.0264878	0	0.0914833	OK	0.0272324	0	0.0938456	OK
XLOC_002119	-	-	XLOC_002119	SFT2D2	TSS4317	1:84102101-84112844	-	-	1.59095	1.17582	2.00607	OK	0.991714	0.697732	1.2857	OK	1.44052	1.05636	1.82467	OK
XLOC_002120	-	-	XLOC_002120	TIPRL	TSS4318,TSS4319	1:84113301-84155400	-	-	19.5132	13.4517	25.5746	OK	22.7294	16.2614	29.1975	OK	19.8601	13.8033	25.9169	OK
XLOC_002121	-	-	XLOC_002121	CPOX	TSS4321,TSS4322,TSS4323	1:84160882-84169419	-	-	18.4638	14.2623	22.6652	OK	23.5376	18.3269	28.7484	OK	19.5425	14.8905	24.1945	OK
XLOC_002123	-	-	XLOC_002123	COL8A1	TSS4326,TSS4327,TSS4328	1:84257299-84344783	-	-	58.4846	48.2957	68.6736	OK	10.7	8.58608	12.8139	OK	13.537	10.8817	16.1923	OK
XLOC_002128	-	-	XLOC_002128	CMSS1	TSS4340,TSS4341,TSS4342,TSS4343	1:84577767-84819586	-	-	7.28247	2.84357	11.7214	OK	4.86692	1.02661	8.70724	OK	6.28231	2.79395	9.77067	OK
XLOC_002129	-	-	XLOC_002129	TOMM70	TSS4344,TSS4345,TSS4346	1:84861188-84896679	-	-	35.3063	29.0572	41.5555	OK	35.6972	29.2752	42.1191	OK	29.9486	24.5744	35.3228	OK
XLOC_002130	-	-	XLOC_002130	ABI3BP	TSS4347,TSS4348	1:84983134-85117153	-	-	1.96531	1.48641	2.44421	OK	1.44121	1.07407	1.80836	OK	1.12481	0.819845	1.42977	OK
XLOC_002131	-	-	XLOC_002131	IMPG2	TSS4349,TSS4350,TSS4351,TSS4352,TSS4353	1:85204266-85260737	-	-	1.23075	0.83874	1.62275	OK	1.09602	0.825855	1.36618	OK	1.05383	0.789796	1.31786	OK
XLOC_002133	-	-	XLOC_002133	TXNL4B	TSS4357,TSS4358	1:85304024-85310280	-	-	10.0039	5.15774	14.85	OK	8.1632	3.76659	12.5598	OK	8.65843	3.99996	13.3169	OK
XLOC_002134	-	-	XLOC_002134	ZBTB11	TSS4359,TSS4360	1:85310378-85341344	-	-	3.39333	2.52235	4.26431	OK	8.00768	6.09497	9.9204	OK	4.36655	3.31467	5.41844	OK
XLOC_002135	-	-	XLOC_002135	RPL24	TSS4361	1:85342916-85347383	-	-	1044.21	858.553	1229.86	OK	691.724	567.032	816.417	OK	908.561	751.106	1066.02	OK
XLOC_002139	-	-	XLOC_002139	ALCAM,CBLB	TSS4365,TSS4366,TSS4367,TSS4370,TSS4371,TSS4373,TSS4374,TSS4375	1:86503337-86770220	-	-	18.1994	13.6523	22.7464	OK	30.6309	23.5038	37.758	OK	13.4612	9.77513	17.1472	OK
XLOC_002140	-	-	XLOC_002140	ENSGALG00000041677	TSS4376,TSS4377,TSS4378	1:87369659-87429658	-	-	0.021648	0	0.184586	OK	0.286361	0.0117812	0.560941	OK	0.163253	0	0.392319	OK
XLOC_002141	-	-	XLOC_002141	CD47	TSS4379,TSS4380	1:87434455-87455210	-	-	104.507	82.6352	126.379	OK	110.771	86.3682	135.173	OK	110.476	87.1202	133.833	OK
XLOC_002142	-	-	XLOC_002142	IFT57	TSS4381	1:87472297-87488818	-	-	61.7931	50.445	73.1413	OK	17.8305	14.0787	21.5822	OK	50.9364	41.3531	60.5197	OK
XLOC_002143	-	-	XLOC_002143	MYH15	TSS4382,TSS4383,TSS4384,TSS4385	1:87488919-87549958	-	-	37.1926	26.2146	48.1705	OK	9.5153	6.56512	12.4655	OK	24.9277	18.3138	31.5415	OK
XLOC_002144	-	-	XLOC_002144	KIAA1524	TSS4386	1:87567752-87602011	-	-	18.7507	15.3159	22.1855	OK	11.6688	9.42321	13.9143	OK	16.0193	13.0403	18.9983	OK
XLOC_002145	-	-	XLOC_002145	SH2D1B	TSS4387	1:87603282-87613437	-	-	0.100628	0	0.31932	OK	0.039904	0	0.194458	OK	0.184653	0	0.5239	OK
XLOC_002146	-	-	XLOC_002146	HJURP	TSS4388	1:87675053-87689414	-	-	8.18014	6.47833	9.88195	OK	10.8867	8.69459	13.0788	OK	11.0419	8.83271	13.2511	OK
XLOC_002151	-	-	XLOC_002151	ENSGALG00000040162	TSS4393,TSS4394	1:88658701-88680913	-	-	0.903093	0.312154	1.49403	OK	0.546951	0.167227	0.926675	OK	0.370921	0.0700964	0.671746	OK
XLOC_002153	-	-	XLOC_002153	CGGBP1	TSS4396	1:88776304-88781895	-	-	12.5427	10.0617	15.0238	OK	14.6356	11.7835	17.4878	OK	11.2768	8.99876	13.5548	OK
XLOC_002154	-	-	XLOC_002154	PROS1	TSS4397,TSS4398,TSS4399	1:89662764-89695919	-	-	41.2439	34.108	48.3797	OK	37.1803	30.7174	43.6431	OK	52.1653	43.2927	61.0378	OK
XLOC_002155	-	-	XLOC_002155	ARL13B,STX19	TSS4400,TSS4401,TSS4403	1:89695996-89767251	-	-	1.55539	0.900801	2.20998	OK	1.12546	0.594154	1.65676	OK	2.18187	1.30174	3.062	OK
XLOC_002156	-	-	XLOC_002156	MINA	TSS4404	1:91211078-91345606	-	-	7.22301	4.63654	9.80948	OK	5.2604	3.16366	7.35713	OK	5.61068	3.43902	7.78234	OK
XLOC_002158	-	-	XLOC_002158	ENSGALG00000042639	TSS4406	1:91349791-91416799	-	-	0.116376	0.00799153	0.224761	OK	0.127637	0.0134905	0.241783	OK	0.0909358	0	0.188242	OK
XLOC_002159	-	-	XLOC_002159	DCAF6	TSS4407,TSS4408	1:91417314-91505336	-	-	19.0733	14.4617	23.6849	OK	15.6238	11.9136	19.3339	OK	17.5774	13.1546	22.0001	OK
XLOC_002160	-	-	XLOC_002160	MPZL1	TSS4409,TSS4410,TSS4411,TSS4412	1:91506039-91543964	-	-	20.4427	16.452	24.4334	OK	15.9741	12.8602	19.088	OK	21.8825	17.8753	25.8897	OK
XLOC_002161	-	-	XLOC_002161	RCSD1	TSS4413,TSS4414,TSS4415,TSS4416	1:91546894-91582033	-	-	0.445412	0.262493	0.62833	OK	0.262093	0.122817	0.40137	OK	0.278844	0.144856	0.412831	OK
XLOC_002162	-	-	XLOC_002162	POU2F1	TSS4417,TSS4418,TSS4419	1:91650826-91772484	-	-	1.72686	1.19861	2.25511	OK	4.81816	3.61109	6.02523	OK	2.37741	1.7444	3.01043	OK
XLOC_002165	-	-	XLOC_002165	ENSGALG00000030041	TSS4422	1:91837579-91880553	-	-	0.0372983	0	0.164935	OK	0.0825893	0	0.281332	OK	0.0352276	0	0.139372	OK
XLOC_002166	-	-	XLOC_002166	ZFP92	TSS4423	1:91883036-91887843	-	-	7.53921	5.56553	9.5129	OK	4.01223	2.89448	5.12998	OK	5.90917	4.33393	7.48441	OK
XLOC_002168	-	-	XLOC_002168	ADPRH	TSS4425	1:92066706-92247857	-	-	11.8103	7.3044	16.3162	OK	6.203	2.81583	9.59018	OK	10.9283	6.93659	14.92	OK
XLOC_002169	-	-	XLOC_002169	TIMMDC1	TSS4426,TSS4427	1:92283439-92290511	-	-	25.2702	19.4417	31.0986	OK	8.02919	5.73913	10.3192	OK	23.0482	17.7661	28.3302	OK
XLOC_002170	-	-	XLOC_002170	POGLUT1	TSS4428,TSS4429	1:92291253-92306954	-	-	18.3525	14.7599	21.945	OK	9.79065	7.66756	11.9137	OK	13.6932	10.9309	16.4555	OK
XLOC_002172	-	-	XLOC_002172	ACP6	TSS4432,TSS4433,TSS4435,TSS4436	1:92360410-92403959	-	-	11.4903	6.69972	16.2808	OK	12.1719	7.44114	16.9026	OK	12.0031	7.47791	16.5283	OK
XLOC_002174	-	-	XLOC_002174	GJA5	TSS4438,TSS4439	1:92426540-92445689	-	-	0.33587	0.166418	0.505323	OK	0.0787053	0.000884202	0.156526	OK	0.16139	0.0490592	0.273721	OK
XLOC_002175	-	-	XLOC_002175	PDZK1	TSS4440	1:92494823-92522811	-	-	0.241838	0	0.644202	OK	0.215233	0	0.590744	OK	0.207218	0	0.629656	OK
XLOC_002176	-	-	XLOC_002176	HTR1F	TSS4441	1:92577662-92578763	-	-	0.00880741	0	0.0751798	OK	0.121186	0	0.269713	OK	0.0301606	0	0.0957076	OK
XLOC_002177	-	-	XLOC_002177	CHMP2B	TSS4442,TSS4443	1:92869193-92882376	-	-	29.3905	24.015	34.766	OK	19.7948	15.9708	23.6189	OK	26.0267	21.1086	30.9448	OK
XLOC_002178	-	-	XLOC_002178	ENSGALG00000043368,VGLL3	TSS4444,TSS4445,TSS4446	1:92950800-93137883	-	-	3.63898	2.36786	4.91009	OK	3.58196	2.35368	4.81024	OK	2.20311	1.29943	3.10678	OK
XLOC_002179	-	-	XLOC_002179	CADM2,ENSGALG00000032177	TSS4447,TSS4448,TSS4449,TSS4450,TSS4451	1:93311997-93540722	-	-	0.915364	0.512052	1.31868	OK	0.526643	0.296609	0.756677	OK	0.974071	0.517914	1.43023	OK
XLOC_002183	-	-	XLOC_002183	ENSGALG00000041516	TSS4456	1:94991020-95291660	-	-	0.479705	0	0.959937	OK	0.7641	0.136287	1.39191	OK	1.11827	0.322387	1.91414	OK
XLOC_002186	-	-	XLOC_002186	ENSGALG00000033799	TSS4459	1:96298720-96638886	-	-	0.56856	0	1.351	OK	0.522393	0	1.20793	OK	0.471736	0	1.08256	OK
XLOC_002187	-	-	XLOC_002187	ENSGALG00000028863,ROBO2	TSS4460,TSS4461,TSS4462,TSS4463,TSS4464	1:96889556-97352222	-	-	17.0371	8.55917	25.515	OK	10.1531	4.35238	15.9538	OK	9.22226	4.00958	14.4349	OK
XLOC_002190	-	-	XLOC_002190	LIPI	TSS4467	1:98014808-98030786	-	-	0.100722	0	0.217256	OK	0.0770069	0	0.18494	OK	0.051304	0	0.142915	OK
XLOC_002191	-	-	XLOC_002191	HSPA13	TSS4468	1:98081866-98089517	-	-	18.0469	14.7435	21.3503	OK	84.3815	70.2602	98.5029	OK	35.6947	29.449	41.9404	OK
XLOC_002192	-	-	XLOC_002192	SAMSN1	TSS4469,TSS4470,TSS4471	1:98116252-98289392	-	-	0.352769	0.164007	0.541532	OK	1.06304	0.66912	1.45696	OK	0.584245	0.312236	0.856253	OK
XLOC_002198	-	-	XLOC_002198	C1H21ORF91	TSS4481	1:99381861-99398633	-	-	6.20717	4.73722	7.67712	OK	7.7162	5.94693	9.48546	OK	6.72249	5.13793	8.30705	OK
XLOC_002199	-	-	XLOC_002199	TMPRSS15	TSS4482,TSS4483	1:99575736-99632199	-	-	0.00212663	0	0.0970015	OK	0	0	0	OK	0.0155994	0	0.112669	OK
XLOC_002200	-	-	XLOC_002200	ENSGALG00000033000	TSS4484	1:101034872-101074782	-	-	0.0412148	0	0.209782	OK	0.0514544	0	0.150037	OK	0.0472373	0	0.135974	OK
XLOC_002202	-	-	XLOC_002202	ENSGALG00000045979	TSS4486	1:101034872-101074782	-	-	0.168626	0	0.433491	OK	0.216916	0	0.66238	OK	0.0839635	0	0.311759	OK
XLOC_002206	-	-	XLOC_002206	ENSGALG00000037041	TSS4490	1:101738617-101788595	-	-	0.0930352	0	0.314057	OK	0.098836	0	0.244221	OK	0.0687623	0	0.238706	OK
XLOC_002207	-	-	XLOC_002207	MRPL39	TSS4491	1:102491709-102501226	-	-	15.2153	11.8207	18.6099	OK	20.478	16.1374	24.8185	OK	14.3904	11.122	17.6588	OK
XLOC_002208	-	-	XLOC_002208	ATP5PF	TSS4492,TSS4493	1:102510327-102578189	-	-	230.19	160.317	300.063	OK	148.971	100.447	197.495	OK	200.676	142.587	258.765	OK
XLOC_002209	-	-	XLOC_002209	APP	TSS4494,TSS4495,TSS4496,TSS4497,TSS4498	1:102609793-102809877	-	-	78.5986	64.6987	92.4985	OK	60.793	48.8512	72.7347	OK	74.6801	61.1397	88.2206	OK
XLOC_002210	-	-	XLOC_002210	CYYR1	TSS4499,TSS4500,TSS4501,TSS4502	1:102882004-102939228	-	-	6.99848	5.39703	8.59992	OK	5.2652	3.97565	6.55475	OK	6.55987	5.07308	8.04666	OK
XLOC_002211	-	-	XLOC_002211	ADAMTS1	TSS4503,TSS4504,TSS4505	1:103026032-103034645	-	-	27.8985	22.597	33.1999	OK	14.1551	11.287	17.0232	OK	9.04962	7.0993	11	OK
XLOC_002212	-	-	XLOC_002212	ADAMTS5	TSS4506	1:103060601-103108408	-	-	10.1854	8.35225	12.0185	OK	5.70856	4.62264	6.79449	OK	4.15945	3.33851	4.98039	OK
XLOC_002215	-	-	XLOC_002215	LTN1,RWDD2B	TSS4509,TSS4510,TSS4511,TSS4512	1:103956203-104008653	-	-	17.3087	12.3471	22.2702	OK	19.838	14.1962	25.4798	OK	19.0404	13.5531	24.5277	OK
XLOC_002216	-	-	XLOC_002216	CCT8	TSS4513,TSS4514,TSS4515	1:104009936-104020977	-	-	208.102	173.389	242.815	OK	228.8	190.298	267.302	OK	231.05	192.22	269.88	OK
XLOC_002217	-	-	XLOC_002217	ENSGALG00000039894	TSS4516	1:104031104-104068257	-	-	0.139413	0	0.461616	OK	0.0688264	0	0.312317	OK	0.0947817	0	0.337119	OK
XLOC_002218	-	-	XLOC_002218	ENSGALG00000036613	TSS4517,TSS4518	1:104076969-104082434	-	-	0.609209	0	1.34408	OK	1.79401	0.540172	3.04784	OK	1.24159	0	2.48787	OK
XLOC_002219	-	-	XLOC_002219	GRIK1	TSS4519,TSS4520,TSS4521	1:104160751-104321402	-	-	0.327961	0.139093	0.516829	OK	0.385411	0.198075	0.572748	OK	0.430319	0.209778	0.650861	OK
XLOC_002221	-	-	XLOC_002221	ENSGALG00000015841	TSS4523	1:104409440-104410115	-	-	0.0653624	0	0.19815	OK	0	0	0	OK	0.0426633	0	0.175221	OK
XLOC_002222	-	-	XLOC_002222	TIAM1	TSS4524,TSS4525,TSS4526	1:104461119-104636432	-	-	3.46361	2.71645	4.21077	OK	3.71768	2.90558	4.52978	OK	3.11975	2.44305	3.79644	OK
XLOC_002223	-	-	XLOC_002223	SCAF4	TSS4527,TSS4528,TSS4529	1:104660434-104705373	-	-	4.32641	2.85367	5.79916	OK	9.39899	6.58379	12.2142	OK	5.58927	3.74685	7.43169	OK
XLOC_002225	-	-	XLOC_002225	MIS18A	TSS4531	1:104875856-104881365	-	-	20.9105	11.1994	30.6216	OK	17.8481	8.63031	27.0658	OK	22.1369	13.3161	30.9577	OK
XLOC_002226	-	-	XLOC_002226	URB1	TSS4532	1:104901016-104945061	-	-	10.2769	7.97825	12.5755	OK	11.7332	9.27839	14.1879	OK	7.67822	5.92766	9.42877	OK
XLOC_002227	-	-	XLOC_002227	C1H21ORF59	TSS4533	1:104998579-105005906	-	-	9.19977	7.00121	11.3983	OK	5.46767	4.01443	6.92091	OK	8.93771	6.78849	11.0869	OK
XLOC_002229	-	-	XLOC_002229	PAXBP1	TSS4536,TSS4537,TSS4538,TSS4539,TSS4540	1:105071678-105098941	-	-	24.3659	18.9275	29.8044	OK	35.9514	28.1717	43.731	OK	26.5345	20.8165	32.2526	OK
XLOC_002230	-	-	XLOC_002230	C21orf62	TSS4541	1:105102338-105103016	-	-	0.0668623	0	0.188858	OK	0.0674274	0	0.206619	OK	0.186196	0	0.473813	OK
XLOC_002232	-	-	XLOC_002232	TMEM50B	TSS4543,TSS4544	1:105312333-105323532	-	-	39.0142	31.7144	46.3139	OK	23.4335	18.7333	28.1338	OK	34.8164	28.2291	41.4037	OK
XLOC_002233	-	-	XLOC_002233	DNAJC28	TSS4545	1:105323727-105326402	-	-	0.565555	0.335896	0.795214	OK	0.44977	0.250083	0.649457	OK	0.581197	0.346361	0.816033	OK
XLOC_002234	-	-	XLOC_002234	GART	TSS4546,TSS4547	1:105352797-105391489	-	-	12.5348	10.09	14.9795	OK	8.11156	6.42527	9.79785	OK	10.7531	8.62655	12.8797	OK
XLOC_002235	-	-	XLOC_002235	DONSON	TSS4548	1:105433841-105439140	-	-	2.85008	1.96766	3.7325	OK	0.859678	0.466249	1.25311	OK	2.43185	1.64896	3.21474	OK
XLOC_002236	-	-	XLOC_002236	CRYZL1	TSS4549,TSS4550,TSS4551	1:105440355-105461262	-	-	10.9449	8.44229	13.4475	OK	5.69544	4.21037	7.18052	OK	7.17547	5.41366	8.93728	OK
XLOC_002237	-	-	XLOC_002237	ENSGALG00000041812	TSS4552,TSS4553,TSS4554	1:105581784-105585111	-	-	298.503	245.447	351.559	OK	199.599	163.194	236.004	OK	261.821	215.151	308.49	OK
XLOC_002241	-	-	XLOC_002241	ENSGALG00000038184	TSS4558	1:105865205-105865619	-	-	0.0462708	0	0.257261	OK	0.079291	0	0.288602	OK	0.119777	0	0.391411	OK
XLOC_002242	-	-	XLOC_002242	ENSGALG00000016012	TSS4559	1:105882337-105883133	-	-	0.101478	0	0.339692	OK	0.946317	0.262899	1.62973	OK	0	0	0	OK
XLOC_002245	-	-	XLOC_002245	RCAN1	TSS4563,TSS4564	1:105909216-105950325	-	-	34.4599	28.1963	40.7236	OK	185.932	154.483	217.38	OK	54.2791	44.5406	64.0176	OK
XLOC_002246	-	-	XLOC_002246	ENSGALG00000043342	TSS4565	1:105961856-105963482	-	-	0.321729	0	0.697856	OK	0.731791	0.200506	1.26308	OK	0.251023	0	0.591698	OK
XLOC_002248	-	-	XLOC_002248	RUNX1	TSS4567,TSS4568,TSS4569,TSS4570,TSS4571	1:106011077-106165006	-	-	24.9099	19.3133	30.5065	OK	27.4401	20.4145	34.4656	OK	8.86565	6.67329	11.058	OK
XLOC_002251	-	-	XLOC_002251	SETD4	TSS4578,TSS4579	1:106560581-106570420	-	-	0.626728	0.379729	0.873727	OK	0.250345	0.104006	0.396684	OK	0.434897	0.237056	0.632737	OK
XLOC_002252	-	-	XLOC_002252	CLDN14	TSS4580	1:106700852-106701560	-	-	0.10086	0	0.265014	OK	0	0	0	OK	0	0	0	OK
XLOC_002253	-	-	XLOC_002253	HLCS	TSS4581,TSS4582,TSS4583	1:106800822-106977050	-	-	8.34588	6.73697	9.95479	OK	3.02505	2.28085	3.76926	OK	10.0795	8.24449	11.9146	OK
XLOC_002254	-	-	XLOC_002254	PIGP	TSS4584,TSS4585	1:106997352-107061725	-	-	13.8	5.73605	21.864	OK	9.14991	3.22637	15.0734	OK	13.3083	4.3051	22.3115	OK
XLOC_002255	-	-	XLOC_002255	VPS26C	TSS4586	1:107062336-107080288	-	-	13.8635	10.8545	16.8726	OK	19.83	15.3768	24.2832	OK	16.0727	12.5016	19.6438	OK
XLOC_002256	-	-	XLOC_002256	KCNJ6	TSS4587	1:107227584-107265433	-	-	0.0181184	0	0.0729927	OK	0.0630744	0	0.155184	OK	0.0267067	0	0.104029	OK
XLOC_002257	-	-	XLOC_002257	ERG	TSS4588,TSS4589,TSS4590,TSS4591,TSS4592,TSS4593,TSS4594,TSS4595	1:107569284-107740985	-	-	11.889	8.02571	15.7522	OK	27.0836	19.0042	35.1629	OK	9.394	6.18458	12.6034	OK
XLOC_002258	-	-	XLOC_002258	BRWD1,PSMG1	TSS4599,TSS4600,TSS4601,TSS4602	1:107929793-107995752	-	-	29.4105	17.6681	41.1528	OK	29.7973	17.7945	41.8001	OK	30.0048	18.5106	41.499	OK
XLOC_002259	-	-	XLOC_002259	HMGN1	TSS4603	1:107997367-108003836	-	-	42.5749	34.4343	50.7155	OK	38.2266	30.8157	45.6376	OK	45.5282	36.8502	54.2061	OK
XLOC_002260	-	-	XLOC_002260	LCA5L	TSS4604	1:108011973-108023208	-	-	0.233856	0.0895257	0.378187	OK	0.157986	0.0416882	0.274284	OK	0.188559	0.0571027	0.320015	OK
XLOC_002261	-	-	XLOC_002261	DSCAM,ENSGALG00000036516	TSS4605,TSS4606,TSS4607,TSS4608	1:108235954-108614937	-	-	0.306269	0	0.782748	OK	0.273553	0	0.628166	OK	0.293868	0	0.778419	OK
XLOC_002263	-	-	XLOC_002263	RIPK4	TSS4610	1:109023031-109043550	-	-	0.309049	0.15133	0.466768	OK	0.256286	0.116326	0.396246	OK	0.142842	0.039995	0.245689	OK
XLOC_002264	-	-	XLOC_002264	C2CD2,PRDM15	TSS4611,TSS4612,TSS4613,TSS4614,TSS4615,TSS4616	1:109068025-109141954	-	-	16.7124	13.1498	20.2749	OK	13.0096	10.1363	15.8829	OK	14.2782	11.2515	17.3049	OK
XLOC_002265	-	-	XLOC_002265	ZBTB21	TSS4619,TSS4620,TSS4621,TSS4622	1:109146488-109169159	-	-	2.36306	1.88153	2.84459	OK	6.24217	5.0765	7.40783	OK	3.88358	3.14113	4.62604	OK
XLOC_002266	-	-	XLOC_002266	TFF2	TSS4623	1:109383705-109388083	-	-	0.590274	0.0286165	1.15193	OK	1.00859	0.23995	1.77723	OK	0.269685	0	0.658993	OK
XLOC_002268	-	-	XLOC_002268	RSPH1	TSS4625	1:109456396-109462667	-	-	0.0215856	0	0.107261	OK	0	0	0	OK	0.023553	0	0.107493	OK
XLOC_002269	-	-	XLOC_002269	WDR4	TSS4626,TSS4627	1:109577830-109606438	-	-	17.1361	13.0916	21.1806	OK	15.1996	11.7482	18.651	OK	13.7837	10.5512	17.0162	OK
XLOC_002270	-	-	XLOC_002270	ENSGALG00000030952	TSS4628	1:109672728-109674225	-	-	3.06455	1.80956	4.31954	OK	0.153373	0	0.394484	OK	0.463053	0.0490763	0.87703	OK
XLOC_002271	-	-	XLOC_002271	ENSGALG00000019175	TSS4629	1:109677902-109696768	-	-	0.0673341	0	0.156373	OK	0.0258784	0	0.0891927	OK	0.0694872	0	0.157115	OK
XLOC_002272	-	-	XLOC_002272	ENSGALG00000016196	TSS4630,TSS4631,TSS4632	1:109704728-109732668	-	-	15.15	12.3723	17.9278	OK	17.4918	14.2464	20.7371	OK	18.6256	15.272	21.9791	OK
XLOC_002273	-	-	XLOC_002273	U2AF1	TSS4633,TSS4634	1:109739112-109754964	-	-	24.8091	20.2446	29.3737	OK	27.5134	22.4749	32.5519	OK	24.3175	19.8389	28.7962	OK
XLOC_002274	-	-	XLOC_002274	SIK1	TSS4635,TSS4636	1:109907280-109920345	-	-	14.9987	12.207	17.7904	OK	16.8903	13.7943	19.9863	OK	10.4657	8.42969	12.5016	OK
XLOC_002278	-	-	XLOC_002278	HSF2BP	TSS4640,TSS4641	1:109998576-110032898	-	-	2.66171	1.73546	3.58797	OK	1.24705	0.711157	1.78294	OK	1.90414	1.22624	2.58205	OK
XLOC_002279	-	-	XLOC_002279	ENSGALG00000045925	TSS4642	1:110346947-110376641	-	-	0.886681	0.544646	1.22872	OK	0.783427	0.470893	1.09596	OK	0.586298	0.329073	0.843522	OK
XLOC_002280	-	-	XLOC_002280	ICOSLG	TSS4643,TSS4644,TSS4645	1:110381203-110394809	-	-	11.4651	8.98779	13.9424	OK	6.90994	5.35691	8.46297	OK	9.01849	6.96097	11.076	OK
XLOC_002281	-	-	XLOC_002281	ENSGALG00000016217	TSS4646,TSS4647,TSS4648	1:110821045-110981332	-	-	13.7025	10.8596	16.5455	OK	32.7563	26.4309	39.0817	OK	18.7779	14.9791	22.5766	OK
XLOC_002282	-	-	XLOC_002282	MAOA	TSS4649,TSS4650	1:111228573-111332024	-	-	2.15449	1.05423	3.25474	OK	1.62885	0.82755	2.43014	OK	1.70979	0.338424	3.08116	OK
XLOC_002285	-	-	XLOC_002285	ENSGALG00000039664	TSS4653,TSS4654	1:111732803-111737020	-	-	0.180909	0.0367521	0.325065	OK	0.146619	0.0181164	0.275121	OK	0.335378	0.129581	0.541174	OK
XLOC_002288	-	-	XLOC_002288	GPR82	TSS4657	1:111774937-111985584	-	-	1.56127	1.04205	2.08049	OK	1.49103	0.993047	1.98901	OK	1.29785	0.846084	1.74961	OK
XLOC_002291	-	-	XLOC_002291	DDX3X	TSS4663	1:112021559-112038987	-	-	131.965	110.081	153.849	OK	185.967	155.23	216.703	OK	151.754	126.504	177.003	OK
XLOC_002292	-	-	XLOC_002292	ENSGALG00000016236	TSS4664,TSS4665,TSS4666,TSS4667,TSS4668	1:112069807-112180352	-	-	57.4344	47.5194	67.3493	OK	65.2633	54.1038	76.4228	OK	57.9789	47.8646	68.0931	OK
XLOC_002294	-	-	XLOC_002294	ATP6AP2	TSS4670	1:112273189-112282405	-	-	22.3827	17.95	26.8153	OK	37.4894	30.4821	44.4966	OK	43.3141	35.3146	51.3136	OK
XLOC_002295	-	-	XLOC_002295	ENSGALG00000035264	TSS4671	1:112282548-112304854	-	-	0.101635	0	0.263077	OK	0.0365103	0	0.159442	OK	0.0749735	0	0.200211	OK
XLOC_002300	-	-	XLOC_002300	ENSGALG00000032359	TSS4679	1:112733035-112738223	-	-	0.136287	0	0.308374	OK	0.104168	0	0.254897	OK	0.0599084	0	0.18399	OK
XLOC_002301	-	-	XLOC_002301	MID1IP1	TSS4680,TSS4681	1:112738604-112740423	-	-	35.8384	27.767	43.9098	OK	45.7538	36.0926	55.4149	OK	47.7128	37.6828	57.7428	OK
XLOC_002302	-	-	XLOC_002302	ENSGALG00000016251	TSS4682,TSS4683,TSS4684	1:112766268-112893096	-	-	12.0464	9.20439	14.8884	OK	3.14899	2.13601	4.16197	OK	7.41874	5.43772	9.39976	OK
XLOC_002303	-	-	XLOC_002303	OTC	TSS4685	1:112898626-112924531	-	-	0.0155028	0	0.0693455	OK	0	0	0	OK	0.0190715	0	0.0755306	OK
XLOC_002304	-	-	XLOC_002304	ENSGALG00000041212	TSS4686	1:113039524-113040840	-	-	0.0397551	0	0.125904	OK	0.0200091	0	0.10082	OK	0.0571714	0	0.186485	OK
XLOC_002305	-	-	XLOC_002305	ENSGALG00000016258	TSS4687	1:113045417-113063987	-	-	0.0304498	0	0.0979522	OK	0	0	0	OK	0.027269	0	0.0920243	OK
XLOC_002306	-	-	XLOC_002306	ENSGALG00000044139	TSS4688	1:113065906-113089597	-	-	0.0564487	0	0.162689	OK	0.0112664	0	0.0794284	OK	0.00873129	0	0.0756507	OK
XLOC_002307	-	-	XLOC_002307	CYBB	TSS4689,TSS4690,TSS4691	1:113149650-113184228	-	-	0.265835	0.100613	0.431056	OK	0.26607	0.076407	0.455732	OK	0.113105	0	0.240999	OK
XLOC_002308	-	-	XLOC_002308	LANCL3,XK	TSS4692,TSS4693,TSS4694,TSS4695,TSS4696,TSS4697	1:113196244-113251757	-	-	2.42928	1.88912	2.96944	OK	4.49214	3.56839	5.41589	OK	3.90483	3.08881	4.72085	OK
XLOC_002310	-	-	XLOC_002310	PRRG1	TSS4699,TSS4700	1:113273991-113314041	-	-	11.59	9.2708	13.9093	OK	7.49849	5.91887	9.0781	OK	10.2416	8.14032	12.343	OK
XLOC_002311	-	-	XLOC_002311	ENSGALG00000041297	TSS4701	1:113387300-113390563	-	-	0.0785293	0	0.263645	OK	0	0	0	OK	0	0	0	OK
XLOC_002314	-	-	XLOC_002314	ENSGALG00000046613	TSS4704	1:114253124-114257139	-	-	0.0105632	0	0.0700389	OK	0	0	0	OK	0	0	0	OK
XLOC_002315	-	-	XLOC_002315	ENSGALG00000016285	TSS4705,TSS4706	1:115729396-115768700	-	-	14.4243	10.944	17.9045	OK	48.2615	37.3557	59.1673	OK	22.3582	17.1871	27.5294	OK
XLOC_002319	-	-	XLOC_002319	POLA1	TSS4715	1:117845850-118037318	-	-	10.3135	8.40654	12.2205	OK	3.5347	2.78666	4.28274	OK	9.73481	7.92423	11.5454	OK
XLOC_002321	-	-	XLOC_002321	PDK3	TSS4717,TSS4718,TSS4719	1:118051002-118139874	-	-	21.5066	15.7031	27.3102	OK	14.7229	10.604	18.8417	OK	22.6815	16.5502	28.8129	OK
XLOC_002322	-	-	XLOC_002322	ENSGALG00000016326	TSS4720	1:118163052-118171318	-	-	0.214417	0	0.463911	OK	0.0508481	0	0.150828	OK	0.0818718	0	0.277419	OK
XLOC_002323	-	-	XLOC_002323	ENSGALG00000016327	TSS4721,TSS4722,TSS4723	1:118186628-118209836	-	-	9.08284	7.2237	10.942	OK	18.0465	14.5849	21.508	OK	12.314	9.86842	14.7595	OK
XLOC_002324	-	-	XLOC_002324	EIF2S3	TSS4724	1:118225011-118238163	-	-	264.099	219.879	308.319	OK	294.757	245.409	344.105	OK	257.131	214.022	300.24	OK
XLOC_002325	-	-	XLOC_002325	SAT1	TSS4725,TSS4726	1:118319064-118321891	-	-	146.674	119.749	173.598	OK	346.667	285.742	407.592	OK	162.283	132.854	191.712	OK
XLOC_002326	-	-	XLOC_002326	PRDX4	TSS4727,TSS4728,TSS4729	1:118348766-118385270	-	-	275.914	221.131	330.697	OK	204.724	157.326	252.122	OK	291.945	234.507	349.382	OK
XLOC_002327	-	-	XLOC_002327	PTCHD1	TSS4730,TSS4731	1:118422123-118502752	-	-	2.52388	1.83801	3.20975	OK	3.81572	2.81889	4.81255	OK	3.17052	2.35759	3.98345	OK
XLOC_002328	-	-	XLOC_002328	PHEX	TSS4732,TSS4733,TSS4734	1:118885956-118986190	-	-	17.7683	14.0953	21.4414	OK	6.47165	4.94615	7.99715	OK	8.71341	6.71138	10.7154	OK
XLOC_002329	-	-	XLOC_002329	SMS	TSS4735	1:118989244-119041261	-	-	28.2807	22.8981	33.6634	OK	20.0693	16.0906	24.048	OK	36.0948	29.3656	42.824	OK
XLOC_002330	-	-	XLOC_002330	MBTPS2	TSS4736,TSS4737	1:119044401-119095799	-	-	0.892931	0.70311	1.08275	OK	0.812873	0.63624	0.989506	OK	0.928217	0.734471	1.12196	OK
XLOC_002331	-	-	XLOC_002331	ENSGALG00000016391,ENSGALG00000033942	TSS4738,TSS4739,TSS4740,TSS4741,TSS4742	1:119170521-119377366	-	-	1.69313	1.11083	2.27543	OK	2.35452	1.62621	3.08283	OK	1.59487	0.976364	2.21338	OK
XLOC_002333	-	-	XLOC_002333	PDHA1	TSS4744,TSS4745	1:120288368-120300477	-	-	50.7103	41.2311	60.1895	OK	35.2272	28.3517	42.1026	OK	42.7283	34.6293	50.8273	OK
XLOC_002334	-	-	XLOC_002334	PPEF1	TSS4746	1:120418617-120488125	-	-	9.36586	6.63817	12.0935	OK	3.20198	1.93871	4.46524	OK	15.993	12.2684	19.7176	OK
XLOC_002335	-	-	XLOC_002335	CDKL5	TSS4747,TSS4748,TSS4749,TSS4750,TSS4751,TSS4752,TSS4753	1:120513092-120638950	-	-	3.52217	2.47217	4.57218	OK	1.53302	1.0257	2.04033	OK	3.27154	2.39414	4.14893	OK
XLOC_002336	-	-	XLOC_002336	RAI2	TSS4754,TSS4755,TSS4756	1:120734889-120776304	-	-	1.11297	0.710677	1.51526	OK	1.85467	1.2237	2.48565	OK	1.29351	0.868589	1.71843	OK
XLOC_002337	-	-	XLOC_002337	ENSGALG00000016541	TSS4758,TSS4759,TSS4760,TSS4761	1:120911510-120937066	-	-	1.30289	0.903171	1.70261	OK	2.46586	1.80731	3.12441	OK	2.0076	1.44138	2.57382	OK
XLOC_002338	-	-	XLOC_002338	NHS	TSS4762,TSS4763,TSS4764,TSS4765	1:120939332-121193102	-	-	0.967872	0.508865	1.42688	OK	1.68795	0.957185	2.41873	OK	0.685492	0.362822	1.00816	OK
XLOC_002339	-	-	XLOC_002339	REPS2	TSS4766,TSS4767,TSS4768,TSS4769,TSS4770,TSS4771,TSS4772	1:121281483-121375643	-	-	0.911822	0.624199	1.19944	OK	0.527585	0.338826	0.716344	OK	0.648007	0.41284	0.883174	OK
XLOC_002341	-	-	XLOC_002341	SYAP1	TSS4776	1:121439281-121526563	-	-	13.0196	9.89143	16.1478	OK	17.4719	13.1681	21.7757	OK	13.7613	10.4833	17.0393	OK
XLOC_002342	-	-	XLOC_002342	ENSGALG00000026840	TSS4777,TSS4778,TSS4779,TSS4780	1:121635625-121646562	-	-	0.011901	0	0.0930256	OK	0.0117017	0	0.095745	OK	0.00339494	0	0.0839028	OK
XLOC_002343	-	-	XLOC_002343	GRPR	TSS4781	1:121714895-121737453	-	-	0.210664	0.0621296	0.359199	OK	0.0386541	0	0.099001	OK	0.111336	0.00598127	0.21669	OK
XLOC_002344	-	-	XLOC_002344	ZRSR2	TSS4782	1:121850196-121904959	-	-	8.13428	3.99243	12.2761	OK	11.3936	6.32365	16.4635	OK	9.2282	4.82853	13.6279	OK
XLOC_002346	-	-	XLOC_002346	MOSPD2	TSS4788	1:122310135-122361221	-	-	15.4737	12.1347	18.8127	OK	14.6174	11.4068	17.828	OK	16.4794	12.9201	20.0388	OK
XLOC_002349	-	-	XLOC_002349	OFD1	TSS4792,TSS4793	1:122827172-122963801	-	-	6.35157	4.6292	8.07393	OK	4.86057	3.55883	6.16231	OK	6.50339	4.77465	8.23212	OK
XLOC_002350	-	-	XLOC_002350	RAB9A	TSS4794,TSS4795	1:122969886-122978786	-	-	34.758	28.0383	41.4777	OK	57.0093	46.5335	67.4852	OK	47.3373	38.5249	56.1497	OK
XLOC_002351	-	-	XLOC_002351	TCEANC	TSS4796,TSS4797	1:122983581-122993513	-	-	5.16598	3.80925	6.52272	OK	4.17062	3.01418	5.32707	OK	4.38403	3.20187	5.56619	OK
XLOC_002352	-	-	XLOC_002352	EGFL6	TSS4798,TSS4799	1:123018707-123059075	-	-	9.41069	7.2727	11.5487	OK	6.78359	5.18815	8.37903	OK	9.5622	7.30899	11.8154	OK
XLOC_002353	-	-	XLOC_002353	ENSGALG00000026383	TSS4800,TSS4801	1:123358483-123360112	-	-	3132.98	2610.64	3655.32	OK	906.638	753.841	1059.44	OK	1669.5	1390.85	1948.15	OK
XLOC_002354	-	-	XLOC_002354	TLR7	TSS4802	1:123401138-123414432	-	-	0.284516	0.161684	0.407348	OK	0.111648	0.0384227	0.184874	OK	0.146446	0.0642166	0.228675	OK
XLOC_002355	-	-	XLOC_002355	PRPS2	TSS4803,TSS4804	1:123418440-123444709	-	-	2.02572	1.30793	2.74351	OK	1.02339	0.593486	1.45329	OK	1.48234	0.87539	2.08929	OK
XLOC_002357	-	-	XLOC_002357	FRMPD4	TSS4806,TSS4807,TSS4808,TSS4809,TSS4810,TSS4811	1:123530855-123835552	-	-	1.50002	0.817927	2.18212	OK	1.63726	0.871949	2.40258	OK	1.00351	0.508232	1.4988	OK
XLOC_002358	-	-	XLOC_002358	MSL3	TSS4812	1:123965938-123988233	-	-	12.7043	10.1443	15.2643	OK	11.1044	8.80234	13.4065	OK	11.503	9.14556	13.8605	OK
XLOC_002359	-	-	XLOC_002359	ENSGALG00000040526	TSS4813	1:124010891-124019438	-	-	20.8225	16.6452	24.9998	OK	23.1127	18.4815	27.7439	OK	25.7414	20.6682	30.8145	OK
XLOC_002361	-	-	XLOC_002361	ENSGALG00000030815	TSS4815	1:124403795-124409230	-	-	0.0072752	0	0.0442044	OK	0	0	0	OK	0.0074491	0	0.045569	OK
XLOC_002364	-	-	XLOC_002364	CLCN4,WWC3	TSS4821,TSS4822,TSS4823,TSS4824,TSS4825,TSS4826,TSS4827	1:124824639-124965172	-	-	12.4763	10.0804	14.8723	OK	29.0901	23.9784	34.2018	OK	14.8471	12.0244	17.6698	OK
XLOC_002367	-	-	XLOC_002367	CLDN34	TSS4834	1:124991794-124993607	-	-	0.208295	0.0299552	0.386635	OK	0.263958	0.0656128	0.462304	OK	0.169006	0.0153164	0.322696	OK
XLOC_002368	-	-	XLOC_002368	SHROOM2	TSS4835,TSS4836,TSS4837,TSS4838,TSS4839,TSS4840,TSS4841,TSS4842,TSS4843	1:125005045-125135067	-	-	11.022	8.53323	13.5107	OK	8.68157	6.80234	10.5608	OK	10.1946	7.5616	12.8276	OK
XLOC_002369	-	-	XLOC_002369	ENSGALG00000040941,TBL1X	TSS4844,TSS4845,TSS4846,TSS4847,TSS4848,TSS4849,TSS4850,TSS4851	1:125174531-125382425	-	-	31.6904	25.3066	38.0742	OK	25.2043	19.5082	30.9003	OK	23.9091	19.0012	28.817	OK
XLOC_002372	-	-	XLOC_002372	STS	TSS4854,TSS4855,TSS4856,TSS4857	1:126407892-126573930	-	-	2.5204	1.6389	3.4019	OK	3.57563	2.58607	4.56519	OK	2.8479	1.7116	3.98419	OK
XLOC_002375	-	-	XLOC_002375	ENSGALG00000029002,GYG2	TSS4860,TSS4861,TSS4862,TSS4863,TSS4864,TSS4865,TSS4866	1:128556060-128628149	-	-	85.9828	70.629	101.337	OK	84.5957	69.3764	99.815	OK	86.1433	70.7245	101.562	OK
XLOC_002376	-	-	XLOC_002376	ASMT	TSS4867	1:129067662-129075161	-	-	0.0346835	0	0.117665	OK	0.0207978	0	0.0739101	OK	0.023367	0	0.0738469	OK
XLOC_002377	-	-	XLOC_002377	AKAP17A	TSS4868	1:129080715-129091377	-	-	6.11884	4.9091	7.32857	OK	8.37481	6.76586	9.98377	OK	5.67846	4.53751	6.81941	OK
XLOC_002378	-	-	XLOC_002378	ENSGALG00000046156	TSS4869	1:129199808-129208810	-	-	0.00993442	0	0.0850125	OK	0	0	0	OK	0	0	0	OK
XLOC_002379	-	-	XLOC_002379	CSF2RA	TSS4870	1:129222917-129238398	-	-	0.0870552	0.00518409	0.168926	OK	0.101947	0.00879449	0.195099	OK	0.0902475	0.006652	0.173843	OK
XLOC_002380	-	-	XLOC_002380	ENSGALG00000019147	TSS4871	1:129240114-129253041	-	-	0.0313374	0	0.0669942	OK	0.0335854	0	0.0747895	OK	0.0146507	0	0.0446648	OK
XLOC_002381	-	-	XLOC_002381	SHOX	TSS4872,TSS4873	1:129766553-129781273	-	-	15.5756	12.7779	18.3734	OK	9.5878	7.79564	11.3799	OK	5.92041	4.73252	7.1083	OK
XLOC_002382	-	-	XLOC_002382	STAGL	TSS4874,TSS4875,TSS4876,TSS4877,TSS4878	1:130042147-130111763	-	-	10.2301	7.82618	12.634	OK	9.18562	6.90198	11.4693	OK	10.4419	7.90183	12.9819	OK
XLOC_002383	-	-	XLOC_002383	PLCXD1	TSS4879,TSS4880,TSS4881,TSS4882	1:130111817-130130504	-	-	3.79326	2.82888	4.75763	OK	0.933603	0.591542	1.27566	OK	3.01486	2.18972	3.83999	OK
XLOC_002385	-	-	XLOC_002385	RGN	TSS4884,TSS4885	1:130157989-130171047	-	-	2.33975	1.52146	3.15804	OK	1.39164	0.81696	1.96632	OK	2.09616	1.33798	2.85433	OK
XLOC_002386	-	-	XLOC_002386	JADE3	TSS4886,TSS4887,TSS4888,TSS4889	1:130172144-130238996	-	-	18.1952	14.6159	21.7745	OK	26.7114	21.513	31.9098	OK	19.6916	15.7233	23.6599	OK
XLOC_002388	-	-	XLOC_002388	RP2	TSS4891,TSS4892,TSS4893,TSS4894,TSS4895	1:130245728-130263925	-	-	22.8206	18.5764	27.0647	OK	20.1255	16.2714	23.9796	OK	27.5835	22.514	32.653	OK
XLOC_002389	-	-	XLOC_002389	CHST7	TSS4896	1:130355759-130366223	-	-	5.31467	4.26902	6.36031	OK	2.68044	2.09966	3.26123	OK	2.51991	1.96525	3.07457	OK
XLOC_002391	-	-	XLOC_002391	ENSGALG00000019145	TSS4898	1:130423353-130498788	-	-	0.418684	0	1.1352	OK	0.640707	0	1.59291	OK	0.537077	0	1.40124	OK
XLOC_002392	-	-	XLOC_002392	NIPA2	TSS4900	1:130423353-130498788	-	-	18.5144	11.4792	25.5495	OK	16.213	9.5637	22.8622	OK	20.9366	13.3722	28.501	OK
XLOC_002393	-	-	XLOC_002393	NIPA1	TSS4901	1:130502530-130517311	-	-	8.7947	7.0737	10.5157	OK	6.0441	4.81266	7.27553	OK	11.7215	9.47775	13.9653	OK
XLOC_002394	-	-	XLOC_002394	ENSGALG00000041042	TSS4902	1:131000999-131302756	-	-	0.181851	0.0507174	0.312985	OK	0.109911	0	0.226215	OK	0.126754	0.0131852	0.240322	OK
XLOC_002398	-	-	XLOC_002398	CNGA3	TSS4908,TSS4909	1:131922199-131997623	-	-	0.387976	0	1.01023	OK	0.70487	0	1.57654	OK	0.572616	0	1.43188	OK
XLOC_002399	-	-	XLOC_002399	VWA3B	TSS4910	1:132024485-132091229	-	-	0.0347928	0	0.072553	OK	0.0118378	0	0.0324096	OK	0.00649809	0	0.0217158	OK
XLOC_002400	-	-	XLOC_002400	INPP4A	TSS4911,TSS4912,TSS4913,TSS4914	1:132227652-132343650	-	-	22.359	11.518	33.1999	OK	26.3416	12.2257	40.4574	OK	16.1037	5.67625	26.5311	OK
XLOC_002403	-	-	XLOC_002403	COA5	TSS4917,TSS4918	1:132349514-132435082	-	-	52.7334	40.0255	65.4414	OK	36.8821	26.3367	47.4275	OK	52.906	38.6584	67.1536	OK
XLOC_002404	-	-	XLOC_002404	MGAT4A	TSS4919	1:132349514-132435082	-	-	3.01086	1.40121	4.62052	OK	5.38447	3.24039	7.52856	OK	4.47169	2.33361	6.60977	OK
XLOC_002405	-	-	XLOC_002405	KIAA1211L	TSS4920	1:132448331-132473673	-	-	0.0747363	0.00991662	0.139556	OK	0.0872403	0.0189661	0.155514	OK	0.0486052	0.000652616	0.0965578	OK
XLOC_002406	-	-	XLOC_002406	TSGA10	TSS4921	1:132516539-132541438	-	-	0.00530884	0	0.0254287	OK	0.00367766	0	0.027707	OK	0.006545	0	0.0282661	OK
XLOC_002407	-	-	XLOC_002407	MITD1	TSS4922	1:132550836-132557400	-	-	4.70052	2.95124	6.4498	OK	2.97036	1.64256	4.29817	OK	3.41324	1.9182	4.90829	OK
XLOC_002408	-	-	XLOC_002408	ENSGALG00000044778	TSS4923	1:132561118-132564698	-	-	0.847967	0.364898	1.33104	OK	2.06391	1.21197	2.91586	OK	0.486916	0.0777878	0.896043	OK
XLOC_002409	-	-	XLOC_002409	LYG2	TSS4924	1:132569387-132572872	-	-	0.0378317	0	0.123642	OK	0.0103732	0	0.0650243	OK	0.0592785	0	0.152407	OK
XLOC_002410	-	-	XLOC_002410	TXNDC9	TSS4925	1:132589770-132600723	-	-	45.7958	37.5329	54.0588	OK	37.6219	30.741	44.5029	OK	38.2705	31.2943	45.2466	OK
XLOC_002411	-	-	XLOC_002411	REV1	TSS4926,TSS4927	1:132634323-132687827	-	-	3.4153	2.64859	4.18202	OK	8.04488	6.44773	9.64203	OK	5.72698	4.52168	6.93228	OK
XLOC_002412	-	-	XLOC_002412	ENSGALG00000016767,ENSGALG00000031502	TSS4928,TSS4929,TSS4930,TSS4931	1:132703351-133045464	-	-	2.65505	1.14382	4.16627	OK	2.4097	1.16946	3.64993	OK	1.63289	0.621616	2.64416	OK
XLOC_002414	-	-	XLOC_002414	LONRF2	TSS4933,TSS4934,TSS4935,TSS4936,TSS4937,TSS4938	1:133102460-133137688	-	-	26.1327	21.5003	30.765	OK	72.7552	60.5152	84.9953	OK	33.8098	27.891	39.7286	OK
XLOC_002415	-	-	XLOC_002415	CHST10	TSS4939,TSS4940,TSS4941	1:133154509-133176686	-	-	12.5635	10.0234	15.1037	OK	14.2824	11.4607	17.1041	OK	13.4392	10.7729	16.1056	OK
XLOC_002418	-	-	XLOC_002418	TBC1D8	TSS4944	1:133433702-133489335	-	-	2.47932	0.509219	4.44942	OK	2.66605	0.762147	4.56995	OK	2.00229	0.280001	3.72458	OK
XLOC_002420	-	-	XLOC_002420	RNF149	TSS4946,TSS4947	1:133510802-133553832	-	-	8.98248	5.74353	12.2214	OK	13.0018	8.9358	17.0678	OK	10.1038	6.5603	13.6473	OK
XLOC_002422	-	-	XLOC_002422	CREG2	TSS4949	1:133556311-133575002	-	-	2.21759	1.65413	2.78105	OK	1.144	0.804886	1.48312	OK	1.89298	1.39279	2.39318	OK
XLOC_002425	-	-	XLOC_002425	MFSD9	TSS4952,TSS4953	1:134105588-134117355	-	-	6.4091	5.05298	7.76521	OK	6.65971	5.25879	8.06062	OK	6.45701	5.08367	7.83036	OK
XLOC_002427	-	-	XLOC_002427	TGFBRAP1	TSS4955	1:135179422-135213870	-	-	4.76467	3.78274	5.74659	OK	11.379	9.2531	13.5049	OK	6.98173	5.61392	8.34953	OK
XLOC_002428	-	-	XLOC_002428	FHL2	TSS4956,TSS4957,TSS4958	1:135215429-135269476	-	-	25.0804	18.4536	31.7072	OK	4.32184	1.53357	7.11012	OK	12.482	7.92927	17.0347	OK
XLOC_002429	-	-	XLOC_002429	UXS1	TSS4959	1:135515599-135570778	-	-	17.349	13.9181	20.78	OK	15.7454	12.6027	18.888	OK	19.7008	15.8485	23.5531	OK
XLOC_002430	-	-	XLOC_002430	ST6GAL2	TSS4960,TSS4961,TSS4962,TSS4963	1:135670905-135788380	-	-	9.10899	7.30054	10.9174	OK	4.90661	3.84569	5.96754	OK	7.4842	5.97901	8.9894	OK
XLOC_002432	-	-	XLOC_002432	ENSGALG00000026533	TSS4965	1:135893072-135911908	-	-	1.13826	0.228995	2.04752	OK	0.629636	0	1.27942	OK	0.984308	0.082308	1.88631	OK
XLOC_002434	-	-	XLOC_002434	ENSGALG00000036266	TSS4968,TSS4969	1:136303010-136437991	-	-	4.83693	0	15.3837	OK	5.79447	0	19.5711	OK	4.10181	0	14.1271	OK
XLOC_002438	-	-	XLOC_002438	EDAR	TSS4973,TSS4974	1:136463830-136536779	-	-	0.212969	0.0566686	0.369269	OK	0.354785	0.195328	0.514243	OK	0.246683	0.101588	0.391778	OK
XLOC_002439	-	-	XLOC_002439	ENSGALG00000016811	TSS4975,TSS4976,TSS4977	1:136826608-136858986	-	-	4.98263	3.23767	6.72759	OK	4.64355	2.61739	6.6697	OK	4.86834	3.11541	6.62127	OK
XLOC_002440	-	-	XLOC_002440	CHAMP1	TSS4978,TSS4979,TSS4980,TSS4981	1:136896536-136908874	-	-	3.49482	2.70974	4.27989	OK	4.02986	3.13001	4.9297	OK	4.74099	3.72396	5.75803	OK
XLOC_002441	-	-	XLOC_002441	CDC16,UPF3A	TSS4983,TSS4984,TSS4985	1:136915095-136959634	-	-	12.763	9.77992	15.746	OK	17.2742	13.7084	20.84	OK	14.5432	11.5091	17.5774	OK
XLOC_002442	-	-	XLOC_002442	TMEM255B	TSS4986	1:137209989-137272589	-	-	0.0844565	0	0.239203	OK	0.055059	0	0.190485	OK	0.0744917	0	0.189358	OK
XLOC_002443	-	-	XLOC_002443	ENSGALG00000016823	TSS4987,TSS4988	1:137300880-137345810	-	-	24.9953	20.3668	29.6238	OK	21.2553	17.1775	25.3331	OK	23.5959	19.1121	28.0797	OK
XLOC_002444	-	-	XLOC_002444	TMCO3	TSS4989,TSS4990	1:137351263-137383395	-	-	4.56051	3.45842	5.6626	OK	2.70904	1.9852	3.43288	OK	3.95608	2.92187	4.99029	OK
XLOC_002445	-	-	XLOC_002445	LAMP1	TSS4991,TSS4992	1:137487512-137505777	-	-	77.6617	64.2409	91.0826	OK	69.0521	56.961	81.1433	OK	84.8687	70.1198	99.6175	OK
XLOC_002446	-	-	XLOC_002446	CUL4A	TSS4993,TSS4994	1:137509916-137546288	-	-	6.70264	5.32614	8.07914	OK	8.77474	7.04727	10.5022	OK	8.09987	6.49312	9.70661	OK
XLOC_002447	-	-	XLOC_002447	PROZ	TSS4995	1:137560702-137567368	-	-	0.0920031	0	0.217895	OK	0.0910636	0	0.217214	OK	0.0598175	0	0.169306	OK
XLOC_002448	-	-	XLOC_002448	F10	TSS4996,TSS4997,TSS4998	1:137579780-137592925	-	-	7.4647	5.77433	9.15507	OK	8.02155	6.22987	9.81323	OK	5.46082	4.16136	6.76028	OK
XLOC_002449	-	-	XLOC_002449	F7	TSS4999,TSS5000	1:137595068-137603553	-	-	0.17798	0	0.370193	OK	0.0782693	0	0.224551	OK	0.0610723	0	0.201587	OK
XLOC_002450	-	-	XLOC_002450	MCF2L	TSS5001,TSS5002,TSS5003,TSS5004,TSS5005,TSS5006,TSS5007	1:137606484-137754922	-	-	0.442121	0.2373	0.646941	OK	1.61446	1.16893	2.05999	OK	0.527259	0.327	0.727518	OK
XLOC_002451	-	-	XLOC_002451	ATP11A	TSS5008,TSS5009,TSS5010,TSS5011	1:137757594-137886988	-	-	11.6358	9.61044	13.6611	OK	9.54738	7.8825	11.2122	OK	9.87247	8.15712	11.5878	OK
XLOC_002452	-	-	XLOC_002452	IRS2	TSS5012,TSS5013,TSS5014,TSS5015	1:138622006-138653411	-	-	1.75358	0.632825	2.87434	OK	7.98614	5.21619	10.7561	OK	1.78406	0.751661	2.81646	OK
XLOC_002453	-	-	XLOC_002453	COL4A1	TSS5016,TSS5017	1:138791796-139055006	-	-	64.4811	51.1133	77.8489	OK	41.3619	32.949	49.7748	OK	44.5543	35.2731	53.8355	OK
XLOC_002454	-	-	XLOC_002454	RAB20	TSS5018,TSS5019	1:139058495-139081908	-	-	6.94364	4.79816	9.08912	OK	15.1834	11.2583	19.1084	OK	7.95024	5.59626	10.3042	OK
XLOC_002455	-	-	XLOC_002455	CARS2	TSS5020,TSS5021,TSS5022	1:139170463-139205686	-	-	11.7234	8.81325	14.6335	OK	13.5184	10.3965	16.6402	OK	14.3525	11.056	17.649	OK
XLOC_002457	-	-	XLOC_002457	ANKRD10	TSS5024,TSS5025,TSS5026,TSS5027	1:139240576-139277703	-	-	16.4795	12.4317	20.5273	OK	20.8799	15.0282	26.7316	OK	21.8538	16.4509	27.2567	OK
XLOC_002460	-	-	XLOC_002460	ENSGALG00000042334	TSS5030	1:139885688-139896104	-	-	0.0145558	0	0.0886492	OK	0	0	0	OK	0	0	0	OK
XLOC_002462	-	-	XLOC_002462	TNFSF13B	TSS5032	1:140144842-140158209	-	-	0.0404508	0	0.0809243	OK	0.027323	0	0.0655938	OK	0.0252551	0	0.0590913	OK
XLOC_002463	-	-	XLOC_002463	ABHD13	TSS5033,TSS5034,TSS5035	1:140165119-140179872	-	-	19.4631	13.7009	25.2252	OK	20.3191	13.5453	27.0928	OK	21.5504	14.8839	28.2169	OK
XLOC_002465	-	-	XLOC_002465	ENSGALG00000045075	TSS5037	1:141441889-141442877	-	-	0.540514	0.130325	0.950703	OK	3.70639	2.38131	5.03146	OK	2.36906	1.3828	3.35532	OK
XLOC_002466	-	-	XLOC_002466	ENSGALG00000043278	TSS5038	1:142335753-142336384	-	-	0.0534973	0	0.221651	OK	0.0483156	0	0.189939	OK	0.035291	0	0.176555	OK
XLOC_002469	-	-	XLOC_002469	BIVM	TSS5043,TSS5044,TSS5045,TSS5046	1:142772624-142789486	-	-	18.8399	15.2859	22.3938	OK	20.194	16.334	24.0541	OK	17.687	14.2921	21.0819	OK
XLOC_002470	-	-	XLOC_002470	TEX30	TSS5047	1:142804235-142811755	-	-	1.78415	1.22749	2.3408	OK	0.400637	0.183963	0.61731	OK	1.19636	0.778021	1.61469	OK
XLOC_002471	-	-	XLOC_002471	TPP2	TSS5048	1:142842984-142895582	-	-	26.1678	21.2198	31.1158	OK	32.8387	26.618	39.0595	OK	31.8104	25.6672	37.9536	OK
XLOC_002472	-	-	XLOC_002472	ITGBL1	TSS5049,TSS5050	1:143356281-143500115	-	-	2.06591	1.60563	2.5262	OK	1.11638	0.833479	1.39928	OK	1.42066	1.07601	1.76531	OK
XLOC_002473	-	-	XLOC_002473	ENSGALG00000034158	TSS5051	1:143815714-143865060	-	-	0.0160991	0	0.162544	OK	0	0	0	OK	0.0431623	0	0.191066	OK
XLOC_002474	-	-	XLOC_002474	PCCA	TSS5052,TSS5053,TSS5054	1:143981589-144252563	-	-	11.2844	8.5306	14.0382	OK	3.80471	2.31364	5.29578	OK	10.6584	7.95626	13.3606	OK
XLOC_002475	-	-	XLOC_002475	ZIC2	TSS5055	1:144281220-144285013	-	-	1.33611	0.68527	1.98694	OK	0.903427	0.407417	1.39944	OK	0.456839	0.123624	0.790053	OK
XLOC_002476	-	-	XLOC_002476	CLYBL	TSS5056	1:144317633-144391504	-	-	0.247561	0.0402784	0.454843	OK	0.109292	0	0.23367	OK	0.425477	0.139128	0.711826	OK
XLOC_002478	-	-	XLOC_002478	TM9SF2	TSS5060,TSS5061,TSS5062,TSS5063	1:144481085-144536114	-	-	60.5547	49.1425	71.9669	OK	85.8975	66.0281	105.767	OK	82.6946	66.8429	98.5463	OK
XLOC_002479	-	-	XLOC_002479	ENSGALG00000043947	TSS5064	1:144536215-144548152	-	-	0.199124	0.124746	0.273501	OK	0.717794	0.504214	0.931374	OK	0.275909	0.179259	0.372558	OK
XLOC_002480	-	-	XLOC_002480	UBAC2	TSS5066,TSS5067	1:144548506-144645723	-	-	48.9276	34.1309	63.7243	OK	54.2806	36.7553	71.806	OK	44.3817	28.903	59.8604	OK
XLOC_002481	-	-	XLOC_002481	ENSGALG00000043463	TSS5068	1:144548506-144645723	-	-	0.162726	0	0.82759	OK	0.27192	0	1.20819	OK	0	0	0	OK
XLOC_002482	-	-	XLOC_002482	FARP1	TSS5069,TSS5070,TSS5071,TSS5072	1:144843120-145109362	-	-	4.67981	3.18116	6.17846	OK	5.08013	3.08824	7.07202	OK	4.42187	3.0491	5.79463	OK
XLOC_002484	-	-	XLOC_002484	ENSGALG00000031299,ENSGALG00000032430	TSS5075,TSS5076,TSS5077	1:145123880-145161685	-	-	102.96	85.145	120.774	OK	78.7802	64.9286	92.6317	OK	84.9841	70.079	99.8891	OK
XLOC_002485	-	-	XLOC_002485	ENSGALG00000042264,RAP2A	TSS5078,TSS5079,TSS5080,TSS5081,TSS5082	1:145272282-145326374	-	-	33.2758	17.4493	49.1023	OK	30.3849	15.4085	45.3612	OK	44.3099	23.3333	65.2865	OK
XLOC_002486	-	-	XLOC_002486	MBNL2	TSS5083,TSS5084,TSS5085,TSS5086	1:145335108-145441939	-	-	12.4814	10.129	14.8337	OK	27.3693	22.5268	32.2119	OK	15.2079	12.4056	18.0102	OK
XLOC_002487	-	-	XLOC_002487	ENSGALG00000034146,ENSGALG00000042216,HS6ST3	TSS5087,TSS5088,TSS5089	1:145564573-145856384	-	-	0.2889	0	0.599681	OK	0.618761	0	1.64604	OK	0.648257	0.113633	1.18288	OK
XLOC_002488	-	-	XLOC_002488	DNAJC3	TSS5090	1:145953204-145985136	-	-	38.0042	31.4078	44.6007	OK	66.3349	55.1031	77.5667	OK	74.1948	61.6848	86.7048	OK
XLOC_002489	-	-	XLOC_002489	CLDN10	TSS5091,TSS5092	1:146034135-146094044	-	-	0.571977	0.139472	1.00448	OK	0.0734102	0	0.221435	OK	0.248321	0.0139925	0.48265	OK
XLOC_002490	-	-	XLOC_002490	GPR180	TSS5093	1:146436006-146462100	-	-	10.0201	6.9553	13.0849	OK	14.5256	10.1427	18.9085	OK	12.1444	8.68295	15.6059	OK
XLOC_002491	-	-	XLOC_002491	GPC6	TSS5094,TSS5095,TSS5096,TSS5097,TSS5098	1:146521036-147264157	-	-	4.14045	1.25272	7.02817	OK	1.47513	0.327124	2.62313	OK	2.54626	0.660836	4.43169	OK
XLOC_002494	-	-	XLOC_002494	GPC5	TSS5102,TSS5103,TSS5104,TSS5105,TSS5106	1:147664505-148029069	-	-	7.76539	5.6323	9.89848	OK	4.91064	3.43058	6.3907	OK	5.19829	3.45761	6.93898	OK
XLOC_002495	-	-	XLOC_002495	ENSGALG00000045327	TSS5113	1:148553863-148555353	-	-	0.0967321	0	0.216925	OK	0.0927213	0	0.216496	OK	0.125513	0	0.26367	OK
XLOC_002500	-	-	XLOC_002500	ENSGALG00000030714	TSS5119	1:150160329-150166284	-	-	0.208779	0	0.424275	OK	0.191683	0	0.402618	OK	0.229137	0.00284786	0.455427	OK
XLOC_002503	-	-	XLOC_002503	ENSGALG00000036143	TSS5122	1:151207584-151208627	-	-	0.0276774	0	0.146697	OK	0	0	0	OK	0.030008	0	0.150761	OK
XLOC_002505	-	-	XLOC_002505	ENSGALG00000029348	TSS5124,TSS5125	1:152152095-152315523	-	-	0.126853	0	0.449029	OK	0.124903	0	0.443738	OK	0.158151	0	0.521319	OK
XLOC_002506	-	-	XLOC_002506	ENSGALG00000043611	TSS5126,TSS5127,TSS5128,TSS5129	1:152689896-152772409	-	-	0.192309	0.0445453	0.340073	OK	0.300265	0.103949	0.49658	OK	0.274973	0.0610071	0.488939	OK
XLOC_002509	-	-	XLOC_002509	NDFIP2	TSS5133,TSS5134	1:153000115-153069552	-	-	18.3806	9.51007	27.2512	OK	17.2158	6.75312	27.6786	OK	22.1679	11.032	33.3039	OK
XLOC_002512	-	-	XLOC_002512	ENSGALG00000037583	TSS5137	1:153646052-153646610	-	-	0.0357558	0	0.12661	OK	0.013041	0	0.114486	OK	0.0118608	0	0.118673	OK
XLOC_002513	-	-	XLOC_002513	ENSGALG00000043986	TSS5138	1:153734225-153741331	-	-	0.0325053	0	0.116021	OK	0	0	0	OK	0.0500942	0	0.139409	OK
XLOC_002514	-	-	XLOC_002514	SLAIN1	TSS5139	1:153991260-154045059	-	-	0.255006	0.0527026	0.45731	OK	0.17805	0.00379077	0.352309	OK	0.224551	0.0381588	0.410943	OK
XLOC_002516	-	-	XLOC_002516	ENSGALG00000029637	TSS5146	1:154212864-154440900	-	-	0.410313	0	4.8978	OK	0.134329	0	2.07546	OK	0.2343	0	2.87182	OK
XLOC_002517	-	-	XLOC_002517	CLN5	TSS5147,TSS5148	1:154456661-154467955	-	-	5.74019	4.49427	6.9861	OK	2.20056	1.63423	2.7669	OK	5.96505	4.67963	7.25047	OK
XLOC_002518	-	-	XLOC_002518	ACOD1	TSS5149,TSS5150	1:154478420-154531056	-	-	0.365582	0.0918291	0.639334	OK	0.163943	0	0.341265	OK	0.213446	0.0276216	0.399271	OK
XLOC_002519	-	-	XLOC_002519	ENSGALG00000038171	TSS5151	1:154626458-154819012	-	-	0.0330735	0	0.242131	OK	0	0	0	OK	0	0	0	OK
XLOC_002520	-	-	XLOC_002520	LMO7	TSS5152,TSS5153,TSS5154,TSS5155,TSS5156,TSS5157,TSS5158,TSS5159,TSS5160	1:154867651-154997014	-	-	48.8555	40.5008	57.2103	OK	49.8605	41.2094	58.5117	OK	32.2349	26.5018	37.968	OK
XLOC_002521	-	-	XLOC_002521	UCHL3	TSS5161,TSS5162,TSS5163	1:155002604-155043834	-	-	93.8045	76.4708	111.138	OK	98.7067	80.6684	116.745	OK	101.69	80.1186	123.262	OK
XLOC_002523	-	-	XLOC_002523	ENSGALG00000046676	TSS5165	1:155542178-155574974	-	-	0.0248322	0	0.172735	OK	0.0383198	0	0.186865	OK	0	0	0	OK
XLOC_002525	-	-	XLOC_002525	ENSGALG00000016927	TSS5167,TSS5168	1:156074593-156094516	-	-	2.1403	1.21313	3.06746	OK	3.65612	2.47901	4.83322	OK	2.82282	1.80057	3.84507	OK
XLOC_002526	-	-	XLOC_002526	ENSGALG00000040708	TSS5169	1:156110624-156112628	-	-	0.120459	0.0105631	0.230354	OK	0.103896	0.00582984	0.201961	OK	0.126982	0.0164012	0.237562	OK
XLOC_002527	-	-	XLOC_002527	PIBF1	TSS5170	1:156114179-156229544	-	-	4.57634	3.52578	5.62691	OK	5.57809	4.31589	6.8403	OK	4.98371	3.85457	6.11285	OK
XLOC_002528	-	-	XLOC_002528	BORA	TSS5171,TSS5172,TSS5173	1:156259556-156279422	-	-	4.78837	3.67954	5.89719	OK	6.64264	5.1248	8.16048	OK	6.11782	4.73426	7.50137	OK
XLOC_002533	-	-	XLOC_002533	ENSGALG00000040047	TSS5179	1:159096609-159285693	-	-	0.725277	0.457569	0.992986	OK	0.515077	0.307972	0.722181	OK	0.580999	0.367087	0.79491	OK
XLOC_002534	-	-	XLOC_002534	ENSGALG00000040093	TSS5180	1:159416552-159805387	-	-	0.172166	0	0.758827	OK	0	0	0	OK	0.0306475	0	0.331532	OK
XLOC_002536	-	-	XLOC_002536	ENSGALG00000044745	TSS5182,TSS5183,TSS5184	1:160124742-160139699	-	-	34.657	24.1403	45.1737	OK	17.2396	12.343	22.1362	OK	30.8982	21.8812	39.9152	OK
XLOC_002537	-	-	XLOC_002537	ENSGALG00000045240	TSS5185,TSS5186	1:160244260-161173427	-	-	0.0180712	0	0.115603	OK	0.0176278	0	0.111438	OK	0	0	0	OK
XLOC_002538	-	-	XLOC_002538	ENSGALG00000045907	TSS5187	1:160244260-161173427	-	-	0.0137505	0	0.089766	OK	0	0	0	OK	0.0259684	0	0.10048	OK
XLOC_002539	-	-	XLOC_002539	ENSGALG00000044238	TSS5188,TSS5189	1:161278341-161284057	-	-	0.178366	0.0258461	0.330887	OK	0.110198	0	0.23369	OK	0.163094	0.0207959	0.305391	OK
XLOC_002540	-	-	XLOC_002540	ENSGALG00000030557	TSS5190	1:161681380-161818838	-	-	0.0230772	0	0.152302	OK	0	0	0	OK	0.0830995	0	0.232189	OK
XLOC_002542	-	-	XLOC_002542	TDRD3	TSS5192	1:162193516-162295112	-	-	16.767	13.3565	20.1775	OK	20.996	16.5316	25.4605	OK	17.6701	13.8573	21.4829	OK
XLOC_002549	-	-	XLOC_002549	SUGT1	TSS5200,TSS5201	1:165723568-165746141	-	-	29.5051	23.5966	35.4136	OK	32.5676	26.1244	39.0107	OK	32.3849	25.9653	38.8046	OK
XLOC_002550	-	-	XLOC_002550	ELF1	TSS5202,TSS5203	1:165748026-165834895	-	-	8.9888	7.14697	10.8306	OK	21.7732	17.7414	25.805	OK	11.0412	8.82228	13.2601	OK
XLOC_002551	-	-	XLOC_002551	MTRF1	TSS5204,TSS5205	1:165861599-165946532	-	-	13.718	8.49356	18.9424	OK	5.19777	1.51681	8.87873	OK	10.6755	5.95515	15.3958	OK
XLOC_002552	-	-	XLOC_002552	VWA8	TSS5206,TSS5207,TSS5208	1:165989663-166168815	-	-	11.6431	8.92513	14.3611	OK	12.7464	9.83176	15.6611	OK	9.17571	7.07288	11.2785	OK
XLOC_002555	-	-	XLOC_002555	EPSTI1	TSS5211	1:166655213-166707862	-	-	0.0611628	0	0.137203	OK	0.558404	0.299959	0.816849	OK	0.0319615	0	0.0917286	OK
XLOC_002556	-	-	XLOC_002556	ENOX1	TSS5212,TSS5213,TSS5214,TSS5215,TSS5216,TSS5217,TSS5218	1:166776970-167143206	-	-	3.87704	2.91667	4.83741	OK	2.72449	1.9948	3.45419	OK	2.1659	1.54837	2.78343	OK
XLOC_002559	-	-	XLOC_002559	TSC22D1	TSS5221,TSS5222,TSS5223	1:167406244-167485643	-	-	13.9367	9.58078	18.2925	OK	17.2497	12.2552	22.2442	OK	13.1667	9.01112	17.3224	OK
XLOC_002560	-	-	XLOC_002560	ENSGALG00000038613	TSS5224	1:167556364-167580841	-	-	0.0437743	0	0.164961	OK	0	0	0	OK	0.0223626	0	0.124643	OK
XLOC_002561	-	-	XLOC_002561	NUFIP1	TSS5225,TSS5226,TSS5227,TSS5228	1:167591539-167631380	-	-	13.9863	8.41099	19.5616	OK	20.5397	13.2185	27.861	OK	12.8464	7.26834	18.4244	OK
XLOC_002562	-	-	XLOC_002562	KCTD4	TSS5229	1:167654222-167755064	-	-	0.497815	0	1.37802	OK	0.749856	0	1.82901	OK	0.784457	0	1.914	OK
XLOC_002563	-	-	XLOC_002563	TPT1	TSS5231	1:167654222-167755064	-	-	201.562	133.154	269.97	OK	226.094	150.815	301.373	OK	224.558	150.054	299.061	OK
XLOC_002565	-	-	XLOC_002565	ENSGALG00000044573	TSS5234	1:167810539-167829768	-	-	0.00574984	0	0.0515058	OK	0	0	0	OK	0.00595512	0	0.0499418	OK
XLOC_002566	-	-	XLOC_002566	SIAH3	TSS5235	1:167883110-167919338	-	-	0.015202	0	0.0954117	OK	0.0683701	0	0.233614	OK	0.0697216	0	0.206142	OK
XLOC_002567	-	-	XLOC_002567	ZC3H13	TSS5236,TSS5237	1:167943109-167988920	-	-	16.1423	13.0725	19.2121	OK	14.5697	11.6303	17.5091	OK	14.2436	11.4131	17.074	OK
XLOC_002568	-	-	XLOC_002568	CPB2	TSS5238	1:167990705-168006288	-	-	0.176619	0.0210432	0.332194	OK	0.0634185	0	0.153959	OK	0.143075	0.00430202	0.281847	OK
XLOC_002569	-	-	XLOC_002569	LCP1	TSS5239,TSS5240	1:168016252-168065511	-	-	0.471119	0.286399	0.655839	OK	0.154752	0.0606646	0.248839	OK	0.267973	0.139139	0.396807	OK
XLOC_002570	-	-	XLOC_002570	RUBCNL	TSS5241,TSS5242	1:168099015-168119409	-	-	1.32945	0.915957	1.74294	OK	0.945568	0.619343	1.27179	OK	0.795249	0.505761	1.08474	OK
XLOC_002571	-	-	XLOC_002571	ESD	TSS5243,TSS5244	1:168186205-168320863	-	-	46.9619	36.5046	57.4193	OK	28.0805	21.0788	35.0822	OK	38.7866	29.3693	48.204	OK
XLOC_002572	-	-	XLOC_002572	HTR2A	TSS5245	1:168332213-168365345	-	-	3.19737	2.15399	4.24076	OK	5.46893	3.65297	7.28488	OK	2.59401	1.75917	3.42885	OK
XLOC_002573	-	-	XLOC_002573	SUCLA2	TSS5246	1:168629223-168660396	-	-	37.8237	29.6952	45.9522	OK	30.2825	23.0354	37.5295	OK	38.0207	29.7466	46.2948	OK
XLOC_002574	-	-	XLOC_002574	MED4	TSS5247	1:168675481-168684566	-	-	13.2583	9.1422	17.3745	OK	11.6707	7.64952	15.6918	OK	14.6198	10.1796	19.0599	OK
XLOC_002575	-	-	XLOC_002575	LPAR6	TSS5248	1:168747510-168862291	-	-	0.584506	0.291331	0.87768	OK	0.804888	0.436345	1.17343	OK	0.86994	0.48293	1.25695	OK
XLOC_002576	-	-	XLOC_002576	ENSGALG00000017000	TSS5250,TSS5251	1:168747510-168862291	-	-	4.87181	3.24254	6.50107	OK	5.20178	3.43877	6.96478	OK	4.99473	3.31236	6.67711	OK
XLOC_002577	-	-	XLOC_002577	CAB39L	TSS5252,TSS5253,TSS5254,TSS5255	1:169129460-169208168	-	-	8.60757	6.54876	10.6664	OK	9.18066	7.00005	11.3613	OK	10.852	8.29176	13.4122	OK
XLOC_002578	-	-	XLOC_002578	RCBTB1	TSS5256	1:169231537-169267860	-	-	15.2511	11.0961	19.4061	OK	6.76293	4.1349	9.39096	OK	14.2537	10.2734	18.234	OK
XLOC_002579	-	-	XLOC_002579	KPNA3	TSS5257,TSS5258,TSS5259,TSS5260,TSS5261,TSS5262	1:169278627-169331685	-	-	11.491	8.41133	14.5707	OK	12.1751	8.64896	15.7013	OK	14.0375	10.3014	17.7736	OK
XLOC_002581	-	-	XLOC_002581	SPRYD7	TSS5264	1:169356152-169365083	-	-	18.8322	14.9622	22.7022	OK	21.1216	16.8237	25.4196	OK	21.785	17.386	26.1841	OK
XLOC_002586	-	-	XLOC_002586	DLEU7	TSS5272	1:169825217-169833288	-	-	0.0183881	0	0.133255	OK	0	0	0	OK	0	0	0	OK
XLOC_002589	-	-	XLOC_002589	ENSGALG00000035652	TSS5275	1:169902382-169946212	-	-	1.0628	0	2.21347	OK	0	0	0	OK	0	0	0	OK
XLOC_002590	-	-	XLOC_002590	C13orf42	TSS5276	1:169989918-169993797	-	-	0.0239401	0	0.164975	OK	0	0	0	OK	0	0	0	OK
XLOC_002591	-	-	XLOC_002591	INTS6	TSS5277,TSS5278	1:170079453-170140361	-	-	23.6019	18.7882	28.4156	OK	33.8682	27.058	40.6783	OK	27.6547	22.0594	33.25	OK
XLOC_002592	-	-	XLOC_002592	ENSGALG00000040321	TSS5279,TSS5280,TSS5281	1:170235458-170261381	-	-	0.787213	0	1.59548	OK	0.313489	0	0.769569	OK	0.458008	0.0890152	0.827	OK
XLOC_002594	-	-	XLOC_002594	ATP7B	TSS5283,TSS5284	1:170321178-170355651	-	-	0.107201	0.0318823	0.182519	OK	0.142418	0.0558564	0.22898	OK	0.126089	0.0451906	0.206988	OK
XLOC_002595	-	-	XLOC_002595	NEK5	TSS5285	1:170371769-170391240	-	-	0.00837138	0	0.0385428	OK	0.0110187	0	0.0400027	OK	0.0131248	0	0.0402069	OK
XLOC_002596	-	-	XLOC_002596	NEK3	TSS5286	1:170393570-170406389	-	-	1.18277	0.759025	1.60651	OK	0.388138	0.180479	0.595798	OK	1.09239	0.687246	1.49753	OK
XLOC_002597	-	-	XLOC_002597	CKAP2	TSS5287,TSS5288,TSS5289	1:170406797-170437149	-	-	19.7222	14.9406	24.5038	OK	14.0915	10.196	17.9871	OK	19.3317	14.676	23.9874	OK
XLOC_002599	-	-	XLOC_002599	ENSGALG00000044025	TSS5291	1:170446057-170475297	-	-	0.0642562	0	0.254689	OK	0	0	0	OK	0.111176	0	0.372175	OK
XLOC_002601	-	-	XLOC_002601	ENSGALG00000017029	TSS5293	1:170476438-170481605	-	-	0.0312155	0	0.132086	OK	0	0	0	OK	0.0162313	0	0.110731	OK
XLOC_002602	-	-	XLOC_002602	SLC25A15	TSS5294,TSS5295,TSS5296	1:170509872-170526983	-	-	8.75117	6.87155	10.6308	OK	7.98708	6.24132	9.73284	OK	6.91433	5.35066	8.478	OK
XLOC_002603	-	-	XLOC_002603	COG6	TSS5297	1:170888777-170940302	-	-	20.1705	16.469	23.872	OK	26.2479	21.5307	30.9651	OK	26.7305	21.9357	31.5254	OK
XLOC_002604	-	-	XLOC_002604	NHLRC3	TSS5298,TSS5299,TSS5300	1:171226172-171260114	-	-	3.93471	2.67341	5.196	OK	4.41023	3.11268	5.70778	OK	5.62416	4.14242	7.1059	OK
XLOC_002605	-	-	XLOC_002605	ENSGALG00000017040	TSS5301,TSS5302,TSS5303	1:171260974-171324021	-	-	0.654468	0.460859	0.848076	OK	0.369171	0.251064	0.487277	OK	0.698641	0.478774	0.918508	OK
XLOC_002606	-	-	XLOC_002606	FREM2	TSS5304,TSS5305,TSS5306	1:171329013-171447517	-	-	2.01379	1.59085	2.43674	OK	0.792095	0.590873	0.993318	OK	1.39839	1.08845	1.70834	OK
XLOC_002608	-	-	XLOC_002608	UFM1	TSS5308	1:171566744-171577794	-	-	117.552	97.0303	138.074	OK	119.913	99.2048	140.621	OK	123.911	102.243	145.579	OK
XLOC_002614	-	-	XLOC_002614	EXOSC8	TSS5316,TSS5317	1:172275787-172318425	-	-	65.6708	50.0289	81.3127	OK	65.0421	49.8797	80.2045	OK	54.9462	41.6807	68.2117	OK
XLOC_002615	-	-	XLOC_002615	RFXAP	TSS5318,TSS5319	1:172362075-172413359	-	-	6.26015	4.78552	7.73477	OK	5.87863	4.52271	7.23456	OK	6.63099	5.12967	8.13231	OK
XLOC_002616	-	-	XLOC_002616	SERTM1	TSS5320	1:172457710-172472470	-	-	1.86525	1.11997	2.61053	OK	1.46859	0.824	2.11317	OK	1.66559	0.970546	2.36064	OK
XLOC_002617	-	-	XLOC_002617	CCNA1	TSS5321	1:172568580-172574262	-	-	0.0676502	0	0.162334	OK	0.0398918	0	0.106974	OK	0.0765398	0	0.171752	OK
XLOC_002618	-	-	XLOC_002618	ENSGALG00000017062,ENSGALG00000045592	TSS5322,TSS5323,TSS5324,TSS5325,TSS5326	1:172990604-173479982	-	-	4.59643	2.55775	6.63512	OK	3.99383	2.53139	5.45628	OK	4.53175	2.24801	6.81548	OK
XLOC_002621	-	-	XLOC_002621	RFC3	TSS5329,TSS5330	1:173885833-173900077	-	-	14.0855	11.2805	16.8905	OK	11.7565	9.32286	14.1901	OK	13.9312	11.1734	16.689	OK
XLOC_002623	-	-	XLOC_002623	ENSGALG00000036878	TSS5334	1:173963475-174233284	-	-	0.91972	0	4.62088	OK	0.204874	0	1.48654	OK	0.388852	0	2.27574	OK
XLOC_002625	-	-	XLOC_002625	KL	TSS5338,TSS5339	1:174246346-174291803	-	-	0.16374	0.0562151	0.271264	OK	0.199948	0.0711411	0.328755	OK	0.115309	0.0283422	0.202276	OK
XLOC_002628	-	-	XLOC_002628	PDS5B	TSS5344,TSS5345,TSS5346	1:174386307-174492314	-	-	13.1249	10.6391	15.6107	OK	15.2699	12.3658	18.174	OK	12.7699	10.3329	15.207	OK
XLOC_002629	-	-	XLOC_002629	BRCA2	TSS5347,TSS5348,TSS5349	1:174548141-174597461	-	-	2.99	2.24968	3.73033	OK	2.317	1.80574	2.82826	OK	3.50466	2.69478	4.31454	OK
XLOC_002630	-	-	XLOC_002630	FRY	TSS5350,TSS5351,TSS5352,TSS5353,TSS5354	1:174601802-174846692	-	-	0.976367	0.384984	1.56775	OK	1.75354	1.32499	2.18209	OK	1.53046	0.789127	2.2718	OK
XLOC_002631	-	-	XLOC_002631	B3GLCT	TSS5355,TSS5356,TSS5357,TSS5358,TSS5359	1:174954739-174999294	-	-	6.85775	5.24132	8.47417	OK	4.60989	3.38253	5.83726	OK	7.86603	6.04243	9.68964	OK
XLOC_002632	-	-	XLOC_002632	ALOX5AP	TSS5360	1:175088271-175096275	-	-	0.446674	0.0691674	0.82418	OK	0.131404	0	0.308064	OK	0.565708	0.0900154	1.0414	OK
XLOC_002633	-	-	XLOC_002633	USPL1	TSS5361	1:175101169-175117981	-	-	12.0405	9.81722	14.2638	OK	15.1829	12.4313	17.9345	OK	15.6188	12.8355	18.4021	OK
XLOC_002638	-	-	XLOC_002638	ENSGALG00000017086	TSS5372	1:175631549-175648871	-	-	0.0432026	0	0.101798	OK	0.0546161	0	0.121865	OK	0.0466636	0	0.10672	OK
XLOC_002639	-	-	XLOC_002639	POMP	TSS5373,TSS5374	1:175797652-175806073	-	-	161.163	131.624	190.702	OK	101.981	82.4489	121.513	OK	145.165	116.778	173.552	OK
XLOC_002641	-	-	XLOC_002641	PAN3	TSS5376,TSS5377	1:175837245-176020918	-	-	13.8218	10.6547	16.9889	OK	20.0719	15.666	24.4779	OK	13.2665	10.146	16.387	OK
XLOC_002643	-	-	XLOC_002643	GSX1	TSS5379	1:176114993-176115939	-	-	0.0457063	0	0.173942	OK	0.0788574	0	0.197532	OK	0.142626	0	0.431705	OK
XLOC_002644	-	-	XLOC_002644	ENSGALG00000039958	TSS5380	1:176152367-176170866	-	-	20.4758	16.3082	24.6434	OK	24.7242	19.7758	29.6725	OK	20.792	16.5341	25.0499	OK
XLOC_002645	-	-	XLOC_002645	GTF3A	TSS5381	1:176273689-176283791	-	-	21.4127	16.1212	26.7041	OK	17.1319	13.005	21.2588	OK	20.9565	15.9118	26.0012	OK
XLOC_002646	-	-	XLOC_002646	RASL11A	TSS5382	1:176330883-176333060	-	-	8.69238	6.43939	10.9454	OK	0.602351	0.240273	0.964428	OK	1.32181	0.7387	1.90493	OK
XLOC_002647	-	-	XLOC_002647	ENSGALG00000042430	TSS5383,TSS5384	1:176333582-176334820	-	-	23.1506	15.8931	30.4082	OK	18.9354	13.1165	24.7544	OK	27.6933	20.5762	34.8105	OK
XLOC_002648	-	-	XLOC_002648	RPL21	TSS5385	1:176337050-176342505	-	-	713.613	594.452	832.774	OK	549.445	456.534	642.357	OK	631.073	524.473	737.674	OK
XLOC_002652	-	-	XLOC_002652	CDK8	TSS5392	1:176640056-176710252	-	-	4.26383	3.148	5.37966	OK	3.33763	2.32617	4.34908	OK	3.98929	2.91473	5.06385	OK
XLOC_002654	-	-	XLOC_002654	SHISA2	TSS5395,TSS5396	1:177058129-177061984	-	-	74.6443	61.0963	88.1924	OK	49.0816	40.0732	58.09	OK	48.4876	39.4538	57.5214	OK
XLOC_002655	-	-	XLOC_002655	NUP58	TSS5397,TSS5398	1:177067381-177104639	-	-	19.9246	16.1381	23.7112	OK	25.3549	20.6187	30.0911	OK	22.4176	18.1966	26.6386	OK
XLOC_002656	-	-	XLOC_002656	ENSGALG00000042746	TSS5399	1:177225438-177226451	-	-	0.0109965	0	0.0908602	OK	0.0378628	0	0.122336	OK	0.0155759	0	0.0984891	OK
XLOC_002657	-	-	XLOC_002657	ENSGALG00000035746	TSS5400	1:177505127-177506167	-	-	0.0878961	0	0.311337	OK	0.117536	0	0.340022	OK	0	0	0	OK
XLOC_002658	-	-	XLOC_002658	TNFRSF19	TSS5401,TSS5402,TSS5403,TSS5404,TSS5405	1:177508898-177565900	-	-	8.79595	6.5816	11.0103	OK	4.33255	2.84748	5.81761	OK	7.57857	5.63279	9.52435	OK
XLOC_002659	-	-	XLOC_002659	SGCG	TSS5406,TSS5407	1:177673432-177788671	-	-	19.9061	15.5747	24.2374	OK	12.4872	9.5086	15.4657	OK	23.2269	18.315	28.1388	OK
XLOC_002661	-	-	XLOC_002661	FGF9	TSS5410,TSS5411,TSS5412,TSS5413	1:178379139-178413415	-	-	4.74077	3.69015	5.79138	OK	1.17209	0.826722	1.51746	OK	0.941937	0.65908	1.22479	OK
XLOC_002664	-	-	XLOC_002664	MRPL57	TSS5416	1:178578470-178626374	-	-	39.5186	10.8976	68.1396	OK	26.3936	5.53725	47.2499	OK	36.0314	10.5916	61.4712	OK
XLOC_002665	-	-	XLOC_002665	SAP18	TSS5417,TSS5418	1:178642159-178645025	-	-	196.36	161.55	231.169	OK	115.95	94.6259	137.275	OK	158.01	129.849	186.17	OK
XLOC_002666	-	-	XLOC_002666	IL17D	TSS5419,TSS5420	1:178817109-178841579	-	-	2.12179	1.18639	3.05718	OK	0.912792	0.537728	1.28786	OK	1.17155	0.590539	1.75255	OK
XLOC_002667	-	-	XLOC_002667	ENSGALG00000017134,ENSGALG00000043412	TSS5422,TSS5423,TSS5424	1:178843132-178876784	-	-	6.47414	4.01519	8.93309	OK	3.36168	1.35062	5.37273	OK	6.34568	3.35555	9.33581	OK
XLOC_002668	-	-	XLOC_002668	ENSGALG00000017139,ENSGALG00000043421	TSS5425,TSS5426,TSS5427	1:179042143-179142580	-	-	21.3368	16.9893	25.6843	OK	17.5915	13.8685	21.3146	OK	18.7878	14.6926	22.8831	OK
XLOC_002670	-	-	XLOC_002670	MPHOSPH8	TSS5429	1:179244426-179254303	-	-	3.53609	2.64411	4.42807	OK	5.13007	3.92574	6.33439	OK	4.88708	3.73418	6.03998	OK
XLOC_002671	-	-	XLOC_002671	PARP4	TSS5430,TSS5431	1:179264247-179307959	-	-	24.1597	16.797	31.5224	OK	17.1815	11.8793	22.4838	OK	19.4657	13.3933	25.5382	OK
XLOC_002672	-	-	XLOC_002672	ENSGALG00000045414	TSS5432	1:179330678-179371572	-	-	0.0528788	0.0087129	0.0970447	OK	0.101946	0.0373948	0.166497	OK	0.167536	0.0831677	0.251904	OK
XLOC_002673	-	-	XLOC_002673	ENSGALG00000038763	TSS5433	1:179452633-179500869	-	-	0.0171086	0	0.101475	OK	0	0	0	OK	0	0	0	OK
XLOC_002675	-	-	XLOC_002675	FDX1	TSS5435,TSS5436,TSS5437	1:179594686-179667409	-	-	5.04729	0.186366	9.90821	OK	6.40901	1.80525	11.0128	OK	6.08118	1.05766	11.1047	OK
XLOC_002677	-	-	XLOC_002677	ZC3H12C	TSS5439,TSS5440,TSS5441	1:179676392-179723353	-	-	6.85659	5.49505	8.21813	OK	6.19943	4.93961	7.45926	OK	6.72717	5.34681	8.10754	OK
XLOC_002678	-	-	XLOC_002678	C11orf87	TSS5442,TSS5443	1:179916165-179922173	-	-	1.27543	0	2.71194	OK	0.763993	0	1.66497	OK	0.672376	0	1.5479	OK
XLOC_002681	-	-	XLOC_002681	DDX10	TSS5446,TSS5447	1:180017796-180182057	-	-	5.50118	4.29684	6.70553	OK	7.48626	5.87504	9.09748	OK	5.49684	4.27876	6.71492	OK
XLOC_002683	-	-	XLOC_002683	ATM	TSS5449,TSS5450,TSS5451	1:180285060-180365548	-	-	7.59962	5.83966	9.35958	OK	7.31656	5.54144	9.09168	OK	7.72403	5.84516	9.6029	OK
XLOC_002684	-	-	XLOC_002684	ACAT1	TSS5452	1:180368163-180380540	-	-	91.3929	75.2383	107.547	OK	62.0791	50.7607	73.3976	OK	85.1737	70.0343	100.313	OK
XLOC_002685	-	-	XLOC_002685	CUL5	TSS5453,TSS5454,TSS5455,TSS5456	1:180383154-180415504	-	-	11.7224	8.93084	14.5139	OK	15.3897	11.6898	19.0897	OK	13.5971	10.3437	16.8505	OK
XLOC_002686	-	-	XLOC_002686	RAB39A	TSS5457	1:180424845-180437436	-	-	0.424071	0.246193	0.601949	OK	0.413572	0.238768	0.588376	OK	0.285502	0.144285	0.426718	OK
XLOC_002687	-	-	XLOC_002687	ELMOD1	TSS5458,TSS5459,TSS5460	1:180534815-180634641	-	-	1.04463	0.435274	1.65398	OK	0.555626	0.137625	0.973627	OK	0.794349	0.32607	1.26263	OK
XLOC_002689	-	-	XLOC_002689	AASDHPPT,ENSGALG00000036822	TSS5462,TSS5463,TSS5464,TSS5465	1:181096989-181149613	-	-	4.74526	3.01665	6.47387	OK	3.75805	2.2399	5.2762	OK	6.30166	4.1445	8.45883	OK
XLOC_002690	-	-	XLOC_002690	GRIA4	TSS5466,TSS5467,TSS5468	1:181192417-181414901	-	-	0.362398	0.209623	0.515174	OK	0.325023	0.167264	0.482782	OK	0.2954	0.160455	0.430346	OK
XLOC_002694	-	-	XLOC_002694	ENSGALG00000041814	TSS5473,TSS5474	1:182249603-182569194	-	-	2.41562	1.56343	3.2678	OK	1.2574	0.696947	1.81786	OK	1.72103	1.12784	2.31421	OK
XLOC_002696	-	-	XLOC_002696	BIRC2	TSS5476	1:182634265-182644438	-	-	16.239	13.2113	19.2668	OK	38.6277	31.8658	45.3895	OK	15.2599	12.3708	18.149	OK
XLOC_002697	-	-	XLOC_002697	YAP1	TSS5477,TSS5478,TSS5479,TSS5480,TSS5481	1:182675352-182765393	-	-	19.2093	15.5983	22.8202	OK	15.7801	12.8032	18.757	OK	16.56	13.4464	19.6736	OK
XLOC_002698	-	-	XLOC_002698	C1H11ORF70	TSS5482,TSS5483	1:182765555-182785549	-	-	0.734052	0.309243	1.15886	OK	0.401729	0.0907051	0.712753	OK	0.719537	0.310351	1.12872	OK
XLOC_002699	-	-	XLOC_002699	CEP126	TSS5484,TSS5485,TSS5486	1:182813466-182849633	-	-	0.942878	0.608025	1.27773	OK	0.309269	0.177313	0.441225	OK	0.303531	0.162788	0.444273	OK
XLOC_002700	-	-	XLOC_002700	ARHGAP42	TSS5487,TSS5488,TSS5489	1:183291267-183452454	-	-	12.2086	9.68006	14.7372	OK	14.9653	11.8605	18.0702	OK	14.6676	11.5971	17.7381	OK
XLOC_002701	-	-	XLOC_002701	CNTN5	TSS5490	1:183531414-184134793	-	-	0.0127033	0	0.0399451	OK	0.030165	0	0.070522	OK	0.0249032	0	0.0633641	OK
XLOC_002703	-	-	XLOC_002703	CEP57	TSS5492,TSS5493	1:185289587-185306226	-	-	3.20005	2.25207	4.14803	OK	3.53056	2.51625	4.54486	OK	3.49154	2.52314	4.45994	OK
XLOC_002706	-	-	XLOC_002706	ENDOD1	TSS5496	1:185512441-185525568	-	-	4.53682	3.59754	5.4761	OK	7.98817	6.44583	9.5305	OK	6.26431	5.02567	7.50295	OK
XLOC_002708	-	-	XLOC_002708	AMOTL1	TSS5498,TSS5499	1:185568348-185628252	-	-	9.30523	7.29244	11.318	OK	7.81871	6.04718	9.59024	OK	6.83219	5.23894	8.42544	OK
XLOC_002709	-	-	XLOC_002709	FUT4	TSS5500	1:185671220-185675328	-	-	1.96097	1.42489	2.49706	OK	1.97441	1.43489	2.51393	OK	1.18035	0.815981	1.54472	OK
XLOC_002710	-	-	XLOC_002710	ANKRD49	TSS5501	1:185688698-185691486	-	-	12.8591	9.84879	15.8693	OK	7.24718	5.35961	9.13475	OK	11.6653	8.92625	14.4045	OK
XLOC_002711	-	-	XLOC_002711	ENSGALG00000037354	TSS5502	1:185719593-185721079	-	-	0.0682264	0	0.164199	OK	0.121436	0	0.257162	OK	0.198046	0.0250293	0.371062	OK
XLOC_002712	-	-	XLOC_002712	PANX1	TSS5503	1:185731950-185751249	-	-	1.96055	1.21935	2.70176	OK	1.65185	0.99418	2.30951	OK	2.15595	1.3447	2.9672	OK
XLOC_002713	-	-	XLOC_002713	HEPHL1	TSS5504	1:185755775-185785195	-	-	0.00608615	0	0.0234223	OK	0.02912	0	0.0658609	OK	0.0106425	0	0.0339322	OK
XLOC_002715	-	-	XLOC_002715	MED17	TSS5506	1:185847131-185870861	-	-	12.5641	10.1901	14.938	OK	17.5842	14.3348	20.8337	OK	11.6901	9.46171	13.9186	OK
XLOC_002716	-	-	XLOC_002716	ENSGALG00000040433	TSS5507,TSS5508,TSS5509	1:185870912-185922235	-	-	6.34855	4.15556	8.54154	OK	6.27539	4.24438	8.30639	OK	6.90057	4.61433	9.18682	OK
XLOC_002717	-	-	XLOC_002717	DEUP1	TSS5512	1:185946162-186027053	-	-	0.283098	0.107599	0.458597	OK	0.443008	0.191994	0.694023	OK	0.317606	0.130375	0.504837	OK
XLOC_002718	-	-	XLOC_002718	MTNR1B	TSS5513	1:186280284-186300517	-	-	0.0738426	0	0.226455	OK	0	0	0	OK	0.0879654	0	0.251752	OK
XLOC_002719	-	-	XLOC_002719	FAT3	TSS5514,TSS5515,TSS5516,TSS5517	1:186422330-186850062	-	-	2.70499	2.17047	3.23952	OK	1.07336	0.832734	1.31399	OK	1.75331	1.36358	2.14305	OK
XLOC_002720	-	-	XLOC_002720	FOLH1	TSS5518,TSS5519	1:187635721-187720624	-	-	2.43558	0.901818	3.96934	OK	2.40519	0.0383604	4.77202	OK	2.89231	1.10455	4.68007	OK
XLOC_002721	-	-	XLOC_002721	TYR	TSS5520	1:187920667-187970442	-	-	0.0232993	0	0.0794529	OK	0.0527332	0	0.12524	OK	0.00594683	0	0.0429389	OK
XLOC_002722	-	-	XLOC_002722	ENSGALG00000032233,ENSGALG00000041546	TSS5521,TSS5522	1:188600134-188766074	-	-	13.9355	10.0755	17.7955	OK	10.9968	7.43541	14.5582	OK	14.8318	10.529	19.1345	OK
XLOC_002724	-	-	XLOC_002724	FAM181B	TSS5525	1:189045538-189046500	-	-	2.754	1.337	4.17099	OK	0.818282	0.1282	1.50836	OK	0.575508	0	1.18739	OK
XLOC_002725	-	-	XLOC_002725	PRCP	TSS5526,TSS5527	1:189064709-189093667	-	-	2.40881	1.7961	3.02153	OK	1.26316	0.889274	1.63705	OK	2.86891	2.16324	3.57458	OK
XLOC_002726	-	-	XLOC_002726	RAB30	TSS5528,TSS5529,TSS5530,TSS5531	1:189093757-189159022	-	-	7.15361	4.97399	9.33324	OK	7.87164	5.48363	10.2597	OK	7.16183	3.43511	10.8885	OK
XLOC_002727	-	-	XLOC_002727	CCDC90B	TSS5532	1:189212789-189221065	-	-	16.2268	12.9606	19.493	OK	11.3307	8.91444	13.7469	OK	15.7269	12.5232	18.9306	OK
XLOC_002728	-	-	XLOC_002728	ENSGALG00000041225,ENSGALG00000042992	TSS5533,TSS5534,TSS5535,TSS5536,TSS5537,TSS5538,TSS5539,TSS5540,TSS5541,TSS5542,TSS5543	1:189305304-190226887	-	-	5.59913	1.53799	9.66026	OK	3.82208	1.30071	6.34345	OK	3.54143	0.457993	6.62486	OK
XLOC_002731	-	-	XLOC_002731	CREBZF	TSS5547	1:190311706-190324660	-	-	5.8268	3.97178	7.68183	OK	3.8871	2.55058	5.22363	OK	5.47252	3.85436	7.09069	OK
XLOC_002732	-	-	XLOC_002732	CCDC89	TSS5548	1:190326654-190327658	-	-	0.0238602	0	0.0976547	OK	0.130722	0	0.289783	OK	0.114773	0	0.257309	OK
XLOC_002734	-	-	XLOC_002734	PICALM	TSS5552,TSS5553,TSS5554,TSS5555,TSS5556	1:190408063-190484051	-	-	30.2585	22.9776	37.5394	OK	46.9225	36.864	56.981	OK	44.9661	34.6711	55.2611	OK
XLOC_002735	-	-	XLOC_002735	ENSGALG00000043383	TSS5557	1:190497335-190505989	-	-	0.0459696	0	0.121161	OK	0.0181426	0	0.0602314	OK	0	0	0	OK
XLOC_002736	-	-	XLOC_002736	ENSGALG00000045283	TSS5558	1:190558494-190560564	-	-	0.0334893	0	0.173298	OK	0	0	0	OK	0	0	0	OK
XLOC_002737	-	-	XLOC_002737	HIKESHI	TSS5559	1:190562765-190571669	-	-	78.0437	62.7106	93.3767	OK	50.0044	39.619	60.3899	OK	70.255	56.3198	84.1901	OK
XLOC_002738	-	-	XLOC_002738	ENSGALG00000037819	TSS5560	1:190601432-190603690	-	-	0.00576813	0	0.057013	OK	0	0	0	OK	0	0	0	OK
XLOC_002739	-	-	XLOC_002739	ENSGALG00000043726	TSS5561	1:192670645-192825665	-	-	0.0792561	0	0.396384	OK	0.361847	0	1.31375	OK	0.184034	0	0.800364	OK
XLOC_002741	-	-	XLOC_002741	USP35	TSS5563,TSS5564,TSS5565	1:192873654-192913759	-	-	2.14279	1.41502	2.87056	OK	1.231	0.746299	1.71569	OK	0.951835	0.362384	1.54129	OK
XLOC_002742	-	-	XLOC_002742	AAMDC	TSS5566,TSS5567	1:192988002-193056683	-	-	3.12367	0.769455	5.47789	OK	1.30724	0	2.96386	OK	1.70834	0	3.55137	OK
XLOC_002743	-	-	XLOC_002743	AQP11	TSS5568	1:193070999-193085587	-	-	0.50317	0.273055	0.733285	OK	0.4779	0.256135	0.699665	OK	0.548759	0.310074	0.787443	OK
XLOC_002745	-	-	XLOC_002745	CAPN5	TSS5572,TSS5573	1:193321023-193371284	-	-	1.83553	1.35064	2.32043	OK	0.405048	0.24172	0.568376	OK	0.915128	0.634224	1.19603	OK
XLOC_002746	-	-	XLOC_002746	ACER3	TSS5574	1:193384373-193443628	-	-	13.8221	11.3364	16.3078	OK	17.2638	14.2188	20.3088	OK	16.213	13.3342	19.0918	OK
XLOC_002747	-	-	XLOC_002747	TSKU	TSS5575,TSS5576,TSS5577,TSS5578	1:193482550-193499609	-	-	19.808	16.1362	23.4797	OK	21.9539	17.8491	26.0587	OK	13.2404	10.7168	15.764	OK
XLOC_002748	-	-	XLOC_002748	EMSY	TSS5579,TSS5580	1:193745201-193786886	-	-	3.70421	2.63889	4.76953	OK	5.94042	4.25167	7.62918	OK	4.34388	3.0367	5.65106	OK
XLOC_002751	-	-	XLOC_002751	UVRAG	TSS5583,TSS5584,TSS5585	1:194105639-194189575	-	-	7.37192	5.89802	8.84583	OK	11.2793	9.05769	13.5009	OK	9.83136	7.94796	11.7148	OK
XLOC_002752	-	-	XLOC_002752	ART1	TSS5586	1:194197428-194198714	-	-	0.0209218	0	0.0917503	OK	0	0	0	OK	0.0107218	0	0.0698686	OK
XLOC_002754	-	-	XLOC_002754	ART7B	TSS5588	1:194201564-194202812	-	-	0.0165461	0	0.159823	OK	0	0	0	OK	0.0423352	0	0.185821	OK
XLOC_002755	-	-	XLOC_002755	RNF121	TSS5589,TSS5590,TSS5591,TSS5592	1:194212590-194226018	-	-	21.4447	12.845	30.0445	OK	22.1808	15.4221	28.9396	OK	23.3369	13.2771	33.3968	OK
XLOC_002756	-	-	XLOC_002756	NUMA1	TSS5593,TSS5594	1:194229469-194243742	-	-	9.3962	7.57733	11.2151	OK	11.8268	9.64046	14.0132	OK	9.68283	7.8361	11.5296	OK
XLOC_002757	-	-	XLOC_002757	LAMTOR1	TSS5595,TSS5596	1:194246353-194252995	-	-	19.9881	14.6142	25.362	OK	16.5412	11.4702	21.6122	OK	23.0186	17.1171	28.9201	OK
XLOC_002759	-	-	XLOC_002759	LCMT2	TSS5598,TSS5599,TSS5600	1:194262381-194438900	-	-	21.0928	11.1753	31.0103	OK	8.95151	3.50314	14.3999	OK	20.066	10.9709	29.1611	OK
XLOC_002762	-	-	XLOC_002762	ILK	TSS5604	1:194262381-194438900	-	-	72.4458	48.0411	96.8505	OK	53.8109	33.1837	74.4382	OK	57.184	36.1789	78.1891	OK
XLOC_002763	-	-	XLOC_002763	ENSGALG00000042572	TSS5605	1:194262381-194438900	-	-	33.7609	0	75.0489	OK	54.1355	3.13095	105.14	OK	32.1987	0	71.2103	OK
XLOC_002765	-	-	XLOC_002765	SMPD1	TSS5608	1:194443884-194472746	-	-	22.1091	15.5112	28.707	OK	19.0666	13.2009	24.9323	OK	18.3902	12.8779	23.9025	OK
XLOC_002766	-	-	XLOC_002766	CCKBR	TSS5609	1:194443884-194472746	-	-	0.253095	0	1.27987	OK	0.213433	0	1.10204	OK	0.0735002	0	0.384278	OK
XLOC_002767	-	-	XLOC_002767	CNGA4	TSS5610	1:194443884-194472746	-	-	0.31239	0	1.12614	OK	0	0	0	OK	0.235352	0	0.901572	OK
XLOC_002768	-	-	XLOC_002768	RPS11	TSS5611	1:194478142-194481160	-	-	1574.3	1310.58	1838.02	OK	1589.37	1325.93	1852.8	OK	1390.98	1159.04	1622.91	OK
XLOC_002771	-	-	XLOC_002771	FOLR1	TSS5614	1:194532763-194535871	-	-	0.0125328	0	0.0568253	OK	0.0098769	0	0.0507754	OK	0.022592	0	0.0835068	OK
XLOC_002774	-	-	XLOC_002774	ENSGALG00000045637	TSS5617	1:194611459-194612407	-	-	0.0393391	0	0.130996	OK	0.0356328	0	0.127559	OK	0	0	0	OK
XLOC_002777	-	-	XLOC_002777	ENSGALG00000031533	TSS5621	1:194624542-194634259	-	-	0.0540636	0	0.136867	OK	0.0194958	0	0.110981	OK	0.148755	0	0.320417	OK
XLOC_002779	-	-	XLOC_002779	ENSGALG00000030774	TSS5623	1:194657146-194671227	-	-	0.00909804	0	0.0665535	OK	0	0	0	OK	0.0662098	0	0.239918	OK
XLOC_002780	-	-	XLOC_002780	RRM1	TSS5624,TSS5625,TSS5626,TSS5627	1:194676630-194694707	-	-	37.1237	30.4565	43.7908	OK	12.1855	9.70289	14.6682	OK	31.6418	25.8069	37.4767	OK
XLOC_002781	-	-	XLOC_002781	STIM1	TSS5628,TSS5629	1:194707197-194758641	-	-	11.8077	9.31298	14.3025	OK	10.7298	8.51417	12.9454	OK	11.6391	9.21208	14.0661	OK
XLOC_002782	-	-	XLOC_002782	PGAP2	TSS5630,TSS5631	1:194766317-194780532	-	-	17.0689	12.8884	21.2493	OK	8.56769	6.10184	11.0336	OK	15.6038	11.8298	19.3778	OK
XLOC_002785	-	-	XLOC_002785	ENSGALG00000046518	TSS5634	1:194845634-194873090	-	-	0.098333	0	0.339677	OK	0.119494	0	0.356146	OK	0	0	0	OK
XLOC_002786	-	-	XLOC_002786	DGAT2	TSS5635,TSS5636	1:194876320-194892666	-	-	0.281017	0.0905179	0.471517	OK	0.524135	0.260955	0.787315	OK	0.458782	0.217713	0.699852	OK
XLOC_002788	-	-	XLOC_002788	KLHL35	TSS5638	1:195007140-195013426	-	-	0.127754	0.00698804	0.24852	OK	0.00982412	0	0.0492843	OK	0.0876326	0	0.182213	OK
XLOC_002789	-	-	XLOC_002789	GDPD5	TSS5639,TSS5640,TSS5641	1:195016706-195176637	-	-	1.61152	1.18871	2.03433	OK	0.605593	0.407912	0.803275	OK	0.989559	0.704247	1.27487	OK
XLOC_002792	-	-	XLOC_002792	RPS3	TSS5644,TSS5645,TSS5646	1:195218044-195225400	-	-	970.998	703.17	1238.83	OK	828.055	642.555	1013.56	OK	852.128	623.757	1080.5	OK
XLOC_002796	-	-	XLOC_002796	FCHSD2	TSS5650,TSS5651	1:195239853-195360421	-	-	4.2956	3.34788	5.24331	OK	8.17763	6.54608	9.80919	OK	4.82377	3.78248	5.86507	OK
XLOC_002799	-	-	XLOC_002799	FAM168A,RAB6A	TSS5654,TSS5655,TSS5656,TSS5657,TSS5658	1:195480645-195705360	-	-	37.6213	30.3717	44.871	OK	39.0297	31.6396	46.4198	OK	38.2535	30.9369	45.57	OK
XLOC_002801	-	-	XLOC_002801	ENSGALG00000034865	TSS5660	1:195725263-195726542	-	-	13.8721	9.22776	18.5164	OK	7.54541	4.52362	10.5672	OK	11.7808	7.66436	15.8972	OK
XLOC_002802	-	-	XLOC_002802	UCP3	TSS5661	1:195746080-195749014	-	-	0.192551	0	0.401727	OK	0.189974	0.0188739	0.361073	OK	0.0570829	0	0.136853	OK
XLOC_002803	-	-	XLOC_002803	C2CD3	TSS5662	1:195749283-195812270	-	-	1.91105	1.4361	2.386	OK	1.3489	0.98439	1.71342	OK	2.03846	1.5382	2.53871	OK
XLOC_002804	-	-	XLOC_002804	P4HA3	TSS5663,TSS5664	1:195812390-195849683	-	-	22.2489	14.3003	30.1976	OK	11.6233	7.77256	15.474	OK	15.326	10.1797	20.4723	OK
XLOC_002805	-	-	XLOC_002805	NEU3,SPCS2	TSS5665,TSS5666,TSS5667	1:195852601-195864929	-	-	105.074	83.1067	127.041	OK	170.96	137.933	203.986	OK	135.495	108.797	162.194	OK
XLOC_002806	-	-	XLOC_002806	RNF169	TSS5668,TSS5669	1:195877938-195901578	-	-	3.44673	2.67825	4.21521	OK	4.38271	3.44502	5.3204	OK	3.65144	2.83489	4.46799	OK
XLOC_002807	-	-	XLOC_002807	POLD3	TSS5670,TSS5671	1:195955715-195986660	-	-	13.3312	10.6305	16.0318	OK	10.3695	8.19642	12.5425	OK	11.6349	9.19328	14.0764	OK
XLOC_002808	-	-	XLOC_002808	TPBGL	TSS5672	1:196057902-196058988	-	-	0.0882089	0	0.207636	OK	0	0	0	OK	0	0	0	OK
XLOC_002809	-	-	XLOC_002809	SLCO2B1	TSS5673	1:196123764-196155122	-	-	0.0556952	0	0.137972	OK	0.0117977	0	0.0535616	OK	0.0352867	0	0.105197	OK
XLOC_005860	-	-	XLOC_005860	ENSGALG00000038868	TSS8802	10:634001-634343	-	-	0.158403	0	0.449904	OK	0	0	0	OK	0	0	0	OK
XLOC_005862	-	-	XLOC_005862	ENSGALG00000037795	TSS8804	10:647768-648110	-	-	0.153237	0	0.444369	OK	0	0	0	OK	0	0	0	OK
XLOC_005871	-	-	XLOC_005871	ENSGALG00000041229	TSS8813	10:753854-755625	-	-	0.117294	0	0.242976	OK	0.0402622	0	0.121681	OK	0.0323359	0	0.107517	OK
XLOC_005872	-	-	XLOC_005872	ENSGALG00000039166	TSS8814	10:759362-760926	-	-	0.0140318	0	0.0935235	OK	0.0239987	0	0.105395	OK	0.0167359	0	0.096476	OK
XLOC_005873	-	-	XLOC_005873	ENSGALG00000030863	TSS8815	10:806708-814538	-	-	0.0720285	0	0.156719	OK	0.0167907	0	0.0534277	OK	0.0520914	0	0.123849	OK
XLOC_005875	-	-	XLOC_005875	ZNF592	TSS8821,TSS8822	10:891179-926851	-	-	7.00615	5.53759	8.47471	OK	11.3479	9.07538	13.6205	OK	6.99952	5.50065	8.49839	OK
XLOC_005876	-	-	XLOC_005876	SEC11A	TSS8823	10:927089-936283	-	-	93.0434	75.9843	110.102	OK	58.0698	46.8612	69.2784	OK	85.1074	69.3825	100.832	OK
XLOC_005877	-	-	XLOC_005877	NMB	TSS8824	10:946416-949692	-	-	1.06298	0.292967	1.833	OK	0.488826	0.0122875	0.965365	OK	0.692141	0.0794934	1.30479	OK
XLOC_005878	-	-	XLOC_005878	ENSGALG00000035246	TSS8825	10:955759-959693	-	-	0.0744107	0	0.213347	OK	0.050215	0	0.148641	OK	0.0351554	0	0.117421	OK
XLOC_005879	-	-	XLOC_005879	ENSGALG00000041510	TSS8826,TSS8827,TSS8828	10:974525-992129	-	-	0.444397	0.218305	0.670489	OK	0.236392	0.0515384	0.421245	OK	0.456761	0.201642	0.711881	OK
XLOC_005881	-	-	XLOC_005881	OAZ2	TSS8830,TSS8831,TSS8832	10:1064289-1073995	-	-	59.8011	48.4473	71.1549	OK	18.9831	14.7138	23.2525	OK	64.0852	52.002	76.1683	OK
XLOC_005882	-	-	XLOC_005882	CSNK1G1,ENSGALG00000034288	TSS8833,TSS8834,TSS8835	10:1141735-1228631	-	-	188.207	139.174	237.241	OK	55.651	36.9945	74.3075	OK	162.779	119.696	205.862	OK
XLOC_005883	-	-	XLOC_005883	PPIB	TSS8836,TSS8837	10:1233260-1234535	-	-	1321.09	1103.44	1538.73	OK	1460.36	1225.33	1695.39	OK	1379.53	1154.97	1604.08	OK
XLOC_005884	-	-	XLOC_005884	B2M	TSS8838	10:1248939-1257709	-	-	13.4831	9.9352	17.0309	OK	15.5596	11.7015	19.4176	OK	13.2608	9.78558	16.736	OK
XLOC_005887	-	-	XLOC_005887	SENP8	TSS8841	10:1494142-1496453	-	-	5.71601	4.34924	7.08278	OK	4.89599	3.6854	6.10658	OK	7.76954	6.01257	9.52651	OK
XLOC_005889	-	-	XLOC_005889	ARIH1,ENSGALG00000035335	TSS8843,TSS8844	10:1563277-1611686	-	-	27.6752	21.8084	33.542	OK	42.2026	33.6139	50.7913	OK	33.2702	26.0044	40.5361	OK
XLOC_005890	-	-	XLOC_005890	BBS4	TSS8845,TSS8846	10:1612982-1648171	-	-	3.64662	2.48333	4.80991	OK	1.26095	0.664255	1.85765	OK	2.94866	1.9223	3.97501	OK
XLOC_005892	-	-	XLOC_005892	NEO1	TSS8849,TSS8850,TSS8851,TSS8852,TSS8853	10:1741269-1941647	-	-	10.6906	8.57354	12.8077	OK	6.1109	4.81051	7.41128	OK	8.30648	6.60335	10.0096	OK
XLOC_005894	-	-	XLOC_005894	REC114	TSS8855	10:2096925-2160834	-	-	0.0771132	0	0.585511	OK	0.0241421	0	0.250401	OK	0.0458322	0	0.378001	OK
XLOC_005895	-	-	XLOC_005895	CD276	TSS8856,TSS8857	10:2175644-2184207	-	-	23.9852	19.2348	28.7355	OK	9.69598	7.50469	11.8873	OK	19.9082	15.8572	23.9593	OK
XLOC_005897	-	-	XLOC_005897	ENSGALG00000028247,ENSGALG00000038458	TSS8859,TSS8860,TSS8861	10:2256433-2271503	-	-	107.833	85.8081	129.857	OK	71.8768	56.9173	86.8363	OK	82.6933	66.6583	98.7283	OK
XLOC_005898	-	-	XLOC_005898	RPP25	TSS8862	10:2320630-2321212	-	-	0.0270786	0	0.170593	OK	0	0	0	OK	0	0	0	OK
XLOC_005899	-	-	XLOC_005899	COX5A	TSS8863,TSS8864,TSS8865	10:2324779-2329039	-	-	54.8774	42.4146	67.3402	OK	36.0713	27.3229	44.8197	OK	52.7657	40.803	64.7283	OK
XLOC_005900	-	-	XLOC_005900	ENSGALG00000045578	TSS8866,TSS8867	10:2329271-2343911	-	-	5.70585	2.59098	8.82072	OK	2.90021	0.783994	5.01643	OK	4.20298	1.56709	6.83887	OK
XLOC_005901	-	-	XLOC_005901	SCAMP2	TSS8868,TSS8869	10:2329271-2343911	-	-	47.3636	33.4551	61.272	OK	46.932	33.9556	59.9084	OK	48.7396	34.7303	62.7488	OK
XLOC_005902	-	-	XLOC_005902	ULK3	TSS8870,TSS8871,TSS8872	10:2344112-2352853	-	-	6.36145	4.70078	8.02213	OK	5.77753	4.29345	7.26161	OK	6.33957	4.68762	7.99152	OK
XLOC_005903	-	-	XLOC_005903	ENSGALG00000046079	TSS8873	10:2357609-2367643	-	-	0.0439925	0	0.336614	OK	0.0716038	0	0.415919	OK	0.0349787	0	0.278883	OK
XLOC_005904	-	-	XLOC_005904	CYP1A1	TSS8874,TSS8875	10:2375635-2379529	-	-	1.0766	0.638619	1.51458	OK	3.41766	2.47604	4.35927	OK	1.0154	0.607007	1.4238	OK
XLOC_005905	-	-	XLOC_005905	EDC3	TSS8876	10:2380100-2414552	-	-	7.36108	5.6795	9.04267	OK	14.6365	11.557	17.716	OK	8.1879	6.18042	10.1954	OK
XLOC_005906	-	-	XLOC_005906	ACTG1	TSS8877,TSS8878	10:2445977-2448023	-	-	173.282	142.888	203.675	OK	79.0321	64.4745	93.5897	OK	141.252	116.594	165.911	OK
XLOC_005907	-	-	XLOC_005907	UBL7	TSS8880,TSS8881	10:2448588-2454461	-	-	16.2178	12.5311	19.9045	OK	17.3272	13.5205	21.1339	OK	13.3967	10.3282	16.4653	OK
XLOC_005909	-	-	XLOC_005909	SEMA7A	TSS8884,TSS8885,TSS8886,TSS8887	10:2464283-2487661	-	-	0.594188	0	1.36258	OK	0.622048	0	1.39231	OK	0.545129	0	1.30923	OK
XLOC_005910	-	-	XLOC_005910	CYP11A1	TSS8888	10:2491140-2495357	-	-	0.295051	0.0613773	0.528725	OK	0.311557	0.0736854	0.549429	OK	0.295452	0.0719876	0.518916	OK
XLOC_005911	-	-	XLOC_005911	ENSGALG00000042880	TSS8889	10:2504569-2505729	-	-	0.0169016	0	0.0981724	OK	0	0	0	OK	0	0	0	OK
XLOC_005912	-	-	XLOC_005912	STRA6	TSS8890	10:2519525-2529895	-	-	0.0937767	0.00152732	0.186026	OK	0.0110001	0	0.0382775	OK	0.067874	0	0.142571	OK
XLOC_005913	-	-	XLOC_005913	ENSGALG00000045534	TSS8891,TSS8892,TSS8893	10:2544125-2559033	-	-	5.06233	3.70938	6.41528	OK	4.34571	2.99301	5.6984	OK	4.78418	3.52205	6.0463	OK
XLOC_005914	-	-	XLOC_005914	ENSGALG00000045179	TSS8894	10:2559892-2563120	-	-	0.0421855	0	0.142641	OK	0	0	0	OK	0	0	0	OK
XLOC_005915	-	-	XLOC_005915	ZP3	TSS8895	10:2565043-2567437	-	-	0.0350309	0	0.108164	OK	0	0	0	OK	0.0281959	0	0.100343	OK
XLOC_005916	-	-	XLOC_005916	COMMD4	TSS8896	10:2568307-2570032	-	-	43.4344	33.7201	53.1487	OK	19.2377	14.3577	24.1178	OK	37.9982	29.4194	46.5771	OK
XLOC_005917	-	-	XLOC_005917	NEIL1	TSS8897	10:2570363-2587596	-	-	3.15101	1.43021	4.8718	OK	0.850638	0	1.93527	OK	3.36206	1.69823	5.02589	OK
XLOC_005918	-	-	XLOC_005918	SNX33	TSS8898	10:2630522-2655842	-	-	16.1097	11.6033	20.616	OK	7.63275	5.1054	10.1601	OK	13.7655	10.042	17.4889	OK
XLOC_005919	-	-	XLOC_005919	LINGO1	TSS8899,TSS8900,TSS8901,TSS8902	10:2667331-2768642	-	-	6.14741	4.64294	7.65189	OK	5.85051	4.41037	7.29065	OK	5.92323	4.44482	7.40164	OK
XLOC_005921	-	-	XLOC_005921	ENSGALG00000045293,PEAK1	TSS8905,TSS8906,TSS8907,TSS8908,TSS8909,TSS8910	10:2930073-3031993	-	-	14.7653	0	32.1006	OK	23.3553	0.683673	46.0269	OK	16.4901	0	33.7387	OK
XLOC_005922	-	-	XLOC_005922	TSPAN3	TSS8912,TSS8913,TSS8914	10:3039542-3065075	-	-	98.3458	80.0287	116.663	OK	123.588	100.329	146.846	OK	127.466	104.001	150.931	OK
XLOC_005923	-	-	XLOC_005923	SCAPER	TSS8915,TSS8916	10:3123792-3287293	-	-	3.93885	2.30028	5.57742	OK	3.59052	2.28121	4.89984	OK	3.78738	2.12318	5.45158	OK
XLOC_005924	-	-	XLOC_005924	ETFA	TSS8917,TSS8918,TSS8919,TSS8920,TSS8921	10:3302352-3380261	-	-	45.092	34.4849	55.699	OK	22.5341	16.3914	28.6768	OK	36.9901	27.9581	46.0221	OK
XLOC_005925	-	-	XLOC_005925	NRG4	TSS8922	10:3406349-3428169	-	-	1.43761	0.958756	1.91646	OK	0.887759	0.547051	1.22847	OK	1.00723	0.638135	1.37632	OK
XLOC_005926	-	-	XLOC_005926	CHRNB4	TSS8923,TSS8924	10:3542736-3555508	-	-	0.363703	0.168842	0.558565	OK	0.104863	0.00673256	0.202993	OK	0.153422	0.0299819	0.276862	OK
XLOC_005927	-	-	XLOC_005927	CHRNA3	TSS8925,TSS8926,TSS8927	10:3560787-3568687	-	-	0.789544	0.466464	1.11262	OK	0.493549	0.21275	0.774347	OK	0.553779	0.24157	0.865988	OK
XLOC_005928	-	-	XLOC_005928	WDR61	TSS8928,TSS8929	10:3636151-3682220	-	-	39.9694	28.9696	50.9692	OK	21.263	13.2677	29.2582	OK	32.9838	22.6773	43.2903	OK
XLOC_005929	-	-	XLOC_005929	ACSBG1	TSS8930,TSS8931,TSS8932	10:3686192-3715540	-	-	0.769167	0.521664	1.01667	OK	1.18252	0.843904	1.52114	OK	0.851695	0.580229	1.12316	OK
XLOC_005930	-	-	XLOC_005930	CIB2	TSS8933,TSS8934,TSS8935	10:3728159-3760952	-	-	4.89732	3.5792	6.21544	OK	3.20262	2.26092	4.14432	OK	5.74307	4.25846	7.22768	OK
XLOC_005931	-	-	XLOC_005931	TBC1D2B	TSS8936,TSS8937,TSS8938,TSS8939,TSS8940,TSS8941,TSS8942	10:3763864-3850075	-	-	26.1126	20.6491	31.5761	OK	34.0142	26.4092	41.6192	OK	20.794	16.4471	25.1409	OK
XLOC_005932	-	-	XLOC_005932	HERC1	TSS8943,TSS8944,TSS8945,TSS8946,TSS8947	10:3850841-3968428	-	-	17.4092	14.4428	20.3756	OK	19.3824	16.0216	22.7431	OK	19.3295	16.0392	22.6197	OK
XLOC_005933	-	-	XLOC_005933	CA12	TSS8948,TSS8949,TSS8950	10:3968770-4081534	-	-	0.523131	0	1.91052	OK	0.377421	0	1.34541	OK	0.55271	0	1.87695	OK
XLOC_005934	-	-	XLOC_005934	RPS27L	TSS8951,TSS8952	10:4082417-4104290	-	-	32.5154	19.5247	45.506	OK	18.1223	8.56446	27.6801	OK	28.6603	17.4906	39.83	OK
XLOC_005936	-	-	XLOC_005936	ENSGALG00000003644	TSS8955	10:4364154-4365882	-	-	0.217346	0.0009425	0.43375	OK	0.171321	0	0.352418	OK	0.310947	0.0663135	0.555581	OK
XLOC_005937	-	-	XLOC_005937	VPS13C	TSS8956,TSS8957	10:4371719-4473675	-	-	7.4925	6.06991	8.9151	OK	4.5304	3.62248	5.43832	OK	7.42552	5.99335	8.85769	OK
XLOC_005938	-	-	XLOC_005938	RORA	TSS8958,TSS8959,TSS8960,TSS8961,TSS8962,TSS8963	10:4625138-4982512	-	-	1.82497	0.941542	2.7084	OK	3.11538	1.81576	4.41499	OK	1.17205	0.589606	1.7545	OK
XLOC_005940	-	-	XLOC_005940	ICE2	TSS8965,TSS8966,TSS8967,TSS8968	10:4984647-5044352	-	-	2.49425	0	5.12465	OK	2.65271	0.189802	5.11562	OK	2.92159	0.242952	5.60023	OK
XLOC_005941	-	-	XLOC_005941	ANXA2	TSS8969,TSS8970,TSS8971,TSS8972,TSS8973	10:4984647-5044352	-	-	470.314	379.154	561.475	OK	363.732	286.778	440.686	OK	389.118	311.502	466.734	OK
XLOC_005942	-	-	XLOC_005942	ENSGALG00000043770	TSS8974	10:5251725-5310724	-	-	0.00858786	0	0.0768768	OK	0	0	0	OK	0	0	0	OK
XLOC_005943	-	-	XLOC_005943	BNIP2,GTF2A2	TSS8975,TSS8976,TSS8977,TSS8978	10:5311329-5335922	-	-	97.1361	70.7307	123.542	OK	93.1135	66.6942	119.533	OK	110.146	78.7987	141.494	OK
XLOC_005946	-	-	XLOC_005946	TRPM1	TSS8986,TSS8987,TSS8988	10:5621876-5662732	-	-	0.0966975	0	0.195824	OK	0.204817	0.0319008	0.377734	OK	0.0558692	0	0.141901	OK
[truncated: 14,081 more rows]

## Sheet: H_gene
tracking_id	class_code	nearest_ref_id	gene_id	gene_short_name	tss_id	locus	length	coverage	Blank_FPKM	Blank_conf_lo	Blank_conf_hi	Blank_status	Herts_FPKM	Herts_conf_lo	Herts_conf_hi	Herts_status	LaSote_FPKM	LaSote_conf_lo	LaSote_conf_hi	LaSote_status
XLOC_000001	-	-	XLOC_000001	ENSGALG00000045540	TSS1,TSS2	1:29-2704	-	-	3.39034	1.93514	4.84555	OK	3.43714	1.98801	4.88628	OK	2.41332	1.22845	3.59819	OK
XLOC_000002	-	-	XLOC_000002	GOLGB1	TSS3,TSS4,TSS5,TSS6	1:31339-82102	-	-	12.1026	9.99138	14.2138	OK	13.4426	11.1408	15.7444	OK	13.8861	11.5245	16.2477	OK
XLOC_000003	-	-	XLOC_000003	RABL2L	TSS8	1:88099-102696	-	-	3.02842	1.26417	4.79267	OK	2.86561	1.12772	4.6035	OK	2.59814	1.04097	4.15531	OK
XLOC_000004	-	-	XLOC_000004	ENSGALG00000033919,ENSGALG00000039165	TSS10,TSS11,TSS12,TSS9	1:155510-427549	-	-	2.4432	1.72774	3.15866	OK	2.63254	1.87227	3.39281	OK	2.116	1.49685	2.73514	OK
XLOC_000007	-	-	XLOC_000007	GCC1	TSS15	1:463905-488840	-	-	8.14543	5.78189	10.509	OK	13.6102	10.0641	17.1563	OK	7.88463	5.38102	10.3882	OK
XLOC_000008	-	-	XLOC_000008	PPP6R2	TSS16,TSS17,TSS18	1:494389-635199	-	-	9.60474	6.7716	12.4379	OK	13.2879	9.82758	16.7482	OK	10.8104	7.68471	13.9362	OK
XLOC_000010	-	-	XLOC_000010	ENSGALG00000044050	TSS20	1:494389-635199	-	-	0.0745311	0	0.632038	OK	0.121454	0	0.839873	OK	0.0564508	0	0.570715	OK
XLOC_000013	-	-	XLOC_000013	ENSGALG00000013811,ENSGALG00000034272	TSS24,TSS25	1:645079-661354	-	-	17.8833	6.51875	29.2478	OK	13.6531	4.65247	22.6537	OK	16.7571	5.81197	27.7023	OK
XLOC_000015	-	-	XLOC_000015	IRF5	TSS27	1:664414-677898	-	-	0.149937	0.00123232	0.298642	OK	0.0922636	0	0.190185	OK	0.160393	0.0112406	0.309545	OK
XLOC_000017	-	-	XLOC_000017	SMO	TSS30	1:704008-712545	-	-	12.2511	9.67928	14.8229	OK	10.6567	8.42228	12.8912	OK	13.2869	10.5336	16.0401	OK
XLOC_000018	-	-	XLOC_000018	AHCYL2	TSS31,TSS32	1:713467-757801	-	-	6.79505	5.29649	8.29361	OK	4.91663	3.79419	6.03907	OK	6.49974	5.06253	7.93695	OK
XLOC_000019	-	-	XLOC_000019	STRIP2	TSS33,TSS34	1:758415-773906	-	-	0.769471	0.508224	1.03072	OK	0.31023	0.157835	0.462624	OK	0.236606	0.105099	0.368113	OK
XLOC_000020	-	-	XLOC_000020	SMKR1	TSS35	1:779409-790927	-	-	2.97322	1.25644	4.68999	OK	0.75156	0.0253872	1.47773	OK	2.95165	1.24061	4.66269	OK
XLOC_000021	-	-	XLOC_000021	NRF1	TSS36,TSS37,TSS38	1:792617-840712	-	-	2.49835	1.56501	3.43169	OK	2.69423	1.78394	3.60453	OK	2.27248	1.32219	3.22278	OK
XLOC_000022	-	-	XLOC_000022	KLHDC10	TSS39,TSS40,TSS41,TSS42	1:908717-924585	-	-	5.32606	3.89152	6.7606	OK	7.14664	5.21257	9.08071	OK	6.36035	4.68182	8.03887	OK
XLOC_000026	-	-	XLOC_000026	CPA5	TSS46	1:960180-964481	-	-	0	0	0	OK	0.0102646	0	0.0649217	OK	0	0	0	OK
XLOC_000028	-	-	XLOC_000028	MEST	TSS48	1:980059-1003136	-	-	4.74526	1.39423	8.09629	OK	0.742141	0	1.8643	OK	3.22622	0.460377	5.99207	OK
XLOC_000029	-	-	XLOC_000029	ENSGALG00000008153	TSS49	1:1016111-1044237	-	-	0.324132	0	1.12522	OK	1.17242	0	2.63723	OK	0.496289	0	1.5383	OK
XLOC_000031	-	-	XLOC_000031	GDI2	TSS52	1:1061919-1076763	-	-	170.122	141.349	198.896	OK	121.002	100.329	141.675	OK	171.076	142.195	199.958	OK
XLOC_000032	-	-	XLOC_000032	ASB13	TSS53,TSS54	1:1117551-1128606	-	-	1.00953	0.684278	1.33478	OK	0.63535	0.40202	0.86868	OK	0.919505	0.620238	1.21877	OK
XLOC_000034	-	-	XLOC_000034	TUBAL3	TSS58	1:1198474-1204984	-	-	38.1238	30.9129	45.3348	OK	1.43452	0.870375	1.99866	OK	8.73114	6.67727	10.785	OK
XLOC_000035	-	-	XLOC_000035	SLC35B4	TSS59	1:1341910-1360963	-	-	21.8322	17.6935	25.971	OK	17.0328	13.708	20.3576	OK	22.7017	18.4209	26.9825	OK
XLOC_000038	-	-	XLOC_000038	ENSGALG00000045493	TSS62	1:1421468-1841500	-	-	0.0420702	0	0.313449	OK	0.0652751	0	0.33687	OK	0.0455415	0	0.309615	OK
XLOC_000043	-	-	XLOC_000043	CHCHD3	TSS67	1:2002500-2187486	-	-	82.5638	68.0433	97.0843	OK	78.9501	64.8454	93.0548	OK	88.1237	72.7118	103.536	OK
XLOC_000045	-	-	XLOC_000045	PODXL	TSS70	1:3092420-3133454	-	-	0.519788	0.341243	0.698334	OK	0.635163	0.427724	0.842602	OK	0.469024	0.300199	0.63785	OK
XLOC_000047	-	-	XLOC_000047	ENSGALG00000044853	TSS72	1:3256247-3256647	-	-	0	0	0	OK	0.260541	0	0.61271	OK	0.182976	0	0.527934	OK
XLOC_000050	-	-	XLOC_000050	K123	TSS80,TSS81,TSS82	1:3465886-3476129	-	-	0.26701	0.105002	0.429018	OK	0.704482	0.415417	0.993547	OK	0.251897	0.0911698	0.412624	OK
XLOC_000051	-	-	XLOC_000051	RBM17	TSS83,TSS84,TSS85	1:3516298-3535529	-	-	20.8047	15.8644	25.7451	OK	24.5497	18.6549	30.4446	OK	19.2523	14.5226	23.982	OK
XLOC_000053	-	-	XLOC_000053	PFKFB3	TSS87,TSS88,TSS89	1:3543235-3579801	-	-	15.0651	11.8476	18.2826	OK	16.9752	13.3746	20.5758	OK	23.4455	18.7068	28.1841	OK
XLOC_000054	-	-	XLOC_000054	ENSGALG00000029446	TSS90	1:4120318-4199570	-	-	0.416106	0	1.00828	OK	1.06547	0.447033	1.68392	OK	0.500399	0	1.04164	OK
XLOC_000056	-	-	XLOC_000056	ITIH2	TSS92	1:4206623-4231854	-	-	0.189608	0.0834719	0.295745	OK	0.085422	0.0164799	0.154364	OK	0.0991564	0.0251423	0.17317	OK
XLOC_000057	-	-	XLOC_000057	ATP5C1	TSS93	1:4248370-4255204	-	-	190.065	157.112	223.019	OK	125.174	102.648	147.701	OK	181.482	149.606	213.358	OK
XLOC_000058	-	-	XLOC_000058	TAF3	TSS94,TSS95	1:4257568-4371758	-	-	12.5966	10.2786	14.9145	OK	12.5129	10.1932	14.8325	OK	14.3187	11.6776	16.9597	OK
XLOC_000059	-	-	XLOC_000059	GATA3	TSS96	1:4402131-4591692	-	-	0.0628598	0	0.161178	OK	0.0374805	0	0.105512	OK	0.0165968	0	0.0651956	OK
XLOC_000060	-	-	XLOC_000060	CELF2	TSS100,TSS101,TSS102,TSS103,TSS97,TSS98,TSS99	1:5528710-5980527	-	-	10.7928	7.92294	13.6627	OK	12.2843	8.6735	15.895	OK	10.5771	7.06579	14.0884	OK
XLOC_000063	-	-	XLOC_000063	ECHDC3	TSS106,TSS107	1:6163730-6168880	-	-	11.6446	8.6741	14.6152	OK	4.3131	2.95437	5.67183	OK	9.39531	6.87942	11.9112	OK
XLOC_000065	-	-	XLOC_000065	DHTKD1	TSS111	1:6275922-6294324	-	-	11.0191	8.93018	13.1081	OK	2.61193	1.99136	3.2325	OK	9.21308	7.41444	11.0117	OK
XLOC_000066	-	-	XLOC_000066	SEC61A2	TSS112	1:6299536-6315134	-	-	72.2307	59.4915	84.9698	OK	41.2856	33.6453	48.926	OK	87.0718	71.8672	102.276	OK
XLOC_000067	-	-	XLOC_000067	CDC123	TSS113	1:6327501-6610769	-	-	22.6125	16.7827	28.4423	OK	15.8958	10.3588	21.4328	OK	21.928	16.3599	27.4961	OK
XLOC_000068	-	-	XLOC_000068	CAMK1D	TSS114,TSS115,TSS116,TSS117	1:6327501-6610769	-	-	4.39625	3.08069	5.71181	OK	5.80515	4.304	7.30631	OK	3.99845	2.79759	5.19931	OK
XLOC_000069	-	-	XLOC_000069	OPTN	TSS118	1:6691757-6711192	-	-	13.992	11.2231	16.761	OK	18.9315	15.305	22.558	OK	20.3755	16.506	24.245	OK
XLOC_000071	-	-	XLOC_000071	ENSGALG00000043593	TSS120	1:6850112-7063550	-	-	11.6856	4.50283	18.8684	OK	15.4157	7.05046	23.7809	OK	10.989	4.22376	17.7543	OK
XLOC_000073	-	-	XLOC_000073	ENSGALG00000035201	TSS122	1:7436996-7447884	-	-	15.7877	12.5833	18.992	OK	16.1358	12.849	19.4225	OK	17.1189	13.6541	20.5837	OK
XLOC_000074	-	-	XLOC_000074	SUV39H2	TSS123	1:7449343-7459103	-	-	10.3577	8.35055	12.3649	OK	8.50107	6.80821	10.1939	OK	10.1372	8.15613	12.1182	OK
XLOC_000075	-	-	XLOC_000075	MEIG1	TSS124	1:7459131-7475632	-	-	0.0477397	0	0.251613	OK	0.0236185	0	0.139648	OK	0.0619412	0	0.303444	OK
XLOC_000076	-	-	XLOC_000076	TMEM243	TSS125	1:7487582-7494099	-	-	0.639378	0.0817865	1.19697	OK	0.186065	0	0.458121	OK	0.838633	0	2.27918	OK
XLOC_000077	-	-	XLOC_000077	KIAA1324L	TSS126,TSS127	1:7556178-7650248	-	-	0.868541	0.623247	1.11383	OK	0.535289	0.362252	0.708326	OK	1.02043	0.738659	1.30221	OK
XLOC_000079	-	-	XLOC_000079	SEMA3D	TSS129,TSS130,TSS131,TSS132	1:8309950-8453090	-	-	17.6629	14.3962	20.9297	OK	24.1187	19.7509	28.4865	OK	18.758	15.2944	22.2217	OK
XLOC_000080	-	-	XLOC_000080	SEMA3A	TSS133,TSS134,TSS135,TSS136,TSS137	1:8668018-9002214	-	-	13.9299	10.4677	17.3921	OK	10.9152	8.5822	13.2482	OK	7.88652	6.07394	9.6991	OK
XLOC_000082	-	-	XLOC_000082	SEMA3E	TSS140,TSS141,TSS142	1:9506553-9640375	-	-	0.933976	0.444311	1.42364	OK	1.73071	1.01299	2.44842	OK	3.25002	2.16844	4.33161	OK
XLOC_000083	-	-	XLOC_000083	ENSGALG00000037435	TSS143,TSS144	1:9732867-9752834	-	-	0.0546866	0	0.118346	OK	0.0606312	0	0.129424	OK	0.0638939	0	0.132287	OK
XLOC_000084	-	-	XLOC_000084	ENSGALG00000039659	TSS145	1:9891111-9926305	-	-	0.062882	0.0092237	0.11654	OK	0.031177	0	0.072073	OK	0.0761036	0.0156015	0.136606	OK
XLOC_000085	-	-	XLOC_000085	ENSGALG00000040151	TSS146	1:9982717-10003976	-	-	0.0675439	0	0.167118	OK	0.0300753	0	0.103274	OK	0.046921	0	0.16231	OK
XLOC_000087	-	-	XLOC_000087	CACNA2D1	TSS148,TSS149,TSS150	1:10220352-10586271	-	-	7.49096	5.88025	9.10167	OK	7.33486	5.7728	8.89692	OK	7.39675	5.8363	8.9572	OK
XLOC_000088	-	-	XLOC_000088	HGF	TSS151,TSS152,TSS153,TSS154,TSS155	1:10649197-10713907	-	-	2.55694	1.98476	3.12912	OK	5.64601	4.51114	6.78089	OK	1.92457	1.47376	2.37538	OK
XLOC_000089	-	-	XLOC_000089	SEMA3C	TSS156,TSS157,TSS158,TSS159,TSS160	1:11031080-11163076	-	-	45.4732	36.7594	54.1871	OK	31.2567	25.2509	37.2625	OK	29.8281	23.9421	35.7141	OK
XLOC_000090	-	-	XLOC_000090	GNAT3	TSS161	1:11261661-11291903	-	-	0.018023	0	0.0572365	OK	0.00802082	0	0.0477475	OK	0.0136879	0	0.0555182	OK
XLOC_000091	-	-	XLOC_000091	ENSGALG00000033870	TSS162	1:11695657-11716367	-	-	4.00085	3.27135	4.73036	OK	4.21443	3.45212	4.97674	OK	2.91965	2.36348	3.47583	OK
XLOC_000092	-	-	XLOC_000092	ENSGALG00000038834	TSS163	1:12120385-12302861	-	-	2.59728	1.85546	3.3391	OK	4.6804	3.49695	5.86385	OK	2.80282	2.01443	3.59121	OK
XLOC_000093	-	-	XLOC_000093	ENSGALG00000008353	TSS164	1:12373230-12420711	-	-	1.63818	1.19611	2.08024	OK	3.2289	2.46972	3.98808	OK	1.84621	1.35939	2.33302	OK
XLOC_000094	-	-	XLOC_000094	TMEM60	TSS165,TSS166	1:12504427-12566548	-	-	22.5284	11.3911	33.6658	OK	10.0387	1.73452	18.3429	OK	21.5678	9.77843	33.3572	OK
XLOC_000095	-	-	XLOC_000095	ENSGALG00000038546	TSS167,TSS168	1:12504427-12566548	-	-	1.06162	0.295422	1.82781	OK	1.49605	0.523643	2.46847	OK	0.949629	0.207972	1.69129	OK
XLOC_000097	-	-	XLOC_000097	GSAP	TSS173	1:12676637-12735670	-	-	7.40021	5.88227	8.91814	OK	2.84525	2.16521	3.52529	OK	7.305	5.79472	8.81528	OK
XLOC_000098	-	-	XLOC_000098	FGL2	TSS174	1:12739742-12791062	-	-	1.54731	1.14673	1.94789	OK	0.926329	0.654815	1.19784	OK	2.40837	1.83779	2.97895	OK
XLOC_000099	-	-	XLOC_000099	FAM185A	TSS175,TSS176	1:12796708-12837319	-	-	4.81828	3.70625	5.93031	OK	7.34367	5.77367	8.91368	OK	5.27007	4.04752	6.49262	OK
XLOC_000101	-	-	XLOC_000101	ENSGALG00000008288	TSS178,TSS179,TSS180	1:12916838-12946956	-	-	3.49525	2.50734	4.48316	OK	6.21113	4.5587	7.86356	OK	5.27112	3.92904	6.6132	OK
XLOC_000102	-	-	XLOC_000102	PMPCB	TSS181	1:12968094-12994206	-	-	21.1933	15.2172	27.1693	OK	18.4313	13.0492	23.8134	OK	18.7089	13.1717	24.2462	OK
XLOC_000103	-	-	XLOC_000103	PSMC2	TSS182,TSS183	1:12994323-13038617	-	-	114.26	92.1173	136.403	OK	80.0822	62.8291	97.3354	OK	105.694	84.4555	126.932	OK
XLOC_000104	-	-	XLOC_000104	LHFPL3	TSS184,TSS185	1:13473707-13709076	-	-	0.436534	0	0.876472	OK	0.598147	0.146128	1.05017	OK	0.405658	0.133036	0.67828	OK
XLOC_000106	-	-	XLOC_000106	KMT2E	TSS187	1:13764824-13909598	-	-	7.13453	4.47777	9.79129	OK	10.8038	7.6828	13.9249	OK	9.12248	6.05197	12.193	OK
XLOC_000108	-	-	XLOC_000108	PUS7	TSS190,TSS191	1:13975125-13999821	-	-	7.1021	5.55551	8.64869	OK	7.40215	5.78954	9.01475	OK	7.01949	5.5055	8.53348	OK
XLOC_000109	-	-	XLOC_000109	ENSGALG00000028868,RINT1	TSS192,TSS193	1:14000108-14013602	-	-	7.39641	5.73723	9.0556	OK	9.41506	7.41747	11.4127	OK	9.88177	7.7683	11.9952	OK
XLOC_000110	-	-	XLOC_000110	CDHR3	TSS195,TSS196,TSS197,TSS198	1:14150348-14182948	-	-	0.110934	0.0296107	0.192257	OK	0.106367	0.029139	0.183596	OK	0.323891	0.173942	0.473841	OK
XLOC_000111	-	-	XLOC_000111	PIK3CG	TSS199,TSS200,TSS201,TSS202	1:14408590-14444755	-	-	4.05338	3.20623	4.90052	OK	9.12333	7.35158	10.8951	OK	6.26683	5.01667	7.51699	OK
XLOC_000113	-	-	XLOC_000113	HBP1	TSS208	1:14555739-14765791	-	-	23.0673	12.4745	33.6602	OK	58.2672	35.2903	81.2441	OK	20.5249	9.83189	31.2179	OK
XLOC_000114	-	-	XLOC_000114	ENSGALG00000008032	TSS209,TSS210,TSS211	1:14555739-14765791	-	-	0.815319	0.513087	1.11755	OK	1.32343	0.839603	1.80725	OK	0.878053	0.554705	1.2014	OK
XLOC_000115	-	-	XLOC_000115	DUS4L	TSS213	1:14555739-14765791	-	-	3.53561	0	7.16936	OK	2.74157	0	7.85715	OK	3.75973	0	7.69229	OK
XLOC_000116	-	-	XLOC_000116	BCAP29	TSS214,TSS215	1:14768809-14792300	-	-	84.7012	69.8117	99.5907	OK	85.4046	70.3219	100.487	OK	84.1245	69.3132	98.9359	OK
XLOC_000117	-	-	XLOC_000117	CBLL1,SLC26A4	TSS216,TSS217	1:14802882-14832781	-	-	1.80946	1.34261	2.27631	OK	2.40064	1.82713	2.97415	OK	1.95542	1.4797	2.43114	OK
XLOC_000118	-	-	XLOC_000118	DLD	TSS219	1:14867127-14880879	-	-	47.3305	38.7598	55.9012	OK	49.756	40.7905	58.7214	OK	55.1765	45.2313	65.1216	OK
XLOC_000119	-	-	XLOC_000119	ERGIC2	TSS220,TSS221	1:14926772-15001585	-	-	27.1705	22.235	32.1061	OK	19.4219	15.7379	23.106	OK	29.4646	24.1108	34.8184	OK
XLOC_000120	-	-	XLOC_000120	SLC2A13	TSS222,TSS223,TSS224,TSS225,TSS226,TSS227,TSS228,TSS229,TSS230,TSS231	1:15117048-15255148	-	-	7.77474	6.31613	9.23336	OK	6.77932	5.48358	8.07505	OK	9.68911	7.90866	11.4696	OK
XLOC_000121	-	-	XLOC_000121	ABCD2,ENSGALG00000036458	TSS232,TSS233	1:15275314-15327802	-	-	3.46667	2.66369	4.26965	OK	3.6128	2.83418	4.39143	OK	4.78338	3.51144	6.05531	OK
XLOC_000122	-	-	XLOC_000122	KIF21A	TSS234,TSS235,TSS236	1:15334381-15435789	-	-	2.45055	1.91501	2.9861	OK	1.79583	1.38427	2.2074	OK	2.43002	1.90254	2.9575	OK
XLOC_000123	-	-	XLOC_000123	ENSGALG00000043872	TSS237	1:15439406-15482407	-	-	0.0153374	0	0.074685	OK	0.0244277	0	0.0874818	OK	0.0177917	0	0.0857205	OK
XLOC_000124	-	-	XLOC_000124	CPNE8	TSS238,TSS239	1:15506806-15606553	-	-	4.75652	3.8111	5.70195	OK	10.4883	8.57201	12.4046	OK	5.8794	4.72704	7.03176	OK
XLOC_000125	-	-	XLOC_000125	TPRKB	TSS240	1:15688248-15702692	-	-	12.6273	8.93487	16.3197	OK	6.04793	3.94033	8.15552	OK	11.8349	8.25107	15.4187	OK
XLOC_000126	-	-	XLOC_000126	GTSE1	TSS241	1:15710281-15721795	-	-	7.48147	5.86371	9.09923	OK	8.38305	6.55768	10.2084	OK	8.12972	6.3656	9.89383	OK
XLOC_000127	-	-	XLOC_000127	TRMU	TSS242	1:15721900-15734181	-	-	4.65721	3.5684	5.74603	OK	4.60539	3.52382	5.68696	OK	4.70959	3.59891	5.82028	OK
XLOC_000129	-	-	XLOC_000129	ENSGALG00000034274,ENSGALG00000035169	TSS244,TSS245,TSS246,TSS247,TSS248	1:15936854-16016952	-	-	4.59279	1.6337	7.55187	OK	7.31498	5.28245	9.34752	OK	6.39735	3.90802	8.88667	OK
XLOC_000131	-	-	XLOC_000131	ENSGALG00000046441	TSS250	1:16109135-16110123	-	-	1.02112	0.430338	1.61191	OK	5.60492	3.8182	7.39164	OK	3.58927	2.28208	4.89647	OK
XLOC_000132	-	-	XLOC_000132	TBC1D22A	TSS251	1:16200282-16355412	-	-	9.858	7.97084	11.7452	OK	7.56521	6.06667	9.06376	OK	9.78612	7.91362	11.6586	OK
XLOC_000133	-	-	XLOC_000133	FAM19A5	TSS252,TSS253,TSS254,TSS255,TSS256,TSS257	1:17084251-17504686	-	-	9.18055	1.03678	17.3243	OK	12.6123	1.4159	23.8087	OK	10.572	1.05547	20.0886	OK
XLOC_000136	-	-	XLOC_000136	ENSGALG00000036810	TSS260	1:18086375-18228453	-	-	0.527113	0.135075	0.919151	OK	0.429418	0.0976743	0.761162	OK	0.350962	0.048755	0.653169	OK
XLOC_000138	-	-	XLOC_000138	CRELD2	TSS265	1:18865359-18876467	-	-	37.9396	30.861	45.0182	OK	178.793	148.554	209.033	OK	199.421	165.774	233.068	OK
XLOC_000140	-	-	XLOC_000140	MOV10L1	TSS267	1:20105953-20124074	-	-	0.165691	0.0492935	0.282088	OK	0.0318942	0	0.0941542	OK	0.0644376	0	0.145204	OK
XLOC_000141	-	-	XLOC_000141	PANX2	TSS268,TSS269,TSS270,TSS271,TSS272,TSS273,TSS274	1:20157968-20179186	-	-	4.47126	1.89384	7.04868	OK	3.36852	1.42251	5.31452	OK	3.64263	1.68887	5.59639	OK
XLOC_000142	-	-	XLOC_000142	TRABD	TSS275,TSS276,TSS277,TSS278	1:20221149-20256254	-	-	21.3753	17.4224	25.3282	OK	30.3416	24.9084	35.7748	OK	21.7716	17.7935	25.7497	OK
XLOC_000143	-	-	XLOC_000143	ENSGALG00000041357	TSS279,TSS280	1:20258119-20290113	-	-	0.355909	0	0.910081	OK	1.01961	0	2.37743	OK	0.872945	0.0646403	1.68125	OK
XLOC_000144	-	-	XLOC_000144	SELENOO	TSS281,TSS282,TSS283	1:20290346-20303290	-	-	8.94842	7.17594	10.7209	OK	26.3029	21.6611	30.9447	OK	8.90823	7.13759	10.6789	OK
XLOC_000145	-	-	XLOC_000145	ZNF800	TSS284,TSS285,TSS286,TSS287,TSS288,TSS289	1:20867137-20890271	-	-	2.86022	2.20114	3.5193	OK	7.54308	6.00183	9.08434	OK	4.69331	3.69057	5.69605	OK
XLOC_000146	-	-	XLOC_000146	GRM8	TSS290,TSS291,TSS292	1:20922751-21246623	-	-	0.583661	0.369291	0.79803	OK	0.675742	0.429181	0.922302	OK	0.365834	0.194717	0.536951	OK
XLOC_000148	-	-	XLOC_000148	POT1	TSS295,TSS296	1:21741961-21804860	-	-	5.24186	4.06626	6.41746	OK	3.48377	2.54118	4.42636	OK	6.12296	4.72762	7.51829	OK
XLOC_000149	-	-	XLOC_000149	GPR37	TSS297	1:21842563-21857393	-	-	1.70396	1.22132	2.18659	OK	3.29646	2.47464	4.11828	OK	0.965535	0.640763	1.29031	OK
XLOC_000150	-	-	XLOC_000150	ENSGALG00000037808	TSS298	1:22105310-22153000	-	-	0.0131403	0	0.0594654	OK	0.0277575	0	0.0944629	OK	0.00616111	0	0.0535004	OK
XLOC_000151	-	-	XLOC_000151	WASL	TSS299	1:22209090-22259092	-	-	6.74454	4.68865	8.80043	OK	10.5132	7.45745	13.569	OK	9.80086	7.01773	12.584	OK
XLOC_000152	-	-	XLOC_000152	ENSGALG00000038974	TSS300	1:22259321-22283921	-	-	0.0440508	0	0.252299	OK	0.192819	0	0.565708	OK	0.234753	0	0.624319	OK
XLOC_000153	-	-	XLOC_000153	NDUFA5	TSS301	1:22307519-22312663	-	-	60.2438	48.7853	71.7023	OK	40.7562	32.5168	48.9956	OK	57.545	46.4617	68.6282	OK
XLOC_000155	-	-	XLOC_000155	IQUB	TSS303	1:22315242-22335010	-	-	0.474185	0.266507	0.681864	OK	0.57698	0.340247	0.813714	OK	0.531846	0.304403	0.759288	OK
XLOC_000156	-	-	XLOC_000156	ATP6AP1	TSS304	1:22343251-22397259	-	-	30.0832	24.4149	35.7514	OK	26.7033	21.5649	31.8416	OK	28.9405	23.4505	34.4305	OK
XLOC_000158	-	-	XLOC_000158	SLC13A1	TSS306	1:22423983-22448101	-	-	0.0184158	0	0.0606416	OK	0.103044	0	0.20664	OK	0.0144156	0	0.0556139	OK
XLOC_000159	-	-	XLOC_000159	CADPS2	TSS307,TSS308	1:22528205-22830143	-	-	0.260281	0.132032	0.388531	OK	0.648011	0.433374	0.862648	OK	0.297343	0.169067	0.42562	OK
XLOC_000161	-	-	XLOC_000161	AASS	TSS310,TSS311,TSS312,TSS313,TSS314	1:22866472-22897848	-	-	2.15363	1.63311	2.67414	OK	2.39365	1.80445	2.98285	OK	1.87935	1.4093	2.34941	OK
XLOC_000163	-	-	XLOC_000163	FAM3C	TSS316,TSS317	1:23210024-23241197	-	-	22.0638	18.1242	26.0035	OK	17.0357	13.917	20.1545	OK	25.2212	20.7504	29.692	OK
XLOC_000164	-	-	XLOC_000164	TSPAN12	TSS318,TSS319	1:23467879-23513317	-	-	9.62317	7.56751	11.6788	OK	9.02321	7.06475	10.9817	OK	10.9536	8.62667	13.2806	OK
XLOC_000166	-	-	XLOC_000166	ENSGALG00000036488	TSS322,TSS323,TSS324	1:23518295-23827083	-	-	4.78884	0.779449	8.79824	OK	4.74495	1.55918	7.93073	OK	5.0216	0.977411	9.06578	OK
XLOC_000168	-	-	XLOC_000168	ANKRD26	TSS326	1:24294539-24342728	-	-	1.18934	0.914981	1.46369	OK	0.852311	0.641948	1.06267	OK	1.52161	1.18189	1.86132	OK
XLOC_000170	-	-	XLOC_000170	CTTNBP2	TSS328,TSS329,TSS330	1:24474715-24551641	-	-	2.81681	2.20488	3.42874	OK	1.80686	1.37573	2.23799	OK	3.48344	2.75689	4.20998	OK
XLOC_000172	-	-	XLOC_000172	WNT2	TSS332,TSS333	1:24699096-24712426	-	-	0.075089	0	0.312987	OK	0.0719305	0	0.301871	OK	0.127567	0	0.402267	OK
XLOC_000174	-	-	XLOC_000174	TFEC	TSS335	1:25289168-25351175	-	-	0.0125089	0	0.0614078	OK	0.0708482	0	0.170823	OK	0.0485745	0	0.135697	OK
XLOC_000175	-	-	XLOC_000175	PPP1R3A	TSS336	1:26361985-26387951	-	-	0.177416	0.0811704	0.273662	OK	0.0323542	0	0.0901562	OK	0.105936	0.0320538	0.179819	OK
XLOC_000179	-	-	XLOC_000179	BMT2,ENSGALG00000009443	TSS346,TSS347,TSS348,TSS349,TSS350	1:26768476-26833385	-	-	12.6793	10.1468	15.2119	OK	17.8108	14.3503	21.2714	OK	15.3167	12.3311	18.3023	OK
XLOC_000180	-	-	XLOC_000180	DOCK4	TSS351,TSS352	1:27022217-27269088	-	-	2.0885	1.47228	2.70473	OK	3.57981	2.64129	4.51833	OK	2.60185	1.84883	3.35486	OK
XLOC_000182	-	-	XLOC_000182	ENSGALG00000029421	TSS357	1:28047925-28048376	-	-	0.223722	0	0.539461	OK	0.320279	0	0.649082	OK	0.454038	0	1.27153	OK
XLOC_000184	-	-	XLOC_000184	THAP5	TSS359	1:28437395-28454715	-	-	21.433	15.308	27.558	OK	45.6693	28.3938	62.9447	OK	24.9899	16.8274	33.1525	OK
XLOC_000185	-	-	XLOC_000185	PNPLA8	TSS360,TSS361,TSS362	1:28525909-28565262	-	-	14.1609	11.6394	16.6825	OK	12.0242	9.84239	14.2061	OK	14.7048	12.0823	17.3273	OK
XLOC_000186	-	-	XLOC_000186	NRCAM	TSS363,TSS364	1:28578990-28721516	-	-	1.50196	1.11347	1.89045	OK	1.28271	0.934701	1.63072	OK	1.15379	0.829937	1.47763	OK
XLOC_000187	-	-	XLOC_000187	CNTN1	TSS365,TSS366,TSS367,TSS368,TSS369	1:28757423-28996234	-	-	1.17479	0.861261	1.48832	OK	4.81509	3.81442	5.81576	OK	5.21951	4.13964	6.29939	OK
XLOC_000188	-	-	XLOC_000188	PDZRN4	TSS370,TSS371,TSS372,TSS373,TSS374	1:29040875-29288729	-	-	2.82162	1.47421	4.16904	OK	2.16766	1.15176	3.18356	OK	1.17507	0.569742	1.78039	OK
XLOC_000190	-	-	XLOC_000190	PPHLN1	TSS377	1:29577529-29714435	-	-	7.73853	4.77153	10.7055	OK	11.5692	8.07319	15.0651	OK	9.17286	6.03707	12.3086	OK
XLOC_000191	-	-	XLOC_000191	IRAK4	TSS378	1:30069843-30081296	-	-	6.89142	5.3242	8.45864	OK	5.75448	4.39157	7.11739	OK	5.48274	4.16431	6.80118	OK
XLOC_000192	-	-	XLOC_000192	TMEM117	TSS379,TSS380	1:30113705-30309732	-	-	0.434152	0.187528	0.680777	OK	0.286329	0.118969	0.453689	OK	0.307322	0.132131	0.482513	OK
XLOC_000193	-	-	XLOC_000193	PRLL	TSS381	1:30529789-30533660	-	-	0.346389	0	0.798413	OK	2.54221	1.57582	3.5086	OK	0.517005	0.093305	0.940705	OK
XLOC_000194	-	-	XLOC_000194	ANO6	TSS382	1:30540024-30670181	-	-	8.25022	6.64131	9.85914	OK	9.40082	7.62295	11.1787	OK	9.88246	7.9936	11.7713	OK
XLOC_000195	-	-	XLOC_000195	ARID2	TSS383,TSS384,TSS385,TSS386	1:30750421-30905653	-	-	6.70577	4.65646	8.75508	OK	9.01121	6.20397	11.8184	OK	6.49667	4.58821	8.40514	OK
XLOC_000198	-	-	XLOC_000198	ATP23	TSS398	1:31441877-31449081	-	-	36.9654	29.3443	44.5865	OK	36.8554	29.2282	44.4825	OK	36.8294	29.2157	44.4431	OK
XLOC_000199	-	-	XLOC_000199	SLC16A7	TSS399,TSS400	1:32039725-32123394	-	-	0.665813	0.39974	0.931886	OK	3.23433	2.28652	4.18215	OK	0.719377	0.432856	1.0059	OK
XLOC_000200	-	-	XLOC_000200	USP15	TSS401	1:32905459-32969236	-	-	17.7366	14.5718	20.9014	OK	30.9027	25.5596	36.2458	OK	22.5616	18.5645	26.5588	OK
XLOC_000201	-	-	XLOC_000201	MON2	TSS402,TSS403,TSS404	1:32983587-33064389	-	-	22.2365	18.2729	26.2001	OK	46.9631	38.8439	55.0823	OK	32.4861	26.7626	38.2096	OK
XLOC_000203	-	-	XLOC_000203	TMEM5	TSS408,TSS409	1:33395015-33408356	-	-	1.74987	1.27898	2.22075	OK	1.79146	1.30922	2.2737	OK	1.55728	1.12317	1.99139	OK
XLOC_000204	-	-	XLOC_000204	SRGAP1	TSS410,TSS411,TSS412	1:33439956-33580652	-	-	10.4713	8.31149	12.6312	OK	7.46624	5.57134	9.36113	OK	7.50916	5.86945	9.14886	OK
XLOC_000205	-	-	XLOC_000205	XPOT	TSS413	1:33607080-33632184	-	-	69.0582	57.2804	80.8359	OK	90.277	74.9844	105.57	OK	86.4439	71.7679	101.12	OK
XLOC_000206	-	-	XLOC_000206	TBK1	TSS414,TSS415,TSS416,TSS417,TSS418	1:33632387-33664801	-	-	9.39974	7.55196	11.2475	OK	13.1852	10.674	15.6963	OK	11.565	9.32623	13.8037	OK
XLOC_000207	-	-	XLOC_000207	RASSF3	TSS419,TSS420,TSS421,TSS422,TSS423	1:33715724-33766905	-	-	19.2746	15.4127	23.1365	OK	39.2882	31.8446	46.7317	OK	22.7106	18.2024	27.2189	OK
XLOC_000208	-	-	XLOC_000208	TBC1D30	TSS424,TSS425	1:33794055-33843912	-	-	0.400214	0.243737	0.55669	OK	0.366516	0.21228	0.520753	OK	0.383023	0.227418	0.538629	OK
XLOC_000209	-	-	XLOC_000209	LEMD3,MSRB3	TSS426,TSS427,TSS428,TSS429,TSS430,TSS431,TSS432	1:33937154-34070695	-	-	29.6668	23.2922	36.0414	OK	27.8912	21.8233	33.9591	OK	36.4477	28.6987	44.1968	OK
XLOC_000210	-	-	XLOC_000210	HMGA2	TSS433,TSS434,TSS435,TSS436,TSS437,TSS438,TSS439	1:34198386-34313679	-	-	17.5416	13.2544	21.8288	OK	22.5236	17.3193	27.728	OK	12.9899	9.87861	16.1012	OK
XLOC_000211	-	-	XLOC_000211	HELB	TSS440,TSS441	1:34415745-34578266	-	-	2.81832	2.15077	3.48586	OK	2.93747	2.24995	3.625	OK	3.06209	2.36035	3.76382	OK
XLOC_000212	-	-	XLOC_000212	ENSGALG00000009899,ENSGALG00000033879	TSS442,TSS443,TSS444,TSS445	1:34779580-34818166	-	-	31.7296	24.5464	38.9127	OK	33.9642	25.7408	42.1876	OK	37.5758	28.5717	46.5799	OK
XLOC_000213	-	-	XLOC_000213	DYRK2	TSS446,TSS447,TSS448,TSS449	1:34898149-34926508	-	-	9.96668	8.20332	11.73	OK	9.36367	7.64932	11.078	OK	6.56282	5.32854	7.79711	OK
XLOC_000215	-	-	XLOC_000215	RAP1B	TSS452,TSS453	1:35216063-35249134	-	-	69.0878	53.6244	84.5512	OK	72.653	55.7427	89.5634	OK	66.3822	50.5315	82.2329	OK
XLOC_000216	-	-	XLOC_000216	NUP107	TSS454	1:35250852-35276198	-	-	18.5845	15.1173	22.0518	OK	14.811	11.9634	17.6586	OK	16.0831	12.9942	19.172	OK
XLOC_000217	-	-	XLOC_000217	SLC35E3	TSS455	1:35276895-35282437	-	-	79.4901	65.7285	93.2517	OK	87.3998	72.3232	102.476	OK	85.1937	70.4815	99.906	OK
XLOC_000219	-	-	XLOC_000219	MDM2	TSS457,TSS458	1:35294095-35347589	-	-	39.3015	32.5065	46.0966	OK	65.5446	54.4026	76.6867	OK	41.7632	34.4949	49.0315	OK
XLOC_000220	-	-	XLOC_000220	CPSF6	TSS459,TSS460,TSS461	1:35386196-35411271	-	-	28.6452	23.1587	34.1317	OK	23.7431	19.1275	28.3587	OK	34.3348	27.9563	40.7132	OK
XLOC_000221	-	-	XLOC_000221	YEATS4	TSS462,TSS463	1:35424904-35432985	-	-	10.102	7.58612	12.618	OK	8.42849	6.23307	10.6239	OK	9.34535	6.80097	11.8897	OK
XLOC_000222	-	-	XLOC_000222	FRS2	TSS464,TSS465	1:35448967-35503023	-	-	7.47987	6.11012	8.84963	OK	16.2588	13.4632	19.0543	OK	9.45385	7.76692	11.1408	OK
XLOC_000223	-	-	XLOC_000223	CCT2	TSS466,TSS467	1:35503970-35515953	-	-	124.918	103.521	146.315	OK	150.12	124.507	175.733	OK	148.882	123.403	174.361	OK
XLOC_000225	-	-	XLOC_000225	ENSGALG00000009959	TSS469,TSS470,TSS471	1:35565042-35594681	-	-	1.41331	0.92613	1.90049	OK	0.58135	0.294149	0.868552	OK	1.2414	0.791154	1.69164	OK
XLOC_000227	-	-	XLOC_000227	CNOT2	TSS473	1:35724871-35814526	-	-	20.7002	16.82	24.5804	OK	28.3465	23.1491	33.5438	OK	19.8239	16.0616	23.5861	OK
XLOC_000228	-	-	XLOC_000228	KCNMB4	TSS474	1:35820989-35831958	-	-	0.856687	0.251915	1.46146	OK	0.526667	0.0609176	0.992417	OK	0.558137	0.0829897	1.03328	OK
XLOC_000230	-	-	XLOC_000230	LGR5	TSS476,TSS477	1:36248349-36335529	-	-	2.50798	1.9195	3.09646	OK	1.23487	0.909482	1.56026	OK	1.14467	0.828459	1.46087	OK
XLOC_000231	-	-	XLOC_000231	ENSGALG00000038456	TSS478	1:36350936-36390481	-	-	0.870807	0	4.64875	OK	1.13704	0	6.1529	OK	1.01349	0	5.70341	OK
XLOC_000232	-	-	XLOC_000232	TMEM19	TSS479,TSS480,TSS481,TSS482	1:36408412-36423741	-	-	7.84676	5.72468	9.96885	OK	10.1647	7.53093	12.7984	OK	9.84103	7.31709	12.365	OK
XLOC_000233	-	-	XLOC_000233	RAB21,TBC1D15	TSS483,TSS484,TSS485	1:36448003-36498543	-	-	36.5897	29.3996	43.7799	OK	78.9948	64.5256	93.464	OK	48.0984	38.9071	57.2897	OK
XLOC_000234	-	-	XLOC_000234	TPH2	TSS486,TSS487	1:36509694-36563986	-	-	0.301989	0.124865	0.479114	OK	0.210123	0.0609212	0.359325	OK	0.523323	0.275623	0.771023	OK
XLOC_000235	-	-	XLOC_000235	TRHDE	TSS488,TSS489,TSS490,TSS491,TSS492	1:36640613-36861536	-	-	0.559704	0.305031	0.814377	OK	0.720445	0.365299	1.07559	OK	0.501519	0.302417	0.700621	OK
XLOC_000237	-	-	XLOC_000237	GLIPR1L2	TSS495	1:37779367-37787633	-	-	0.0384519	0	0.152416	OK	0.0256701	0	0.127334	OK	0.0410369	0	0.154348	OK
XLOC_000238	-	-	XLOC_000238	ENSGALG00000010223	TSS496	1:37790881-37796392	-	-	0.0348651	0	0.138786	OK	0.0281638	0	0.129843	OK	0	0	0	OK
XLOC_000239	-	-	XLOC_000239	GLIPR1L	TSS497,TSS498	1:37799510-37809458	-	-	10.0873	7.55994	12.6146	OK	4.86055	3.44159	6.2795	OK	7.07763	5.239	8.91627	OK
XLOC_000240	-	-	XLOC_000240	ENSGALG00000039582	TSS499	1:37851200-37887443	-	-	0.0357077	0	0.0865243	OK	0.187203	0.0618949	0.312512	OK	0.060623	0	0.127939	OK
XLOC_000241	-	-	XLOC_000241	ZDHHC17	TSS500,TSS501	1:38168138-38234137	-	-	10.7656	8.72795	12.8033	OK	15.8348	12.9135	18.7561	OK	12.4981	10.146	14.8502	OK
XLOC_000243	-	-	XLOC_000243	NAV3	TSS505,TSS506,TSS507,TSS508,TSS509,TSS510	1:38666028-38924294	-	-	20.5978	16.99	24.2056	OK	32.8145	27.1985	38.4304	OK	16.0336	13.0599	19.0074	OK
XLOC_000244	-	-	XLOC_000244	SYT1	TSS511,TSS512,TSS513,TSS514,TSS515	1:39108370-39455373	-	-	1.80719	0.832981	2.78139	OK	2.37655	1.20407	3.54904	OK	2.30478	1.1322	3.47736	OK
XLOC_000246	-	-	XLOC_000246	RPS16	TSS519,TSS520	1:39750305-39753558	-	-	1684.56	1359.93	2009.19	OK	1522.14	1228.06	1816.21	OK	1403.97	1160.58	1647.37	OK
XLOC_000248	-	-	XLOC_000248	PTPRQ	TSS522,TSS523,TSS524,TSS525	1:39870774-39983509	-	-	2.51143	1.92581	3.09706	OK	4.79443	3.4707	6.11815	OK	2.40051	1.76216	3.03886	OK
XLOC_000249	-	-	XLOC_000249	MYF6	TSS526	1:39998016-40000223	-	-	0.300393	0.0591881	0.541599	OK	0.500225	0.183174	0.817276	OK	0.44351	0.139575	0.747446	OK
XLOC_000250	-	-	XLOC_000250	MYF5	TSS527	1:40002686-40004166	-	-	0.565441	0.112509	1.01837	OK	1.49037	0.743379	2.23735	OK	0.745924	0.196933	1.29492	OK
XLOC_000251	-	-	XLOC_000251	ACSS3	TSS528,TSS529,TSS530,TSS531,TSS532	1:40117102-40203082	-	-	1.04966	0.691507	1.40782	OK	0.628956	0.365925	0.891986	OK	0.765499	0.47816	1.05284	OK
XLOC_000252	-	-	XLOC_000252	ENSGALG00000042269	TSS533,TSS534,TSS535,TSS536,TSS537	1:40708973-40780890	-	-	3.21214	2.03945	4.38483	OK	3.00079	1.8667	4.13488	OK	3.56254	2.20573	4.91936	OK
XLOC_000253	-	-	XLOC_000253	TMTC2	TSS538,TSS539,TSS540,TSS541,TSS542,TSS543,TSS544	1:40828828-41088727	-	-	9.18964	5.08639	13.2929	OK	6.63807	3.06251	10.2136	OK	7.41735	4.31375	10.521	OK
XLOC_000254	-	-	XLOC_000254	LRRIQ1	TSS545	1:41740333-41838759	-	-	0.024108	0	0.0503269	OK	0.0125295	0	0.0302849	OK	0.0279619	0.00101646	0.0549073	OK
XLOC_000255	-	-	XLOC_000255	ALX1	TSS546,TSS547	1:41852916-41876252	-	-	0.626726	0.32352	0.929931	OK	0.0800053	0.00490297	0.155108	OK	0.287337	0.0988079	0.475866	OK
XLOC_000256	-	-	XLOC_000256	NTS	TSS548,TSS549	1:42173123-42186023	-	-	0.9493	0.514958	1.38364	OK	0.922948	0.49892	1.34698	OK	0.609495	0.270282	0.948707	OK
XLOC_000257	-	-	XLOC_000257	C12orf29	TSS550	1:42795853-42912470	-	-	5.23489	1.76443	8.70535	OK	2.65205	0.414724	4.88937	OK	4.10731	0.805075	7.40954	OK
XLOC_000258	-	-	XLOC_000258	ENSGALG00000033106	TSS551,TSS552,TSS553,TSS554,TSS555,TSS556	1:42795853-42912470	-	-	27.0356	20.5286	33.5427	OK	17.5771	13.0791	22.0751	OK	30.1921	22.6779	37.7064	OK
XLOC_000263	-	-	XLOC_000263	PLEKHG7	TSS565	1:44581618-44692421	-	-	0.749139	0.477582	1.0207	OK	0.863348	0.58201	1.14469	OK	0.890224	0.566307	1.21414	OK
XLOC_000264	-	-	XLOC_000264	ENSGALG00000011285	TSS566,TSS567,TSS568,TSS569,TSS570,TSS571,TSS572	1:44816113-44840517	-	-	40.3347	33.323	47.3463	OK	50.5582	41.7702	59.3462	OK	37.3422	30.8121	43.8724	OK
XLOC_000265	-	-	XLOC_000265	MRPL42	TSS573	1:44870331-44877527	-	-	55.6686	43.8568	67.4804	OK	76.1632	60.4989	91.8275	OK	54.5571	43.0005	66.1137	OK
XLOC_000266	-	-	XLOC_000266	SOCS2	TSS574	1:44891162-44894312	-	-	4.89449	3.45569	6.3333	OK	2.89408	1.93001	3.85816	OK	1.20548	0.67934	1.73163	OK
XLOC_000267	-	-	XLOC_000267	CRADD	TSS575,TSS576	1:44900684-44981748	-	-	4.09813	3.1852	5.01107	OK	3.58241	2.76194	4.40287	OK	3.98027	3.09489	4.86565	OK
XLOC_000269	-	-	XLOC_000269	PLXNC1	TSS578,TSS579,TSS580	1:45063527-45156476	-	-	1.74928	1.2656	2.23297	OK	2.25868	1.68743	2.82994	OK	1.01527	0.649209	1.38133	OK
XLOC_000270	-	-	XLOC_000270	SNAPC3	TSS581	1:45241996-45246654	-	-	2.02092	1.51331	2.52853	OK	1.60119	1.17589	2.02649	OK	1.92963	1.43949	2.41977	OK
XLOC_000271	-	-	XLOC_000271	VEZT	TSS582,TSS583,TSS584	1:45370968-45514690	-	-	15.8473	11.2402	20.4544	OK	16.4216	11.0204	21.8227	OK	15.3503	10.4332	20.2674	OK
XLOC_000273	-	-	XLOC_000273	METAP2	TSS586	1:45535392-45550173	-	-	48.9681	40.1938	57.7423	OK	47.0943	38.6116	55.5769	OK	53.8083	44.2118	63.4048	OK
XLOC_000274	-	-	XLOC_000274	SNRPF	TSS587	1:45665311-45666829	-	-	175.603	142.675	208.532	OK	68.9009	54.4302	83.3715	OK	144.361	116.754	171.967	OK
XLOC_000275	-	-	XLOC_000275	AMDHD1	TSS588,TSS589	1:45669440-45677498	-	-	0.335015	0.0874275	0.582602	OK	0.107458	0	0.264126	OK	0.285384	0.0521406	0.518628	OK
XLOC_000276	-	-	XLOC_000276	ELK3	TSS590	1:45759155-45887495	-	-	20.0419	13.5537	26.5301	OK	49.9717	36.9527	62.9907	OK	18.3192	12.1317	24.5067	OK
XLOC_000277	-	-	XLOC_000277	ENSGALG00000011459	TSS591,TSS592,TSS593	1:45923661-45963631	-	-	0.27738	0.124817	0.429943	OK	0.219446	0.082205	0.356686	OK	0.204373	0.075007	0.333738	OK
XLOC_000280	-	-	XLOC_000280	NEDD1	TSS596,TSS597	1:46033708-46057310	-	-	18.08	14.7438	21.4162	OK	14.6404	11.8883	17.3925	OK	20.6027	16.8727	24.3327	OK
XLOC_000281	-	-	XLOC_000281	RF01968,RF01969	TSS598,TSS599,TSS601,TSS603	1:46248749-46335541	-	-	0.59424	0.0741812	1.1143	OK	0.364504	0	0.845171	OK	0.270815	0	0.746802	OK
XLOC_000283	-	-	XLOC_000283	TMPO	TSS607	1:46669670-46691839	-	-	39.3337	32.3761	46.2912	OK	26.0927	21.3145	30.8709	OK	35.7826	29.3843	42.181	OK
XLOC_000284	-	-	XLOC_000284	SLC25A3	TSS608,TSS609,TSS610	1:46692458-46706498	-	-	620.415	329.011	911.819	OK	496.821	256.368	737.273	OK	579.56	361.958	797.161	OK
XLOC_000285	-	-	XLOC_000285	RF00563	TSS611	1:46692458-46706498	-	-	414.876	0	1204.94	OK	316.652	0	920.791	OK	278.908	0	868.12	OK
XLOC_000286	-	-	XLOC_000286	APAF1	TSS612	1:46707892-47168889	-	-	5.88169	4.24954	7.51384	OK	9.068	6.73698	11.399	OK	5.91362	3.84419	7.98306	OK
XLOC_000287	-	-	XLOC_000287	ACTR6	TSS613,TSS614,TSS615	1:47183348-47267032	-	-	49.6989	38.2192	61.1785	OK	53.665	41.6045	65.7255	OK	53.4341	40.9966	65.8716	OK
XLOC_000288	-	-	XLOC_000288	SCYL2	TSS616,TSS617	1:47267865-47304843	-	-	17.3523	14.0389	20.6657	OK	25.565	20.7815	30.3486	OK	17.6897	14.2793	21.1002	OK
XLOC_000292	-	-	XLOC_000292	ANO4	TSS621,TSS622	1:47513532-47631233	-	-	0.0467546	0	0.107059	OK	0.0640115	0	0.137765	OK	0.0837831	0	0.1679	OK
XLOC_000294	-	-	XLOC_000294	UTP20	TSS624,TSS625	1:47672157-47798006	-	-	10.4338	6.77384	14.0937	OK	14.591	10.2852	18.8968	OK	10.845	7.30433	14.3857	OK
XLOC_000295	-	-	XLOC_000295	CNOT4	TSS626,TSS627	1:47799981-47874568	-	-	1.95288	1.49275	2.413	OK	3.02735	2.35621	3.69849	OK	2.93451	2.29572	3.5733	OK
XLOC_000296	-	-	XLOC_000296	ENSGALG00000011717	TSS628	1:47884752-47909098	-	-	0.0119397	0	0.0494529	OK	0.0249678	0	0.0827532	OK	0.0272117	0	0.0829446	OK
XLOC_000297	-	-	XLOC_000297	WDR91	TSS629,TSS630,TSS631,TSS632	1:47929038-47946328	-	-	13.1325	10.1291	16.136	OK	9.3721	7.09428	11.6499	OK	10.8971	8.3448	13.4493	OK
XLOC_000298	-	-	XLOC_000298	ARHGDIB	TSS633,TSS634	1:48011197-48019515	-	-	29.6443	23.5431	35.7456	OK	23.1789	18.2744	28.0834	OK	32.7573	26.1289	39.3857	OK
XLOC_000300	-	-	XLOC_000300	MGP	TSS636	1:48052775-48058138	-	-	34.2555	26.4534	42.0577	OK	11.5961	8.3303	14.862	OK	13.2913	9.686	16.8965	OK
XLOC_000302	-	-	XLOC_000302	ART4	TSS638	1:48069969-48092200	-	-	0.0744994	0	0.320483	OK	0.0263098	0	0.17818	OK	0.0489906	0	0.254173	OK
XLOC_000304	-	-	XLOC_000304	ENSGALG00000011745	TSS640,TSS641,TSS642	1:48069969-48092200	-	-	13.0879	10.5146	15.6612	OK	13.6258	10.9639	16.2876	OK	13.4752	10.8737	16.0767	OK
XLOC_000305	-	-	XLOC_000305	ENSGALG00000011747	TSS643	1:48093689-48094445	-	-	128.645	104.105	153.186	OK	111.964	91.2816	132.647	OK	71.4498	56.7287	86.1709	OK
XLOC_000306	-	-	XLOC_000306	ENSGALG00000032272	TSS644	1:48099108-48099621	-	-	39.1606	26.4846	51.8365	OK	49.9901	36.8696	63.1106	OK	19.3873	12.7912	25.9835	OK
XLOC_000307	-	-	XLOC_000307	ENSGALG00000030658,ENSGALG00000040303,HIST2H3L	TSS645,TSS646	1:48101724-48113401	-	-	133.122	57.2507	208.994	OK	121.759	49.2613	194.257	OK	126.095	72.7971	179.392	OK
XLOC_000308	-	-	XLOC_000308	ENSGALG00000036483	TSS647	1:48101724-48113401	-	-	86.5339	0	189.037	OK	77.7979	14.9793	140.616	OK	48.0036	9.44162	86.5656	OK
XLOC_000309	-	-	XLOC_000309	ENSGALG00000030658	TSS648	1:48101724-48113401	-	-	0.750721	0	5.43162	OK	0.42864	0	2.14816	OK	0.511082	0	3.83898	OK
XLOC_000310	-	-	XLOC_000310	HIST1H2B8	TSS649	1:48101724-48113401	-	-	265.989	100.84	431.137	OK	158.184	90.797	225.572	OK	187.495	139.132	235.857	OK
XLOC_000315	-	-	XLOC_000315	ENSGALG00000035244	TSS654	1:48119158-48201409	-	-	54.9537	6.4402	103.467	OK	34.2229	3.87302	64.5728	OK	39.2874	7.38778	71.1871	OK
XLOC_000316	-	-	XLOC_000316	ENSGALG00000042650	TSS655	1:48119158-48201409	-	-	62.0785	0	214.058	OK	49.3949	0	184.944	OK	47.6764	0	151.113	OK
XLOC_000317	-	-	XLOC_000317	ENSGALG00000034631	TSS656,TSS657,TSS658,TSS659	1:48119158-48201409	-	-	4.19352	0	17.9232	OK	1.40684	0	7.81103	OK	6.46938	0	19.7201	OK
XLOC_000318	-	-	XLOC_000318	ENSGALG00000042491	TSS660	1:48119158-48201409	-	-	2086.57	1104.59	3068.55	OK	1306.98	780.706	1833.26	OK	1259.94	837.216	1682.66	OK
XLOC_000319	-	-	XLOC_000319	ENSGALG00000039351	TSS661	1:48119158-48201409	-	-	84.1245	0	197.2	OK	48.209	0	108.99	OK	32.2358	0	88.6545	OK
XLOC_000320	-	-	XLOC_000320	H2A-VII	TSS662	1:48119158-48201409	-	-	31.3149	0	73.3884	OK	2.32731	0	12.8908	OK	5.50929	0	19.4125	OK
XLOC_000321	-	-	XLOC_000321	ENSGALG00000040174,HIST1H101	TSS663,TSS664	1:48119158-48201409	-	-	71.3242	21.3597	121.289	OK	73.912	33.4918	114.332	OK	49.8799	17.7508	82.009	OK
XLOC_000322	-	-	XLOC_000322	ENSGALG00000027571	TSS665	1:48119158-48201409	-	-	116.945	37.0145	196.875	OK	36.5724	0	83.1849	OK	60.1308	16.8575	103.404	OK
XLOC_000323	-	-	XLOC_000323	ENSGALG00000042263	TSS666	1:48119158-48201409	-	-	163.771	0	360.471	OK	123.297	0	261.612	OK	99.9453	0	209.823	OK
XLOC_000324	-	-	XLOC_000324	HIST1H111L	TSS667	1:48119158-48201409	-	-	48.2445	0	111.785	OK	19.9564	0	61.5736	OK	37.6657	0	81.0097	OK
XLOC_000325	-	-	XLOC_000325	ENSGALG00000033587	TSS668	1:48119158-48201409	-	-	0.163237	0	5.08706	OK	0.23732	0	4.96259	OK	0.0653144	0	1.16186	OK
XLOC_000326	-	-	XLOC_000326	HIST1H3H	TSS669	1:48119158-48201409	-	-	36.0123	0	109.962	OK	35.2354	0	78.1912	OK	26.1538	0	60.4659	OK
XLOC_000327	-	-	XLOC_000327	H2A-VII	TSS670	1:48119158-48201409	-	-	1.82098	0	24.5578	OK	0.32571	0	2.77302	OK	0.134617	0	1.66918	OK
XLOC_000329	-	-	XLOC_000329	DDX47	TSS673	1:48224615-48237582	-	-	4.58073	3.64129	5.52017	OK	5.29378	4.22842	6.35914	OK	4.43611	3.51942	5.3528	OK
XLOC_000331	-	-	XLOC_000331	FAM234B	TSS676,TSS677	1:48289207-48324065	-	-	3.04648	1.37163	4.72132	OK	4.95963	2.13592	7.78335	OK	2.95774	1.91264	4.00283	OK
XLOC_000332	-	-	XLOC_000332	EMP1	TSS678	1:48351488-48365693	-	-	168.887	140.256	197.518	OK	148.541	123.334	173.748	OK	108.464	89.6236	127.305	OK
XLOC_000333	-	-	XLOC_000333	ATF7IP	TSS679,TSS680,TSS681	1:48816354-48966401	-	-	7.78252	6.04189	9.52315	OK	12.7531	10.108	15.3983	OK	8.42598	6.46817	10.3838	OK
XLOC_000334	-	-	XLOC_000334	TTC26	TSS682,TSS683,TSS684	1:49026526-49074187	-	-	4.15112	3.04174	5.26049	OK	1.59489	1.07109	2.1187	OK	3.37701	2.43487	4.31914	OK
XLOC_000335	-	-	XLOC_000335	LUC7L2,UBN2	TSS685,TSS686,TSS687,TSS688,TSS690,TSS691	1:49084167-49176552	-	-	39.242	29.1519	49.332	OK	93.7342	71.1323	116.336	OK	38.6688	26.5026	50.8349	OK
XLOC_000337	-	-	XLOC_000337	POLDIP3	TSS693,TSS694	1:49207529-49221469	-	-	29.7045	24.3243	35.0847	OK	40.9599	33.6986	48.2212	OK	28.8404	23.599	34.0818	OK
XLOC_000338	-	-	XLOC_000338	RRP7A	TSS695	1:49224851-49237511	-	-	21.1322	15.4607	26.8036	OK	11.9983	8.11174	15.8848	OK	13.8919	9.50272	18.2811	OK
XLOC_000340	-	-	XLOC_000340	SOCS1L	TSS697,TSS698,TSS699,TSS700,TSS701,TSS702	1:49251572-49262883	-	-	5.23562	3.66487	6.80638	OK	2.88432	1.92307	3.84556	OK	3.17787	2.12406	4.23168	OK
XLOC_000341	-	-	XLOC_000341	ENSGALG00000011872	TSS703	1:49276294-49290217	-	-	0.124666	0	0.278631	OK	0.0706829	0	0.190355	OK	0.0548826	0	0.167835	OK
XLOC_000344	-	-	XLOC_000344	TCF20	TSS706,TSS707,TSS708,TSS709,TSS710,TSS711	1:49300478-49425804	-	-	12.218	9.93033	14.5057	OK	13.2103	10.7701	15.6506	OK	12.9344	10.4977	15.3712	OK
XLOC_000346	-	-	XLOC_000346	CYP2D6	TSS713	1:49442460-49452376	-	-	2.01751	1.469	2.56601	OK	0.651433	0.42187	0.880996	OK	1.85653	1.33849	2.37456	OK
XLOC_000347	-	-	XLOC_000347	NDUFA6	TSS714	1:49452439-49454008	-	-	85.2472	66.3913	104.103	OK	44.7748	33.8241	55.7256	OK	71.8276	55.6224	88.0328	OK
XLOC_000349	-	-	XLOC_000349	NAGA	TSS716	1:49462138-49466445	-	-	14.8188	11.7081	17.9295	OK	7.57097	5.81149	9.33045	OK	19.8558	15.8999	23.8118	OK
XLOC_000350	-	-	XLOC_000350	CENPM	TSS717	1:49496088-49502094	-	-	6.70636	5.05595	8.35677	OK	8.83338	6.75544	10.9113	OK	7.09479	5.35409	8.83549	OK
XLOC_000351	-	-	XLOC_000351	TNFRSF13C	TSS718	1:49510783-49512391	-	-	0	0	0	OK	0.0374691	0	0.153511	OK	0	0	0	OK
XLOC_000352	-	-	XLOC_000352	ENSGALG00000045762	TSS719	1:49521583-49549801	-	-	2.58843	1.27702	3.89984	OK	1.94561	0.953016	2.9382	OK	2.92544	1.59474	4.25614	OK
XLOC_000353	-	-	XLOC_000353	SNU13	TSS720,TSS721	1:49587217-49590797	-	-	80.0932	66.099	94.0873	OK	52.26	42.79	61.73	OK	68.5106	56.3571	80.6642	OK
XLOC_000354	-	-	XLOC_000354	PMM1	TSS722,TSS723,TSS724,TSS725,TSS726	1:49591665-49631391	-	-	14.8141	11.4598	18.1683	OK	10.31	7.56307	13.057	OK	17.8887	13.8227	21.9548	OK
XLOC_000355	-	-	XLOC_000355	POLR3H	TSS727	1:49635291-49641645	-	-	12.1391	9.43191	14.8462	OK	12.7391	9.91791	15.5603	OK	8.23314	6.2706	10.1957	OK
XLOC_000356	-	-	XLOC_000356	PHF5A	TSS728	1:49663356-49669387	-	-	56.1941	45.175	67.2132	OK	51.1594	41.0044	61.3143	OK	52.0077	41.6884	62.3271	OK
XLOC_000357	-	-	XLOC_000357	TOB2	TSS729	1:49674133-49680930	-	-	18.4936	14.9208	22.0664	OK	52.424	43.2197	61.6283	OK	27.5431	22.4545	32.6318	OK
XLOC_000358	-	-	XLOC_000358	ENSGALG00000028594	TSS730	1:49682187-49691139	-	-	0.36333	0.138271	0.588389	OK	0.538834	0.261651	0.816018	OK	0.499566	0.263199	0.735933	OK
XLOC_000359	-	-	XLOC_000359	RANGAP1	TSS732	1:49768491-49787684	-	-	37.4439	30.356	44.5317	OK	40.0898	32.5076	47.6721	OK	36.3762	29.442	43.3103	OK
XLOC_000362	-	-	XLOC_000362	ENSGALG00000041607	TSS735	1:49811390-49871878	-	-	3.08331	0	9.99868	OK	4.94777	0	15.1381	OK	4.7372	0	14.051	OK
XLOC_000367	-	-	XLOC_000367	ST13	TSS740	1:49940629-49960414	-	-	81.8283	67.8667	95.7899	OK	88.1369	73.0931	103.181	OK	78.1842	64.784	91.5845	OK
XLOC_000369	-	-	XLOC_000369	SLC25A17	TSS742,TSS743,TSS744	1:49964801-49979823	-	-	37.4093	30.0524	44.7661	OK	10.643	8.09514	13.1909	OK	26.646	21.1566	32.1354	OK
XLOC_000370	-	-	XLOC_000370	MKL1	TSS745,TSS746	1:50005123-50093845	-	-	8.0122	4.58166	11.4427	OK	9.15164	5.41544	12.8878	OK	6.69481	3.75417	9.63545	OK
XLOC_000373	-	-	XLOC_000373	RPS19BP1	TSS749	1:50625400-50627545	-	-	28.5507	22.4804	34.6209	OK	26.1789	20.5377	31.82	OK	24.2226	18.9517	29.4936	OK
XLOC_000375	-	-	XLOC_000375	RPL3	TSS751,TSS752	1:50725887-50731685	-	-	715.336	596.137	834.535	OK	537.881	447.847	627.915	OK	622.522	519.081	725.963	OK
XLOC_000378	-	-	XLOC_000378	CBX6,CBX7	TSS760,TSS761,TSS762,TSS763,TSS764	1:50786711-50819459	-	-	10.3093	6.95463	13.6639	OK	5.02468	3.40147	6.6479	OK	8.86335	6.29486	11.4318	OK
XLOC_000380	-	-	XLOC_000380	DNAL4	TSS767	1:50829382-50833857	-	-	22.1991	17.4596	26.9385	OK	16.1344	12.4607	19.8081	OK	19.7545	15.4574	24.0516	OK
XLOC_000381	-	-	XLOC_000381	ENSGALG00000034504	TSS768	1:50835751-50841816	-	-	0.0160207	0	0.0646281	OK	0.0645826	0	0.157142	OK	0.064145	0	0.145175	OK
XLOC_000382	-	-	XLOC_000382	SUN2	TSS769,TSS770	1:50842616-50868509	-	-	10.2224	6.67625	13.7685	OK	13.4892	9.14023	17.8382	OK	11.6128	7.60644	15.6192	OK
XLOC_000383	-	-	XLOC_000383	JOSD1	TSS771	1:50868866-50881389	-	-	13.369	8.60982	18.1283	OK	12.7958	8.35651	17.2351	OK	14.0622	9.44281	18.6816	OK
XLOC_000384	-	-	XLOC_000384	DDX17,DMC1	TSS772,TSS773,TSS774,TSS775,TSS776	1:50896430-50936669	-	-	35.2917	28.0623	42.5211	OK	28.5475	22.4515	34.6435	OK	39.5852	31.3405	47.8298	OK
XLOC_000385	-	-	XLOC_000385	KCNJ4	TSS777,TSS778,TSS779,TSS780	1:50939414-50950627	-	-	0.521139	0.255768	0.786509	OK	1.46469	0.918956	2.01043	OK	1.21974	0.781228	1.65824	OK
XLOC_000386	-	-	XLOC_000386	CSNK1E	TSS781,TSS782	1:50961835-51010077	-	-	29.0701	21.6276	36.5125	OK	37.0246	28.2489	45.8004	OK	30.6861	23.814	37.5581	OK
XLOC_000387	-	-	XLOC_000387	BAIAP2L2,PLA2G6	TSS783,TSS784,TSS785,TSS786	1:51013852-51042762	-	-	4.0706	2.97176	5.16944	OK	3.30455	2.32376	4.28533	OK	4.22538	3.09095	5.3598	OK
XLOC_000388	-	-	XLOC_000388	SLC16A8	TSS787	1:51043332-51051000	-	-	0.0771887	0	0.159069	OK	0.117348	0.00932383	0.225372	OK	0.11259	0.00489745	0.220283	OK
XLOC_000389	-	-	XLOC_000389	SOX10	TSS788	1:51089595-51098755	-	-	0.301961	0.150537	0.453384	OK	0.312648	0.15729	0.468005	OK	0.163339	0.0584839	0.268194	OK
XLOC_000390	-	-	XLOC_000390	C22orf23	TSS789	1:51105367-51109027	-	-	0.558947	0.211936	0.905959	OK	0.393673	0.10633	0.681016	OK	0.362446	0.0955628	0.629328	OK
XLOC_000391	-	-	XLOC_000391	ENSGALG00000012299	TSS790,TSS791	1:51141325-51145667	-	-	8.90197	6.57208	11.2318	OK	12.7039	9.6454	15.7623	OK	8.45329	6.23751	10.6691	OK
XLOC_000392	-	-	XLOC_000392	ENSGALG00000019312	TSS792	1:51155784-51156504	-	-	0	0	0	OK	0.107441	0	0.276568	OK	0	0	0	OK
XLOC_000394	-	-	XLOC_000394	ENSGALG00000012419	TSS795	1:51197787-51200832	-	-	0.910249	0.521228	1.29927	OK	0.719227	0.383817	1.05464	OK	0.452092	0.200548	0.703637	OK
XLOC_000395	-	-	XLOC_000395	LGALS2	TSS796,TSS797,TSS798,TSS799	1:51239891-51253158	-	-	11.6211	7.7317	15.5105	OK	7.81061	4.59237	11.0288	OK	10.1686	6.69415	13.6431	OK
XLOC_000396	-	-	XLOC_000396	CARD10	TSS800,TSS801,TSS802,TSS803	1:51254681-51286952	-	-	0.186862	0	0.521821	OK	0.269969	0	0.696933	OK	0.175377	0	0.496636	OK
XLOC_000399	-	-	XLOC_000399	ELFN2	TSS806	1:51367778-51370205	-	-	0.0594821	0	0.13551	OK	0.0133459	0	0.0447343	OK	0.0565549	0	0.130901	OK
XLOC_000400	-	-	XLOC_000400	RAC2	TSS807	1:51448384-51457486	-	-	0.0809341	0	0.215672	OK	0.0518002	0	0.171627	OK	0.127538	0	0.295733	OK
XLOC_000401	-	-	XLOC_000401	SSTR3	TSS808	1:51460658-51465064	-	-	0.0273425	0	0.103209	OK	0.10385	0	0.239379	OK	0.04496	0	0.151482	OK
XLOC_000403	-	-	XLOC_000403	IL2RB	TSS813	1:51491999-51505358	-	-	0.0263804	0	0.0633185	OK	0.0976198	0.021884	0.173356	OK	0.0314448	0	0.0732815	OK
XLOC_000405	-	-	XLOC_000405	TST	TSS815	1:51546119-51553306	-	-	22.3901	17.2669	27.5133	OK	16.3144	12.4255	20.2032	OK	16.8745	12.865	20.884	OK
XLOC_000406	-	-	XLOC_000406	ENSGALG00000012490	TSS816	1:51553939-51558937	-	-	0.0205259	0	0.0749896	OK	0.019613	0	0.0778489	OK	0.0416617	0	0.127398	OK
XLOC_000407	-	-	XLOC_000407	PVALB	TSS817,TSS818	1:51645140-51653899	-	-	1.43425	0.573797	2.2947	OK	1.18768	0.0285466	2.34681	OK	1.27639	0.472634	2.08015	OK
XLOC_000408	-	-	XLOC_000408	IFT27	TSS819	1:51663626-51677277	-	-	7.21953	3.95995	10.4791	OK	6.91516	3.98041	9.84991	OK	5.78124	3.23972	8.32275	OK
XLOC_000409	-	-	XLOC_000409	CACNG2	TSS820	1:51688914-51735455	-	-	0.0984843	0	0.290624	OK	0.230068	0	0.497552	OK	0.123092	0	0.314745	OK
XLOC_000410	-	-	XLOC_000410	EIF3D	TSS821	1:51754102-51761464	-	-	114.959	95.1599	134.757	OK	128.585	106.612	150.559	OK	100.172	82.8346	117.51	OK
XLOC_000411	-	-	XLOC_000411	FOXRED2	TSS822,TSS823	1:51761528-51772186	-	-	1.8332	1.33355	2.33284	OK	1.81158	1.20655	2.41661	OK	1.73309	1.23056	2.23563	OK
XLOC_000412	-	-	XLOC_000412	TXN2	TSS825	1:51772259-51785102	-	-	78.3804	63.4067	93.3542	OK	55.1343	44.1998	66.0687	OK	74.2606	60.0457	88.4754	OK
XLOC_000413	-	-	XLOC_000413	MYH9	TSS826,TSS827,TSS828	1:51785906-51873839	-	-	196.523	163.752	229.295	OK	142.577	118.75	166.405	OK	162.635	135.341	189.928	OK
XLOC_000414	-	-	XLOC_000414	RBFOX2	TSS829,TSS830	1:51881777-52048476	-	-	42.3611	34.3574	50.3649	OK	20.2259	16.2246	24.2272	OK	30.74	24.9036	36.5764	OK
XLOC_000415	-	-	XLOC_000415	MB	TSS831	1:52054482-52058197	-	-	1.21357	0.527476	1.89967	OK	0.805895	0.252773	1.35902	OK	0.492436	0.0860739	0.898798	OK
XLOC_000416	-	-	XLOC_000416	ENSGALG00000045417	TSS832	1:52551374-52552469	-	-	0	0	0	OK	0.0181124	0	0.0880892	OK	0.0231742	0	0.0925202	OK
XLOC_000418	-	-	XLOC_000418	ENSGALG00000033589	TSS834	1:53072028-53138810	-	-	0.420313	0.150662	0.689963	OK	0.0834451	0	0.203152	OK	0.0176544	0	0.0731457	OK
XLOC_000423	-	-	XLOC_000423	ENSGALG00000039479	TSS839	1:53322789-53335591	-	-	0	0	0	OK	0.0102576	0	0.0631154	OK	0	0	0	OK
XLOC_000424	-	-	XLOC_000424	ENSGALG00000012611	TSS840	1:53336889-53351139	-	-	32.4751	26.7267	38.2235	OK	26.9509	22.1087	31.7931	OK	33.2464	27.3525	39.1403	OK
XLOC_000425	-	-	XLOC_000425	PRDM4	TSS841,TSS842,TSS843,TSS844,TSS845	1:53375018-53393225	-	-	4.47589	3.42123	5.53054	OK	6.4291	5.06439	7.7938	OK	3.58454	2.71586	4.45322	OK
XLOC_000426	-	-	XLOC_000426	MTERF2	TSS846	1:53679108-53684659	-	-	0.881388	0.572916	1.18986	OK	0.90982	0.586802	1.23284	OK	0.897464	0.581458	1.21347	OK
XLOC_000427	-	-	XLOC_000427	CKAP4	TSS847,TSS848,TSS849,TSS850	1:53949472-53963885	-	-	182.16	151.942	212.379	OK	60.1666	50.0067	70.3264	OK	148.55	123.747	173.353	OK
XLOC_000428	-	-	XLOC_000428	NUAK1	TSS851,TSS852	1:53983301-54133406	-	-	48.3654	39.7775	56.9533	OK	34.5398	28.2389	40.8406	OK	22.9263	18.7096	27.1431	OK
XLOC_000429	-	-	XLOC_000429	APPL2	TSS853	1:54260914-54334437	-	-	12.7009	9.86611	15.5358	OK	10.432	7.81619	13.0477	OK	8.88927	6.66284	11.1157	OK
XLOC_000430	-	-	XLOC_000430	ALDH1L2	TSS854	1:54341802-54374970	-	-	53.8704	42.6691	65.0718	OK	31.601	24.4032	38.7989	OK	48.2684	38.3641	58.1727	OK
XLOC_000431	-	-	XLOC_000431	SLC41A2	TSS855,TSS856	1:54375640-54424697	-	-	26.0029	21.3458	30.66	OK	25.5584	20.9641	30.1527	OK	24.8932	20.3872	29.3993	OK
XLOC_000432	-	-	XLOC_000432	ENSGALG00000037187	TSS857	1:54433719-54592561	-	-	1.27242	0.789935	1.7549	OK	3.18741	2.19447	4.18036	OK	1.87988	1.25338	2.50638	OK
XLOC_000435	-	-	XLOC_000435	NFYB	TSS861,TSS862,TSS863,TSS864	1:54682050-54698341	-	-	15.6141	11.9979	19.2303	OK	12.6235	9.33438	15.9127	OK	14.4384	10.6995	18.1773	OK
XLOC_000436	-	-	XLOC_000436	GLT8D2	TSS865	1:54727512-54754072	-	-	21.8577	13.8421	29.8732	OK	11.3375	5.19658	17.4785	OK	10.5242	5.42782	15.6205	OK
XLOC_000437	-	-	XLOC_000437	C1H12ORF73	TSS866	1:54754182-54755465	-	-	27.2726	21.1665	33.3787	OK	13.7195	10.2443	17.1948	OK	14.7766	11.0944	18.4588	OK
XLOC_000438	-	-	XLOC_000438	NT5DC3	TSS867	1:54798573-54820942	-	-	2.98758	2.28686	3.6883	OK	2.99776	2.29398	3.70153	OK	2.53065	1.90497	3.15634	OK
XLOC_000439	-	-	XLOC_000439	PAH	TSS868	1:55129803-55165880	-	-	0.1157	0	0.267346	OK	0.0875471	0	0.218897	OK	0.106131	0	0.253454	OK
XLOC_000441	-	-	XLOC_000441	IGF-I	TSS870,TSS871	1:55335083-55385824	-	-	1.01418	0.683883	1.34448	OK	0.518358	0.30942	0.727297	OK	0.215293	0.0947397	0.335847	OK
XLOC_000442	-	-	XLOC_000442	PMCH	TSS872,TSS873	1:55423141-55472057	-	-	0.402189	0.0511433	0.753235	OK	0.131671	0	0.329196	OK	0.372903	0.0593388	0.686467	OK
XLOC_000443	-	-	XLOC_000443	NUP37	TSS874,TSS875	1:55472090-55496235	-	-	41.9297	33.9391	49.9203	OK	29.7829	23.8739	35.6919	OK	40.4525	32.6727	48.2322	OK
XLOC_000445	-	-	XLOC_000445	ENSGALG00000012760	TSS877	1:55504044-55519501	-	-	27.0308	21.9965	32.065	OK	30.6326	24.9707	36.2946	OK	31.015	25.2683	36.7617	OK
XLOC_000446	-	-	XLOC_000446	GNPTAB	TSS878	1:55573822-55614936	-	-	31.2675	25.9032	36.6319	OK	24.9047	20.557	29.2523	OK	34.6998	28.7755	40.6241	OK
XLOC_000447	-	-	XLOC_000447	SYCP3	TSS879	1:55616633-55645260	-	-	0.223882	0	0.865708	OK	0.329502	0	1.2198	OK	0.282671	0	1.01834	OK
XLOC_000449	-	-	XLOC_000449	PARP12	TSS881,TSS882,TSS883,TSS884,TSS885	1:55786467-55804657	-	-	2.88379	2.16782	3.59975	OK	6.96895	5.12925	8.80866	OK	3.52903	2.65114	4.40692	OK
XLOC_000450	-	-	XLOC_000450	HIPK2	TSS886,TSS887,TSS888,TSS889,TSS890	1:56075280-56198651	-	-	10.0311	7.64652	12.4158	OK	8.52388	6.36374	10.684	OK	8.85473	6.60414	11.1053	OK
XLOC_000452	-	-	XLOC_000452	ATP6V0A4	TSS892	1:56383283-56408305	-	-	0.0839999	0.0117967	0.156203	OK	0.108003	0.0267194	0.189286	OK	0.105175	0.0240867	0.186263	OK
XLOC_000453	-	-	XLOC_000453	SVOPL	TSS893,TSS894	1:56415233-56432816	-	-	0.424364	0.141729	0.707	OK	0.380752	0.11532	0.646185	OK	0.58578	0.24714	0.92442	OK
XLOC_000454	-	-	XLOC_000454	AKR1D1	TSS895,TSS896	1:56602261-56640860	-	-	33.1663	26.3509	39.9816	OK	10.672	8.01465	13.3294	OK	16.6932	12.9688	20.4176	OK
XLOC_000455	-	-	XLOC_000455	RAB19	TSS897	1:56827532-56832925	-	-	1.24355	0.798824	1.68828	OK	1.45226	0.908243	1.99628	OK	1.17994	0.710376	1.64949	OK
XLOC_000457	-	-	XLOC_000457	ADCK2	TSS901,TSS902,TSS903	1:56947534-56958999	-	-	4.40201	3.30467	5.49935	OK	1.47914	1.00323	1.95506	OK	2.95089	2.15047	3.75131	OK
XLOC_000458	-	-	XLOC_000458	NDUFB2	TSS904	1:56974455-57059344	-	-	284.715	161.15	408.279	OK	176.104	60.8584	291.35	OK	228.455	110.456	346.455	OK
XLOC_000460	-	-	XLOC_000460	TMEM178B	TSS906,TSS907,TSS908	1:57089376-57321751	-	-	5.01579	2.61279	7.41879	OK	5.91071	2.55053	9.27088	OK	4.9445	2.25761	7.63139	OK
XLOC_000461	-	-	XLOC_000461	AGK	TSS909	1:57332273-57380000	-	-	11.8303	8.3945	15.2661	OK	8.6072	5.41542	11.799	OK	10.5834	7.19771	13.9691	OK
XLOC_000463	-	-	XLOC_000463	WEE2	TSS911	1:57382692-57393808	-	-	0.148969	0.018622	0.279316	OK	0.526531	0.256852	0.79621	OK	0.188383	0.0391624	0.337603	OK
XLOC_000464	-	-	XLOC_000464	SSBP1	TSS912	1:57395052-57400622	-	-	80.3452	64.1615	96.529	OK	52.044	40.8919	63.1961	OK	71.5547	56.9388	86.1706	OK
XLOC_000465	-	-	XLOC_000465	CREB3L2	TSS913	1:57407945-57487354	-	-	55.2039	45.9695	64.4384	OK	108.227	90.3258	126.128	OK	70.0854	58.3963	81.7746	OK
XLOC_000466	-	-	XLOC_000466	DGKI	TSS914,TSS915	1:57491612-57698380	-	-	0.182231	0.0735047	0.290957	OK	0.287498	0.142722	0.432275	OK	0.192191	0.079838	0.304543	OK
XLOC_000467	-	-	XLOC_000467	PTN	TSS916,TSS917	1:57724422-57794409	-	-	41.0964	34.0679	48.1249	OK	16.0677	13.2779	18.8576	OK	21.4948	17.6885	25.3011	OK
XLOC_000469	-	-	XLOC_000469	MTPN	TSS919	1:58262000-58299769	-	-	77.2694	64.2354	90.3034	OK	92.8276	77.3045	108.351	OK	93.2792	77.5991	108.959	OK
XLOC_000470	-	-	XLOC_000470	FAM180A	TSS920,TSS921	1:58376707-58418568	-	-	0.812092	0.536034	1.08815	OK	0.529971	0.356851	0.703091	OK	0.567608	0.353006	0.78221	OK
XLOC_000471	-	-	XLOC_000471	SLC13A4	TSS922	1:58420520-58447259	-	-	0.106576	0	0.217461	OK	0.0516302	0	0.124505	OK	0.0786464	0	0.172511	OK
XLOC_000472	-	-	XLOC_000472	ENSGALG00000034403	TSS923	1:58595513-58596151	-	-	0	0	0	OK	0.0783388	0	0.237799	OK	0.0658486	0	0.204519	OK
XLOC_000473	-	-	XLOC_000473	SYT10	TSS924,TSS925,TSS926,TSS927	1:58693436-58732132	-	-	1.4064	0.932105	1.88069	OK	0.568117	0.317877	0.818357	OK	0.592698	0.345113	0.840284	OK
XLOC_000474	-	-	XLOC_000474	PKP2	TSS928,TSS929,TSS930,TSS931,TSS932	1:58877715-58922555	-	-	6.69525	5.35519	8.03531	OK	2.97733	2.2951	3.65956	OK	2.84844	2.15554	3.54133	OK
XLOC_000475	-	-	XLOC_000475	ENSGALG00000012919	TSS933	1:58962611-59006706	-	-	18.6091	5.19312	32.025	OK	15.9497	5.63121	26.2681	OK	15.3801	3.06687	27.6933	OK
XLOC_000487	-	-	XLOC_000487	SINHCAF	TSS949,TSS950	1:59617733-59634060	-	-	22.7912	18.5115	27.071	OK	28.7963	23.505	34.0876	OK	28.9112	23.6441	34.1784	OK
XLOC_000489	-	-	XLOC_000489	ENSGALG00000012947,ENSGALG00000030026,IPO8	TSS952,TSS953,TSS954,TSS955,TSS956,TSS957,TSS958,TSS959	1:59650852-59730804	-	-	44.4115	34.4338	54.3891	OK	28.2947	20.3787	36.2107	OK	41.0637	31.5796	50.5477	OK
XLOC_000492	-	-	XLOC_000492	TMTC1	TSS966,TSS967,TSS968	1:59771488-59923417	-	-	10.0052	8.10094	11.9095	OK	7.65241	6.1813	9.12352	OK	6.18385	4.95759	7.41011	OK
XLOC_000494	-	-	XLOC_000494	ENSGALG00000012969,ENSGALG00000039636	TSS975,TSS976	1:59990314-60049936	-	-	4.06774	2.46798	5.6675	OK	2.26712	0.333714	4.20054	OK	4.35336	2.6291	6.07762	OK
XLOC_000496	-	-	XLOC_000496	CCDC77	TSS980,TSS981,TSS982	1:60349572-60363330	-	-	3.9858	2.91609	5.05552	OK	2.25226	1.53924	2.96529	OK	3.6567	2.59301	4.7204	OK
XLOC_000498	-	-	XLOC_000498	WNK1	TSS987,TSS988,TSS989,TSS990,TSS991	1:60503058-60617658	-	-	9.72982	7.66813	11.7915	OK	15.0068	11.904	18.1095	OK	13.751	10.9015	16.6005	OK
XLOC_000499	-	-	XLOC_000499	ERC1	TSS992,TSS993,TSS994	1:60617799-60913304	-	-	10.1645	8.23545	12.0936	OK	10.8784	8.81166	12.9451	OK	9.62452	7.80558	11.4435	OK
XLOC_000500	-	-	XLOC_000500	WNT5B	TSS995,TSS996	1:60924577-60990919	-	-	10.834	7.38454	14.2834	OK	5.07289	2.9112	7.23458	OK	3.93265	2.15556	5.70975	OK
XLOC_000501	-	-	XLOC_000501	ADIPOR2	TSS997,TSS998,TSS999	1:60997446-61037837	-	-	25.6147	20.5545	30.6748	OK	30.3801	24.468	36.2923	OK	33.2739	26.89	39.6579	OK
XLOC_000502	-	-	XLOC_000502	CHUNK-1	TSS1000	1:61042807-61105795	-	-	0.0334505	0	0.0918908	OK	0.098557	0	0.209231	OK	0.071379	0	0.166968	OK
XLOC_000503	-	-	XLOC_000503	LRTM2	TSS1001	1:61042807-61105795	-	-	0.0170996	0	0.0780591	OK	0.0345127	0	0.135932	OK	0	0	0	OK
XLOC_000504	-	-	XLOC_000504	CACNA1C,ENSGALG00000032831	TSS1002,TSS1003,TSS1004,TSS1007	1:61242437-61671542	-	-	12.8537	8.14929	17.5581	OK	13.4993	8.7425	18.2561	OK	10.2877	6.62693	13.9485	OK
XLOC_000505	-	-	XLOC_000505	IL17RA	TSS1008,TSS1009,TSS1010,TSS1011	1:61678699-61704388	-	-	10.8325	8.45235	13.2127	OK	13.6999	10.5602	16.8396	OK	10.5449	8.29364	12.7962	OK
XLOC_000506	-	-	XLOC_000506	CECR2	TSS1012,TSS1013,TSS1014	1:61754640-61852728	-	-	0.919931	0.676858	1.163	OK	1.72042	1.32391	2.11693	OK	0.814612	0.599029	1.0302	OK
XLOC_000507	-	-	XLOC_000507	BCL2L13	TSS1015,TSS1016,TSS1017,TSS1018	1:61860170-62091663	-	-	9.47569	5.9503	13.0011	OK	10.6751	6.26648	15.0837	OK	10.9221	6.75899	15.0851	OK
XLOC_000510	-	-	XLOC_000510	PEX26	TSS1021,TSS1022	1:62114290-62119518	-	-	7.44208	5.71611	9.16804	OK	7.85214	6.04811	9.65617	OK	7.77547	5.96456	9.58638	OK
XLOC_000511	-	-	XLOC_000511	TUBA8B	TSS1023	1:62121850-62125401	-	-	0.0197136	0	0.0740135	OK	0.0241706	0	0.080356	OK	0.0489091	0	0.148232	OK
XLOC_000512	-	-	XLOC_000512	ENSGALG00000013056	TSS1024	1:62133258-62136787	-	-	0.0245467	0	0.0848922	OK	0.011424	0	0.0674874	OK	0.0418759	0	0.141737	OK
XLOC_000513	-	-	XLOC_000513	ENSGALG00000013057	TSS1025	1:62140687-62155730	-	-	4.3082	3.30644	5.30996	OK	16.0647	12.9134	19.2159	OK	3.73931	2.8488	4.62981	OK
XLOC_000515	-	-	XLOC_000515	BPGM	TSS1030,TSS1031	1:62239511-62259487	-	-	16.3463	13.2753	19.4174	OK	6.73551	5.3033	8.16772	OK	12.6592	10.2127	15.1056	OK
XLOC_000518	-	-	XLOC_000518	CALD1	TSS1035,TSS1036,TSS1037,TSS1038,TSS1039,TSS1040	1:62340738-62495113	-	-	129.418	91.7416	167.095	OK	60.4922	47.23	73.7544	OK	74.1455	55.4779	92.8132	OK
XLOC_000520	-	-	XLOC_000520	PTPRO	TSS1043,TSS1044,TSS1045,TSS1046	1:62658192-62963282	-	-	0.776787	0	1.83369	OK	0.862837	0	1.98159	OK	0.808061	0	1.64229	OK
XLOC_000521	-	-	XLOC_000521	STRAP	TSS1047	1:63130280-63139430	-	-	43.3809	35.4697	51.2921	OK	51.8274	42.4343	61.2204	OK	41.8566	34.1471	49.566	OK
XLOC_000522	-	-	XLOC_000522	DERA	TSS1048,TSS1049,TSS1050,TSS1051	1:63139960-63194941	-	-	10.8346	8.28571	13.3834	OK	3.80474	2.60666	5.00281	OK	10.182	7.73225	12.6317	OK
XLOC_000523	-	-	XLOC_000523	MGST1	TSS1052,TSS1053,TSS1054	1:63309030-63315672	-	-	75.1026	59.4534	90.7518	OK	24.642	18.3951	30.889	OK	62.4525	48.8965	76.0086	OK
XLOC_000526	-	-	XLOC_000526	ENSGALG00000039412,PLEKHA5	TSS1060,TSS1061,TSS1062,TSS1063	1:64403075-64576546	-	-	13.6639	9.98443	17.3433	OK	15.8303	11.5213	20.1394	OK	11.2719	8.19425	14.3495	OK
XLOC_000527	-	-	XLOC_000527	ENSGALG00000034057	TSS1064	1:64585255-64588182	-	-	0.143541	0.0273116	0.25977	OK	0.327216	0.141088	0.513343	OK	0.229963	0.0796453	0.380281	OK
XLOC_000528	-	-	XLOC_000528	AEBP2	TSS1065,TSS1066,TSS1067	1:64588456-64642443	-	-	5.88044	4.71228	7.0486	OK	11.7689	9.59541	13.9424	OK	6.52879	5.25425	7.80333	OK
XLOC_000533	-	-	XLOC_000533	PDE3A	TSS1075,TSS1076,TSS1077,TSS1078,TSS1079,TSS1080	1:64932248-65180861	-	-	6.76513	5.47683	8.05344	OK	11.4982	9.40684	13.5895	OK	4.7407	3.79191	5.68949	OK
XLOC_000534	-	-	XLOC_000534	SLCO1C1	TSS1081	1:65190415-65211651	-	-	0.0235825	0	0.0813028	OK	0.0148152	0	0.0501094	OK	0.0112441	0	0.0459541	OK
XLOC_000535	-	-	XLOC_000535	SLCO1B3	TSS1082	1:65220691-65266821	-	-	0.133532	0.0292811	0.237784	OK	0.0661003	0	0.138764	OK	0.0273474	0	0.0795247	OK
XLOC_000537	-	-	XLOC_000537	PYROXD1	TSS1084	1:65351680-65390502	-	-	3.08672	1.60127	4.57216	OK	2.21816	0.932438	3.50389	OK	2.95421	1.73378	4.17463	OK
XLOC_000538	-	-	XLOC_000538	BCAT1,ENSGALG00000038347,GOLT1B	TSS1085,TSS1086,TSS1087,TSS1088,TSS1089,TSS1090,TSS1091	1:65390669-65504257	-	-	110.633	87.4086	133.858	OK	132.942	103.471	162.412	OK	118.336	93.0532	143.619	OK
XLOC_000539	-	-	XLOC_000539	SOX5	TSS1092,TSS1093,TSS1094,TSS1095,TSS1096,TSS1097,TSS1098	1:65507407-66232440	-	-	2.09741	1.28601	2.90882	OK	3.27747	1.55942	4.99552	OK	1.74587	0.803211	2.68853	OK
XLOC_000542	-	-	XLOC_000542	ENSGALG00000026346	TSS1101	1:65507407-66232440	-	-	0.134061	0	0.26818	OK	1.11744	0.527713	1.70718	OK	0.479212	0.174394	0.78403	OK
XLOC_000544	-	-	XLOC_000544	ENSGALG00000039016	TSS1104	1:65507407-66232440	-	-	0.127056	0	0.357874	OK	0.411209	0	1.01426	OK	0.225712	0	0.571055	OK
XLOC_000545	-	-	XLOC_000545	ENSGALG00000025962	TSS1105	1:65507407-66232440	-	-	0.130442	0	0.549237	OK	0.297915	0	1.33894	OK	0.198534	0	0.811051	OK
XLOC_000547	-	-	XLOC_000547	ENSGALG00000027246	TSS1108	1:65507407-66232440	-	-	0.160025	0	0.706201	OK	0.371892	0	1.76326	OK	0.113661	0	0.674696	OK
XLOC_000551	-	-	XLOC_000551	C2CD5	TSS1112,TSS1113,TSS1114,TSS1115	1:66555332-66624178	-	-	12.0064	9.72192	14.2908	OK	22.9181	18.7489	27.0873	OK	13.5777	11.042	16.1135	OK
XLOC_000552	-	-	XLOC_000552	ST8SIA1	TSS1116,TSS1117,TSS1118,TSS1119	1:66641207-66770481	-	-	1.6328	1.27877	1.98684	OK	1.63517	1.28359	1.98674	OK	1.4542	1.13655	1.77185	OK
XLOC_000553	-	-	XLOC_000553	C3AR1	TSS1120	1:66846830-66850139	-	-	0.166029	0.00480638	0.327252	OK	0.210788	0.0344463	0.387129	OK	0.0717368	0	0.179426	OK
XLOC_000554	-	-	XLOC_000554	ENSGALG00000013226	TSS1121	1:66881496-66887420	-	-	0	0	0	OK	0.0482455	0	0.164996	OK	0	0	0	OK
XLOC_000556	-	-	XLOC_000556	KCNJ8	TSS1125,TSS1126,TSS1127	1:67008985-67017049	-	-	1.06292	0.728429	1.39742	OK	0.555455	0.337343	0.773566	OK	0.765369	0.496558	1.03418	OK
XLOC_000557	-	-	XLOC_000557	LDHB	TSS1128,TSS1129,TSS1130	1:67084336-67094047	-	-	215.663	178.315	253.011	OK	159.786	131.459	188.112	OK	195.624	161.325	229.922	OK
XLOC_000558	-	-	XLOC_000558	GYS2	TSS1131	1:67102123-67141501	-	-	0.0281369	0	0.0733529	OK	0.0135627	0	0.0461738	OK	0.0056007	0	0.0395135	OK
XLOC_000560	-	-	XLOC_000560	ETFRF1	TSS1136,TSS1137	1:67235340-67263660	-	-	5.6231	0.304775	10.9414	OK	2.80401	0	7.31929	OK	4.81161	0	10.2932	OK
XLOC_000561	-	-	XLOC_000561	ENSGALG00000014041	TSS1138,TSS1139,TSS1140,TSS1141,TSS1142,TSS1143,TSS1144,TSS1145	1:67546583-67629251	-	-	25.0447	8.81206	41.2774	OK	32.4712	12.8189	52.1234	OK	25.1798	9.86335	40.4963	OK
XLOC_000562	-	-	XLOC_000562	SSPN	TSS1146	1:67664842-67684950	-	-	13.0134	10.336	15.6908	OK	8.98512	7.04857	10.9217	OK	11.9525	9.47358	14.4314	OK
XLOC_000563	-	-	XLOC_000563	ENSGALG00000031309	TSS1147	1:67709478-67984428	-	-	0.374494	0	1.19971	OK	0.521017	0	1.56874	OK	0.309242	0	0.963987	OK
XLOC_000564	-	-	XLOC_000564	FGFR1OP2	TSS1148	1:68045363-68056671	-	-	11.9115	9.54104	14.2819	OK	22.404	18.2232	26.5847	OK	14.8402	11.9487	17.7317	OK
XLOC_000565	-	-	XLOC_000565	MED21	TSS1149	1:68058503-68086093	-	-	23.1867	14.5658	31.8075	OK	15.9767	8.20278	23.7505	OK	25.0898	15.6088	34.5709	OK
XLOC_000567	-	-	XLOC_000567	STK38L	TSS1151,TSS1152	1:68136768-68228416	-	-	25.365	18.7435	31.9865	OK	81.422	63.3075	99.5365	OK	25.5895	18.9918	32.1872	OK
XLOC_000568	-	-	XLOC_000568	ARNTL2	TSS1153,TSS1154,TSS1155	1:68136768-68228416	-	-	13.1548	7.41915	18.8904	OK	11.9167	3.90571	19.9277	OK	11.4456	6.46741	16.4237	OK
XLOC_000570	-	-	XLOC_000570	PPFIBP1	TSS1157,TSS1158,TSS1159,TSS1160	1:68253133-68353073	-	-	54.27	44.0566	64.4835	OK	115.925	94.2547	137.595	OK	59.0227	47.8027	70.2426	OK
XLOC_000571	-	-	XLOC_000571	ENSGALG00000014126	TSS1161	1:68381260-68385975	-	-	0	0	0	OK	0.130457	0	0.315068	OK	0.0794877	0	0.208879	OK
XLOC_000573	-	-	XLOC_000573	BIK	TSS1163	1:68563258-68575275	-	-	0.457015	0.0953683	0.818663	OK	0.732673	0.263917	1.20143	OK	0.628115	0.196066	1.06016	OK
XLOC_000574	-	-	XLOC_000574	TSPO	TSS1164	1:68576642-68592207	-	-	15.4481	9.41178	21.4844	OK	6.81503	3.77138	9.85867	OK	10.8256	6.55169	15.0996	OK
XLOC_000577	-	-	XLOC_000577	MPPED1	TSS1167,TSS1168,TSS1169,TSS1170,TSS1171,TSS1172	1:68879642-68943519	-	-	4.36014	3.11021	5.61008	OK	3.11395	2.19346	4.03444	OK	4.65244	3.36337	5.94151	OK
XLOC_000579	-	-	XLOC_000579	ENSGALG00000029308,SAMM50	TSS1174,TSS1175,TSS1176	1:69135458-69171235	-	-	41.1086	33.2567	48.9605	OK	19.3431	15.4676	23.2187	OK	38.0162	30.5307	45.5017	OK
XLOC_000580	-	-	XLOC_000580	PARVB	TSS1177,TSS1178,TSS1179,TSS1180,TSS1181,TSS1182	1:69177859-69242531	-	-	54.8677	42.5344	67.2009	OK	98.6882	79.7701	117.606	OK	56.3514	44.8752	67.8276	OK
XLOC_000582	-	-	XLOC_000582	PRR5	TSS1186,TSS1187,TSS1188	1:69763111-69850915	-	-	11.7391	9.1301	14.3481	OK	11.5963	8.90399	14.2886	OK	7.26627	5.50144	9.0311	OK
XLOC_000583	-	-	XLOC_000583	ARHGAP8	TSS1189,TSS1190	1:69904873-69982240	-	-	0.105962	0.0105816	0.201341	OK	0.0970248	0.00849059	0.185559	OK	0.22696	0.0823659	0.371555	OK
XLOC_000584	-	-	XLOC_000584	NUP50	TSS1191	1:70276349-70292392	-	-	22.4326	18.4843	26.3808	OK	32.7313	27.0817	38.3808	OK	24.0612	19.8314	28.2909	OK
XLOC_000586	-	-	XLOC_000586	RIBC2	TSS1194	1:70491927-70505475	-	-	0.0728671	0	0.170822	OK	0.0119894	0	0.071371	OK	0.0258128	0	0.0840316	OK
XLOC_000587	-	-	XLOC_000587	FBLN1	TSS1195,TSS1196	1:70545151-70630166	-	-	88.3403	72.6498	104.031	OK	38.4348	31.3375	45.5321	OK	39.1191	31.756	46.4823	OK
XLOC_000588	-	-	XLOC_000588	ATXN10	TSS1197,TSS1198	1:70659527-70756773	-	-	6.36402	4.81124	7.9168	OK	2.70646	1.93425	3.47867	OK	4.92824	3.64231	6.21416	OK
XLOC_000590	-	-	XLOC_000590	PPARA	TSS1207,TSS1208,TSS1209,TSS1210,TSS1211	1:71182452-71391292	-	-	5.05268	2.5901	7.51526	OK	18.5194	13.1615	23.8772	OK	6.43377	3.62655	9.24099	OK
XLOC_000591	-	-	XLOC_000591	TTC38	TSS1212,TSS1213,TSS1214,TSS1215,TSS1216	1:71400257-71450095	-	-	11.2249	8.44897	14.0008	OK	11.3779	8.54424	14.2116	OK	10.7144	7.57597	13.8528	OK
XLOC_000593	-	-	XLOC_000593	ETV6	TSS1218,TSS1219	1:71511055-71673765	-	-	9.53439	6.96654	12.1022	OK	9.4688	7.02781	11.9098	OK	6.96901	4.89798	9.04003	OK
XLOC_000595	-	-	XLOC_000595	BCL2L14	TSS1221,TSS1222,TSS1223,TSS1224,TSS1225,TSS1226	1:71696126-71733385	-	-	1.01311	0.607416	1.41881	OK	0.52839	0.259184	0.797595	OK	0.90759	0.541402	1.27378	OK
XLOC_000597	-	-	XLOC_000597	BORCS5	TSS1228,TSS1229,TSS1230,TSS1231	1:71898870-71961034	-	-	10.7843	8.58684	12.9818	OK	10.2997	8.11717	12.4823	OK	9.69694	7.69921	11.6947	OK
XLOC_000598	-	-	XLOC_000598	ENSGALG00000046318	TSS1232	1:72031393-72037647	-	-	0.357171	0.228358	0.485983	OK	0.836753	0.596403	1.0771	OK	0.351322	0.223737	0.478906	OK
XLOC_000599	-	-	XLOC_000599	CREBL2	TSS1233	1:72050720-72062231	-	-	1.39969	0.913494	1.88588	OK	1.97558	1.31304	2.63812	OK	1.13005	0.702286	1.55781	OK
XLOC_000600	-	-	XLOC_000600	ENSGALG00000030195	TSS1234	1:72108943-72190872	-	-	0.368152	0	1.92039	OK	0.304245	0	1.3126	OK	0.27319	0	0.95646	OK
XLOC_000601	-	-	XLOC_000601	CDKN1B	TSS1235	1:72191983-72195253	-	-	38.3611	31.057	45.6652	OK	28.1617	22.6986	33.6248	OK	15.5107	12.2132	18.8083	OK
XLOC_000604	-	-	XLOC_000604	ENSGALG00000036176	TSS1243	1:72280100-72285107	-	-	0.372246	0.22162	0.522872	OK	0.05036	0	0.111474	OK	0.409832	0.247117	0.572547	OK
XLOC_000606	-	-	XLOC_000606	MRPS35	TSS1245	1:72371013-72393128	-	-	22.9597	18.1667	27.7527	OK	36.6278	29.3998	43.8557	OK	24.9066	19.7405	30.0727	OK
XLOC_000607	-	-	XLOC_000607	KLHL42	TSS1246	1:72420077-72434075	-	-	1.02298	0.731619	1.31435	OK	2.45642	1.86431	3.04853	OK	1.02058	0.723783	1.31738	OK
XLOC_000608	-	-	XLOC_000608	ENSGALG00000043809	TSS1247	1:72439880-72459123	-	-	0.0377133	0	0.137815	OK	0.132113	0	0.311785	OK	0.0740622	0	0.226515	OK
XLOC_000609	-	-	XLOC_000609	ENSGALG00000029775	TSS1248	1:72591324-72620577	-	-	1.24701	0.536889	1.95713	OK	1.4051	0.6494	2.16081	OK	1.48781	0.67938	2.29623	OK
XLOC_000611	-	-	XLOC_000611	FAR2	TSS1253,TSS1254,TSS1255	1:72949007-73100902	-	-	7.00105	5.57757	8.42454	OK	4.74114	3.73406	5.74823	OK	5.8389	4.60611	7.07168	OK
XLOC_000612	-	-	XLOC_000612	C12orf4	TSS1256	1:73124892-73151338	-	-	14.7307	11.7526	17.7087	OK	8.57407	6.68596	10.4622	OK	14.2469	11.3217	17.1722	OK
XLOC_000613	-	-	XLOC_000613	FGF6	TSS1257	1:73165295-73283390	-	-	0	0	0	OK	0.0650808	0	1.15152	OK	0.0501753	0	1.09748	OK
XLOC_000614	-	-	XLOC_000614	FGF23	TSS1258	1:73165295-73283390	-	-	0.112544	0	1.6313	OK	0.197456	0	2.03373	OK	0.0585237	0	1.17331	OK
XLOC_000616	-	-	XLOC_000616	ENSGALG00000033533,NDUFA9	TSS1260,TSS1261	1:73431076-73823884	-	-	63.3706	50.941	75.8001	OK	62.5998	49.6735	75.5262	OK	63.0579	50.5292	75.5866	OK
XLOC_000617	-	-	XLOC_000617	KCNA6	TSS1262	1:73431076-73823884	-	-	0.292789	0	1.34674	OK	0.0514688	0	0.473487	OK	0.127437	0	0.824129	OK
XLOC_000619	-	-	XLOC_000619	KCNA1	TSS1264	1:73431076-73823884	-	-	0.0334891	0	0.346827	OK	0.0123294	0	0.187443	OK	0.0499095	0	0.434521	OK
XLOC_000620	-	-	XLOC_000620	NTF3	TSS1265,TSS1266,TSS1267,TSS1268	1:73984268-74058159	-	-	0.959814	0.685155	1.23447	OK	1.8235	1.37771	2.26929	OK	0.852552	0.5892	1.1159	OK
XLOC_000621	-	-	XLOC_000621	ANO2,ENSGALG00000044057	TSS1269,TSS1270,TSS1271	1:74108335-74298745	-	-	4.65686	2.76679	6.54694	OK	10.5825	7.73039	13.4346	OK	8.38175	5.37155	11.3919	OK
XLOC_000622	-	-	XLOC_000622	CD9	TSS1272,TSS1273	1:74470351-74522456	-	-	7.45014	3.62594	11.2743	OK	6.33803	3.19256	9.48349	OK	8.68583	4.55264	12.819	OK
XLOC_000623	-	-	XLOC_000623	PRMT8	TSS1274,TSS1275,TSS1276	1:75152203-75245959	-	-	3.90374	2.86842	4.93905	OK	3.16245	2.23774	4.08716	OK	3.98188	2.80993	5.15382	OK
XLOC_000626	-	-	XLOC_000626	FOXM1	TSS1279	1:75654521-75687760	-	-	3.84201	2.41911	5.26491	OK	2.27658	1.33714	3.21602	OK	3.33137	1.98078	4.68196	OK
XLOC_000627	-	-	XLOC_000627	ENSGALG00000032183	TSS1281,TSS1282	1:75654521-75687760	-	-	5.48633	3.42475	7.54792	OK	2.37933	1.42147	3.33718	OK	6.20758	4.02953	8.38563	OK
XLOC_000630	-	-	XLOC_000630	ENSGALG00000043817,SLC2A14	TSS1286,TSS1287,TSS1288	1:75869750-75908698	-	-	39.2019	27.8632	50.5407	OK	96.2397	69.5581	122.921	OK	46.0437	32.9353	59.1521	OK
XLOC_000632	-	-	XLOC_000632	RIMKLB	TSS1290,TSS1291,TSS1292	1:75997213-76070753	-	-	11.5552	5.72988	17.3805	OK	5.59358	2.40238	8.78479	OK	8.89302	4.10336	13.6827	OK
XLOC_000633	-	-	XLOC_000633	A2ML1	TSS1293	1:76082956-76112683	-	-	1.58335	1.16351	2.00318	OK	1.09337	0.778888	1.40784	OK	1.9775	1.47666	2.47834	OK
XLOC_000635	-	-	XLOC_000635	PHC1	TSS1295	1:76188196-76214461	-	-	2.00963	0.314034	3.70523	OK	1.80449	0.480519	3.12846	OK	2.07363	0.282958	3.8643	OK
XLOC_000636	-	-	XLOC_000636	ENSGALG00000033358	TSS1296	1:76226977-76227676	-	-	0.172407	0	0.468238	OK	0.214993	0	0.50051	OK	0.107998	0	0.331079	OK
XLOC_000637	-	-	XLOC_000637	ENSGALG00000039764	TSS1297,TSS1298	1:76229097-76327369	-	-	0.317384	0.149318	0.485449	OK	0.161731	0.0565817	0.26688	OK	0.219075	0.103637	0.334513	OK
XLOC_000639	-	-	XLOC_000639	ENSGALG00000040898	TSS1300,TSS1301	1:76458737-76463188	-	-	0	0	0	OK	0.0234811	0	0.173504	OK	0	0	0	OK
XLOC_000641	-	-	XLOC_000641	CD86	TSS1303	1:76641353-76652029	-	-	0.102061	0	0.222695	OK	0.0444789	0	0.134806	OK	0.0856189	0	0.195063	OK
XLOC_000642	-	-	XLOC_000642	CASR	TSS1304	1:76721271-76762823	-	-	0.0482546	0	0.106505	OK	0.0173652	0	0.0506435	OK	0.0282786	0	0.0728192	OK
XLOC_000643	-	-	XLOC_000643	CSTB	TSS1305,TSS1306	1:76767113-76771720	-	-	26.8071	21.1352	32.479	OK	25.1083	19.594	30.6225	OK	29.1048	22.9555	35.2541	OK
XLOC_000644	-	-	XLOC_000644	FAM162A	TSS1307,TSS1308,TSS1309	1:76786685-76806370	-	-	6.85327	4.69484	9.0117	OK	3.98377	2.66972	5.29781	OK	6.49167	4.4134	8.56994	OK
XLOC_000646	-	-	XLOC_000646	TAPBPL	TSS1317	1:76879701-76888540	-	-	0.449054	0.276576	0.621532	OK	0.38528	0.223659	0.546902	OK	0.319322	0.178615	0.460029	OK
XLOC_000647	-	-	XLOC_000647	SCNN1A	TSS1318,TSS1319	1:76898998-76917951	-	-	0.400141	0.158474	0.641807	OK	0.351715	0.102331	0.601099	OK	0.522625	0.209754	0.835496	OK
XLOC_000648	-	-	XLOC_000648	NCAPD2	TSS1320	1:76920907-76944751	-	-	25.2981	16.0042	34.592	OK	28.6955	18.117	39.274	OK	28.0698	18.0049	38.1346	OK
XLOC_000649	-	-	XLOC_000649	RF01296	TSS1321	1:76920907-76944751	-	-	4666.96	3778.14	5555.78	OK	5361.3	4340.51	6382.08	OK	3992.86	3204.35	4781.37	OK
XLOC_000650	-	-	XLOC_000650	GAPDH	TSS1322,TSS1323,TSS1324	1:76949286-76956805	-	-	3915.15	3234.61	4595.68	OK	2301.87	1913.06	2690.68	OK	2930.99	2428.14	3433.84	OK
XLOC_000653	-	-	XLOC_000653	COPS7A	TSS1327	1:77151386-77154558	-	-	44.2418	35.6737	52.8099	OK	46.0763	37.2416	54.911	OK	52.9151	42.9734	62.8567	OK
XLOC_000655	-	-	XLOC_000655	ENSGALG00000034646	TSS1330	1:77173057-77174046	-	-	0.218481	0	0.502755	OK	0.33829	0	0.754922	OK	0.33083	0	0.74214	OK
XLOC_000658	-	-	XLOC_000658	CD4	TSS1334,TSS1335,TSS1336	1:77208176-77219967	-	-	2.91759	2.10963	3.72554	OK	1.00095	0.634488	1.36741	OK	1.85157	1.27188	2.43127	OK
XLOC_000659	-	-	XLOC_000659	ENSGALG00000014490,GNB3	TSS1337,TSS1338,TSS1339,TSS1340	1:77225876-77256179	-	-	20.7841	14.9924	26.5757	OK	5.78062	3.66202	7.89923	OK	16.3053	11.593	21.0176	OK
XLOC_000660	-	-	XLOC_000660	TPI1,USP5	TSS1341,TSS1342,TSS1343,TSS1344	1:77256836-77277799	-	-	575.996	467.342	684.651	OK	245.41	194.302	296.518	OK	492.135	396.242	588.029	OK
XLOC_000661	-	-	XLOC_000661	LRRC23	TSS1345	1:77279562-77286852	-	-	0.192727	0	0.472837	OK	0.146547	0	0.354703	OK	0.259115	0	0.572392	OK
XLOC_000662	-	-	XLOC_000662	ENO2	TSS1346,TSS1347,TSS1348	1:77286984-77299051	-	-	12.43	9.68871	15.1714	OK	24.2217	19.3732	29.0702	OK	16.0445	12.5329	19.5562	OK
XLOC_000664	-	-	XLOC_000664	C1H12ORF57	TSS1352,TSS1353	1:77325962-77327101	-	-	83.9994	65.7268	102.272	OK	40.2717	30.5749	49.9686	OK	79.1648	62.3048	96.0249	OK
XLOC_000665	-	-	XLOC_000665	PTPN6	TSS1354,TSS1355,TSS1356	1:77328445-77348857	-	-	0.468391	0.272258	0.664525	OK	0.399126	0.219984	0.578268	OK	0.467481	0.270415	0.664547	OK
XLOC_000666	-	-	XLOC_000666	EMG1	TSS1357	1:77354659-77356911	-	-	31.9151	24.9359	38.8943	OK	63.1014	50.6089	75.5939	OK	29.0211	22.5978	35.4445	OK
XLOC_000668	-	-	XLOC_000668	C1S	TSS1359,TSS1360,TSS1361	1:77379602-77388812	-	-	23.1764	18.8371	27.5157	OK	6.81919	5.30023	8.33816	OK	15.4309	12.3717	18.4902	OK
XLOC_000669	-	-	XLOC_000669	CLSTN3	TSS1362,TSS1363	1:77404112-77430403	-	-	8.00626	5.31295	10.6996	OK	3.68227	2.19383	5.1707	OK	6.55032	4.52162	8.57903	OK
XLOC_000670	-	-	XLOC_000670	ENSGALG00000030052	TSS1364	1:77404112-77430403	-	-	0.359653	0	0.804712	OK	0.311585	0	0.740261	OK	0.152117	0	0.423164	OK
XLOC_000671	-	-	XLOC_000671	PEX5	TSS1365,TSS1366	1:77433933-77444965	-	-	12.7021	10.0514	15.3529	OK	10.6646	8.38723	12.9419	OK	12.0394	9.53172	14.547	OK
XLOC_000672	-	-	XLOC_000672	ENSGALG00000046340	TSS1367	1:77450262-77461548	-	-	0.0354398	0	0.095387	OK	0.0348479	0	0.105934	OK	0.075313	0	0.168331	OK
XLOC_000674	-	-	XLOC_000674	EPHA1	TSS1369	1:77496504-77530024	-	-	0.331395	0.173301	0.489489	OK	0.19937	0.0848325	0.313907	OK	0.170884	0.0667792	0.274989	OK
XLOC_000676	-	-	XLOC_000676	FAM131B	TSS1371,TSS1372,TSS1373,TSS1374,TSS1375,TSS1376,TSS1377	1:77560792-77595633	-	-	2.11459	1.45352	2.77565	OK	1.10026	0.737846	1.46268	OK	1.83025	1.25447	2.40603	OK
XLOC_000678	-	-	XLOC_000678	RAP1GAP1	TSS1379,TSS1380,TSS1381	1:77697060-77756333	-	-	1.36003	0.844952	1.87511	OK	0.997897	0.601796	1.394	OK	1.36352	0.866648	1.86039	OK
XLOC_000680	-	-	XLOC_000680	ENSGALG00000014746	TSS1383	1:77904802-77933908	-	-	0.0146465	0	0.0491505	OK	0.014027	0	0.0478915	OK	0.0145987	0	0.0475535	OK
XLOC_000681	-	-	XLOC_000681	ENSGALG00000014750	TSS1384,TSS1385	1:78071367-78073633	-	-	0.157467	0.0124801	0.302454	OK	0.152472	0.014992	0.289953	OK	0.145687	0.0106503	0.280724	OK
XLOC_000686	-	-	XLOC_000686	YBX3	TSS1391	1:78318609-78343166	-	-	170.468	141.188	199.748	OK	129.299	106.901	151.697	OK	193.821	160.747	226.894	OK
XLOC_000688	-	-	XLOC_000688	ENSGALG00000039529	TSS1395	1:78454652-78455786	-	-	0.0360496	0	0.188274	OK	0.158149	0	0.53812	OK	0.042567	0	0.194873	OK
XLOC_000689	-	-	XLOC_000689	WARS2	TSS1396,TSS1397,TSS1398,TSS1399	1:78583047-78640680	-	-	2.10923	1.5876	2.63086	OK	1.46233	1.04609	1.87856	OK	2.05852	1.5459	2.57114	OK
XLOC_000690	-	-	XLOC_000690	ENSGALG00000037173,TBX15	TSS1400,TSS1401,TSS1402,TSS1403	1:78659979-78750703	-	-	16.0289	7.5399	24.5179	OK	8.00574	3.18532	12.8262	OK	10.4464	4.69939	16.1935	OK
XLOC_000692	-	-	XLOC_000692	ENSGALG00000035228	TSS1405	1:78962705-79001440	-	-	0.0597233	0	0.125945	OK	0.0290427	0	0.0847502	OK	0.0541752	0	0.125021	OK
XLOC_000693	-	-	XLOC_000693	ENSGALG00000043190	TSS1406	1:79034541-79047592	-	-	0.0700425	0	0.16657	OK	0.0231786	0	0.0790597	OK	0.0438204	0	0.122892	OK
XLOC_000694	-	-	XLOC_000694	GDAP2	TSS1407	1:79119313-79144017	-	-	9.26775	7.15976	11.3757	OK	10.9163	8.47455	13.358	OK	10.3889	8.11059	12.6673	OK
XLOC_000695	-	-	XLOC_000695	DUSP12	TSS1408	1:79177406-79181322	-	-	5.77844	4.12302	7.43385	OK	9.87298	7.39714	12.3488	OK	5.96753	4.28492	7.65015	OK
XLOC_000696	-	-	XLOC_000696	NAA50,USF3	TSS1409,TSS1410	1:79210233-79256994	-	-	85.1082	70.6231	99.5934	OK	57.7436	47.7604	67.7267	OK	74.1599	61.4704	86.8494	OK
XLOC_000697	-	-	XLOC_000697	SPICE1	TSS1411	1:79311254-79343900	-	-	5.21519	4.12532	6.30507	OK	2.46937	1.88545	3.05329	OK	4.54105	3.55123	5.53087	OK
XLOC_000699	-	-	XLOC_000699	ENSGALG00000014820	TSS1415	1:79368581-79394363	-	-	0.766987	0	2.50164	OK	0.0380091	0	0.242017	OK	0.586029	0	1.93734	OK
XLOC_000700	-	-	XLOC_000700	TNFRSF1A	TSS1416	1:79396753-79409687	-	-	50.5377	41.5249	59.5504	OK	29.824	24.2476	35.4004	OK	37.7056	30.8229	44.5884	OK
XLOC_000701	-	-	XLOC_000701	METTL16	TSS1417	1:79410301-79422324	-	-	11.6996	9.07933	14.3198	OK	16.273	12.7691	19.777	OK	12.8943	10.011	15.7776	OK
XLOC_000702	-	-	XLOC_000702	POLQ	TSS1418	1:79422422-79479268	-	-	1.03697	0.782898	1.29105	OK	0.623934	0.45195	0.795918	OK	1.24397	0.948751	1.53919	OK
XLOC_000703	-	-	XLOC_000703	RABL3	TSS1419	1:79716568-79782706	-	-	8.00068	5.3664	10.635	OK	6.59633	4.40024	8.79243	OK	7.71703	5.20347	10.2306	OK
XLOC_000704	-	-	XLOC_000704	HGD	TSS1420,TSS1421	1:79795006-79815270	-	-	0.425885	0.240604	0.611166	OK	0.533497	0.318424	0.74857	OK	0.297401	0.150905	0.443896	OK
XLOC_000705	-	-	XLOC_000705	FSTL1	TSS1422	1:79864083-79907938	-	-	327.367	272.152	382.582	OK	202.147	168.198	236.096	OK	241.731	200.774	282.688	OK
XLOC_000706	-	-	XLOC_000706	LRRC58	TSS1423,TSS1424	1:79909089-79926410	-	-	11.0622	8.07039	14.054	OK	9.39604	6.7459	12.0462	OK	11.68	8.56681	14.7932	OK
XLOC_000708	-	-	XLOC_000708	ENSGALG00000014973	TSS1427,TSS1428	1:79934337-79945910	-	-	0.91933	0.575237	1.26342	OK	1.27825	0.852152	1.70434	OK	1.21876	0.802987	1.63452	OK
XLOC_000709	-	-	XLOC_000709	GSK3B	TSS1429	1:79962739-80140930	-	-	27.7317	21.6126	33.8508	OK	32.3434	25.128	39.5587	OK	28.2281	21.619	34.8372	OK
XLOC_000711	-	-	XLOC_000711	COX17	TSS1431	1:80152052-80153980	-	-	117.773	93.4335	142.113	OK	160.259	128.907	191.611	OK	114.061	90.6291	137.492	OK
XLOC_000712	-	-	XLOC_000712	POPDC2	TSS1432,TSS1433,TSS1434,TSS1435	1:80155979-80186176	-	-	5.87928	3.98743	7.77113	OK	1.47069	0.691936	2.24945	OK	2.87032	1.7508	3.98984	OK
XLOC_000714	-	-	XLOC_000714	NHLH2	TSS1437	1:80416902-80418200	-	-	0.0515411	0	0.137646	OK	0.0249013	0	0.0933229	OK	0.0363152	0	0.118991	OK
XLOC_000715	-	-	XLOC_000715	CASQ2	TSS1438	1:80445088-80479640	-	-	5.44132	4.3164	6.56624	OK	1.64024	1.22904	2.05143	OK	3.02298	2.33817	3.7078	OK
XLOC_000716	-	-	XLOC_000716	ENSGALG00000037278	TSS1439	1:80484273-80525812	-	-	0.770154	0.0305296	1.50978	OK	1.56875	0.310579	2.82692	OK	1.06045	0.170341	1.95056	OK
XLOC_000717	-	-	XLOC_000717	ENSGALG00000015059	TSS1441,TSS1442	1:80530104-80571653	-	-	6.01971	4.41972	7.61969	OK	3.44931	2.54179	4.35683	OK	6.34025	4.73374	7.94676	OK
XLOC_000719	-	-	XLOC_000719	B4GALT4	TSS1445,TSS1446,TSS1447,TSS1448	1:80571769-80621096	-	-	20.1755	13.2457	27.1052	OK	20.0844	11.3654	28.8033	OK	20.7581	12.6995	28.8167	OK
XLOC_000720	-	-	XLOC_000720	ARHGAP31,ENSGALG00000044114	TSS1449,TSS1450,TSS1451	1:80710465-80775381	-	-	8.57387	4.21134	12.9364	OK	11.7293	4.94426	18.5144	OK	5.81577	3.09571	8.53584	OK
XLOC_000721	-	-	XLOC_000721	IGSF11	TSS1452,TSS1453	1:80838583-80926909	-	-	0.451356	0.256856	0.645855	OK	0.157188	0.0490422	0.265333	OK	0.172678	0.0614843	0.283872	OK
XLOC_000723	-	-	XLOC_000723	LSAMP	TSS1455,TSS1456,TSS1457,TSS1458	1:81944250-82241149	-	-	20.2345	14.3118	26.1572	OK	9.83492	6.88967	12.7802	OK	9.65739	6.79684	12.5179	OK
XLOC_000724	-	-	XLOC_000724	ENSGALG00000029187,ZBTB20	TSS1459,TSS1460,TSS1461	1:82478712-82957411	-	-	3.02972	1.74559	4.31386	OK	3.15716	2.0207	4.29362	OK	2.46579	1.20302	3.72856	OK
XLOC_000725	-	-	XLOC_000725	DRD3	TSS1462	1:82979189-82989119	-	-	0.0776964	0	0.237774	OK	0.0157765	0	0.14043	OK	0.0415356	0	0.180627	OK
XLOC_000728	-	-	XLOC_000728	ENSGALG00000015133	TSS1466	1:83190346-83191432	-	-	0	0	0	OK	0.021901	0	0.0960605	OK	0	0	0	OK
XLOC_000729	-	-	XLOC_000729	CFAP44	TSS1467	1:83251976-83428864	-	-	0.0843541	0	0.362465	OK	0.0411985	0	0.184634	OK	0.043827	0	0.206611	OK
XLOC_000730	-	-	XLOC_000730	ENSGALG00000035338	TSS1468	1:83251976-83428864	-	-	0.0322036	0	0.251275	OK	0.142499	0	0.468477	OK	0.0769379	0	0.335974	OK
XLOC_000731	-	-	XLOC_000731	NEPRO	TSS1469	1:83251976-83428864	-	-	5.42605	0	16.7245	OK	3.79412	0.669811	6.91842	OK	2.73612	0	7.9148	OK
XLOC_000732	-	-	XLOC_000732	ENSGALG00000015191	TSS1470	1:83251976-83428864	-	-	0.0140545	0	0.273697	OK	0.0216419	0	0.28244	OK	0.0172626	0	0.275513	OK
XLOC_000733	-	-	XLOC_000733	CD200R1	TSS1471	1:83433314-83490182	-	-	0.112523	0	0.294097	OK	0.257643	0.0439522	0.471333	OK	0.226891	0.0078294	0.445952	OK
XLOC_000734	-	-	XLOC_000734	CCDC80	TSS1472	1:83535297-83574822	-	-	107.594	87.8773	127.312	OK	88.8161	72.3633	105.269	OK	67.0517	54.2913	79.812	OK
XLOC_000735	-	-	XLOC_000735	ATG3,F5	TSS1473,TSS1474,TSS1475	1:83574964-83640498	-	-	34.379	27.2827	41.4752	OK	35.021	27.1465	42.8955	OK	36.4345	28.4062	44.4628	OK
XLOC_000736	-	-	XLOC_000736	SLC19A2	TSS1476,TSS1477,TSS1478,TSS1479	1:83651191-83665295	-	-	1.10515	0.593458	1.61685	OK	0.771952	0.408871	1.13503	OK	1.05092	0.611338	1.4905	OK
[truncated: 15,197 more rows]

## Sheet: L_gene
tracking_id	class_code	nearest_ref_id	gene_id	gene_short_name	tss_id	locus	length	coverage	Blank_FPKM	Blank_conf_lo	Blank_conf_hi	Blank_status	Herts_FPKM	Herts_conf_lo	Herts_conf_hi	Herts_status	LaSote_FPKM	LaSote_conf_lo	LaSote_conf_hi	LaSote_status
[truncated: 16,250 more rows]
