# Supplementary material for: Genome-Wide Analysis of Alternative Splicing during Host-Virus Interactions in Chicken
Source: Viruses. 2021 Dec 2;13(12):2409. doi: 10.3390/v13122409 (PMC8703359; doi:10.3390/v13122409)
Supplement: Supplementary file 1 [file viruses-13-02409-s001.zip › TableS5-filteredIsoform.xlsx]

## Sheet: B_iso
tracking_id	class_code	nearest_ref_id	gene_id	gene_short_name	tss_id	locus	length	coverage	Blank_FPKM	Blank_conf_lo	Blank_conf_hi	Blank_status	Herts_FPKM	Herts_conf_lo	Herts_conf_hi	Herts_status	LaSote_FPKM	LaSote_conf_lo	LaSote_conf_hi	LaSote_status	B_flag	H_flag	L_flag	Union
TCONS_00000002	=	ENSGALT00000085567	XLOC_000001	ENSGALG00000045540	TSS1	1:29-2704	720	-	0.000329372	0	0.203797	OK	0.0705016	0	0.369926	OK	0.44986	0	1.79221	OK	1	1	1	3
TCONS_00000010	=	ENSGALT00000081071	XLOC_000002	GOLGB1	TSS6	1:31339-82102	9310	-	2.25325	1.16692	3.33958	OK	2.22095	1.11259	3.32931	OK	2.67471	1.51796	3.83145	OK	1	1	1	3
TCONS_00000012	=	ENSGALT00000075097	XLOC_000003	RABL2L	TSS8	1:88099-102696	1058	-	3.02842	1.26417	4.79267	OK	2.86561	1.12772	4.6035	OK	2.59814	1.04097	4.15531	OK	1	1	1	3
TCONS_00000021	=	ENSGALT00000052302	XLOC_000004	ENSGALG00000039165	TSS12	1:155510-427549	785	-	0.0806643	0	0.31828	OK	0.0259901	0	0.216262	OK	0	0	0.0919685	OK	1	1	0	2
TCONS_00000022	=	ENSGALT00000050474	XLOC_000007	GCC1	TSS15	1:463905-488840	3620	-	8.14543	5.78189	10.509	OK	13.6102	10.0641	17.1563	OK	7.88463	5.38102	10.3882	OK	1	1	1	3
TCONS_00000030	=	ENSGALT00000048920	XLOC_000008	PPP6R2	TSS18	1:494389-635199	4779	-	3.23004	1.44622	5.01386	OK	3.09006	1.23191	4.94821	OK	3.05439	1.41851	4.69026	OK	1	1	1	3
TCONS_00000032	=	ENSGALT00000086997	XLOC_000010	ENSGALG00000044050	TSS20	1:494389-635199	972	-	0.0745311	0	0.632038	OK	0.121454	0	0.839873	OK	0.0564508	0	0.570715	OK	1	1	1	3
TCONS_00000036	=	ENSGALT00000079941	XLOC_000013	ENSGALG00000034272	TSS24	1:645079-661354	673	-	5.03381	0	14.2115	OK	3.29325	0	9.94993	OK	4.59881	0	13.0516	OK	1	1	1	3
TCONS_00000038	=	ENSGALT00000022417	XLOC_000013	ENSGALG00000013811	TSS25	1:645079-661354	1038	-	1.77865	0	5.50861	OK	2.28464	0	6.52222	OK	1.78515	0	5.4343	OK	1	1	1	3
TCONS_00000040	=	ENSGALT00000068201	XLOC_000015	IRF5	TSS27	1:664414-677898	1996	-	0.149937	0.00123232	0.298642	OK	0.0922636	0	0.190185	OK	0.160393	0.0112406	0.309545	OK	1	1	1	3
TCONS_00000043	=	ENSGALT00000068986	XLOC_000017	SMO	TSS30	1:704008-712545	3247	-	12.2511	9.67928	14.8229	OK	10.6567	8.42228	12.8912	OK	13.2869	10.5336	16.0401	OK	1	1	1	3
TCONS_00000052	=	ENSGALT00000050083	XLOC_000019	STRIP2	TSS34	1:758415-773906	4303	-	0.213583	0	0.560965	OK	0.180124	0	0.436729	OK	0.0446462	0	0.142784	OK	1	1	1	3
TCONS_00000056	=	ENSGALT00000076510	XLOC_000020	SMKR1	TSS35	1:779409-790927	550	-	2.39224	0.415882	4.36861	OK	0.663989	0	1.46587	OK	2.01787	0.538774	3.49697	OK	1	1	1	3
TCONS_00000060	=	ENSGALT00000080090	XLOC_000021	NRF1	TSS38	1:792617-840712	1983	-	0.161349	0	0.658034	OK	0.0390376	0	0.213866	OK	0.0104715	0	0.0886192	OK	1	1	1	3
TCONS_00000064	=	ENSGALT00000013005	XLOC_000022	KLHDC10	TSS41	1:908717-924585	1233	-	0.587265	0	1.3391	OK	0.777926	0	2.18442	OK	1.15493	0	2.38979	OK	1	1	1	3
TCONS_00000070	=	ENSGALT00000013059	XLOC_000025	CPA2	TSS45	1:952076-958465	1381	-	0.0170627	0	0.0730224	OK	0	0	0	OK	0.00966653	0	0.0642109	OK	1	0	1	2
TCONS_00000072	=	ENSGALT00000013135	XLOC_000027	CPA1	TSS47	1:965364-969129	1339	-	0.00932817	0	0.0684606	OK	0	0	0	OK	0	0	0	OK	1	0	0	1
TCONS_00000073	=	ENSGALT00000013166	XLOC_000028	MEST	TSS48	1:980059-1003136	1593	-	3.34081	0.524498	6.15713	OK	0.477767	0	1.44852	OK	2.32148	0	4.74397	OK	1	1	1	3
TCONS_00000074	=	ENSGALT00000085290	XLOC_000028	MEST	TSS48	1:980059-1003136	1634	-	1.40445	0	3.31879	OK	0.264374	0	0.966205	OK	0.904746	0	2.45617	OK	1	1	1	3
TCONS_00000075	=	ENSGALT00000013244	XLOC_000029	ENSGALG00000008153	TSS49	1:1016111-1044237	947	-	0.324132	0	1.12522	OK	1.17242	0	2.63723	OK	0.496289	0	1.5383	OK	1	1	1	3
TCONS_00000080	=	ENSGALT00000013282	XLOC_000031	GDI2	TSS52	1:1061919-1076763	2331	-	167.233	138.856	195.61	OK	118.797	98.4128	139.181	OK	167.977	139.479	196.476	OK	1	1	1	3
TCONS_00000081	=	ENSGALT00000071312	XLOC_000031	GDI2	TSS52	1:1061919-1076763	2257	-	0.0571529	0	0.599194	OK	0.124883	0	0.793604	OK	0.345184	0	1.66331	OK	1	1	1	3
TCONS_00000083	=	ENSGALT00000057860	XLOC_000031	GDI2	TSS52	1:1061919-1076763	1716	-	2.83235	0	8.09842	OK	2.05707	0	5.49606	OK	2.70805	0	7.38397	OK	1	1	1	3
TCONS_00000085	=	ENSGALT00000013685	XLOC_000032	ASB13	TSS53	1:1117551-1128606	3728	-	0.749683	0.349697	1.14967	OK	0.152069	0	0.570805	OK	0.54042	0	1.26205	OK	1	1	1	3
TCONS_00000092	=	ENSGALT00000040237	XLOC_000034	TUBAL3	TSS58	1:1198474-1204984	1877	-	37.1618	29.9787	44.345	OK	1.01424	0.321935	1.70654	OK	8.34396	6.26077	10.4271	OK	1	1	1	3
TCONS_00000093	=	ENSGALT00000067484	XLOC_000034	TUBAL3	TSS58	1:1198474-1204984	1619	-	0.610765	0	1.91915	OK	0	0	0.0522272	OK	0.217592	0	0.730559	OK	1	0	1	2
TCONS_00000094	=	ENSGALT00000076515	XLOC_000035	SLC35B4	TSS59	1:1341910-1360963	3862	-	21.1711	17.1194	25.2229	OK	16.4325	13.1772	19.6877	OK	22.3517	18.1118	26.5915	OK	1	1	1	3
TCONS_00000098	=	ENSGALT00000086614	XLOC_000038	ENSGALG00000045493	TSS62	1:1421468-1841500	582	-	0.0420702	0	0.313449	OK	0.0652751	0	0.33687	OK	0.0455415	0	0.309615	OK	1	1	1	3
TCONS_00000104	=	ENSGALT00000089031	XLOC_000043	CHCHD3	TSS67	1:2002500-2187486	1452	-	55.0302	43.0451	67.0152	OK	50.6792	38.933	62.4254	OK	57.1348	44.4632	69.8065	OK	1	1	1	3
TCONS_00000105	=	ENSGALT00000085895	XLOC_000043	CHCHD3	TSS67	1:2002500-2187486	1486	-	0.345732	0	1.27195	OK	0.591975	0	1.78975	OK	0.316244	0	1.23479	OK	1	1	1	3
TCONS_00000106	=	ENSGALT00000010489	XLOC_000043	CHCHD3	TSS67	1:2002500-2187486	1456	-	0.255641	0	1.06388	OK	0	0	0.0417632	OK	0.201419	0	0.949563	OK	1	0	1	2
TCONS_00000107	=	ENSGALT00000080631	XLOC_000043	CHCHD3	TSS67	1:2002500-2187486	1499	-	0.105744	0	0.62236	OK	0.103814	0	0.622111	OK	0.100973	0	0.611789	OK	1	1	1	3
TCONS_00000112	=	ENSGALT00000040160	XLOC_000045	PODXL	TSS70	1:3092420-3133454	5056	-	0.234878	0.00433235	0.465424	OK	0.23621	0.060109	0.412311	OK	0.157839	0	0.417096	OK	1	1	1	3
TCONS_00000126	=	ENSGALT00000079059	XLOC_000050	K123	TSS80	1:3465886-3476129	2008	-	0.0718059	0	0.213354	OK	0.216527	0	0.447356	OK	0.0742813	0	0.248611	OK	1	1	1	3
TCONS_00000131	=	ENSGALT00000010237	XLOC_000051	RBM17	TSS84	1:3516298-3535529	1296	-	15.7891	10.9586	20.6196	OK	18.7492	12.9985	24.5	OK	14.4266	9.85694	18.9964	OK	1	1	1	3
TCONS_00000139	=	ENSGALT00000075327	XLOC_000053	PFKFB3	TSS87	1:3543235-3579801	1533	-	0.626182	0	1.77297	OK	0	0	0.0490899	OK	0.375019	0	1.19391	OK	1	0	1	2
TCONS_00000140	=	ENSGALT00000049952	XLOC_000053	PFKFB3	TSS88	1:3543235-3579801	1584	-	0.00163474	0	0.0501674	OK	0.00063838	0	0.048724	OK	0.000719296	0	0.0487479	OK	1	1	1	3
TCONS_00000142	=	ENSGALT00000058431	XLOC_000053	PFKFB3	TSS88	1:3543235-3579801	1413	-	0.00376442	0	0.0822112	OK	0.00357377	0	0.0810625	OK	0	0	0.0549185	OK	1	1	0	2
TCONS_00000143	=	ENSGALT00000083042	XLOC_000053	PFKFB3	TSS88	1:3543235-3579801	1584	-	8.18604	5.30191	11.0702	OK	10.7054	7.52393	13.8868	OK	15.3107	10.8246	19.7968	OK	1	1	1	3
TCONS_00000144	=	ENSGALT00000080464	XLOC_000053	PFKFB3	TSS88	1:3543235-3579801	1488	-	0.0300967	0	0.184011	OK	0.152798	0	0.608672	OK	0.0313465	0	0.214177	OK	1	1	1	3
TCONS_00000147	=	ENSGALT00000058080	XLOC_000054	ENSGALG00000029446	TSS90	1:4120318-4199570	1378	-	0.416106	0	1.00828	OK	1.06547	0.447033	1.68392	OK	0.500399	0	1.04164	OK	1	1	1	3
TCONS_00000149	=	ENSGALT00000011058	XLOC_000056	ITIH2	TSS92	1:4206623-4231854	2920	-	0.189608	0.0834719	0.295745	OK	0.085422	0.0164799	0.154364	OK	0.0991564	0.0251423	0.17317	OK	1	1	1	3
TCONS_00000153	=	ENSGALT00000010913	XLOC_000057	ATP5C1	TSS93	1:4248370-4255204	1125	-	174.391	142.486	206.295	OK	100.948	80.126	121.769	OK	161.817	131.391	192.243	OK	1	1	1	3
TCONS_00000154	=	ENSGALT00000059202	XLOC_000057	ATP5C1	TSS93	1:4248370-4255204	1055	-	3.39693	0	8.98553	OK	4.77132	0	12.8376	OK	1.28085	0	4.80656	OK	1	1	1	3
TCONS_00000158	=	ENSGALT00000084609	XLOC_000057	ATP5C1	TSS93	1:4248370-4255204	1059	-	0.896338	0	3.22011	OK	1.3737	0	4.10304	OK	1.04651	0	3.5635	OK	1	1	1	3
TCONS_00000159	=	ENSGALT00000010889	XLOC_000058	TAF3	TSS94	1:4257568-4371758	5150	-	10.9877	8.04395	13.9314	OK	9.97237	7.3001	12.6446	OK	12.0895	8.18744	15.9916	OK	1	1	1	3
TCONS_00000161	=	ENSGALT00000049267	XLOC_000059	GATA3	TSS96	1:4402131-4591692	1730	-	0.0628598	0	0.161178	OK	0.0374805	0	0.105512	OK	0.0165968	0	0.0651956	OK	1	1	1	3
TCONS_00000170	=	ENSGALT00000056367	XLOC_000060	CELF2	TSS101	1:5528710-5980527	1850	-	0.52736	0	1.5879	OK	0.86896	0	2.67394	OK	0.328435	0	1.24636	OK	1	1	1	3
TCONS_00000171	=	ENSGALT00000061305	XLOC_000060	CELF2	TSS102	1:5528710-5980527	1593	-	2.57691	0.36524	4.78859	OK	2.56086	0.0689403	5.05278	OK	2.6331	0	5.84643	OK	1	1	1	3
TCONS_00000176	=	ENSGALT00000089888	XLOC_000063	ECHDC3	TSS106	1:6163730-6168880	1108	-	8.49862	5.76753	11.2297	OK	2.84987	1.50879	4.19096	OK	6.58587	3.89038	9.28136	OK	1	1	1	3
TCONS_00000177	=	ENSGALT00000010813	XLOC_000063	ECHDC3	TSS107	1:6163730-6168880	1362	-	3.14601	1.75804	4.53399	OK	1.46323	0.626895	2.29956	OK	2.80943	1.22019	4.39867	OK	1	1	1	3
TCONS_00000181	=	ENSGALT00000051374	XLOC_000064	PROSER2	TSS110	1:6186225-6208354	1296	-	1.01024e-05	0	0.0648006	OK	0	0	0.0639983	OK	0.0338541	0	0.175545	OK	1	0	1	2
TCONS_00000183	=	ENSGALT00000005822	XLOC_000065	DHTKD1	TSS111	1:6275922-6294324	4688	-	9.96855	7.88888	12.0482	OK	2.11722	1.54906	2.68537	OK	7.61439	5.71295	9.51582	OK	1	1	1	3
TCONS_00000184	=	ENSGALT00000082702	XLOC_000066	SEC61A2	TSS112	1:6299536-6315134	2376	-	72.2307	59.4915	84.9698	OK	41.2856	33.6453	48.926	OK	87.0718	71.8672	102.276	OK	1	1	1	3
TCONS_00000188	=	ENSGALT00000068193	XLOC_000067	CDC123	TSS113	1:6327501-6610769	1681	-	0.0126834	0	0.171945	OK	0	0	0.0397471	OK	0	0	0.0393404	OK	1	0	0	1
TCONS_00000195	=	ENSGALT00000022327	XLOC_000069	OPTN	TSS118	1:6691757-6711192	2544	-	10.983	8.47003	13.496	OK	15.0472	11.7377	18.3567	OK	16.0712	12.4121	19.7303	OK	1	1	1	3
TCONS_00000199	=	ENSGALT00000060233	XLOC_000071	ENSGALG00000043593	TSS120	1:6850112-7063550	10616	-	0.376904	0	0.827424	OK	0.0066699	0	0.0644422	OK	0.0481777	0	0.190269	OK	1	1	1	3
TCONS_00000204	=	ENSGALT00000070427	XLOC_000073	ENSGALG00000035201	TSS122	1:7436996-7447884	2140	-	15.7877	12.5833	18.992	OK	16.1358	12.849	19.4225	OK	17.1189	13.6541	20.5837	OK	1	1	1	3
TCONS_00000205	=	ENSGALT00000029187	XLOC_000074	SUV39H2	TSS123	1:7449343-7459103	4254	-	10.3577	8.35055	12.3649	OK	8.50107	6.80821	10.1939	OK	10.1372	8.15613	12.1182	OK	1	1	1	3
TCONS_00000206	=	ENSGALT00000000612	XLOC_000075	MEIG1	TSS124	1:7459131-7475632	652	-	0.0477397	0	0.251613	OK	0.0236185	0	0.139648	OK	0.0619412	0	0.303444	OK	1	1	1	3
TCONS_00000207	=	ENSGALT00000010717	XLOC_000076	TMEM243	TSS125	1:7487582-7494099	354	-	0.639378	0.0817865	1.19697	OK	0.186065	0	0.458121	OK	0.838633	0	2.27918	OK	1	1	1	3
TCONS_00000208	=	ENSGALT00000068608	XLOC_000077	KIAA1324L	TSS126	1:7556178-7650248	6736	-	0.333922	0	0.699207	OK	0.177542	0	0.44818	OK	0.408249	0	0.918525	OK	1	1	1	3
TCONS_00000211	=	ENSGALT00000010596	XLOC_000079	SEMA3D	TSS129	1:8309950-8453090	4046	-	8.1221	4.75902	11.4852	OK	9.19524	3.59448	14.796	OK	6.21962	3.92279	8.51644	OK	1	1	1	3
TCONS_00000218	=	ENSGALT00000010591	XLOC_000080	SEMA3A	TSS135	1:8668018-9002214	9756	-	1.53084	0.428858	2.63283	OK	0.486351	0	1.41541	OK	1.03067	0	2.56767	OK	1	1	1	3
TCONS_00000224	=	ENSGALT00000080606	XLOC_000082	SEMA3E	TSS140	1:9506553-9640375	5627	-	0.167154	0	0.378579	OK	0.32424	0.087671	0.560809	OK	0.662779	0.396463	0.929096	OK	1	1	1	3
TCONS_00000225	=	ENSGALT00000063629	XLOC_000082	SEMA3E	TSS141	1:9506553-9640375	2277	-	0.275221	0.00494354	0.545499	OK	0.395264	0.037385	0.753144	OK	1.1993	0.504571	1.89402	OK	1	1	1	3
TCONS_00000227	=	ENSGALT00000071279	XLOC_000083	ENSGALG00000037435	TSS143	1:9732867-9752834	2802	-	3.62134e-05	0	0.0214916	OK	0	0	0.0208176	OK	1.96423e-05	0	0.0209524	OK	1	0	1	2
TCONS_00000229	=	ENSGALT00000082888	XLOC_000083	ENSGALG00000037435	TSS144	1:9732867-9752834	2733	-	0.0546504	0	0.109506	OK	0.0606279	0	0.122125	OK	0.0605131	0	0.133383	OK	1	1	1	3
TCONS_00000231	=	ENSGALT00000072444	XLOC_000084	ENSGALG00000039659	TSS145	1:9891111-9926305	3552	-	0.0628537	0.0111964	0.114511	OK	0.0189542	0	0.0602337	OK	0.0267563	0	0.108031	OK	1	1	1	3
TCONS_00000232	=	ENSGALT00000075075	XLOC_000085	ENSGALG00000040151	TSS146	1:9982717-10003976	1131	-	0.0675439	0	0.167118	OK	0.0300753	0	0.103274	OK	0.046921	0	0.16231	OK	1	1	1	3
TCONS_00000236	=	ENSGALT00000013830	XLOC_000087	CACNA2D1	TSS149	1:10220352-10586271	7718	-	4.3243	2.92406	5.72453	OK	3.04048	1.84949	4.23146	OK	3.6531	2.35261	4.95359	OK	1	1	1	3
TCONS_00000239	=	ENSGALT00000078551	XLOC_000088	HGF	TSS152	1:10649197-10713907	6910	-	1.44319	0.729338	2.15704	OK	3.66501	2.5377	4.79232	OK	1.09173	0.737439	1.44602	OK	1	1	1	3
TCONS_00000250	=	ENSGALT00000013728	XLOC_000090	GNAT3	TSS161	1:11261661-11291903	1704	-	0.018023	0	0.0572365	OK	0.00802082	0	0.0477475	OK	0.0136879	0	0.0555182	OK	1	1	1	3
TCONS_00000252	=	ENSGALT00000083032	XLOC_000091	ENSGALG00000033870	TSS162	1:11695657-11716367	20710	-	4.00085	3.27135	4.73036	OK	4.21443	3.45212	4.97674	OK	2.91965	2.36348	3.47583	OK	1	1	1	3
TCONS_00000253	=	ENSGALT00000072390	XLOC_000092	ENSGALG00000038834	TSS163	1:12120385-12302861	1599	-	2.59728	1.85546	3.3391	OK	4.6804	3.49695	5.86385	OK	2.80282	2.01443	3.59121	OK	1	1	1	3
TCONS_00000254	=	ENSGALT00000039701	XLOC_000093	ENSGALG00000008353	TSS164	1:12373230-12420711	3756	-	1.63818	1.19611	2.08024	OK	3.2289	2.46972	3.98808	OK	1.84621	1.35939	2.33302	OK	1	1	1	3
TCONS_00000255	=	ENSGALT00000013557	XLOC_000094	TMEM60	TSS165	1:12504427-12566548	747	-	21.2406	10.0926	32.3886	OK	9.08558	0.795857	17.3753	OK	20.4044	8.63714	32.1716	OK	1	1	1	3
TCONS_00000258	=	ENSGALT00000070713	XLOC_000095	ENSGALG00000038546	TSS167	1:12504427-12566548	4876	-	0.648525	0.0466746	1.25038	OK	0.895506	0.133792	1.65722	OK	0.493147	0	1.04709	OK	1	1	1	3
TCONS_00000273	=	ENSGALT00000013530	XLOC_000097	GSAP	TSS173	1:12676637-12735670	2400	-	0.0254207	0	0.14333	OK	0.0160582	0	0.0840661	OK	0	0	0.0255771	OK	1	1	0	2
TCONS_00000275	=	ENSGALT00000013522	XLOC_000098	FGL2	TSS174	1:12739742-12791062	4606	-	1.54731	1.14673	1.94789	OK	0.926329	0.654815	1.19784	OK	2.40837	1.83779	2.97895	OK	1	1	1	3
TCONS_00000276	=	ENSGALT00000080551	XLOC_000099	FAM185A	TSS175	1:12796708-12837319	2788	-	0.000114751	0	0.0239072	OK	0.125998	0	0.472498	OK	0.00375422	0	0.0381608	OK	1	1	1	3
TCONS_00000281	=	ENSGALT00000013487	XLOC_000101	ENSGALG00000008288	TSS178	1:12916838-12946956	3242	-	3.32845	2.3257	4.33119	OK	5.55762	3.51043	7.60481	OK	4.87065	3.59581	6.14549	OK	1	1	1	3
TCONS_00000286	=	ENSGALT00000047461	XLOC_000102	PMPCB	TSS181	1:12968094-12994206	1540	-	0.157175	0	0.70833	OK	0.128353	0	0.59261	OK	0.0578391	0	0.374213	OK	1	1	1	3
TCONS_00000288	=	ENSGALT00000089059	XLOC_000102	PMPCB	TSS181	1:12968094-12994206	1581	-	1.76666	0	4.1599	OK	1.07372	0	2.72159	OK	0.216602	0	1.08644	OK	1	1	1	3
TCONS_00000289	=	ENSGALT00000013473	XLOC_000102	PMPCB	TSS181	1:12968094-12994206	1735	-	19.2694	13.5476	24.9912	OK	17.2292	12.1314	22.327	OK	18.4345	12.8318	24.0373	OK	1	1	1	3
TCONS_00000290	=	ENSGALT00000013403	XLOC_000103	PSMC2	TSS182	1:12994323-13038617	1592	-	114.16	92.0278	136.293	OK	79.9445	62.7472	97.1418	OK	105.564	84.3241	126.805	OK	1	1	1	3
TCONS_00000291	=	ENSGALT00000087665	XLOC_000103	PSMC2	TSS183	1:12994323-13038617	1485	-	0.0999822	0	0.76272	OK	0.13772	0	0.853043	OK	0.129515	0	0.876068	OK	1	1	1	3
TCONS_00000292	=	ENSGALT00000081575	XLOC_000104	LHFPL3	TSS184	1:13473707-13709076	997	-	0.182127	0	0.632492	OK	0.125816	0	0.478618	OK	0.0418933	0	0.237791	OK	1	1	1	3
TCONS_00000297	=	ENSGALT00000061103	XLOC_000106	KMT2E	TSS187	1:13764824-13909598	3638	-	0.0015511	0	0.0397542	OK	0.112353	0	0.640545	OK	0.172349	0	0.628317	OK	1	1	1	3
TCONS_00000298	=	ENSGALT00000013259	XLOC_000106	KMT2E	TSS187	1:13764824-13909598	3842	-	3.79869	1.78477	5.81261	OK	2.38126	0.676832	4.0857	OK	5.1573	2.77324	7.54136	OK	1	1	1	3
TCONS_00000299	=	ENSGALT00000055084	XLOC_000106	KMT2E	TSS187	1:13764824-13909598	3782	-	2.66341	0.551342	4.77548	OK	7.15239	4.62153	9.68326	OK	2.97643	1.01017	4.94269	OK	1	1	1	3
TCONS_00000300	=	ENSGALT00000080952	XLOC_000106	KMT2E	TSS187	1:13764824-13909598	3705	-	0.670878	0	1.58448	OK	1.15783	0.0832811	2.23237	OK	0.816398	0	2.01209	OK	1	1	1	3
TCONS_00000306	=	ENSGALT00000013186	XLOC_000109	RINT1	TSS192	1:14000108-14013602	3095	-	6.20011	4.56333	7.83689	OK	7.89047	5.95317	9.82776	OK	8.67078	6.498	10.8436	OK	1	1	1	3
TCONS_00000307	=	ENSGALT00000044097	XLOC_000109	ENSGALG00000028868	TSS193	1:14000108-14013602	6299	-	0.975483	0.431028	1.51994	OK	1.44181	0.849303	2.03431	OK	1.19555	0.492259	1.89885	OK	1	1	1	3
TCONS_00000311	=	ENSGALT00000055048	XLOC_000110	CDHR3	TSS197	1:14150348-14182948	2865	-	0.0480175	0	0.133068	OK	0.00647051	0	0.0454057	OK	0.0964539	0	0.255921	OK	1	1	1	3
TCONS_00000312	=	ENSGALT00000075395	XLOC_000110	CDHR3	TSS198	1:14150348-14182948	4068	-	0.0199055	0	0.0618801	OK	0.0913944	0.0219772	0.160812	OK	0.128937	0.0257672	0.232107	OK	1	1	1	3
TCONS_00000313	=	ENSGALT00000013116	XLOC_000111	PIK3CG	TSS199	1:14408590-14444755	6207	-	2.89953	1.58432	4.21473	OK	7.41004	3.56776	11.2523	OK	4.2527	1.39363	7.11176	OK	1	1	1	3
TCONS_00000323	=	ENSGALT00000013062	XLOC_000113	HBP1	TSS208	1:14555739-14765791	1741	-	23.0673	12.4745	33.6602	OK	58.2672	35.2903	81.2441	OK	20.5249	9.83189	31.2179	OK	1	1	1	3
TCONS_00000325	=	ENSGALT00000013029	XLOC_000114	ENSGALG00000008032	TSS210	1:14555739-14765791	49163	-	0.438143	0.15346	0.722827	OK	0.644168	0.151512	1.13682	OK	0.457481	0.173802	0.741159	OK	1	1	1	3
TCONS_00000328	=	ENSGALT00000039460	XLOC_000115	DUS4L	TSS213	1:14555739-14765791	2120	-	3.53561	0	7.16936	OK	2.74157	0	7.85715	OK	3.75973	0	7.69229	OK	1	1	1	3
TCONS_00000329	=	ENSGALT00000013000	XLOC_000116	BCAP29	TSS214	1:14768809-14792300	1945	-	84.0382	69.1864	98.8901	OK	85.4046	70.3221	100.487	OK	83.2842	68.4646	98.1039	OK	1	1	1	3
TCONS_00000330	=	ENSGALT00000081900	XLOC_000116	BCAP29	TSS215	1:14768809-14792300	1728	-	0.662964	0	2.21107	OK	0	0	0.045769	OK	0.840328	0	3.03596	OK	1	0	1	2
TCONS_00000333	=	ENSGALT00000012986	XLOC_000117	SLC26A4	TSS216	1:14802882-14832781	16177	-	0.151624	0.0303077	0.27294	OK	0.207491	0.0403211	0.374661	OK	0.282723	0.133672	0.431773	OK	1	1	1	3
TCONS_00000340	=	ENSGALT00000084459	XLOC_000118	DLD	TSS219	1:14867127-14880879	2177	-	0.13282	0	0.602137	OK	0.0820693	0	0.484729	OK	0.240539	0	0.936893	OK	1	1	1	3
TCONS_00000341	=	ENSGALT00000068183	XLOC_000118	DLD	TSS219	1:14867127-14880879	2525	-	35.1852	27.1745	43.1959	OK	39.3961	31.584	47.2081	OK	41.8841	30.4986	53.2695	OK	1	1	1	3
TCONS_00000342	=	ENSGALT00000012884	XLOC_000118	DLD	TSS219	1:14867127-14880879	2016	-	12.0125	5.28161	18.7434	OK	10.2778	5.65974	14.8959	OK	13.0519	2.05809	24.0456	OK	1	1	1	3
TCONS_00000343	=	ENSGALT00000084552	XLOC_000119	ERGIC2	TSS220	1:14926772-15001585	3206	-	0.648358	0	1.51606	OK	0.308841	0	0.864798	OK	0.869474	0	1.93817	OK	1	1	1	3
TCONS_00000344	=	ENSGALT00000011632	XLOC_000119	ERGIC2	TSS220	1:14926772-15001585	3161	-	2.54251	0.37813	4.70688	OK	0.480444	0	1.54352	OK	1.21753	0	2.70944	OK	1	1	1	3
TCONS_00000345	=	ENSGALT00000058658	XLOC_000119	ERGIC2	TSS221	1:14926772-15001585	3261	-	23.9796	19.1812	28.7781	OK	18.6326	14.9076	22.3577	OK	27.3776	22.2169	32.5383	OK	1	1	1	3
TCONS_00000351	=	ENSGALT00000061735	XLOC_000120	SLC2A13	TSS227	1:15117048-15255148	8962	-	0.291737	0	0.771071	OK	0.072455	0	0.312624	OK	0.645782	0	1.48455	OK	1	1	1	3
TCONS_00000352	=	ENSGALT00000048247	XLOC_000120	SLC2A13	TSS228	1:15117048-15255148	9102	-	1.10157	0.490778	1.71236	OK	1.12225	0.147022	2.09747	OK	1.22407	0.464382	1.98377	OK	1	1	1	3
TCONS_00000356	=	ENSGALT00000054844	XLOC_000121	ABCD2	TSS232	1:15275314-15327802	9848	-	3.08938	2.34913	3.82962	OK	3.38027	2.6367	4.12383	OK	4.30621	3.42712	5.1853	OK	1	1	1	3
TCONS_00000358	=	ENSGALT00000059410	XLOC_000121	ENSGALG00000036458	TSS233	1:15275314-15327802	1053	-	0.110805	0	0.524529	OK	0.0427822	0	0.318729	OK	0.296786	0	1.21774	OK	1	1	1	3
TCONS_00000361	=	ENSGALT00000070590	XLOC_000122	KIF21A	TSS235	1:15334381-15435789	6757	-	0.399271	0	0.972538	OK	0.467161	0	1.00546	OK	0.314126	0.11371	0.514542	OK	1	1	1	3
TCONS_00000363	=	ENSGALT00000011493	XLOC_000122	KIF21A	TSS235	1:15334381-15435789	5182	-	3.93141e-05	0	0.00995965	OK	0	0	0.0101131	OK	0	0	0.010101	OK	1	0	0	1
TCONS_00000364	=	ENSGALT00000054153	XLOC_000122	KIF21A	TSS235	1:15334381-15435789	5311	-	0.0118151	0	0.064758	OK	0.0100233	0	0.0543859	OK	0	0	0.00990469	OK	1	1	0	2
TCONS_00000370	=	ENSGALT00000085215	XLOC_000123	ENSGALG00000043872	TSS237	1:15439406-15482407	2463	-	3.78437e-05	0	0.0328429	OK	7.53768e-05	0	0.0303333	OK	9.8891e-06	0	0.032399	OK	1	1	1	3
TCONS_00000371	=	ENSGALT00000083254	XLOC_000123	ENSGALG00000043872	TSS237	1:15439406-15482407	2433	-	0.014591	0	0.0482509	OK	0.0238568	0	0.0673587	OK	0.0172119	0	0.0641178	OK	1	1	1	3
TCONS_00000372	=	ENSGALT00000011366	XLOC_000124	CPNE8	TSS238	1:15506806-15606553	7200	-	4.58896	3.65724	5.52068	OK	10.2342	8.30662	12.1619	OK	5.51967	4.37794	6.66141	OK	1	1	1	3
TCONS_00000375	=	ENSGALT00000021255	XLOC_000125	TPRKB	TSS240	1:15688248-15702692	1814	-	11.2215	7.83321	14.6098	OK	5.32019	3.45016	7.19023	OK	10.2673	7.04657	13.4881	OK	1	1	1	3
TCONS_00000378	=	ENSGALT00000007817	XLOC_000126	GTSE1	TSS241	1:15710281-15721795	2537	-	3.95624	2.48898	5.4235	OK	4.30922	2.66317	5.95527	OK	4.31866	2.89461	5.7427	OK	1	1	1	3
TCONS_00000384	=	ENSGALT00000053602	XLOC_000127	TRMU	TSS242	1:15721900-15734181	2882	-	1.73852	0.561436	2.9156	OK	1.10519	0.00319461	2.20718	OK	1.0646	0.0410389	2.08817	OK	1	1	1	3
TCONS_00000390	=	ENSGALT00000080308	XLOC_000129	ENSGALG00000035169	TSS247	1:15936854-16016952	324	-	0.592506	0	3.37183	OK	0	0	0.699433	OK	0.232934	0	2.35398	OK	1	0	1	2
TCONS_00000391	=	ENSGALT00000046895	XLOC_000129	ENSGALG00000034274	TSS248	1:15936854-16016952	1346	-	0.401958	0	1.14243	OK	0.94293	0	2.50569	OK	0.256146	0	1.02223	OK	1	1	1	3
TCONS_00000392	=	ENSGALT00000060316	XLOC_000129	ENSGALG00000034274	TSS248	1:15936854-16016952	1364	-	0.000424541	0	0.0543554	OK	0.00117299	0	0.0557445	OK	0	0	0.0543652	OK	1	1	0	2
TCONS_00000395	=	ENSGALT00000083297	XLOC_000131	ENSGALG00000046441	TSS250	1:16109135-16110123	939	-	1.02112	0.430338	1.61191	OK	5.60492	3.8182	7.39164	OK	3.58927	2.28208	4.89647	OK	1	1	1	3
TCONS_00000396	=	ENSGALT00000073403	XLOC_000132	TBC1D22A	TSS251	1:16200282-16355412	4819	-	9.858	7.97084	11.7452	OK	7.56521	6.06667	9.06376	OK	9.78612	7.91362	11.6586	OK	1	1	1	3
TCONS_00000398	=	ENSGALT00000061566	XLOC_000133	FAM19A5	TSS253	1:17084251-17504686	33263	-	0.383669	0.271154	0.496185	OK	0.757616	0.568447	0.946785	OK	0.571809	0.426638	0.716979	OK	1	1	1	3
TCONS_00000399	=	ENSGALT00000082066	XLOC_000133	FAM19A5	TSS254	1:17084251-17504686	3712	-	2.4033	1.3827	3.4239	OK	4.45422	2.86256	6.04589	OK	2.87903	1.62725	4.13081	OK	1	1	1	3
TCONS_00000400	=	ENSGALT00000039228	XLOC_000133	FAM19A5	TSS255	1:17084251-17504686	378	-	5.65821	0	13.7102	OK	6.91132	0	18.0067	OK	6.33367	0	15.7814	OK	1	1	1	3
TCONS_00000405	=	ENSGALT00000070485	XLOC_000136	ENSGALG00000036810	TSS260	1:18086375-18228453	868	-	0.527113	0.135075	0.919151	OK	0.429418	0.0976743	0.761162	OK	0.350962	0.048755	0.653169	OK	1	1	1	3
TCONS_00000410	=	ENSGALT00000013929	XLOC_000138	CRELD2	TSS265	1:18865359-18876467	1695	-	37.9396	30.861	45.0182	OK	178.793	148.554	209.033	OK	199.421	165.774	233.068	OK	1	1	1	3
TCONS_00000412	=	ENSGALT00000074452	XLOC_000140	MOV10L1	TSS267	1:20105953-20124074	2054	-	0.0357026	0	0.199321	OK	0.0314038	0	0.0857344	OK	0.0164105	0	0.0926782	OK	1	1	1	3
TCONS_00000413	=	ENSGALT00000054966	XLOC_000140	MOV10L1	TSS267	1:20105953-20124074	2078	-	0.129988	0	0.302009	OK	0.000490396	0	0.0311313	OK	0.0480271	0	0.128319	OK	1	1	1	3
TCONS_00000423	=	ENSGALT00000000003	XLOC_000141	PANX2	TSS272	1:20157968-20179186	9875	-	0.269043	0.122924	0.415162	OK	0.184736	0.0102298	0.359241	OK	0.150116	0.0378128	0.26242	OK	1	1	1	3
TCONS_00000430	=	ENSGALT00000063163	XLOC_000142	TRABD	TSS276	1:20221149-20256254	3997	-	5.35434	3.27428	7.43439	OK	6.99158	3.88469	10.0985	OK	5.63248	3.55175	7.7132	OK	1	1	1	3
TCONS_00000435	=	ENSGALT00000078171	XLOC_000143	ENSGALG00000041357	TSS280	1:20258119-20290113	596	-	0.198743	0	0.732564	OK	0.524176	0	1.85324	OK	0.445533	0	1.256	OK	1	1	1	3
TCONS_00000436	=	ENSGALT00000066608	XLOC_000144	SELENOO	TSS281	1:20290346-20303290	5100	-	6.23435	4.31605	8.15264	OK	16.7487	10.7941	22.7032	OK	5.91222	3.43286	8.39158	OK	1	1	1	3
TCONS_00000444	=	ENSGALT00000062893	XLOC_000145	ZNF800	TSS288	1:20867137-20890271	5153	-	1.517	0.971262	2.06274	OK	4.38468	3.03783	5.73154	OK	2.54811	1.7065	3.38973	OK	1	1	1	3
TCONS_00000447	=	ENSGALT00000065046	XLOC_000146	GRM8	TSS291	1:20922751-21246623	3068	-	0.0598531	0	0.277965	OK	0.223478	0.0109344	0.436021	OK	0.0794203	0	0.321214	OK	1	1	1	3
TCONS_00000454	=	ENSGALT00000076126	XLOC_000148	POT1	TSS295	1:21741961-21804860	1686	-	0.385126	0	0.985835	OK	0.471494	0	1.26457	OK	0.68979	0	1.51708	OK	1	1	1	3
TCONS_00000457	=	ENSGALT00000055995	XLOC_000150	ENSGALG00000037808	TSS298	1:22105310-22153000	1410	-	0.0131403	0	0.0594654	OK	0.0277575	0	0.0944629	OK	0.00616111	0	0.0535004	OK	1	1	1	3
TCONS_00000458	=	ENSGALT00000081724	XLOC_000151	WASL	TSS299	1:22209090-22259092	5896	-	1.03822	0.274668	1.80178	OK	1.02196	0.127569	1.91634	OK	1.44957	0.383619	2.51552	OK	1	1	1	3
TCONS_00000459	=	ENSGALT00000014301	XLOC_000151	WASL	TSS299	1:22209090-22259092	4520	-	5.70632	3.81169	7.60094	OK	9.49126	6.34742	12.6351	OK	8.35129	5.64832	11.0543	OK	1	1	1	3
TCONS_00000460	=	ENSGALT00000046940	XLOC_000152	ENSGALG00000038974	TSS300	1:22259321-22283921	927	-	0.0440508	0	0.252299	OK	0.192819	0	0.565708	OK	0.234753	0	0.624319	OK	1	1	1	3
TCONS_00000461	=	ENSGALT00000087766	XLOC_000153	NDUFA5	TSS301	1:22307519-22312663	833	-	2.10239	0	4.93503	OK	1.27543	0	3.6368	OK	1.61066	0	4.15174	OK	1	1	1	3
TCONS_00000462	=	ENSGALT00000014337	XLOC_000153	NDUFA5	TSS301	1:22307519-22312663	1138	-	58.1414	46.989	69.2938	OK	39.4808	31.4222	47.5393	OK	55.9343	45.0764	66.7923	OK	1	1	1	3
TCONS_00000464	=	ENSGALT00000014340	XLOC_000155	IQUB	TSS303	1:22315242-22335010	2169	-	0.474185	0.266507	0.681864	OK	0.57698	0.340247	0.813714	OK	0.531846	0.304403	0.759288	OK	1	1	1	3
TCONS_00000465	=	ENSGALT00000014357	XLOC_000156	ATP6AP1	TSS304	1:22343251-22397259	2281	-	30.0832	24.4149	35.7514	OK	26.7033	21.5649	31.8416	OK	28.9405	23.4505	34.4305	OK	1	1	1	3
TCONS_00000467	=	ENSGALT00000014416	XLOC_000158	SLC13A1	TSS306	1:22423983-22448101	1818	-	0.0184158	0	0.0606416	OK	0.103044	0	0.20664	OK	0.0144156	0	0.0556139	OK	1	1	1	3
TCONS_00000469	=	ENSGALT00000082219	XLOC_000159	CADPS2	TSS307	1:22528205-22830143	4864	-	0.00695748	0	0.0465348	OK	5.77463e-06	0	0.0133213	OK	0.0924521	0	0.377653	OK	1	1	1	3
TCONS_00000472	=	ENSGALT00000014508	XLOC_000159	CADPS2	TSS307	1:22528205-22830143	3888	-	0.0182957	0	0.105214	OK	0.0344113	0	0.207344	OK	0	0	0.0160688	OK	1	1	0	2
TCONS_00000474	=	ENSGALT00000051038	XLOC_000159	CADPS2	TSS307	1:22528205-22830143	3774	-	3.43626e-05	0	0.0162148	OK	0	0	0.0163887	OK	0	0	0.0163881	OK	1	0	0	1
TCONS_00000478	=	ENSGALT00000014537	XLOC_000160	FEZF1	TSS309	1:22837470-22839677	1350	-	0.0149546	0	0.0800935	OK	0	0	0	OK	0	0	0	OK	1	0	0	1
TCONS_00000482	=	ENSGALT00000047184	XLOC_000161	AASS	TSS313	1:22866472-22897848	5973	-	0.24913	0.0280531	0.470206	OK	0.283777	0	0.643843	OK	0.317115	0.0676883	0.566542	OK	1	1	1	3
TCONS_00000486	=	ENSGALT00000014601	XLOC_000163	FAM3C	TSS316	1:23210024-23241197	4399	-	21.6418	17.7212	25.5624	OK	16.9351	13.814	20.0562	OK	24.0905	19.7026	28.4785	OK	1	1	1	3
TCONS_00000489	=	ENSGALT00000049170	XLOC_000164	TSPAN12	TSS318	1:23467879-23513317	1837	-	0.0593963	0	0.282588	OK	0.00116832	0	0.0473724	OK	0.0497506	0	0.248856	OK	1	1	1	3
TCONS_00000490	=	ENSGALT00000014690	XLOC_000164	TSPAN12	TSS319	1:23467879-23513317	2382	-	1.30443	0.202304	2.40656	OK	1.82851	0.64978	3.00724	OK	1.57786	0.119641	3.03609	OK	1	1	1	3
TCONS_00000496	=	ENSGALT00000082046	XLOC_000166	ENSGALG00000036488	TSS323	1:23518295-23827083	5103	-	0.212327	0	0.645704	OK	0.109468	0	0.350755	OK	0.186522	0	0.636134	OK	1	1	1	3
TCONS_00000497	=	ENSGALT00000055899	XLOC_000166	ENSGALG00000036488	TSS323	1:23518295-23827083	1475	-	3.84959	0	7.73846	OK	4.00644	0.930071	7.08281	OK	4.11005	0.173833	8.04627	OK	1	1	1	3
TCONS_00000500	=	ENSGALT00000014827	XLOC_000168	ANKRD26	TSS326	1:24294539-24342728	8865	-	0.191367	0.076618	0.306116	OK	0.266692	0.13768	0.395705	OK	0.268374	0.053038	0.483711	OK	1	1	1	3
TCONS_00000502	=	ENSGALT00000067573	XLOC_000168	ANKRD26	TSS326	1:24294539-24342728	7509	-	0.000350263	0	0.00650482	OK	0	0	0.00630481	OK	6.30972e-06	0	0.00626664	OK	1	0	1	2
TCONS_00000503	=	ENSGALT00000066040	XLOC_000168	ANKRD26	TSS326	1:24294539-24342728	7932	-	4.10253e-05	0	0.00585301	OK	6.42655e-05	0	0.00602425	OK	1.20307e-05	0	0.00593177	OK	1	1	1	3
TCONS_00000506	=	ENSGALT00000014876	XLOC_000170	CTTNBP2	TSS328	1:24474715-24551641	6995	-	1.58935	1.07628	2.10241	OK	1.02302	0.515009	1.53103	OK	1.56436	0.932557	2.19616	OK	1	1	1	3
TCONS_00000510	=	ENSGALT00000063798	XLOC_000171	ASZ1	TSS331	1:24658277-24693248	1413	-	0.0410236	0	0.107863	OK	0	0	0	OK	0.00838604	0	0.0591053	OK	1	0	1	2
TCONS_00000511	=	ENSGALT00000063992	XLOC_000172	WNT2	TSS332	1:24699096-24712426	1247	-	0.075089	0	0.201067	OK	0.0719305	0	0.175397	OK	0.0308091	0	0.103808	OK	1	1	1	3
TCONS_00000514	=	ENSGALT00000068913	XLOC_000174	TFEC	TSS335	1:25289168-25351175	1454	-	0.0125089	0	0.0614078	OK	0.0708482	0	0.170823	OK	0.0485745	0	0.135697	OK	1	1	1	3
TCONS_00000518	=	ENSGALT00000088518	XLOC_000175	PPP1R3A	TSS336	1:26361985-26387951	3210	-	0.00199041	0	0.0180916	OK	0.0175082	0	0.0481826	OK	0.0435861	0	0.11931	OK	1	1	1	3
TCONS_00000519	=	ENSGALT00000088828	XLOC_000175	PPP1R3A	TSS336	1:26361985-26387951	3279	-	0.0559723	0	0.160354	OK	0.000193109	0	0.0174288	OK	0.0245794	0	0.103946	OK	1	1	1	3
TCONS_00000532	=	ENSGALT00000038899	XLOC_000179	BMT2	TSS346	1:26768476-26833385	3947	-	6.53071	4.27465	8.78678	OK	9.41494	4.64193	14.1879	OK	6.98383	3.77073	10.1969	OK	1	1	1	3
TCONS_00000547	=	ENSGALT00000038867	XLOC_000180	DOCK4	TSS352	1:27022217-27269088	3975	-	0.0846156	0	0.374377	OK	0.358845	0	1.07325	OK	0.171848	0	0.474459	OK	1	1	1	3
TCONS_00000554	=	ENSGALT00000056410	XLOC_000182	ENSGALG00000029421	TSS357	1:28047925-28048376	389	-	0.223722	0	0.539461	OK	0.320279	0	0.649082	OK	0.454038	0	1.27153	OK	1	1	1	3
TCONS_00000556	=	ENSGALT00000015456	XLOC_000184	THAP5	TSS359	1:28437395-28454715	1839	-	21.1657	15.0896	27.2418	OK	45.3254	28.1129	62.5379	OK	24.8336	16.7048	32.9624	OK	1	1	1	3
TCONS_00000557	=	ENSGALT00000070829	XLOC_000184	THAP5	TSS359	1:28437395-28454715	1547	-	0.267273	0	1.03752	OK	0.343872	0	1.99863	OK	0.156316	0	0.875425	OK	1	1	1	3
TCONS_00000564	=	ENSGALT00000052324	XLOC_000186	NRCAM	TSS364	1:28578990-28721516	3841	-	0.507649	0.212994	0.802305	OK	0.44479	0.156425	0.733154	OK	0.421665	0.149519	0.693812	OK	1	1	1	3
TCONS_00000576	=	ENSGALT00000063605	XLOC_000187	CNTN1	TSS365	1:28757423-28996234	3249	-	0.000105669	0	0.0188984	OK	0.0796606	0	0.298616	OK	0.0986412	0	0.514114	OK	1	1	1	3
TCONS_00000577	=	ENSGALT00000075780	XLOC_000187	CNTN1	TSS365	1:28757423-28996234	4419	-	0.0692572	0	0.293942	OK	0.305863	0	0.781702	OK	0.0129076	0	0.0754981	OK	1	1	1	3
TCONS_00000587	=	ENSGALT00000030693	XLOC_000188	PDZRN4	TSS371	1:29040875-29288729	4225	-	1.36492	0.323275	2.40656	OK	1.07928	0.489633	1.66892	OK	0.637856	0.280824	0.994888	OK	1	1	1	3
TCONS_00000588	=	ENSGALT00000072998	XLOC_000188	PDZRN4	TSS372	1:29040875-29288729	4587	-	0.630164	0.187406	1.07292	OK	0.573459	0.214594	0.932324	OK	0.34124	0.0517821	0.630699	OK	1	1	1	3
TCONS_00000593	=	ENSGALT00000015537	XLOC_000190	PPHLN1	TSS377	1:29577529-29714435	3266	-	0.78249	0	1.95147	OK	2.0839	0.365636	3.80216	OK	2.13637	0.60293	3.6698	OK	1	1	1	3
TCONS_00000594	=	ENSGALT00000073496	XLOC_000190	PPHLN1	TSS377	1:29577529-29714435	3362	-	6.41817	3.88289	8.95345	OK	9.17523	6.37202	11.9784	OK	6.21688	3.87249	8.56126	OK	1	1	1	3
TCONS_00000596	=	ENSGALT00000015616	XLOC_000191	IRAK4	TSS378	1:30069843-30081296	2441	-	6.10946	4.56158	7.65734	OK	4.1014	2.88642	5.31637	OK	4.67844	3.3663	5.99057	OK	1	1	1	3
TCONS_00000597	=	ENSGALT00000015615	XLOC_000191	IRAK4	TSS378	1:30069843-30081296	2593	-	0.78196	0.0977223	1.4662	OK	1.65308	0.852106	2.45405	OK	0.804309	0.127156	1.48146	OK	1	1	1	3
TCONS_00000599	=	ENSGALT00000015636	XLOC_000192	TMEM117	TSS380	1:30113705-30309732	1104	-	0.0806704	0	0.302218	OK	0.000127571	0	0.0717945	OK	0	0	0.0703765	OK	1	1	0	2
TCONS_00000601	=	ENSGALT00000015649	XLOC_000193	PRLL	TSS381	1:30529789-30533660	1094	-	0.119306	0	0.2931	OK	2.17596	1.30571	3.04621	OK	0.517005	0.156176	0.877834	OK	1	1	1	3
TCONS_00000602	=	ENSGALT00000052207	XLOC_000193	PRLL	TSS381	1:30529789-30533660	327	-	0.227084	0	0.669297	OK	0.366253	0	0.820128	OK	0	0	0.220781	OK	1	1	0	2
TCONS_00000604	=	ENSGALT00000015694	XLOC_000194	ANO6	TSS382	1:30540024-30670181	6035	-	0.278146	0	0.963174	OK	0.126148	0	0.533521	OK	0.0841709	0	0.391774	OK	1	1	1	3
TCONS_00000607	=	ENSGALT00000068017	XLOC_000195	ARID2	TSS383	1:30750421-30905653	15134	-	5.25729	3.27578	7.23881	OK	6.35772	4.10128	8.61416	OK	5.07517	3.31375	6.83658	OK	1	1	1	3
TCONS_00000608	=	ENSGALT00000048984	XLOC_000195	ARID2	TSS384	1:30750421-30905653	14259	-	1.39352	0.0731737	2.71387	OK	1.25868	0.2303	2.28707	OK	1.20285	0	2.45399	OK	1	1	1	3
TCONS_00000631	=	ENSGALT00000015861	XLOC_000198	ATP23	TSS398	1:31441877-31449081	1065	-	33.6417	26.2351	41.0482	OK	32.474	25.3187	39.6293	OK	34.0384	26.7166	41.3602	OK	1	1	1	3
TCONS_00000632	=	ENSGALT00000088746	XLOC_000198	ATP23	TSS398	1:31441877-31449081	1047	-	2.23674	0	4.63575	OK	3.142	0.823617	5.46037	OK	1.9185	0.0512072	3.7858	OK	1	1	1	3
TCONS_00000633	=	ENSGALT00000089802	XLOC_000198	ATP23	TSS398	1:31441877-31449081	1075	-	1.087	0	2.72269	OK	1.23939	0	2.74717	OK	0.872434	0	2.18434	OK	1	1	1	3
TCONS_00000635	=	ENSGALT00000015878	XLOC_000199	SLC16A7	TSS400	1:32039725-32123394	6132	-	0.0400971	0	0.186883	OK	0.297133	0	0.643645	OK	0.0235519	0	0.0862831	OK	1	1	1	3
TCONS_00000636	=	ENSGALT00000054787	XLOC_000200	USP15	TSS401	1:32905459-32969236	4697	-	15.8129	12.8157	18.81	OK	25.2157	19.8681	30.5633	OK	20.1579	16.4055	23.9103	OK	1	1	1	3
TCONS_00000637	=	ENSGALT00000061318	XLOC_000200	USP15	TSS401	1:32905459-32969236	4613	-	1.92376	0.762553	3.08498	OK	5.68701	2.29966	9.07435	OK	2.40375	1.04463	3.76286	OK	1	1	1	3
TCONS_00000638	=	ENSGALT00000064261	XLOC_000201	MON2	TSS402	1:32983587-33064389	11479	-	3.56953	2.19601	4.94305	OK	5.85689	3.57417	8.13961	OK	4.35489	2.64811	6.06168	OK	1	1	1	3
TCONS_00000640	=	ENSGALT00000038683	XLOC_000201	MON2	TSS402	1:32983587-33064389	6513	-	11.3398	8.35241	14.3272	OK	25.8338	19.7911	31.8765	OK	17.0351	12.9162	21.1541	OK	1	1	1	3
TCONS_00000642	=	ENSGALT00000078499	XLOC_000201	MON2	TSS403	1:32983587-33064389	5136	-	6.47712	4.06769	8.88654	OK	13.7071	8.67872	18.7354	OK	9.42923	5.36535	13.4931	OK	1	1	1	3
TCONS_00000652	=	ENSGALT00000015961	XLOC_000203	TMEM5	TSS408	1:33395015-33408356	3854	-	1.64538	1.14236	2.14839	OK	1.77306	1.29067	2.25546	OK	1.40298	0.923382	1.88258	OK	1	1	1	3
TCONS_00000653	=	ENSGALT00000090366	XLOC_000203	TMEM5	TSS409	1:33395015-33408356	3584	-	0.104493	0	0.364802	OK	0.0183934	0	0.0924763	OK	0.154301	0	0.461241	OK	1	1	1	3
TCONS_00000655	=	ENSGALT00000076654	XLOC_000204	SRGAP1	TSS411	1:33439956-33580652	6143	-	0.167449	0	0.441333	OK	0.145918	0	0.50738	OK	0.0292236	0	0.159359	OK	1	1	1	3
TCONS_00000656	=	ENSGALT00000015976	XLOC_000204	SRGAP1	TSS411	1:33439956-33580652	6140	-	5.40077	3.94227	6.85927	OK	3.08059	1.87961	4.28158	OK	3.61473	2.54694	4.68252	OK	1	1	1	3
TCONS_00000657	=	ENSGALT00000058753	XLOC_000204	SRGAP1	TSS412	1:33439956-33580652	1608	-	0.723798	0	1.99148	OK	1.43214	0	3.14097	OK	0.825268	0	1.89232	OK	1	1	1	3
TCONS_00000658	=	ENSGALT00000015988	XLOC_000205	XPOT	TSS413	1:33607080-33632184	3528	-	69.0582	57.2804	80.8359	OK	90.277	74.9844	105.57	OK	86.4439	71.7679	101.12	OK	1	1	1	3
TCONS_00000665	=	ENSGALT00000015999	XLOC_000206	TBK1	TSS418	1:33632387-33664801	4309	-	0.0627369	0	0.313707	OK	0	0	0.0149608	OK	0.172164	0	0.720183	OK	1	0	1	2
TCONS_00000666	=	ENSGALT00000016002	XLOC_000207	RASSF3	TSS419	1:33715724-33766905	3399	-	11.4487	8.12002	14.7774	OK	23.245	16.3524	30.1375	OK	11.9918	7.5293	16.4543	OK	1	1	1	3
TCONS_00000672	=	ENSGALT00000065097	XLOC_000208	TBC1D30	TSS424	1:33794055-33843912	4563	-	0.275152	0.00249838	0.547806	OK	0.0806327	0	0.271483	OK	0.0631305	0	0.164759	OK	1	1	1	3
TCONS_00000675	=	ENSGALT00000068044	XLOC_000208	TBC1D30	TSS425	1:33794055-33843912	4317	-	0.0117649	0	0.0568886	OK	0.0835197	0	0.245021	OK	0.156726	0	0.490768	OK	1	1	1	3
TCONS_00000679	=	ENSGALT00000016052	XLOC_000209	LEMD3	TSS428	1:33937154-34070695	2399	-	1.90387	0	4.19868	OK	2.0954	0	4.93716	OK	1.49743	0	3.96255	OK	1	1	1	3
TCONS_00000685	=	ENSGALT00000046186	XLOC_000209	MSRB3	TSS432	1:33937154-34070695	3193	-	3.17067	0.899536	5.44181	OK	0	0	0.0259425	OK	6.64801	0	15.8539	OK	1	0	1	2
TCONS_00000687	=	ENSGALT00000016055	XLOC_000210	HMGA2	TSS433	1:34198386-34313679	6257	-	15.1695	10.3798	19.9592	OK	16.1344	8.20774	24.061	OK	9.91101	5.70682	14.1152	OK	1	1	1	3
TCONS_00000697	=	ENSGALT00000016069	XLOC_000211	HELB	TSS440	1:34415745-34578266	5716	-	1.26057	0.757291	1.76385	OK	1.12016	0.515712	1.7246	OK	1.04989	0.577596	1.52219	OK	1	1	1	3
TCONS_00000707	=	ENSGALT00000059869	XLOC_000212	ENSGALG00000033879	TSS445	1:34779580-34818166	738	-	0.889995	0	4.10046	OK	1.43889	0	5.69707	OK	1.65595	0	6.47721	OK	1	1	1	3
TCONS_00000715	=	ENSGALT00000071959	XLOC_000215	RAP1B	TSS452	1:35216063-35249134	4855	-	0.0331078	0	0.253668	OK	0	0	0.0152572	OK	0.0485393	0	0.310818	OK	1	0	1	2
TCONS_00000716	=	ENSGALT00000016139	XLOC_000215	RAP1B	TSS452	1:35216063-35249134	4759	-	40.4286	33.0515	47.8056	OK	40.4874	32.9456	48.0291	OK	40.9329	33.3811	48.4846	OK	1	1	1	3
TCONS_00000717	=	ENSGALT00000083406	XLOC_000215	RAP1B	TSS453	1:35216063-35249134	992	-	28.6262	14.9284	42.3239	OK	32.1657	16.4714	47.8599	OK	25.4008	10.7243	40.0774	OK	1	1	1	3
TCONS_00000720	=	ENSGALT00000016152	XLOC_000216	NUP107	TSS454	1:35250852-35276198	3054	-	11.8427	8.95909	14.7263	OK	8.65244	5.80654	11.4983	OK	9.64088	6.59935	12.6824	OK	1	1	1	3
TCONS_00000721	=	ENSGALT00000016160	XLOC_000217	SLC35E3	TSS455	1:35276895-35282437	3144	-	79.4901	65.7285	93.2517	OK	87.3998	72.3232	102.476	OK	85.1937	70.4815	99.906	OK	1	1	1	3
TCONS_00000726	=	ENSGALT00000016192	XLOC_000220	CPSF6	TSS459	1:35386196-35411271	2165	-	14.4319	9.35381	19.51	OK	9.90916	6.84304	12.9753	OK	16.8325	11.8122	21.8528	OK	1	1	1	3
TCONS_00000727	=	ENSGALT00000083766	XLOC_000220	CPSF6	TSS459	1:35386196-35411271	2143	-	9.22184	4.82605	13.6176	OK	9.1177	6.09024	12.1452	OK	10.3449	5.77136	14.9185	OK	1	1	1	3
TCONS_00000728	=	ENSGALT00000090224	XLOC_000220	CPSF6	TSS459	1:35386196-35411271	1761	-	0.469487	0	1.39728	OK	0.350969	0	1.07583	OK	0.602214	0	1.68792	OK	1	1	1	3
TCONS_00000729	=	ENSGALT00000087754	XLOC_000220	CPSF6	TSS460	1:35386196-35411271	2056	-	0.0234386	0	0.183613	OK	0.110578	0	0.432435	OK	0	0	0.0337002	OK	1	1	0	2
TCONS_00000733	=	ENSGALT00000016200	XLOC_000222	FRS2	TSS464	1:35448967-35503023	10950	-	7.41198	6.03181	8.79216	OK	15.9311	13.0162	18.8459	OK	9.39403	7.70099	11.0871	OK	1	1	1	3
TCONS_00000735	=	ENSGALT00000088659	XLOC_000223	CCT2	TSS466	1:35503970-35515953	1920	-	0.418669	0	1.6564	OK	0.505573	0	2.00986	OK	0.270586	0	1.39254	OK	1	1	1	3
TCONS_00000736	=	ENSGALT00000016215	XLOC_000223	CCT2	TSS466	1:35503970-35515953	1983	-	124.39	103.03	145.749	OK	149.614	124.059	175.17	OK	148.611	123.159	174.063	OK	1	1	1	3
TCONS_00000737	=	ENSGALT00000065629	XLOC_000223	CCT2	TSS467	1:35503970-35515953	1629	-	0.0586795	0	0.581542	OK	0	0	0.0434814	OK	0	0	0.0433492	OK	1	0	0	1
TCONS_00000741	=	ENSGALT00000016187	XLOC_000225	ENSGALG00000009959	TSS469	1:35565042-35594681	1761	-	0.975476	0.490681	1.46027	OK	0.270407	0.0242877	0.516527	OK	0.949007	0.468001	1.43001	OK	1	1	1	3
TCONS_00000743	=	ENSGALT00000049799	XLOC_000225	ENSGALG00000009959	TSS470	1:35565042-35594681	1121	-	0.000269558	0	0.0620918	OK	0.0545904	0	0.255837	OK	1.0723e-05	0	0.0630017	OK	1	1	1	3
TCONS_00000745	=	ENSGALT00000016304	XLOC_000226	MYRFL	TSS472	1:35597031-35639634	2691	-	0.0040281	0	0.0300138	OK	0	0	0	OK	0	0	0	OK	1	0	0	1
TCONS_00000747	=	ENSGALT00000016314	XLOC_000227	CNOT2	TSS473	1:35724871-35814526	2693	-	20.645	16.7676	24.5225	OK	28.2652	23.0738	33.4567	OK	19.7744	16.0171	23.5317	OK	1	1	1	3
TCONS_00000748	=	ENSGALT00000016322	XLOC_000228	KCNMB4	TSS474	1:35820989-35831958	1088	-	0.856687	0.251915	1.46146	OK	0.526667	0.0609176	0.992417	OK	0.558137	0.0829897	1.03328	OK	1	1	1	3
TCONS_00000749	=	ENSGALT00000061115	XLOC_000229	ENSGALG00000038699	TSS475	1:36112239-36113773	779	-	0.0131329	0	0.109076	OK	0	0	0	OK	0.0835357	0	0.228185	OK	1	0	1	2
TCONS_00000750	=	ENSGALT00000016526	XLOC_000230	LGR5	TSS476	1:36248349-36335529	5898	-	2.2892	1.62383	2.95457	OK	1.14508	0.667656	1.6225	OK	0.986355	0.598529	1.37418	OK	1	1	1	3
TCONS_00000753	=	ENSGALT00000061486	XLOC_000231	ENSGALG00000038456	TSS478	1:36350936-36390481	468	-	0.870807	0	4.64875	OK	1.13704	0	6.1529	OK	1.01349	0	5.70341	OK	1	1	1	3
TCONS_00000754	=	ENSGALT00000071672	XLOC_000232	TMEM19	TSS479	1:36408412-36423741	1644	-	3.96844	1.92688	6.00999	OK	4.75822	2.26477	7.25167	OK	5.20734	2.81828	7.59639	OK	1	1	1	3
TCONS_00000763	=	ENSGALT00000069602	XLOC_000233	TBC1D15	TSS484	1:36448003-36498543	3056	-	0.018702	0	0.229814	OK	0.458157	0	1.9145	OK	0.0630121	0	0.536851	OK	1	1	1	3
TCONS_00000766	=	ENSGALT00000038498	XLOC_000234	TPH2	TSS486	1:36509694-36563986	2162	-	0.205095	0.0209652	0.389225	OK	0.172286	0.0216427	0.322929	OK	0.523221	0.281225	0.765217	OK	1	1	1	3
TCONS_00000767	=	ENSGALT00000090187	XLOC_000234	TPH2	TSS486	1:36509694-36563986	1765	-	0.0392255	0	0.149699	OK	0.0378363	0	0.142209	OK	9.83745e-05	0	0.0391375	OK	1	1	1	3
TCONS_00000769	=	ENSGALT00000016581	XLOC_000235	TRHDE	TSS488	1:36640613-36861536	9662	-	0.230439	0	0.543608	OK	0.204619	0	0.420152	OK	0.170984	0	0.430353	OK	1	1	1	3
TCONS_00000779	=	ENSGALT00000016618	XLOC_000237	GLIPR1L2	TSS495	1:37779367-37787633	789	-	0.0384519	0	0.152416	OK	0.0256701	0	0.127334	OK	0.0410369	0	0.154348	OK	1	1	1	3
TCONS_00000780	=	ENSGALT00000016619	XLOC_000238	ENSGALG00000010223	TSS496	1:37790881-37796392	774	-	0.0348651	0	0.138786	OK	0.0281638	0	0.129843	OK	0	0	0	OK	1	1	0	2
TCONS_00000784	=	ENSGALT00000016620	XLOC_000239	GLIPR1L	TSS498	1:37799510-37809458	1606	-	8.31129	5.80495	10.8176	OK	3.05371	1.79421	4.31321	OK	5.8301	4.08198	7.57822	OK	1	1	1	3
TCONS_00000787	=	ENSGALT00000080542	XLOC_000240	ENSGALG00000039582	TSS499	1:37851200-37887443	2258	-	0.0357077	0	0.0865243	OK	0.187203	0.0618949	0.312512	OK	0.060623	0	0.127939	OK	1	1	1	3
TCONS_00000789	=	ENSGALT00000016674	XLOC_000241	ZDHHC17	TSS500	1:38168138-38234137	5000	-	10.1242	8.12907	12.1193	OK	14.5882	11.694	17.4824	OK	11.5665	9.30187	13.8312	OK	1	1	1	3
TCONS_00000790	=	ENSGALT00000070651	XLOC_000241	ZDHHC17	TSS501	1:38168138-38234137	5052	-	0.641456	0.0499185	1.23299	OK	1.24657	0.152063	2.34107	OK	0.931563	0.280606	1.58252	OK	1	1	1	3
TCONS_00000799	=	ENSGALT00000016778	XLOC_000243	NAV3	TSS507	1:38666028-38924294	9981	-	0.247308	0	1.16433	OK	1.40821	0.050996	2.76543	OK	0.896595	0	2.50299	OK	1	1	1	3
TCONS_00000812	=	ENSGALT00000059750	XLOC_000244	SYT1	TSS513	1:39108370-39455373	2566	-	0.365797	0	1.13219	OK	0.569184	0	1.41917	OK	0.368261	0	1.03189	OK	1	1	1	3
TCONS_00000816	=	ENSGALT00000046025	XLOC_000246	RPS16	TSS519	1:39750305-39753558	875	-	481.602	275.45	687.754	OK	433.688	255.224	612.152	OK	404.06	291.081	517.039	OK	1	1	1	3
TCONS_00000817	=	ENSGALT00000084723	XLOC_000246	RPS16	TSS520	1:39750305-39753558	563	-	19.3397	0	56.224	OK	22.7392	0	62.0379	OK	16.0961	0	45.7121	OK	1	1	1	3
TCONS_00000818	=	ENSGALT00000085540	XLOC_000246	RPS16	TSS520	1:39750305-39753558	528	-	882.324	277.889	1486.76	OK	804.844	343.704	1265.98	OK	694.791	446.733	942.849	OK	1	1	1	3
TCONS_00000819	=	ENSGALT00000083483	XLOC_000246	RPS16	TSS520	1:39750305-39753558	586	-	301.298	11.7853	590.811	OK	260.867	65.2131	456.521	OK	289.028	143.09	434.966	OK	1	1	1	3
TCONS_00000821	=	ENSGALT00000017794	XLOC_000248	PTPRQ	TSS522	1:39870774-39983509	8289	-	0.08663	0	0.194043	OK	0.0896352	0	0.215342	OK	0.0224384	0	0.0701017	OK	1	1	1	3
TCONS_00000829	=	ENSGALT00000030660	XLOC_000249	MYF6	TSS526	1:39998016-40000223	1875	-	0.300393	0.0591881	0.541599	OK	0.500225	0.183174	0.817276	OK	0.44351	0.139575	0.747446	OK	1	1	1	3
TCONS_00000831	=	ENSGALT00000044184	XLOC_000250	MYF5	TSS527	1:40002686-40004166	777	-	0.452721	0.0227314	0.882711	OK	0.747608	0.127692	1.36752	OK	0.507883	0	1.10755	OK	1	1	1	3
TCONS_00000833	=	ENSGALT00000038401	XLOC_000251	ACSS3	TSS529	1:40117102-40203082	2842	-	0.783858	0.325764	1.24195	OK	0.0287915	0	0.100787	OK	0.681534	0.372688	0.990379	OK	1	1	1	3
TCONS_00000835	=	ENSGALT00000065618	XLOC_000251	ACSS3	TSS530	1:40117102-40203082	2061	-	0.00189643	0	0.0362158	OK	0.0279177	0	0.144395	OK	0.00657208	0	0.0562152	OK	1	1	1	3
TCONS_00000839	=	ENSGALT00000061849	XLOC_000252	ENSGALG00000042269	TSS533	1:40708973-40780890	1164	-	0.140339	0	0.718141	OK	0.623168	0	1.60253	OK	0.41197	0	1.22743	OK	1	1	1	3
TCONS_00000849	=	ENSGALT00000060372	XLOC_000253	TMTC2	TSS538	1:40828828-41088727	5624	-	3.82372	0	7.89817	OK	3.45419	1.92704	4.98134	OK	4.4971	2.77893	6.21527	OK	1	1	1	3
TCONS_00000851	=	ENSGALT00000017879	XLOC_000253	TMTC2	TSS539	1:40828828-41088727	5191	-	0.0422934	0	0.174296	OK	0.649343	0	1.44582	OK	0.258239	0	0.982484	OK	1	1	1	3
TCONS_00000854	=	ENSGALT00000053603	XLOC_000253	TMTC2	TSS542	1:40828828-41088727	1947	-	0.464875	0	1.45538	OK	0.570704	0	1.38325	OK	0.309219	0	1.03063	OK	1	1	1	3
TCONS_00000856	=	ENSGALT00000059912	XLOC_000253	TMTC2	TSS543	1:40828828-41088727	5197	-	0.000115429	0	0.0140841	OK	0.0700682	0	0.255076	OK	0.000229497	0	0.0145464	OK	1	1	1	3
TCONS_00000857	=	ENSGALT00000052535	XLOC_000253	TMTC2	TSS544	1:40828828-41088727	1887	-	0.231274	0	0.926319	OK	0	0	0.0399084	OK	0.121968	0	0.613008	OK	1	0	1	2
TCONS_00000858	=	ENSGALT00000090350	XLOC_000254	LRRIQ1	TSS545	1:41740333-41838759	4593	-	0.024108	0	0.0503269	OK	0.0125295	0	0.0302849	OK	0.0279619	0.00101646	0.0549073	OK	1	1	1	3
TCONS_00000861	=	ENSGALT00000046004	XLOC_000255	ALX1	TSS547	1:41852916-41876252	5235	-	0.271066	0.0629589	0.479173	OK	0.0327672	0	0.0710934	OK	0.142134	0.0394229	0.244845	OK	1	1	1	3
TCONS_00000864	=	ENSGALT00000043317	XLOC_000256	NTS	TSS549	1:42173123-42186023	1439	-	0.949166	0.523412	1.37492	OK	0.922894	0.507275	1.33851	OK	0.298486	0.0060212	0.59095	OK	1	1	1	3
TCONS_00000865	=	ENSGALT00000086391	XLOC_000257	C12orf29	TSS550	1:42795853-42912470	1766	-	3.18629	0	6.48703	OK	1.59986	0	3.72625	OK	2.03582	0	5.10663	OK	1	1	1	3
TCONS_00000866	=	ENSGALT00000018208	XLOC_000257	C12orf29	TSS550	1:42795853-42912470	8564	-	2.0486	0.917293	3.17991	OK	1.05218	0.352245	1.75212	OK	2.07149	0.903226	3.23975	OK	1	1	1	3
TCONS_00000875	=	ENSGALT00000081595	XLOC_000258	ENSGALG00000033106	TSS555	1:42795853-42912470	1278	-	1.17171	0	3.88686	OK	0.977317	0	3.3405	OK	2.10496	0	6.03307	OK	1	1	1	3
TCONS_00000895	=	ENSGALT00000018401	XLOC_000263	PLEKHG7	TSS565	1:44581618-44692421	98809	-	0.222169	0	0.540537	OK	0.025679	0	0.12744	OK	0.0548577	0	0.163408	OK	1	1	1	3
TCONS_00000899	=	ENSGALT00000018413	XLOC_000264	ENSGALG00000011285	TSS568	1:44816113-44840517	4264	-	1.46181	0	3.60758	OK	1.26326	0	3.74238	OK	1.76876	0	3.92096	OK	1	1	1	3
TCONS_00000906	=	ENSGALT00000018422	XLOC_000265	MRPL42	TSS573	1:44870331-44877527	689	-	33.362	22.4944	44.2296	OK	41.645	28.0315	55.2585	OK	34.9619	24.4142	45.5097	OK	1	1	1	3
TCONS_00000909	=	ENSGALT00000018428	XLOC_000267	CRADD	TSS576	1:44900684-44981748	5169	-	2.64491	1.85305	3.43677	OK	2.30201	1.57973	3.0243	OK	2.53692	1.75439	3.31944	OK	1	1	1	3
TCONS_00000913	=	ENSGALT00000018451	XLOC_000269	PLXNC1	TSS579	1:45063527-45156476	8686	-	1.52171	0.930836	2.11259	OK	1.98894	1.31794	2.65994	OK	0.874657	0.365922	1.38339	OK	1	1	1	3
TCONS_00000915	=	ENSGALT00000018475	XLOC_000270	SNAPC3	TSS581	1:45241996-45246654	4658	-	2.02092	1.51331	2.52853	OK	1.60119	1.17589	2.02649	OK	1.92963	1.43949	2.41977	OK	1	1	1	3
TCONS_00000917	=	ENSGALT00000018529	XLOC_000271	VEZT	TSS582	1:45370968-45514690	2561	-	8.48805	4.55718	12.4189	OK	8.59152	3.79835	13.3847	OK	7.72303	3.54946	11.8966	OK	1	1	1	3
TCONS_00000924	=	ENSGALT00000018560	XLOC_000273	METAP2	TSS586	1:45535392-45550173	1934	-	48.9681	40.1938	57.7423	OK	47.0943	38.6116	55.5769	OK	53.8083	44.2118	63.4048	OK	1	1	1	3
TCONS_00000925	=	ENSGALT00000018617	XLOC_000274	SNRPF	TSS587	1:45665311-45666829	606	-	175.603	142.675	208.532	OK	68.9009	54.4302	83.3715	OK	144.361	116.754	171.967	OK	1	1	1	3
TCONS_00000926	=	ENSGALT00000018623	XLOC_000275	AMDHD1	TSS588	1:45669440-45677498	1460	-	0.17833	0	0.449323	OK	0	0	0.0548755	OK	0.0688538	0	0.273915	OK	1	0	1	2
TCONS_00000928	=	ENSGALT00000075393	XLOC_000275	AMDHD1	TSS589	1:45669440-45677498	1208	-	0.156492	0	0.469099	OK	0.107074	0	0.239388	OK	0.216425	0	0.496411	OK	1	1	1	3
TCONS_00000929	=	ENSGALT00000076238	XLOC_000276	ELK3	TSS590	1:45759155-45887495	2954	-	20.0419	13.5537	26.5301	OK	49.9717	36.9527	62.9907	OK	18.3192	12.1317	24.5067	OK	1	1	1	3
TCONS_00000940	=	ENSGALT00000048049	XLOC_000280	NEDD1	TSS596	1:46033708-46057310	4454	-	8.72477	2.969	14.4805	OK	6.91994	3.25131	10.5886	OK	10.1391	7.23714	13.0411	OK	1	1	1	3
TCONS_00000949	=	ENSGALT00000046147	XLOC_000281	RF01968	TSS601	1:46248749-46335541	1823	-	0.141493	0	0.36405	OK	0.094219	0	0.228714	OK	0.0841781	0	0.225054	OK	1	1	1	3
TCONS_00000954	=	ENSGALT00000038256	XLOC_000283	TMPO	TSS607	1:46669670-46691839	3011	-	39.3337	32.3761	46.2912	OK	26.0927	21.3145	30.8709	OK	35.7826	29.3843	42.181	OK	1	1	1	3
TCONS_00000956	=	ENSGALT00000058826	XLOC_000284	SLC25A3	TSS609	1:46692458-46706498	369	-	147.007	0	410.5	OK	116.118	0	333.988	OK	136.393	0	336.82	OK	1	1	1	3
TCONS_00000958	=	ENSGALT00000057696	XLOC_000284	SLC25A3	TSS609	1:46692458-46706498	1851	-	282.796	209.458	356.135	OK	224.422	168.376	280.468	OK	251.014	191.619	310.41	OK	1	1	1	3
TCONS_00000959	=	ENSGALT00000089513	XLOC_000284	SLC25A3	TSS610	1:46692458-46706498	1184	-	171.535	81.5056	261.565	OK	143.874	71.8325	215.916	OK	173.588	108.179	238.997	OK	1	1	1	3
TCONS_00000960	=	ENSGALT00000041877	XLOC_000285	RF00563	TSS611	1:46692458-46706498	241	-	414.876	0	1204.94	OK	316.652	0	920.791	OK	278.908	0	868.12	OK	1	1	1	3
TCONS_00000963	=	ENSGALT00000038231	XLOC_000286	APAF1	TSS612	1:46707892-47168889	5632	-	0.699762	0.0774846	1.32204	OK	1.30773	0.458639	2.15681	OK	0.779346	0.134486	1.42421	OK	1	1	1	3
TCONS_00000964	=	ENSGALT00000064201	XLOC_000287	ACTR6	TSS613	1:47183348-47267032	1454	-	1.97278	0	4.51255	OK	1.1966	0	3.55401	OK	2.81804	0	6.41381	OK	1	1	1	3
TCONS_00000965	=	ENSGALT00000087172	XLOC_000287	ACTR6	TSS614	1:47183348-47267032	1977	-	0.765985	0	2.39155	OK	1.19203	0	3.14798	OK	1.2486	0	3.19929	OK	1	1	1	3
TCONS_00000967	=	ENSGALT00000064051	XLOC_000287	ACTR6	TSS615	1:47183348-47267032	1645	-	46.9601	35.8569	58.0633	OK	51.2466	39.3472	63.146	OK	49.1886	37.337	61.0403	OK	1	1	1	3
TCONS_00000971	=	ENSGALT00000018870	XLOC_000288	SCYL2	TSS617	1:47267865-47304843	4256	-	7.1245	4.4559	9.7931	OK	13.1425	8.88818	17.3969	OK	6.45911	3.64323	9.275	OK	1	1	1	3
TCONS_00000976	=	ENSGALT00000018969	XLOC_000292	ANO4	TSS621	1:47513532-47631233	2889	-	1.38584e-06	0	0.0215358	OK	1.60407e-06	0	0.0219943	OK	2.37075e-06	0	0.0219735	OK	1	1	1	3
TCONS_00000982	=	ENSGALT00000019028	XLOC_000294	UTP20	TSS625	1:47672157-47798006	8406	-	2.20765	0	4.54055	OK	5.04077	0	11.36	OK	3.70256	0.239428	7.1657	OK	1	1	1	3
TCONS_00000985	=	ENSGALT00000038170	XLOC_000295	CNOT4	TSS626	1:47799981-47874568	2485	-	0.0402368	0	0.1767	OK	0.048566	0	0.222908	OK	0.0202547	0	0.10891	OK	1	1	1	3
TCONS_00000989	=	ENSGALT00000019146	XLOC_000296	ENSGALG00000011717	TSS628	1:47884752-47909098	2104	-	0.0119397	0	0.0494529	OK	0.0249678	0	0.0827532	OK	0.0272117	0	0.0829446	OK	1	1	1	3
TCONS_00000992	=	ENSGALT00000075557	XLOC_000297	WDR91	TSS630	1:47929038-47946328	1444	-	0.000351655	0	0.0510693	OK	0.000339402	0	0.0514131	OK	0.000198849	0	0.0508183	OK	1	1	1	3
TCONS_00000993	=	ENSGALT00000088614	XLOC_000297	WDR91	TSS631	1:47929038-47946328	1418	-	4.13277	1.7642	6.50134	OK	2.8161	0.727929	4.90428	OK	3.48418	1.60848	5.35988	OK	1	1	1	3
TCONS_00000995	=	ENSGALT00000030630	XLOC_000298	ARHGDIB	TSS633	1:48011197-48019515	1332	-	27.4295	21.3326	33.5264	OK	21.3372	16.518	26.1564	OK	30.5022	23.9698	37.0345	OK	1	1	1	3
TCONS_00000999	=	ENSGALT00000056960	XLOC_000298	ARHGDIB	TSS634	1:48011197-48019515	1422	-	0.609364	0	1.57159	OK	0.771765	0	1.85244	OK	0.73166	0	1.73768	OK	1	1	1	3
TCONS_00001002	=	ENSGALT00000044491	XLOC_000301	OC3	TSS637	1:48061737-48067659	970	-	0.338881	0.0477738	0.629988	OK	0	0	0	OK	0.0742419	0	0.197226	OK	1	0	1	2
TCONS_00001003	=	ENSGALT00000019175	XLOC_000302	ART4	TSS638	1:48069969-48092200	2958	-	0.0744994	0	0.320483	OK	0.0263098	0	0.17818	OK	0.0489906	0	0.254173	OK	1	1	1	3
TCONS_00001004	=	ENSGALT00000019176	XLOC_000303	SMCO3	TSS639	1:48069969-48092200	678	-	0.0180678	0	0.250406	OK	0	0	0.106483	OK	0.0487328	0	0.440077	OK	1	0	1	2
TCONS_00001009	=	ENSGALT00000019187	XLOC_000305	ENSGALG00000011747	TSS643	1:48093689-48094445	756	-	128.645	104.105	153.186	OK	111.964	91.2816	132.647	OK	71.4498	56.7287	86.1709	OK	1	1	1	3
TCONS_00001010	=	ENSGALT00000049482	XLOC_000306	ENSGALG00000032272	TSS644	1:48099108-48099621	459	-	39.1606	26.4846	51.8365	OK	49.9901	36.8696	63.1106	OK	19.3873	12.7912	25.9835	OK	1	1	1	3
TCONS_00001013	=	ENSGALT00000048599	XLOC_000308	ENSGALG00000036483	TSS647	1:48101724-48113401	396	-	86.5339	0	189.037	OK	77.7979	14.9793	140.616	OK	48.0036	9.44162	86.5656	OK	1	1	1	3
TCONS_00001014	=	ENSGALT00000073550	XLOC_000309	ENSGALG00000030658	TSS648	1:48101724-48113401	480	-	0.750721	0	5.43162	OK	0.42864	0	2.14816	OK	0.511082	0	3.83898	OK	1	1	1	3
TCONS_00001015	=	ENSGALT00000073766	XLOC_000310	HIST1H2B8	TSS649	1:48101724-48113401	494	-	265.989	100.84	431.137	OK	158.184	90.797	225.572	OK	187.495	139.132	235.857	OK	1	1	1	3
TCONS_00001016	=	ENSGALT00000058115	XLOC_000307	HIST2H3L	TSS646	1:48101724-48113401	499	-	69.3265	0	191.351	OK	40.2251	7.24754	73.2026	OK	30.6299	0	62.5059	OK	1	1	1	3
TCONS_00001019	=	ENSGALT00000054609	XLOC_000313	ENSGALG00000037934	TSS652	1:48119158-48201409	381	-	0.147987	0	2.41417	OK	0	0	0.189489	OK	0	0	0.189489	OK	1	0	0	1
TCONS_00001021	=	ENSGALT00000056622	XLOC_000315	ENSGALG00000035244	TSS654	1:48119158-48201409	1201	-	54.9537	6.4402	103.467	OK	34.2229	3.87302	64.5728	OK	39.2874	7.38778	71.1871	OK	1	1	1	3
TCONS_00001022	=	ENSGALT00000046737	XLOC_000316	ENSGALG00000042650	TSS655	1:48119158-48201409	390	-	62.0785	0	214.058	OK	49.3949	0	184.944	OK	47.6764	0	151.113	OK	1	1	1	3
TCONS_00001025	=	ENSGALT00000081149	XLOC_000317	ENSGALG00000034631	TSS656	1:48119158-48201409	1317	-	0.227775	0	2.40534	OK	0.0790668	0	1.04295	OK	0.619377	0	3.43596	OK	1	1	1	3
TCONS_00001029	=	ENSGALT00000080967	XLOC_000318	ENSGALG00000042491	TSS660	1:48119158-48201409	437	-	2086.57	1104.59	3068.55	OK	1306.98	780.706	1833.26	OK	1259.94	837.216	1682.66	OK	1	1	1	3
TCONS_00001030	=	ENSGALT00000048324	XLOC_000319	ENSGALG00000039351	TSS661	1:48119158-48201409	771	-	84.1245	0	197.2	OK	48.209	0	108.99	OK	32.2358	0	88.6545	OK	1	1	1	3
TCONS_00001031	=	ENSGALT00000045162	XLOC_000320	H2A-VII	TSS662	1:48119158-48201409	390	-	31.3149	0	73.3884	OK	2.32731	0	12.8908	OK	5.50929	0	19.4125	OK	1	1	1	3
TCONS_00001032	=	ENSGALT00000051001	XLOC_000321	HIST1H101	TSS663	1:48119158-48201409	1519	-	67.6174	24.7079	110.527	OK	72.479	34.1448	110.813	OK	48.1781	18.668	77.6882	OK	1	1	1	3
TCONS_00001034	=	ENSGALT00000049616	XLOC_000321	ENSGALG00000040174	TSS664	1:48119158-48201409	483	-	3.70684	0	28.8182	OK	1.43295	0	14.0217	OK	1.70182	0	14.8086	OK	1	1	1	3
TCONS_00001035	=	ENSGALT00000043224	XLOC_000322	ENSGALG00000027571	TSS665	1:48119158-48201409	1081	-	116.945	37.0145	196.875	OK	36.5724	0	83.1849	OK	60.1308	16.8575	103.404	OK	1	1	1	3
TCONS_00001036	=	ENSGALT00000021778	XLOC_000323	ENSGALG00000042263	TSS666	1:48119158-48201409	381	-	163.771	0	360.471	OK	123.297	0	261.612	OK	99.9453	0	209.823	OK	1	1	1	3
TCONS_00001037	=	ENSGALT00000038058	XLOC_000324	HIST1H111L	TSS667	1:48119158-48201409	663	-	48.2445	0	111.785	OK	19.9564	0	61.5736	OK	37.6657	0	81.0097	OK	1	1	1	3
TCONS_00001038	=	ENSGALT00000060624	XLOC_000325	ENSGALG00000033587	TSS668	1:48119158-48201409	516	-	0.163237	0	5.08706	OK	0.23732	0	4.96259	OK	0.0653144	0	1.16186	OK	1	1	1	3
TCONS_00001039	=	ENSGALT00000042655	XLOC_000326	HIST1H3H	TSS669	1:48119158-48201409	823	-	36.0123	0	109.962	OK	35.2354	0	78.1912	OK	26.1538	0	60.4659	OK	1	1	1	3
TCONS_00001040	=	ENSGALT00000044624	XLOC_000327	H2A-VII	TSS670	1:48119158-48201409	390	-	1.82098	0	24.5578	OK	0.32571	0	2.77302	OK	0.134617	0	1.66918	OK	1	1	1	3
TCONS_00001043	=	ENSGALT00000019245	XLOC_000329	DDX47	TSS673	1:48224615-48237582	6573	-	4.58073	3.64129	5.52017	OK	5.29378	4.22842	6.35914	OK	4.43611	3.51942	5.3528	OK	1	1	1	3
TCONS_00001047	=	ENSGALT00000088721	XLOC_000331	FAM234B	TSS676	1:48289207-48324065	778	-	0.634536	0	2.14572	OK	1.37846	0	4.48432	OK	0.183505	0	0.767095	OK	1	1	1	3
TCONS_00001048	=	ENSGALT00000081148	XLOC_000331	FAM234B	TSS676	1:48289207-48324065	4925	-	2.2427	1.64536	2.84004	OK	3.15182	2.28529	4.01835	OK	2.4674	1.79358	3.14122	OK	1	1	1	3
TCONS_00001049	=	ENSGALT00000019258	XLOC_000331	FAM234B	TSS677	1:48289207-48324065	1845	-	0.169167	0	0.733998	OK	0.429231	0	1.0544	OK	0.306748	0	0.907764	OK	1	1	1	3
TCONS_00001051	=	ENSGALT00000030620	XLOC_000332	EMP1	TSS678	1:48351488-48365693	2157	-	168.887	140.256	197.518	OK	148.541	123.334	173.748	OK	108.464	89.6236	127.305	OK	1	1	1	3
TCONS_00001055	=	ENSGALT00000019288	XLOC_000333	ATF7IP	TSS681	1:48816354-48966401	5497	-	2.81156	1.34671	4.27642	OK	5.15964	3.01022	7.30906	OK	2.77215	0.956038	4.58826	OK	1	1	1	3
TCONS_00001059	=	ENSGALT00000019330	XLOC_000334	TTC26	TSS682	1:49026526-49074187	1976	-	2.72412	1.67743	3.77082	OK	0.921199	0.45772	1.38468	OK	2.28837	1.39564	3.1811	OK	1	1	1	3
TCONS_00001071	=	ENSGALT00000060496	XLOC_000335	LUC7L2	TSS690	1:49084167-49176552	2192	-	35.1035	25.2092	44.9978	OK	83.0701	60.0403	106.1	OK	31.5276	19.5024	43.5527	OK	1	1	1	3
TCONS_00001072	=	ENSGALT00000051071	XLOC_000335	LUC7L2	TSS691	1:49084167-49176552	1925	-	0.385577	0	1.75376	OK	2.59259	0	8.65329	OK	1.34301	0	3.71143	OK	1	1	1	3
TCONS_00001075	=	ENSGALT00000019356	XLOC_000337	POLDIP3	TSS693	1:49207529-49221469	3161	-	29.5859	24.213	34.9588	OK	40.8668	33.6127	48.1209	OK	28.6392	23.4112	33.8672	OK	1	1	1	3
TCONS_00001077	=	ENSGALT00000089216	XLOC_000338	RRP7A	TSS695	1:49224851-49237511	1283	-	1.81165	0.109106	3.51419	OK	0.995097	0	2.55662	OK	1.31319	0	2.99402	OK	1	1	1	3
TCONS_00001078	=	ENSGALT00000019359	XLOC_000338	RRP7A	TSS695	1:49224851-49237511	1283	-	9.51481	4.58634	14.4433	OK	5.55646	2.61903	8.4939	OK	7.76177	4.22287	11.3007	OK	1	1	1	3
TCONS_00001079	=	ENSGALT00000085654	XLOC_000338	RRP7A	TSS695	1:49224851-49237511	1189	-	9.8057	5.10997	14.5014	OK	5.44672	2.73924	8.1542	OK	4.81695	1.95014	7.68376	OK	1	1	1	3
TCONS_00001085	=	ENSGALT00000038008	XLOC_000340	SOCS1L	TSS699	1:49251572-49262883	1763	-	0.610931	0	1.65865	OK	0.538437	0	1.41824	OK	0.43938	0	1.25624	OK	1	1	1	3
TCONS_00001089	=	ENSGALT00000090264	XLOC_000340	SOCS1L	TSS702	1:49251572-49262883	1602	-	2.43328	1.18226	3.6843	OK	0.195191	0	0.867741	OK	1.40023	0.323936	2.47653	OK	1	1	1	3
TCONS_00001090	=	ENSGALT00000019366	XLOC_000341	ENSGALG00000011872	TSS703	1:49276294-49290217	1102	-	0.124666	0	0.278631	OK	0.0706829	0	0.190355	OK	0.0548826	0	0.167835	OK	1	1	1	3
TCONS_00001108	=	ENSGALT00000019412	XLOC_000346	CYP2D6	TSS713	1:49442460-49452376	2810	-	0.841101	0.327158	1.35504	OK	0.0816549	0	0.242511	OK	0.883904	0.398774	1.36903	OK	1	1	1	3
TCONS_00001111	=	ENSGALT00000063215	XLOC_000347	NDUFA6	TSS714	1:49452439-49454008	536	-	85.2472	66.3913	104.103	OK	44.7748	33.8241	55.7256	OK	71.8276	55.6224	88.0328	OK	1	1	1	3
TCONS_00001113	=	ENSGALT00000019422	XLOC_000349	NAGA	TSS716	1:49462138-49466445	2456	-	14.8188	11.7081	17.9295	OK	7.57097	5.81149	9.33045	OK	19.8558	15.8999	23.8118	OK	1	1	1	3
TCONS_00001114	=	ENSGALT00000019440	XLOC_000350	CENPM	TSS717	1:49496088-49502094	1854	-	6.70636	5.05595	8.35677	OK	8.83338	6.75544	10.9113	OK	7.09479	5.35409	8.83549	OK	1	1	1	3
TCONS_00001116	=	ENSGALT00000088808	XLOC_000352	ENSGALG00000045762	TSS719	1:49521583-49549801	17748	-	2.58843	1.27702	3.89984	OK	1.94561	0.953016	2.9382	OK	2.92544	1.59474	4.25614	OK	1	1	1	3
TCONS_00001117	=	ENSGALT00000019461	XLOC_000353	SNU13	TSS720	1:49587217-49590797	2262	-	80.0932	66.099	94.0873	OK	52.26	42.79	61.73	OK	68.4369	56.2859	80.5878	OK	1	1	1	3
TCONS_00001125	=	ENSGALT00000089574	XLOC_000355	POLR3H	TSS727	1:49635291-49641645	1410	-	0.0405292	0	0.20947	OK	0.0658288	0	0.281978	OK	0	0	0.050435	OK	1	1	0	2
TCONS_00001126	=	ENSGALT00000019488	XLOC_000355	POLR3H	TSS727	1:49635291-49641645	1493	-	12.0985	9.39702	14.8	OK	12.6733	9.85873	15.4878	OK	8.23314	6.27139	10.1949	OK	1	1	1	3
TCONS_00001127	=	ENSGALT00000019497	XLOC_000356	PHF5A	TSS728	1:49663356-49669387	988	-	56.1941	45.175	67.2132	OK	51.1594	41.0044	61.3143	OK	52.0077	41.6884	62.3271	OK	1	1	1	3
TCONS_00001128	=	ENSGALT00000019502	XLOC_000357	TOB2	TSS729	1:49674133-49680930	3972	-	18.4936	14.9208	22.0664	OK	52.424	43.2197	61.6283	OK	27.5431	22.4545	32.6318	OK	1	1	1	3
TCONS_00001129	=	ENSGALT00000042953	XLOC_000358	ENSGALG00000028594	TSS730	1:49682187-49691139	7101	-	0.312904	0.106557	0.519252	OK	0.457688	0.219117	0.696258	OK	0.424964	0.188179	0.661749	OK	1	1	1	3
TCONS_00001134	=	ENSGALT00000019518	XLOC_000359	RANGAP1	TSS732	1:49768491-49787684	2633	-	12.3191	7.83855	16.7997	OK	13.1329	5.25772	21.008	OK	13.2501	5.1239	21.3764	OK	1	1	1	3
TCONS_00001137	=	ENSGALT00000057428	XLOC_000362	ENSGALG00000041607	TSS735	1:49811390-49871878	552	-	3.08331	0	9.99868	OK	4.94777	0	15.1381	OK	4.7372	0	14.051	OK	1	1	1	3
TCONS_00001148	=	ENSGALT00000083884	XLOC_000367	ST13	TSS740	1:49940629-49960414	2835	-	0.315582	0	1.17527	OK	0.412748	0	1.49693	OK	0.318106	0	1.19094	OK	1	1	1	3
TCONS_00001149	=	ENSGALT00000019595	XLOC_000367	ST13	TSS740	1:49940629-49960414	2836	-	81.5127	67.5753	95.4502	OK	87.7242	72.6919	102.756	OK	77.8661	64.4794	91.2529	OK	1	1	1	3
TCONS_00001152	=	ENSGALT00000019602	XLOC_000369	SLC25A17	TSS743	1:49964801-49979823	1486	-	36.9151	29.5767	44.2535	OK	9.43452	6.92001	11.949	OK	25.6103	20.1593	31.0613	OK	1	1	1	3
TCONS_00001155	=	ENSGALT00000019622	XLOC_000370	MKL1	TSS746	1:50005123-50093845	3474	-	6.10349	2.68349	9.52349	OK	6.87278	3.1636	10.5819	OK	4.88197	1.95243	7.81152	OK	1	1	1	3
TCONS_00001158	=	ENSGALT00000068896	XLOC_000373	RPS19BP1	TSS749	1:50625400-50627545	964	-	28.5507	22.4804	34.6209	OK	26.1789	20.5377	31.82	OK	24.2226	18.9517	29.4936	OK	1	1	1	3
TCONS_00001161	=	ENSGALT00000081510	XLOC_000375	RPL3	TSS751	1:50725887-50731685	1146	-	3.5973	0	12.9149	OK	1.92284	0	7.97106	OK	2.32981	0	9.37134	OK	1	1	1	3
TCONS_00001163	=	ENSGALT00000083347	XLOC_000375	RPL3	TSS751	1:50725887-50731685	1545	-	16.1943	0	34.0757	OK	17.3727	1.08179	33.6636	OK	12.8791	0	28.1716	OK	1	1	1	3
TCONS_00001164	=	ENSGALT00000030605	XLOC_000375	RPL3	TSS751	1:50725887-50731685	1307	-	695.256	577.908	812.604	OK	517.253	429.245	605.261	OK	606.529	504.209	708.85	OK	1	1	1	3
TCONS_00001165	=	ENSGALT00000084916	XLOC_000375	RPL3	TSS751	1:50725887-50731685	1310	-	0.0722938	0	1.29208	OK	0.217118	0	1.94755	OK	0.174582	0	1.89937	OK	1	1	1	3
TCONS_00001185	=	ENSGALT00000047675	XLOC_000378	CBX6	TSS764	1:50786711-50819459	1395	-	1.78022	0	4.79685	OK	0.41669	0	1.63895	OK	1.26951	0	3.33336	OK	1	1	1	3
TCONS_00001191	=	ENSGALT00000049178	XLOC_000380	DNAL4	TSS767	1:50829382-50833857	1463	-	19.1789	14.6442	23.7137	OK	12.82	8.99267	16.6473	OK	16.8482	12.7015	20.9949	OK	1	1	1	3
TCONS_00001193	=	ENSGALT00000078635	XLOC_000381	ENSGALG00000034504	TSS768	1:50835751-50841816	1812	-	0.0160207	0	0.0646281	OK	0.0645826	0	0.157142	OK	0.064145	0	0.145175	OK	1	1	1	3
TCONS_00001196	=	ENSGALT00000082412	XLOC_000383	JOSD1	TSS771	1:50868866-50881389	3619	-	13.369	8.60982	18.1283	OK	12.7958	8.35651	17.2351	OK	14.0622	9.44281	18.6816	OK	1	1	1	3
TCONS_00001197	=	ENSGALT00000019979	XLOC_000384	DMC1	TSS772	1:50896430-50936669	1591	-	0.0982598	0	0.912267	OK	0.0424896	0	0.542984	OK	0.0676166	0	0.770916	OK	1	1	1	3
TCONS_00001207	=	ENSGALT00000020012	XLOC_000385	KCNJ4	TSS780	1:50939414-50950627	1323	-	0.0328369	0	0.167714	OK	0.306162	0	0.684827	OK	0.0411865	0	0.203323	OK	1	1	1	3
TCONS_00001209	=	ENSGALT00000053457	XLOC_000386	CSNK1E	TSS782	1:50961835-51010077	1563	-	7.27599	0.198438	14.3535	OK	12.0156	3.95825	20.073	OK	6.01493	0.295575	11.7343	OK	1	1	1	3
TCONS_00001219	=	ENSGALT00000081235	XLOC_000387	BAIAP2L2	TSS786	1:51013852-51042762	501	-	0.0558764	0	0.607646	OK	0.0434639	0	0.486967	OK	0.0298156	0	0.468798	OK	1	1	1	3
TCONS_00001220	=	ENSGALT00000052449	XLOC_000388	SLC16A8	TSS787	1:51043332-51051000	2438	-	0.0771887	0	0.159069	OK	0.117348	0.00932383	0.225372	OK	0.11259	0.00489745	0.220283	OK	1	1	1	3
TCONS_00001221	=	ENSGALT00000020083	XLOC_000389	SOX10	TSS788	1:51089595-51098755	3327	-	0.301961	0.150537	0.453384	OK	0.312648	0.15729	0.468005	OK	0.163339	0.0584839	0.268194	OK	1	1	1	3
TCONS_00001222	=	ENSGALT00000020086	XLOC_000390	C22orf23	TSS789	1:51105367-51109027	964	-	0.558947	0.211936	0.905959	OK	0.393673	0.10633	0.681016	OK	0.362446	0.0955628	0.629328	OK	1	1	1	3
TCONS_00001231	=	ENSGALT00000020297	XLOC_000393	ENSGALG00000012416	TSS794	1:51189872-51196746	1849	-	0.054913	0	0.206671	OK	0	0	0.0408127	OK	0.0109652	0	0.0601887	OK	1	0	1	2
TCONS_00001232	=	ENSGALT00000020301	XLOC_000394	ENSGALG00000012419	TSS795	1:51197787-51200832	1547	-	0.126844	0	0.39571	OK	0.221364	0	0.473512	OK	0.0749516	0	0.256955	OK	1	1	1	3
TCONS_00001236	=	ENSGALT00000005090	XLOC_000395	LGALS2	TSS798	1:51239891-51253158	553	-	9.94683	6.20963	13.684	OK	6.33136	2.63029	10.0324	OK	8.24906	4.87944	11.6187	OK	1	1	1	3
TCONS_00001240	=	ENSGALT00000057326	XLOC_000396	CARD10	TSS801	1:51254681-51286952	3228	-	0.0220877	0	0.13951	OK	0.0207138	0	0.145778	OK	0.000109106	0	0.0238181	OK	1	1	1	3
TCONS_00001244	=	ENSGALT00000020342	XLOC_000397	MFNG	TSS804	1:51290594-51300967	978	-	0.0278767	0	0.114594	OK	0	0	0	OK	0	0	0	OK	1	0	0	1
TCONS_00001245	=	ENSGALT00000073738	XLOC_000398	ENSGALG00000038966	TSS805	1:51335813-51367433	494	-	0.140057	0	0.472098	OK	0	0	0	OK	0.0990025	0	0.278525	OK	1	0	1	2
TCONS_00001246	=	ENSGALT00000020346	XLOC_000399	ELFN2	TSS806	1:51367778-51370205	2427	-	0.0594821	0	0.13551	OK	0.0133459	0	0.0447343	OK	0.0565549	0	0.130901	OK	1	1	1	3
TCONS_00001247	=	ENSGALT00000037796	XLOC_000400	RAC2	TSS807	1:51448384-51457486	1010	-	0.0809341	0	0.215672	OK	0.0518002	0	0.171627	OK	0.127538	0	0.295733	OK	1	1	1	3
TCONS_00001248	=	ENSGALT00000020361	XLOC_000401	SSTR3	TSS808	1:51460658-51465064	1316	-	0.0273425	0	0.103209	OK	0.10385	0	0.239379	OK	0.04496	0	0.151482	OK	1	1	1	3
TCONS_00001256	=	ENSGALT00000020381	XLOC_000403	IL2RB	TSS813	1:51491999-51505358	3239	-	0.0263804	0	0.0633185	OK	0.0976198	0.021884	0.173356	OK	0.0314448	0	0.0732815	OK	1	1	1	3
TCONS_00001257	=	ENSGALT00000020394	XLOC_000404	TMPRSS6	TSS814	1:51508826-51536411	2364	-	0.0294644	0	0.102242	OK	0	0	0.0305394	OK	0.0177517	0	0.068195	OK	1	0	1	2
TCONS_00001258	=	ENSGALT00000020401	XLOC_000405	TST	TSS815	1:51546119-51553306	1123	-	22.3901	17.2669	27.5133	OK	16.3144	12.4255	20.2032	OK	16.8745	12.865	20.884	OK	1	1	1	3
TCONS_00001259	=	ENSGALT00000020403	XLOC_000406	ENSGALG00000012490	TSS816	1:51553939-51558937	1182	-	0.0205259	0	0.0749896	OK	0.019613	0	0.0778489	OK	0.0416617	0	0.127398	OK	1	1	1	3
TCONS_00001261	=	ENSGALT00000065204	XLOC_000407	PVALB	TSS817	1:51645140-51653899	1605	-	0.0382418	0	0.188828	OK	0.0140968	0	0.0844342	OK	0.0338917	0	0.125679	OK	1	1	1	3
TCONS_00001264	=	ENSGALT00000073601	XLOC_000408	IFT27	TSS819	1:51663626-51677277	871	-	4.01249	0.792469	7.23251	OK	4.44364	1.5343	7.35297	OK	3.28779	0.783291	5.79229	OK	1	1	1	3
TCONS_00001271	=	ENSGALT00000078146	XLOC_000409	CACNG2	TSS820	1:51688914-51735455	972	-	0.0984843	0	0.290624	OK	0.230068	0	0.497552	OK	0.123092	0	0.314745	OK	1	1	1	3
TCONS_00001272	=	ENSGALT00000020466	XLOC_000410	EIF3D	TSS821	1:51754102-51761464	1850	-	114.959	95.1599	134.757	OK	128.585	106.612	150.559	OK	100.172	82.8346	117.51	OK	1	1	1	3
TCONS_00001274	=	ENSGALT00000020467	XLOC_000411	FOXRED2	TSS822	1:51761528-51772186	4655	-	1.34322	0.662918	2.02353	OK	0.506753	0	1.48428	OK	1.05221	0.578232	1.52619	OK	1	1	1	3
TCONS_00001278	=	ENSGALT00000055209	XLOC_000412	TXN2	TSS825	1:51772259-51785102	1081	-	76.3269	61.6763	90.9775	OK	53.4396	42.8054	64.0737	OK	72.3216	58.4034	86.2398	OK	1	1	1	3
TCONS_00001279	=	ENSGALT00000020470	XLOC_000412	TXN2	TSS825	1:51772259-51785102	716	-	2.05353	0	5.6263	OK	1.69469	0	4.69557	OK	1.93901	0	5.29703	OK	1	1	1	3
TCONS_00001282	=	ENSGALT00000046939	XLOC_000413	MYH9	TSS828	1:51785906-51873839	11390	-	36.8666	21.4556	52.2776	OK	25.9829	15.5003	36.4654	OK	27.6731	15.5554	39.7909	OK	1	1	1	3
TCONS_00001285	=	ENSGALT00000020480	XLOC_000414	RBFOX2	TSS830	1:51881777-52048476	9866	-	22.756	16.0778	29.4342	OK	7.33227	4.08174	10.5828	OK	14.7496	10.0516	19.4476	OK	1	1	1	3
TCONS_00001286	=	ENSGALT00000020484	XLOC_000415	MB	TSS831	1:52054482-52058197	801	-	1.21357	0.527476	1.89967	OK	0.805895	0.252773	1.35902	OK	0.492436	0.0860739	0.898798	OK	1	1	1	3
TCONS_00001292	=	ENSGALT00000063535	XLOC_000418	ENSGALG00000033589	TSS834	1:53072028-53138810	1339	-	0.420313	0.150662	0.689963	OK	0.0834451	0	0.203152	OK	0.0176544	0	0.0731457	OK	1	1	1	3
TCONS_00001293	=	ENSGALT00000050056	XLOC_000419	ENSGALG00000037302	TSS835	1:53250375-53269985	588	-	0.144292	0	0.340054	OK	0	0	0	OK	0.0889802	0	0.310655	OK	1	0	1	2
TCONS_00001298	=	ENSGALT00000020590	XLOC_000424	ENSGALG00000012611	TSS840	1:53336889-53351139	4121	-	32.4751	26.7267	38.2235	OK	26.9509	22.1087	31.7931	OK	33.2464	27.3525	39.1403	OK	1	1	1	3
TCONS_00001299	=	ENSGALT00000020600	XLOC_000425	PRDM4	TSS841	1:53375018-53393225	3912	-	3.1642	2.07613	4.25226	OK	4.6424	3.08895	6.19585	OK	2.42041	1.59403	3.2468	OK	1	1	1	3
TCONS_00001303	=	ENSGALT00000078147	XLOC_000425	PRDM4	TSS845	1:53375018-53393225	2595	-	0.200708	0	0.831013	OK	0.112157	0	0.450507	OK	0.218169	0	0.602726	OK	1	1	1	3
TCONS_00001304	=	ENSGALT00000020628	XLOC_000426	MTERF2	TSS846	1:53679108-53684659	2689	-	0.542459	0.153576	0.931343	OK	0.909585	0.587683	1.23149	OK	0.897386	0.58232	1.21245	OK	1	1	1	3
TCONS_00001306	=	ENSGALT00000020663	XLOC_000427	CKAP4	TSS847	1:53949472-53963885	6363	-	2.64367	0	6.50572	OK	1.3335	0	3.00173	OK	1.76099	0	5.60058	OK	1	1	1	3
TCONS_00001310	=	ENSGALT00000020668	XLOC_000428	NUAK1	TSS851	1:53983301-54133406	10242	-	48.3654	39.7775	56.9532	OK	34.5398	28.2389	40.8406	OK	22.9015	18.6787	27.1244	OK	1	1	1	3
TCONS_00001312	=	ENSGALT00000044719	XLOC_000429	APPL2	TSS853	1:54260914-54334437	11930	-	12.7009	9.86611	15.5358	OK	10.432	7.81619	13.0477	OK	8.88927	6.66284	11.1157	OK	1	1	1	3
TCONS_00001313	=	ENSGALT00000075438	XLOC_000430	ALDH1L2	TSS854	1:54341802-54374970	2835	-	27.5935	18.9351	36.2518	OK	16.9667	9.73607	24.1974	OK	20.2792	11.1818	29.3766	OK	1	1	1	3
TCONS_00001314	=	ENSGALT00000020714	XLOC_000430	ALDH1L2	TSS854	1:54341802-54374970	2769	-	26.277	17.0294	35.5245	OK	14.6343	7.72529	21.5433	OK	27.9892	17.7226	38.2559	OK	1	1	1	3
TCONS_00001315	=	ENSGALT00000020732	XLOC_000431	SLC41A2	TSS855	1:54375640-54424697	3879	-	15.6017	9.78093	21.4225	OK	12.4369	6.51831	18.3556	OK	17.5774	13.0698	22.085	OK	1	1	1	3
TCONS_00001317	=	ENSGALT00000081803	XLOC_000432	ENSGALG00000037187	TSS857	1:54433719-54592561	4185	-	1.27242	0.789935	1.7549	OK	3.18741	2.19447	4.18036	OK	1.87988	1.25338	2.50638	OK	1	1	1	3
TCONS_00001321	=	ENSGALT00000076295	XLOC_000435	NFYB	TSS861	1:54682050-54698341	3109	-	3.69519	2.45623	4.93416	OK	2.93887	1.748	4.12973	OK	3.22975	2.00375	4.45576	OK	1	1	1	3
TCONS_00001322	=	ENSGALT00000054743	XLOC_000435	NFYB	TSS862	1:54682050-54698341	1174	-	11.0161	7.79858	14.2336	OK	8.81407	6.11463	11.5135	OK	10.4857	7.08233	13.889	OK	1	1	1	3
TCONS_00001325	=	ENSGALT00000070018	XLOC_000435	NFYB	TSS863	1:54682050-54698341	1424	-	0.212976	0	0.6619	OK	0.250997	0	0.815518	OK	0.143136	0	0.543315	OK	1	1	1	3
TCONS_00001327	=	ENSGALT00000067128	XLOC_000435	NFYB	TSS864	1:54682050-54698341	620	-	0.653601	0	2.01032	OK	0.542868	0	2.03256	OK	0.482072	0	1.87729	OK	1	1	1	3
TCONS_00001328	=	ENSGALT00000088935	XLOC_000436	GLT8D2	TSS865	1:54727512-54754072	1623	-	13.0012	6.6442	19.3582	OK	6.13877	1.28817	10.9894	OK	5.90154	1.83807	9.96501	OK	1	1	1	3
TCONS_00001329	=	ENSGALT00000068623	XLOC_000436	GLT8D2	TSS865	1:54727512-54754072	2128	-	8.47094	4.05196	12.8899	OK	5.05199	1.60315	8.50083	OK	4.43833	1.23192	7.64475	OK	1	1	1	3
TCONS_00001330	=	ENSGALT00000088334	XLOC_000436	GLT8D2	TSS865	1:54727512-54754072	2159	-	0.385503	0	1.28665	OK	0.146782	0	0.720141	OK	0.184312	0	0.773208	OK	1	1	1	3
TCONS_00001331	=	ENSGALT00000068252	XLOC_000437	C1H12ORF73	TSS866	1:54754182-54755465	1037	-	27.2726	21.1665	33.3787	OK	13.7195	10.2443	17.1948	OK	14.7766	11.0944	18.4588	OK	1	1	1	3
TCONS_00001332	=	ENSGALT00000069512	XLOC_000438	NT5DC3	TSS867	1:54798573-54820942	4684	-	2.98758	2.28686	3.6883	OK	2.99776	2.29398	3.70153	OK	2.53065	1.90497	3.15634	OK	1	1	1	3
TCONS_00001333	=	ENSGALT00000020815	XLOC_000439	PAH	TSS868	1:55129803-55165880	1544	-	0.0723875	0	0.206677	OK	0.0754287	0	0.200631	OK	0.0955306	0	0.231707	OK	1	1	1	3
TCONS_00001334	=	ENSGALT00000055382	XLOC_000439	PAH	TSS868	1:55129803-55165880	1248	-	0.0433128	0	0.200617	OK	0.0121185	0	0.134298	OK	0.0106007	0	0.168095	OK	1	1	1	3
TCONS_00001336	=	ENSGALT00000020816	XLOC_000441	IGF-I	TSS870	1:55335083-55385824	3110	-	0.795844	0.153109	1.43858	OK	0.50443	0.293937	0.714923	OK	0.198797	0.0786508	0.318943	OK	1	1	1	3
TCONS_00001340	=	ENSGALT00000020819	XLOC_000442	PMCH	TSS873	1:55423141-55472057	773	-	0.00634889	0	0.103853	OK	0.00013006	0	0.0921358	OK	0	0	0.0983474	OK	1	1	0	2
TCONS_00001342	=	ENSGALT00000020821	XLOC_000443	NUP37	TSS874	1:55472090-55496235	1345	-	41.6355	33.6735	49.5974	OK	29.5604	23.6523	35.4684	OK	40.1263	32.3809	47.8718	OK	1	1	1	3
TCONS_00001343	=	ENSGALT00000046838	XLOC_000443	NUP37	TSS874	1:55472090-55496235	1256	-	0.208035	0	0.794375	OK	0.176795	0	0.853283	OK	0.292073	0	0.979156	OK	1	1	1	3
TCONS_00001344	=	ENSGALT00000075720	XLOC_000443	NUP37	TSS875	1:55472090-55496235	1401	-	0.0861976	0	0.441342	OK	0.0457488	0	0.277268	OK	0.0340475	0	0.271536	OK	1	1	1	3
TCONS_00001346	=	ENSGALT00000020822	XLOC_000445	ENSGALG00000012760	TSS877	1:55504044-55519501	2524	-	26.003	21.0641	30.942	OK	27.3175	21.8005	32.8344	OK	29.8575	24.1499	35.5652	OK	1	1	1	3
TCONS_00001348	=	ENSGALT00000020826	XLOC_000446	GNPTAB	TSS878	1:55573822-55614936	5565	-	20.3196	15.664	24.9752	OK	14.1087	10.6154	17.6021	OK	14.7975	9.68077	19.9141	OK	1	1	1	3
TCONS_00001349	=	ENSGALT00000051924	XLOC_000446	GNPTAB	TSS878	1:55573822-55614936	5623	-	10.9479	7.35483	14.541	OK	10.7959	7.73144	13.8604	OK	19.9024	14.3597	25.445	OK	1	1	1	3
TCONS_00001350	=	ENSGALT00000020831	XLOC_000447	SYCP3	TSS879	1:55616633-55645260	717	-	0.223882	0	0.865708	OK	0.329502	0	1.2198	OK	0.282671	0	1.01834	OK	1	1	1	3
TCONS_00001354	=	ENSGALT00000087175	XLOC_000449	PARP12	TSS882	1:55786467-55804657	2091	-	0.138398	0	0.545553	OK	1.31794	0	3.11736	OK	0.340059	0	0.913069	OK	1	1	1	3
TCONS_00001361	=	ENSGALT00000020873	XLOC_000450	HIPK2	TSS887	1:56075280-56198651	3621	-	0.72139	0	1.54079	OK	1.43059	0	3.2061	OK	0.000159292	0	0.0208711	OK	1	1	1	3
TCONS_00001370	=	ENSGALT00000062458	XLOC_000452	ATP6V0A4	TSS892	1:56383283-56408305	3222	-	0.0839999	0.0117967	0.156203	OK	0.108003	0.0267194	0.189286	OK	0.105175	0.0240867	0.186263	OK	1	1	1	3
TCONS_00001371	=	ENSGALT00000020903	XLOC_000453	SVOPL	TSS893	1:56415233-56432816	1500	-	0.0506344	0	0.168013	OK	0.0700802	0	0.222245	OK	0.0827048	0	0.265899	OK	1	1	1	3
TCONS_00001372	=	ENSGALT00000071335	XLOC_000453	SVOPL	TSS893	1:56415233-56432816	1509	-	5.28368e-05	0	0.0576322	OK	0.0158341	0	0.106361	OK	0.0706741	0	0.265147	OK	1	1	1	3
TCONS_00001374	=	ENSGALT00000020934	XLOC_000454	AKR1D1	TSS895	1:56602261-56640860	1297	-	30.6589	23.9232	37.3946	OK	9.80052	7.27484	12.3262	OK	15.9897	12.3121	19.6674	OK	1	1	1	3
TCONS_00001375	=	ENSGALT00000079358	XLOC_000454	AKR1D1	TSS895	1:56602261-56640860	1098	-	1.12808	0	2.5726	OK	0.29663	0	0.949006	OK	0.528224	0	1.38143	OK	1	1	1	3
TCONS_00001376	=	ENSGALT00000066172	XLOC_000454	AKR1D1	TSS895	1:56602261-56640860	928	-	0.0307458	0	0.313407	OK	0	0	0.0990324	OK	0.174976	0	0.939016	OK	1	0	1	2
TCONS_00001378	=	ENSGALT00000051781	XLOC_000454	AKR1D1	TSS896	1:56602261-56640860	921	-	1.34855	0	5.45303	OK	0.525091	0	2.31754	OK	0.000255077	0	0.0945869	OK	1	1	1	3
TCONS_00001381	=	ENSGALT00000020960	XLOC_000455	RAB19	TSS897	1:56827532-56832925	1338	-	0.177434	0	0.450688	OK	0.207419	0	0.694043	OK	0.164102	0	0.614547	OK	1	1	1	3
TCONS_00001383	=	ENSGALT00000067177	XLOC_000456	ENSGALG00000037671	TSS898	1:56862363-56888127	2079	-	0.00455187	0	0.0397498	OK	0	0	0.034356	OK	0	0	0.0353655	OK	1	0	0	1
TCONS_00001390	=	ENSGALT00000020977	XLOC_000457	ADCK2	TSS901	1:56947534-56958999	3049	-	3.26589	2.34117	4.19061	OK	0.656612	0	1.61855	OK	1.8333	1.20481	2.46178	OK	1	1	1	3
TCONS_00001395	=	ENSGALT00000056910	XLOC_000458	NDUFB2	TSS904	1:56974455-57059344	636	-	8.23994	0	22.7354	OK	5.55286	0	19.1223	OK	5.2371	0	17.3518	OK	1	1	1	3
TCONS_00001396	=	ENSGALT00000067115	XLOC_000458	NDUFB2	TSS904	1:56974455-57059344	431	-	266.34	142.268	390.412	OK	159.699	47.1953	272.203	OK	213.496	97.2923	329.699	OK	1	1	1	3
TCONS_00001397	=	ENSGALT00000085866	XLOC_000458	NDUFB2	TSS904	1:56974455-57059344	503	-	8.56996	0	26.478	OK	8.4671	0	29.1113	OK	7.70637	0	25.8962	OK	1	1	1	3
TCONS_00001403	=	ENSGALT00000020996	XLOC_000461	AGK	TSS909	1:57332273-57380000	1829	-	11.8303	8.3945	15.2661	OK	8.6072	5.41542	11.799	OK	10.5834	7.19771	13.9691	OK	1	1	1	3
TCONS_00001405	=	ENSGALT00000021002	XLOC_000463	WEE2	TSS911	1:57382692-57393808	1714	-	0.148969	0.018622	0.279316	OK	0.526531	0.256852	0.79621	OK	0.188383	0.0391624	0.337603	OK	1	1	1	3
TCONS_00001406	=	ENSGALT00000021003	XLOC_000464	SSBP1	TSS912	1:57395052-57400622	685	-	80.3452	64.1615	96.529	OK	52.044	40.8919	63.1961	OK	71.5547	56.9388	86.1706	OK	1	1	1	3
TCONS_00001407	=	ENSGALT00000021004	XLOC_000465	CREB3L2	TSS913	1:57407945-57487354	8742	-	55.2039	45.9695	64.4384	OK	108.227	90.3258	126.128	OK	70.0854	58.3963	81.7746	OK	1	1	1	3
TCONS_00001408	=	ENSGALT00000021020	XLOC_000466	DGKI	TSS914	1:57491612-57698380	3144	-	0.101499	0	0.240356	OK	0.206341	0.0487828	0.363899	OK	0.115257	0	0.237386	OK	1	1	1	3
TCONS_00001410	=	ENSGALT00000049974	XLOC_000467	PTN	TSS916	1:57724422-57794409	6878	-	39.7874	32.8519	46.723	OK	15.5104	12.7408	18.2801	OK	20.7676	16.9745	24.5608	OK	1	1	1	3
TCONS_00001413	=	ENSGALT00000059596	XLOC_000469	MTPN	TSS919	1:58262000-58299769	3821	-	77.2694	64.2354	90.3034	OK	92.8276	77.3045	108.351	OK	93.2792	77.5991	108.959	OK	1	1	1	3
TCONS_00001414	=	ENSGALT00000045864	XLOC_000470	FAM180A	TSS920	1:58376707-58418568	15244	-	0.0793475	0.0308766	0.127818	OK	0.470846	0.344539	0.597154	OK	0.113185	0.0592822	0.167088	OK	1	1	1	3
TCONS_00001416	=	ENSGALT00000021051	XLOC_000471	SLC13A4	TSS922	1:58420520-58447259	1770	-	0.106576	0	0.217461	OK	0.0516302	0	0.124505	OK	0.0786464	0	0.172511	OK	1	1	1	3
TCONS_00001424	=	ENSGALT00000021059	XLOC_000474	PKP2	TSS928	1:58877715-58922555	5752	-	6.57677	5.25538	7.89816	OK	2.93131	2.25679	3.60584	OK	2.62631	1.91241	3.34021	OK	1	1	1	3
TCONS_00001430	=	ENSGALT00000021073	XLOC_000475	ENSGALG00000012919	TSS933	1:58962611-59006706	953	-	18.6091	5.19312	32.025	OK	15.9497	5.63121	26.2681	OK	15.3801	3.06687	27.6933	OK	1	1	1	3
TCONS_00001451	=	ENSGALT00000021113	XLOC_000486	ENSGALG00000012944	TSS947	1:59493842-59604924	4268	-	0.0105186	0	0.0572374	OK	0	0	0.0175346	OK	0	0	0.0175333	OK	1	0	0	1
TCONS_00001456	=	ENSGALT00000044922	XLOC_000487	SINHCAF	TSS950	1:59617733-59634060	3067	-	12.9612	9.57161	16.3507	OK	16.4759	10.2508	22.7011	OK	17.8586	12.6957	23.0216	OK	1	1	1	3
TCONS_00001464	=	ENSGALT00000054796	XLOC_000489	ENSGALG00000030026	TSS953	1:59650852-59730804	378	-	0.644543	0	5.63408	OK	0.613419	0	4.91812	OK	0.781587	0	5.96579	OK	1	1	1	3
TCONS_00001465	=	ENSGALT00000021117	XLOC_000489	ENSGALG00000012947	TSS954	1:59650852-59730804	1440	-	1.48211	0	4.43149	OK	2.11623	0	5.01988	OK	1.57343	0	4.61465	OK	1	1	1	3
TCONS_00001468	=	ENSGALT00000073074	XLOC_000489	IPO8	TSS957	1:59650852-59730804	3117	-	1.058	0	2.60606	OK	0	0	0.0207248	OK	1.26083	0	2.85934	OK	1	0	1	2
TCONS_00001487	=	ENSGALT00000021134	XLOC_000492	TMTC1	TSS967	1:59771488-59923417	8950	-	0.0510676	0	0.261877	OK	0.283758	0	1.16874	OK	0.122762	0	0.533746	OK	1	1	1	3
TCONS_00001499	=	ENSGALT00000021158	XLOC_000494	ENSGALG00000012969	TSS975	1:59990314-60049936	1467	-	0.680453	0	1.63564	OK	0.292669	0	0.919471	OK	0.669035	0	1.70632	OK	1	1	1	3
TCONS_00001509	=	ENSGALT00000021201	XLOC_000496	CCDC77	TSS982	1:60349572-60363330	1443	-	1.53282	0.515009	2.55063	OK	0.821795	0.0555059	1.58809	OK	1.21841	0.0527399	2.38407	OK	1	1	1	3
TCONS_00001523	=	ENSGALT00000021209	XLOC_000498	WNK1	TSS988	1:60503058-60617658	7302	-	0.00172175	0	0.0308596	OK	0.399165	0	1.14101	OK	0.15132	0	0.52414	OK	1	1	1	3
TCONS_00001529	=	ENSGALT00000073002	XLOC_000499	ERC1	TSS994	1:60617799-60913304	2925	-	0.802317	0	1.7528	OK	0.514094	0	1.56707	OK	0.76386	0	1.65165	OK	1	1	1	3
TCONS_00001533	=	ENSGALT00000021228	XLOC_000500	WNT5B	TSS996	1:60924577-60990919	2120	-	0.00462106	0	0.0803624	OK	0.401465	0	1.87137	OK	0.719932	0	2.32051	OK	1	1	1	3
TCONS_00001534	=	ENSGALT00000067627	XLOC_000501	ADIPOR2	TSS997	1:60997446-61037837	1916	-	23.9125	18.9563	28.8686	OK	27.4953	21.7937	33.1969	OK	31.0693	24.819	37.3196	OK	1	1	1	3
TCONS_00001537	=	ENSGALT00000021244	XLOC_000502	CHUNK-1	TSS1000	1:61042807-61105795	1926	-	0.0334505	0	0.0918908	OK	0.098557	0	0.209231	OK	0.071379	0	0.166968	OK	1	1	1	3
TCONS_00001538	=	ENSGALT00000044744	XLOC_000503	LRTM2	TSS1001	1:61042807-61105795	1383	-	0.0170996	0	0.0780591	OK	0.0345127	0	0.135932	OK	0	0	0.0522019	OK	1	1	0	2
TCONS_00001545	=	ENSGALT00000021261	XLOC_000504	CACNA1C	TSS1007	1:61242437-61671542	6246	-	0.190796	0	0.954421	OK	0.113219	0	0.687395	OK	0.127159	0	0.653669	OK	1	1	1	3
TCONS_00001546	=	ENSGALT00000054139	XLOC_000504	CACNA1C	TSS1007	1:61242437-61671542	6234	-	3.406	0.124971	6.68702	OK	3.79901	0.198378	7.39964	OK	2.80571	0.172436	5.43898	OK	1	1	1	3
TCONS_00001547	=	ENSGALT00000053635	XLOC_000505	IL17RA	TSS1008	1:61678699-61704388	9121	-	0.315858	0	0.947332	OK	0.5177	0	1.15954	OK	0.605555	0	1.32266	OK	1	1	1	3
TCONS_00001549	=	ENSGALT00000060134	XLOC_000505	IL17RA	TSS1009	1:61678699-61704388	2553	-	2.88208	0.796163	4.96799	OK	3.99385	0.984087	7.00361	OK	2.56218	0.891242	4.23313	OK	1	1	1	3
TCONS_00001553	=	ENSGALT00000021278	XLOC_000506	CECR2	TSS1012	1:61754640-61852728	10462	-	0.194673	0	0.395201	OK	0.735154	0.400686	1.06962	OK	0.385866	0.152152	0.61958	OK	1	1	1	3
TCONS_00001556	=	ENSGALT00000070397	XLOC_000506	CECR2	TSS1014	1:61754640-61852728	4569	-	0.0165403	0	0.0877598	OK	0.0277314	0	0.125673	OK	6.08584e-05	0	0.0170207	OK	1	1	1	3
TCONS_00001557	=	ENSGALT00000021282	XLOC_000507	BCL2L13	TSS1015	1:61860170-62091663	15633	-	2.05952	1.06643	3.05262	OK	3.85768	2.32287	5.39249	OK	2.32732	1.20096	3.45367	OK	1	1	1	3
TCONS_00001564	=	ENSGALT00000030543	XLOC_000510	PEX26	TSS1021	1:62114290-62119518	2323	-	0.244245	0	0.955226	OK	0.564204	0	1.54539	OK	0.412463	0	1.70381	OK	1	1	1	3
TCONS_00001571	=	ENSGALT00000037483	XLOC_000511	TUBA8B	TSS1023	1:62121850-62125401	1391	-	0.0197136	0	0.0740135	OK	0.0241706	0	0.080356	OK	0.0489091	0	0.148232	OK	1	1	1	3
TCONS_00001572	=	ENSGALT00000037480	XLOC_000512	ENSGALG00000013056	TSS1024	1:62133258-62136787	1350	-	0.0245467	0	0.0848922	OK	0.011424	0	0.0674874	OK	0.0418759	0	0.141737	OK	1	1	1	3
TCONS_00001580	=	ENSGALT00000021340	XLOC_000515	BPGM	TSS1030	1:62239511-62259487	4043	-	15.0066	12.005	18.0083	OK	5.87055	4.3735	7.36759	OK	11.7565	9.34846	14.1644	OK	1	1	1	3
TCONS_00001581	=	ENSGALT00000087388	XLOC_000515	BPGM	TSS1030	1:62239511-62259487	5141	-	0.371052	0	0.816719	OK	0.048532	0	0.202915	OK	0.160032	0	0.457131	OK	1	1	1	3
TCONS_00001589	=	ENSGALT00000085898	XLOC_000518	CALD1	TSS1037	1:62340738-62495113	3354	-	6.34854	0.450847	12.2462	OK	2.65203	0	5.68869	OK	4.22753	0.34896	8.1061	OK	1	1	1	3
TCONS_00001594	=	ENSGALT00000086859	XLOC_000518	CALD1	TSS1039	1:62340738-62495113	2282	-	2.0117	0	5.75405	OK	0.703403	0	2.00812	OK	1.18055	0	3.31563	OK	1	1	1	3
TCONS_00001595	=	ENSGALT00000084272	XLOC_000518	CALD1	TSS1040	1:62340738-62495113	3665	-	0.104059	0	0.746611	OK	0.160042	0	0.656729	OK	0.187885	0	0.818554	OK	1	1	1	3
TCONS_00001609	=	ENSGALT00000037455	XLOC_000520	PTPRO	TSS1045	1:62658192-62963282	5202	-	0.170126	0	0.648042	OK	0.210682	0	0.774545	OK	0.224877	0	0.789378	OK	1	1	1	3
TCONS_00001612	=	ENSGALT00000086623	XLOC_000521	STRAP	TSS1047	1:63130280-63139430	1635	-	0.502941	0	1.48048	OK	0.696539	0	2.05227	OK	0.365505	0	1.37839	OK	1	1	1	3
TCONS_00001613	=	ENSGALT00000021374	XLOC_000521	STRAP	TSS1047	1:63130280-63139430	2025	-	42.878	35.0091	50.7469	OK	51.1308	41.8133	60.4483	OK	41.491	33.8116	49.1705	OK	1	1	1	3
TCONS_00001615	=	ENSGALT00000021380	XLOC_000522	DERA	TSS1049	1:63139960-63194941	1525	-	9.24951	6.78709	11.7119	OK	2.7656	1.5802	3.951	OK	9.12546	6.79483	11.4561	OK	1	1	1	3
TCONS_00001616	=	ENSGALT00000084722	XLOC_000522	DERA	TSS1049	1:63139960-63194941	1124	-	0.127737	0	0.513776	OK	0.105263	0	0.516708	OK	0.145494	0	0.715559	OK	1	1	1	3
TCONS_00001617	=	ENSGALT00000066256	XLOC_000522	DERA	TSS1049	1:63139960-63194941	1261	-	0.197076	0	0.731911	OK	0	0	0.0737531	OK	0.106422	0	0.507814	OK	1	0	1	2
TCONS_00001618	=	ENSGALT00000045505	XLOC_000522	DERA	TSS1049	1:63139960-63194941	1548	-	0.0647933	0	0.260405	OK	0	0	0.0536049	OK	0	0	0.0530581	OK	1	0	0	1
TCONS_00001619	=	ENSGALT00000048103	XLOC_000522	DERA	TSS1050	1:63139960-63194941	945	-	0.123891	0	0.739431	OK	0.175891	0	0.856824	OK	0.000462298	0	0.107772	OK	1	1	1	3
TCONS_00001621	=	ENSGALT00000021384	XLOC_000523	MGST1	TSS1052	1:63309030-63315672	1053	-	18.0353	0.635328	35.4352	OK	9.72226	0	20.0862	OK	20.4369	2.06705	38.8067	OK	1	1	1	3
TCONS_00001624	=	ENSGALT00000087347	XLOC_000523	MGST1	TSS1053	1:63309030-63315672	933	-	6.82041	0	14.8618	OK	1.55345	0	4.79986	OK	3.6539	0	9.60886	OK	1	1	1	3
TCONS_00001625	=	ENSGALT00000085894	XLOC_000523	MGST1	TSS1053	1:63309030-63315672	960	-	2.0672	0	5.48612	OK	0.455033	0	2.05612	OK	2.471	0	5.46818	OK	1	1	1	3
TCONS_00001632	=	ENSGALT00000021428	XLOC_000525	CAPZA3	TSS1059	1:64278395-64279363	968	-	0.0258691	0	0.107336	OK	0	0	0	OK	0.0171666	0	0.0991587	OK	1	0	1	2
TCONS_00001634	=	ENSGALT00000021439	XLOC_000526	PLEKHA5	TSS1061	1:64403075-64576546	1938	-	5.16825	2.35567	7.98083	OK	6.82212	3.27237	10.3719	OK	3.95475	1.66115	6.24835	OK	1	1	1	3
TCONS_00001637	=	ENSGALT00000079294	XLOC_000526	ENSGALG00000039412	TSS1063	1:64403075-64576546	1386	-	1.57582	0	3.5728	OK	2.43936	0	5.17084	OK	1.51042	0	3.32135	OK	1	1	1	3
TCONS_00001638	=	ENSGALT00000069286	XLOC_000527	ENSGALG00000034057	TSS1064	1:64585255-64588182	2488	-	0.143541	0.0273116	0.25977	OK	0.327216	0.141088	0.513343	OK	0.229963	0.0796453	0.380281	OK	1	1	1	3
TCONS_00001653	=	ENSGALT00000073529	XLOC_000532	ENSGALG00000038920	TSS1073	1:64792525-64820103	1895	-	0.0093138	0	0.0575639	OK	0	0	0.0403616	OK	3.6955e-06	0	0.0396978	OK	1	0	1	2
TCONS_00001658	=	ENSGALT00000037438	XLOC_000533	PDE3A	TSS1075	1:64932248-65180861	15713	-	1.10138	0.603424	1.59933	OK	1.45736	0.657054	2.25767	OK	0.749845	0.309893	1.1898	OK	1	1	1	3
TCONS_00001666	=	ENSGALT00000021476	XLOC_000534	SLCO1C1	TSS1081	1:65190415-65211651	2133	-	0.0235825	0	0.0813028	OK	0.0148152	0	0.0501094	OK	0.0112441	0	0.0459541	OK	1	1	1	3
TCONS_00001667	=	ENSGALT00000021478	XLOC_000535	SLCO1B3	TSS1082	1:65220691-65266821	2520	-	0.133532	0.0292811	0.237784	OK	0.0661003	0	0.138764	OK	0.0273474	0	0.0795247	OK	1	1	1	3
TCONS_00001668	=	ENSGALT00000021509	XLOC_000536	IAPP	TSS1083	1:65318627-65322354	776	-	0.013211	0	0.109587	OK	0	0	0	OK	0.036151	0	0.134668	OK	1	0	1	2
TCONS_00001669	=	ENSGALT00000021514	XLOC_000537	PYROXD1	TSS1084	1:65351680-65390502	1931	-	3.08672	1.60127	4.57216	OK	2.21816	0.932438	3.50389	OK	2.95421	1.73378	4.17463	OK	1	1	1	3
TCONS_00001670	=	ENSGALT00000056463	XLOC_000538	GOLT1B	TSS1085	1:65390669-65504257	5319	-	14.1715	6.05068	22.2923	OK	14.8924	5.75786	24.0269	OK	16.6599	7.52784	25.792	OK	1	1	1	3
TCONS_00001671	=	ENSGALT00000060053	XLOC_000538	GOLT1B	TSS1085	1:65390669-65504257	1367	-	13.2881	0	28.6882	OK	20.2868	0	42.3546	OK	16.8818	0	34.91	OK	1	1	1	3
TCONS_00001675	=	ENSGALT00000053757	XLOC_000538	ENSGALG00000038347	TSS1088	1:65390669-65504257	668	-	0.421381	0	5.01378	OK	0.397717	0	5.40717	OK	0.327863	0	4.45693	OK	1	1	1	3
TCONS_00001683	=	ENSGALT00000042777	XLOC_000542	ENSGALG00000026346	TSS1101	1:65507407-66232440	10334	-	0.134061	0	0.26818	OK	1.11744	0.527713	1.70718	OK	0.479212	0.174394	0.78403	OK	1	1	1	3
TCONS_00001687	=	ENSGALT00000073770	XLOC_000544	ENSGALG00000039016	TSS1104	1:65507407-66232440	3617	-	0.127056	0	0.357874	OK	0.411209	0	1.01426	OK	0.225712	0	0.571055	OK	1	1	1	3
TCONS_00001689	=	ENSGALT00000043069	XLOC_000545	ENSGALG00000025962	TSS1105	1:65507407-66232440	1162	-	0.130442	0	0.549237	OK	0.297915	0	1.33894	OK	0.198534	0	0.811051	OK	1	1	1	3
TCONS_00001693	=	ENSGALT00000045416	XLOC_000547	ENSGALG00000027246	TSS1108	1:65507407-66232440	1146	-	0.160025	0	0.706201	OK	0.371892	0	1.76326	OK	0.113661	0	0.674696	OK	1	1	1	3
TCONS_00001698	=	ENSGALT00000080713	XLOC_000539	SOX5	TSS1096	1:65507407-66232440	2319	-	0.507562	0	1.1102	OK	0.222874	0	0.915222	OK	0.230694	0	0.732433	OK	1	1	1	3
TCONS_00001703	=	ENSGALT00000021580	XLOC_000551	C2CD5	TSS1113	1:66555332-66624178	3246	-	0.995719	0.00351197	1.98793	OK	0.865572	0	2.06073	OK	0.373589	0	1.1072	OK	1	1	1	3
TCONS_00001713	=	ENSGALT00000021583	XLOC_000552	ST8SIA1	TSS1116	1:66641207-66770481	14164	-	1.28733	0.965864	1.6088	OK	1.18676	0.476739	1.89678	OK	0.978903	0	2.03138	OK	1	1	1	3
TCONS_00001718	=	ENSGALT00000021594	XLOC_000553	C3AR1	TSS1120	1:66846830-66850139	1845	-	0.111404	0	0.279738	OK	0.0196074	0	0.215834	OK	0.0248933	0	0.107184	OK	1	1	1	3
TCONS_00001729	=	ENSGALT00000049266	XLOC_000556	KCNJ8	TSS1126	1:67008985-67017049	3845	-	0.578423	0.250853	0.905993	OK	0.291898	0.0408637	0.542932	OK	0.346266	0.124188	0.568344	OK	1	1	1	3
TCONS_00001731	=	ENSGALT00000044443	XLOC_000556	KCNJ8	TSS1126	1:67008985-67017049	3455	-	0.256001	0	0.512903	OK	0.0578186	0	0.231321	OK	0.246729	0.0417915	0.451667	OK	1	1	1	3
TCONS_00001733	=	ENSGALT00000052417	XLOC_000557	LDHB	TSS1128	1:67084336-67094047	1386	-	9.91124	0	34.139	OK	14.7091	0	36.0399	OK	16.9905	0	39.4923	OK	1	1	1	3
TCONS_00001734	=	ENSGALT00000085381	XLOC_000557	LDHB	TSS1128	1:67084336-67094047	1276	-	53.7526	26.8999	80.6053	OK	29.1284	12.9345	45.3223	OK	36.058	8.57715	63.5388	OK	1	1	1	3
TCONS_00001735	=	ENSGALT00000087941	XLOC_000557	LDHB	TSS1129	1:67084336-67094047	1267	-	0.154073	0	1.06747	OK	0.160624	0	0.983788	OK	0.178176	0	1.14033	OK	1	1	1	3
TCONS_00001736	=	ENSGALT00000088075	XLOC_000557	LDHB	TSS1130	1:67084336-67094047	1060	-	151.845	117.806	185.884	OK	115.788	86.7511	144.824	OK	142.397	111.574	173.22	OK	1	1	1	3
TCONS_00001737	=	ENSGALT00000021664	XLOC_000558	GYS2	TSS1131	1:67102123-67141501	2112	-	0.0281369	0	0.0733529	OK	0.0135627	0	0.0461738	OK	0.0056007	0	0.0395135	OK	1	1	1	3
TCONS_00001749	=	ENSGALT00000022724	XLOC_000560	ETFRF1	TSS1136	1:67235340-67263660	932	-	4.30923	0	9.03867	OK	1.67694	0	5.19899	OK	3.77242	0	8.73111	OK	1	1	1	3
TCONS_00001750	=	ENSGALT00000070978	XLOC_000560	ETFRF1	TSS1137	1:67235340-67263660	958	-	1.31386	0	3.71552	OK	1.12707	0	3.6767	OK	1.03918	0	3.3789	OK	1	1	1	3
TCONS_00001764	=	ENSGALT00000022736	XLOC_000561	ENSGALG00000014041	TSS1145	1:67546583-67629251	351	-	2.62026	0	13.133	OK	3.85786	0	18.4386	OK	3.1729	0	14.7348	OK	1	1	1	3
TCONS_00001765	=	ENSGALT00000022738	XLOC_000562	SSPN	TSS1146	1:67664842-67684950	3127	-	13.0134	10.336	15.6908	OK	8.98512	7.04857	10.9217	OK	11.9525	9.47358	14.4314	OK	1	1	1	3
TCONS_00001766	=	ENSGALT00000058380	XLOC_000563	ENSGALG00000031309	TSS1147	1:67709478-67984428	3106	-	0.374494	0	1.19971	OK	0.521017	0	1.56874	OK	0.309242	0	0.963987	OK	1	1	1	3
TCONS_00001767	=	ENSGALT00000022805	XLOC_000564	FGFR1OP2	TSS1148	1:68045363-68056671	3098	-	11.9115	9.54104	14.2819	OK	22.404	18.2232	26.5847	OK	14.8402	11.9487	17.7317	OK	1	1	1	3
TCONS_00001768	=	ENSGALT00000044701	XLOC_000565	MED21	TSS1149	1:68058503-68086093	1514	-	5.48031	1.9098	9.05082	OK	4.24042	0.71586	7.76498	OK	5.36427	1.57279	9.15575	OK	1	1	1	3
TCONS_00001769	=	ENSGALT00000090258	XLOC_000565	MED21	TSS1149	1:68058503-68086093	1127	-	17.7063	9.76625	25.6464	OK	11.7362	4.73597	18.7365	OK	19.7256	11.0676	28.3836	OK	1	1	1	3
TCONS_00001772	=	ENSGALT00000022818	XLOC_000567	STK38L	TSS1151	1:68136768-68228416	1564	-	1.55817	0	4.58467	OK	5.87247	0	14.0169	OK	2.60418	0	6.15778	OK	1	1	1	3
TCONS_00001773	=	ENSGALT00000067928	XLOC_000567	STK38L	TSS1152	1:68136768-68228416	1449	-	5.1794	0	10.7159	OK	12.8711	1.12537	24.6168	OK	4.26315	0	8.71585	OK	1	1	1	3
TCONS_00001775	=	ENSGALT00000022820	XLOC_000568	ARNTL2	TSS1154	1:68136768-68228416	3244	-	4.71907	0.914918	8.52322	OK	5.42749	0	10.9094	OK	4.23977	1.0854	7.39414	OK	1	1	1	3
TCONS_00001779	=	ENSGALT00000022836	XLOC_000570	PPFIBP1	TSS1157	1:68253133-68353073	5988	-	6.51797	2.87198	10.164	OK	9.76596	3.19946	16.3325	OK	8.00401	3.80056	12.2075	OK	1	1	1	3
TCONS_00001785	=	ENSGALT00000022837	XLOC_000570	PPFIBP1	TSS1160	1:68253133-68353073	5771	-	1.31027	0	3.11573	OK	1.58141	0	4.36943	OK	0.812424	0	2.25258	OK	1	1	1	3
TCONS_00001787	=	ENSGALT00000030515	XLOC_000572	ENSGALG00000019262	TSS1162	1:68393867-68394452	585	-	0.057488	0	0.221119	OK	0	0	0	OK	0	0	0	OK	1	0	0	1
TCONS_00001788	=	ENSGALT00000022909	XLOC_000573	BIK	TSS1163	1:68563258-68575275	1031	-	0.457015	0.0953683	0.818663	OK	0.732673	0.263917	1.20143	OK	0.628115	0.196066	1.06016	OK	1	1	1	3
TCONS_00001789	=	ENSGALT00000022911	XLOC_000574	TSPO	TSS1164	1:68576642-68592207	1104	-	15.4481	9.41178	21.4844	OK	6.81503	3.77138	9.85867	OK	10.8256	6.55169	15.0996	OK	1	1	1	3
TCONS_00001793	=	ENSGALT00000054022	XLOC_000577	MPPED1	TSS1167	1:68879642-68943519	4600	-	0.296174	0	0.621507	OK	0.302239	0	0.620176	OK	0.436849	0.0311967	0.842501	OK	1	1	1	3
TCONS_00001794	=	ENSGALT00000022942	XLOC_000577	MPPED1	TSS1168	1:68879642-68943519	1997	-	0.965395	0.0722321	1.85856	OK	0.486112	0	1.0338	OK	0.833548	0.0321539	1.63494	OK	1	1	1	3
TCONS_00001800	=	ENSGALT00000049928	XLOC_000577	MPPED1	TSS1170	1:68879642-68943519	3808	-	0.191051	0	0.579202	OK	0	0	0.0175671	OK	0.107101	0	0.337587	OK	1	0	1	2
TCONS_00001812	=	ENSGALT00000073442	XLOC_000579	ENSGALG00000029308	TSS1174	1:69135458-69171235	1367	-	2.55542	0	6.23905	OK	1.34742	0	3.26737	OK	3.44728	0	7.61976	OK	1	1	1	3
TCONS_00001815	=	ENSGALT00000022966	XLOC_000580	PARVB	TSS1177	1:69177859-69242531	4869	-	38.6349	30.6645	46.6052	OK	77.0587	54.9874	99.1301	OK	43.8942	34.0819	53.7065	OK	1	1	1	3
TCONS_00001816	=	ENSGALT00000087649	XLOC_000580	PARVB	TSS1178	1:69177859-69242531	1396	-	1.85512	0	5.10864	OK	6.44865	0	14.1964	OK	2.11846	0	5.75705	OK	1	1	1	3
TCONS_00001817	=	ENSGALT00000057912	XLOC_000580	PARVB	TSS1179	1:69177859-69242531	984	-	4.43946	0	14.1899	OK	2.61666	0	12.071	OK	2.67339	0	9.60044	OK	1	1	1	3
TCONS_00001829	=	ENSGALT00000022984	XLOC_000582	PRR5	TSS1186	1:69763111-69850915	2067	-	4.64221	2.53458	6.74984	OK	7.61459	4.05831	11.1709	OK	3.76865	1.54042	5.99688	OK	1	1	1	3
TCONS_00001830	=	ENSGALT00000069889	XLOC_000582	PRR5	TSS1186	1:69763111-69850915	1872	-	0.213116	0	0.734193	OK	0.295156	0	0.943932	OK	0.059462	0	0.313076	OK	1	1	1	3
TCONS_00001831	=	ENSGALT00000045353	XLOC_000582	PRR5	TSS1186	1:69763111-69850915	2053	-	5.46164	3.24818	7.67511	OK	1.88165	0	5.38168	OK	2.57512	0.222084	4.92815	OK	1	1	1	3
TCONS_00001835	=	ENSGALT00000022983	XLOC_000583	ARHGAP8	TSS1189	1:69904873-69982240	2240	-	0.105921	0.0147732	0.197069	OK	0.0969465	0.0131013	0.180792	OK	0.121837	0	0.365511	OK	1	1	1	3
TCONS_00001838	=	ENSGALT00000022998	XLOC_000584	NUP50	TSS1191	1:70276349-70292392	5420	-	22.2838	18.3421	26.2255	OK	32.3838	26.7664	38.0012	OK	23.9225	19.6999	28.1451	OK	1	1	1	3
TCONS_00001839	=	ENSGALT00000023004	XLOC_000585	UPK3A	TSS1192	1:70416010-70422266	795	-	0.0256622	0	0.156521	OK	0	0	0.0961823	OK	0.0439458	0	0.191009	OK	1	0	1	2
TCONS_00001841	=	ENSGALT00000023012	XLOC_000586	RIBC2	TSS1194	1:70491927-70505475	1140	-	0.0728671	0	0.170822	OK	0.0119894	0	0.071371	OK	0.0258128	0	0.0840316	OK	1	1	1	3
TCONS_00001844	=	ENSGALT00000084705	XLOC_000587	FBLN1	TSS1196	1:70545151-70630166	2358	-	25.9521	15.6226	36.2817	OK	8.02869	3.92488	12.1325	OK	9.24617	4.45634	14.036	OK	1	1	1	3
TCONS_00001845	=	ENSGALT00000023014	XLOC_000587	FBLN1	TSS1196	1:70545151-70630166	3345	-	57.7791	45.9997	69.5585	OK	28.4256	22.5116	34.3396	OK	27.9781	22.169	33.7872	OK	1	1	1	3
TCONS_00001846	=	ENSGALT00000023016	XLOC_000588	ATXN10	TSS1197	1:70659527-70756773	3316	-	4.36573	3.18812	5.54334	OK	2.4114	1.71122	3.11158	OK	3.22622	2.27996	4.17247	OK	1	1	1	3
TCONS_00001847	=	ENSGALT00000048126	XLOC_000588	ATXN10	TSS1198	1:70659527-70756773	1596	-	1.99829	0.680841	3.31575	OK	0.295065	0	0.883477	OK	1.70202	0.579381	2.82466	OK	1	1	1	3
TCONS_00001861	=	ENSGALT00000081212	XLOC_000590	PPARA	TSS1211	1:71182452-71391292	2116	-	1.96159	0	3.96599	OK	9.27718	4.46236	14.092	OK	2.19486	0.00200689	4.38772	OK	1	1	1	3
TCONS_00001864	=	ENSGALT00000054558	XLOC_000591	TTC38	TSS1213	1:71400257-71450095	1311	-	0.545182	0	2.19708	OK	0.649036	0	2.03054	OK	0.579306	0	2.27161	OK	1	1	1	3
TCONS_00001865	=	ENSGALT00000062802	XLOC_000591	TTC38	TSS1213	1:71400257-71450095	1311	-	2.62127	0.223144	5.01939	OK	1.21863	0	2.64333	OK	3.24388	0	7.03704	OK	1	1	1	3
TCONS_00001867	=	ENSGALT00000015796	XLOC_000591	TTC38	TSS1215	1:71400257-71450095	4483	-	0.102126	0	0.413451	OK	0.127345	0	0.411316	OK	0	0	0.0166645	OK	1	1	0	2
TCONS_00001869	=	ENSGALT00000055403	XLOC_000591	TTC38	TSS1215	1:71400257-71450095	1985	-	0.277961	0	0.772877	OK	0.0545811	0	0.270874	OK	0.129493	0	0.501682	OK	1	1	1	3
TCONS_00001874	=	ENSGALT00000037297	XLOC_000593	ETV6	TSS1218	1:71511055-71673765	5462	-	6.44525	4.04787	8.84263	OK	6.55242	4.25445	8.85039	OK	3.85656	1.98896	5.72417	OK	1	1	1	3
TCONS_00001885	=	ENSGALT00000018829	XLOC_000595	BCL2L14	TSS1226	1:71696126-71733385	2700	-	0.0696954	0	0.268931	OK	0.0414152	0	0.207038	OK	0.0347503	0	0.14364	OK	1	1	1	3
TCONS_00001887	=	ENSGALT00000050822	XLOC_000597	BORCS5	TSS1228	1:71898870-71961034	5058	-	2.90891	1.56361	4.25421	OK	3.75101	0.547482	6.95454	OK	3.11716	1.42954	4.80478	OK	1	1	1	3
TCONS_00001889	=	ENSGALT00000068215	XLOC_000597	BORCS5	TSS1230	1:71898870-71961034	4372	-	4.7499	3.11459	6.38522	OK	3.75526	1.57464	5.93587	OK	3.07748	1.48285	4.67211	OK	1	1	1	3
TCONS_00001891	=	ENSGALT00000085997	XLOC_000598	ENSGALG00000046318	TSS1232	1:72031393-72037647	5981	-	0.357171	0.228358	0.485983	OK	0.836753	0.596403	1.0771	OK	0.351322	0.223737	0.478906	OK	1	1	1	3
TCONS_00001892	=	ENSGALT00000064999	XLOC_000599	CREBL2	TSS1233	1:72050720-72062231	3300	-	0.789122	0.460316	1.11793	OK	0.689577	0.1389	1.24025	OK	0.550729	0.22069	0.880769	OK	1	1	1	3
TCONS_00001894	=	ENSGALT00000088485	XLOC_000599	CREBL2	TSS1233	1:72050720-72062231	1585	-	0.551195	0.120103	0.982286	OK	1.03985	0.364493	1.71521	OK	0.509442	0.07892	0.939964	OK	1	1	1	3
TCONS_00001895	=	ENSGALT00000051385	XLOC_000600	ENSGALG00000030195	TSS1234	1:72108943-72190872	503	-	0.368152	0	1.92039	OK	0.304245	0	1.3126	OK	0.27319	0	0.95646	OK	1	1	1	3
TCONS_00001896	=	ENSGALT00000037288	XLOC_000601	CDKN1B	TSS1235	1:72191983-72195253	1943	-	38.3611	31.057	45.6652	OK	28.1617	22.6986	33.6248	OK	15.5107	12.2132	18.8083	OK	1	1	1	3
TCONS_00001908	=	ENSGALT00000081972	XLOC_000604	ENSGALG00000036176	TSS1243	1:72280100-72285107	4916	-	0.171217	0.000662584	0.341772	OK	0.0375096	0	0.092685	OK	0.224439	0.0471545	0.401723	OK	1	1	1	3
TCONS_00001914	=	ENSGALT00000068673	XLOC_000606	MRPS35	TSS1245	1:72371013-72393128	1266	-	22.9597	18.1667	27.7527	OK	36.6278	29.3998	43.8557	OK	24.9066	19.7405	30.0727	OK	1	1	1	3
TCONS_00001915	=	ENSGALT00000027951	XLOC_000607	KLHL42	TSS1246	1:72420077-72434075	4967	-	0.507742	0.238982	0.776502	OK	0.844935	0.380878	1.30899	OK	0.48917	0.224918	0.753423	OK	1	1	1	3
TCONS_00001918	=	ENSGALT00000071025	XLOC_000608	ENSGALG00000043809	TSS1247	1:72439880-72459123	834	-	0.0377133	0	0.137815	OK	0.132113	0	0.311785	OK	0.0740622	0	0.226515	OK	1	1	1	3
TCONS_00001919	=	ENSGALT00000058181	XLOC_000609	ENSGALG00000029775	TSS1248	1:72591324-72620577	1724	-	0.557552	0.228409	0.886694	OK	0.712298	0.321024	1.10357	OK	0.588704	0.244513	0.932895	OK	1	1	1	3
TCONS_00001920	=	ENSGALT00000054730	XLOC_000609	ENSGALG00000029775	TSS1248	1:72591324-72620577	656	-	0.689458	0.0505142	1.3284	OK	0.692807	0.000532125	1.38508	OK	0.899103	0.147474	1.65073	OK	1	1	1	3
TCONS_00001930	=	ENSGALT00000027944	XLOC_000612	C12orf4	TSS1256	1:73124892-73151338	1894	-	14.7307	11.7526	17.7087	OK	8.57407	6.68596	10.4622	OK	14.2469	11.3217	17.1722	OK	1	1	1	3
TCONS_00001932	=	ENSGALT00000042711	XLOC_000614	FGF23	TSS1258	1:73165295-73283390	765	-	0.112544	0	1.6313	OK	0.197456	0	2.03373	OK	0.0585237	0	1.17331	OK	1	1	1	3
TCONS_00001937	=	ENSGALT00000027937	XLOC_000616	NDUFA9	TSS1261	1:73431076-73823884	1539	-	61.2884	49.0134	73.5634	OK	58.9777	46.1131	71.8423	OK	61.4489	48.9095	73.9884	OK	1	1	1	3
TCONS_00001939	=	ENSGALT00000050243	XLOC_000616	NDUFA9	TSS1261	1:73431076-73823884	1113	-	0.69581	0	2.33875	OK	1.09525	0	3.78439	OK	0	0	0.0830004	OK	1	1	0	2
TCONS_00001940	=	ENSGALT00000082630	XLOC_000617	KCNA6	TSS1262	1:73431076-73823884	1422	-	0.00194076	0	0.12245	OK	0.017714	0	0.294636	OK	0	0	0.0835914	OK	1	1	0	2
TCONS_00001942	=	ENSGALT00000066548	XLOC_000617	KCNA6	TSS1262	1:73431076-73823884	1512	-	0.246766	0	1.21684	OK	0	0	0.062625	OK	0.0886318	0	0.661063	OK	1	0	1	2
TCONS_00001944	=	ENSGALT00000027934	XLOC_000619	KCNA1	TSS1264	1:73431076-73823884	1476	-	0.0334891	0	0.346827	OK	0.0123294	0	0.187443	OK	0.0499095	0	0.434521	OK	1	1	1	3
TCONS_00001945	=	ENSGALT00000044680	XLOC_000620	NTF3	TSS1265	1:73984268-74058159	4598	-	0.784252	0.381046	1.18746	OK	1.36264	0.858337	1.86694	OK	0.805388	0.542906	1.06787	OK	1	1	1	3
TCONS_00001950	=	ENSGALT00000084684	XLOC_000621	ENSGALG00000044057	TSS1270	1:74108335-74298745	1151	-	1.43405	0.346736	2.52137	OK	2.0577	0.742994	3.37241	OK	2.03698	0.575843	3.49812	OK	1	1	1	3
TCONS_00001952	=	ENSGALT00000030043	XLOC_000622	CD9	TSS1272	1:74470351-74522456	8375	-	2.51857	1.95075	3.0864	OK	1.10283	0.794372	1.41128	OK	2.56949	1.98329	3.15569	OK	1	1	1	3
TCONS_00001954	=	ENSGALT00000069015	XLOC_000622	CD9	TSS1273	1:74470351-74522456	643	-	4.90055	1.09338	8.70773	OK	5.2352	2.07511	8.39529	OK	6.09084	1.99158	10.1901	OK	1	1	1	3
TCONS_00001962	=	ENSGALT00000021680	XLOC_000623	PRMT8	TSS1276	1:75152203-75245959	2744	-	1.05006	0.318162	1.78195	OK	0.731818	0.0454365	1.4182	OK	0.898918	0.0848745	1.71296	OK	1	1	1	3
TCONS_00001970	=	ENSGALT00000021889	XLOC_000626	FOXM1	TSS1279	1:75654521-75687760	3284	-	2.47963	1.17079	3.78846	OK	1.3205	0.563565	2.07744	OK	2.1227	0.889196	3.3562	OK	1	1	1	3
TCONS_00001973	=	ENSGALT00000073094	XLOC_000627	ENSGALG00000032183	TSS1281	1:75654521-75687760	2151	-	3.25547	1.2399	5.27104	OK	0.929574	0.0199422	1.83921	OK	3.69076	1.58807	5.79345	OK	1	1	1	3
TCONS_00001980	=	ENSGALT00000080958	XLOC_000630	SLC2A14	TSS1287	1:75869750-75908698	1497	-	24.6215	14.5991	34.6439	OK	51.5013	29.7942	73.2084	OK	28.4339	16.8377	40.0302	OK	1	1	1	3
TCONS_00001981	=	ENSGALT00000082816	XLOC_000630	ENSGALG00000043817	TSS1288	1:75869750-75908698	766	-	2.52507	0	7.27226	OK	9.18366	0	22.4693	OK	2.41028	0	7.22651	OK	1	1	1	3
TCONS_00001986	=	ENSGALT00000080489	XLOC_000632	RIMKLB	TSS1292	1:75997213-76070753	1197	-	7.53729	1.75099	13.3236	OK	2.8264	0	5.98151	OK	4.89596	0.147662	9.64426	OK	1	1	1	3
TCONS_00001987	=	ENSGALT00000069178	XLOC_000633	A2ML1	TSS1293	1:76082956-76112683	4383	-	1.58335	1.16351	2.00318	OK	1.09337	0.778888	1.40784	OK	1.9775	1.47666	2.47834	OK	1	1	1	3
TCONS_00001988	=	ENSGALT00000023051	XLOC_000634	ENSGALG00000014252	TSS1294	1:76146375-76177348	4068	-	0.0236484	0	0.0574316	OK	0	0	0	OK	0.0135192	0	0.041656	OK	1	0	1	2
TCONS_00001989	=	ENSGALT00000023070	XLOC_000635	PHC1	TSS1295	1:76188196-76214461	4071	-	2.00963	0.314034	3.70523	OK	1.80449	0.480519	3.12846	OK	2.07363	0.282958	3.8643	OK	1	1	1	3
TCONS_00001990	=	ENSGALT00000057957	XLOC_000636	ENSGALG00000033358	TSS1296	1:76226977-76227676	652	-	0.172407	0	0.468238	OK	0.214993	0	0.50051	OK	0.107998	0	0.331079	OK	1	1	1	3
TCONS_00001993	=	ENSGALT00000053995	XLOC_000637	ENSGALG00000039764	TSS1298	1:76229097-76327369	4260	-	0.137667	0	0.291059	OK	0.0304072	0	0.0938953	OK	0.101641	0	0.21779	OK	1	1	1	3
TCONS_00001999	=	ENSGALT00000037176	XLOC_000641	CD86	TSS1303	1:76641353-76652029	1458	-	0.102061	0	0.222695	OK	0.0444789	0	0.134806	OK	0.0856189	0	0.195063	OK	1	1	1	3
TCONS_00002000	=	ENSGALT00000055986	XLOC_000642	CASR	TSS1304	1:76721271-76762823	3186	-	0.0482546	0	0.106505	OK	0.0173652	0	0.0506435	OK	0.0282786	0	0.0728192	OK	1	1	1	3
TCONS_00002002	=	ENSGALT00000023284	XLOC_000643	CSTB	TSS1305	1:76767113-76771720	1255	-	25.7103	19.9985	31.4221	OK	22.8626	17.0974	28.6278	OK	28.5388	22.3983	34.6793	OK	1	1	1	3
TCONS_00002005	=	ENSGALT00000023289	XLOC_000644	FAM162A	TSS1308	1:76786685-76806370	2692	-	5.22971	3.19674	7.26268	OK	3.40126	2.11391	4.68861	OK	4.76922	2.74614	6.79231	OK	1	1	1	3
TCONS_00002017	=	ENSGALT00000023307	XLOC_000646	TAPBPL	TSS1317	1:76879701-76888540	3790	-	0.357963	0.180268	0.535658	OK	0.283549	0.13186	0.435237	OK	0.28492	0.135509	0.434331	OK	1	1	1	3
TCONS_00002018	=	ENSGALT00000089036	XLOC_000647	SCNN1A	TSS1318	1:76898998-76917951	3341	-	0.185038	0	0.395146	OK	0.222654	0	0.4925	OK	0.20403	0	0.54016	OK	1	1	1	3
TCONS_00002022	=	ENSGALT00000077042	XLOC_000648	NCAPD2	TSS1320	1:76920907-76944751	4439	-	24.6598	15.7397	33.5799	OK	27.5353	17.552	37.5187	OK	27.0737	17.5111	36.6363	OK	1	1	1	3
TCONS_00002023	=	ENSGALT00000089864	XLOC_000648	NCAPD2	TSS1320	1:76920907-76944751	1845	-	0.638339	0	3.09934	OK	1.1602	0	4.65781	OK	0.996042	0	3.9837	OK	1	1	1	3
TCONS_00002025	=	ENSGALT00000042566	XLOC_000649	RF01296	TSS1321	1:76920907-76944751	321	-	4666.96	3778.14	5555.78	OK	5361.3	4340.51	6382.08	OK	3992.86	3204.35	4781.37	OK	1	1	1	3
TCONS_00002027	=	ENSGALT00000074237	XLOC_000650	GAPDH	TSS1323	1:76949286-76956805	1091	-	64.1523	0	183.038	OK	35.6865	0	98.4907	OK	48.1014	0	128.366	OK	1	1	1	3
TCONS_00002028	=	ENSGALT00000046744	XLOC_000650	GAPDH	TSS1323	1:76949286-76956805	1076	-	2.20637	0	19.7279	OK	1.45951	0	12.2317	OK	2.20882	0	17.3647	OK	1	1	1	3
TCONS_00002029	=	ENSGALT00000051222	XLOC_000650	GAPDH	TSS1323	1:76949286-76956805	1179	-	0.19294	0	5.26791	OK	0.160834	0	3.70151	OK	0.0477475	0	2.21193	OK	1	1	1	3
TCONS_00002030	=	ENSGALT00000023323	XLOC_000650	GAPDH	TSS1323	1:76949286-76956805	1288	-	3844.53	3173.65	4515.42	OK	2261.13	1877.27	2645	OK	2876.81	2380.24	3373.37	OK	1	1	1	3
TCONS_00002031	=	ENSGALT00000086032	XLOC_000650	GAPDH	TSS1324	1:76949286-76956805	1302	-	3.23932	0	22.5413	OK	3.22171	0	17.6459	OK	3.3155	0	20.055	OK	1	1	1	3
TCONS_00002035	=	ENSGALT00000023360	XLOC_000653	COPS7A	TSS1327	1:77151386-77154558	1499	-	39.2633	31.1791	47.3475	OK	39.7992	31.5699	48.0285	OK	48.1354	38.3863	57.8845	OK	1	1	1	3
TCONS_00002038	=	ENSGALT00000057009	XLOC_000655	ENSGALG00000034646	TSS1330	1:77173057-77174046	641	-	0.218481	0	0.502755	OK	0.33829	0	0.754922	OK	0.33083	0	0.74214	OK	1	1	1	3
TCONS_00002041	=	ENSGALT00000086167	XLOC_000657	ENSGALG00000044449	TSS1333	1:77197102-77198831	1020	-	0.0127622	0	0.0912424	OK	0	0	0	OK	0.0322521	0	0.118911	OK	1	0	1	2
TCONS_00002047	=	ENSGALT00000037104	XLOC_000658	CD4	TSS1336	1:77208176-77219967	1965	-	1.55138	0.853084	2.24969	OK	0.632409	0.221063	1.04375	OK	1.10927	0.642438	1.57611	OK	1	1	1	3
TCONS_00002055	=	ENSGALT00000023392	XLOC_000659	ENSGALG00000014490	TSS1339	1:77225876-77256179	1283	-	12.4831	7.04717	17.9191	OK	3.05137	1.12635	4.97638	OK	9.95038	5.47179	14.429	OK	1	1	1	3
TCONS_00002056	=	ENSGALT00000050266	XLOC_000659	GNB3	TSS1340	1:77225876-77256179	1026	-	0.0292232	0	0.352837	OK	0	0	0.0963814	OK	0.0173477	0	0.253224	OK	1	0	1	2
TCONS_00002060	=	ENSGALT00000023441	XLOC_000660	USP5	TSS1342	1:77256836-77277799	2568	-	43.6058	24.6969	62.5148	OK	24.0026	13.922	34.0833	OK	41.173	23.9707	58.3753	OK	1	1	1	3
TCONS_00002061	=	ENSGALT00000071768	XLOC_000660	TPI1	TSS1343	1:77256836-77277799	1027	-	93.2068	41.9855	144.428	OK	30.9733	10.2365	51.7102	OK	73.5752	30.5673	116.583	OK	1	1	1	3
TCONS_00002062	=	ENSGALT00000067267	XLOC_000660	TPI1	TSS1343	1:77256836-77277799	1374	-	12.065	0	27.4644	OK	7.79704	0	16.7002	OK	9.57092	0	23.959	OK	1	1	1	3
TCONS_00002064	=	ENSGALT00000082428	XLOC_000661	LRRC23	TSS1345	1:77279562-77286852	780	-	0.192727	0	0.472837	OK	0.146547	0	0.354703	OK	0.259115	0	0.572392	OK	1	1	1	3
TCONS_00002070	=	ENSGALT00000023444	XLOC_000662	ENO2	TSS1348	1:77286984-77299051	2271	-	4.81642	2.8674	6.76543	OK	8.53654	5.14231	11.9308	OK	7.18405	4.47666	9.89144	OK	1	1	1	3
TCONS_00002079	=	ENSGALT00000023478	XLOC_000664	C1H12ORF57	TSS1352	1:77325962-77327101	986	-	62.5808	45.3001	79.8615	OK	27.4295	19.0663	35.7927	OK	53.8634	39.5421	68.1848	OK	1	1	1	3
TCONS_00002080	=	ENSGALT00000087833	XLOC_000664	C1H12ORF57	TSS1353	1:77325962-77327101	574	-	21.4185	3.17753	39.6595	OK	12.8422	3.91279	21.7716	OK	25.3014	9.84235	40.7604	OK	1	1	1	3
TCONS_00002083	=	ENSGALT00000023485	XLOC_000665	PTPN6	TSS1356	1:77328445-77348857	2689	-	0.175127	0	0.46448	OK	0.0983436	0	0.274239	OK	0.175774	0	0.415228	OK	1	1	1	3
TCONS_00002084	=	ENSGALT00000023493	XLOC_000666	EMG1	TSS1357	1:77354659-77356911	944	-	31.9151	24.9359	38.8943	OK	63.1014	50.6089	75.5939	OK	29.0211	22.5978	35.4445	OK	1	1	1	3
TCONS_00002086	=	ENSGALT00000023545	XLOC_000668	C1S	TSS1359	1:77379602-77388812	2650	-	19.8448	15.4774	24.2122	OK	5.83544	4.0305	7.64038	OK	13.8729	10.8085	16.9373	OK	1	1	1	3
TCONS_00002090	=	ENSGALT00000023646	XLOC_000669	CLSTN3	TSS1362	1:77404112-77430403	3075	-	7.20777	4.70275	9.71278	OK	3.42196	1.87441	4.96951	OK	5.84365	3.96518	7.72211	OK	1	1	1	3
TCONS_00002092	=	ENSGALT00000051931	XLOC_000670	ENSGALG00000030052	TSS1364	1:77404112-77430403	3078	-	0.359653	0	0.804712	OK	0.311585	0	0.740261	OK	0.152117	0	0.423164	OK	1	1	1	3
TCONS_00002096	=	ENSGALT00000063799	XLOC_000671	PEX5	TSS1366	1:77433933-77444965	2552	-	1.45872	0	4.26079	OK	2.3973	0	5.08745	OK	2.81253	0	5.79375	OK	1	1	1	3
TCONS_00002097	=	ENSGALT00000089251	XLOC_000672	ENSGALG00000046340	TSS1367	1:77450262-77461548	1783	-	0.0354398	0	0.095387	OK	0.0348479	0	0.105934	OK	0.075313	0	0.168331	OK	1	1	1	3
TCONS_00002100	=	ENSGALT00000023671	XLOC_000674	EPHA1	TSS1369	1:77496504-77530024	3902	-	0.204388	0.0716085	0.337167	OK	0.183732	0.0680643	0.2994	OK	0.163728	0.061374	0.266083	OK	1	1	1	3
TCONS_00002108	=	ENSGALT00000023673	XLOC_000676	FAM131B	TSS1375	1:77560792-77595633	4580	-	0.217636	0	0.627947	OK	0.0183872	0	0.0780927	OK	0.0472374	0	0.205262	OK	1	1	1	3
TCONS_00002118	=	ENSGALT00000037058	XLOC_000678	RAP1GAP1	TSS1380	1:77697060-77756333	2601	-	0.739546	0.195955	1.28314	OK	0.0418161	0	0.173419	OK	0.329371	0	0.669142	OK	1	1	1	3
TCONS_00002122	=	ENSGALT00000023779	XLOC_000680	ENSGALG00000014746	TSS1383	1:77904802-77933908	2175	-	0.0146465	0	0.0491505	OK	0.014027	0	0.0478915	OK	0.0145987	0	0.0475535	OK	1	1	1	3
TCONS_00002123	=	ENSGALT00000037053	XLOC_000681	ENSGALG00000014750	TSS1384	1:78071367-78073633	1651	-	0.157354	0.0179386	0.29677	OK	0.152347	0.0214763	0.283217	OK	0.145611	0.0167137	0.274508	OK	1	1	1	3
TCONS_00002124	=	ENSGALT00000023784	XLOC_000681	ENSGALG00000014750	TSS1385	1:78071367-78073633	1694	-	0.000112973	0	0.0402356	OK	0.000125871	0	0.0417565	OK	7.61505e-05	0	0.0410608	OK	1	1	1	3
TCONS_00002132	=	ENSGALT00000072603	XLOC_000686	YBX3	TSS1391	1:78318609-78343166	1477	-	169.867	140.629	199.104	OK	129.125	106.738	151.513	OK	193.454	160.421	226.486	OK	1	1	1	3
TCONS_00002134	=	ENSGALT00000023808	XLOC_000687	STYK1	TSS1393	1:78357789-78376117	1226	-	0.0562862	0	0.201361	OK	0	0	0.0594663	OK	0.0255045	0	0.135845	OK	1	0	1	2
TCONS_00002138	=	ENSGALT00000064042	XLOC_000688	ENSGALG00000039529	TSS1395	1:78454652-78455786	584	-	0.0360496	0	0.188274	OK	0.158149	0	0.53812	OK	0.042567	0	0.194873	OK	1	1	1	3
TCONS_00002141	=	ENSGALT00000023834	XLOC_000689	WARS2	TSS1396	1:78583047-78640680	7443	-	0.651967	0.316982	0.986953	OK	0.319968	0.0711734	0.568763	OK	0.577801	0.326985	0.828618	OK	1	1	1	3
TCONS_00002147	=	ENSGALT00000064194	XLOC_000690	ENSGALG00000037173	TSS1401	1:78659979-78750703	420	-	7.74415	0	16.0528	OK	2.20436	0	6.9359	OK	4.90051	0	10.5136	OK	1	1	1	3
TCONS_00002149	=	ENSGALT00000023844	XLOC_000690	TBX15	TSS1403	1:78659979-78750703	675	-	0.222089	0	1.06529	OK	0.396632	0	1.56329	OK	0.0869443	0	0.554236	OK	1	1	1	3
TCONS_00002151	=	ENSGALT00000071598	XLOC_000692	ENSGALG00000035228	TSS1405	1:78962705-79001440	2613	-	0.0249601	0	0.0830793	OK	0.0186164	0	0.0574243	OK	0.0305829	0	0.0894431	OK	1	1	1	3
TCONS_00002153	=	ENSGALT00000071804	XLOC_000692	ENSGALG00000035228	TSS1405	1:78962705-79001440	2328	-	0.0230779	0	0.0739966	OK	0.0104148	0	0.0554367	OK	0.0235896	0	0.0933771	OK	1	1	1	3
TCONS_00002154	=	ENSGALT00000081178	XLOC_000693	ENSGALG00000043190	TSS1406	1:79034541-79047592	1238	-	0.0700425	0	0.16657	OK	0.0231786	0	0.0790597	OK	0.0438204	0	0.122892	OK	1	1	1	3
TCONS_00002156	=	ENSGALT00000023883	XLOC_000694	GDAP2	TSS1407	1:79119313-79144017	2338	-	7.58916	5.45862	9.71969	OK	9.12469	6.6118	11.6376	OK	8.76246	6.56011	10.9648	OK	1	1	1	3
TCONS_00002158	=	ENSGALT00000011476	XLOC_000695	DUSP12	TSS1408	1:79177406-79181322	1291	-	5.77844	4.12302	7.43385	OK	9.87298	7.39714	12.3488	OK	5.96753	4.28492	7.65015	OK	1	1	1	3
TCONS_00002161	=	ENSGALT00000079863	XLOC_000696	NAA50	TSS1410	1:79210233-79256994	4239	-	23.8309	2.73569	44.926	OK	16.1546	1.57422	30.7351	OK	17.644	3.22159	32.0665	OK	1	1	1	3
TCONS_00002162	=	ENSGALT00000085200	XLOC_000697	SPICE1	TSS1411	1:79311254-79343900	4306	-	2.31365	1.38525	3.24205	OK	0.722935	0.329037	1.11683	OK	2.00319	1.26818	2.7382	OK	1	1	1	3
TCONS_00002181	=	ENSGALT00000023927	XLOC_000699	ENSGALG00000014820	TSS1415	1:79368581-79394363	846	-	0.766987	0	2.50164	OK	0.0380091	0	0.242017	OK	0.586029	0	1.93734	OK	1	1	1	3
TCONS_00002182	=	ENSGALT00000048874	XLOC_000700	TNFRSF1A	TSS1416	1:79396753-79409687	2710	-	50.5377	41.5249	59.5504	OK	29.824	24.2476	35.4004	OK	37.7056	30.8229	44.5884	OK	1	1	1	3
TCONS_00002183	=	ENSGALT00000024035	XLOC_000701	METTL16	TSS1417	1:79410301-79422324	2258	-	11.6996	9.07933	14.3198	OK	16.273	12.7691	19.777	OK	12.8943	10.011	15.7776	OK	1	1	1	3
TCONS_00002185	=	ENSGALT00000024072	XLOC_000702	POLQ	TSS1418	1:79422422-79479268	7842	-	0.630683	0.407831	0.853535	OK	0.211823	0.0106733	0.412973	OK	0.624311	0.357851	0.89077	OK	1	1	1	3
TCONS_00002187	=	ENSGALT00000054511	XLOC_000703	RABL3	TSS1419	1:79716568-79782706	3305	-	0.0453976	0	0.216288	OK	0.0560617	0	0.22961	OK	0.0700901	0	0.282482	OK	1	1	1	3
TCONS_00002190	=	ENSGALT00000024115	XLOC_000703	RABL3	TSS1419	1:79716568-79782706	3308	-	6.59979	4.51243	8.68715	OK	5.19755	3.42579	6.96932	OK	6.22919	4.28245	8.17593	OK	1	1	1	3
TCONS_00002191	=	ENSGALT00000088238	XLOC_000703	RABL3	TSS1419	1:79716568-79782706	1414	-	1.35548	0	3.05936	OK	1.34272	0	2.90656	OK	1.41775	0	3.12469	OK	1	1	1	3
TCONS_00002192	=	ENSGALT00000024139	XLOC_000704	HGD	TSS1420	1:79795006-79815270	3683	-	0.165004	0.0377122	0.292297	OK	0.207125	0.0630053	0.351244	OK	0.153278	0.0423634	0.264192	OK	1	1	1	3
TCONS_00002195	=	ENSGALT00000024146	XLOC_000705	FSTL1	TSS1422	1:79864083-79907938	4161	-	258.447	208.397	308.496	OK	155.446	124.037	186.855	OK	190.316	153.436	227.195	OK	1	1	1	3
TCONS_00002196	=	ENSGALT00000077174	XLOC_000706	LRRC58	TSS1423	1:79909089-79926410	7412	-	8.25637	6.59131	9.92143	OK	5.98611	4.27758	7.69464	OK	8.27796	6.49659	10.0593	OK	1	1	1	3
TCONS_00002203	=	ENSGALT00000024150	XLOC_000708	ENSGALG00000014973	TSS1428	1:79934337-79945910	3083	-	0.614099	0	1.5232	OK	1.26183	0.83564	1.68801	OK	1.2159	0.801118	1.63068	OK	1	1	1	3
TCONS_00002207	=	ENSGALT00000030474	XLOC_000711	COX17	TSS1431	1:80152052-80153980	523	-	117.773	93.4335	142.113	OK	160.259	128.907	191.611	OK	114.061	90.6291	137.492	OK	1	1	1	3
TCONS_00002208	=	ENSGALT00000084664	XLOC_000712	POPDC2	TSS1432	1:80155979-80186176	9077	-	0.269043	0	0.986832	OK	0.0582954	0	0.154396	OK	0.283135	0	0.705904	OK	1	1	1	3
TCONS_00002209	=	ENSGALT00000049069	XLOC_000712	POPDC2	TSS1432	1:80155979-80186176	9045	-	0.459971	0	1.17599	OK	0.207118	0.0397139	0.374521	OK	0.116646	0	0.508006	OK	1	1	1	3
TCONS_00002210	=	ENSGALT00000030473	XLOC_000712	POPDC2	TSS1433	1:80155979-80186176	1902	-	4.45998	2.68307	6.23688	OK	0.756384	0.102435	1.41033	OK	2.04798	1.11787	2.97809	OK	1	1	1	3
TCONS_00002211	=	ENSGALT00000036962	XLOC_000712	POPDC2	TSS1434	1:80155979-80186176	882	-	0.269654	0	1.10661	OK	0.339448	0	1.15075	OK	0.277387	0	0.906223	OK	1	1	1	3
TCONS_00002214	=	ENSGALT00000063066	XLOC_000714	NHLH2	TSS1437	1:80416902-80418200	1298	-	0.0515411	0	0.137646	OK	0.0249013	0	0.0933229	OK	0.0363152	0	0.118991	OK	1	1	1	3
TCONS_00002215	=	ENSGALT00000036952	XLOC_000715	CASQ2	TSS1438	1:80445088-80479640	5874	-	5.44132	4.3164	6.56624	OK	1.64024	1.22904	2.05143	OK	3.02298	2.33817	3.7078	OK	1	1	1	3
TCONS_00002216	=	ENSGALT00000056680	XLOC_000716	ENSGALG00000037278	TSS1439	1:80484273-80525812	3010	-	0.770154	0.0305296	1.50978	OK	1.56875	0.310579	2.82692	OK	1.06045	0.170341	1.95056	OK	1	1	1	3
TCONS_00002218	=	ENSGALT00000075315	XLOC_000717	ENSGALG00000015059	TSS1441	1:80530104-80571653	4412	-	5.47889	3.94843	7.00936	OK	3.34198	2.41168	4.27228	OK	5.74567	4.32225	7.16908	OK	1	1	1	3
TCONS_00002219	=	ENSGALT00000024296	XLOC_000717	ENSGALG00000015059	TSS1442	1:80530104-80571653	1596	-	0.395558	0	1.31955	OK	0	0	0.0520299	OK	0.350152	0	1.23507	OK	1	0	1	2
TCONS_00002224	=	ENSGALT00000024311	XLOC_000719	B4GALT4	TSS1445	1:80571769-80621096	2135	-	4.56285	1.34505	7.78065	OK	4.45305	0	9.2485	OK	4.05497	0.475533	7.63442	OK	1	1	1	3
TCONS_00002226	=	ENSGALT00000083544	XLOC_000719	B4GALT4	TSS1447	1:80571769-80621096	1795	-	11.8179	6.17503	17.4608	OK	11.7422	4.77409	18.7103	OK	13.0894	6.86924	19.3096	OK	1	1	1	3
TCONS_00002228	=	ENSGALT00000024321	XLOC_000720	ARHGAP31	TSS1449	1:80710465-80775381	16796	-	7.56253	6.22215	8.90291	OK	9.36483	7.72757	11.0021	OK	5.33128	4.36245	6.30011	OK	1	1	1	3
TCONS_00002229	=	ENSGALT00000088245	XLOC_000720	ENSGALG00000044114	TSS1450	1:80710465-80775381	610	-	1.01134	0	5.04273	OK	2.36449	0	8.87528	OK	0.484497	0	2.82317	OK	1	1	1	3
TCONS_00002231	=	ENSGALT00000024333	XLOC_000721	IGSF11	TSS1452	1:80838583-80926909	3761	-	0.404911	0.199365	0.610456	OK	0.126365	0	0.256962	OK	0.112713	0	0.302604	OK	1	1	1	3
TCONS_00002234	=	ENSGALT00000070123	XLOC_000723	LSAMP	TSS1455	1:81944250-82241149	7817	-	10.8625	8.38436	13.3407	OK	5.15979	3.84255	6.47704	OK	5.15641	3.72157	6.59125	OK	1	1	1	3
TCONS_00002236	=	ENSGALT00000085465	XLOC_000723	LSAMP	TSS1457	1:81944250-82241149	1158	-	8.41738	2.6825	14.1523	OK	3.77369	1.08721	6.46018	OK	4.16024	1.52394	6.79653	OK	1	1	1	3
TCONS_00002241	=	ENSGALT00000079620	XLOC_000724	ENSGALG00000029187	TSS1460	1:82478712-82957411	1177	-	0.448991	0	1.53516	OK	0.339938	0	1.30252	OK	0.273233	0	1.04482	OK	1	1	1	3
TCONS_00002244	=	ENSGALT00000024346	XLOC_000724	ZBTB20	TSS1461	1:82478712-82957411	2226	-	0.130816	0	0.562128	OK	0.0872651	0	0.428268	OK	0.23971	0	1.02602	OK	1	1	1	3
TCONS_00002245	=	ENSGALT00000024389	XLOC_000725	DRD3	TSS1462	1:82979189-82989119	1346	-	0.0183159	0	0.114015	OK	9.87811e-07	0	0.0573916	OK	3.6389e-06	0	0.0673468	OK	1	1	1	3
TCONS_00002246	=	ENSGALT00000045199	XLOC_000725	DRD3	TSS1462	1:82979189-82989119	1031	-	0.028913	0	0.152106	OK	0.0157755	0	0.0903496	OK	0.041532	0	0.12789	OK	1	1	1	3
TCONS_00002248	=	ENSGALT00000089026	XLOC_000725	DRD3	TSS1462	1:82979189-82989119	1448	-	0.0304675	0	0.119423	OK	0	0	0.0531816	OK	0	0	0.0624375	OK	1	0	0	1
TCONS_00002251	=	ENSGALT00000086162	XLOC_000727	ENSGALG00000046548	TSS1465	1:83108717-83116269	690	-	0.0455074	0	0.154588	OK	0	0	0	OK	0	0	0	OK	1	0	0	1
TCONS_00002253	=	ENSGALT00000081992	XLOC_000729	CFAP44	TSS1467	1:83251976-83428864	3120	-	0.0843541	0	0.362465	OK	0.0411985	0	0.184634	OK	0.043827	0	0.206611	OK	1	1	1	3
TCONS_00002254	=	ENSGALT00000082456	XLOC_000730	ENSGALG00000035338	TSS1468	1:83251976-83428864	2803	-	0.0322036	0	0.251275	OK	0.142499	0	0.468477	OK	0.0769379	0	0.335974	OK	1	1	1	3
TCONS_00002255	=	ENSGALT00000024500	XLOC_000731	NEPRO	TSS1469	1:83251976-83428864	327	-	1.40614	0	12.0918	OK	0.0405897	0	1.40553	OK	0.309243	0	4.90407	OK	1	1	1	3
TCONS_00002257	=	ENSGALT00000030450	XLOC_000732	ENSGALG00000015191	TSS1470	1:83251976-83428864	771	-	0.0140545	0	0.273697	OK	0.0216419	0	0.28244	OK	0.0172626	0	0.275513	OK	1	1	1	3
TCONS_00002258	=	ENSGALT00000030449	XLOC_000733	CD200R1	TSS1471	1:83433314-83490182	1954	-	0.057472	0	0.174578	OK	0.126633	0	0.272803	OK	0.0936091	0	0.230111	OK	1	1	1	3
TCONS_00002261	=	ENSGALT00000024512	XLOC_000734	CCDC80	TSS1472	1:83535297-83574822	4206	-	106.126	86.5788	125.673	OK	87.7806	71.4722	104.089	OK	66.2049	53.5539	78.856	OK	1	1	1	3
TCONS_00002262	=	ENSGALT00000085468	XLOC_000734	CCDC80	TSS1472	1:83535297-83574822	3940	-	1.46877	0	4.0923	OK	1.03545	0	2.91695	OK	0.846715	0	2.35055	OK	1	1	1	3
TCONS_00002263	=	ENSGALT00000024530	XLOC_000735	ATG3	TSS1473	1:83574964-83640498	1267	-	9.39386	5.71236	13.0754	OK	9.15732	4.60931	13.7053	OK	9.40494	5.28105	13.5288	OK	1	1	1	3
TCONS_00002265	=	ENSGALT00000072951	XLOC_000735	ATG3	TSS1473	1:83574964-83640498	1430	-	2.44667	0.568213	4.32513	OK	1.97755	0.0773426	3.87775	OK	2.0683	0.111999	4.0246	OK	1	1	1	3
TCONS_00002267	=	ENSGALT00000051391	XLOC_000735	F5	TSS1475	1:83574964-83640498	6435	-	0.197696	0	0.423957	OK	0.398089	0.0427069	0.753472	OK	0.312199	0	0.662861	OK	1	1	1	3
TCONS_00002270	=	ENSGALT00000024560	XLOC_000736	SLC19A2	TSS1478	1:83651191-83665295	1338	-	0.273112	0	0.731402	OK	0.0952428	0	0.41492	OK	0.152863	0	0.47835	OK	1	1	1	3
TCONS_00002272	=	ENSGALT00000024565	XLOC_000737	CCDC181	TSS1480	1:83669941-83676311	1632	-	0.137995	0.0289553	0.247034	OK	0.12832	0.0220029	0.234637	OK	0.135422	0.0302362	0.240609	OK	1	1	1	3
TCONS_00002273	=	ENSGALT00000024577	XLOC_000738	NME7	TSS1481	1:83677122-83793003	1423	-	10.2886	6.06967	14.5076	OK	5.52381	2.28465	8.76296	OK	6.86524	3.48501	10.2455	OK	1	1	1	3
TCONS_00002274	=	ENSGALT00000082160	XLOC_000738	NME7	TSS1481	1:83677122-83793003	1293	-	0.0573151	0	0.373268	OK	0.0988822	0	0.528195	OK	0.253678	0	0.942207	OK	1	1	1	3
TCONS_00002277	=	ENSGALT00000082899	XLOC_000740	DPT	TSS1483	1:83908059-83936135	2792	-	6.87297	5.3241	8.42183	OK	1.94174	1.32859	2.5549	OK	4.05133	3.04741	5.05525	OK	1	1	1	3
TCONS_00002283	=	ENSGALT00000024600	XLOC_000742	GPR161	TSS1487	1:84113301-84155400	4363	-	0.967904	0	2.32928	OK	0.570964	0	2.01128	OK	0.72658	0	2.36169	OK	1	1	1	3
TCONS_00002285	=	ENSGALT00000036922	XLOC_000742	TTF2	TSS1488	1:84113301-84155400	3537	-	1.41728	0	3.1372	OK	0.351405	0	1.30668	OK	0.993531	0	2.198	OK	1	1	1	3
TCONS_00002289	=	ENSGALT00000036915	XLOC_000744	ST3GAL6	TSS1492	1:84200637-84256340	2310	-	7.29746	3.78754	10.8074	OK	2.54691	0.695509	4.39831	OK	3.3635	1.29666	5.43033	OK	1	1	1	3
TCONS_00002290	=	ENSGALT00000024610	XLOC_000744	ST3GAL6	TSS1492	1:84200637-84256340	2545	-	14.099	8.23377	19.9642	OK	12.6097	7.15392	18.0655	OK	9.73655	2.8954	16.5777	OK	1	1	1	3
TCONS_00002291	=	ENSGALT00000051623	XLOC_000744	ST3GAL6	TSS1493	1:84200637-84256340	1867	-	2.48025	0.0905242	4.86998	OK	1.54315	0.0319861	3.05432	OK	0.66841	0	1.7027	OK	1	1	1	3
TCONS_00002295	=	ENSGALT00000024624	XLOC_000746	DCBLD2	TSS1496	1:84531086-84573601	5010	-	2.60902	0	5.40887	OK	1.85915	0.142954	3.57534	OK	1.82822	0	3.70016	OK	1	1	1	3
TCONS_00002306	=	ENSGALT00000083233	XLOC_000748	TBC1D23	TSS1504	1:84819667-84858913	1832	-	0.880496	0	2.36267	OK	0.888463	0	2.21608	OK	0.649309	0	1.77159	OK	1	1	1	3
TCONS_00002307	=	ENSGALT00000024650	XLOC_000748	TBC1D23	TSS1504	1:84819667-84858913	3666	-	6.71977	4.25111	9.18844	OK	8.96405	6.55856	11.3695	OK	7.5107	4.68886	10.3325	OK	1	1	1	3
TCONS_00002309	=	ENSGALT00000071860	XLOC_000748	NIT2	TSS1505	1:84819667-84858913	978	-	0.0219851	0	0.301408	OK	0	0	0.0940617	OK	0	0	0.0926316	OK	1	0	0	1
TCONS_00002310	=	ENSGALT00000070724	XLOC_000748	NIT2	TSS1505	1:84819667-84858913	1388	-	0.152328	0	0.722769	OK	0.169111	0	0.76718	OK	0.276269	0	1.01449	OK	1	1	1	3
TCONS_00002312	=	ENSGALT00000024682	XLOC_000750	TMEM45A	TSS1507	1:84910495-84929404	2568	-	1.44712	0	2.90407	OK	0.564315	0	1.51615	OK	1.20102	0	2.72365	OK	1	1	1	3
TCONS_00002316	=	ENSGALT00000036910	XLOC_000751	ADGRG7	TSS1511	1:84937802-84959755	2352	-	0.020257	0	0.06733	OK	0.00612549	0	0.0369828	OK	0.00517291	0	0.0359144	OK	1	1	1	3
TCONS_00002317	=	ENSGALT00000024692	XLOC_000752	TFG	TSS1512	1:84962540-84981080	1833	-	60.2698	49.0975	71.4421	OK	69.8664	57.1074	82.6254	OK	59.9244	48.8362	71.0126	OK	1	1	1	3
TCONS_00002318	=	ENSGALT00000089316	XLOC_000752	TFG	TSS1512	1:84962540-84981080	1784	-	1.23982	0	3.39803	OK	1.65814	0	3.76363	OK	1.1122	0	2.79155	OK	1	1	1	3
TCONS_00002322	=	ENSGALT00000024742	XLOC_000755	TRMT10C	TSS1516	1:85304024-85310280	1546	-	14.2781	10.0761	18.4802	OK	15.2985	10.5651	20.0319	OK	13.8862	9.05864	18.7137	OK	1	1	1	3
TCONS_00002323	=	ENSGALT00000089192	XLOC_000755	TRMT10C	TSS1516	1:85304024-85310280	1495	-	8.71894	4.98495	12.4529	OK	6.45324	3.64192	9.26455	OK	7.568	4.00512	11.1309	OK	1	1	1	3
TCONS_00002324	=	ENSGALT00000089738	XLOC_000755	TRMT10C	TSS1516	1:85304024-85310280	1433	-	0.631434	0	1.65311	OK	0.555175	0	1.8084	OK	0.374221	0	1.37409	OK	1	1	1	3
TCONS_00002325	=	ENSGALT00000088863	XLOC_000755	TRMT10C	TSS1516	1:85304024-85310280	1448	-	1.42977	0	3.93982	OK	1.80931	0	3.71882	OK	1.45813	0	3.20861	OK	1	1	1	3
TCONS_00002327	=	ENSGALT00000024744	XLOC_000756	PCNP	TSS1517	1:85310378-85341344	2109	-	1.97998	0.476292	3.48366	OK	0.973565	0	2.33085	OK	2.19674	0.427815	3.96566	OK	1	1	1	3
TCONS_00002329	=	ENSGALT00000024760	XLOC_000757	CEP97	TSS1519	1:85347659-85359894	2412	-	2.41768	1.7606	3.07475	OK	3.74547	2.81617	4.67477	OK	2.4369	1.77256	3.10124	OK	1	1	1	3
TCONS_00002331	=	ENSGALT00000024762	XLOC_000758	NXPE3	TSS1520	1:85369264-85412454	6621	-	0.992535	0.559395	1.42567	OK	0.868055	0	1.88577	OK	1.21366	0.347076	2.08024	OK	1	1	1	3
TCONS_00002335	=	ENSGALT00000024766	XLOC_000758	NFKBIZ	TSS1523	1:85369264-85412454	3380	-	0.699321	0.00330218	1.39534	OK	2.40932	1.17967	3.63896	OK	0.895212	0.284308	1.50611	OK	1	1	1	3
TCONS_00002340	=	ENSGALT00000024768	XLOC_000760	ZPLD1	TSS1527	1:85567534-85587961	2743	-	0.210213	0.0830581	0.337369	OK	0.175036	0.0612427	0.288828	OK	0.19593	0.0712308	0.32063	OK	1	1	1	3
TCONS_00002343	=	ENSGALT00000024769	XLOC_000763	ALCAM	TSS1530	1:86503337-86770220	7330	-	3.00391	1.19398	4.81384	OK	4.07326	1.54211	6.60442	OK	3.88928	2.22293	5.55564	OK	1	1	1	3
TCONS_00002365	=	ENSGALT00000024777	XLOC_000765	BBX	TSS1543	1:87225444-87366394	2355	-	3.28158	1.23694	5.32622	OK	3.20171	0.481722	5.9217	OK	2.65115	0.504707	4.79759	OK	1	1	1	3
TCONS_00002372	=	ENSGALT00000036897	XLOC_000767	HHLA2	TSS1546	1:87488919-87549958	1119	-	10.7847	0	29.6636	OK	3.32688	0	9.15841	OK	11.4589	0	32.7272	OK	1	1	1	3
TCONS_00002374	=	ENSGALT00000036882	XLOC_000769	TRAT1	TSS1548	1:87665837-87671726	513	-	0.000223966	0	0.258113	OK	0	0	0.199423	OK	0.03913	0	0.261449	OK	1	0	1	2
TCONS_00002377	=	ENSGALT00000064860	XLOC_000770	ENSGALG00000031836	TSS1550	1:87830815-88021295	1073	-	0.0212993	0	0.0919202	OK	0.0144736	0	0.083765	OK	0.0679009	0	0.185855	OK	1	1	1	3
TCONS_00002379	=	ENSGALT00000024797	XLOC_000771	NECTIN3	TSS1552	1:88233708-88302163	6075	-	2.87577	2.0053	3.74623	OK	2.63982	1.787	3.49264	OK	2.91489	1.95934	3.87044	OK	1	1	1	3
TCONS_00002386	=	ENSGALT00000024806	XLOC_000773	PLCXD2	TSS1555	1:88412304-88438588	6726	-	0.151514	0	0.412312	OK	0.252457	0	0.670646	OK	0.300637	0.16846	0.432815	OK	1	1	1	3
TCONS_00002405	=	ENSGALT00000024811	XLOC_000774	PHLDB2	TSS1569	1:88446380-88554935	2154	-	0.0405273	0	0.269077	OK	0	0	0.0243192	OK	0	0	0.0242394	OK	1	0	0	1
TCONS_00002409	=	ENSGALT00000072709	XLOC_000775	ABHD10	TSS1572	1:88558366-88572584	8011	-	0.00624111	0	0.0355219	OK	0.00398313	0	0.0274086	OK	0.0174802	0	0.0662904	OK	1	1	1	3
TCONS_00002410	=	ENSGALT00000024813	XLOC_000775	ABHD10	TSS1573	1:88558366-88572584	7987	-	0.812321	0	2.06895	OK	1.13939	0.00807375	2.2707	OK	0.785268	0	1.65734	OK	1	1	1	3
TCONS_00002413	=	ENSGALT00000024814	XLOC_000776	TAGLN3	TSS1575	1:88573240-88584467	1433	-	1.12415	0.416766	1.83154	OK	0.832737	0.391193	1.27428	OK	0.178701	0	0.585156	OK	1	1	1	3
TCONS_00002414	=	ENSGALT00000089199	XLOC_000776	TAGLN3	TSS1576	1:88573240-88584467	836	-	9.78966e-06	0	0.0966545	OK	0.261926	0	0.852549	OK	0.285491	0	0.661329	OK	1	1	1	3
TCONS_00002416	=	ENSGALT00000088994	XLOC_000776	TAGLN3	TSS1577	1:88573240-88584467	1178	-	0.0444019	0	0.200558	OK	0	0	0.0599173	OK	7.36027e-06	0	0.060128	OK	1	0	1	2
TCONS_00002417	=	ENSGALT00000089243	XLOC_000776	TAGLN3	TSS1578	1:88573240-88584467	1131	-	0.422832	0	1.10874	OK	0.108634	0	0.486005	OK	0.471671	0	0.956943	OK	1	1	1	3
TCONS_00002418	=	ENSGALT00000024825	XLOC_000777	TMPRSS7	TSS1579	1:88606496-88632094	2484	-	0.0423002	0	0.0996664	OK	0.0233154	0	0.0712919	OK	0.0599449	0	0.126904	OK	1	1	1	3
TCONS_00002421	=	ENSGALT00000024826	XLOC_000778	ENSGALG00000019221	TSS1580	1:88638527-88658593	4480	-	0.000830433	0	0.0165568	OK	0	0	0.0163356	OK	0	0	0.0161393	OK	1	0	0	1
TCONS_00002433	=	ENSGALT00000030421	XLOC_000782	CD200L	TSS1586	1:88706602-88713873	1360	-	9.07572e-07	0	0.0460722	OK	0.00821186	0	0.0581365	OK	1.07641e-06	0	0.0472769	OK	1	1	1	3
TCONS_00002434	=	ENSGALT00000024836	XLOC_000782	CD200L	TSS1586	1:88706602-88713873	1038	-	0.0170595	0	0.0843146	OK	0	0	0.0695523	OK	0.033253	0	0.130279	OK	1	0	1	2
TCONS_00002435	=	ENSGALT00000024837	XLOC_000783	CD200	TSS1587	1:88719956-88732879	3324	-	0.624131	0.384068	0.864194	OK	0.194357	0.0757449	0.312969	OK	0.463158	0.264258	0.662057	OK	1	1	1	3
TCONS_00002441	=	ENSGALT00000036874	XLOC_000784	ZNF654	TSS1589	1:88782298-88827812	3267	-	0.407765	0	0.915434	OK	0.403728	0	1.30147	OK	0.988248	0.0452008	1.9313	OK	1	1	1	3
TCONS_00002447	=	ENSGALT00000024844	XLOC_000785	EPHA3	TSS1593	1:89164813-89386447	7419	-	18.6996	15.4051	21.9942	OK	18.3191	14.6344	22.0039	OK	16.0183	13.1636	18.873	OK	1	1	1	3
TCONS_00002456	=	ENSGALT00000075425	XLOC_000788	NSUN3	TSS1599	1:89695996-89767251	1256	-	1.05815	0	2.9128	OK	1.3173	0	3.04284	OK	0.815627	0	2.43252	OK	1	1	1	3
TCONS_00002460	=	ENSGALT00000073112	XLOC_000788	NSUN3	TSS1600	1:89695996-89767251	1316	-	1.8328	0	3.8659	OK	0.733918	0	2.15305	OK	0.865187	0	2.43894	OK	1	1	1	3
TCONS_00002466	=	ENSGALT00000065080	XLOC_000789	ENSGALG00000040949	TSS1604	1:90714740-91204536	876	-	0.13368	0	0.553866	OK	0.382368	0	1.06694	OK	0.0842058	0	0.477461	OK	1	1	1	3
TCONS_00002469	=	ENSGALT00000024870	XLOC_000789	EPHA6	TSS1606	1:90714740-91204536	2277	-	0.0476246	0	0.15383	OK	0.153563	0	0.36483	OK	0.0466658	0	0.158028	OK	1	1	1	3
TCONS_00002472	=	ENSGALT00000047887	XLOC_000789	EPHA6	TSS1607	1:90714740-91204536	1104	-	0.11001	0	0.422729	OK	0.0949065	0	0.467599	OK	0.0184979	0	0.11689	OK	1	1	1	3
TCONS_00002473	=	ENSGALT00000083503	XLOC_000790	ARL6	TSS1608	1:91211078-91345606	1253	-	0.48275	0	1.62989	OK	0.465617	0	1.82402	OK	0.436094	0	1.51171	OK	1	1	1	3
TCONS_00002474	=	ENSGALT00000088454	XLOC_000790	ARL6	TSS1608	1:91211078-91345606	1320	-	6.78634	2.39893	11.1737	OK	3.40705	0.518889	6.29522	OK	6.05038	2.2378	9.86297	OK	1	1	1	3
TCONS_00002478	=	ENSGALT00000081763	XLOC_000790	ARL6	TSS1608	1:91211078-91345606	1296	-	0.0657219	0	0.472232	OK	0	0	0.0588495	OK	0	0	0.0582737	OK	1	0	0	1
TCONS_00002479	=	ENSGALT00000030410	XLOC_000790	ARL6	TSS1609	1:91211078-91345606	489	-	0.0394497	0	0.727075	OK	0	0	0.260902	OK	0.0602041	0	0.874747	OK	1	0	1	2
TCONS_00002485	=	ENSGALT00000036866	XLOC_000790	ENSGALG00000024077	TSS1612	1:91211078-91345606	948	-	0.0867812	0	0.732189	OK	0.149364	0	0.971947	OK	0.119688	0	0.855183	OK	1	1	1	3
TCONS_00002486	=	ENSGALT00000024900	XLOC_000791	MPC2	TSS1613	1:91417314-91505336	770	-	193.29	143.318	243.262	OK	121.302	86.2363	156.368	OK	179.149	131.626	226.671	OK	1	1	1	3
TCONS_00002489	=	ENSGALT00000076991	XLOC_000792	CREG1	TSS1615	1:91588834-91595557	579	-	14.137	2.07325	26.2008	OK	18.8598	3.20441	34.5151	OK	26.2934	6.54001	46.0468	OK	1	1	1	3
TCONS_00002490	=	ENSGALT00000053375	XLOC_000792	CREG1	TSS1616	1:91588834-91595557	1835	-	14.3206	10.1585	18.4826	OK	24.7003	18.2587	31.1419	OK	30.314	23.0899	37.538	OK	1	1	1	3
TCONS_00002492	=	ENSGALT00000024905	XLOC_000793	CD247	TSS1617	1:91604243-91650623	1597	-	0.61558	0.280525	0.950635	OK	2.9335	2.01655	3.85045	OK	1.41971	0.866496	1.97293	OK	1	1	1	3
TCONS_00002496	=	ENSGALT00000024924	XLOC_000796	ILDR2	TSS1620	1:91837579-91880553	8972	-	0.560771	0.209334	0.912209	OK	0.360899	0	0.780284	OK	0.402408	0.0684392	0.736377	OK	1	1	1	3
TCONS_00002500	=	ENSGALT00000056449	XLOC_000798	ENSGALG00000036367	TSS1623	1:91959880-91961017	897	-	0.0501188	0	0.157313	OK	0.0212695	0	0.110813	OK	0.0375864	0	0.128996	OK	1	1	1	3
TCONS_00002502	=	ENSGALT00000024931	XLOC_000799	PTGFRN	TSS1625	1:91993796-92059724	2088	-	0.279932	0	0.984608	OK	0.182539	0	0.685768	OK	0.267395	0	1.20629	OK	1	1	1	3
TCONS_00002504	=	ENSGALT00000052654	XLOC_000800	ENSGALG00000036738	TSS1627	1:92066706-92247857	6694	-	0.89585	0.17295	1.61875	OK	1.03439	0.0212605	2.04753	OK	0.474583	0	0.959107	OK	1	1	1	3
TCONS_00002506	=	ENSGALT00000055783	XLOC_000800	ENSGALG00000036738	TSS1628	1:92066706-92247857	7365	-	6.59195	4.4075	8.7764	OK	2.21267	0.424383	4.00096	OK	4.60703	2.9474	6.26666	OK	1	1	1	3
TCONS_00002507	=	ENSGALT00000077190	XLOC_000800	ENSGALG00000036738	TSS1629	1:92066706-92247857	6743	-	2.26505	0.971737	3.55836	OK	1.6452	0.771245	2.51915	OK	1.63801	0.740354	2.53566	OK	1	1	1	3
TCONS_00002509	=	ENSGALT00000024957	XLOC_000801	CD80	TSS1631	1:92260426-92282945	3843	-	0.373349	0.210402	0.536296	OK	0.359737	0.200264	0.51921	OK	0.297446	0.156553	0.438339	OK	1	1	1	3
TCONS_00002515	=	ENSGALT00000024977	XLOC_000804	GJA8	TSS1636	1:92484843-92486046	1203	-	0.0429698	0	0.136086	OK	0.0541229	0	0.167601	OK	0.0119438	0	0.0752716	OK	1	1	1	3
TCONS_00002517	=	ENSGALT00000084034	XLOC_000805	GPR89B	TSS1638	1:92494823-92522811	1221	-	1.36185	0	2.94137	OK	0.955796	0	2.51844	OK	1.50433	0	3.11698	OK	1	1	1	3
TCONS_00002521	=	ENSGALT00000024984	XLOC_000805	GPR89B	TSS1638	1:92494823-92522811	4828	-	2.7865	1.91324	3.65975	OK	1.5011	0.80004	2.20216	OK	2.08638	1.26781	2.90496	OK	1	1	1	3
TCONS_00002525	=	ENSGALT00000080535	XLOC_000809	POU1F1	TSS1642	1:92852809-92868695	3593	-	0.0392899	0	0.140691	OK	0.148217	0.0546286	0.241804	OK	0.125994	0.0066782	0.245309	OK	1	1	1	3
TCONS_00002526	=	ENSGALT00000036836	XLOC_000809	POU1F1	TSS1643	1:92852809-92868695	3298	-	0.0705739	0	0.177384	OK	0.00595993	0	0.0356941	OK	0.0597424	0	0.169901	OK	1	1	1	3
TCONS_00002533	=	ENSGALT00000024991	XLOC_000810	VGLL3	TSS1647	1:92950800-93137883	852	-	19.5266	0	41.7725	OK	16.4299	0	33.2739	OK	10.7767	0	23.1306	OK	1	1	1	3
TCONS_00002536	=	ENSGALT00000081086	XLOC_000810	ENSGALG00000040733	TSS1649	1:92950800-93137883	941	-	0.0229634	0	0.737612	OK	0	0	0.10339	OK	0	0	0.102759	OK	1	0	0	1
TCONS_00002538	=	ENSGALT00000055041	XLOC_000811	ENSGALG00000031012	TSS1651	1:93311997-93540722	669	-	0.0502068	0	0.259825	OK	0.0262181	0	0.189242	OK	0.0867476	0	0.387054	OK	1	1	1	3
TCONS_00002550	=	ENSGALT00000051169	XLOC_000813	ENSGALG00000031990	TSS1658	1:94991020-95291660	1225	-	0.0702466	0	0.571853	OK	0.35319	0	1.48228	OK	0.170319	0	1.00071	OK	1	1	1	3
TCONS_00002551	=	ENSGALT00000053350	XLOC_000813	GBE1	TSS1659	1:94991020-95291660	12370	-	4.39197	3.24203	5.54192	OK	3.49728	2.46232	4.53225	OK	5.02929	3.70132	6.35727	OK	1	1	1	3
TCONS_00002552	=	ENSGALT00000048548	XLOC_000813	GBE1	TSS1660	1:94991020-95291660	2645	-	8.13617	4.66839	11.604	OK	9.15141	5.11002	13.1928	OK	6.27806	2.55871	9.99741	OK	1	1	1	3
TCONS_00002560	=	ENSGALT00000071722	XLOC_000816	ENSGALG00000036054	TSS1666	1:95844139-95844454	315	-	0.0434541	0	0.299743	OK	0	0	0	OK	0	0	0	OK	1	0	0	1
TCONS_00002561	=	ENSGALT00000063171	XLOC_000817	ENSGALG00000037115	TSS1667	1:96249441-96276472	26907	-	0.357866	0.2691	0.446632	OK	0.384644	0.293101	0.476187	OK	0.27357	0.202613	0.344528	OK	1	1	1	3
TCONS_00002566	=	ENSGALT00000083669	XLOC_000818	ENSGALG00000042104	TSS1669	1:96298720-96638886	384	-	1.37026	0	14.6268	OK	3.05427	0	20.209	OK	1.5322	0	13.283	OK	1	1	1	3
TCONS_00002571	=	ENSGALT00000075017	XLOC_000818	ENSGALG00000042104	TSS1671	1:96298720-96638886	387	-	1.09568	0	14.0661	OK	0	0	0.485279	OK	0.621627	0	8.12515	OK	1	0	1	2
TCONS_00002573	=	ENSGALT00000055911	XLOC_000818	ENSGALG00000042104	TSS1672	1:96298720-96638886	432	-	0.115097	0	3.77128	OK	0.240826	0	4.40692	OK	0.50637	0	6.39221	OK	1	1	1	3
TCONS_00002577	=	ENSGALT00000025009	XLOC_000818	ROBO1	TSS1673	1:96298720-96638886	6684	-	0.000661898	0	0.0408296	OK	0.00546542	0	0.112684	OK	0.0579102	0	0.378505	OK	1	1	1	3
TCONS_00002580	=	ENSGALT00000072564	XLOC_000818	ROBO1	TSS1674	1:96298720-96638886	2547	-	0.598287	0	2.66301	OK	0.786119	0	2.78954	OK	0.60096	0	2.34257	OK	1	1	1	3
TCONS_00002586	=	ENSGALT00000083517	XLOC_000822	ENSGALG00000044391	TSS1680	1:98039635-98043068	2227	-	0.0230197	0	0.0766627	OK	0.00774198	0	0.0428424	OK	0.0321141	0	0.0916187	OK	1	1	1	3
TCONS_00002593	=	ENSGALT00000064845	XLOC_000823	ENSGALG00000015675	TSS1682	1:98043946-98078250	3570	-	0.0243502	0	0.0964079	OK	0.0358362	0	0.117943	OK	0.0422536	0	0.14433	OK	1	1	1	3
TCONS_00002600	=	ENSGALT00000046605	XLOC_000826	USP25	TSS1687	1:98606480-98697826	5477	-	6.38478	4.60721	8.16235	OK	12.9184	9.1377	16.6991	OK	8.9573	6.4111	11.5035	OK	1	1	1	3
TCONS_00002601	=	ENSGALT00000025309	XLOC_000826	USP25	TSS1688	1:98606480-98697826	5860	-	0.837595	0.207174	1.46802	OK	0.824976	0	1.79254	OK	0.585023	0	1.20592	OK	1	1	1	3
TCONS_00002604	=	ENSGALT00000030387	XLOC_000827	ENSGALG00000019198	TSS1690	1:98870217-98957333	357	-	3.61574	1.05771	6.17377	OK	0.394982	0	0.945666	OK	2.3563	0.371463	4.34115	OK	1	1	1	3
TCONS_00002610	=	ENSGALT00000074628	XLOC_000830	ENSGALG00000040001	TSS1695	1:99052492-99053658	465	-	1.11888	0.116192	2.12157	OK	0.564626	0.0790973	1.05015	OK	1.27392	0.219596	2.32825	OK	1	1	1	3
TCONS_00002615	=	ENSGALT00000030382	XLOC_000832	ENSGALG00000015701	TSS1698	1:99316993-99348561	1866	-	0.982824	0.176054	1.78959	OK	1.7234	0.664865	2.78194	OK	1.17942	0.296844	2.06199	OK	1	1	1	3
TCONS_00002629	=	ENSGALT00000025349	XLOC_000834	CHODL	TSS1706	1:99543889-99574099	1429	-	1.61474	0.777349	2.45213	OK	0.588714	0	1.23475	OK	0.911218	0.429397	1.39304	OK	1	1	1	3
TCONS_00002633	=	ENSGALT00000074939	XLOC_000834	CHODL	TSS1706	1:99543889-99574099	1378	-	0.99242	0.245538	1.7393	OK	0.170117	0	0.625717	OK	0.273449	0	0.617917	OK	1	1	1	3
TCONS_00002634	=	ENSGALT00000060427	XLOC_000834	CHODL	TSS1706	1:99543889-99574099	1498	-	0.163407	0	0.674186	OK	0	0	0.0534656	OK	0	0	0.0534236	OK	1	0	0	1
TCONS_00002635	=	ENSGALT00000087876	XLOC_000835	ENSGALG00000044349	TSS1707	1:100703113-100709068	1156	-	0.643581	0.245958	1.0412	OK	1.92263	1.13356	2.7117	OK	1.76031	1.0477	2.47292	OK	1	1	1	3
TCONS_00002639	=	ENSGALT00000025378	XLOC_000836	NCAM2	TSS1708	1:100721519-100978524	2334	-	0.102951	0	0.360171	OK	0.0757028	0	0.269589	OK	0.103356	0	0.290563	OK	1	1	1	3
TCONS_00002643	=	ENSGALT00000064796	XLOC_000836	NCAM2	TSS1708	1:100721519-100978524	9024	-	0.303188	0.0600937	0.546282	OK	0.247705	0	0.575732	OK	0.43881	0.168075	0.709545	OK	1	1	1	3
TCONS_00002647	=	ENSGALT00000065660	XLOC_000840	JAM2	TSS1712	1:102510327-102578189	1741	-	1.52347	0	4.2186	OK	0.830496	0	2.54284	OK	1.26321	0	3.63245	OK	1	1	1	3
TCONS_00002649	=	ENSGALT00000068147	XLOC_000840	JAM2	TSS1713	1:102510327-102578189	1595	-	3.34278	0	6.98134	OK	1.69696	0	4.02972	OK	2.83245	0	6.14325	OK	1	1	1	3
TCONS_00002651	=	ENSGALT00000025419	XLOC_000841	GABPA	TSS1715	1:102510327-102578189	4248	-	21.2321	14.248	28.2162	OK	16.8069	11.8381	21.7757	OK	16.146	10.1978	22.0943	OK	1	1	1	3
TCONS_00002652	=	ENSGALT00000025467	XLOC_000842	ENSGALG00000015793	TSS1716	1:103054267-103059932	4017	-	0.313466	0.170856	0.456077	OK	0.130462	0.045637	0.215286	OK	0.143434	0.0554555	0.231413	OK	1	1	1	3
TCONS_00002653	=	ENSGALT00000025479	XLOC_000843	N6AMT1	TSS1717	1:103950359-103953450	1061	-	43.2259	33.6181	52.8338	OK	32.9123	23.8307	41.9939	OK	35.527	24.3641	46.6898	OK	1	1	1	3
TCONS_00002654	=	ENSGALT00000086435	XLOC_000843	N6AMT1	TSS1717	1:103950359-103953450	864	-	5.50327	0.505345	10.5012	OK	4.75852	0	12.3371	OK	6.7303	0	16.4748	OK	1	1	1	3
TCONS_00002655	=	ENSGALT00000086131	XLOC_000843	N6AMT1	TSS1718	1:103950359-103953450	968	-	0.238081	0	0.924622	OK	0.225173	0	0.892	OK	0.469513	0	1.6245	OK	1	1	1	3
TCONS_00002664	=	ENSGALT00000025511	XLOC_000845	MAP3K7CL	TSS1723	1:104031104-104068257	528	-	0.288645	0	1.29061	OK	0.443506	0	2.33459	OK	0.280136	0	1.26544	OK	1	1	1	3
TCONS_00002671	=	ENSGALT00000059987	XLOC_000846	ENSGALG00000037772	TSS1729	1:104086175-104154080	577	-	0.0390452	0	0.999445	OK	0	0	0.205548	OK	0.141578	0	2.26354	OK	1	0	1	2
TCONS_00002672	=	ENSGALT00000087816	XLOC_000847	SOD1	TSS1730	1:104652928-104660240	661	-	11.4927	0.633209	22.3522	OK	5.1465	0	10.9297	OK	12.3964	0.902458	23.8904	OK	1	1	1	3
TCONS_00002673	=	ENSGALT00000036785	XLOC_000847	SOD1	TSS1730	1:104652928-104660240	1488	-	90.6599	73.5499	107.77	OK	45.4834	36.3474	54.6195	OK	84.9275	68.5323	101.323	OK	1	1	1	3
TCONS_00002674	=	ENSGALT00000063020	XLOC_000847	SOD1	TSS1730	1:104652928-104660240	873	-	6.31594	0	13.074	OK	5.27715	0.823905	9.7304	OK	8.42751	1.33371	15.5213	OK	1	1	1	3
TCONS_00002680	=	ENSGALT00000025595	XLOC_000849	HUNK	TSS1735	1:104731650-104789684	2145	-	0.106379	0	0.403745	OK	0.178511	0	0.634682	OK	0	0	0.031128	OK	1	1	0	2
TCONS_00002684	=	ENSGALT00000061316	XLOC_000851	EVA1C	TSS1739	1:104954084-104990471	993	-	0.116493	0	0.317149	OK	0.135734	0	0.346736	OK	0.111111	0	0.31857	OK	1	1	1	3
TCONS_00002686	=	ENSGALT00000054446	XLOC_000852	ENSGALG00000036823	TSS1740	1:105163419-105168857	1581	-	0.0305865	0	0.0959315	OK	0.00857089	0	0.0545311	OK	0.036635	0	0.102027	OK	1	1	1	3
TCONS_00002687	=	ENSGALT00000049196	XLOC_000853	OLIG2	TSS1741	1:105180396-105182189	1557	-	0.329249	0	0.711306	OK	0.194545	0	0.43151	OK	0.0590379	0	0.171319	OK	1	1	1	3
TCONS_00002690	=	ENSGALT00000046822	XLOC_000854	IFNAR2	TSS1743	1:105237517-105263281	2637	-	8.23357	1.66255	14.8046	OK	5.91881	1.5073	10.3303	OK	9.48183	1.42742	17.5362	OK	1	1	1	3
TCONS_00002694	=	ENSGALT00000087124	XLOC_000855	IL10RB	TSS1745	1:105237517-105263281	3564	-	1.21288	0.08593	2.33982	OK	1.22036	0.22736	2.21336	OK	1.13261	0.0296793	2.23554	OK	1	1	1	3
TCONS_00002695	=	ENSGALT00000046620	XLOC_000855	IL10RB	TSS1746	1:105237517-105263281	1674	-	3.85543	0.942052	6.7688	OK	3.34846	0.94915	5.74777	OK	3.38856	0.811995	5.96513	OK	1	1	1	3
TCONS_00002696	=	ENSGALT00000085909	XLOC_000855	IL10RB	TSS1746	1:105237517-105263281	927	-	0.417042	0	1.73387	OK	0.447384	0	1.61715	OK	0.69027	0	2.61977	OK	1	1	1	3
TCONS_00002698	=	ENSGALT00000073701	XLOC_000855	IL10RB	TSS1748	1:105237517-105263281	1593	-	0.119471	0	0.614014	OK	0.0639844	0	0.383601	OK	0.488765	0	1.48435	OK	1	1	1	3
TCONS_00002700	=	ENSGALT00000064880	XLOC_000856	IFNAR1	TSS1750	1:105271052-105289300	2425	-	11.387	8.88986	13.8841	OK	21.0257	16.7931	25.2583	OK	11.9358	9.30779	14.5638	OK	1	1	1	3
TCONS_00002701	=	ENSGALT00000061931	XLOC_000857	IFNGR2	TSS1751	1:105302730-105311192	2194	-	44.6351	36.5214	52.7489	OK	31.1764	25.2885	37.0643	OK	43.0107	35.1468	50.8745	OK	1	1	1	3
TCONS_00002703	=	ENSGALT00000072113	XLOC_000858	ENSGALG00000033199	TSS1753	1:105328967-105351990	4898	-	0.0256621	0	0.0977785	OK	0.0275903	0	0.0964681	OK	0.00233985	0	0.0227879	OK	1	1	1	3
TCONS_00002709	=	ENSGALT00000086892	XLOC_000859	ENSGALG00000045818	TSS1755	1:105392926-105431771	828	-	0.351333	0	3.39259	OK	0.560152	0	5.49747	OK	0.376567	0	4.01221	OK	1	1	1	3
TCONS_00002723	=	ENSGALT00000075068	XLOC_000860	ITSN1	TSS1758	1:105461340-105575073	3384	-	2.91742	0	6.37914	OK	1.29775	0	4.05763	OK	1.49917	0	3.93449	OK	1	1	1	3
TCONS_00002726	=	ENSGALT00000052516	XLOC_000860	ITSN1	TSS1758	1:105461340-105575073	5091	-	6.11763	3.42393	8.81133	OK	4.48897	2.71721	6.26074	OK	5.78003	3.42687	8.13319	OK	1	1	1	3
TCONS_00002727	=	ENSGALT00000066795	XLOC_000860	ITSN1	TSS1759	1:105461340-105575073	768	-	2.25265	0	8.3873	OK	1.72753	0	5.9233	OK	1.4692	0	5.79479	OK	1	1	1	3
TCONS_00002728	=	ENSGALT00000076324	XLOC_000861	ENSGALG00000043418	TSS1760	1:105578705-105580665	1458	-	1.68861	1.05959	2.31764	OK	1.11583	0.632631	1.59904	OK	1.46868	0.898035	2.03933	OK	1	1	1	3
TCONS_00002739	=	ENSGALT00000042992	XLOC_000863	MRPS6	TSS1765	1:105647972-105695763	1917	-	6.09476	3.64898	8.54054	OK	2.53577	0.79211	4.27944	OK	5.57039	3.02724	8.11354	OK	1	1	1	3
TCONS_00002753	=	ENSGALT00000059588	XLOC_000868	CLIC6	TSS1776	1:105984247-105989738	702	-	0.0947413	0	0.335555	OK	0.000821724	0	0.126789	OK	0.0218919	0	0.169666	OK	1	1	1	3
TCONS_00002754	=	ENSGALT00000025807	XLOC_000868	CLIC6	TSS1777	1:105984247-105989738	690	-	0.0792359	0	0.323	OK	0.141031	0	0.362509	OK	0.134236	0	0.376342	OK	1	1	1	3
TCONS_00002758	=	ENSGALT00000036747	XLOC_000870	CBR1	TSS1780	1:106570964-106577547	1801	-	16.4308	11.9586	20.9031	OK	4.52554	2.66588	6.38521	OK	12.0353	8.5711	15.4995	OK	1	1	1	3
TCONS_00002759	=	ENSGALT00000084718	XLOC_000870	CBR1	TSS1780	1:106570964-106577547	1778	-	2.53076	0.283144	4.77838	OK	0.379593	0	1.45074	OK	2.46985	0	5.33889	OK	1	1	1	3
TCONS_00002760	=	ENSGALT00000085302	XLOC_000870	CBR1	TSS1781	1:106570964-106577547	1510	-	0.216117	0	0.998166	OK	0.000227567	0	0.0539777	OK	0.315815	0	1.07373	OK	1	1	1	3
TCONS_00002769	=	ENSGALT00000080504	XLOC_000872	MORC3	TSS1786	1:106631910-106659882	5046	-	11.6037	8.58009	14.6273	OK	13.9837	10.5314	17.436	OK	12.8774	9.96508	15.7898	OK	1	1	1	3
TCONS_00002774	=	ENSGALT00000025844	XLOC_000873	CHAF1B	TSS1788	1:106660120-106680867	2624	-	3.92229	2.31722	5.52737	OK	1.29166	0.315778	2.26754	OK	2.47503	0.96153	3.98854	OK	1	1	1	3
TCONS_00002776	=	ENSGALT00000025849	XLOC_000874	SIM2	TSS1789	1:106800822-106977050	8098	-	1.0411	0.218219	1.86398	OK	1.65155	1.00017	2.30293	OK	0.631923	0.0733234	1.19052	OK	1	1	1	3
TCONS_00002779	=	ENSGALT00000025859	XLOC_000876	TTC3	TSS1792	1:106997352-107061725	6040	-	2.09747	1.01768	3.17726	OK	4.85598	2.32874	7.38322	OK	2.70418	1.13904	4.26931	OK	1	1	1	3
TCONS_00002784	=	ENSGALT00000063080	XLOC_000878	DYRK1A	TSS1797	1:107100842-107190700	11050	-	0.169018	0	0.46099	OK	0.697531	0	1.49682	OK	0.373767	0	0.838125	OK	1	1	1	3
TCONS_00002786	=	ENSGALT00000025866	XLOC_000878	DYRK1A	TSS1799	1:107100842-107190700	2282	-	0.232948	0	1.08631	OK	0.257251	0	0.917877	OK	0.183921	0	1.01189	OK	1	1	1	3
TCONS_00002788	=	ENSGALT00000025868	XLOC_000879	KCNJ15	TSS1801	1:107517404-107542221	1212	-	0.113895	0	0.362571	OK	0.0584141	0	0.237883	OK	9.56825e-07	0	0.0665395	OK	1	1	1	3
TCONS_00002790	=	ENSGALT00000025873	XLOC_000881	ETS2	TSS1803	1:107802125-107816614	3266	-	28.9193	23.6389	34.1997	OK	94.0272	77.8324	110.222	OK	28.0861	22.8971	33.2751	OK	1	1	1	3
TCONS_00002791	=	ENSGALT00000025891	XLOC_000882	WRB	TSS1804	1:108004022-108010489	1890	-	27.8426	22.4182	33.2671	OK	15.5203	12.2249	18.8157	OK	31.2009	25.152	37.2497	OK	1	1	1	3
TCONS_00002793	=	ENSGALT00000050820	XLOC_000883	SH3BGR	TSS1805	1:108027646-108054642	1235	-	4.69251	2.37284	7.01218	OK	0.66257	0.0840776	1.24106	OK	2.49767	1.04901	3.94632	OK	1	1	1	3
TCONS_00002794	=	ENSGALT00000003011	XLOC_000883	SH3BGR	TSS1806	1:108027646-108054642	1190	-	6.13647	3.58119	8.69175	OK	0.846442	0.316758	1.37613	OK	2.4609	1.16809	3.75372	OK	1	1	1	3
TCONS_00002795	=	ENSGALT00000025981	XLOC_000884	B3GALT5	TSS1807	1:108079421-108081075	1145	-	0.0863671	0	0.213363	OK	0.0388154	0	0.134327	OK	0.0413768	0	0.140579	OK	1	1	1	3
TCONS_00002796	=	ENSGALT00000036727	XLOC_000885	ENSGALG00000016132	TSS1808	1:108105289-108111733	810	-	0.0422314	0	0.142676	OK	0	0	0	OK	0.0155399	0	0.109062	OK	1	0	1	2
TCONS_00002798	=	ENSGALT00000036726	XLOC_000886	PCP4	TSS1810	1:108143471-108196180	409	-	0.447038	0	1.07379	OK	0.301347	0	1.00122	OK	0.387669	0	1.6258	OK	1	1	1	3
TCONS_00002800	=	ENSGALT00000052095	XLOC_000887	ENSGALG00000042372	TSS1811	1:108235954-108614937	814	-	0.0309401	0	0.17079	OK	0.0620844	0	0.249344	OK	0.0345776	0	0.167527	OK	1	1	1	3
TCONS_00002802	=	ENSGALT00000059855	XLOC_000888	BACE2	TSS1812	1:108844097-108901512	8909	-	6.79832	5.49329	8.10336	OK	3.56779	2.80292	4.33266	OK	6.87141	4.74755	8.99528	OK	1	1	1	3
TCONS_00002805	=	ENSGALT00000061518	XLOC_000889	ENSGALG00000038560	TSS1815	1:108903343-108906811	1333	-	0.0394394	0	0.133617	OK	0.0482638	0	0.127486	OK	0.0198404	0	0.0778558	OK	1	1	1	3
TCONS_00002811	=	ENSGALT00000025999	XLOC_000891	MX1	TSS1817	1:108921072-108943944	4593	-	0.0416043	0	0.092238	OK	0.856445	0.440904	1.27199	OK	0.0627529	0	0.126598	OK	1	1	1	3
TCONS_00002818	=	ENSGALT00000026046	XLOC_000893	ABCG1	TSS1820	1:109319928-109379707	1989	-	0.115559	0	0.329744	OK	0.0309485	0	0.160096	OK	0.00969099	0	0.0754643	OK	1	1	1	3
TCONS_00002823	=	ENSGALT00000036706	XLOC_000894	UBASH3A	TSS1822	1:109426132-109450584	8719	-	0.1686	0.0938326	0.243367	OK	0.450131	0.277902	0.622359	OK	0.303294	0.145075	0.461514	OK	1	1	1	3
TCONS_00002830	=	ENSGALT00000026078	XLOC_000895	SLC37A1	TSS1828	1:109465184-109508852	5499	-	0.129303	0	0.267348	OK	0.0291315	0	0.120049	OK	0.146824	0	0.297702	OK	1	1	1	3
TCONS_00002832	=	ENSGALT00000026084	XLOC_000896	PDE9A	TSS1830	1:109540875-109565822	3595	-	0.484946	0.228753	0.74114	OK	1.09332	0.0711421	2.11549	OK	0.232418	0.0656003	0.399236	OK	1	1	1	3
TCONS_00002834	=	ENSGALT00000036704	XLOC_000897	NDUFV3	TSS1832	1:109577830-109606438	1440	-	3.88088	1.43117	6.33059	OK	3.4047	1.34462	5.46479	OK	4.7688	1.83884	7.69875	OK	1	1	1	3
TCONS_00002835	=	ENSGALT00000068933	XLOC_000897	NDUFV3	TSS1832	1:109577830-109606438	600	-	52.5812	29.2996	75.8628	OK	27.5894	12.7614	42.4175	OK	36.8809	19.6865	54.0752	OK	1	1	1	3
TCONS_00002839	=	ENSGALT00000050498	XLOC_000898	PKNOX1	TSS1833	1:109623482-109668762	10488	-	3.71493	2.67575	4.75412	OK	2.98408	1.97631	3.99185	OK	2.47311	1.62932	3.31689	OK	1	1	1	3
TCONS_00002841	=	ENSGALT00000026100	XLOC_000898	PKNOX1	TSS1835	1:109623482-109668762	2042	-	4.08499	1.96705	6.20292	OK	6.24511	3.42851	9.06171	OK	3.28038	1.58507	4.97569	OK	1	1	1	3
TCONS_00002842	=	ENSGALT00000064401	XLOC_000899	CRYAA	TSS1836	1:109772353-109775958	1654	-	0.0780085	0	0.2	OK	0.02446	0	0.108988	OK	2.44593e-05	0	0.059337	OK	1	1	1	3
TCONS_00002843	=	ENSGALT00000036695	XLOC_000899	CRYAA	TSS1836	1:109772353-109775958	1314	-	0.0129243	0	0.148783	OK	0.0449825	0	0.178347	OK	0.171253	0	0.358363	OK	1	1	1	3
TCONS_00002844	=	ENSGALT00000049988	XLOC_000900	RRP1B	TSS1837	1:110033195-110055218	5093	-	0.0471694	0	0.230755	OK	0.308621	0	1.00817	OK	0.143794	0	0.460575	OK	1	1	1	3
TCONS_00002845	=	ENSGALT00000081951	XLOC_000900	RRP1B	TSS1837	1:110033195-110055218	5102	-	23.3713	19.2568	27.4857	OK	25.6595	21.1049	30.2142	OK	22.7229	18.6846	26.7611	OK	1	1	1	3
TCONS_00002848	=	ENSGALT00000026124	XLOC_000901	PDXK	TSS1839	1:110068985-110262210	10501	-	5.09256	2.85996	7.32515	OK	2.09459	1.00057	3.1886	OK	5.59009	3.24581	7.93437	OK	1	1	1	3
TCONS_00002850	=	ENSGALT00000053468	XLOC_000901	PDXK	TSS1840	1:110068985-110262210	685	-	4.64319	0	14.8077	OK	1.53615	0	6.25607	OK	3.55768	0	12.5323	OK	1	1	1	3
TCONS_00002852	=	ENSGALT00000059575	XLOC_000901	AGPAT3	TSS1842	1:110068985-110262210	11444	-	4.95741	2.89555	7.01928	OK	2.99772	1.65493	4.34052	OK	4.07565	2.14346	6.00784	OK	1	1	1	3
TCONS_00002878	=	ENSGALT00000026137	XLOC_000905	CXorf36	TSS1859	1:110801924-110817459	2016	-	3.95066e-07	0	0.0423264	OK	0	0	0.0455307	OK	0.0483885	0	0.140127	OK	1	0	1	2
TCONS_00002879	=	ENSGALT00000089860	XLOC_000905	CXorf36	TSS1860	1:110801924-110817459	1244	-	0.0839655	0	0.210701	OK	0.176812	0	0.354614	OK	0.028907	0	0.15454	OK	1	1	1	3
TCONS_00002881	=	ENSGALT00000082174	XLOC_000907	FUNDC1	TSS1862	1:111018603-111035154	3285	-	0.041323	0	0.198049	OK	0	0	0.0221611	OK	0.054021	0	0.253784	OK	1	0	1	2
TCONS_00002883	=	ENSGALT00000043269	XLOC_000907	FUNDC1	TSS1862	1:111018603-111035154	2989	-	8.61382	6.70363	10.524	OK	4.12619	3.07784	5.17454	OK	7.71089	5.76475	9.65703	OK	1	1	1	3
TCONS_00002884	=	ENSGALT00000064613	XLOC_000907	FUNDC1	TSS1863	1:111018603-111035154	914	-	3.20354	0.191219	6.21587	OK	1.96588	0.260831	3.67094	OK	3.77232	0.0372344	7.5074	OK	1	1	1	3
TCONS_00002885	=	ENSGALT00000052432	XLOC_000907	FUNDC1	TSS1864	1:111018603-111035154	2965	-	0.0842974	0	0.376234	OK	0.254293	0	0.536905	OK	0.221646	0	0.718739	OK	1	1	1	3
TCONS_00002886	=	ENSGALT00000026150	XLOC_000908	EFHC2	TSS1865	1:111056474-111115975	2527	-	0.159238	0	0.39813	OK	0.00186177	0	0.0289932	OK	0.125785	0	0.378243	OK	1	1	1	3
TCONS_00002890	=	ENSGALT00000026153	XLOC_000910	NDP	TSS1868	1:111184728-111204533	1448	-	0.177186	0	0.50066	OK	0.0390086	0	0.239581	OK	0.330702	0	1.22904	OK	1	1	1	3
TCONS_00002891	=	ENSGALT00000078810	XLOC_000910	NDP	TSS1869	1:111184728-111204533	1698	-	1.19284	0.664576	1.7211	OK	0.329654	0	0.769673	OK	0.792945	0.18459	1.4013	OK	1	1	1	3
TCONS_00002892	=	ENSGALT00000063332	XLOC_000911	MAOB	TSS1870	1:111228573-111332024	6137	-	1.94545	1.40398	2.48693	OK	0.691925	0.328929	1.05492	OK	0.764317	0.401141	1.12749	OK	1	1	1	3
TCONS_00002901	=	ENSGALT00000059980	XLOC_000913	CASK	TSS1874	1:111774937-111985584	2766	-	0.367973	0	1.66612	OK	0.384108	0	1.72562	OK	0.246669	0	1.24493	OK	1	1	1	3
TCONS_00002902	=	ENSGALT00000080819	XLOC_000913	CASK	TSS1874	1:111774937-111985584	2763	-	18.0279	8.88266	27.1731	OK	16.9186	8.12614	25.7111	OK	15.4817	7.44681	23.5165	OK	1	1	1	3
TCONS_00002910	=	ENSGALT00000026174	XLOC_000915	RPL8	TSS1878	1:112065248-112069618	1438	-	306.915	200.33	413.5	OK	293.578	153.103	434.054	OK	261.889	147.721	376.056	OK	1	1	1	3
TCONS_00002912	=	ENSGALT00000088787	XLOC_000915	RPL8	TSS1878	1:112065248-112069618	1476	-	3.66943	0	12.877	OK	3.07499	0	11.3162	OK	1.06426	0	5.71289	OK	1	1	1	3
TCONS_00002913	=	ENSGALT00000086186	XLOC_000915	RPL8	TSS1878	1:112065248-112069618	1041	-	697.037	488.2	905.873	OK	632.217	376.981	887.453	OK	628.109	415.128	841.091	OK	1	1	1	3
TCONS_00002914	=	ENSGALT00000084917	XLOC_000915	RPL8	TSS1878	1:112065248-112069618	1505	-	0.575222	0	4.03361	OK	3.26848	0	13.2623	OK	2.79447	0	10.1339	OK	1	1	1	3
TCONS_00002917	=	ENSGALT00000026181	XLOC_000916	MED14	TSS1880	1:112191855-112262779	5170	-	1.20973	0.406432	2.01303	OK	0.0155935	0	0.0961114	OK	1.52076	0.0626757	2.97885	OK	1	1	1	3
TCONS_00002920	=	ENSGALT00000073570	XLOC_000917	ENSGALG00000032773	TSS1881	1:112282548-112304854	1339	-	0.0298802	0	0.11477	OK	0.012591	0	0.0809743	OK	0	0	0.0539173	OK	1	1	0	2
TCONS_00002929	=	ENSGALT00000047006	XLOC_000918	BCOR	TSS1884	1:112365853-112422997	4272	-	0.0973838	0	0.298248	OK	0.0379557	0	0.210641	OK	0.0396108	0	0.149595	OK	1	1	1	3
TCONS_00002931	=	ENSGALT00000075987	XLOC_000918	ENSGALG00000043274	TSS1885	1:112365853-112422997	609	-	0.304225	0	1.59318	OK	0.960548	0	3.17533	OK	0.627158	0	2.05153	OK	1	1	1	3
TCONS_00002933	=	ENSGALT00000064404	XLOC_000919	ENSGALG00000034279	TSS1886	1:112521129-112523110	1446	-	0.0269008	0	0.0900653	OK	2.38926e-07	0	0.0549447	OK	0.0225958	0	0.0777591	OK	1	1	1	3
TCONS_00002934	=	ENSGALT00000047459	XLOC_000919	ENSGALG00000034279	TSS1886	1:112521129-112523110	1302	-	1.65078e-05	0	0.0682603	OK	0.0127609	0	0.0727533	OK	0	0	0.0554495	OK	1	1	0	2
TCONS_00002936	=	ENSGALT00000052606	XLOC_000921	ENSGALG00000037064	TSS1888	1:112635817-112641759	601	-	0.155588	0	0.418092	OK	0.109552	0	0.337993	OK	0.221684	0	0.538444	OK	1	1	1	3
TCONS_00002938	=	ENSGALT00000078170	XLOC_000922	RPGR	TSS1889	1:112926155-112985880	4297	-	1.50011	1.02059	1.97963	OK	0.822958	0.432676	1.21324	OK	1.18944	0.782136	1.59674	OK	1	1	1	3
TCONS_00002941	=	ENSGALT00000065472	XLOC_000923	SRPX	TSS1890	1:112995139-113035752	1782	-	13.9042	10.6792	17.1291	OK	6.52502	4.31188	8.73817	OK	12.6499	9.76344	15.5364	OK	1	1	1	3
TCONS_00002944	=	ENSGALT00000026220	XLOC_000924	DYNLT3	TSS1892	1:113133095-113142196	4670	-	6.34813	5.03278	7.66348	OK	5.5893	4.41072	6.76787	OK	7.17808	5.69629	8.65986	OK	1	1	1	3
TCONS_00002956	=	ENSGALT00000026231	XLOC_000929	ENSGALG00000016268	TSS1901	1:113403069-113434056	2817	-	0.0411768	0	0.159849	OK	0.0232433	0	0.0789318	OK	0.0716552	0.00384608	0.139464	OK	1	1	1	3
TCONS_00002964	=	ENSGALT00000058678	XLOC_000930	ENSGALG00000042515	TSS1907	1:113449026-113600923	471	-	0.0366949	0	0.219914	OK	0	0	0.234793	OK	0	0	0.232212	OK	1	0	0	1
TCONS_00002967	=	ENSGALT00000045548	XLOC_000932	TMEM47	TSS1910	1:113936791-113964278	5069	-	2.69032	1.26703	4.11361	OK	3.7677	2.72829	4.80712	OK	3.47474	1.94362	5.00587	OK	1	1	1	3
TCONS_00002970	=	ENSGALT00000078015	XLOC_000933	ENSGALG00000038500	TSS1913	1:114239364-114242879	1540	-	0.0200901	0	0.0687429	OK	0.0342927	0	0.113941	OK	0.0437586	0	0.13386	OK	1	1	1	3
TCONS_00002975	=	ENSGALT00000026250	XLOC_000934	DMD	TSS1916	1:114318599-115483045	13623	-	1.54458	0.52021	2.56894	OK	0.496548	0	1.14243	OK	0.756114	0.173024	1.3392	OK	1	1	1	3
TCONS_00002976	=	ENSGALT00000075829	XLOC_000934	DMD	TSS1916	1:114318599-115483045	13172	-	0.172243	0	0.52761	OK	0.266708	0	0.630387	OK	0.874631	0	1.97643	OK	1	1	1	3
TCONS_00002977	=	ENSGALT00000054857	XLOC_000935	ENSGALG00000038250	TSS1917	1:114318599-115483045	1614	-	0.264159	0	1.66932	OK	0.203204	0	1.07016	OK	0.204114	0	1.16011	OK	1	1	1	3
TCONS_00002988	=	ENSGALT00000026260	XLOC_000939	NR0B1	TSS1923	1:115909468-115911505	1127	-	1.27078	0.596098	1.94546	OK	0.570206	0.144417	0.995996	OK	0.943597	0.378829	1.50837	OK	1	1	1	3
TCONS_00002995	=	ENSGALT00000075667	XLOC_000946	ARX	TSS1930	1:117839212-117844272	2516	-	0.506147	0.181847	0.830448	OK	0.374115	0.111522	0.636707	OK	0.194244	0.0114624	0.377025	OK	1	1	1	3
TCONS_00003005	=	ENSGALT00000074948	XLOC_000948	ENSGALG00000033758	TSS1937	1:118209914-118223001	1128	-	0.0813019	0	0.291343	OK	0.0538817	0	0.256241	OK	0.0981359	0	0.41093	OK	1	1	1	3
TCONS_00003006	=	ENSGALT00000064964	XLOC_000949	KLHL15	TSS1938	1:118238432-118307972	2396	-	1.94043	0	4.9753	OK	4.77531	1.13727	8.41335	OK	3.31322	0	8.41817	OK	1	1	1	3
TCONS_00003009	=	ENSGALT00000086896	XLOC_000949	KLHL15	TSS1938	1:118238432-118307972	2048	-	10.5388	6.04309	15.0346	OK	25.6435	15.7083	35.5786	OK	12.4072	7.43002	17.3844	OK	1	1	1	3
TCONS_00003011	=	ENSGALT00000080089	XLOC_000949	KLHL15	TSS1939	1:118238432-118307972	2003	-	0.0979001	0	0.499263	OK	0.0480144	0	0.393256	OK	0.00026525	0	0.0382528	OK	1	1	1	3
TCONS_00003012	=	ENSGALT00000026363	XLOC_000949	KLHL15	TSS1939	1:118238432-118307972	2998	-	4.42471	1.64259	7.20683	OK	7.26032	3.33287	11.1878	OK	3.47191	0	7.47489	OK	1	1	1	3
TCONS_00003013	=	ENSGALT00000086587	XLOC_000949	KLHL15	TSS1939	1:118238432-118307972	1669	-	3.02869	0	6.17765	OK	7.00341	0	14.8394	OK	4.17212	0.651558	7.69269	OK	1	1	1	3
TCONS_00003015	=	ENSGALT00000083663	XLOC_000949	KLHL15	TSS1940	1:118238432-118307972	1355	-	3.59698	0.581977	6.61199	OK	4.25666	0.272156	8.24117	OK	4.18472	0.522317	7.84713	OK	1	1	1	3
TCONS_00003019	=	ENSGALT00000074425	XLOC_000949	KLHL15	TSS1940	1:118238432-118307972	1426	-	4.21345	0.990733	7.43616	OK	6.45867	1.32035	11.597	OK	5.71589	1.72689	9.70488	OK	1	1	1	3
TCONS_00003020	=	ENSGALT00000086479	XLOC_000949	KLHL15	TSS1940	1:118238432-118307972	981	-	9.87116	3.07496	16.6674	OK	7.95117	0.708614	15.1937	OK	8.65216	2.84479	14.4595	OK	1	1	1	3
TCONS_00003021	=	ENSGALT00000087005	XLOC_000949	KLHL15	TSS1940	1:118238432-118307972	1090	-	0.27649	0	1.16585	OK	0.279646	0	1.36809	OK	0.924755	0	2.97277	OK	1	1	1	3
TCONS_00003022	=	ENSGALT00000087393	XLOC_000949	KLHL15	TSS1940	1:118238432-118307972	1225	-	17.8313	10.4375	25.2251	OK	13.371	4.74492	21.9971	OK	15.5965	7.90617	23.2868	OK	1	1	1	3
TCONS_00003024	=	ENSGALT00000063683	XLOC_000950	ACOT9	TSS1942	1:118326051-118347013	3601	-	5.14152	2.7587	7.52434	OK	4.05573	1.26629	6.84516	OK	3.80109	1.64191	5.96026	OK	1	1	1	3
TCONS_00003029	=	ENSGALT00000074956	XLOC_000951	ENSGALG00000034845	TSS1946	1:118348766-118385270	863	-	8.32365	0	19.9395	OK	14.1772	0.19716	28.1572	OK	7.77434	0	18.2479	OK	1	1	1	3
TCONS_00003032	=	ENSGALT00000064237	XLOC_000952	ENSGALG00000036226	TSS1948	1:118422123-118502752	1462	-	0.0135712	0	0.141275	OK	0.0149226	0	0.182902	OK	0.0163303	0	0.171089	OK	1	1	1	3
TCONS_00003036	=	ENSGALT00000030302	XLOC_000953	SMPX	TSS1950	1:119106719-119150936	2222	-	0.119484	0	0.39446	OK	0.000337195	0	0.028757	OK	0.330966	0	0.91451	OK	1	1	1	3
TCONS_00003039	=	ENSGALT00000026436	XLOC_000954	KLHL34	TSS1951	1:119167855-119169643	1788	-	0.124221	0.010544	0.237898	OK	0.0920375	0	0.191107	OK	0.0969448	0	0.196045	OK	1	1	1	3
TCONS_00003041	=	ENSGALT00000052145	XLOC_000955	RPS6KA3	TSS1953	1:119730215-119834931	2124	-	5.35153	0.766051	9.937	OK	10.714	3.96174	17.4663	OK	6.40001	1.44749	11.3525	OK	1	1	1	3
TCONS_00003042	=	ENSGALT00000060518	XLOC_000955	RPS6KA3	TSS1953	1:119730215-119834931	2124	-	5.35153	0.738805	9.96425	OK	10.714	3.98603	17.442	OK	6.40001	1.37027	11.4298	OK	1	1	1	3
TCONS_00003045	=	ENSGALT00000026456	XLOC_000955	RPS6KA3	TSS1955	1:119730215-119834931	2124	-	0.884213	0	2.72133	OK	1.06406	0	3.8215	OK	2.08879	0	5.12804	OK	1	1	1	3
TCONS_00003046	=	ENSGALT00000067475	XLOC_000956	EIF1AY	TSS1956	1:119730215-119834931	1572	-	0.0973633	0	0.877875	OK	0.157905	0	1.08518	OK	0.0953291	0	0.866428	OK	1	1	1	3
TCONS_00003047	=	ENSGALT00000026468	XLOC_000956	EIF1AY	TSS1957	1:119730215-119834931	1944	-	144.563	118.451	170.674	OK	106.124	84.8551	127.392	OK	137.503	112.002	163.004	OK	1	1	1	3
TCONS_00003048	=	ENSGALT00000088149	XLOC_000956	EIF1AY	TSS1958	1:119730215-119834931	1799	-	0.444294	0	1.9396	OK	0	0	0.0399689	OK	0.387155	0	1.7855	OK	1	0	1	2
TCONS_00003049	=	ENSGALT00000071283	XLOC_000956	EIF1AY	TSS1958	1:119730215-119834931	516	-	0.180141	0	2.20985	OK	1.84181	0	7.85058	OK	0.505582	0	3.80525	OK	1	1	1	3
TCONS_00003066	=	ENSGALT00000026488	XLOC_000959	SH3KBP1	TSS1971	1:119980708-120205701	2979	-	9.50478	6.78795	12.2216	OK	8.28817	5.45294	11.1234	OK	9.37317	5.97173	12.7746	OK	1	1	1	3
TCONS_00003069	=	ENSGALT00000064342	XLOC_000959	SH3KBP1	TSS1973	1:119980708-120205701	1472	-	1.559	0	3.19762	OK	1.21097	0	2.54299	OK	1.47615	0	3.0531	OK	1	1	1	3
TCONS_00003070	=	ENSGALT00000026498	XLOC_000960	MAP3K15	TSS1974	1:120215623-120287272	3957	-	0.182151	0.0835485	0.280753	OK	0.0609921	0.00729422	0.11469	OK	0.107382	0.035478	0.179285	OK	1	1	1	3
TCONS_00003081	=	ENSGALT00000082838	XLOC_000961	ADGRG2	TSS1980	1:120362563-120417419	2400	-	1.70776e-05	0	0.0333741	OK	0.0511351	0	0.187683	OK	0.00269359	0	0.0366533	OK	1	1	1	3
TCONS_00003082	=	ENSGALT00000077755	XLOC_000962	PHKA2	TSS1981	1:120418617-120488125	7986	-	2.73956	1.85064	3.62849	OK	1.44653	0.939135	1.95393	OK	3.1517	2.07279	4.23061	OK	1	1	1	3
TCONS_00003083	=	ENSGALT00000026654	XLOC_000962	PHKA2	TSS1982	1:120418617-120488125	3666	-	1.74511	0.392033	3.09818	OK	1.01003	0.224416	1.79564	OK	1.93022	0.684323	3.17613	OK	1	1	1	3
TCONS_00003084	=	ENSGALT00000026665	XLOC_000963	RS1	TSS1983	1:120497467-120509403	832	-	0.0870746	0	0.287393	OK	0	0	0	OK	0.0402502	0	0.150118	OK	1	0	1	2
TCONS_00003093	=	ENSGALT00000026687	XLOC_000964	SCML2	TSS1988	1:120664133-120734828	1827	-	0.230291	0	0.60417	OK	0.123051	0	0.51771	OK	0.0327973	0	0.203574	OK	1	1	1	3
TCONS_00003102	=	ENSGALT00000026698	XLOC_000967	RBBP7	TSS1994	1:121402895-121434162	1828	-	14.7654	10.2286	19.3022	OK	5.66702	1.37252	9.96152	OK	14.2626	9.98049	18.5446	OK	1	1	1	3
TCONS_00003104	=	ENSGALT00000026701	XLOC_000968	CTPS2	TSS1996	1:121439281-121526563	2887	-	2.61281	1.36796	3.85765	OK	1.46688	0.328843	2.60491	OK	2.24126	1.07975	3.40277	OK	1	1	1	3
TCONS_00003107	=	ENSGALT00000088560	XLOC_000969	AP1S2	TSS1998	1:121850196-121904959	20211	-	0.816421	0.311298	1.32154	OK	0.587831	0.0824066	1.09326	OK	0.458376	0.0970922	0.81966	OK	1	1	1	3
TCONS_00003108	=	ENSGALT00000026710	XLOC_000969	AP1S2	TSS1998	1:121850196-121904959	2563	-	21.6933	15.1196	28.267	OK	14.4392	8.97478	19.9036	OK	17.9825	11.8409	24.1241	OK	1	1	1	3
TCONS_00003109	=	ENSGALT00000074488	XLOC_000969	AP1S2	TSS1998	1:121850196-121904959	1911	-	0.634906	0	1.87972	OK	1.30441	0	3.40667	OK	0.959126	0	2.68354	OK	1	1	1	3
TCONS_00003110	=	ENSGALT00000079999	XLOC_000969	AP1S2	TSS1998	1:121850196-121904959	1986	-	2.63633	0.156304	5.11636	OK	0.457698	0	1.48001	OK	1.88869	0	4.24374	OK	1	1	1	3
TCONS_00003119	=	ENSGALT00000043478	XLOC_000970	CLTRN	TSS2002	1:121907487-121931295	3102	-	0.188309	0	0.514058	OK	0.17534	0.0102181	0.340462	OK	0.22728	0.0138121	0.440747	OK	1	1	1	3
TCONS_00003122	=	ENSGALT00000026713	XLOC_000971	ACE2	TSS2004	1:121938420-121960170	2427	-	0.0754972	0.00306883	0.147926	OK	0.127811	0.0282608	0.227362	OK	0.0979849	0.0104764	0.185493	OK	1	1	1	3
TCONS_00003128	=	ENSGALT00000026720	XLOC_000973	VEGFD	TSS2006	1:122045018-122077419	2772	-	6.34297	4.86629	7.81965	OK	2.0728	1.38457	2.76103	OK	2.14947	1.39368	2.90526	OK	1	1	1	3
TCONS_00003129	=	ENSGALT00000087577	XLOC_000973	VEGFD	TSS2007	1:122045018-122077419	959	-	0.214545	0	0.909971	OK	0.151349	0	0.756722	OK	0.276835	0	0.936205	OK	1	1	1	3
TCONS_00003130	=	ENSGALT00000084541	XLOC_000973	VEGFD	TSS2007	1:122045018-122077419	2001	-	0.233581	0	0.715976	OK	0.0360268	0	0.173931	OK	0.271587	0	0.818894	OK	1	1	1	3
TCONS_00003132	=	ENSGALT00000059641	XLOC_000973	VEGFD	TSS2009	1:122045018-122077419	1137	-	0.184964	0	0.882317	OK	0	0	0.0672283	OK	0.0499664	0	0.237549	OK	1	0	1	2
TCONS_00003138	=	ENSGALT00000026721	XLOC_000974	PIGA	TSS2011	1:122087373-122097156	4290	-	2.13138	1.11782	3.14494	OK	2.95028	1.46446	4.4361	OK	2.69947	1.22304	4.17589	OK	1	1	1	3
TCONS_00003139	=	ENSGALT00000076635	XLOC_000974	PIGA	TSS2012	1:122087373-122097156	3990	-	0.061328	0	0.258297	OK	0	0	0.0176887	OK	0	0	0.0174255	OK	1	0	0	1
TCONS_00003140	=	ENSGALT00000026728	XLOC_000975	ASB11	TSS2013	1:122100793-122112588	969	-	0.0481605	0	0.162498	OK	0	0	0	OK	0.0147596	0	0.0958577	OK	1	0	1	2
TCONS_00003141	=	ENSGALT00000026730	XLOC_000976	ASB9	TSS2014	1:122125966-122140526	3095	-	0.0372053	0	0.19215	OK	0.0723519	0	0.334702	OK	0.0716275	0	0.35035	OK	1	1	1	3
TCONS_00003153	=	ENSGALT00000049900	XLOC_000976	ASB9	TSS2015	1:122125966-122140526	933	-	0.703854	0	2.33381	OK	0.173701	0	0.803754	OK	0.208547	0	1.03808	OK	1	1	1	3
TCONS_00003154	=	ENSGALT00000060051	XLOC_000976	ASB9	TSS2015	1:122125966-122140526	1620	-	0.339104	0	1.17136	OK	0	0	0.051137	OK	0.121366	0	0.567005	OK	1	0	1	2
TCONS_00003155	=	ENSGALT00000086828	XLOC_000976	ASB9	TSS2015	1:122125966-122140526	1753	-	0.157685	0	0.670647	OK	0	0	0.0461977	OK	0	0	0.045967	OK	1	0	0	1
TCONS_00003156	=	ENSGALT00000071655	XLOC_000976	ASB9	TSS2015	1:122125966-122140526	1648	-	0.654793	0	1.43523	OK	0.438399	0	1.11808	OK	0.329348	0	0.903077	OK	1	1	1	3
TCONS_00003157	=	ENSGALT00000069696	XLOC_000976	ASB9	TSS2015	1:122125966-122140526	1383	-	0.627739	0	1.54071	OK	0.51562	0	1.11875	OK	0.446406	0	1.15558	OK	1	1	1	3
TCONS_00003158	=	ENSGALT00000070842	XLOC_000976	ASB9	TSS2015	1:122125966-122140526	1863	-	0.992333	0	2.47631	OK	0.267128	0	1.12066	OK	1.7245	0.298331	3.15066	OK	1	1	1	3
TCONS_00003159	=	ENSGALT00000084747	XLOC_000976	ASB9	TSS2015	1:122125966-122140526	1110	-	0.374976	0	1.24466	OK	0.0876709	0	0.445599	OK	0.1261	0	0.644083	OK	1	1	1	3
TCONS_00003160	=	ENSGALT00000026744	XLOC_000977	FANCB	TSS2016	1:122310135-122361221	11758	-	1.78753	1.16846	2.40661	OK	1.46813	0.919698	2.01656	OK	1.68294	1.07126	2.29463	OK	1	1	1	3
TCONS_00003161	=	ENSGALT00000083522	XLOC_000977	FANCB	TSS2017	1:122310135-122361221	1201	-	2.73393	0	6.03006	OK	2.24833	0	5.15877	OK	3.38026	0	7.06014	OK	1	1	1	3
TCONS_00003163	=	ENSGALT00000026750	XLOC_000978	GEMIN8	TSS2018	1:122783239-122817579	8440	-	1.05117	0.664578	1.43776	OK	0.425663	0.150759	0.700567	OK	0.878916	0.573518	1.18431	OK	1	1	1	3
TCONS_00003164	=	ENSGALT00000058031	XLOC_000978	GEMIN8	TSS2019	1:122783239-122817579	763	-	2.03227	0.188844	3.8757	OK	1.2277	0	2.46917	OK	1.26097	0	2.6435	OK	1	1	1	3
TCONS_00003165	=	ENSGALT00000076168	XLOC_000978	GEMIN8	TSS2020	1:122783239-122817579	8737	-	0.911447	0.526209	1.29669	OK	0.736327	0.369549	1.10311	OK	0.52575	0.296504	0.754996	OK	1	1	1	3
TCONS_00003167	=	ENSGALT00000026753	XLOC_000979	GPM6B	TSS2021	1:122827172-122963801	2090	-	5.1251	0.536647	9.71355	OK	1.93663	0	4.3529	OK	3.51907	0.553619	6.48452	OK	1	1	1	3
TCONS_00003168	=	ENSGALT00000051041	XLOC_000979	GPM6B	TSS2021	1:122827172-122963801	1086	-	17.1776	7.1053	27.2499	OK	13.6079	5.56304	21.6527	OK	16.4371	5.85851	27.0157	OK	1	1	1	3
TCONS_00003169	=	ENSGALT00000047331	XLOC_000979	GPM6B	TSS2021	1:122827172-122963801	1555	-	2.64707	0	5.96782	OK	3.32651	0.0750002	6.57803	OK	2.69918	0	5.73416	OK	1	1	1	3
TCONS_00003170	=	ENSGALT00000062943	XLOC_000979	GPM6B	TSS2022	1:122827172-122963801	1902	-	23.1327	15.4434	30.822	OK	20.5236	13.9797	27.0675	OK	29.0798	20.4765	37.6831	OK	1	1	1	3
TCONS_00003172	=	ENSGALT00000080627	XLOC_000979	GPM6B	TSS2023	1:122827172-122963801	1955	-	0.00427658	0	0.106023	OK	0.00638031	0	0.120945	OK	0.00594151	0	0.127933	OK	1	1	1	3
TCONS_00003173	=	ENSGALT00000026761	XLOC_000980	TRAPPC2	TSS2024	1:122963818-122969710	1791	-	18.5275	14.3345	22.7206	OK	17.6075	13.5783	21.6368	OK	17.6666	13.2204	22.1128	OK	1	1	1	3
TCONS_00003174	=	ENSGALT00000055669	XLOC_000980	TRAPPC2	TSS2024	1:122963818-122969710	1816	-	4.90648	2.65558	7.15738	OK	3.49497	1.49802	5.49192	OK	3.80198	1.05338	6.55058	OK	1	1	1	3
TCONS_00003210	=	ENSGALT00000036617	XLOC_000988	ARHGAP6	TSS2047	1:124025722-124331963	1368	-	0.947682	0	2.56959	OK	1.13749	0	3.29628	OK	0.672952	0	2.25917	OK	1	1	1	3
TCONS_00003219	=	ENSGALT00000065715	XLOC_000991	MID1	TSS2060	1:124562112-124730882	2300	-	7.90774	3.05173	12.7637	OK	3.5076	0.867619	6.14758	OK	4.46125	1.50593	7.41657	OK	1	1	1	3
TCONS_00003224	=	ENSGALT00000026816	XLOC_000993	GPR143	TSS2064	1:125147707-125161678	1661	-	0.111409	0	0.284706	OK	0.0913598	0	0.221813	OK	0.146896	0	0.352681	OK	1	1	1	3
TCONS_00003230	=	ENSGALT00000076296	XLOC_000994	ANOS1	TSS2069	1:125695067-125824935	6352	-	10.0784	7.76354	12.3932	OK	7.79226	5.63525	9.94927	OK	6.8465	5.00991	8.68309	OK	1	1	1	3
TCONS_00003240	=	ENSGALT00000071516	XLOC_000996	PUDP	TSS2077	1:126407892-126573930	1748	-	3.04236	1.50794	4.57678	OK	1.85792	0.535904	3.17993	OK	3.42179	1.74585	5.09772	OK	1	1	1	3
TCONS_00003241	=	ENSGALT00000053122	XLOC_000996	PUDP	TSS2077	1:126407892-126573930	1529	-	0.569503	0	1.49579	OK	0.426339	0	1.28397	OK	0.281651	0	1.02509	OK	1	1	1	3
TCONS_00003255	=	ENSGALT00000068535	XLOC_001001	ENSGALG00000039226	TSS2089	1:126884013-127068057	1064	-	0.0494573	0	0.256732	OK	0.121089	0	0.60273	OK	0.0369028	0	0.236387	OK	1	1	1	3
TCONS_00003256	=	ENSGALT00000054751	XLOC_001002	ENSGALG00000029967	TSS2090	1:127725468-127858054	641	-	0.0933916	0	0.307761	OK	0.0418768	0	0.1713	OK	0.0306807	0	0.159849	OK	1	1	1	3
TCONS_00003262	=	ENSGALT00000026856	XLOC_001004	MXRA5	TSS2095	1:128365971-128388125	12416	-	15.7427	12.9918	18.4936	OK	8.37562	6.6392	10.112	OK	11.1435	9.20796	13.0791	OK	1	1	1	3
TCONS_00003269	=	ENSGALT00000026860	XLOC_001005	ARSH	TSS2097	1:128491433-128505206	1916	-	0.115222	0	0.414383	OK	0.0445252	0	0.135341	OK	0.216324	0	0.594065	OK	1	1	1	3
TCONS_00003270	=	ENSGALT00000047690	XLOC_001005	ARSH	TSS2098	1:128491433-128505206	1918	-	5.87727e-06	0	0.0382624	OK	0.000199989	0	0.0388299	OK	0.0541405	0	0.231606	OK	1	1	1	3
TCONS_00003272	=	ENSGALT00000026880	XLOC_001006	ENSGALG00000016648	TSS2100	1:128509867-128528654	1997	-	0.140428	0	0.322375	OK	0.0693912	0	0.165882	OK	0.0836697	0	0.259714	OK	1	1	1	3
TCONS_00003275	=	ENSGALT00000026882	XLOC_001007	ENSGALG00000016654	TSS2103	1:128532173-128549286	1807	-	0.119129	0.00797331	0.230284	OK	0.061064	0	0.145938	OK	0.0557298	0	0.129348	OK	1	1	1	3
TCONS_00003276	=	ENSGALT00000048471	XLOC_001008	DHRSX	TSS2104	1:128680924-128885733	1326	-	0.970119	0	2.1629	OK	2.21091	0.0791069	4.34271	OK	0.535728	0	1.45923	OK	1	1	1	3
TCONS_00003278	=	ENSGALT00000026917	XLOC_001008	DHRSX	TSS2105	1:128680924-128885733	1370	-	8.33322	4.99847	11.668	OK	12.7301	7.56104	17.8991	OK	11.0329	7.2265	14.8393	OK	1	1	1	3
TCONS_00003279	=	ENSGALT00000077454	XLOC_001008	DHRSX	TSS2106	1:128680924-128885733	1177	-	0.836596	0	2.04202	OK	1.18929	0	3.33552	OK	1.02528	0	2.53071	OK	1	1	1	3
TCONS_00003280	=	ENSGALT00000026926	XLOC_001009	P2RY8	TSS2107	1:129127234-129153159	1406	-	0.111484	0	0.243435	OK	0.0541668	0	0.138136	OK	0.0988114	0	0.232289	OK	1	1	1	3
TCONS_00003286	=	ENSGALT00000026928	XLOC_001010	ASMTL	TSS2108	1:129164013-129190714	1884	-	3.07954	0.896823	5.26226	OK	1.29174	0.443829	2.13965	OK	2.27852	0.988546	3.56849	OK	1	1	1	3
TCONS_00003287	=	ENSGALT00000056359	XLOC_001011	SLC25A6	TSS2109	1:129193737-129198913	422	-	35.618	0	152.993	OK	42.0661	0	158.234	OK	36.1635	0	133.393	OK	1	1	1	3
TCONS_00003289	=	ENSGALT00000036604	XLOC_001011	SLC25A6	TSS2109	1:129193737-129198913	1603	-	745.584	613.658	877.51	OK	615.694	491.165	740.223	OK	646.891	530.581	763.2	OK	1	1	1	3
TCONS_00003292	=	ENSGALT00000087100	XLOC_001011	SLC25A6	TSS2109	1:129193737-129198913	1433	-	0.789641	0	5.27021	OK	0.307465	0	2.85058	OK	1.09144	0	6.07379	OK	1	1	1	3
TCONS_00003294	=	ENSGALT00000079540	XLOC_001011	SLC25A6	TSS2109	1:129193737-129198913	1266	-	0.619277	0	4.8239	OK	1.94671	0	8.67935	OK	0.7959	0	5.25692	OK	1	1	1	3
TCONS_00003295	=	ENSGALT00000048410	XLOC_001011	SLC25A6	TSS2110	1:129193737-129198913	1362	-	35.4403	0	77.2298	OK	34.9097	0	113.404	OK	44.4626	0	91.9889	OK	1	1	1	3
TCONS_00003297	=	ENSGALT00000084062	XLOC_001012	CRLF2	TSS2111	1:129326890-129342877	951	-	0.0625265	0	0.169441	OK	0.0470874	0	0.165517	OK	0.0375573	0	0.113283	OK	1	1	1	3
TCONS_00003298	=	ENSGALT00000026955	XLOC_001013	PPP2R3B	TSS2112	1:129990427-130042028	2614	-	4.32622	2.40366	6.24877	OK	3.19455	1.93685	4.45225	OK	3.21623	1.90008	4.53239	OK	1	1	1	3
TCONS_00003305	=	ENSGALT00000026979	XLOC_001014	GTPBP6	TSS2116	1:130042147-130111763	1611	-	2.50235	0	5.0815	OK	1.38917	0	3.50113	OK	2.85456	0	6.32749	OK	1	1	1	3
TCONS_00003308	=	ENSGALT00000062891	XLOC_001015	SLC9A7	TSS2118	1:130278346-130354011	2157	-	4.14037	2.28133	5.9994	OK	6.93523	3.74006	10.1304	OK	4.23623	2.35541	6.11704	OK	1	1	1	3
TCONS_00003315	=	ENSGALT00000083019	XLOC_001016	TUBGCP5	TSS2120	1:130394843-130417885	3069	-	0.0303221	0	0.166011	OK	0.0966359	0	0.434707	OK	0.0393126	0	0.19576	OK	1	1	1	3
TCONS_00003321	=	ENSGALT00000043302	XLOC_001018	RF02271	TSS2122	1:130502530-130517311	2753	-	0.858731	0.0471478	1.67031	OK	0.390288	0	0.890517	OK	0.985362	0.033179	1.93755	OK	1	1	1	3
TCONS_00003328	=	ENSGALT00000090046	XLOC_001020	OCA2	TSS2127	1:130692967-130847582	1620	-	0.0191275	0	0.113854	OK	0.0212741	0	0.115544	OK	0	0	0.0484278	OK	1	1	0	2
TCONS_00003329	=	ENSGALT00000077202	XLOC_001021	GABRB3	TSS2128	1:131393722-131503806	2163	-	0.256257	0.0980967	0.414418	OK	0.40875	0.200848	0.616651	OK	0.306176	0.129118	0.483233	OK	1	1	1	3
TCONS_00003330	=	ENSGALT00000055338	XLOC_001022	ATP10A	TSS2129	1:131726982-131838294	5872	-	21.1397	17.1678	25.1115	OK	38.2959	31.2433	45.3484	OK	24.2041	19.8712	28.5371	OK	1	1	1	3
TCONS_00003340	=	ENSGALT00000084342	XLOC_001025	TMEM131	TSS2137	1:132129192-132220696	6443	-	10.7596	8.78964	12.7295	OK	13.9311	11.4482	16.4141	OK	14.0582	11.5438	16.5725	OK	1	1	1	3
TCONS_00003342	=	ENSGALT00000064380	XLOC_001026	UNC50	TSS2139	1:132349514-132435082	1012	-	24.5417	13.0545	36.029	OK	19.4882	9.63932	29.3371	OK	23.9902	12.4746	35.5058	OK	1	1	1	3
TCONS_00003345	=	ENSGALT00000027059	XLOC_001027	LIPT1	TSS2141	1:132544534-132546401	1555	-	9.74675	7.44003	12.0535	OK	13.6342	10.5819	16.6865	OK	10.7269	8.22969	13.2242	OK	1	1	1	3
TCONS_00003346	=	ENSGALT00000030243	XLOC_001028	ENSGALG00000016760	TSS2142	1:132550836-132557400	548	-	56.2464	41.4406	71.0522	OK	55.6629	41.6126	69.7133	OK	62.6333	47.2645	78.0022	OK	1	1	1	3
TCONS_00003347	=	ENSGALT00000063432	XLOC_001028	ENSGALG00000016760	TSS2142	1:132550836-132557400	635	-	1.71614	0	4.7663	OK	2.00486	0	4.47202	OK	1.79002	0	4.48153	OK	1	1	1	3
TCONS_00003348	=	ENSGALT00000075538	XLOC_001029	ENSGALG00000043257	TSS2143	1:132558670-132560991	1175	-	0.416746	0.0564993	0.776993	OK	0.204822	0	0.430673	OK	0.513713	0.130783	0.896643	OK	1	1	1	3
TCONS_00003349	=	ENSGALT00000069728	XLOC_001029	ENSGALG00000043257	TSS2144	1:132558670-132560991	826	-	0.182042	0	0.593715	OK	7.03902e-06	0	0.143967	OK	0.151929	0	0.48048	OK	1	1	1	3
TCONS_00003351	=	ENSGALT00000027066	XLOC_001030	EIF5B	TSS2145	1:132601457-132632123	4437	-	55.8201	45.4399	66.2002	OK	85.0704	69.1926	100.948	OK	49.9045	40.3558	59.4531	OK	1	1	1	3
TCONS_00003352	=	ENSGALT00000086776	XLOC_001031	PDCL3	TSS2146	1:133215682-133221350	1031	-	1.57135	0	4.23091	OK	0.571981	0	2.14111	OK	1.36002	0	3.31846	OK	1	1	1	3
TCONS_00003354	=	ENSGALT00000027078	XLOC_001031	PDCL3	TSS2146	1:133215682-133221350	1230	-	59.6547	48.4323	70.8771	OK	23.5722	18.6024	28.542	OK	48.1486	38.9695	57.3276	OK	1	1	1	3
TCONS_00003355	=	ENSGALT00000072677	XLOC_001032	ENSGALG00000040121	TSS2147	1:133273491-133276521	459	-	0.0602916	0	0.254491	OK	0	0	0	OK	0.0549812	0	0.24656	OK	1	0	1	2
TCONS_00003370	=	ENSGALT00000085319	XLOC_001034	RPL31	TSS2159	1:133433702-133489335	407	-	5.89614	0	26.92	OK	4.96465	0	22.7965	OK	6.02806	0	25.5604	OK	1	1	1	3
TCONS_00003374	=	ENSGALT00000027081	XLOC_001034	RPL31	TSS2159	1:133433702-133489335	943	-	314.961	238.679	391.243	OK	299.094	232.555	365.632	OK	274.388	207.648	341.127	OK	1	1	1	3
TCONS_00003376	=	ENSGALT00000067345	XLOC_001035	ENSGALG00000039563	TSS2161	1:133510802-133553832	1540	-	11.0614	7.00676	15.116	OK	11.4724	6.4123	16.5326	OK	10.043	5.95693	14.1291	OK	1	1	1	3
TCONS_00003377	=	ENSGALT00000068636	XLOC_001035	ENSGALG00000039563	TSS2161	1:133510802-133553832	1493	-	0.421245	0	1.48405	OK	0.642987	0	2.9816	OK	0.79362	0	2.48501	OK	1	1	1	3
TCONS_00003391	=	ENSGALT00000056835	XLOC_001036	MAP4K4	TSS2166	1:133649696-133818151	2955	-	7.81074	4.43642	11.1851	OK	9.71752	5.86546	13.5696	OK	8.04551	4.8454	11.2456	OK	1	1	1	3
TCONS_00003399	=	ENSGALT00000088120	XLOC_001040	IL1R2	TSS2171	1:133825500-133837284	3457	-	0.110487	0	0.282172	OK	0.297609	0.10816	0.487057	OK	0.112136	0	0.306864	OK	1	1	1	3
TCONS_00003406	=	ENSGALT00000079162	XLOC_001041	IL1R1	TSS2178	1:133878848-133900330	1914	-	5.36096	2.99899	7.72293	OK	10.1289	5.86864	14.3892	OK	1.68188	0.202381	3.16138	OK	1	1	1	3
TCONS_00003410	=	ENSGALT00000063740	XLOC_001041	IL1R1	TSS2180	1:133878848-133900330	1671	-	0.000268149	0	0.0406318	OK	0	0	0.0420243	OK	0.546402	0	1.77158	OK	1	0	1	2
TCONS_00003424	=	ENSGALT00000027103	XLOC_001043	IL1RL1	TSS2185	1:133946556-133969780	1354	-	7.16366	5.12968	9.19763	OK	13.5281	10.0866	16.9695	OK	2.48333	1.22988	3.73678	OK	1	1	1	3
TCONS_00003426	=	ENSGALT00000027102	XLOC_001043	IL1RL1	TSS2185	1:133946556-133969780	2796	-	0.108953	0	0.393885	OK	0.452995	0	1.07211	OK	0.0609805	0	0.194204	OK	1	1	1	3
TCONS_00003427	=	ENSGALT00000030235	XLOC_001043	IL1RL1	TSS2185	1:133946556-133969780	2937	-	0.205613	0	0.472112	OK	0	0	0.0237264	OK	0.0597978	0	0.24737	OK	1	0	1	2
TCONS_00003430	=	ENSGALT00000027106	XLOC_001045	IL18RAP	TSS2188	1:134001611-134014941	1719	-	0.0064682	0	0.0475126	OK	0	0	0	OK	0.0177741	0	0.05444	OK	1	0	1	2
TCONS_00003431	=	ENSGALT00000067839	XLOC_001046	SLC9A4	TSS2189	1:134017092-134048686	2408	-	0.0230764	0	0.0664583	OK	0.0189528	0	0.0645914	OK	0.00900107	0	0.0390041	OK	1	1	1	3
TCONS_00003432	=	ENSGALT00000027110	XLOC_001047	SLC9A2	TSS2190	1:134070939-134102927	4574	-	0.0193685	0	0.0618634	OK	5.55599e-06	0	0.0151727	OK	0.00303128	0	0.0214431	OK	1	1	1	3
TCONS_00003437	=	ENSGALT00000064494	XLOC_001048	TMEM182	TSS2192	1:134124621-134151393	2730	-	4.7616	3.54261	5.98059	OK	1.20718	0.785778	1.62859	OK	1.93284	1.30537	2.5603	OK	1	1	1	3
TCONS_00003440	=	ENSGALT00000081282	XLOC_001050	ENSGALG00000042484	TSS2194	1:134811436-134970045	1522	-	0.00566152	0	0.0532661	OK	0	0	0.0474345	OK	0.00673241	0	0.0533076	OK	1	0	1	2
TCONS_00003442	=	ENSGALT00000062765	XLOC_001051	ENSGALG00000033739	TSS2195	1:135051210-135054407	1287	-	0.246731	0	0.773503	OK	0.394224	0	1.00318	OK	0.325835	0	0.859983	OK	1	1	1	3
TCONS_00003446	=	ENSGALT00000076299	XLOC_001051	ENSGALG00000033739	TSS2197	1:135051210-135054407	597	-	0.599302	0	1.6061	OK	0.106116	0	0.626882	OK	0.266007	0	0.76699	OK	1	1	1	3
TCONS_00003447	=	ENSGALT00000052276	XLOC_001051	ENSGALG00000035027	TSS2198	1:135051210-135054407	878	-	0.391029	0	0.912516	OK	0.614927	0.124372	1.10548	OK	0.519154	0.0495402	0.988767	OK	1	1	1	3
TCONS_00003448	=	ENSGALT00000027114	XLOC_001052	MRPS9	TSS2199	1:135127408-135159319	1301	-	19.6758	15.3608	23.9909	OK	16.2236	12.2978	20.1495	OK	21.7774	17.0877	26.467	OK	1	1	1	3
TCONS_00003449	=	ENSGALT00000076173	XLOC_001052	MRPS9	TSS2199	1:135127408-135159319	1190	-	0.94223	0	2.26843	OK	1.40219	0	3.40814	OK	1.0509	0	2.62412	OK	1	1	1	3
TCONS_00003452	=	ENSGALT00000027117	XLOC_001053	C1H2ORF49	TSS2200	1:135215429-135269476	4213	-	5.89677	3.9868	7.80675	OK	9.42459	6.88899	11.9602	OK	7.27474	5.09225	9.45722	OK	1	1	1	3
TCONS_00003453	=	ENSGALT00000027121	XLOC_001054	NCK2	TSS2201	1:135366993-135470701	24170	-	2.42747	1.96627	2.88867	OK	2.77074	2.24947	3.29201	OK	2.70479	2.19436	3.21521	OK	1	1	1	3
TCONS_00003455	=	ENSGALT00000047217	XLOC_001055	C2orf40	TSS2203	1:135506244-135509365	727	-	24.0847	17.965	30.2043	OK	11.8623	8.40124	15.3235	OK	17.7261	13.0172	22.435	OK	1	1	1	3
TCONS_00003456	=	ENSGALT00000074834	XLOC_001056	ENSGALG00000042472	TSS2204	1:135570851-135577119	1564	-	0.0940879	0	0.20596	OK	0.0586937	0	0.145425	OK	0.122995	0	0.25471	OK	1	1	1	3
TCONS_00003463	=	ENSGALT00000027128	XLOC_001059	SULT1C3	TSS2208	1:136254647-136261216	1543	-	0.546444	0.23358	0.859309	OK	0.500551	0.229497	0.771605	OK	0.862821	0.482931	1.24271	OK	1	1	1	3
TCONS_00003468	=	ENSGALT00000090376	XLOC_001061	LIMS1	TSS2211	1:136303010-136437991	2613	-	13.9292	4.8609	22.9976	OK	14.4899	3.28145	25.6983	OK	12.3649	3.01058	21.7192	OK	1	1	1	3
TCONS_00003469	=	ENSGALT00000076558	XLOC_001061	LIMS1	TSS2212	1:136303010-136437991	1011	-	8.348	0	20.9524	OK	4.52105	0	19.863	OK	4.97385	0	14.2174	OK	1	1	1	3
TCONS_00003476	=	ENSGALT00000036568	XLOC_001064	ENSGALG00000016808	TSS2217	1:136303010-136437991	8229	-	19.4549	14.3806	24.5293	OK	30.4786	22.7529	38.2044	OK	22.0082	15.0103	29.006	OK	1	1	1	3
TCONS_00003481	=	ENSGALT00000083559	XLOC_001067	ENSGALG00000043966	TSS2222	1:136303010-136437991	327	-	1.43441	0	15.7046	OK	2.36022	0	24.8355	OK	1.19835	0	14.5257	OK	1	1	1	3
TCONS_00003483	=	ENSGALT00000027141	XLOC_001068	SH3RF3	TSS2224	1:136569925-136815444	2039	-	4.99223	2.21111	7.77335	OK	11.7212	5.3198	18.1227	OK	4.84666	1.8861	7.80722	OK	1	1	1	3
TCONS_00003489	=	ENSGALT00000045618	XLOC_001070	SOWAHC	TSS2230	1:136826608-136858986	6519	-	4.01248	2.97727	5.04769	OK	7.33748	5.6964	8.97856	OK	4.92085	3.74075	6.10094	OK	1	1	1	3
TCONS_00003491	=	ENSGALT00000061164	XLOC_001071	RASA3	TSS2232	1:136964325-137134232	4383	-	0.034252	0	0.161603	OK	0	0	0.0147524	OK	0.0334371	0	0.169908	OK	1	0	1	2
TCONS_00003492	=	ENSGALT00000027149	XLOC_001071	RASA3	TSS2233	1:136964325-137134232	4440	-	14.13	11.4878	16.7722	OK	19.3589	15.8472	22.8706	OK	13.9762	11.3577	16.5948	OK	1	1	1	3
TCONS_00003493	=	ENSGALT00000060714	XLOC_001072	GAS6	TSS2234	1:137167179-137205160	2028	-	0.157738	0	0.692143	OK	0.475899	0	1.54961	OK	0.801058	0	2.26344	OK	1	1	1	3
TCONS_00003495	=	ENSGALT00000027154	XLOC_001072	GAS6	TSS2236	1:137167179-137205160	2001	-	0.0231436	0	0.206371	OK	0.0302332	0	0.178466	OK	0	0	0.035589	OK	1	1	0	2
TCONS_00003498	=	ENSGALT00000027159	XLOC_001073	ATP4B	TSS2238	1:137293762-137299482	1641	-	0.108238	0	0.218209	OK	0.0675855	0	0.151562	OK	0.0987844	0	0.206328	OK	1	1	1	3
TCONS_00003501	=	ENSGALT00000043785	XLOC_001074	DCUN1D2	TSS2240	1:137383436-137404807	795	-	0.555619	0	1.44952	OK	0.548815	0	1.52224	OK	0.510837	0	1.42775	OK	1	1	1	3
TCONS_00003503	=	ENSGALT00000084028	XLOC_001075	ADPRHL1	TSS2242	1:137410866-137430688	1628	-	0.0226322	0	0.103411	OK	0.0103376	0	0.0540787	OK	0.0626324	0	0.180868	OK	1	1	1	3
TCONS_00003505	=	ENSGALT00000027166	XLOC_001075	ADPRHL1	TSS2243	1:137410866-137430688	1669	-	5.73772e-06	0	0.0432492	OK	3.83749e-06	0	0.0431022	OK	0.0285931	0	0.135194	OK	1	1	1	3
TCONS_00003508	=	ENSGALT00000027169	XLOC_001077	GRTP1	TSS2246	1:137458313-137486611	1460	-	0.693279	0.364516	1.02204	OK	0.376146	0.140558	0.611735	OK	0.686423	0.358174	1.01467	OK	1	1	1	3
TCONS_00003515	=	ENSGALT00000027172	XLOC_001078	PCID2	TSS2250	1:137546352-137560136	2122	-	53.1392	42.827	63.4515	OK	50.4138	40.7771	60.0504	OK	48.6104	39.3033	57.9176	OK	1	1	1	3
TCONS_00003519	=	ENSGALT00000027189	XLOC_001079	TUBGCP3	TSS2252	1:137918760-137969786	2736	-	0.22316	0	0.701245	OK	0.33723	0	1.09039	OK	0.32013	0	0.899749	OK	1	1	1	3
TCONS_00003530	=	ENSGALT00000027208	XLOC_001082	COL4A2	TSS2259	1:138791796-139055006	7055	-	33.8017	23.7552	43.8481	OK	18.1412	12.4004	23.8819	OK	21.6106	14.9062	28.315	OK	1	1	1	3
TCONS_00003535	=	ENSGALT00000027212	XLOC_001083	NAXD	TSS2263	1:139116903-139170082	1248	-	5.00707	2.23658	7.77756	OK	5.71132	3.0522	8.37044	OK	6.13675	3.5238	8.74969	OK	1	1	1	3
TCONS_00003538	=	ENSGALT00000068959	XLOC_001083	ENSGALG00000042644	TSS2264	1:139116903-139170082	1367	-	0.0313275	0	0.205406	OK	0.021692	0	0.184822	OK	0	0	0.0656448	OK	1	1	0	2
TCONS_00003542	=	ENSGALT00000060374	XLOC_001084	ENSGALG00000039304	TSS2266	1:139170463-139205686	991	-	1.11548	0	2.48275	OK	1.02851	0	2.66769	OK	0.891567	0	2.18473	OK	1	1	1	3
TCONS_00003543	=	ENSGALT00000049451	XLOC_001085	ING1	TSS2267	1:139209680-139214550	1765	-	11.6844	9.19528	14.1736	OK	19.5107	15.6634	23.358	OK	10.3181	8.05947	12.5767	OK	1	1	1	3
TCONS_00003544	=	ENSGALT00000058257	XLOC_001085	ING1	TSS2268	1:139209680-139214550	1669	-	0.160759	0	0.577177	OK	0	0	0.0352914	OK	0.349533	0	0.887055	OK	1	0	1	2
TCONS_00003554	=	ENSGALT00000084955	XLOC_001089	ENSGALG00000044352	TSS2275	1:139824920-139826272	561	-	0.291502	0.0418585	0.541146	OK	0.27492	0.034947	0.514893	OK	0.240383	0.017935	0.462831	OK	1	1	1	3
TCONS_00003557	=	ENSGALT00000063319	XLOC_001092	ENSGALG00000040913	TSS2278	1:139963223-139978785	1703	-	0.0663643	0	0.145969	OK	0.170201	0.0315527	0.308849	OK	0.143254	0.0175664	0.268942	OK	1	1	1	3
TCONS_00003559	=	ENSGALT00000053440	XLOC_001094	ENSGALG00000033619	TSS2280	1:140082717-140096748	2535	-	0.11198	0.0192406	0.204719	OK	0.195421	0.0686841	0.322159	OK	0.0997192	0	0.201259	OK	1	1	1	3
TCONS_00003565	=	ENSGALT00000027230	XLOC_001096	LIG4	TSS2284	1:140165119-140179872	3632	-	2.48348	1.28029	3.68668	OK	8.04163	5.42832	10.6549	OK	3.74307	2.11846	5.36768	OK	1	1	1	3
TCONS_00003566	=	ENSGALT00000044418	XLOC_001097	FAM155A	TSS2285	1:140331687-140489275	2970	-	0.348885	0	0.704178	OK	0.34603	0	0.742936	OK	0.109886	0	0.283025	OK	1	1	1	3
TCONS_00003571	=	ENSGALT00000036542	XLOC_001098	ENSGALG00000022762	TSS2289	1:140762929-140774901	465	-	0.354569	0	0.903556	OK	0.252837	0	0.593327	OK	0.152836	0	0.417031	OK	1	1	1	3
TCONS_00003572	=	ENSGALT00000027231	XLOC_001099	ARGLU1	TSS2290	1:141032140-141042349	1802	-	18.3146	10.3491	26.28	OK	9.11851	3.7982	14.4388	OK	11.1167	4.06664	18.1667	OK	1	1	1	3
TCONS_00003573	=	ENSGALT00000085545	XLOC_001099	ARGLU1	TSS2290	1:141032140-141042349	1438	-	50.4125	34.4896	66.3355	OK	55.9943	39.0358	72.9528	OK	66.3015	46.478	86.125	OK	1	1	1	3
TCONS_00003574	=	ENSGALT00000087545	XLOC_001099	ARGLU1	TSS2290	1:141032140-141042349	1753	-	0.0179431	0	0.256566	OK	0.0745091	0	0.541644	OK	0.146002	0	0.885345	OK	1	1	1	3
TCONS_00003576	=	ENSGALT00000043657	XLOC_001100	EFNB2	TSS2292	1:141048563-141094151	5621	-	3.12521	2.4142	3.83622	OK	5.67052	4.23307	7.10798	OK	2.5117	1.50684	3.51656	OK	1	1	1	3
TCONS_00003579	=	ENSGALT00000027235	XLOC_001102	SLC10A2	TSS2295	1:142662242-142673633	3070	-	0.0235314	0	0.0611123	OK	0	0	0	OK	0.0169924	0	0.0514441	OK	1	0	1	2
TCONS_00003580	=	ENSGALT00000027240	XLOC_001103	KDELC1	TSS2296	1:142793487-142804098	1739	-	68.0821	56.0189	80.1453	OK	44.4753	36.2943	52.6563	OK	60.4308	49.6223	71.2392	OK	1	1	1	3
TCONS_00003582	=	ENSGALT00000027243	XLOC_001104	METTL21C	TSS2298	1:142842984-142895582	750	-	1.96481	0	6.3139	OK	1.9175	0	6.61504	OK	2.47071	0	7.85246	OK	1	1	1	3
TCONS_00003594	=	ENSGALT00000027246	XLOC_001105	FGF14	TSS2305	1:142970635-143356114	901	-	0.124	0	0.763465	OK	0.234357	0	1.12262	OK	0	0	0.0957921	OK	1	1	0	2
TCONS_00003608	=	ENSGALT00000036535	XLOC_001109	GGACT	TSS2319	1:143891606-143980956	1462	-	0.250211	0	1.39084	OK	0.511065	0	1.62836	OK	0.609943	0	2.1607	OK	1	1	1	3
TCONS_00003609	=	ENSGALT00000063625	XLOC_001110	ZIC5	TSS2320	1:144294838-144296898	786	-	0.0678066	0	0.202949	OK	0.119586	0	0.372153	OK	0.0698438	0	0.194726	OK	1	1	1	3
TCONS_00003615	=	ENSGALT00000027271	XLOC_001113	GPR183	TSS2326	1:144548506-144645723	10562	-	0.555112	0.214044	0.89618	OK	0.867676	0.436824	1.29853	OK	0.780756	0.385367	1.17615	OK	1	1	1	3
TCONS_00003617	=	ENSGALT00000036524	XLOC_001114	GPR18	TSS2328	1:144548506-144645723	1377	-	1.4039	0	3.33308	OK	1.54015	0	3.38314	OK	1.69118	0	3.56882	OK	1	1	1	3
TCONS_00003618	=	ENSGALT00000064406	XLOC_001115	ENSGALG00000036345	TSS2329	1:144660653-144669791	1503	-	0.0304433	0	0.103691	OK	0.0612503	0	0.144687	OK	0.0907058	0	0.202102	OK	1	1	1	3
TCONS_00003623	=	ENSGALT00000027273	XLOC_001116	DOCK9	TSS2331	1:144674416-144793565	7736	-	5.53039	3.65012	7.41066	OK	4.09098	1.05259	7.12937	OK	2.89908	0	6.03274	OK	1	1	1	3
TCONS_00003629	=	ENSGALT00000027279	XLOC_001117	SLC15A1	TSS2335	1:144807714-144831751	2895	-	0.0999632	0	0.248796	OK	0.000146039	0	0.0264459	OK	0.0241006	0	0.081648	OK	1	1	1	3
TCONS_00003630	=	ENSGALT00000049688	XLOC_001117	SLC15A1	TSS2336	1:144807714-144831751	2830	-	0.0391546	0	0.175653	OK	0.0257354	0	0.0719243	OK	0.0261617	0	0.0827862	OK	1	1	1	3
TCONS_00003632	=	ENSGALT00000027284	XLOC_001118	STK24	TSS2338	1:144843120-145109362	3707	-	3.49762	1.80535	5.18989	OK	8.36357	4.46605	12.2611	OK	5.09534	2.96604	7.22464	OK	1	1	1	3
TCONS_00003640	=	ENSGALT00000027298	XLOC_001122	UGGT2	TSS2344	1:145871888-145950703	6242	-	12.4074	10.1488	14.666	OK	6.60559	5.31463	7.89654	OK	10.3966	8.46735	12.3258	OK	1	1	1	3
TCONS_00003641	=	ENSGALT00000036522	XLOC_001122	UGGT2	TSS2344	1:145871888-145950703	762	-	4.05329	0	9.34292	OK	1.87945	0	4.8787	OK	3.86644	0	9.3743	OK	1	1	1	3
TCONS_00003649	=	ENSGALT00000027302	XLOC_001123	DZIP1	TSS2348	1:145988440-146031981	2559	-	0.068368	0	0.290797	OK	0.0223515	0	0.106938	OK	2.64668e-05	0	0.0221986	OK	1	1	1	3
TCONS_00003652	=	ENSGALT00000027309	XLOC_001124	ABCC4	TSS2351	1:146126540-146279854	9855	-	14.0424	11.5555	16.5293	OK	14.7528	12.149	17.3566	OK	13.2679	10.9209	15.6149	OK	1	1	1	3
TCONS_00003653	=	ENSGALT00000085249	XLOC_001124	ABCC4	TSS2352	1:146126540-146279854	9365	-	0.0389688	0	0.232584	OK	0.0692124	0	0.34565	OK	0.000352079	0	0.013041	OK	1	1	1	3
TCONS_00003654	=	ENSGALT00000053144	XLOC_001125	SOX21	TSS2353	1:146418686-146421050	2364	-	0.940276	0.52875	1.3518	OK	0.966081	0.55338	1.37878	OK	0.389856	0.153511	0.626201	OK	1	1	1	3
TCONS_00003656	=	ENSGALT00000027315	XLOC_001126	TGDS	TSS2355	1:146462127-146474802	2148	-	13.3575	10.4335	16.2816	OK	18.2481	13.6865	22.8098	OK	15.008	11.2376	18.7784	OK	1	1	1	3
TCONS_00003660	=	ENSGALT00000036519	XLOC_001128	DCT	TSS2358	1:146485482-146506238	2944	-	0.0538086	0	0.116407	OK	0.0344921	0	0.0830608	OK	0.0614548	0	0.12986	OK	1	1	1	3
TCONS_00003662	=	ENSGALT00000066330	XLOC_001130	ENSGALG00000031514	TSS2360	1:146521036-147264157	416	-	0.0593656	0	0.550169	OK	0.0773218	0	0.451015	OK	0	0	0.173546	OK	1	1	0	2
TCONS_00003663	=	ENSGALT00000059367	XLOC_001131	ENSGALG00000038284	TSS2361	1:147664505-148029069	810	-	0.27389	0	1.3967	OK	0.0505913	0	0.413306	OK	0.15178	0	0.815097	OK	1	1	1	3
TCONS_00003670	=	ENSGALT00000076456	XLOC_001136	ENSGALG00000032339	TSS2367	1:150234072-150532403	600	-	0.416482	0	1.64264	OK	0.757225	0	2.12878	OK	0.839435	0	1.89632	OK	1	1	1	3
TCONS_00003672	=	ENSGALT00000060123	XLOC_001136	ENSGALG00000032339	TSS2367	1:150234072-150532403	651	-	0.056762	0	0.275798	OK	0.0782339	0	0.343354	OK	0.0583544	0	0.241477	OK	1	1	1	3
TCONS_00003676	=	ENSGALT00000077056	XLOC_001138	ENSGALG00000032182	TSS2370	1:151113000-151113681	646	-	0.0230006	0	0.151054	OK	0	0	0	OK	0	0	0	OK	1	0	0	1
TCONS_00003677	=	ENSGALT00000027326	XLOC_001139	SLITRK1	TSS2371	1:151210534-151212613	2079	-	0.101328	0.0035435	0.199112	OK	0.028361	0	0.0772368	OK	0.0494283	0	0.118393	OK	1	1	1	3
TCONS_00003683	=	ENSGALT00000056040	XLOC_001140	ENSGALG00000030326	TSS2372	1:151784861-151826339	1022	-	0.0778736	0	0.308612	OK	0.106038	0	0.376176	OK	0.466543	0	1.39461	OK	1	1	1	3
TCONS_00003686	=	ENSGALT00000027327	XLOC_001142	SPRY2	TSS2375	1:152666817-152686101	15117	-	2.35053	1.84221	2.85885	OK	8.81548	7.05696	10.574	OK	3.07541	2.31454	3.83627	OK	1	1	1	3
TCONS_00003695	=	ENSGALT00000027331	XLOC_001143	RBM26	TSS2378	1:153093415-153167243	5934	-	3.74412	2.02581	5.46243	OK	4.8445	2.02111	7.6679	OK	4.84443	2.60262	7.08624	OK	1	1	1	3
TCONS_00003701	=	ENSGALT00000027336	XLOC_001145	RNF219	TSS2380	1:153499379-153526528	3315	-	3.54387	1.99046	5.09727	OK	1.54286	0.417884	2.66783	OK	2.88249	1.64027	4.12472	OK	1	1	1	3
TCONS_00003703	=	ENSGALT00000051081	XLOC_001145	RNF219	TSS2381	1:153499379-153526528	455	-	6.7967	0	13.7531	OK	6.36829	0.383447	12.3531	OK	10.4077	1.81557	18.9999	OK	1	1	1	3
TCONS_00003706	=	ENSGALT00000073130	XLOC_001146	POU4F1	TSS2384	1:153534531-153536340	912	-	0.052418	0	0.188262	OK	0.0478603	0	0.138894	OK	0	0	0.0791614	OK	1	1	0	2
TCONS_00003707	=	ENSGALT00000076578	XLOC_001146	POU4F1	TSS2384	1:153534531-153536340	1170	-	0.0536805	0	0.167803	OK	1.09642e-05	0	0.0731919	OK	0.0313586	0	0.112028	OK	1	1	1	3
TCONS_00003708	=	ENSGALT00000036512	XLOC_001147	EDNRB	TSS2385	1:153917766-153935058	5220	-	0.750444	0.514574	0.986313	OK	0.934937	0.648415	1.22146	OK	0.525088	0.242386	0.80779	OK	1	1	1	3
TCONS_00003709	=	ENSGALT00000065190	XLOC_001147	EDNRB	TSS2386	1:153917766-153935058	4306	-	1.97235e-05	0	0.0161649	OK	1.61187e-05	0	0.016866	OK	0.0925625	0	0.320936	OK	1	1	1	3
TCONS_00003716	=	ENSGALT00000070907	XLOC_001149	MYCBP2	TSS2389	1:154212864-154440900	15574	-	7.04953	2.83214	11.2669	OK	4.82677	1.74629	7.90725	OK	6.16771	3.12057	9.21485	OK	1	1	1	3
TCONS_00003721	=	ENSGALT00000063571	XLOC_001149	MYCBP2	TSS2390	1:154212864-154440900	14085	-	1.10944	0.0373362	2.18155	OK	0.971551	0	2.07452	OK	1.26536	0.155391	2.37534	OK	1	1	1	3
TCONS_00003722	=	ENSGALT00000072109	XLOC_001149	MYCBP2	TSS2390	1:154212864-154440900	14247	-	0.943422	0	2.13873	OK	0.792899	0	1.71744	OK	1.00674	0	2.15803	OK	1	1	1	3
TCONS_00003728	=	ENSGALT00000086274	XLOC_001150	FBXL3	TSS2394	1:154444260-154449459	966	-	5.90674	2.47387	9.33962	OK	11.4627	8.412	14.5133	OK	5.30595	3.39247	7.21943	OK	1	1	1	3
TCONS_00003729	=	ENSGALT00000088312	XLOC_001150	FBXL3	TSS2395	1:154444260-154449459	834	-	1.33961	0	4.91469	OK	0.00135115	0	0.134124	OK	0.387856	0	1.53638	OK	1	1	1	3
TCONS_00003730	=	ENSGALT00000027350	XLOC_001151	ES1ML1	TSS2396	1:154473446-154478148	882	-	81.3064	65.4188	97.1941	OK	60.9381	48.4359	73.4403	OK	66.5679	53.1116	80.0241	OK	1	1	1	3
TCONS_00003731	=	ENSGALT00000046731	XLOC_001151	ES1ML1	TSS2396	1:154473446-154478148	708	-	0.291006	0	1.38755	OK	0.201281	0	1.08238	OK	0.228538	0	1.14298	OK	1	1	1	3
TCONS_00003732	=	ENSGALT00000082158	XLOC_001151	ES1ML1	TSS2397	1:154473446-154478148	886	-	2.52025	0	5.25612	OK	2.6312	0	5.32289	OK	3.282	0.440788	6.12321	OK	1	1	1	3
TCONS_00003735	=	ENSGALT00000070720	XLOC_001153	KCTD12	TSS2399	1:154478420-154531056	4849	-	5.18667	3.97277	6.40058	OK	3.30027	2.46323	4.13731	OK	3.38329	2.51658	4.24999	OK	1	1	1	3
TCONS_00003736	=	ENSGALT00000053617	XLOC_001154	ENSGALG00000035861	TSS2400	1:154578698-154580995	1005	-	0.00994753	0	0.0837816	OK	0	0	0	OK	0.014194	0	0.0906387	OK	1	0	1	2
TCONS_00003740	=	ENSGALT00000027358	XLOC_001157	COMMD6	TSS2403	1:155063025-155072207	1382	-	2.48014	0	5.14404	OK	1.57404	0	3.1573	OK	2.10397	0.0601344	4.14781	OK	1	1	1	3
TCONS_00003742	=	ENSGALT00000048855	XLOC_001158	TBC1D4	TSS2405	1:155081263-155199628	3285	-	0.0315579	0	0.158371	OK	0.0598072	0	0.296627	OK	0.0264948	0	0.131184	OK	1	1	1	3
TCONS_00003745	=	ENSGALT00000027361	XLOC_001158	TBC1D4	TSS2406	1:155081263-155199628	3387	-	0.015284	0	0.0855939	OK	0	0	0.0196079	OK	0.00875354	0	0.0604866	OK	1	0	1	2
TCONS_00003746	=	ENSGALT00000056657	XLOC_001158	TBC1D4	TSS2407	1:155081263-155199628	3464	-	0.0819647	0	0.271583	OK	0	0	0.0193635	OK	0.0500377	0	0.21094	OK	1	0	1	2
TCONS_00003749	=	ENSGALT00000036508	XLOC_001160	KLF12	TSS2410	1:155608491-155879115	17295	-	0.0120155	0	0.0622076	OK	0.000430139	0	0.0150558	OK	0.00135587	0	0.020238	OK	1	1	1	3
TCONS_00003750	=	ENSGALT00000055774	XLOC_001160	KLF12	TSS2410	1:155608491-155879115	1487	-	0.473372	0	2.60091	OK	1.03638	0	3.90017	OK	0.125347	0	0.860648	OK	1	1	1	3
TCONS_00003752	=	ENSGALT00000061770	XLOC_001160	KLF12	TSS2412	1:155608491-155879115	1800	-	3.30488	0.0321617	6.57759	OK	8.18062	0	17.58	OK	3.39972	0	7.28817	OK	1	1	1	3
TCONS_00003755	=	ENSGALT00000047570	XLOC_001160	KLF12	TSS2414	1:155608491-155879115	1373	-	3.08152	0	7.36455	OK	3.47791	0	9.11288	OK	3.49897	0	7.41945	OK	1	1	1	3
TCONS_00003759	=	ENSGALT00000027368	XLOC_001162	DIS3	TSS2418	1:156229892-156250669	2994	-	18.2711	14.8125	21.7298	OK	18.5257	15.0008	22.0506	OK	17.6386	14.2714	21.0058	OK	1	1	1	3
TCONS_00003760	=	ENSGALT00000077406	XLOC_001162	DIS3	TSS2419	1:156229892-156250669	2870	-	0.0684156	0	0.411816	OK	0.0458361	0	0.224843	OK	0	0	0.0209102	OK	1	1	0	2
TCONS_00003762	=	ENSGALT00000027372	XLOC_001163	MZT1	TSS2420	1:156279501-156284724	1291	-	16.561	12.9461	20.1759	OK	9.64411	7.29414	11.9941	OK	14.4084	11.1454	17.6714	OK	1	1	1	3
TCONS_00003763	=	ENSGALT00000058752	XLOC_001164	DACH1	TSS2421	1:156676036-157042675	3381	-	0.0234404	0	0.0902178	OK	1.33867e-05	0	0.0211539	OK	0.0218896	0	0.0639573	OK	1	1	1	3
TCONS_00003768	=	ENSGALT00000027328	XLOC_001167	KLHL1	TSS2425	1:157717651-157944627	2190	-	0.0265245	0	0.0744525	OK	0.0212408	0	0.073093	OK	0.015624	0	0.0491623	OK	1	1	1	3
TCONS_00003772	=	ENSGALT00000052971	XLOC_001170	PCDH9	TSS2428	1:159096609-159285693	12304	-	11.5871	8.91915	14.2551	OK	6.89383	5.26234	8.52533	OK	8.169	6.26171	10.0763	OK	1	1	1	3
TCONS_00003773	=	ENSGALT00000027329	XLOC_001170	PCDH9	TSS2428	1:159096609-159285693	3920	-	3.67557	0	9.17977	OK	1.90753	0	5.92775	OK	3.619	0.906057	6.33194	OK	1	1	1	3
TCONS_00003774	=	ENSGALT00000073892	XLOC_001170	PCDH9	TSS2428	1:159096609-159285693	3938	-	5.37396	0	11.6322	OK	2.50261	0	6.3164	OK	1.48102	0	4.49658	OK	1	1	1	3
TCONS_00003775	=	ENSGALT00000069884	XLOC_001171	ENSGALG00000032024	TSS2429	1:159096609-159285693	5999	-	0.454535	0	1.32038	OK	0.312721	0	0.940914	OK	0.416881	0	1.08451	OK	1	1	1	3
TCONS_00003781	=	ENSGALT00000064487	XLOC_001172	ENSGALG00000030056	TSS2435	1:159416552-159805387	6550	-	1.93458e-05	0	0.0102034	OK	0.000127069	0	0.010845	OK	0.143948	0	0.426134	OK	1	1	1	3
TCONS_00003787	=	ENSGALT00000074594	XLOC_001175	ENSGALG00000038764	TSS2439	1:160244260-161173427	678	-	0.0268956	0	0.197228	OK	0.0284233	0	0.167096	OK	0.136249	0	0.384796	OK	1	1	1	3
TCONS_00003788	=	ENSGALT00000072691	XLOC_001176	ENSGALG00000033721	TSS2440	1:160244260-161173427	654	-	0.0951242	0	0.316224	OK	0	0	0.128969	OK	3.01609e-05	0	0.194759	OK	1	0	1	2
TCONS_00003789	=	ENSGALT00000051916	XLOC_001176	ENSGALG00000033721	TSS2441	1:160244260-161173427	597	-	0.0970888	0	0.351911	OK	0.0421382	0	0.185633	OK	0.261015	0	0.80958	OK	1	1	1	3
TCONS_00003793	=	ENSGALT00000027374	XLOC_001179	ENSGALG00000016934	TSS2444	1:161850303-161855872	4529	-	0.459004	0.293041	0.624968	OK	0.226404	0	0.746386	OK	0.447335	0.282829	0.611841	OK	1	1	1	3
TCONS_00003800	=	ENSGALT00000027377	XLOC_001181	DIAPH3	TSS2449	1:162382459-162630981	3045	-	0.845807	6.66201e-05	1.69155	OK	1.22431	0.211325	2.2373	OK	0.692656	0	1.52139	OK	1	1	1	3
TCONS_00003801	=	ENSGALT00000079513	XLOC_001181	DIAPH3	TSS2449	1:162382459-162630981	3078	-	3.36647	1.8751	4.85784	OK	3.34135	1.50438	5.17832	OK	4.79253	2.58655	6.9985	OK	1	1	1	3
TCONS_00003804	=	ENSGALT00000050237	XLOC_001183	ENSGALG00000036664	TSS2452	1:164112504-164112982	478	-	0.0346736	0	0.160684	OK	0.0253398	0	0.160456	OK	0.0526727	0	0.162099	OK	1	1	1	3
TCONS_00003805	=	ENSGALT00000048505	XLOC_001184	PCDH8	TSS2453	1:165685514-165689031	2997	-	0.13923	0.0253315	0.253128	OK	0.463261	0.236728	0.689794	OK	0.222771	0.0743499	0.371193	OK	1	1	1	3
TCONS_00003806	=	ENSGALT00000089769	XLOC_001185	CNMD	TSS2454	1:165707119-165719326	3320	-	0.110553	0	0.277427	OK	0.146282	0	0.460806	OK	0.0252613	0	0.131158	OK	1	1	1	3
TCONS_00003807	=	ENSGALT00000027389	XLOC_001185	CNMD	TSS2454	1:165707119-165719326	2780	-	1.96033	1.21126	2.70941	OK	1.18578	0.512788	1.85878	OK	2.73047	1.57198	3.88896	OK	1	1	1	3
TCONS_00003809	=	ENSGALT00000027397	XLOC_001186	WBP4	TSS2456	1:165835000-165857583	5506	-	5.77387	4.59199	6.95575	OK	4.44491	2.97569	5.91414	OK	6.36256	5.07913	7.64599	OK	1	1	1	3
TCONS_00003810	=	ENSGALT00000046643	XLOC_001186	WBP4	TSS2457	1:165835000-165857583	5430	-	0.0375156	0	0.17276	OK	0.416125	0	1.54989	OK	0.00433615	0	0.037967	OK	1	1	1	3
TCONS_00003812	=	ENSGALT00000060588	XLOC_001187	ENSGALG00000040808	TSS2459	1:165861599-165946532	1083	-	1.07096	0	2.89054	OK	3.48568	0	7.47627	OK	1.7925	0	4.52105	OK	1	1	1	3
TCONS_00003814	=	ENSGALT00000049953	XLOC_001187	NAA16	TSS2460	1:165861599-165946532	1590	-	3.71675	1.27992	6.15357	OK	8.83029	4.25002	13.4106	OK	5.54357	2.21112	8.87601	OK	1	1	1	3
TCONS_00003816	=	ENSGALT00000027403	XLOC_001189	RGCC	TSS2463	1:165953534-165965747	414	-	21.5474	0	50.2674	OK	29.3943	0	67.7364	OK	7.51525	0	20.8538	OK	1	1	1	3
TCONS_00003817	=	ENSGALT00000036496	XLOC_001190	DGKH	TSS2464	1:166202109-166373782	13770	-	2.34074	1.81309	2.86838	OK	6.34709	5.07135	7.62283	OK	3.02909	2.25295	3.80523	OK	1	1	1	3
TCONS_00003822	=	ENSGALT00000050084	XLOC_001191	AKAP11	TSS2467	1:166391588-166427461	5805	-	0.317678	0	1.23055	OK	0.143509	0	0.602724	OK	0.0447302	0	0.262505	OK	1	1	1	3
TCONS_00003823	=	ENSGALT00000045029	XLOC_001192	TNFSF11	TSS2468	1:166506010-166526739	2047	-	0.0587334	0	0.13179	OK	0.224448	0.0743372	0.374558	OK	0.0822857	0	0.170324	OK	1	1	1	3
TCONS_00003825	=	ENSGALT00000027417	XLOC_001193	DNAJC15	TSS2470	1:166719750-166744968	1580	-	14.8332	11.616	18.0503	OK	9.82878	7.48518	12.1724	OK	14.1352	11.0209	17.2494	OK	1	1	1	3
TCONS_00003826	=	ENSGALT00000036493	XLOC_001194	ENSGALG00000016969	TSS2471	1:167167012-167185684	1880	-	0.0436487	0	0.106691	OK	0.0150653	0	0.0515357	OK	0.0877575	0	0.178016	OK	1	1	1	3
TCONS_00003827	=	ENSGALT00000077236	XLOC_001195	ENSGALG00000043791	TSS2472	1:167206592-167209497	1569	-	0.0170561	0	0.0703682	OK	0.036013	0	0.118002	OK	0.0443547	0	0.136666	OK	1	1	1	3
TCONS_00003829	=	ENSGALT00000077555	XLOC_001197	ENSGALG00000029931	TSS2474	1:167508533-167515803	1155	-	0.0751257	0	0.215753	OK	0.0387665	0	0.111068	OK	0.0526709	0	0.141632	OK	1	1	1	3
TCONS_00003833	=	ENSGALT00000071429	XLOC_001198	GPALPP1	TSS2475	1:167591539-167631380	1860	-	5.3018	3.01356	7.59004	OK	4.50369	2.06932	6.93807	OK	5.48278	3.09775	7.86782	OK	1	1	1	3
TCONS_00003834	=	ENSGALT00000078219	XLOC_001198	GPALPP1	TSS2475	1:167591539-167631380	1362	-	0.861931	0	2.15716	OK	0.877898	0	2.36886	OK	1.16894	0	2.51098	OK	1	1	1	3
TCONS_00003837	=	ENSGALT00000027426	XLOC_001200	GTF2F2	TSS2478	1:167654222-167755064	7962	-	10.3113	6.41987	14.2027	OK	8.75789	4.88664	12.6291	OK	10.7188	6.50033	14.9373	OK	1	1	1	3
TCONS_00003841	=	ENSGALT00000027435	XLOC_001202	SPERT	TSS2481	1:167851111-167853754	1300	-	0.0163005	0	0.0717438	OK	0.0114943	0	0.06799	OK	0.0294973	0	0.109433	OK	1	1	1	3
TCONS_00003843	=	ENSGALT00000027449	XLOC_001204	LRCH1	TSS2483	1:168186205-168320863	5854	-	2.37589	1.47061	3.28116	OK	2.22859	1.42026	3.03693	OK	2.78661	1.78871	3.78451	OK	1	1	1	3
TCONS_00003845	=	ENSGALT00000055673	XLOC_001204	LRCH1	TSS2484	1:168186205-168320863	2064	-	0.489035	0	1.30314	OK	0.33502	0	0.913729	OK	0.401723	0	1.12088	OK	1	1	1	3
TCONS_00003851	=	ENSGALT00000027454	XLOC_001208	NUDT15	TSS2489	1:168671610-168672512	651	-	5.88114	3.42515	8.33713	OK	4.1119	2.23305	5.99075	OK	5.45043	3.15175	7.74911	OK	1	1	1	3
TCONS_00003852	=	ENSGALT00000030149	XLOC_001209	ITM2B	TSS2490	1:168710779-168736807	1573	-	72.55	59.354	85.746	OK	31.6638	25.3738	37.9538	OK	62.3811	50.8701	73.892	OK	1	1	1	3
TCONS_00003853	=	ENSGALT00000036484	XLOC_001210	RB1	TSS2491	1:168747510-168862291	5458	-	3.92969	2.30545	5.55394	OK	3.39295	0.567077	6.21881	OK	3.39177	1.09221	5.69132	OK	1	1	1	3
TCONS_00003855	=	ENSGALT00000085752	XLOC_001210	RB1	TSS2491	1:168747510-168862291	3454	-	5.27843	2.82493	7.73193	OK	7.46987	3.27684	11.6629	OK	8.82916	4.93115	12.7272	OK	1	1	1	3
TCONS_00003856	=	ENSGALT00000087338	XLOC_001210	RB1	TSS2492	1:168747510-168862291	2006	-	4.39123	1.53673	7.24574	OK	6.94971	1.62388	12.2755	OK	7.51741	3.05529	11.9795	OK	1	1	1	3
TCONS_00003857	=	ENSGALT00000027464	XLOC_001211	FNDC3A	TSS2493	1:168999877-169114144	6025	-	3.52272	2.59581	4.44963	OK	2.27309	0.851463	3.69472	OK	3.91892	2.29167	5.54617	OK	1	1	1	3
TCONS_00003859	=	ENSGALT00000054888	XLOC_001211	FNDC3A	TSS2495	1:168999877-169114144	3865	-	1.53877	0.452069	2.62548	OK	1.28822	0.549577	2.02687	OK	1.31994	0.427454	2.21243	OK	1	1	1	3
TCONS_00003862	=	ENSGALT00000027466	XLOC_001212	MLNR	TSS2498	1:169114262-169118105	1674	-	0.0745546	0	0.209153	OK	0.14693	0	0.3141	OK	0.174984	0	0.359825	OK	1	1	1	3
TCONS_00003866	=	ENSGALT00000027470	XLOC_001214	SETDB2	TSS2502	1:169208258-169226629	2169	-	5.87018	4.17803	7.56234	OK	5.11016	2.68312	7.53719	OK	4.02036	2.45093	5.5898	OK	1	1	1	3
TCONS_00003869	=	ENSGALT00000030139	XLOC_001215	PHF11	TSS2504	1:169231537-169267860	798	-	0.613229	0	2.28429	OK	1.49003	0	3.7223	OK	0.986567	0	2.78238	OK	1	1	1	3
TCONS_00003870	=	ENSGALT00000064512	XLOC_001215	PHF11	TSS2504	1:169231537-169267860	723	-	1.65225	0	4.53129	OK	1.95094	0	4.74133	OK	0.840919	0	2.55475	OK	1	1	1	3
TCONS_00003871	=	ENSGALT00000087759	XLOC_001216	ARL11	TSS2505	1:169272624-169273914	1290	-	7.25292	4.51893	9.98692	OK	1.45194	0.675741	2.22813	OK	9.87191	6.85994	12.8839	OK	1	1	1	3
TCONS_00003872	=	ENSGALT00000036475	XLOC_001216	ARL11	TSS2505	1:169272624-169273914	1008	-	3.72225	0.841156	6.60334	OK	0.837067	0.0594278	1.61471	OK	5.15159	2.31363	7.98955	OK	1	1	1	3
TCONS_00003873	=	ENSGALT00000042876	XLOC_001217	ENSGALG00000025859	TSS2506	1:169278627-169331685	48482	-	0.764113	0.552116	0.97611	OK	0.810499	0.580517	1.04048	OK	0.867823	0.631842	1.10381	OK	1	1	1	3
TCONS_00003877	=	ENSGALT00000077288	XLOC_001219	ENSGALG00000029963	TSS2509	1:169331958-169337156	654	-	0.325269	0	0.690854	OK	0.129672	0	0.400529	OK	0.271416	0	0.595139	OK	1	1	1	3
TCONS_00003881	=	ENSGALT00000027478	XLOC_001220	TRIM13	TSS2511	1:169371948-169383816	5259	-	1.26797	0.627138	1.9088	OK	0.810708	0	2.14098	OK	0.683504	0	2.53199	OK	1	1	1	3
TCONS_00003892	=	ENSGALT00000086577	XLOC_001224	RNASEH2B	TSS2519	1:169902382-169946212	1647	-	0.268437	0	0.818102	OK	0.206376	0	0.646382	OK	0.36775	0	0.99854	OK	1	1	1	3
TCONS_00003893	=	ENSGALT00000072520	XLOC_001224	RNASEH2B	TSS2519	1:169902382-169946212	1545	-	8.51498	5.52467	11.5053	OK	4.65992	2.00243	7.3174	OK	9.80865	6.56093	13.0564	OK	1	1	1	3
TCONS_00003894	=	ENSGALT00000088898	XLOC_001224	RNASEH2B	TSS2519	1:169902382-169946212	1527	-	0.782142	0	1.74469	OK	0.053867	0	0.284662	OK	0.170713	0	0.578072	OK	1	1	1	3
TCONS_00003895	=	ENSGALT00000027483	XLOC_001224	RNASEH2B	TSS2519	1:169902382-169946212	2774	-	0.233886	0	0.633114	OK	0.213126	0	0.569664	OK	0.23878	0	0.67415	OK	1	1	1	3
TCONS_00003896	=	ENSGALT00000053403	XLOC_001225	ENSGALG00000031717	TSS2520	1:170018327-170038158	1296	-	0.0188113	0	0.0795455	OK	0.038135	0	0.117044	OK	0	0	0	OK	1	1	0	2
TCONS_00003897	=	ENSGALT00000027486	XLOC_001226	FAM124A	TSS2521	1:170047102-170056011	1572	-	1.99418e-05	0	0.0482888	OK	3.30639e-05	0	0.0482077	OK	2.58042e-05	0	0.0480125	OK	1	1	1	3
TCONS_00003898	=	ENSGALT00000070399	XLOC_001226	FAM124A	TSS2521	1:170047102-170056011	1488	-	0.17457	0.0205661	0.328574	OK	0.122149	0	0.256661	OK	0.0920583	0	0.200763	OK	1	1	1	3
TCONS_00003899	=	ENSGALT00000027487	XLOC_001227	SERPINE3	TSS2522	1:170079453-170140361	7600	-	2.01857	1.14358	2.89355	OK	3.24074	1.93251	4.54896	OK	2.22178	1.24852	3.19505	OK	1	1	1	3
TCONS_00003902	=	ENSGALT00000027490	XLOC_001228	WDFY2	TSS2524	1:170154888-170223769	2393	-	3.74442	2.46526	5.02359	OK	2.21987	1.28412	3.15563	OK	3.26889	2.2326	4.30518	OK	1	1	1	3
TCONS_00003907	=	ENSGALT00000027505	XLOC_001229	ALG11	TSS2526	1:170363875-170367720	1614	-	0.0943847	0	0.238187	OK	0.0846304	0	0.23486	OK	0.155594	0	0.353597	OK	1	1	1	3
TCONS_00003919	=	ENSGALT00000027516	XLOC_001232	ENSGALG00000017031	TSS2536	1:170492648-170509821	1748	-	0.190066	0	0.678062	OK	0.0369189	0	0.168649	OK	0.089552	0	0.3288	OK	1	1	1	3
TCONS_00003924	=	ENSGALT00000027520	XLOC_001233	MRPS31	TSS2539	1:170531256-170554284	1224	-	56.0437	43.8052	68.2821	OK	46.4686	35.3953	57.5418	OK	50.6987	39.0836	62.3137	OK	1	1	1	3
TCONS_00003925	=	ENSGALT00000070975	XLOC_001233	MRPS31	TSS2539	1:170531256-170554284	1370	-	0.465303	0	1.46941	OK	1.56452	0	3.44704	OK	0.382693	0	1.25201	OK	1	1	1	3
TCONS_00003926	=	ENSGALT00000027522	XLOC_001234	FOXO1	TSS2540	1:170581376-170652472	13590	-	0.200074	0	0.565109	OK	0.521409	0	1.44237	OK	6.36503e-05	0	0.00553087	OK	1	1	1	3
TCONS_00003937	=	ENSGALT00000027525	XLOC_001236	LHFPL6	TSS2546	1:170958017-171098708	820	-	11.0288	1.71902	20.3386	OK	6.13167	0.836253	11.4271	OK	6.95165	0	16.2967	OK	1	1	1	3
TCONS_00003939	=	ENSGALT00000085221	XLOC_001237	ENSGALG00000045605	TSS2548	1:171199226-171200360	1134	-	0.0214565	0	0.0855982	OK	0	0	0	OK	0.0285388	0	0.0909965	OK	1	0	1	2
TCONS_00003943	=	ENSGALT00000051824	XLOC_001238	PROSER1	TSS2550	1:171226172-171260114	2700	-	0.024702	0	0.157154	OK	0	0	0.0363786	OK	0	0	0.0363044	OK	1	0	0	1
TCONS_00003945	=	ENSGALT00000027529	XLOC_001239	STOML3	TSS2552	1:171260974-171324021	852	-	0.0157187	0	0.103737	OK	0.0726847	0	0.297313	OK	0.0587955	0	0.24663	OK	1	1	1	3
TCONS_00003948	=	ENSGALT00000030118	XLOC_001240	TRPC4	TSS2553	1:171798382-171939653	7433	-	1.17764	0.786426	1.56885	OK	0.610476	0.226571	0.994381	OK	0.363004	0	0.787839	OK	1	1	1	3
TCONS_00003959	=	ENSGALT00000027540	XLOC_001243	POSTN	TSS2563	1:171989732-172022873	2645	-	765.656	574.534	956.777	OK	372.447	285.039	459.855	OK	322.861	244.9	400.822	OK	1	1	1	3
TCONS_00003960	=	ENSGALT00000036466	XLOC_001243	POSTN	TSS2563	1:171989732-172022873	2448	-	3.7325	0	17.6763	OK	1.95516	0	8.54541	OK	0.924557	0	5.17934	OK	1	1	1	3
TCONS_00003970	=	ENSGALT00000036465	XLOC_001246	SUPT20H	TSS2570	1:172275787-172318425	2580	-	8.40099	5.39514	11.4069	OK	4.9026	2.29803	7.50718	OK	8.04766	5.17732	10.918	OK	1	1	1	3
TCONS_00003971	=	ENSGALT00000078498	XLOC_001246	SUPT20H	TSS2571	1:172275787-172318425	2019	-	2.01627	0	4.82743	OK	0.794241	0	2.35375	OK	0.592909	0	1.95557	OK	1	1	1	3
TCONS_00003972	=	ENSGALT00000085027	XLOC_001247	ALG5	TSS2572	1:172318484-172337874	2181	-	0.81373	0	1.76434	OK	0.392091	0	0.95341	OK	0.609355	0	1.61221	OK	1	1	1	3
TCONS_00003973	=	ENSGALT00000027546	XLOC_001247	ALG5	TSS2572	1:172318484-172337874	2183	-	18.1037	14.4092	21.7983	OK	8.48844	6.54051	10.4364	OK	19.8116	15.8283	23.7949	OK	1	1	1	3
TCONS_00003990	=	ENSGALT00000027547	XLOC_001248	SMAD9	TSS2581	1:172362075-172413359	1454	-	3.54743	0.198457	6.89641	OK	3.80559	0.474781	7.1364	OK	3.39439	0.145129	6.64365	OK	1	1	1	3
TCONS_00004004	=	ENSGALT00000082498	XLOC_001251	DCLK1	TSS2592	1:172697129-172928907	2546	-	13.3174	8.37704	18.2577	OK	8.29507	5.15851	11.4316	OK	8.07367	4.90602	11.2413	OK	1	1	1	3
TCONS_00004005	=	ENSGALT00000090221	XLOC_001252	MAB21L1	TSS2593	1:172990604-173479982	7159	-	0.955892	0.318751	1.59303	OK	0.638097	0.153469	1.12273	OK	0.913724	0.329199	1.49825	OK	1	1	1	3
TCONS_00004007	=	ENSGALT00000054679	XLOC_001253	ENSGALG00000029950	TSS2595	1:172990604-173479982	4578	-	0.114256	0	0.321948	OK	0.220313	0	0.502954	OK	0.198699	0	0.461833	OK	1	1	1	3
TCONS_00004011	=	ENSGALT00000048044	XLOC_001256	ENSGALG00000042339	TSS2599	1:173963475-174233284	468	-	7.58876	0	29.1309	OK	9.58677	0	27.7613	OK	5.97606	0	20.6736	OK	1	1	1	3
TCONS_00004015	=	ENSGALT00000089463	XLOC_001257	ENSGALG00000017071	TSS2602	1:174502372-174547250	14900	-	0.505976	0.199703	0.81225	OK	0.911281	0.374511	1.44805	OK	0.70945	0.376678	1.04222	OK	1	1	1	3
TCONS_00004023	=	ENSGALT00000027575	XLOC_001258	N4BP2L1	TSS2604	1:174548141-174597461	2039	-	3.44935	1.09591	5.80279	OK	0.761031	0	1.75579	OK	2.37792	0.691481	4.06435	OK	1	1	1	3
TCONS_00004025	=	ENSGALT00000077721	XLOC_001259	ZAR1L	TSS2606	1:174599431-174601247	1083	-	0.106843	0	0.320912	OK	0.0312643	0	0.113944	OK	0	0	0	OK	1	1	0	2
TCONS_00004026	=	ENSGALT00000055584	XLOC_001260	ENSGALG00000040933	TSS2607	1:175003005-175010481	1042	-	0.0208526	0	0.0935221	OK	0.0316579	0	0.104465	OK	0	0	0	OK	1	1	0	2
TCONS_00004028	=	ENSGALT00000027586	XLOC_001261	HSPH1	TSS2609	1:175014501-175036647	3333	-	12.8187	9.81239	15.825	OK	68.9798	56.446	81.5135	OK	27.3454	21.0736	33.6171	OK	1	1	1	3
TCONS_00004038	=	ENSGALT00000062837	XLOC_001265	HMGB1	TSS2616	1:175162512-175171049	1180	-	29.8281	15.1863	44.4699	OK	17.8709	9.32084	26.4209	OK	25.4817	12.8198	38.1435	OK	1	1	1	3
TCONS_00004039	=	ENSGALT00000075072	XLOC_001265	HMGB1	TSS2617	1:175162512-175171049	2240	-	92.4403	73.6166	111.264	OK	43.9105	34.4406	53.3805	OK	75.0135	58.9707	91.0562	OK	1	1	1	3
TCONS_00004042	=	ENSGALT00000027595	XLOC_001266	KATNAL1	TSS2619	1:175187966-175282694	6928	-	1.39746	0.760333	2.03459	OK	0.896069	0.300792	1.49135	OK	1.68567	0.988091	2.38325	OK	1	1	1	3
TCONS_00004045	=	ENSGALT00000027597	XLOC_001267	UBL3	TSS2622	1:175340287-175485272	2174	-	36.2742	24.7147	47.8338	OK	55.9069	35.9118	75.902	OK	51.4364	37.1473	65.7256	OK	1	1	1	3
TCONS_00004046	=	ENSGALT00000057259	XLOC_001267	UBL3	TSS2623	1:175340287-175485272	2056	-	0.916647	0	3.88823	OK	3.94997	0	14.3874	OK	0.359412	0	1.48911	OK	1	1	1	3
TCONS_00004047	=	ENSGALT00000086271	XLOC_001267	UBL3	TSS2624	1:175340287-175485272	2126	-	0.401345	0	1.59685	OK	0.684243	0	2.48771	OK	0.565213	0	2.05071	OK	1	1	1	3
TCONS_00004055	=	ENSGALT00000027606	XLOC_001268	SLC46A3	TSS2628	1:175782714-175796817	4035	-	0.10935	0	0.252141	OK	0.0308381	0	0.0980401	OK	0.275657	0.120545	0.43077	OK	1	1	1	3
TCONS_00004057	=	ENSGALT00000027608	XLOC_001269	FLT1	TSS2629	1:175837245-176020918	40294	-	0.89642	0.599786	1.19305	OK	1.20331	0.805626	1.601	OK	0.867354	0.559325	1.17538	OK	1	1	1	3
TCONS_00004058	=	ENSGALT00000080989	XLOC_001270	FLT3	TSS2630	1:176034739-176060887	2994	-	0.0100808	0	0.032559	OK	0.00422706	0	0.0279449	OK	0.0109733	0	0.0432009	OK	1	1	1	3
TCONS_00004069	=	ENSGALT00000027620	XLOC_001273	MTIF3	TSS2637	1:176273689-176283791	937	-	11.9997	7.6265	16.3728	OK	5.07233	2.59925	7.54541	OK	8.95481	5.26288	12.6467	OK	1	1	1	3
TCONS_00004070	=	ENSGALT00000068350	XLOC_001274	USP12	TSS2638	1:176356592-176395304	8716	-	1.43221	1.02941	1.83501	OK	1.45274	0.836828	2.06864	OK	0.891258	0.59668	1.18584	OK	1	1	1	3
TCONS_00004073	=	ENSGALT00000027625	XLOC_001275	GPR12	TSS2641	1:176501303-176502302	999	-	0.0375533	0	0.124335	OK	0.0225405	0	0.106243	OK	0.0663052	0	0.204248	OK	1	1	1	3
TCONS_00004074	=	ENSGALT00000054551	XLOC_001276	ENSGALG00000039931	TSS2642	1:176511055-176597034	1693	-	0.0945599	0	0.341339	OK	0.0243251	0	0.108087	OK	0.0793143	0	0.271737	OK	1	1	1	3
TCONS_00004079	=	ENSGALT00000072657	XLOC_001278	RNF6	TSS2644	1:176714968-176728071	9871	-	1.59558	1.05567	2.13549	OK	2.67108	1.84186	3.50029	OK	1.40469	0.890742	1.91863	OK	1	1	1	3
TCONS_00004080	=	ENSGALT00000066267	XLOC_001278	RNF6	TSS2644	1:176714968-176728071	6615	-	0.125238	0	0.341182	OK	0.142682	0	0.468623	OK	0.247856	0	0.816631	OK	1	1	1	3
TCONS_00004081	=	ENSGALT00000084195	XLOC_001278	RNF6	TSS2645	1:176714968-176728071	7008	-	0.607112	0.105964	1.10826	OK	0.75144	0.186969	1.31591	OK	0.409048	0	0.833502	OK	1	1	1	3
TCONS_00004082	=	ENSGALT00000027631	XLOC_001278	RNF6	TSS2646	1:176714968-176728071	1927	-	1.86459	0.458344	3.27085	OK	3.69754	1.00899	6.38609	OK	2.59849	0.781645	4.41534	OK	1	1	1	3
TCONS_00004083	=	ENSGALT00000027641	XLOC_001279	ATP8A2	TSS2647	1:176737696-177055298	3630	-	0.0341808	0	0.166853	OK	0.0449416	0	0.136571	OK	0.0139335	0	0.0638759	OK	1	1	1	3
TCONS_00004084	=	ENSGALT00000069524	XLOC_001279	ATP8A2	TSS2648	1:176737696-177055298	3561	-	0.278648	0.00487308	0.552424	OK	0.0623085	0	0.145335	OK	0.110112	0	0.297768	OK	1	1	1	3
TCONS_00004094	=	ENSGALT00000088779	XLOC_001280	MTMR6	TSS2653	1:177105705-177140709	1680	-	0.290453	0	1.39355	OK	0.611641	0	2.96758	OK	0.123807	0	0.622512	OK	1	1	1	3
TCONS_00004099	=	ENSGALT00000044804	XLOC_001282	AMER2	TSS2657	1:177160926-177163582	1875	-	0.0246931	0	0.099263	OK	0.0111218	0	0.0551619	OK	1.12213e-06	0	0.0412525	OK	1	1	1	3
TCONS_00004103	=	ENSGALT00000030094	XLOC_001283	ENSGALG00000019077	TSS2659	1:177368036-177414972	2043	-	0.210894	0	0.717716	OK	0.00096473	0	0.0396552	OK	0	0	0.0387339	OK	1	1	0	2
TCONS_00004110	=	ENSGALT00000027653	XLOC_001284	ENSGALG00000017117	TSS2663	1:177419087-177424346	1023	-	0.00986153	0	0.0764599	OK	0	0	0	OK	0.0283548	0	0.0873606	OK	1	0	1	2
TCONS_00004114	=	ENSGALT00000054820	XLOC_001285	MIPEP	TSS2665	1:177424857-177498905	702	-	16.0874	7.90553	24.2693	OK	7.80598	3.34471	12.2672	OK	11.4042	5.60776	17.2005	OK	1	1	1	3
TCONS_00004117	=	ENSGALT00000027658	XLOC_001287	SACS	TSS2668	1:177611652-177670113	15644	-	15.9766	12.0808	19.8725	OK	21.3953	16.2468	26.5438	OK	14.6334	10.7701	18.4967	OK	1	1	1	3
TCONS_00004122	=	ENSGALT00000027664	XLOC_001291	MICU2	TSS2673	1:178419996-178576902	1338	-	7.45563	1.75938	13.1519	OK	4.88396	0.561177	9.20674	OK	6.59429	0.799669	12.3889	OK	1	1	1	3
TCONS_00004128	=	ENSGALT00000046844	XLOC_001292	ZDHHC20	TSS2679	1:178578470-178626374	2446	-	29.8815	19.601	40.1621	OK	27.8158	18.3579	37.2737	OK	26.6281	16.791	36.4652	OK	1	1	1	3
TCONS_00004133	=	ENSGALT00000089023	XLOC_001293	SKA3	TSS2682	1:178626442-178635923	1719	-	9.55699	7.27887	11.8351	OK	8.87572	6.49904	11.2524	OK	8.87084	6.76769	10.974	OK	1	1	1	3
TCONS_00004137	=	ENSGALT00000078792	XLOC_001293	SKA3	TSS2682	1:178626442-178635923	1975	-	0.796476	0.0434808	1.54947	OK	0.901711	0.0230299	1.78039	OK	0.458209	0	0.969646	OK	1	1	1	3
TCONS_00004139	=	ENSGALT00000067881	XLOC_001294	ENSGALG00000031225	TSS2684	1:178669642-178718147	1208	-	1.89855	0	4.75293	OK	1.03344	0	3.25923	OK	1.64944	0	4.20255	OK	1	1	1	3
TCONS_00004140	=	ENSGALT00000084466	XLOC_001294	ENSGALG00000044492	TSS2685	1:178669642-178718147	1223	-	1.12947	0	3.23903	OK	0.980077	0	3.01388	OK	1.41671	0	3.87079	OK	1	1	1	3
TCONS_00004143	=	ENSGALT00000027676	XLOC_001295	XPO4	TSS2687	1:178738735-178814748	11646	-	1.26574	0.389046	2.14244	OK	2.12505	0.857062	3.39303	OK	1.74332	0.0662712	3.42037	OK	1	1	1	3
TCONS_00004149	=	ENSGALT00000027677	XLOC_001296	EEF1AKMT1	TSS2690	1:178817109-178841579	7964	-	4.21769	3.09605	5.33934	OK	1.30578	0.86214	1.74941	OK	2.70923	1.98367	3.43479	OK	1	1	1	3
TCONS_00004151	=	ENSGALT00000027680	XLOC_001297	CRYL1	TSS2692	1:178883374-178934182	3224	-	2.80539	1.81648	3.7943	OK	0.928171	0.507619	1.34872	OK	2.36324	1.58258	3.1439	OK	1	1	1	3
TCONS_00004152	=	ENSGALT00000030086	XLOC_001297	CRYL1	TSS2692	1:178883374-178934182	3118	-	0.18433	0	0.595858	OK	0.0877597	0	0.325876	OK	0.0683322	0	0.233504	OK	1	1	1	3
TCONS_00004162	=	ENSGALT00000027682	XLOC_001299	GJA3	TSS2695	1:179008068-179009604	1536	-	0.0497435	0	0.129728	OK	0.0359222	0	0.117017	OK	0.0391712	0	0.110258	OK	1	1	1	3
TCONS_00004163	=	ENSGALT00000036438	XLOC_001300	PSPC1	TSS2696	1:179179945-179243149	1979	-	29.7572	18.0074	41.5069	OK	12.6903	5.244	20.1365	OK	17.8749	9.11186	26.6379	OK	1	1	1	3
TCONS_00004164	=	ENSGALT00000069967	XLOC_001300	PSPC1	TSS2696	1:179179945-179243149	1715	-	3.53132	0	8.32774	OK	7.3736	1.17787	13.5693	OK	4.99641	0	10.3273	OK	1	1	1	3
TCONS_00004172	=	ENSGALT00000027693	XLOC_001301	CENPJ	TSS2700	1:179310008-179327302	3783	-	0.642303	0.148812	1.13579	OK	0.405964	0.0124252	0.799502	OK	0.61025	0.174617	1.04588	OK	1	1	1	3
TCONS_00004173	=	ENSGALT00000027700	XLOC_001302	ARHGAP20	TSS2701	1:179517087-179577289	4060	-	0.840976	0.403841	1.27811	OK	0.170515	0	0.462621	OK	0.145578	0	0.458143	OK	1	1	1	3
TCONS_00004179	=	ENSGALT00000061591	XLOC_001304	ENSGALG00000039323	TSS2706	1:179594686-179667409	1205	-	0.676737	0	4.45239	OK	1.02326	0	4.84568	OK	0.678779	0	4.24569	OK	1	1	1	3
TCONS_00004184	=	ENSGALT00000065752	XLOC_001306	ENSGALG00000034530	TSS2708	1:179916165-179922173	1947	-	0.332326	0	0.722958	OK	0.366033	0	0.747891	OK	0.277685	0.0263543	0.529015	OK	1	1	1	3
TCONS_00004186	=	ENSGALT00000045854	XLOC_001307	ENSGALG00000027243	TSS2710	1:180229177-180244554	8161	-	0.0185749	0	0.0809988	OK	0.124253	0.0298817	0.218624	OK	0.03395	0	0.119168	OK	1	1	1	3
TCONS_00004193	=	ENSGALT00000027716	XLOC_001309	NPAT	TSS2714	1:180285060-180365548	4329	-	2.32464	0.969356	3.67991	OK	3.55541	1.9344	5.17642	OK	2.87442	1.48382	4.26502	OK	1	1	1	3
TCONS_00004194	=	ENSGALT00000080652	XLOC_001309	NPAT	TSS2715	1:180285060-180365548	4020	-	0.13511	0	0.442135	OK	0.272022	0	0.797141	OK	0.219163	0	0.619762	OK	1	1	1	3
TCONS_00004200	=	ENSGALT00000027727	XLOC_001311	SLC35F2	TSS2718	1:180455791-180477202	5584	-	0.0975655	0	0.338731	OK	0.0344425	0	0.169054	OK	0.126655	0	0.333901	OK	1	1	1	3
TCONS_00004203	=	ENSGALT00000027729	XLOC_001312	SLN	TSS2721	1:180517077-180519001	708	-	0.435941	0	0.899057	OK	0.147642	0	0.456401	OK	0.0282663	0	0.148687	OK	1	1	1	3
TCONS_00004205	=	ENSGALT00000047290	XLOC_001313	ALKBH8	TSS2723	1:180534815-180634641	2088	-	1.68905	0.693664	2.68443	OK	0.962176	0	2.00213	OK	0.855665	0	2.03988	OK	1	1	1	3
TCONS_00004212	=	ENSGALT00000030078	XLOC_001315	VMO1	TSS2728	1:180756253-180760243	2626	-	0.0109053	0	0.0385906	OK	0.0169296	0	0.0585067	OK	0.0122557	0	0.0394808	OK	1	1	1	3
TCONS_00004213	=	ENSGALT00000027738	XLOC_001316	GUCY1A2	TSS2729	1:180825106-180971269	21168	-	0.95683	0	2.28969	OK	1.80838	1.00907	2.60768	OK	1.01771	0.751179	1.28423	OK	1	1	1	3
TCONS_00004222	=	ENSGALT00000027745	XLOC_001319	MSANTD4	TSS2737	1:181151795-181166284	2759	-	10.0711	7.99122	12.1511	OK	7.25493	5.66876	8.84111	OK	9.40146	7.43384	11.3691	OK	1	1	1	3
TCONS_00004223	=	ENSGALT00000030073	XLOC_001320	PDGFD	TSS2738	1:181945829-182085856	4661	-	70.5997	58.6162	82.5833	OK	50.1667	41.5244	58.809	OK	49.3864	40.8234	57.9493	OK	1	1	1	3
TCONS_00004226	=	ENSGALT00000027757	XLOC_001323	DCUN1D5	TSS2741	1:182249603-182569194	6529	-	8.7135	5.96461	11.4624	OK	9.04954	6.41024	11.6888	OK	9.01299	6.73583	11.2902	OK	1	1	1	3
TCONS_00004228	=	ENSGALT00000080252	XLOC_001324	ENSGALG00000037273	TSS2743	1:182249603-182569194	1332	-	0.0620853	0	0.621608	OK	0.0179855	0	0.216369	OK	0.0569907	0	0.53159	OK	1	1	1	3
TCONS_00004229	=	ENSGALT00000027763	XLOC_001325	MMP13	TSS2744	1:182249603-182569194	2555	-	7.9576	2.04744	13.8678	OK	4.12841	0	8.7129	OK	1.05065	0	2.87187	OK	1	1	1	3
TCONS_00004230	=	ENSGALT00000027766	XLOC_001326	MMP10	TSS2745	1:182249603-182569194	1780	-	0.121026	0	0.628852	OK	0.511501	0	1.56945	OK	0.0537302	0	0.353757	OK	1	1	1	3
TCONS_00004232	=	ENSGALT00000044855	XLOC_001327	ENSGALG00000026297	TSS2746	1:182249603-182569194	1374	-	0.00666497	0	0.144735	OK	0.0102533	0	0.17605	OK	0.00696988	0	0.140248	OK	1	1	1	3
TCONS_00004234	=	ENSGALT00000027769	XLOC_001328	ENSGALG00000019061	TSS2748	1:182249603-182569194	1401	-	0.350794	0	1.31644	OK	0.603068	0	1.80362	OK	0.161456	0	0.757056	OK	1	1	1	3
TCONS_00004235	=	ENSGALT00000027762	XLOC_001329	MMP27	TSS2749	1:182249603-182569194	1568	-	0.494836	0	1.56888	OK	0.309587	0	1.08258	OK	0.297834	0	1.03778	OK	1	1	1	3
TCONS_00004237	=	ENSGALT00000027770	XLOC_001330	MMP7	TSS2750	1:182581299-182585639	857	-	0.50074	0.123366	0.878114	OK	0.254722	0	0.513113	OK	0.233523	0	0.492345	OK	1	1	1	3
TCONS_00004238	=	ENSGALT00000036427	XLOC_001331	TMEM123	TSS2751	1:182611333-182628423	2539	-	36.1044	29.5214	42.6874	OK	20.3391	16.3988	24.2795	OK	27.3221	22.1675	32.4767	OK	1	1	1	3
TCONS_00004242	=	ENSGALT00000036419	XLOC_001332	ANGPTL5	TSS2753	1:182851029-182865385	1927	-	0.771808	0.391074	1.15254	OK	0.13846	0	0.292638	OK	0.184325	0.0177294	0.350921	OK	1	1	1	3
TCONS_00004244	=	ENSGALT00000078899	XLOC_001333	TRPC6	TSS2754	1:183074610-183175343	11714	-	2.36074	1.67016	3.05132	OK	5.2916	4.05784	6.52536	OK	2.20794	1.63313	2.78275	OK	1	1	1	3
TCONS_00004246	=	ENSGALT00000079598	XLOC_001333	TRPC6	TSS2755	1:183074610-183175343	2856	-	4.88091	3.06215	6.69967	OK	11.0221	7.26806	14.7762	OK	4.09755	2.49851	5.69658	OK	1	1	1	3
TCONS_00004248	=	ENSGALT00000027789	XLOC_001334	PGR	TSS2756	1:183242906-183285777	9283	-	0.642081	0.42594	0.858221	OK	0.862979	0.494985	1.23097	OK	0.616052	0.416114	0.81599	OK	1	1	1	3
TCONS_00004253	=	ENSGALT00000088212	XLOC_001336	ENSGALG00000046052	TSS2759	1:183531414-184134793	1336	-	0.0432092	0	0.132665	OK	0.0683288	0	0.19639	OK	0.0811947	0	0.224344	OK	1	1	1	3
TCONS_00004254	=	ENSGALT00000065967	XLOC_001337	ENSGALG00000032864	TSS2760	1:183531414-184134793	416	-	0.0584097	0	0.277346	OK	0	0	0.173546	OK	0	0	0.173546	OK	1	0	0	1
TCONS_00004260	=	ENSGALT00000030068	XLOC_001340	ENSGALG00000013489	TSS2764	1:184976171-184992727	1630	-	2.17941	1.29752	3.06131	OK	3.35543	1.98351	4.72736	OK	1.6139	0.84933	2.37846	OK	1	1	1	3
TCONS_00004262	=	ENSGALT00000027799	XLOC_001341	MAML2	TSS2766	1:184996390-185208513	8144	-	8.14064	5.70715	10.5741	OK	9.23748	3.67404	14.8009	OK	5.77536	2.14098	9.40974	OK	1	1	1	3
TCONS_00004270	=	ENSGALT00000027800	XLOC_001343	MTMR2	TSS2774	1:185226146-185284458	3814	-	0.337566	0	1.11841	OK	0.342092	0	0.899825	OK	0.125891	0	0.476931	OK	1	1	1	3
TCONS_00004274	=	ENSGALT00000027807	XLOC_001344	FAM76B	TSS2775	1:185306765-185318872	1180	-	2.15885	0.286301	4.03139	OK	5.63742	2.58439	8.69044	OK	3.33418	1.1255	5.54287	OK	1	1	1	3
TCONS_00004275	=	ENSGALT00000027810	XLOC_001345	ENSGALG00000017204	TSS2776	1:185466074-185511831	10063	-	7.7925	6.32856	9.25644	OK	2.6958	2.11889	3.27271	OK	6.15227	4.96859	7.33595	OK	1	1	1	3
TCONS_00004276	=	ENSGALT00000027813	XLOC_001346	CWC15	TSS2777	1:185537306-185552138	1060	-	0.289552	0	1.15266	OK	0.455379	0	1.38479	OK	0.131377	0	0.628196	OK	1	1	1	3
TCONS_00004278	=	ENSGALT00000089242	XLOC_001346	CWC15	TSS2778	1:185537306-185552138	1010	-	54.6416	43.9678	65.3153	OK	43.2901	34.5733	52.0069	OK	53.4971	43.1339	63.8603	OK	1	1	1	3
TCONS_00004279	=	ENSGALT00000081478	XLOC_001346	CWC15	TSS2778	1:185537306-185552138	1585	-	2.45001	0.387057	4.51295	OK	2.50229	0.712515	4.29206	OK	1.90886	0.171393	3.64632	OK	1	1	1	3
TCONS_00004283	=	ENSGALT00000027820	XLOC_001348	GPR83	TSS2780	1:185714668-185717617	1317	-	0.0896378	0	0.248881	OK	0.0840481	0	0.238452	OK	0.217208	0	0.43851	OK	1	1	1	3
TCONS_00004284	=	ENSGALT00000043164	XLOC_001349	TM4SF1a	TSS2781	1:185798253-185812845	1039	-	0.0314512	0	0.107866	OK	1.07428e-05	0	0.0764422	OK	0.0148033	0	0.0966036	OK	1	1	1	3
TCONS_00004287	=	ENSGALT00000027829	XLOC_001351	VSTM5	TSS2783	1:185839425-185846717	4199	-	0.295752	0.166447	0.425056	OK	0.372125	0.223145	0.521105	OK	0.386261	0.233405	0.539117	OK	1	1	1	3
TCONS_00004305	=	ENSGALT00000045679	XLOC_001357	SMCO4	TSS2795	1:185946162-186027053	4220	-	5.22991	4.0333	6.42652	OK	5.08297	3.84355	6.32239	OK	5.93296	4.59654	7.26938	OK	1	1	1	3
TCONS_00004311	=	ENSGALT00000027842	XLOC_001359	SLC36A4	TSS2800	1:186063571-186199424	8185	-	2.21001	1.64147	2.77854	OK	2.60275	1.85761	3.34789	OK	2.44207	1.65551	3.22863	OK	1	1	1	3
TCONS_00004317	=	ENSGALT00000070354	XLOC_001362	CHORDC1	TSS2804	1:187635721-187720624	7158	-	10.7352	8.55699	12.9134	OK	28.3209	9.03373	47.6081	OK	13.9681	9.99521	17.941	OK	1	1	1	3
TCONS_00004322	=	ENSGALT00000027863	XLOC_001363	NOX4	TSS2807	1:187792840-187897798	2839	-	4.3734	2.68223	6.06457	OK	3.31625	2.17126	4.46124	OK	2.88719	1.72824	4.04614	OK	1	1	1	3
TCONS_00004331	=	ENSGALT00000074472	XLOC_001365	GRM5	TSS2812	1:188012288-188258221	3471	-	0.0139694	0	0.0511539	OK	0.0349847	0	0.110062	OK	3.10884e-05	0	0.0217744	OK	1	1	1	3
TCONS_00004332	=	ENSGALT00000076401	XLOC_001365	GRM5	TSS2812	1:188012288-188258221	3567	-	2.09526e-05	0	0.0205408	OK	2.84042e-05	0	0.0207439	OK	7.01836e-08	0	0.0207589	OK	1	1	1	3
TCONS_00004333	=	ENSGALT00000063960	XLOC_001365	GRM5	TSS2813	1:188012288-188258221	3162	-	0.00924933	0	0.0415522	OK	0.0376953	0	0.12512	OK	0.0409148	0	0.0933713	OK	1	1	1	3
TCONS_00004335	=	ENSGALT00000027869	XLOC_001367	CTSC	TSS2815	1:188310797-188327047	2229	-	38.5679	31.4144	45.7214	OK	16.0914	12.7451	19.4377	OK	30.0755	24.3422	35.8089	OK	1	1	1	3
TCONS_00004337	=	ENSGALT00000044910	XLOC_001368	RAB38	TSS2817	1:188343311-188366656	3758	-	0.260571	0.133	0.388142	OK	0.182313	0.079197	0.285429	OK	0.320037	0.174265	0.465809	OK	1	1	1	3
TCONS_00004339	=	ENSGALT00000027873	XLOC_001370	FZD4	TSS2819	1:188780189-188786439	5571	-	14.5124	11.3319	17.6929	OK	3.76227	2.16817	5.35636	OK	5.66347	3.01714	8.3098	OK	1	1	1	3
TCONS_00004350	=	ENSGALT00000077294	XLOC_001373	ENSGALG00000029470	TSS2826	1:189039275-189042280	2662	-	0.561759	0.329384	0.794134	OK	0.27631	0.123086	0.429535	OK	0.243437	0.102821	0.384054	OK	1	1	1	3
TCONS_00004356	=	ENSGALT00000000097	XLOC_001374	DDIAS	TSS2829	1:189093757-189159022	2953	-	2.12596	0.541376	3.71055	OK	2.32043	0.529118	4.11175	OK	2.55661	0.950083	4.16315	OK	1	1	1	3
TCONS_00004367	=	ENSGALT00000027884	XLOC_001376	ENSGALG00000017249	TSS2832	1:189174203-189193844	5073	-	0.471987	0	0.988462	OK	0.501721	0	1.16245	OK	0.550722	0	1.15331	OK	1	1	1	3
TCONS_00004370	=	ENSGALT00000022773	XLOC_001379	TMEM126A	TSS2835	1:190311706-190324660	1816	-	2.04593	0.816265	3.27559	OK	0.779229	0.110321	1.44814	OK	2.35526	0.483184	4.22733	OK	1	1	1	3
TCONS_00004372	=	ENSGALT00000085013	XLOC_001379	TMEM126A	TSS2835	1:190311706-190324660	1754	-	0.00148407	0	0.0478235	OK	0	0	0.0481364	OK	0.394527	0	1.13448	OK	1	0	1	2
TCONS_00004374	=	ENSGALT00000063018	XLOC_001379	TMEM126A	TSS2835	1:190311706-190324660	1715	-	0.45443	0	1.09388	OK	0	0	0.0495923	OK	0.0767415	0	0.367642	OK	1	0	1	2
TCONS_00004381	=	ENSGALT00000054939	XLOC_001381	EED	TSS2839	1:190535897-190551879	1570	-	5.99731	4.37384	7.62077	OK	4.53997	3.23662	5.84332	OK	4.90243	3.35519	6.44968	OK	1	1	1	3
TCONS_00004382	=	ENSGALT00000022764	XLOC_001381	EED	TSS2839	1:190535897-190551879	1402	-	0.400646	0	0.912411	OK	0.460647	0	0.930491	OK	0.301971	0	0.817496	OK	1	1	1	3
TCONS_00004383	=	ENSGALT00000047209	XLOC_001382	TAS2R4	TSS2840	1:191156147-191157083	936	-	0.0139236	0	0.0990843	OK	0	0	0	OK	0.0198015	0	0.107769	OK	1	0	1	2
TCONS_00004401	=	ENSGALT00000079936	XLOC_001384	ENSGALG00000033966	TSS2849	1:191985214-192598697	8004	-	0.988863	0.217775	1.75995	OK	0.469945	0	1.26461	OK	0.306196	0	0.717331	OK	1	1	1	3
TCONS_00004404	=	ENSGALT00000078918	XLOC_001385	NARS2	TSS2851	1:192670645-192825665	2149	-	3.97784	2.62516	5.33053	OK	2.35719	1.04304	3.67133	OK	4.55792	2.90988	6.20596	OK	1	1	1	3
TCONS_00004412	=	ENSGALT00000030044	XLOC_001387	ALG8	TSS2857	1:192915379-192925768	2013	-	9.31076	6.44232	12.1792	OK	6.07986	3.63461	8.52511	OK	9.22471	6.49872	11.9507	OK	1	1	1	3
TCONS_00004416	=	ENSGALT00000088712	XLOC_001387	ALG8	TSS2857	1:192915379-192925768	1967	-	1.41639	0	2.93425	OK	2.22652	0.106366	4.34668	OK	1.14767	0	2.40525	OK	1	1	1	3
TCONS_00004417	=	ENSGALT00000075820	XLOC_001388	NDUFC2	TSS2858	1:192926252-192929797	543	-	260.683	209.672	311.693	OK	178.117	142.048	214.186	OK	225.713	181.62	269.807	OK	1	1	1	3
TCONS_00004418	=	ENSGALT00000045709	XLOC_001388	NDUFC2	TSS2858	1:192926252-192929797	976	-	1.81991	0	4.21485	OK	1.93762	0	4.02607	OK	1.35333	0	3.40696	OK	1	1	1	3
TCONS_00004419	=	ENSGALT00000048006	XLOC_001389	ENSGALG00000042944	TSS2859	1:192935660-192936080	402	-	9.65886	5.10398	14.2137	OK	7.08638	3.38527	10.7875	OK	6.18958	2.81428	9.56487	OK	1	1	1	3
TCONS_00004421	=	ENSGALT00000027916	XLOC_001391	KCTD14	TSS2861	1:192948174-192951524	1033	-	0.415154	0.113023	0.717286	OK	0.0530528	0	0.174846	OK	0.291282	0.0422575	0.540306	OK	1	1	1	3
TCONS_00004422	=	ENSGALT00000000128	XLOC_001392	INTS4	TSS2862	1:192954269-192986916	3994	-	8.13116	6.10114	10.1612	OK	8.28069	6.26541	10.296	OK	7.97236	6.08322	9.8615	OK	1	1	1	3
TCONS_00004424	=	ENSGALT00000057974	XLOC_001393	RSF1	TSS2864	1:192988002-193056683	12490	-	2.91944	0.957398	4.88148	OK	3.59191	0.575633	6.60818	OK	2.47431	0	6.22997	OK	1	1	1	3
TCONS_00004425	=	ENSGALT00000089430	XLOC_001393	RSF1	TSS2865	1:192988002-193056683	1108	-	2.03384	0	4.56866	OK	3.49345	0	7.13389	OK	2.28953	0	4.82119	OK	1	1	1	3
TCONS_00004428	=	ENSGALT00000013965	XLOC_001394	CLNS1A	TSS2867	1:193059178-193069296	1396	-	58.1212	46.5893	69.653	OK	33.5041	25.9049	41.1032	OK	56.3846	45.1622	67.6071	OK	1	1	1	3
TCONS_00004435	=	ENSGALT00000000963	XLOC_001395	PAK1	TSS2873	1:193108366-193176612	3049	-	0.000894698	0	0.0287874	OK	0.0059779	0	0.0503512	OK	0.000760927	0	0.0205398	OK	1	1	1	3
TCONS_00004437	=	ENSGALT00000000973	XLOC_001396	GDPD4	TSS2875	1:193184574-193218327	1805	-	9.13631e-06	0	0.0448639	OK	0.084467	0	0.377049	OK	0.00680439	0	0.0536109	OK	1	1	1	3
TCONS_00004439	=	ENSGALT00000088091	XLOC_001397	ENSGALG00000000808	TSS2877	1:193563204-193629631	3243	-	0.0242045	0	0.0816409	OK	0.0040297	0	0.043373	OK	0.0334976	0	0.133501	OK	1	1	1	3
TCONS_00004443	=	ENSGALT00000001192	XLOC_001398	LRRC32	TSS2879	1:193645403-193667192	1998	-	13.3532	7.05409	19.6523	OK	3.09702	1.42611	4.76793	OK	4.18989	2.27587	6.1039	OK	1	1	1	3
TCONS_00004446	=	ENSGALT00000001229	XLOC_001399	THAP12	TSS2881	1:193792959-193813291	2682	-	0.344298	0	0.897912	OK	0.660624	0	1.50843	OK	0.53277	0	1.37	OK	1	1	1	3
TCONS_00004457	=	ENSGALT00000001284	XLOC_001405	MADPRT1	TSS2891	1:194211171-194212413	892	-	0.0228899	0	0.137817	OK	0.0649904	0	0.240453	OK	0.132648	0	0.367189	OK	1	1	1	3
TCONS_00004458	=	ENSGALT00000036385	XLOC_001405	MADPRT1	TSS2891	1:194211171-194212413	897	-	0.0142455	0	0.128011	OK	0.0184028	0	0.152378	OK	0.0198337	0	0.154585	OK	1	1	1	3
TCONS_00004465	=	ENSGALT00000073896	XLOC_001410	ENSGALG00000033819	TSS2900	1:194262381-194438900	1100	-	2.37463	0	8.66885	OK	0.616294	0	3.8338	OK	1.66107	0	6.83148	OK	1	1	1	3
TCONS_00004480	=	ENSGALT00000068101	XLOC_001412	ENSGALG00000017336	TSS2905	1:194262381-194438900	3479	-	0.559256	0	2.28163	OK	0.578813	0	2.21973	OK	0.245207	0	1.33394	OK	1	1	1	3
TCONS_00004483	=	ENSGALT00000071933	XLOC_001413	ARFIP2	TSS2908	1:194262381-194438900	1089	-	0.394283	0	2.90647	OK	0.282769	0	2.40502	OK	0.102209	0	1.36589	OK	1	1	1	3
TCONS_00004495	=	ENSGALT00000036163	XLOC_001415	HPX	TSS2917	1:194439298-194442900	1449	-	2.36245	1.35277	3.37213	OK	1.42319	0.688396	2.15797	OK	1.46996	0.654411	2.28551	OK	1	1	1	3
TCONS_00004499	=	ENSGALT00000089789	XLOC_001416	APBB1	TSS2919	1:194443884-194472746	1845	-	0.245554	0	0.943226	OK	0.132052	0	0.583628	OK	0.155038	0	0.681412	OK	1	1	1	3
TCONS_00004501	=	ENSGALT00000005402	XLOC_001417	FAM160A2	TSS2921	1:194443884-194472746	3691	-	0.827157	0	1.98736	OK	0.8878	0	2.83684	OK	1.38773	0.08861	2.68686	OK	1	1	1	3
TCONS_00004502	=	ENSGALT00000072032	XLOC_001417	FAM160A2	TSS2921	1:194443884-194472746	3763	-	0.00022576	0	0.0440841	OK	0	0	0.0404356	OK	9.15251e-05	0	0.0411579	OK	1	0	1	2
TCONS_00004507	=	ENSGALT00000087432	XLOC_001419	ENSGALG00000044425	TSS2923	1:194506120-194507731	1506	-	0.00859901	0	0.0578768	OK	0	0	0	OK	0.00962411	0	0.060341	OK	1	0	1	2
TCONS_00004508	=	ENSGALT00000028024	XLOC_001420	ENSGALG00000017342	TSS2924	1:194512583-194513543	960	-	0.0281153	0	0.124272	OK	0.154465	0	0.480225	OK	0.125006	0	0.43529	OK	1	1	1	3
TCONS_00004510	=	ENSGALT00000028027	XLOC_001421	HBBR	TSS2925	1:194562709-194576539	540	-	0.0380384	0	0.242736	OK	0	0	0.163215	OK	0.0359562	0	0.296631	OK	1	0	1	2
TCONS_00004511	=	ENSGALT00000088757	XLOC_001421	HBBR	TSS2925	1:194562709-194576539	534	-	0.11445	0	0.426555	OK	0	0	0.135197	OK	1.27047e-06	0	0.158129	OK	1	0	1	2
TCONS_00004513	=	ENSGALT00000088982	XLOC_001421	HBBR	TSS2926	1:194562709-194576539	403	-	0.156394	0	0.550571	OK	0.10424	0	0.334154	OK	0.164498	0	0.613906	OK	1	1	1	3
TCONS_00004514	=	ENSGALT00000036371	XLOC_001421	HBBA	TSS2927	1:194562709-194576539	574	-	0.0265106	0	0.1759	OK	0	0	0.125776	OK	0	0	0.125776	OK	1	0	0	1
TCONS_00004518	=	ENSGALT00000087448	XLOC_001421	HBBR	TSS2929	1:194562709-194576539	432	-	0.200194	0	0.623738	OK	0	0	0.167119	OK	0.0649682	0	0.272455	OK	1	0	1	2
TCONS_00004520	=	ENSGALT00000030017	XLOC_001423	ENSGALG00000019030	TSS2931	1:194657146-194671227	963	-	0.0736693	0	0.26173	OK	0.115072	0	0.259528	OK	0.134125	0	0.348455	OK	1	1	1	3
TCONS_00004531	=	ENSGALT00000046328	XLOC_001428	NUP98	TSS2938	1:194780901-194819497	1242	-	4.78342	0.480493	9.08635	OK	12.3555	4.27894	20.432	OK	6.10231	0.306413	11.8982	OK	1	1	1	3
TCONS_00004532	=	ENSGALT00000022103	XLOC_001429	CHRNA10	TSS2939	1:194820511-194824114	1571	-	0.0132388	0	0.0695244	OK	0	0	0	OK	0	0	0	OK	1	0	0	1
TCONS_00004536	=	ENSGALT00000012041	XLOC_001432	MAP6	TSS2943	1:194932714-194961946	4938	-	0.459965	0.289926	0.630004	OK	0.247502	0.130773	0.364231	OK	0.317529	0.183151	0.451906	OK	1	1	1	3
TCONS_00004540	=	ENSGALT00000018287	XLOC_001434	SERPINH1	TSS2945	1:195208568-195215425	3378	-	95.9716	58.5816	133.362	OK	69.9715	46.4714	93.4716	OK	96.3154	54.0713	138.559	OK	1	1	1	3
TCONS_00004541	=	ENSGALT00000074479	XLOC_001435	P2RY2	TSS2946	1:195388850-195390862	1059	-	0.0891531	0	0.226685	OK	0.0563964	0	0.157328	OK	0.0377847	0	0.13364	OK	1	1	1	3
TCONS_00004542	=	ENSGALT00000028001	XLOC_001436	P2RY6	TSS2947	1:195414701-195420927	2180	-	0.123904	0.0062167	0.241592	OK	0.0490859	0	0.124649	OK	0.0876063	0	0.194807	OK	1	1	1	3
TCONS_00004549	=	ENSGALT00000027999	XLOC_001437	ENSGALG00000017326	TSS2950	1:195423276-195462321	8459	-	0.364149	0	1.12054	OK	1.13019	0	3.02524	OK	1.21217	0	3.06233	OK	1	1	1	3
TCONS_00004553	=	ENSGALT00000086546	XLOC_001439	ENSGALG00000044739	TSS2954	1:195480645-195705360	1716	-	0.60809	0	2.07828	OK	0.326507	0	1.41154	OK	0.396114	0	1.58527	OK	1	1	1	3
TCONS_00004554	=	ENSGALT00000027993	XLOC_001440	PLEKHB1	TSS2955	1:195480645-195705360	13312	-	0.925696	0.335474	1.51592	OK	0.604125	0.0452546	1.163	OK	0.851042	0.285931	1.41615	OK	1	1	1	3
TCONS_00004558	=	ENSGALT00000083279	XLOC_001441	MRPL48	TSS2957	1:195715179-195725257	2553	-	0.24299	0	0.700787	OK	0.326303	0	0.854019	OK	0.111354	0	0.453642	OK	1	1	1	3
TCONS_00004559	=	ENSGALT00000088372	XLOC_001441	MRPL48	TSS2957	1:195715179-195725257	2441	-	0.0426196	0	0.216967	OK	0.0314293	0	0.164537	OK	0.00668275	0	0.0787828	OK	1	1	1	3
TCONS_00004560	=	ENSGALT00000058458	XLOC_001441	MRPL48	TSS2957	1:195715179-195725257	2404	-	0.103154	0	0.493959	OK	0.201275	0	0.656923	OK	0.117673	0	0.56178	OK	1	1	1	3
TCONS_00004561	=	ENSGALT00000087495	XLOC_001441	MRPL48	TSS2958	1:195715179-195725257	838	-	47.0197	36.2492	57.7902	OK	33.1484	25.2366	41.0601	OK	41.6336	32.1602	51.1069	OK	1	1	1	3
TCONS_00004563	=	ENSGALT00000027987	XLOC_001442	PAAF1	TSS2959	1:195726648-195741648	1372	-	8.12051	5.74695	10.4941	OK	7.75338	5.0844	10.4224	OK	10.0218	7.07004	12.9735	OK	1	1	1	3
TCONS_00004566	=	ENSGALT00000027986	XLOC_001443	DNAJB13	TSS2961	1:195741785-195746074	1162	-	0.103252	0	0.237749	OK	0.131982	0	0.343668	OK	0.164942	0	0.334142	OK	1	1	1	3
TCONS_00004567	=	ENSGALT00000027978	XLOC_001444	PPME1	TSS2962	1:195812390-195849683	4778	-	17.4454	12.9182	21.9726	OK	12.2773	9.18598	15.3686	OK	14.1941	10.6946	17.6936	OK	1	1	1	3
TCONS_00004570	=	ENSGALT00000027971	XLOC_001445	XRRA1	TSS2963	1:195866500-195877511	2301	-	0.00452199	0	0.0369991	OK	0	0	0	OK	0.0163072	0	0.0614898	OK	1	0	1	2
TCONS_00004571	=	ENSGALT00000052241	XLOC_001446	CHRDL2	TSS2964	1:195912068-195939389	2697	-	0.154444	0	0.377304	OK	0.202391	0	0.535013	OK	0.149695	0	0.324328	OK	1	1	1	3
TCONS_00004574	=	ENSGALT00000027968	XLOC_001446	CHRDL2	TSS2966	1:195912068-195939389	2463	-	0.007477	0	0.047854	OK	0.0904817	0	0.368077	OK	0.000130617	0	0.0272322	OK	1	1	1	3
TCONS_00004583	=	ENSGALT00000067914	XLOC_001449	PGM2L1	TSS2972	1:196014562-196053323	720	-	0.149118	0	0.80722	OK	0.138705	0	0.557208	OK	0.0627314	0	0.386035	OK	1	1	1	3
TCONS_00004585	=	ENSGALT00000067284	XLOC_001449	PGM2L1	TSS2974	1:196014562-196053323	5102	-	0.887149	0	1.96582	OK	0.966169	0.333156	1.59918	OK	0.75871	0	1.89246	OK	1	1	1	3
TCONS_00004590	=	ENSGALT00000065662	XLOC_001453	ENSGALG00000031626	TSS2979	1:9911-14699	567	-	8.52821e-06	0	0.217984	OK	2.10224e-06	0	0.149052	OK	8.55744e-06	0	0.215088	OK	1	1	1	3
TCONS_00004591	=	ENSGALT00000081419	XLOC_001453	ENSGALG00000031626	TSS2979	1:9911-14699	471	-	0.334929	0	0.862415	OK	0.213733	0	0.475057	OK	0.571219	0	1.24093	OK	1	1	1	3
TCONS_00004596	=	ENSGALT00000054274	XLOC_001455	ENSGALG00000038044	TSS2982	1:88099-102696	10995	-	0.472999	0.257669	0.688329	OK	0.57363	0.310249	0.837012	OK	0.525819	0.2639	0.787738	OK	1	1	1	3
TCONS_00004603	=	ENSGALT00000059027	XLOC_001456	ACR	TSS2983	1:103809-125279	3194	-	0.0501047	0	0.151658	OK	0.0636035	0	0.18487	OK	0.0914247	0	0.24817	OK	1	1	1	3
TCONS_00004604	=	ENSGALT00000048685	XLOC_001457	ARSA	TSS2984	1:103809-125279	3506	-	1.16176e-05	0	0.0257593	OK	7.72046e-06	0	0.0251258	OK	0	0	0.0250117	OK	1	1	0	2
TCONS_00004606	=	ENSGALT00000056542	XLOC_001458	ARF5	TSS2985	1:456387-463442	582	-	19.8319	14.4579	25.206	OK	5.7287	3.56804	7.88937	OK	12.9007	9.06108	16.7403	OK	1	1	1	3
TCONS_00004608	=	ENSGALT00000050431	XLOC_001459	DENND6B	TSS2987	1:463905-488840	4472	-	0.36196	0	0.937825	OK	0.258478	0	0.883111	OK	0.54629	0	1.34589	OK	1	1	1	3
TCONS_00004619	=	ENSGALT00000080345	XLOC_001460	SBF1	TSS2992	1:494389-635199	9263	-	3.74073	2.14279	5.33866	OK	3.5526	2.04345	5.06176	OK	5.24788	2.67103	7.82473	OK	1	1	1	3
TCONS_00004620	=	ENSGALT00000064156	XLOC_001460	SBF1	TSS2993	1:494389-635199	9284	-	2.4741	1.27165	3.67654	OK	2.37306	1.12977	3.61635	OK	1.9129	0.368769	3.45703	OK	1	1	1	3
TCONS_00004621	=	ENSGALT00000066854	XLOC_001460	SBF1	TSS2993	1:494389-635199	9463	-	1.43262	0.28393	2.5813	OK	0.165336	0	0.526606	OK	0.946018	0	1.93659	OK	1	1	1	3
TCONS_00004624	=	ENSGALT00000080406	XLOC_001461	LMF2	TSS2994	1:645079-661354	2611	-	95.5601	74.8098	116.311	OK	67.32	52.3087	82.3313	OK	91.0084	71.3977	110.619	OK	1	1	1	3
TCONS_00004634	=	ENSGALT00000081048	XLOC_001465	UBE2H	TSS3002	1:855082-898728	4608	-	22.3754	18.2652	26.4855	OK	35.4625	29.1781	41.7469	OK	26.1591	21.4057	30.9125	OK	1	1	1	3
TCONS_00004635	=	ENSGALT00000069763	XLOC_001465	UBE2H	TSS3003	1:855082-898728	507	-	0.0774721	0	0.943884	OK	0.0511537	0	0.914006	OK	0.0415366	0	0.751895	OK	1	1	1	3
TCONS_00004640	=	ENSGALT00000012992	XLOC_001466	ZC3HC1	TSS3004	1:898992-908612	1887	-	8.63482	6.18732	11.0823	OK	8.00661	5.833	10.1802	OK	8.23678	5.95884	10.5147	OK	1	1	1	3
TCONS_00004644	=	ENSGALT00000013037	XLOC_001470	TMEM209	TSS3008	1:933551-945389	3043	-	9.98994	7.9287	12.0512	OK	11.2585	8.97009	13.547	OK	8.85595	6.99784	10.7141	OK	1	1	1	3
TCONS_00004646	=	ENSGALT00000013152	XLOC_001471	CEP41	TSS3010	1:969206-979132	1701	-	3.32465	2.28565	4.36365	OK	1.35099	0.723555	1.97842	OK	2.59933	1.58154	3.61711	OK	1	1	1	3
TCONS_00004649	=	ENSGALT00000013228	XLOC_001472	COPG2	TSS3012	1:980059-1003136	2613	-	0.873712	0	1.9613	OK	0.302931	0	1.01066	OK	0.607156	0	1.51944	OK	1	1	1	3
TCONS_00004652	=	ENSGALT00000066735	XLOC_001474	ENSGALG00000039639	TSS3014	1:1093567-1098481	489	-	3.85648	1.82721	5.88574	OK	3.1149	1.31937	4.91043	OK	2.09559	0.671139	3.52003	OK	1	1	1	3
TCONS_00004653	=	ENSGALT00000040245	XLOC_001475	CALML3	TSS3015	1:1133308-1134331	836	-	4.42934	2.90606	5.95261	OK	3.47124	2.16138	4.7811	OK	2.62171	1.56059	3.68283	OK	1	1	1	3
TCONS_00004656	=	ENSGALT00000013746	XLOC_001476	NET1	TSS3018	1:1137165-1189223	3074	-	36.0409	28.2191	43.8628	OK	19.012	13.793	24.2309	OK	17.9816	13.1594	22.8039	OK	1	1	1	3
TCONS_00004657	=	ENSGALT00000055642	XLOC_001477	UCN3	TSS3019	1:1213839-1214346	507	-	0.0348891	0	0.204457	OK	0	0	0	OK	0.0387833	0	0.203451	OK	1	0	1	2
TCONS_00004659	=	ENSGALT00000056714	XLOC_001479	LRGUK	TSS3021	1:1375946-1410781	1785	-	0.0141483	0	0.0684642	OK	0.0112842	0	0.0528818	OK	0.0407735	0	0.111947	OK	1	1	1	3
TCONS_00004660	=	ENSGALT00000068936	XLOC_001479	LRGUK	TSS3021	1:1375946-1410781	1794	-	0.0246541	0	0.0794469	OK	0.00473776	0	0.0460304	OK	0.00032713	0	0.0410976	OK	1	1	1	3
TCONS_00004661	=	ENSGALT00000013813	XLOC_001480	EXOC4	TSS3022	1:1421468-1841500	4085	-	5.58754	4.39721	6.77787	OK	3.87925	3.0053	4.75319	OK	5.26353	4.13527	6.39178	OK	1	1	1	3
TCONS_00004663	=	ENSGALT00000067209	XLOC_001482	MKLN1	TSS3024	1:3134176-3240487	10842	-	5.23008	4.00746	6.4527	OK	5.2505	3.8555	6.6455	OK	6.09538	4.70056	7.4902	OK	1	1	1	3
TCONS_00004664	=	ENSGALT00000010274	XLOC_001482	MKLN1	TSS3024	1:3134176-3240487	2175	-	12.3346	8.26492	16.4042	OK	18.9827	13.2972	24.6682	OK	13.9567	9.3815	18.5318	OK	1	1	1	3
TCONS_00004671	=	ENSGALT00000071190	XLOC_001486	PRKCQ	TSS3031	1:3663786-3718868	2648	-	6.23765	3.5791	8.8962	OK	2.17635	0.950952	3.40175	OK	1.10109	0.387082	1.8151	OK	1	1	1	3
TCONS_00004689	=	ENSGALT00000011162	XLOC_001494	ITIH5	TSS3039	1:4120318-4199570	5303	-	0.650022	0.203381	1.09666	OK	0.0821861	0	0.350032	OK	0.965863	0.317673	1.61405	OK	1	1	1	3
TCONS_00004690	=	ENSGALT00000065471	XLOC_001495	KIN	TSS3041	1:4233537-4248355	2266	-	3.70133	2.7928	4.60987	OK	6.18918	4.79551	7.58286	OK	4.60179	3.50864	5.69494	OK	1	1	1	3
TCONS_00004693	=	ENSGALT00000082280	XLOC_001497	USP6NL	TSS3044	1:6033345-6143961	5164	-	0.278611	0	0.615797	OK	0.23966	0	0.506055	OK	0.192427	0	0.475933	OK	1	1	1	3
TCONS_00004694	=	ENSGALT00000071983	XLOC_001497	USP6NL	TSS3045	1:6033345-6143961	4836	-	4.12463	3.06561	5.18366	OK	5.80681	4.52007	7.09354	OK	5.42435	4.03732	6.81138	OK	1	1	1	3
TCONS_00004696	=	ENSGALT00000067264	XLOC_001498	UPF2	TSS3047	1:6214468-6272034	7576	-	0.595328	0.161196	1.02946	OK	0.680254	0	1.37862	OK	0.677242	0.216933	1.13755	OK	1	1	1	3
TCONS_00004701	=	ENSGALT00000051302	XLOC_001499	NUDT5	TSS3050	1:6315848-6327450	1204	-	0.0735071	0	0.326422	OK	0	0	0.0584532	OK	0	0	0.0582164	OK	1	0	0	1
TCONS_00004706	=	ENSGALT00000059392	XLOC_001499	NUDT5	TSS3050	1:6315848-6327450	1343	-	0.133538	0	0.439183	OK	0.197911	0	0.493723	OK	0.579651	0.0470978	1.1122	OK	1	1	1	3
TCONS_00004707	=	ENSGALT00000084048	XLOC_001499	NUDT5	TSS3050	1:6315848-6327450	1098	-	2.10326	1.20991	2.99661	OK	0.737721	0.250699	1.22474	OK	1.52238	0.670697	2.37407	OK	1	1	1	3
TCONS_00004708	=	ENSGALT00000082107	XLOC_001500	CCDC3	TSS3051	1:6624425-6666078	3561	-	0.728932	0.462511	0.995353	OK	0.175683	0.0690948	0.28227	OK	0.289043	0.142955	0.43513	OK	1	1	1	3
TCONS_00004710	=	ENSGALT00000085647	XLOC_001501	PHYH	TSS3053	1:6734006-6745789	2002	-	0.144894	0	0.642568	OK	0	0	0.0350291	OK	0	0	0.0348563	OK	1	0	0	1
TCONS_00004711	=	ENSGALT00000076689	XLOC_001501	PHYH	TSS3053	1:6734006-6745789	2058	-	9.2122	6.77609	11.6483	OK	6.50647	4.77796	8.23499	OK	10.4654	7.44082	13.49	OK	1	1	1	3
TCONS_00004713	=	ENSGALT00000023502	XLOC_001502	SEPHS1	TSS3055	1:6753306-6777163	2465	-	19.5825	15.0698	24.0952	OK	25.873	20.5143	31.2317	OK	23.4241	17.9856	28.8626	OK	1	1	1	3
TCONS_00004717	=	ENSGALT00000010805	XLOC_001503	BEND7	TSS3058	1:6790236-6839172	3417	-	0.872468	0.320576	1.42436	OK	0.981827	0.280938	1.68272	OK	0.706515	0	1.5054	OK	1	1	1	3
TCONS_00004722	=	ENSGALT00000059565	XLOC_001504	FRMD4A	TSS3063	1:6850112-7063550	2165	-	0.760292	0	2.35961	OK	2.27394	0	4.71629	OK	1.219	0	2.92699	OK	1	1	1	3
TCONS_00004745	=	ENSGALT00000054797	XLOC_001506	FAM107B	TSS3082	1:7288031-7358844	1840	-	0.33837	0	1.18798	OK	0.216288	0	1.15225	OK	0.242674	0	1.17004	OK	1	1	1	3
TCONS_00004746	=	ENSGALT00000050731	XLOC_001506	FAM107B	TSS3082	1:7288031-7358844	1757	-	2.25949	0	4.77798	OK	2.53257	0	5.62386	OK	1.04899	0	2.9808	OK	1	1	1	3
TCONS_00004749	=	ENSGALT00000022573	XLOC_001507	DCLRE1C	TSS3083	1:7459131-7475632	3160	-	1.14652	0.629244	1.66379	OK	0.549582	0.000382195	1.09878	OK	1.24951	0.671459	1.82756	OK	1	1	1	3
TCONS_00004754	=	ENSGALT00000075153	XLOC_001508	DMTF1	TSS3087	1:7494121-7523025	3694	-	1.52281	0.758604	2.28702	OK	2.65933	1.41299	3.90568	OK	1.63235	0.794097	2.47061	OK	1	1	1	3
TCONS_00004766	=	ENSGALT00000074224	XLOC_001512	ENSGALG00000039355	TSS3096	1:10204790-10219284	853	-	0.0699642	0	0.219879	OK	0	0	0	OK	0.0482943	0	0.139383	OK	1	0	1	2
TCONS_00004776	=	ENSGALT00000039749	XLOC_001516	CD36	TSS3103	1:11182180-11218268	2311	-	1.81137e-05	0	0.0284445	OK	6.03262e-07	0	0.0292353	OK	0.0424859	0	0.165528	OK	1	1	1	3
TCONS_00004779	=	ENSGALT00000013655	XLOC_001517	GNAI1	TSS3106	1:11359901-11404527	13114	-	4.22037	0.272015	8.16873	OK	3.14824	0	6.67887	OK	2.93206	0	7.41003	OK	1	1	1	3
TCONS_00004780	=	ENSGALT00000066806	XLOC_001517	GNAI1	TSS3105	1:11359901-11404527	1849	-	41.132	30.5901	51.674	OK	65.9548	50.7912	81.1185	OK	39.7455	29.6267	49.8643	OK	1	1	1	3
TCONS_00004781	=	ENSGALT00000080231	XLOC_001518	ENSGALG00000041737	TSS3107	1:12340097-12354072	1457	-	0.290754	0.0813514	0.500157	OK	0.367429	0.126542	0.608315	OK	0.33023	0.097725	0.562735	OK	1	1	1	3
TCONS_00004785	=	ENSGALT00000013567	XLOC_001519	PHTF2	TSS3109	1:12441378-12504102	4459	-	7.93212	5.66185	10.2024	OK	10.0622	7.19459	12.9298	OK	10.154	7.0803	13.2277	OK	1	1	1	3
TCONS_00004791	=	ENSGALT00000047843	XLOC_001520	RSBN1L	TSS3112	1:12504427-12566548	2532	-	3.57813	1.69255	5.46372	OK	5.11149	2.57964	7.64333	OK	3.95441	1.92996	5.97886	OK	1	1	1	3
TCONS_00004798	=	ENSGALT00000073301	XLOC_001521	ENSGALG00000042569	TSS3118	1:12568478-12654277	375	-	0.392145	0	3.59815	OK	0.710262	0	7.25424	OK	0	0	0.417218	OK	1	1	0	2
TCONS_00004812	=	ENSGALT00000087494	XLOC_001522	ENSGALG00000046379	TSS3131	1:12676637-12735670	1288	-	0.256574	0	0.737863	OK	0.139877	0	0.474636	OK	0.291935	0	1.00603	OK	1	1	1	3
TCONS_00004813	=	ENSGALT00000013526	XLOC_001523	ENSGALG00000008309	TSS3132	1:12739742-12791062	1452	-	0.0507883	0	0.163985	OK	0.0792067	0	0.261144	OK	0.0480864	0	0.176487	OK	1	1	1	3
TCONS_00004814	=	ENSGALT00000089628	XLOC_001524	FBXL13	TSS3133	1:12838226-12916687	2382	-	0.250191	0	0.757397	OK	0.0701648	0	0.213114	OK	0.15508	0	0.517024	OK	1	1	1	3
TCONS_00004818	=	ENSGALT00000013482	XLOC_001525	NAPEPLD	TSS3137	1:12916838-12946956	3807	-	1.36701	0.805895	1.92812	OK	1.59152	0.856577	2.32646	OK	1.43822	0.59116	2.28528	OK	1	1	1	3
TCONS_00004819	=	ENSGALT00000013428	XLOC_001526	DNAJC2	TSS3138	1:12968094-12994206	1991	-	17.4053	13.2314	21.5793	OK	15.6906	11.8372	19.544	OK	16.6299	12.4945	20.7654	OK	1	1	1	3
TCONS_00004822	=	ENSGALT00000013382	XLOC_001527	SLC26A5	TSS3139	1:12994323-13038617	2591	-	4.52469	1.00684	8.04254	OK	5.92255	2.02861	9.8165	OK	7.33735	2.80436	11.8703	OK	1	1	1	3
TCONS_00004824	=	ENSGALT00000013344	XLOC_001528	RELN	TSS3141	1:13046127-13319238	11417	-	0.00217157	0	0.0145432	OK	0.0249574	0	0.101458	OK	0.125081	0	0.46069	OK	1	1	1	3
TCONS_00004827	=	ENSGALT00000013290	XLOC_001529	ORC5	TSS3142	1:13340406-13416597	3150	-	4.49999	3.18523	5.81474	OK	3.00953	2.03845	3.9806	OK	6.71213	4.8701	8.55416	OK	1	1	1	3
TCONS_00004830	=	ENSGALT00000052303	XLOC_001530	ENSGALG00000034533	TSS3143	1:13737075-13762739	1523	-	2.92326	0.244797	5.60172	OK	4.91228	0.462321	9.36224	OK	3.09729	0.251672	5.9429	OK	1	1	1	3
TCONS_00004831	=	ENSGALT00000066961	XLOC_001530	ENSGALG00000034533	TSS3144	1:13737075-13762739	1213	-	0.064651	0	0.49261	OK	0	0	0.0689489	OK	0.0692806	0	0.521408	OK	1	0	1	2
TCONS_00004833	=	ENSGALT00000013245	XLOC_001531	SRPK2	TSS3146	1:13764824-13909598	2157	-	1.16005	0	2.65945	OK	0.772008	0	2.11028	OK	1.03121	0	2.89676	OK	1	1	1	3
TCONS_00004834	=	ENSGALT00000053364	XLOC_001531	SRPK2	TSS3146	1:13764824-13909598	2064	-	6.46025	3.07322	9.84729	OK	2.55559	0.0530607	5.05811	OK	7.18439	3.19656	11.1722	OK	1	1	1	3
TCONS_00004839	=	ENSGALT00000013172	XLOC_001534	ATXN7L1	TSS3151	1:14018622-14133493	5346	-	1.78188	0.99584	2.56792	OK	5.75046	4.1086	7.39232	OK	2.04697	0.885521	3.20842	OK	1	1	1	3
TCONS_00004840	=	ENSGALT00000053876	XLOC_001534	ATXN7L1	TSS3151	1:14018622-14133493	5780	-	1.05372	0.434793	1.67264	OK	1.15489	0	2.48202	OK	1.30842	0.337619	2.27922	OK	1	1	1	3
TCONS_00004842	=	ENSGALT00000044682	XLOC_001535	SYPL1	TSS3153	1:14192966-14199186	1906	-	0.0882837	0	0.185447	OK	0.0339186	0	0.101654	OK	0.0765619	0	0.167662	OK	1	1	1	3
TCONS_00004844	=	ENSGALT00000068413	XLOC_001536	NAMPT	TSS3155	1:14224722-14253907	4436	-	0.675761	0	1.50113	OK	0.896761	0	1.99925	OK	0.623156	0	1.5865	OK	1	1	1	3
TCONS_00004845	=	ENSGALT00000013144	XLOC_001536	NAMPT	TSS3155	1:14224722-14253907	4420	-	22.4894	18.2357	26.743	OK	31.7472	22.6625	40.832	OK	32.0875	23.1223	41.0527	OK	1	1	1	3
TCONS_00004846	=	ENSGALT00000074225	XLOC_001536	NAMPT	TSS3156	1:14224722-14253907	1214	-	0.170518	0	0.856259	OK	0.991374	0	3.74115	OK	0.523509	0	2.19765	OK	1	1	1	3
TCONS_00004853	=	ENSGALT00000068162	XLOC_001539	COG5	TSS3161	1:14555739-14765791	4331	-	16.5803	11.0319	22.1288	OK	23.0344	14.0503	32.0185	OK	17.7288	11.3405	24.1172	OK	1	1	1	3
TCONS_00004855	=	ENSGALT00000030736	XLOC_001541	SLC26A3	TSS3163	1:14833200-14843801	2370	-	0.0809653	0	0.166961	OK	0	0	0	OK	0.0110902	0	0.0427211	OK	1	0	1	2
TCONS_00004860	=	ENSGALT00000012857	XLOC_001543	LAMB4	TSS3167	1:14926772-15001585	5322	-	0.0408475	0	0.191982	OK	0.0133707	0	0.0884076	OK	0.0274186	0	0.155093	OK	1	1	1	3
TCONS_00004862	=	ENSGALT00000067872	XLOC_001544	LRRK2	TSS3169	1:15008473-15072662	9528	-	0.590438	0.271581	0.909296	OK	0.76777	0	1.65729	OK	0.857376	0	1.74804	OK	1	1	1	3
TCONS_00004863	=	ENSGALT00000011599	XLOC_001544	LRRK2	TSS3169	1:15008473-15072662	9544	-	3.4713	2.7159	4.2267	OK	5.30591	4.12465	6.48718	OK	5.64547	4.32663	6.96432	OK	1	1	1	3
TCONS_00004865	=	ENSGALT00000085719	XLOC_001545	ENSGALG00000044979	TSS3171	1:15262050-15270491	1095	-	0.0607553	0	0.173225	OK	0.0926647	0	0.26834	OK	0.0754015	0	0.236561	OK	1	1	1	3
TCONS_00004867	=	ENSGALT00000082360	XLOC_001546	ENSGALG00000038806	TSS3172	1:15275314-15327802	1398	-	0.0277087	0	0.207255	OK	0.0368067	0	0.23048	OK	0.0775749	0	0.409637	OK	1	1	1	3
TCONS_00004868	=	ENSGALT00000054693	XLOC_001547	ENSGALG00000042244	TSS3173	1:15334381-15435789	1070	-	0.0158648	0	0.145683	OK	0.0384285	0	0.223154	OK	0.0144322	0	0.144266	OK	1	1	1	3
TCONS_00004869	=	ENSGALT00000070013	XLOC_001548	ALG10	TSS3174	1:15688248-15702692	6028	-	2.6152	1.61598	3.61443	OK	1.04273	0.533541	1.55192	OK	2.60702	1.56564	3.64841	OK	1	1	1	3
TCONS_00004870	=	ENSGALT00000081789	XLOC_001548	ALG10	TSS3175	1:15688248-15702692	1958	-	9.79667	6.15629	13.4371	OK	5.888	3.70883	8.06716	OK	10.0805	6.48318	13.6777	OK	1	1	1	3
TCONS_00004872	=	ENSGALT00000060656	XLOC_001549	CELSR1	TSS3177	1:15738854-15900611	11339	-	0.000326547	0	0.00755282	OK	2.15545e-05	0	0.00705656	OK	0.0142034	0	0.0677558	OK	1	1	1	3
TCONS_00004879	=	ENSGALT00000069091	XLOC_001549	CELSR1	TSS3176	1:15738854-15900611	5607	-	0.345212	0.0611291	0.629295	OK	0.343174	0	0.705936	OK	0.323836	0.0149367	0.632735	OK	1	1	1	3
TCONS_00004880	=	ENSGALT00000071670	XLOC_001550	ENSGALG00000038315	TSS3179	1:15923202-15923583	381	-	0.064804	0	0.304458	OK	0	0	0	OK	0	0	0	OK	1	0	0	1
TCONS_00004881	=	ENSGALT00000030740	XLOC_001551	CERK	TSS3180	1:16132581-16175969	4403	-	8.06561	6.44879	9.68242	OK	16.7496	13.6573	19.842	OK	10.9946	8.86212	13.1271	OK	1	1	1	3
TCONS_00004882	=	ENSGALT00000068489	XLOC_001552	ENSGALG00000042092	TSS3181	1:16443150-16460806	601	-	0.033433	0	0.172469	OK	0	0	0	OK	0.0349165	0	0.17475	OK	1	0	1	2
TCONS_00004884	=	ENSGALT00000081583	XLOC_001554	ENSGALG00000039093	TSS3183	1:17084251-17504686	659	-	0.166394	0	0.839386	OK	0.341999	0	1.55454	OK	0.211655	0	1.05725	OK	1	1	1	3
TCONS_00004887	=	ENSGALT00000048667	XLOC_001557	BRD1	TSS3186	1:18747412-18846557	5451	-	5.72703	3.03715	8.4169	OK	7.24968	3.49319	11.0062	OK	4.76641	2.276	7.25682	OK	1	1	1	3
TCONS_00004888	=	ENSGALT00000056505	XLOC_001557	BRD1	TSS3186	1:18747412-18846557	5232	-	4.6752	1.87003	7.48037	OK	9.52436	5.27348	13.7752	OK	4.48245	1.35238	7.61252	OK	1	1	1	3
TCONS_00004893	=	ENSGALT00000013914	XLOC_001559	ALG12	TSS3189	1:18849388-18864906	2541	-	40.1183	28.9931	51.2435	OK	116.222	80.1848	152.259	OK	92.1854	62.531	121.84	OK	1	1	1	3
TCONS_00004894	=	ENSGALT00000061619	XLOC_001559	ALG12	TSS3189	1:18849388-18864906	2266	-	11.2906	5.5158	17.0653	OK	45.103	24.8899	65.3161	OK	15.4425	5.39039	25.4946	OK	1	1	1	3
TCONS_00004895	=	ENSGALT00000081928	XLOC_001559	ALG12	TSS3190	1:18849388-18864906	612	-	7.55285	0	18.4715	OK	20.8415	0	55.8455	OK	15.7027	0	39.7443	OK	1	1	1	3
TCONS_00004898	=	ENSGALT00000039200	XLOC_001561	PIM3	TSS3193	1:19164463-19170236	4018	-	5.776	0	14.4704	OK	7.49313	0	20.8131	OK	5.26135	0.0435015	10.4792	OK	1	1	1	3
TCONS_00004906	=	ENSGALT00000013934	XLOC_001562	IL17REL	TSS3195	1:20029137-20086761	1348	-	0.305187	0	0.719124	OK	0.473739	0	1.25308	OK	0.339579	0	1.05819	OK	1	1	1	3
TCONS_00004913	=	ENSGALT00000048528	XLOC_001563	MLC1	TSS3199	1:20087849-20105020	1982	-	0.575968	0.109157	1.04278	OK	0.629659	0.132225	1.12709	OK	0.32913	0	0.874475	OK	1	1	1	3
TCONS_00004923	=	ENSGALT00000059215	XLOC_001565	HDAC10	TSS3207	1:20305314-20345170	1905	-	0.639746	0	1.96134	OK	0	0	0.041355	OK	0	0	0.0408938	OK	1	0	0	1
TCONS_00004924	=	ENSGALT00000014074	XLOC_001566	ENSGALG00000008635	TSS3208	1:20345886-20349591	1256	-	0.0356319	0	0.126468	OK	0.013112	0	0.0733842	OK	0.00929786	0	0.068232	OK	1	1	1	3
TCONS_00004926	=	ENSGALT00000014027	XLOC_001567	MAPK12	TSS3210	1:20365057-20396572	1276	-	5.86553	3.56212	8.16894	OK	2.06082	1.05088	3.07076	OK	3.65317	2.02129	5.28505	OK	1	1	1	3
TCONS_00004927	=	ENSGALT00000047747	XLOC_001567	MAPK12	TSS3210	1:20365057-20396572	1322	-	0.258847	0	0.761668	OK	0.0726616	0	0.284099	OK	0.290925	0	0.759639	OK	1	1	1	3
TCONS_00004930	=	ENSGALT00000067030	XLOC_001568	MAPK11	TSS3211	1:20405292-20435842	2544	-	10.2657	7.92997	12.6013	OK	6.94015	5.25462	8.62569	OK	10.3017	7.87553	12.728	OK	1	1	1	3
TCONS_00004933	=	ENSGALT00000060416	XLOC_001569	ENSGALG00000037120	TSS3212	1:20459172-20463303	1923	-	0.0337217	0	0.0874028	OK	0	0	0	OK	0.0240147	0	0.0814349	OK	1	0	1	2
TCONS_00004940	=	ENSGALT00000054219	XLOC_001573	ARL8BL	TSS3218	1:22062045-22089819	1005	-	1.00415	0	2.61355	OK	1.08129	0	2.42844	OK	1.48087	0	3.24449	OK	1	1	1	3
TCONS_00004944	=	ENSGALT00000071534	XLOC_001573	ARL8BL	TSS3219	1:22062045-22089819	975	-	22.3944	17.0021	27.7867	OK	21.1064	15.5827	26.6301	OK	28.6362	22.0039	35.2686	OK	1	1	1	3
TCONS_00004946	=	ENSGALT00000014253	XLOC_001574	SPAM1	TSS3220	1:22096113-22105014	1551	-	0.0451123	0	0.117111	OK	0.0518677	0	0.125064	OK	0.0619417	0	0.146455	OK	1	1	1	3
TCONS_00004947	=	ENSGALT00000030714	XLOC_001575	HYAL6	TSS3221	1:22165911-22185499	1908	-	0.0409501	0	0.106546	OK	0.0237614	0	0.0824701	OK	0	0	0	OK	1	1	0	2
TCONS_00004955	=	ENSGALT00000014313	XLOC_001578	LMOD2	TSS3228	1:22259321-22283921	2083	-	2.42874	1.69462	3.16285	OK	0.670402	0.302995	1.03781	OK	0.342701	0	0.686098	OK	1	1	1	3
TCONS_00004958	=	ENSGALT00000014328	XLOC_001579	ASB15	TSS3230	1:22292011-22303895	1854	-	0.0305932	0	0.138077	OK	0.0133791	0	0.0654909	OK	0.064512	0	0.241637	OK	1	1	1	3
TCONS_00004961	=	ENSGALT00000071557	XLOC_001580	PTPRZ1	TSS3231	1:22901020-23034819	8401	-	0.369788	0.00542767	0.734149	OK	0.266137	0	0.568026	OK	0.162899	0	0.586672	OK	1	1	1	3
TCONS_00004964	=	ENSGALT00000051426	XLOC_001580	PTPRZ1	TSS3231	1:22901020-23034819	8460	-	0.221483	0	0.722322	OK	0.108409	0	0.322344	OK	0.332044	0	0.712977	OK	1	1	1	3
TCONS_00004965	=	ENSGALT00000070516	XLOC_001580	PTPRZ1	TSS3231	1:22901020-23034819	5519	-	0.125347	0	0.337596	OK	0.0229391	0	0.085242	OK	0.022096	0	0.0926132	OK	1	1	1	3
TCONS_00004970	=	ENSGALT00000043022	XLOC_001582	WNT16	TSS3233	1:23243640-23256408	3987	-	0.231725	0.106105	0.357344	OK	0.229067	0.104482	0.353651	OK	0.140298	0.0461474	0.23445	OK	1	1	1	3
TCONS_00004971	=	ENSGALT00000058460	XLOC_001582	WNT16	TSS3233	1:23243640-23256408	1524	-	0.0377155	0	0.174558	OK	0.0263196	0	0.157438	OK	0.0392956	0	0.170898	OK	1	1	1	3
TCONS_00004976	=	ENSGALT00000074254	XLOC_001583	ENSGALG00000032262	TSS3236	1:23271492-23413661	1482	-	0.112846	0	0.629339	OK	0	0	0.0466445	OK	0	0	0.0463402	OK	1	0	0	1
TCONS_00004977	=	ENSGALT00000014649	XLOC_001583	ENSGALG00000009002	TSS3237	1:23271492-23413661	2016	-	0.593039	0	1.22846	OK	0.182328	0	0.454656	OK	0.277332	0	0.948996	OK	1	1	1	3
TCONS_00004984	=	ENSGALT00000014681	XLOC_001585	ING3	TSS3240	1:23427322-23445863	2133	-	6.74384	4.86059	8.62709	OK	22.7861	17.4826	28.0896	OK	8.48829	5.8563	11.1203	OK	1	1	1	3
TCONS_00004990	=	ENSGALT00000014754	XLOC_001586	KCND2	TSS3243	1:23518295-23827083	20007	-	1.20539	0.631527	1.77925	OK	0.626621	0.327153	0.926088	OK	0.949762	0.396002	1.50352	OK	1	1	1	3
TCONS_00004991	=	ENSGALT00000014836	XLOC_001587	LSM8	TSS3246	1:24348923-24354638	640	-	36.6727	28.1436	45.2019	OK	36.7525	28.243	45.2619	OK	36.4974	28.0419	44.953	OK	1	1	1	3
TCONS_00004993	=	ENSGALT00000046985	XLOC_001588	CFTR	TSS3247	1:24554512-24638605	4875	-	0.0120772	0	0.0556171	OK	0.000129422	0	0.0147014	OK	0.000200715	0	0.0149235	OK	1	1	1	3
TCONS_00004994	=	ENSGALT00000047691	XLOC_001588	CFTR	TSS3247	1:24554512-24638605	4986	-	2.25071e-05	0	0.0141088	OK	4.16711e-05	0	0.0142202	OK	0	0	0.0142877	OK	1	1	0	2
TCONS_00004995	=	ENSGALT00000054667	XLOC_001588	CFTR	TSS3247	1:24554512-24638605	4899	-	1.52723e-05	0	0.0143751	OK	0.0182871	0	0.0471631	OK	1.70094e-05	0	0.0145757	OK	1	1	1	3
TCONS_00005000	=	ENSGALT00000055784	XLOC_001589	ST7	TSS3251	1:24716498-24855932	1892	-	8.80996	6.47026	11.1497	OK	26.2313	20.0407	32.4218	OK	10.2806	7.6755	12.8857	OK	1	1	1	3
TCONS_00005001	=	ENSGALT00000074764	XLOC_001589	ST7	TSS3249	1:24716498-24855932	1929	-	0.184307	0	0.621073	OK	0.213577	0	0.72816	OK	0.256746	0	0.760007	OK	1	1	1	3
TCONS_00005004	=	ENSGALT00000072096	XLOC_001591	CAPZA2	TSS3253	1:24865849-24895638	2859	-	0.0215579	0	0.216517	OK	0.0396194	0	0.281577	OK	0.0318538	0	0.261563	OK	1	1	1	3
TCONS_00005006	=	ENSGALT00000086469	XLOC_001591	CAPZA2	TSS3254	1:24865849-24895638	2907	-	0.0569015	0	0.358916	OK	0	0	0.0259387	OK	0.0545368	0	0.377592	OK	1	0	1	2
TCONS_00005009	=	ENSGALT00000053621	XLOC_001591	CAPZA2	TSS3254	1:24865849-24895638	2910	-	51.7235	42.7114	60.7356	OK	41.4228	34.0106	48.8351	OK	53.5265	44.1644	62.8887	OK	1	1	1	3
TCONS_00005011	=	ENSGALT00000051026	XLOC_001592	MET	TSS3256	1:24918372-25006607	6413	-	2.75146	1.95295	3.54997	OK	2.42076	0.879101	3.96242	OK	2.76486	1.94558	3.58415	OK	1	1	1	3
TCONS_00005013	=	ENSGALT00000049033	XLOC_001593	CAV1	TSS3258	1:25058151-25090122	3434	-	29.8678	21.1886	38.5471	OK	13.7918	8.48807	19.0956	OK	26.3321	16.2458	36.4184	OK	1	1	1	3
TCONS_00005015	=	ENSGALT00000082770	XLOC_001593	CAV2	TSS3259	1:25058151-25090122	4585	-	3.38391	1.28277	5.48504	OK	2.72905	1.02628	4.43182	OK	3.37974	1.47298	5.2865	OK	1	1	1	3
TCONS_00005016	=	ENSGALT00000090248	XLOC_001593	CAV2	TSS3260	1:25058151-25090122	1380	-	12.1163	4.10782	20.1248	OK	12.3546	5.33751	19.3716	OK	13.9797	5.70354	22.2559	OK	1	1	1	3
TCONS_00005018	=	ENSGALT00000061781	XLOC_001594	TES	TSS3262	1:25175212-25201500	1550	-	0.304016	0	1.61902	OK	0.135153	0	0.798368	OK	0.390896	0	1.73187	OK	1	1	1	3
TCONS_00005019	=	ENSGALT00000069750	XLOC_001594	TES	TSS3262	1:25175212-25201500	2777	-	113.669	91.8063	135.532	OK	69.5161	54.39	84.6421	OK	89.2681	72.8246	105.712	OK	1	1	1	3
TCONS_00005021	=	ENSGALT00000065133	XLOC_001595	ENSGALG00000038090	TSS3263	1:25413944-25570813	1008	-	0.00982077	0	0.0832066	OK	0	0	0	OK	0	0	0	OK	1	0	0	1
TCONS_00005033	=	ENSGALT00000015345	XLOC_001597	FOXP2	TSS3274	1:25905894-26320028	3814	-	0.245559	0	0.878196	OK	0.353435	0	0.969153	OK	0.21832	0	0.716679	OK	1	1	1	3
TCONS_00005037	=	ENSGALT00000064327	XLOC_001597	ENSGALG00000029796	TSS3272	1:25905894-26320028	30306	-	0.254626	0.0814836	0.427768	OK	0.18813	0.0523835	0.323877	OK	0.217386	0.0563944	0.378378	OK	1	1	1	3
TCONS_00005040	=	ENSGALT00000015379	XLOC_001600	IFRD1	TSS3279	1:26917108-26927813	2180	-	55.293	41.1802	69.4057	OK	121.502	92.1475	150.857	OK	78.5971	58.554	98.6401	OK	1	1	1	3
TCONS_00005042	=	ENSGALT00000015386	XLOC_001601	ZNF277	TSS3281	1:26968440-27022185	1498	-	10.6396	8.27477	13.0045	OK	10.8546	8.43919	13.27	OK	11.5279	8.99408	14.0616	OK	1	1	1	3
TCONS_00005043	=	ENSGALT00000015449	XLOC_001602	LRRN3	TSS3282	1:27286584-27750676	4125	-	0.217691	0.0193644	0.416018	OK	0.28343	0.0213331	0.545528	OK	0.291429	0.077489	0.505368	OK	1	1	1	3
TCONS_00005055	=	ENSGALT00000044409	XLOC_001609	DNAJB9	TSS3294	1:28437395-28454715	3788	-	18.5482	12.997	24.0993	OK	85.2485	40.4575	130.039	OK	27.7087	14.89	40.5274	OK	1	1	1	3
TCONS_00005057	=	ENSGALT00000015460	XLOC_001610	AVPR2	TSS3296	1:28501072-28508125	1113	-	2.84185	1.04412	4.63958	OK	0.916857	0.288542	1.54517	OK	0.252995	0	0.576118	OK	1	1	1	3
TCONS_00005060	=	ENSGALT00000076113	XLOC_001612	ENSGALG00000033978	TSS3299	1:29435544-29444633	768	-	0.0160271	0	0.118717	OK	0	0	0	OK	0	0	0	OK	1	0	0	1
TCONS_00005067	=	ENSGALT00000015515	XLOC_001613	GXYLT1	TSS3300	1:29464158-29542388	3044	-	4.14225	1.7245	6.56001	OK	7.80594	4.15601	11.4559	OK	5.45802	2.57452	8.34152	OK	1	1	1	3
TCONS_00005068	=	ENSGALT00000015526	XLOC_001613	YAF2	TSS3301	1:29464158-29542388	17470	-	3.71276	2.89373	4.53179	OK	2.95062	2.14925	3.75198	OK	4.59479	3.5974	5.59218	OK	1	1	1	3
TCONS_00005069	=	ENSGALT00000069802	XLOC_001613	ENSGALG00000040936	TSS3302	1:29464158-29542388	970	-	0.307592	0	1.46802	OK	0.0609302	0	0.612671	OK	0.767885	0	2.72166	OK	1	1	1	3
TCONS_00005070	=	ENSGALT00000062297	XLOC_001614	ENSGALG00000040505	TSS3303	1:29549180-29550317	540	-	0.027887	0	0.111566	OK	0.0708583	0	0.21216	OK	0.121018	0	0.309453	OK	1	1	1	3
TCONS_00005071	=	ENSGALT00000015532	XLOC_001615	ZCRB1	TSS3304	1:29565647-29577484	1320	-	21.3022	16.8801	25.7243	OK	26.0379	20.7739	31.3018	OK	23.459	18.6427	28.2753	OK	1	1	1	3
TCONS_00005072	=	ENSGALT00000071206	XLOC_001615	ZCRB1	TSS3304	1:29565647-29577484	1522	-	0.234403	0	0.705726	OK	0.190322	0	0.612508	OK	0.238547	0	0.716132	OK	1	1	1	3
TCONS_00005073	=	ENSGALT00000077783	XLOC_001616	PRICKLE1	TSS3305	1:29577529-29714435	4177	-	1.20379	0.109738	2.29783	OK	1.81837	0.307721	3.32901	OK	0.195499	0	0.844262	OK	1	1	1	3
TCONS_00005076	=	ENSGALT00000015558	XLOC_001616	PRICKLE1	TSS3307	1:29577529-29714435	4166	-	14.3134	10.7338	17.8931	OK	7.16343	3.20049	11.1264	OK	9.47641	6.90685	12.046	OK	1	1	1	3
TCONS_00005077	=	ENSGALT00000055897	XLOC_001617	ENSGALG00000032573	TSS3308	1:29791116-29832128	1592	-	0.0280577	0	0.100982	OK	0	0	0	OK	0.00877502	0	0.0562275	OK	1	0	1	2
TCONS_00005081	=	ENSGALT00000078782	XLOC_001618	ADAMTS20	TSS3310	1:29923679-30008294	7693	-	0.190121	0.068159	0.312082	OK	0.0580358	0	0.250204	OK	0.305962	0.057889	0.554036	OK	1	1	1	3
TCONS_00005083	=	ENSGALT00000015593	XLOC_001618	ADAMTS20	TSS3311	1:29923679-30008294	5916	-	0.0179833	0	0.0810091	OK	0	0	0.0103832	OK	0.0652497	0	0.293377	OK	1	0	1	2
TCONS_00005089	=	ENSGALT00000074174	XLOC_001620	TWF1	TSS3314	1:30082533-30100993	4038	-	29.717	24.4738	34.9603	OK	19.849	14.634	25.064	OK	29.5753	24.3141	34.8365	OK	1	1	1	3
TCONS_00005090	=	ENSGALT00000015635	XLOC_001620	TWF1	TSS3313	1:30082533-30100993	549	-	0.325628	0	2.2169	OK	0.250996	0	1.714	OK	0.20546	0	1.68525	OK	1	1	1	3
TCONS_00005096	=	ENSGALT00000047907	XLOC_001622	NELL2	TSS3317	1:30341679-30485391	3803	-	3.78019	2.30338	5.25701	OK	1.7534	0.121289	3.38552	OK	2.58045	1.32693	3.83396	OK	1	1	1	3
TCONS_00005097	=	ENSGALT00000038787	XLOC_001622	NELL2	TSS3318	1:30341679-30485391	3061	-	4.3199	2.73064	5.90917	OK	1.11245	0	2.51699	OK	2.81619	1.58805	4.04432	OK	1	1	1	3
TCONS_00005098	=	ENSGALT00000088057	XLOC_001623	DBX2	TSS3319	1:30540024-30670181	2224	-	0.00112146	0	0.0500442	OK	0	0	0.0353542	OK	0.000931265	0	0.0505407	OK	1	0	1	2
TCONS_00005099	=	ENSGALT00000090302	XLOC_001623	DBX2	TSS3319	1:30540024-30670181	2207	-	0.0647819	0	0.328613	OK	0.029302	0	0.226531	OK	0	0	0.0357305	OK	1	1	0	2
TCONS_00005100	=	ENSGALT00000038779	XLOC_001623	DBX2	TSS3319	1:30540024-30670181	2225	-	0.158882	0	0.630367	OK	0.208972	0	0.750253	OK	0.240731	0	0.833916	OK	1	1	1	3
TCONS_00005103	=	ENSGALT00000080467	XLOC_001624	ENSGALG00000039562	TSS3320	1:30718371-30750306	3788	-	0.593177	0.264924	0.92143	OK	0.320825	0.0349164	0.606733	OK	0.533671	0.227058	0.840284	OK	1	1	1	3
TCONS_00005108	=	ENSGALT00000047593	XLOC_001625	SCAF11	TSS3321	1:30750421-30905653	6769	-	4.9429	2.58041	7.30538	OK	6.13252	3.29199	8.97306	OK	4.83914	2.30658	7.3717	OK	1	1	1	3
TCONS_00005109	=	ENSGALT00000054306	XLOC_001625	SCAF11	TSS3321	1:30750421-30905653	3934	-	5.74878	2.7065	8.79106	OK	9.64524	4.81344	14.477	OK	4.50826	1.93245	7.08407	OK	1	1	1	3
TCONS_00005116	=	ENSGALT00000015788	XLOC_001627	SLC38A2	TSS3330	1:30985305-31000495	5188	-	5.82978	0.20082	11.4587	OK	5.90498	0	13.7555	OK	5.07894	0	10.3851	OK	1	1	1	3
TCONS_00005119	=	ENSGALT00000057791	XLOC_001628	ENSGALG00000043800	TSS3331	1:31000597-31148158	769	-	0.133789	0	0.557188	OK	0.0524205	0	0.33263	OK	0.0626619	0	0.353497	OK	1	1	1	3
TCONS_00005122	=	ENSGALT00000062914	XLOC_001629	SLC38A4	TSS3333	1:31000597-31148158	4383	-	0.156627	0	0.366416	OK	0.0289901	0	0.145693	OK	0.135948	0	0.306856	OK	1	1	1	3
TCONS_00005123	=	ENSGALT00000015837	XLOC_001629	SLC38A4	TSS3334	1:31000597-31148158	3947	-	0.291305	0	0.632989	OK	0.169798	0	0.504612	OK	0.072847	0	0.357353	OK	1	1	1	3
TCONS_00005126	=	ENSGALT00000015849	XLOC_001630	AMIGO2	TSS3337	1:31248840-31258419	1860	-	0.48465	0	1.25718	OK	0.214052	0	0.779693	OK	0.183465	0	0.674025	OK	1	1	1	3
TCONS_00005128	=	ENSGALT00000015853	XLOC_001631	RPAP3	TSS3339	1:31426791-31441729	2480	-	14.6232	11.783	17.4633	OK	18.6445	14.8992	22.3899	OK	16.5407	13.3501	19.7314	OK	1	1	1	3
TCONS_00005129	=	ENSGALT00000073695	XLOC_001631	RPAP3	TSS3338	1:31426791-31441729	2118	-	0.00167837	0	0.0378346	OK	0	0	0.0264178	OK	0.0147876	0	0.125994	OK	1	0	1	2
TCONS_00005130	=	ENSGALT00000045671	XLOC_001631	RPAP3	TSS3338	1:31426791-31441729	2031	-	0.0299216	0	0.166124	OK	0	0	0.027626	OK	0.0418002	0	0.217337	OK	1	0	1	2
TCONS_00005133	=	ENSGALT00000015872	XLOC_001633	LRIG3	TSS3342	1:31721260-31765031	4073	-	5.45161	4.11863	6.78458	OK	12.8527	9.67597	16.0295	OK	5.42732	4.13372	6.72092	OK	1	1	1	3
TCONS_00005134	=	ENSGALT00000080261	XLOC_001633	LRIG3	TSS3343	1:31721260-31765031	3132	-	0.117432	0	0.498222	OK	0.729902	0	2.71687	OK	0.0295743	0	0.139499	OK	1	1	1	3
TCONS_00005136	=	ENSGALT00000079828	XLOC_001635	ENSGALG00000037243	TSS3345	1:32039725-32123394	1147	-	0.0309558	0	0.176278	OK	0.116608	0	0.584276	OK	0.0371679	0	0.184519	OK	1	1	1	3
TCONS_00005138	=	ENSGALT00000065772	XLOC_001637	ENSGALG00000042870	TSS3347	1:32603424-32604254	557	-	0.843607	0	1.76297	OK	0.637985	0	1.36464	OK	0.630218	0	1.44592	OK	1	1	1	3
TCONS_00005152	=	ENSGALT00000015947	XLOC_001639	PPM1H	TSS3352	1:33066000-33218689	21227	-	0.216998	0.125314	0.308683	OK	0.43977	0.165561	0.713979	OK	0.335491	0.0885107	0.582472	OK	1	1	1	3
TCONS_00005153	=	ENSGALT00000073363	XLOC_001640	AVPR1A	TSS3353	1:33298675-33301273	1259	-	0.022701	0	0.0939006	OK	0.0828595	0	0.190855	OK	0	0	0	OK	1	1	0	2
TCONS_00005154	=	ENSGALT00000087458	XLOC_001641	C12orf66	TSS3354	1:33594887-33606303	1748	-	11.0778	0.809141	21.3464	OK	16.2465	4.22807	28.2649	OK	12.232	2.07832	22.3857	OK	1	1	1	3
TCONS_00005157	=	ENSGALT00000045276	XLOC_001641	C12orf66	TSS3354	1:33594887-33606303	1875	-	1.91748	0	5.77826	OK	3.14277	0	8.83535	OK	2.02934	0	5.91496	OK	1	1	1	3
TCONS_00005158	=	ENSGALT00000080557	XLOC_001641	C12orf66	TSS3355	1:33594887-33606303	1916	-	0.34473	0	1.9414	OK	0.291354	0	1.78242	OK	0.208886	0	1.4306	OK	1	1	1	3
TCONS_00005159	=	ENSGALT00000073655	XLOC_001641	C12orf66	TSS3355	1:33594887-33606303	431	-	372.51	85.5216	659.499	OK	317.468	99.7563	535.18	OK	325.876	82.1159	569.636	OK	1	1	1	3
TCONS_00005160	=	ENSGALT00000015981	XLOC_001641	C12orf66	TSS3355	1:33594887-33606303	613	-	1003.55	787.534	1219.57	OK	1042.81	840.724	1244.9	OK	941.586	748.223	1134.95	OK	1	1	1	3
TCONS_00005161	=	ENSGALT00000088803	XLOC_001641	C12orf66	TSS3355	1:33594887-33606303	664	-	1.47791	0	8.21094	OK	2.95024	0	12.6256	OK	2.59341	0	11.3045	OK	1	1	1	3
TCONS_00005165	=	ENSGALT00000016025	XLOC_001643	GNS	TSS3358	1:33772440-33793208	5275	-	24.9048	20.3469	29.4627	OK	15.9147	12.5841	19.2453	OK	23.3582	17.9026	28.8138	OK	1	1	1	3
TCONS_00005166	=	ENSGALT00000063712	XLOC_001644	WIF1	TSS3359	1:33881873-33923979	1873	-	1.16669e-05	0	0.0488879	OK	0.00122029	0	0.0503988	OK	0	0	0.0488548	OK	1	1	0	2
TCONS_00005168	=	ENSGALT00000085942	XLOC_001644	WIF1	TSS3359	1:33881873-33923979	1774	-	0.000170543	0	0.0505356	OK	0.0942776	0	0.399772	OK	0.000814666	0	0.0511857	OK	1	1	1	3
TCONS_00005178	=	ENSGALT00000016088	XLOC_001648	GRIP1	TSS3367	1:34415745-34578266	3390	-	0.357985	0.0196491	0.69632	OK	0.166985	0	0.475537	OK	0.122898	0	0.346688	OK	1	1	1	3
TCONS_00005179	=	ENSGALT00000064143	XLOC_001648	GRIP1	TSS3367	1:34415745-34578266	3435	-	0.0393739	0	0.189583	OK	0.000268125	0	0.0169814	OK	0.0535645	0	0.247927	OK	1	1	1	3
TCONS_00005184	=	ENSGALT00000016130	XLOC_001652	MDM1	TSS3371	1:35112653-35137081	3653	-	0.420071	0.033495	0.806647	OK	1.00746	0.309124	1.70579	OK	0.27226	0	0.752276	OK	1	1	1	3
TCONS_00005186	=	ENSGALT00000081470	XLOC_001652	MDM1	TSS3371	1:35112653-35137081	3351	-	0.910269	0.0209949	1.79954	OK	0.453231	0	1.25845	OK	0.897759	0	1.82798	OK	1	1	1	3
TCONS_00005188	=	ENSGALT00000084246	XLOC_001654	CPM	TSS3373	1:35294095-35347589	3135	-	1.01043	0	2.9562	OK	0.883011	0	2.99325	OK	0.735474	0	2.29073	OK	1	1	1	3
TCONS_00005189	=	ENSGALT00000016170	XLOC_001654	CPM	TSS3374	1:35294095-35347589	1729	-	7.10523	0.0438232	14.1666	OK	6.75209	0	14.4115	OK	6.10856	0.159324	12.0578	OK	1	1	1	3
TCONS_00005190	=	ENSGALT00000065833	XLOC_001655	ENSGALG00000034310	TSS3375	1:35419315-35421421	1636	-	0.30809	0.111217	0.504964	OK	0.310858	0.116433	0.505283	OK	0.408451	0.181678	0.635224	OK	1	1	1	3
TCONS_00005191	=	ENSGALT00000016216	XLOC_001656	LRRC10	TSS3376	1:35517138-35518821	1683	-	0.0460476	0	0.151549	OK	0.158437	0.00524011	0.311634	OK	0.0919273	0	0.203895	OK	1	1	1	3
TCONS_00005192	=	ENSGALT00000016288	XLOC_001657	BEST3	TSS3377	1:35534378-35550868	2010	-	0.106213	0.00141585	0.211011	OK	0.0511145	0	0.125242	OK	0.0548665	0	0.129116	OK	1	1	1	3
TCONS_00005194	=	ENSGALT00000016330	XLOC_001658	PTPRB	TSS3379	1:35841256-35892075	6151	-	0.058741	0	0.166391	OK	0.107629	0	0.238907	OK	0.0140163	0	0.0562745	OK	1	1	1	3
TCONS_00005195	=	ENSGALT00000067809	XLOC_001658	PTPRB	TSS3379	1:35841256-35892075	6218	-	4.49909e-05	0	0.0101218	OK	0.0270888	0	0.0810124	OK	0.000564337	0	0.0106942	OK	1	1	1	3
TCONS_00005196	=	ENSGALT00000071400	XLOC_001658	PTPRB	TSS3379	1:35841256-35892075	6329	-	1.94828e-06	0	0.0100275	OK	0.00123846	0	0.0113268	OK	4.19679e-06	0	0.0100769	OK	1	1	1	3
TCONS_00005203	=	ENSGALT00000079691	XLOC_001659	ENSGALG00000040855	TSS3386	1:35907746-36065234	2974	-	0.016306	0	0.0620626	OK	0.0466838	0	0.118644	OK	0.0183684	0	0.0976574	OK	1	1	1	3
TCONS_00005204	=	ENSGALT00000016498	XLOC_001659	ENSGALG00000010148	TSS3385	1:35907746-36065234	2470	-	0.0517714	0	0.198954	OK	0.0492144	0	0.145846	OK	0	0	0.0293919	OK	1	1	0	2
TCONS_00005207	=	ENSGALT00000016502	XLOC_001660	TSPAN8	TSS3389	1:36146076-36195423	1091	-	2.67086	0.863716	4.478	OK	1.48446	0.0902668	2.87866	OK	1.18979	0.483907	1.89567	OK	1	1	1	3
TCONS_00005211	=	ENSGALT00000049117	XLOC_001661	ZFC3H1	TSS3392	1:36350936-36390481	6683	-	1.50131	0.570336	2.43229	OK	1.26241	0	2.72301	OK	4.61959	2.81935	6.41983	OK	1	1	1	3
TCONS_00005215	=	ENSGALT00000016545	XLOC_001661	ZFC3H1	TSS3394	1:36350936-36390481	6186	-	0.791087	0.0673102	1.51486	OK	0.356982	0	1.25681	OK	1.26589	0.253197	2.27857	OK	1	1	1	3
TCONS_00005217	=	ENSGALT00000068245	XLOC_001661	ZFC3H1	TSS3394	1:36350936-36390481	5630	-	0.179848	0	0.605329	OK	0	0	0.00934662	OK	0.0485446	0	0.231983	OK	1	0	1	2
TCONS_00005228	=	ENSGALT00000048870	XLOC_001663	KCNC2	TSS3402	1:37578209-37726694	1904	-	0.187525	0	0.995671	OK	0	0	0.0547991	OK	0	0	0.055234	OK	1	0	0	1
TCONS_00005229	=	ENSGALT00000016589	XLOC_001663	KCNC2	TSS3402	1:37578209-37726694	1889	-	4.30265	1.55443	7.05086	OK	5.18306	0	10.3891	OK	4.59911	0.936003	8.26222	OK	1	1	1	3
TCONS_00005234	=	ENSGALT00000035442	XLOC_001665	ENSGALG00000021897	TSS3406	1:37771965-37779099	1335	-	7.53349	5.72412	9.34287	OK	9.64277	7.40961	11.8759	OK	7.91064	6.00716	9.81413	OK	1	1	1	3
TCONS_00005236	=	ENSGALT00000016625	XLOC_001666	KRR1	TSS3407	1:37811563-37817029	1626	-	13.6936	10.7345	16.6527	OK	18.102	14.2401	21.9639	OK	11.2852	8.63396	13.9364	OK	1	1	1	3
TCONS_00005237	=	ENSGALT00000057632	XLOC_001667	PHLDA1	TSS3408	1:37934718-37938841	4078	-	30.0004	24.5051	35.4956	OK	44.3297	36.507	52.1524	OK	15.0865	12.1358	18.0372	OK	1	1	1	3
TCONS_00005238	=	ENSGALT00000048966	XLOC_001668	ENSGALG00000010238	TSS3409	1:37945236-37973521	1997	-	0.275066	0	1.40188	OK	0.231941	0	1.27299	OK	0.16625	0	0.994912	OK	1	1	1	3
TCONS_00005240	=	ENSGALT00000016642	XLOC_001668	ENSGALG00000010238	TSS3409	1:37945236-37973521	1951	-	167.067	138.999	195.136	OK	157.646	131.151	184.141	OK	150.536	125.181	175.89	OK	1	1	1	3
TCONS_00005246	=	ENSGALT00000046957	XLOC_001670	CSRP2	TSS3414	1:38237619-38245641	1064	-	1109.34	924.575	1294.11	OK	530.94	441.149	620.731	OK	538.797	447.809	629.785	OK	1	1	1	3
TCONS_00005248	=	ENSGALT00000070654	XLOC_001671	E2F7	TSS3416	1:38290100-38326931	6891	-	3.68727	1.78416	5.59038	OK	1.9096	1.2448	2.57439	OK	2.8955	1.24204	4.54896	OK	1	1	1	3
TCONS_00005249	=	ENSGALT00000056968	XLOC_001672	ENSGALG00000035278	TSS3417	1:39036721-39056354	1275	-	0.166345	0.00390422	0.328785	OK	0.0352121	0	0.122221	OK	0.0787182	0	0.192117	OK	1	1	1	3
TCONS_00005268	=	ENSGALT00000067856	XLOC_001675	PPP1R12A	TSS3434	1:39561239-39687960	5284	-	2.96002	0	6.33963	OK	4.84303	0.695832	8.99023	OK	3.5113	1.73948	5.28313	OK	1	1	1	3
TCONS_00005270	=	ENSGALT00000065339	XLOC_001675	PPP1R12A	TSS3434	1:39561239-39687960	4731	-	3.57871	1.52664	5.63078	OK	5.7367	3.07799	8.39541	OK	2.09086	0.270291	3.91143	OK	1	1	1	3
TCONS_00005271	=	ENSGALT00000090229	XLOC_001675	PPP1R12A	TSS3434	1:39561239-39687960	4608	-	0.0912943	0	0.539585	OK	1.01546	0	2.22507	OK	0.211919	0	0.713515	OK	1	1	1	3
TCONS_00005273	=	ENSGALT00000082690	XLOC_001675	PPP1R12A	TSS3436	1:39561239-39687960	2925	-	0.015417	0	0.140857	OK	0.103894	0	0.529356	OK	0.015569	0	0.143566	OK	1	1	1	3
TCONS_00005299	=	ENSGALT00000064576	XLOC_001678	PPFIA2	TSS3448	1:40204254-40517251	3021	-	0.00816346	0	0.0435873	OK	0.0166565	0	0.0806464	OK	0	0	0.0178437	OK	1	1	0	2
TCONS_00005300	=	ENSGALT00000084017	XLOC_001679	ENSGALG00000044160	TSS3449	1:40204254-40517251	1457	-	0.277034	0	0.645509	OK	0.0851402	0	0.288147	OK	0.189795	0	0.564041	OK	1	1	1	3
TCONS_00005302	=	ENSGALT00000044826	XLOC_001680	CCDC59	TSS3450	1:40700862-40708964	1390	-	6.76696	4.25024	9.28368	OK	6.10837	3.9687	8.24803	OK	5.57893	3.6558	7.50206	OK	1	1	1	3
TCONS_00005311	=	ENSGALT00000045438	XLOC_001684	RASSF9	TSS3457	1:42125425-42156186	5454	-	1.26192	0.912892	1.61094	OK	0.848784	0.547233	1.15034	OK	0.810559	0.560112	1.06101	OK	1	1	1	3
TCONS_00005312	=	ENSGALT00000061636	XLOC_001685	MGAT4C	TSS3458	1:42216970-42324128	1732	-	0.000948515	0	0.0450039	OK	0.0297779	0	0.130603	OK	0.00626333	0	0.0564271	OK	1	1	1	3
TCONS_00005313	=	ENSGALT00000045243	XLOC_001685	MGAT4C	TSS3459	1:42216970-42324128	1705	-	0.0882899	0	0.18814	OK	0.0621597	0	0.173939	OK	0.0233506	0	0.0874001	OK	1	1	1	3
TCONS_00005322	=	ENSGALT00000018221	XLOC_001688	CEP290	TSS3464	1:42795853-42912470	7562	-	1.59067	0.741562	2.43977	OK	0.812351	0.287013	1.33769	OK	1.28534	0.473709	2.09696	OK	1	1	1	3
TCONS_00005326	=	ENSGALT00000018268	XLOC_001689	KITLG	TSS3466	1:42976695-43032975	6280	-	1.25675	0.803619	1.70988	OK	1.3927	0.540647	2.24475	OK	1.27608	0.895233	1.65693	OK	1	1	1	3
TCONS_00005327	=	ENSGALT00000043298	XLOC_001689	KITLG	TSS3467	1:42976695-43032975	864	-	0.0335924	0	0.229262	OK	0.108122	0	0.579507	OK	0.191777	0	0.800697	OK	1	1	1	3
TCONS_00005330	=	ENSGALT00000038357	XLOC_001690	DUSP6	TSS3470	1:43288229-43293151	2506	-	7.24009	4.96416	9.51602	OK	16.7818	11.477	22.0865	OK	5.20501	3.17828	7.23174	OK	1	1	1	3
TCONS_00005333	=	ENSGALT00000056954	XLOC_001692	POC1B	TSS3473	1:43326154-43370595	3967	-	0.767434	0.120316	1.41455	OK	0.292424	0	1.09559	OK	0.0285625	0	0.121739	OK	1	1	1	3
TCONS_00005336	=	ENSGALT00000080099	XLOC_001692	POC1B	TSS3473	1:43326154-43370595	3362	-	8.00581	6.23837	9.77324	OK	3.69262	2.54175	4.84348	OK	6.70982	5.1211	8.29854	OK	1	1	1	3
TCONS_00005339	=	ENSGALT00000067100	XLOC_001693	ATP2B1	TSS3476	1:43392904-43455189	4085	-	0.603064	0	1.73287	OK	1.29581	0	3.05232	OK	0.523474	0	1.52624	OK	1	1	1	3
TCONS_00005341	=	ENSGALT00000066504	XLOC_001693	ATP2B1	TSS3476	1:43392904-43455189	5481	-	1.33712	0.488906	2.18534	OK	2.98817	0.796338	5.18	OK	2.29209	0.908996	3.67518	OK	1	1	1	3
TCONS_00005343	=	ENSGALT00000055271	XLOC_001693	ATP2B1	TSS3476	1:43392904-43455189	5605	-	0.256426	0	0.750848	OK	0.623153	0	1.50694	OK	0.411906	0	0.947899	OK	1	1	1	3
TCONS_00005347	=	ENSGALT00000018390	XLOC_001695	EPYC	TSS3478	1:43925155-43947733	1677	-	0.109209	0	0.220072	OK	0	0	0	OK	0.0164513	0	0.0591961	OK	1	0	1	2
TCONS_00005349	=	ENSGALT00000018391	XLOC_001696	KERA	TSS3479	1:43966237-43981198	5872	-	0.661752	0.404105	0.919399	OK	0.0807702	0	0.290792	OK	0.372513	0.20233	0.542696	OK	1	1	1	3
TCONS_00005353	=	ENSGALT00000061247	XLOC_001696	KERA	TSS3479	1:43966237-43981198	1215	-	1.06638	0.202107	1.93065	OK	0.27031	0	0.57004	OK	0.675385	0.0470125	1.30376	OK	1	1	1	3
TCONS_00005354	=	ENSGALT00000018392	XLOC_001697	LUM	TSS3483	1:43987395-44000248	2266	-	308.21	252.002	364.418	OK	103.341	84.7277	121.955	OK	174.725	141.996	207.454	OK	1	1	1	3
TCONS_00005366	=	ENSGALT00000018395	XLOC_001699	DCN	TSS3494	1:44019257-44058954	2582	-	421.471	352.038	490.903	OK	312.032	260.522	363.542	OK	264.988	221.005	308.97	OK	1	1	1	3
TCONS_00005367	=	ENSGALT00000089781	XLOC_001699	DCN	TSS3494	1:44019257-44058954	2584	-	0.0551231	0	0.826571	OK	0	0	0.0290443	OK	0.0149552	0	0.373796	OK	1	0	1	2
TCONS_00005369	=	ENSGALT00000084682	XLOC_001699	DCN	TSS3494	1:44019257-44058954	2573	-	0.253068	0	1.93767	OK	0.30607	0	1.89385	OK	0.140542	0	1.15706	OK	1	1	1	3
TCONS_00005377	=	ENSGALT00000085775	XLOC_001703	BTG1	TSS3501	1:44398382-44401046	1481	-	149.04	122.264	175.815	OK	196.975	161.566	232.385	OK	149.608	121.454	177.761	OK	1	1	1	3
TCONS_00005378	=	ENSGALT00000018400	XLOC_001703	BTG1	TSS3502	1:44398382-44401046	1622	-	11.964	3.98537	19.9426	OK	20.5732	8.76986	32.3765	OK	12.4031	1.29781	23.5084	OK	1	1	1	3
TCONS_00005385	=	ENSGALT00000076937	XLOC_001705	EEA1	TSS3507	1:44581618-44692421	10646	-	1.72312	0.0477248	3.39851	OK	0.0728273	0	0.306157	OK	1.51845	0.060572	2.97634	OK	1	1	1	3
TCONS_00005387	=	ENSGALT00000018404	XLOC_001705	EEA1	TSS3508	1:44581618-44692421	10787	-	11.7561	8.53303	14.9792	OK	10.4515	7.6443	13.2586	OK	9.97136	6.95867	12.9841	OK	1	1	1	3
TCONS_00005389	=	ENSGALT00000065860	XLOC_001706	UBE2N	TSS3509	1:44841385-44860420	4229	-	15.4605	11.2226	19.6985	OK	8.40825	5.76159	11.0549	OK	15.6036	11.108	20.0993	OK	1	1	1	3
TCONS_00005390	=	ENSGALT00000084309	XLOC_001706	UBE2N	TSS3510	1:44841385-44860420	1064	-	95.765	72.5076	119.022	OK	73.84	56.741	90.939	OK	85.024	62.1096	107.938	OK	1	1	1	3
TCONS_00005401	=	ENSGALT00000018479	XLOC_001710	NDUFA12	TSS3519	1:45308442-45315930	562	-	138.628	111.415	165.84	OK	95.0144	75.4187	114.61	OK	133.23	107.069	159.391	OK	1	1	1	3
TCONS_00005402	=	ENSGALT00000054840	XLOC_001710	NDUFA12	TSS3519	1:45308442-45315930	482	-	0.561557	0	2.70002	OK	0.273484	0	1.58823	OK	0.285124	0	1.75908	OK	1	1	1	3
TCONS_00005414	=	ENSGALT00000018508	XLOC_001712	FGD6	TSS3525	1:45370968-45514690	7777	-	2.9418	1.6379	4.2457	OK	4.62039	2.78514	6.45564	OK	3.3399	1.82171	4.85809	OK	1	1	1	3
TCONS_00005432	=	ENSGALT00000018613	XLOC_001715	NTN4	TSS3537	1:45597988-45645351	3954	-	0.301042	0	0.929642	OK	1.23111	0	3.21753	OK	0.771664	0	1.87243	OK	1	1	1	3
TCONS_00005436	=	ENSGALT00000038284	XLOC_001716	HAL	TSS3539	1:45678518-45691863	2240	-	0.0555817	0	0.166603	OK	0.0109261	0	0.0544357	OK	7.74829e-05	0	0.0304837	OK	1	1	1	3
TCONS_00005438	=	ENSGALT00000065184	XLOC_001717	LTA4H	TSS3540	1:45693447-45718500	2423	-	20.5473	15.6008	25.4937	OK	10.7715	7.9887	13.5543	OK	18.1554	13.4639	22.8469	OK	1	1	1	3
TCONS_00005440	=	ENSGALT00000064633	XLOC_001717	LTA4H	TSS3540	1:45693447-45718500	1755	-	15.6465	10.2333	21.0598	OK	8.73401	5.58847	11.8795	OK	12.9234	7.60517	18.2417	OK	1	1	1	3
TCONS_00005441	=	ENSGALT00000075924	XLOC_001717	LTA4H	TSS3540	1:45693447-45718500	6412	-	0.0207804	0	0.115272	OK	0	0	0.0117693	OK	0	0	0.0116487	OK	1	0	0	1
TCONS_00005442	=	ENSGALT00000050264	XLOC_001717	LTA4H	TSS3540	1:45693447-45718500	6430	-	0.22021	0	0.558783	OK	0.111907	0	0.297996	OK	0.323405	0	0.711526	OK	1	1	1	3
TCONS_00005443	=	ENSGALT00000083101	XLOC_001718	ENSGALG00000033617	TSS3541	1:45753708-45758920	836	-	0.0719068	0	0.259116	OK	0.109633	0	0.300058	OK	0.0680669	0	0.206926	OK	1	1	1	3
TCONS_00005448	=	ENSGALT00000018679	XLOC_001719	CDK17	TSS3546	1:45759155-45887495	1389	-	3.6692	0	7.57781	OK	7.49031	0.755693	14.2249	OK	3.99555	0	8.04878	OK	1	1	1	3
TCONS_00005449	=	ENSGALT00000077087	XLOC_001720	ENSGALG00000042203	TSS3547	1:46447108-46462425	1121	-	0.0114242	0	0.0773952	OK	0.0134123	0	0.0759382	OK	0	0	0	OK	1	1	0	2
TCONS_00005465	=	ENSGALT00000050235	XLOC_001723	ANKS1B	TSS3556	1:46707892-47168889	1020	-	0.0186993	0	0.23866	OK	0	0	0.0782634	OK	0	0	0.0782945	OK	1	0	0	1
TCONS_00005472	=	ENSGALT00000018849	XLOC_001724	UHRF1BP1L	TSS3558	1:47183348-47267032	7476	-	6.09852	4.30237	7.89467	OK	6.76168	4.75568	8.76767	OK	6.68182	4.73863	8.62501	OK	1	1	1	3
TCONS_00005473	=	ENSGALT00000054037	XLOC_001724	UHRF1BP1L	TSS3559	1:47183348-47267032	4536	-	0.503504	0	1.27969	OK	0.331459	0	1.27945	OK	0.536563	0	1.54819	OK	1	1	1	3
TCONS_00005474	=	ENSGALT00000019001	XLOC_001725	SLC5A8	TSS3560	1:47637918-47660352	1824	-	0.032742	0	0.103769	OK	0	0	0	OK	0	0	0	OK	1	0	0	1
TCONS_00005479	=	ENSGALT00000054394	XLOC_001726	ENSGALG00000011662	TSS3564	1:47672157-47798006	7866	-	0.0159452	0	0.167871	OK	0	0	0.0092704	OK	0.0167598	0	0.167637	OK	1	0	1	2
TCONS_00005481	=	ENSGALT00000038151	XLOC_001728	STRA8	TSS3566	1:47914185-47925075	792	-	0.0140455	0	0.110822	OK	0.0231473	0	0.121747	OK	0.0922756	0	0.241111	OK	1	1	1	3
TCONS_00005484	=	ENSGALT00000090133	XLOC_001729	ENSGALG00000044155	TSS3567	1:47946521-47951723	1731	-	0.580271	0.0865596	1.07398	OK	0.326308	0.000773093	0.651843	OK	0.437463	0	0.961438	OK	1	1	1	3
TCONS_00005485	=	ENSGALT00000019160	XLOC_001730	AGBL3	TSS3569	1:47965221-47968879	1209	-	0.0206773	0	0.0813719	OK	0.0486604	0	0.149312	OK	0.0946928	0	0.218552	OK	1	1	1	3
TCONS_00005486	=	ENSGALT00000043921	XLOC_001731	PDE6H	TSS3570	1:47994366-48000190	526	-	0.0301868	0	0.189876	OK	0	0	0	OK	0	0	0	OK	1	0	0	1
TCONS_00005488	=	ENSGALT00000065178	XLOC_001733	ENSGALG00000039794	TSS3572	1:48069969-48092200	447	-	10.6653	0	24.2644	OK	5.17242	0	14.2994	OK	7.76182	0	19.2602	OK	1	1	1	3
TCONS_00005494	=	ENSGALT00000058977	XLOC_001738	H2A-VII	TSS3577	1:48101724-48113401	444	-	306.815	80.8681	532.762	OK	162.34	0.96355	323.716	OK	174.114	106.319	241.909	OK	1	1	1	3
TCONS_00005499	=	ENSGALT00000073535	XLOC_001740	ENSGALG00000036908	TSS3582	1:48119158-48201409	381	-	4.50856	0	31.2667	OK	7.3678	0	34.3474	OK	4.34217	0	24.0358	OK	1	1	1	3
TCONS_00005502	=	ENSGALT00000065141	XLOC_001742	H2AFJ	TSS3586	1:48119158-48201409	864	-	271.161	136.521	405.801	OK	119.081	50.6975	187.465	OK	106.686	44.2737	169.098	OK	1	1	1	3
TCONS_00005504	=	ENSGALT00000080917	XLOC_001743	HIST1H110	TSS3588	1:48119158-48201409	911	-	145.15	47.0732	243.227	OK	114.366	53.8964	174.836	OK	83.1643	24.9084	141.42	OK	1	1	1	3
TCONS_00005505	=	ENSGALT00000055350	XLOC_001739	ENSGALG00000034321	TSS3580	1:48119158-48201409	372	-	5.701	0	46.1741	OK	1.35924	0	9.44347	OK	2.9162	0	14.51	OK	1	1	1	3
TCONS_00005509	=	ENSGALT00000079743	XLOC_001745	HIST1H103	TSS3590	1:48119158-48201409	713	-	96.469	5.88979	187.048	OK	87.2625	22.261	152.264	OK	94.0993	28.0056	160.193	OK	1	1	1	3
TCONS_00005510	=	ENSGALT00000045191	XLOC_001746	H2A-VII	TSS3591	1:48119158-48201409	390	-	6.5142	0	52.4533	OK	6.32446	0	43.0897	OK	5.07303	0	35.6128	OK	1	1	1	3
TCONS_00005511	=	ENSGALT00000054819	XLOC_001747	ENSGALG00000030424	TSS3592	1:48119158-48201409	599	-	145.511	0	302.371	OK	105.577	8.1895	202.965	OK	45.3913	0	120.528	OK	1	1	1	3
TCONS_00005514	=	ENSGALT00000045120	XLOC_001749	H2A-VII	TSS3594	1:48119158-48201409	390	-	1.18765	0	20.1798	OK	0	0	0.185116	OK	0.246918	0	3.42498	OK	1	0	1	2
TCONS_00005516	=	ENSGALT00000052214	XLOC_001751	ENSGALG00000037666	TSS3596	1:48119158-48201409	669	-	0.194893	0	3.79477	OK	0.0727042	0	1.56094	OK	0.109688	0	2.24483	OK	1	1	1	3
TCONS_00005517	=	ENSGALT00000046827	XLOC_001752	H2A-VII	TSS3597	1:48119158-48201409	613	-	319.435	126.439	512.431	OK	219.599	94.5451	344.653	OK	179.87	71.0963	288.645	OK	1	1	1	3
TCONS_00005518	=	ENSGALT00000052453	XLOC_001753	ENSGALG00000040004	TSS3598	1:48119158-48201409	527	-	225.246	34.5947	415.898	OK	144.517	19.9152	269.118	OK	129.001	16.5942	241.408	OK	1	1	1	3
TCONS_00005519	=	ENSGALT00000042841	XLOC_001740	HIST1H2B5	TSS3581	1:48119158-48201409	381	-	15.407	0	70.4524	OK	10.2334	0	45.8304	OK	11.0449	0	46.3208	OK	1	1	1	3
TCONS_00005520	=	ENSGALT00000019229	XLOC_001743	HIST1H111R	TSS3587	1:48119158-48201409	743	-	70.801	0.199105	141.403	OK	45.9833	0	98.518	OK	55.6089	3.62021	107.598	OK	1	1	1	3
TCONS_00005521	=	ENSGALT00000019256	XLOC_001754	HEBP1	TSS3599	1:48267768-48274299	2839	-	13.2155	10.5334	15.8977	OK	8.69185	6.82331	10.5604	OK	10.4204	8.21481	12.6261	OK	1	1	1	3
TCONS_00005528	=	ENSGALT00000071964	XLOC_001755	ENSGALG00000011799	TSS3600	1:48276197-48283919	1977	-	0.124681	0	0.294256	OK	0.629639	0.00183214	1.25745	OK	0.368491	0.0306519	0.706329	OK	1	1	1	3
TCONS_00005532	=	ENSGALT00000019272	XLOC_001758	ENSGALG00000011809	TSS3604	1:48493790-48517851	2766	-	0.0645878	0	0.134741	OK	0.0410914	0	0.0967718	OK	0.0404748	0	0.0966234	OK	1	1	1	3
TCONS_00005533	=	ENSGALT00000046851	XLOC_001759	ENSGALG00000041348	TSS3605	1:48520715-48659867	1866	-	0.0428471	0	0.107813	OK	0.0146899	0	0.0512121	OK	0.0167378	0	0.0533002	OK	1	1	1	3
TCONS_00005536	=	ENSGALT00000019319	XLOC_001761	GUCY2C	TSS3608	1:48969432-49014451	3219	-	0.0026565	0	0.0300127	OK	9.94115e-05	0	0.0196251	OK	4.3508e-05	0	0.0217762	OK	1	1	1	3
TCONS_00005537	=	ENSGALT00000057920	XLOC_001761	GUCY2C	TSS3608	1:48969432-49014451	3114	-	0.0150951	0	0.0442285	OK	0.0367893	0	0.0817556	OK	0.0070242	0	0.0294573	OK	1	1	1	3
TCONS_00005538	=	ENSGALT00000019347	XLOC_001762	GBE	TSS3609	1:49180326-49185207	1404	-	0.283158	0.0844539	0.481862	OK	0.807013	0.442858	1.17117	OK	0.507286	0.227486	0.787087	OK	1	1	1	3
TCONS_00005540	=	ENSGALT00000043021	XLOC_001763	ENSGALG00000028016	TSS3611	1:49185806-49206043	4757	-	0.00641218	0	0.0288279	OK	0.0205932	0	0.0715506	OK	0.00547445	0	0.0297041	OK	1	1	1	3
TCONS_00005541	=	ENSGALT00000028601	XLOC_001764	RF00007	TSS3612	1:49206222-49207334	1112	-	3.05745	1.92522	4.18967	OK	1.40608	0.719805	2.09235	OK	3.08636	1.9618	4.21092	OK	1	1	1	3
TCONS_00005544	=	ENSGALT00000019361	XLOC_001765	SERHL2	TSS3613	1:49224851-49237511	1673	-	4.21091	1.98182	6.44001	OK	0.929861	0	2.00067	OK	3.22601	1.37783	5.0742	OK	1	1	1	3
TCONS_00005546	=	ENSGALT00000019418	XLOC_001767	SMDT1	TSS3615	1:49454791-49462118	1606	-	1.56199	0	4.10952	OK	2.08684	0	4.8136	OK	1.23119	0	3.61803	OK	1	1	1	3
TCONS_00005552	=	ENSGALT00000019431	XLOC_001768	WBP2NL	TSS3620	1:49466543-49488062	3453	-	2.60758	0.857361	4.3578	OK	8.62213	5.22104	12.0232	OK	4.23932	1.65773	6.82092	OK	1	1	1	3
TCONS_00005553	=	ENSGALT00000088561	XLOC_001768	WBP2NL	TSS3620	1:49466543-49488062	1149	-	4.99307	1.54366	8.44247	OK	8.682	2.38094	14.9831	OK	5.18913	1.42714	8.95113	OK	1	1	1	3
TCONS_00005554	=	ENSGALT00000047671	XLOC_001769	ENSGALG00000031189	TSS3621	1:49491921-49492128	207	-	3.01888	2.49961	3.53815	OK	0	0	0	OK	0	0	0	OK	1	0	0	1
TCONS_00005568	=	ENSGALT00000053871	XLOC_001773	XRCC6	TSS3633	1:49591665-49631391	1869	-	7.55039	3.70465	11.3961	OK	4.19733	1.52735	6.8673	OK	4.64944	1.0575	8.24138	OK	1	1	1	3
TCONS_00005570	=	ENSGALT00000079156	XLOC_001774	CSDC2	TSS3634	1:49591665-49631391	1586	-	0.690476	0	2.41068	OK	0.393105	0	1.51369	OK	0.489127	0	2.00656	OK	1	1	1	3
TCONS_00005572	=	ENSGALT00000019494	XLOC_001775	ACO2	TSS3635	1:49642667-49663097	2746	-	60.2311	49.7459	70.7163	OK	33.7736	27.6483	39.8989	OK	56.3303	46.5002	66.1604	OK	1	1	1	3
TCONS_00005573	=	ENSGALT00000069687	XLOC_001775	ACO2	TSS3636	1:49642667-49663097	2376	-	0.0137775	0	0.186998	OK	0.0409121	0	0.275565	OK	0.0157132	0	0.194668	OK	1	1	1	3
TCONS_00005583	=	ENSGALT00000037963	XLOC_001778	TEF	TSS3645	1:49691196-49713336	8607	-	5.04865	3.02867	7.06863	OK	1.05884	0.0382034	2.07948	OK	3.22246	1.65075	4.79416	OK	1	1	1	3
TCONS_00005584	=	ENSGALT00000064953	XLOC_001778	TEF	TSS3646	1:49691196-49713336	927	-	4.03962	0	10.1113	OK	3.65134	0	7.95262	OK	3.99385	0	11.3534	OK	1	1	1	3
TCONS_00005598	=	ENSGALT00000019514	XLOC_001779	ZC3H7B	TSS3647	1:49720040-49765820	3090	-	0.0861571	0	0.380773	OK	0	0	0.0219688	OK	0	0	0.0220934	OK	1	0	0	1
TCONS_00005603	=	ENSGALT00000019537	XLOC_001780	L3MBTL2	TSS3651	1:49787741-49808171	2889	-	1.50101	0.298286	2.70373	OK	2.75289	1.42678	4.079	OK	2.07041	0.736092	3.40473	OK	1	1	1	3
TCONS_00005607	=	ENSGALT00000019563	XLOC_001781	EP300	TSS3654	1:49811390-49871878	7353	-	1.65152	0.544032	2.75902	OK	2.70455	1.04671	4.3624	OK	2.51839	1.42124	3.61553	OK	1	1	1	3
TCONS_00005610	=	ENSGALT00000019565	XLOC_001782	RBX1	TSS3656	1:49895081-49906115	558	-	148.375	117.2	179.55	OK	80.5703	62.6793	98.4612	OK	143.418	114.682	172.153	OK	1	1	1	3
TCONS_00005611	=	ENSGALT00000064267	XLOC_001782	RBX1	TSS3656	1:49895081-49906115	442	-	0.312727	0	2.03153	OK	0.536825	0	2.34324	OK	0.80419	0	3.47798	OK	1	1	1	3
TCONS_00005614	=	ENSGALT00000019589	XLOC_001785	XPNPEP3	TSS3659	1:49925279-49940335	1973	-	7.51993	5.75374	9.28612	OK	5.5235	4.15752	6.88947	OK	7.66226	5.86928	9.45523	OK	1	1	1	3
TCONS_00005616	=	ENSGALT00000047678	XLOC_001786	ENSGALG00000039210	TSS3661	1:49989745-50001920	1466	-	0.175587	0	0.437457	OK	0.0463445	0	0.188081	OK	0.142758	0	0.365282	OK	1	1	1	3
TCONS_00005620	=	ENSGALT00000019637	XLOC_001788	SGSM3	TSS3665	1:50098015-50123446	2226	-	0.159965	0	0.467607	OK	0.119431	0	0.416899	OK	0.132255	0	0.404405	OK	1	1	1	3
TCONS_00005635	=	ENSGALT00000019690	XLOC_001790	FAM83F	TSS3673	1:50300710-50313130	1623	-	0.0959609	0	0.204471	OK	0.036071	0	0.108693	OK	0.0494444	0	0.125597	OK	1	1	1	3
TCONS_00005636	=	ENSGALT00000019693	XLOC_001791	ENSGALG00000012056	TSS3674	1:50333672-50345718	1944	-	0.0298264	0	0.0842252	OK	0.0230474	0	0.0785144	OK	0.042909	0	0.108848	OK	1	1	1	3
TCONS_00005637	=	ENSGALT00000081102	XLOC_001792	CACNA1I	TSS3675	1:50445736-50593849	6498	-	0.0030275	0	0.0143884	OK	0.0125238	0	0.0331013	OK	0.00362987	0	0.0150951	OK	1	1	1	3
TCONS_00005638	=	ENSGALT00000037892	XLOC_001793	ATF4	TSS3676	1:50633581-50636513	1452	-	226.496	187.942	265.05	OK	293.044	243.643	342.446	OK	267.07	221.906	312.235	OK	1	1	1	3
TCONS_00005643	=	ENSGALT00000072351	XLOC_001795	MGAT3	TSS3680	1:50662883-50679863	6444	-	10.4222	8.42659	12.4177	OK	7.89693	6.34307	9.45079	OK	6.26176	4.98663	7.53689	OK	1	1	1	3
TCONS_00005645	=	ENSGALT00000019844	XLOC_001796	TAB1	TSS3681	1:50694465-50702940	2043	-	6.45016	4.88192	8.01841	OK	6.0719	4.59061	7.55319	OK	7.06921	5.38153	8.75688	OK	1	1	1	3
TCONS_00005646	=	ENSGALT00000089118	XLOC_001796	TAB1	TSS3681	1:50694465-50702940	1982	-	0.0227295	0	0.124931	OK	0	0	0.0411318	OK	0	0	0.0410599	OK	1	0	0	1
TCONS_00005647	=	ENSGALT00000019854	XLOC_001797	SYNGR1	TSS3682	1:50709879-50722172	2904	-	1.62613	0.0561585	3.1961	OK	0.773359	0.12868	1.41804	OK	1.05732	0.0461373	2.06851	OK	1	1	1	3
TCONS_00005650	=	ENSGALT00000054185	XLOC_001798	GTPBP1	TSS3683	1:50842616-50868509	6724	-	5.45735	3.7969	7.11779	OK	3.96872	2.01913	5.91832	OK	6.30223	4.17603	8.42843	OK	1	1	1	3
TCONS_00005651	=	ENSGALT00000059122	XLOC_001798	GTPBP1	TSS3684	1:50842616-50868509	6867	-	2.96218	1.57182	4.35254	OK	3.1373	1.28422	4.99039	OK	3.00712	1.29923	4.71501	OK	1	1	1	3
TCONS_00005652	=	ENSGALT00000048476	XLOC_001798	GTPBP1	TSS3683	1:50842616-50868509	2974	-	4.89974	2.23441	7.56508	OK	3.75202	1.56863	5.9354	OK	5.18257	2.30432	8.06082	OK	1	1	1	3
TCONS_00005653	=	ENSGALT00000030602	XLOC_001799	TOMM22	TSS3685	1:50868866-50881389	5326	-	10.7936	7.73898	13.8483	OK	8.3897	5.77781	11.0016	OK	11.2635	8.20916	14.3179	OK	1	1	1	3
TCONS_00005654	=	ENSGALT00000083897	XLOC_001799	TOMM22	TSS3686	1:50868866-50881389	990	-	64.7257	42.7371	86.7144	OK	45.7937	27.752	63.8354	OK	59.9873	39.0244	80.9503	OK	1	1	1	3
TCONS_00005655	=	ENSGALT00000019954	XLOC_001800	CBY1	TSS3687	1:50881481-50883895	1165	-	48.7354	38.7915	58.6792	OK	34.0064	26.8526	41.1603	OK	38.0445	30.0963	45.9927	OK	1	1	1	3
TCONS_00005658	=	ENSGALT00000085212	XLOC_001801	KDELR3	TSS3689	1:50896430-50936669	1742	-	40.1029	23.8225	56.3834	OK	45.6217	29.0645	62.179	OK	46.6025	28.4285	64.7764	OK	1	1	1	3
TCONS_00005659	=	ENSGALT00000020063	XLOC_001802	MAFF	TSS3690	1:51010582-51013540	1805	-	70.4716	57.5602	83.383	OK	165.252	137.469	193.034	OK	108.036	89.2116	126.86	OK	1	1	1	3
TCONS_00005662	=	ENSGALT00000020084	XLOC_001804	POLR2F	TSS3693	1:51101686-51105270	515	-	130.917	105.633	156.2	OK	136.953	110.737	163.169	OK	141.22	114.395	168.045	OK	1	1	1	3
TCONS_00005666	=	ENSGALT00000020033	XLOC_001805	MICALL1	TSS3695	1:51109230-51129802	4568	-	0.5169	0	1.37103	OK	0.344288	0	0.948698	OK	0.171347	0	0.74167	OK	1	1	1	3
TCONS_00005667	=	ENSGALT00000020035	XLOC_001805	MICALL1	TSS3695	1:51109230-51129802	4761	-	0.0295748	0	0.152094	OK	7.42198e-05	0	0.0162216	OK	0.0291496	0	0.14572	OK	1	1	1	3
TCONS_00005668	=	ENSGALT00000020091	XLOC_001806	EIF3L	TSS3697	1:51131446-51141068	1954	-	106.41	87.9156	124.903	OK	90.001	74.2628	105.739	OK	94.8154	78.2731	111.358	OK	1	1	1	3
TCONS_00005669	=	ENSGALT00000020114	XLOC_001807	GALR3	TSS3698	1:51150469-51153304	2238	-	0.016816	0	0.0567229	OK	0.162816	0.0326794	0.292954	OK	0.13621	0.0185411	0.253879	OK	1	1	1	3
TCONS_00005670	=	ENSGALT00000020120	XLOC_001808	GCAT	TSS3699	1:51158257-51162538	1491	-	25.3379	19.8775	30.7983	OK	8.14957	6.0419	10.2573	OK	18.3016	14.1444	22.4589	OK	1	1	1	3
TCONS_00005671	=	ENSGALT00000085633	XLOC_001809	H1F0	TSS3700	1:51163991-51164879	888	-	0.0588235	0	0.176504	OK	0.0938659	0	0.239392	OK	0.0349551	0	0.123554	OK	1	1	1	3
TCONS_00005675	=	ENSGALT00000079046	XLOC_001810	ENSGALG00000034518	TSS3704	1:51167634-51177437	1032	-	0.782475	0	2.85507	OK	0.115826	0	0.586772	OK	0.255103	0	1.13479	OK	1	1	1	3
TCONS_00005676	=	ENSGALT00000086114	XLOC_001810	ENSGALG00000034518	TSS3704	1:51167634-51177437	1299	-	0.0236452	0	0.244238	OK	0.281701	0	0.957072	OK	0.0328111	0	0.265543	OK	1	1	1	3
TCONS_00005678	=	ENSGALT00000020279	XLOC_001812	ENSGALG00000012410	TSS3706	1:51183891-51189795	3117	-	6.59604	5.15253	8.03956	OK	9.78331	7.75573	11.8109	OK	5.91527	4.59156	7.23898	OK	1	1	1	3
TCONS_00005679	=	ENSGALT00000020302	XLOC_001813	LGALS1	TSS3707	1:51200886-51204052	531	-	1539.84	1280.3	1799.38	OK	1009.73	837.067	1182.39	OK	1294.58	1075.68	1513.48	OK	1	1	1	3
TCONS_00005680	=	ENSGALT00000037821	XLOC_001814	PDXP	TSS3708	1:51216087-51219459	2122	-	9.00576	6.81244	11.1991	OK	20.151	15.9096	24.3924	OK	13.3528	10.3257	16.3799	OK	1	1	1	3
TCONS_00005681	=	ENSGALT00000020305	XLOC_001815	ENSGALG00000012422	TSS3709	1:51220222-51226301	2148	-	0.0222046	0	0.078656	OK	0.00818781	0	0.0441186	OK	0.0358501	0	0.102263	OK	1	1	1	3
TCONS_00005682	=	ENSGALT00000062983	XLOC_001816	GGA1	TSS3710	1:51229387-51239796	3895	-	14.3881	11.4872	17.289	OK	37.7209	31.0054	44.4364	OK	18.5807	15.0062	22.1553	OK	1	1	1	3
TCONS_00005683	=	ENSGALT00000051917	XLOC_001816	GGA1	TSS3711	1:51229387-51239796	2019	-	1.00069	0	2.61015	OK	0.352727	0	1.42356	OK	0.72196	0	2.114	OK	1	1	1	3
TCONS_00005687	=	ENSGALT00000082209	XLOC_001818	CYTH4	TSS3715	1:51419585-51439366	2749	-	0.0614992	0	0.148431	OK	0.0176268	0	0.109406	OK	0.0124767	0	0.063497	OK	1	1	1	3
TCONS_00005689	=	ENSGALT00000020357	XLOC_001818	CYTH4	TSS3716	1:51419585-51439366	2443	-	0.0105257	0	0.0556735	OK	0.126509	0	0.293109	OK	0.0483451	0	0.135417	OK	1	1	1	3
TCONS_00005694	=	ENSGALT00000067504	XLOC_001819	KCTD17	TSS3719	1:51508826-51536411	1245	-	0.658672	0	1.37634	OK	0.039784	0	0.155266	OK	0.200351	0	0.501831	OK	1	1	1	3
TCONS_00005697	=	ENSGALT00000052184	XLOC_001820	MPST	TSS3720	1:51543104-51545997	1745	-	8.93049	5.68264	12.1783	OK	0.949263	0	2.04682	OK	5.75785	4.09769	7.41802	OK	1	1	1	3
TCONS_00005698	=	ENSGALT00000086116	XLOC_001820	MPST	TSS3721	1:51543104-51545997	1593	-	2.44437	0	5.66408	OK	1.67322	0.610838	2.73561	OK	1.21585	0.212101	2.21961	OK	1	1	1	3
TCONS_00005700	=	ENSGALT00000020448	XLOC_001821	ENSGALG00000025881	TSS3722	1:51576858-51607306	2309	-	0.0339808	0	0.0874397	OK	0.0369181	0	0.112449	OK	0.004326	0	0.0483231	OK	1	1	1	3
TCONS_00005705	=	ENSGALT00000056414	XLOC_001822	NCF4	TSS3725	1:51610636-51620775	1960	-	0.703704	0	1.58834	OK	1.4097	0.401514	2.41789	OK	1.33503	0.270551	2.39952	OK	1	1	1	3
TCONS_00005707	=	ENSGALT00000020485	XLOC_001824	RASD2	TSS3727	1:52084609-52094133	4339	-	1.74721	1.2853	2.20912	OK	0.240193	0.128164	0.352222	OK	0.241717	0.128916	0.354518	OK	1	1	1	3
TCONS_00005708	=	ENSGALT00000020490	XLOC_001825	MCM5	TSS3728	1:52144220-52165309	2576	-	25.4645	18.8261	32.1028	OK	7.32344	3.43859	11.2083	OK	27.7104	20.2474	35.1734	OK	1	1	1	3
TCONS_00005710	=	ENSGALT00000037765	XLOC_001826	HMOX1	TSS3730	1:52144220-52165309	1594	-	40.1281	29.5979	50.6584	OK	75.2001	60.6949	89.7053	OK	43.9208	31.9683	55.8734	OK	1	1	1	3
TCONS_00005712	=	ENSGALT00000088480	XLOC_001827	TOM1	TSS3732	1:52166926-52202538	2076	-	0.609056	0	1.84433	OK	0.455546	0	1.55548	OK	0.334774	0	1.06583	OK	1	1	1	3
TCONS_00005713	=	ENSGALT00000020498	XLOC_001827	TOM1	TSS3733	1:52166926-52202538	2804	-	0.130666	0	0.487132	OK	0.263985	0	0.935224	OK	0.14518	0	0.566146	OK	1	1	1	3
TCONS_00005717	=	ENSGALT00000020504	XLOC_001827	ENSGALG00000012556	TSS3734	1:52166926-52202538	1701	-	0.826265	0	1.95836	OK	0.904385	0	2.256	OK	0.791627	0	1.87771	OK	1	1	1	3
TCONS_00005721	=	ENSGALT00000066634	XLOC_001830	ENSGALG00000033632	TSS3739	1:52682933-52693293	1243	-	0.00622711	0	0.0609052	OK	0.034724	0	0.11726	OK	0.0100269	0	0.0661703	OK	1	1	1	3
TCONS_00005723	=	ENSGALT00000067108	XLOC_001831	ENSGALG00000037945	TSS3740	1:52710152-52726693	716	-	0.200526	0	0.542883	OK	0.0249913	0	0.199918	OK	0.294264	0	0.829703	OK	1	1	1	3
TCONS_00005729	=	ENSGALT00000046125	XLOC_001833	TIMP3	TSS3745	1:53140983-53177960	5394	-	442.2	367.611	516.789	OK	172.375	143.888	200.862	OK	113.419	94.0664	132.771	OK	1	1	1	3
TCONS_00005733	=	ENSGALT00000020524	XLOC_001834	FBXO7	TSS3747	1:53278011-53292086	3058	-	14.4774	11.389	17.5658	OK	8.52206	6.46648	10.5776	OK	10.9303	8.45096	13.4097	OK	1	1	1	3
TCONS_00005734	=	ENSGALT00000030574	XLOC_001835	ASCL4	TSS3749	1:53368975-53369485	477	-	0.402665	0	1.04775	OK	0	0	0	OK	0.184878	0	0.543882	OK	1	0	1	2
TCONS_00005735	=	ENSGALT00000020617	XLOC_001836	PWP1	TSS3750	1:53393744-53408107	2854	-	29.6401	24.2234	35.0569	OK	35.6999	29.2326	42.1671	OK	20.3967	16.5093	24.2841	OK	1	1	1	3
TCONS_00005739	=	ENSGALT00000081441	XLOC_001837	ENSGALG00000038647	TSS3753	1:53420097-53595930	807	-	0.958243	0	3.55975	OK	1.96734	0	6.2646	OK	0.445936	0	1.91241	OK	1	1	1	3
TCONS_00005746	=	ENSGALT00000020627	XLOC_001840	CRY1	TSS3759	1:53641521-53676881	3043	-	34.1765	27.4381	40.915	OK	53.074	41.4343	64.7137	OK	34.3886	27.7801	40.9971	OK	1	1	1	3
TCONS_00005747	=	ENSGALT00000020629	XLOC_001841	TMEM263	TSS3760	1:53686092-53698882	2923	-	79.2191	65.6388	92.7993	OK	120.312	99.9872	140.637	OK	92.1925	76.447	107.938	OK	1	1	1	3
TCONS_00005753	=	ENSGALT00000047518	XLOC_001842	RIC8B	TSS3763	1:53714003-53758240	3128	-	10.3285	7.04494	13.6121	OK	4.18157	1.19832	7.16482	OK	12.2498	7.16748	17.3321	OK	1	1	1	3
TCONS_00005754	=	ENSGALT00000053721	XLOC_001842	RIC8B	TSS3762	1:53714003-53758240	1602	-	1.94857	0	4.89535	OK	0.409821	0	1.64662	OK	3.37457	0	8.28083	OK	1	1	1	3
TCONS_00005757	=	ENSGALT00000020640	XLOC_001843	RFX4	TSS3764	1:53763372-53853263	2199	-	1.24307e-05	0	0.0297509	OK	0.0125367	0	0.0653124	OK	0.0176116	0	0.0694869	OK	1	1	1	3
TCONS_00005758	=	ENSGALT00000082129	XLOC_001843	RFX4	TSS3764	1:53763372-53853263	2184	-	0.03367	0	0.0936396	OK	0.00623806	0	0.0617625	OK	0.0213917	0	0.0817831	OK	1	1	1	3
TCONS_00005759	=	ENSGALT00000020649	XLOC_001844	POLR3B	TSS3765	1:53861737-53929245	3857	-	12.2716	9.91793	14.6252	OK	10.2277	8.21999	12.2354	OK	10.0098	8.04358	11.976	OK	1	1	1	3
TCONS_00005761	=	ENSGALT00000037684	XLOC_001845	TCP11L2	TSS3766	1:53931856-53948284	4182	-	13.8278	11.219	16.4365	OK	10.6342	8.4764	12.792	OK	8.09967	6.44301	9.75633	OK	1	1	1	3
TCONS_00005773	=	ENSGALT00000046214	XLOC_001847	C12orf75	TSS3775	1:54229628-54246663	1248	-	26.6315	20.808	32.455	OK	8.54415	5.83482	11.2535	OK	17.8418	13.5651	22.1185	OK	1	1	1	3
TCONS_00005783	=	ENSGALT00000043887	XLOC_001848	WASHC4	TSS3777	1:54260914-54334437	18603	-	2.5833	1.52517	3.64144	OK	3.73734	2.23586	5.23882	OK	3.2724	1.95797	4.58682	OK	1	1	1	3
TCONS_00005784	=	ENSGALT00000020722	XLOC_001849	C12orf45	TSS3778	1:54341802-54374970	3193	-	25.1155	17.2205	33.0105	OK	20.3218	14.2113	26.4323	OK	21.6912	14.9534	28.4291	OK	1	1	1	3
TCONS_00005786	=	ENSGALT00000073784	XLOC_001850	CHST11	TSS3779	1:54433719-54592561	1332	-	1.68306	0.609172	2.75695	OK	3.68034	1.49647	5.86421	OK	2.59025	1.02292	4.15758	OK	1	1	1	3
TCONS_00005793	=	ENSGALT00000048071	XLOC_001852	TXNRD1	TSS3781	1:54617216-54671359	4424	-	90.983	73.3815	108.584	OK	86.6434	69.1079	104.179	OK	101.191	80.016	122.365	OK	1	1	1	3
TCONS_00005796	=	ENSGALT00000062923	XLOC_001854	HCFC2	TSS3785	1:54701445-54724767	2253	-	0.293252	0	0.90748	OK	0.00983874	0	0.143964	OK	0.298899	0	1.14818	OK	1	1	1	3
TCONS_00005800	=	ENSGALT00000067220	XLOC_001854	HCFC2	TSS3784	1:54701445-54724767	5953	-	5.50472	3.52635	7.48308	OK	9.89456	7.00721	12.7819	OK	5.81052	2.74461	8.87644	OK	1	1	1	3
TCONS_00005801	=	ENSGALT00000069926	XLOC_001854	HCFC2	TSS3785	1:54701445-54724767	3950	-	0.00163208	0	0.0392401	OK	1.31514	0.0894383	2.54085	OK	0.0664326	0	0.292461	OK	1	1	1	3
TCONS_00005804	=	ENSGALT00000052099	XLOC_001855	TDG	TSS3787	1:54727512-54754072	3197	-	23.4037	14.7939	32.0135	OK	28.7759	21.4728	36.0789	OK	19.8284	11.0001	28.6568	OK	1	1	1	3
TCONS_00005806	=	ENSGALT00000081140	XLOC_001856	HSP90B1	TSS3788	1:54759458-54769305	2732	-	127.122	105.851	148.392	OK	464.35	387.62	541.079	OK	504.579	420.954	588.205	OK	1	1	1	3
TCONS_00005808	=	ENSGALT00000081690	XLOC_001857	ENSGALG00000039245	TSS3790	1:54825969-54838102	1962	-	0.0238835	0	0.0816935	OK	0.0170763	0	0.0773505	OK	0.0482656	0	0.17868	OK	1	1	1	3
TCONS_00005809	=	ENSGALT00000055287	XLOC_001858	ENSGALG00000041360	TSS3791	1:54838906-54845451	861	-	0.0279083	0	0.118872	OK	0	0	0	OK	0.0443177	0	0.136473	OK	1	0	1	2
TCONS_00005810	=	ENSGALT00000066840	XLOC_001859	ENSGALG00000029824	TSS3792	1:54863005-54871746	948	-	0.053253	0	0.189561	OK	0.0193481	0	0.101735	OK	0.0310515	0	0.112824	OK	1	1	1	3
TCONS_00005811	=	ENSGALT00000069263	XLOC_001860	ASCL1	TSS3793	1:55116727-55118741	1899	-	0.127221	0	0.301855	OK	0.140107	0	0.330483	OK	0.0871487	0	0.196982	OK	1	1	1	3
TCONS_00005813	=	ENSGALT00000020817	XLOC_001861	PARPBP	TSS3794	1:55423141-55472057	4870	-	0.207146	0	0.472152	OK	0.0411344	0	0.126019	OK	0.0505685	0	0.140615	OK	1	1	1	3
TCONS_00005822	=	ENSGALT00000020823	XLOC_001862	DRAM1	TSS3797	1:55546160-55561709	2571	-	0.140753	0	0.527564	OK	0.667244	0.115203	1.21929	OK	0.146459	0	0.389449	OK	1	1	1	3
TCONS_00005824	=	ENSGALT00000080620	XLOC_001863	CHPT1	TSS3798	1:55616633-55645260	1191	-	3.45827	0	8.9265	OK	3.34024	0	9.69532	OK	4.49298	0	12.2389	OK	1	1	1	3
TCONS_00005825	=	ENSGALT00000020835	XLOC_001863	CHPT1	TSS3798	1:55616633-55645260	1200	-	8.87578	2.95548	14.7961	OK	5.08051	0	11.0402	OK	7.38071	0	15.1383	OK	1	1	1	3
TCONS_00005826	=	ENSGALT00000044124	XLOC_001863	CHPT1	TSS3798	1:55616633-55645260	3022	-	8.39531	6.23436	10.5563	OK	6.54854	4.78122	8.31587	OK	9.7843	7.43685	12.1317	OK	1	1	1	3
TCONS_00005827	=	ENSGALT00000059484	XLOC_001863	CHPT1	TSS3799	1:55616633-55645260	2942	-	0.415457	0	0.934118	OK	0.372003	0	0.95822	OK	0.313047	0	0.97092	OK	1	1	1	3
TCONS_00005828	=	ENSGALT00000075879	XLOC_001864	MYBPC1	TSS3800	1:55647022-55723288	8636	-	0.0178994	0	0.0578276	OK	3.25775e-05	0	0.00697685	OK	0.0379218	0	0.186276	OK	1	1	1	3
TCONS_00005829	=	ENSGALT00000079307	XLOC_001864	MYBPC1	TSS3800	1:55647022-55723288	8594	-	0.0174439	0	0.0693626	OK	0.153102	0.0603178	0.245886	OK	0.119613	0	0.287861	OK	1	1	1	3
TCONS_00005832	=	ENSGALT00000037619	XLOC_001864	MYBPC1	TSS3800	1:55647022-55723288	3673	-	0.0311533	0	0.0980244	OK	0	0	0.0156437	OK	0	0	0.0144263	OK	1	0	0	1
TCONS_00005833	=	ENSGALT00000054243	XLOC_001864	MYBPC1	TSS3800	1:55647022-55723288	3732	-	0.0353946	0	0.142872	OK	0	0	0.0153996	OK	0	0	0.0141992	OK	1	0	0	1
TCONS_00005834	=	ENSGALT00000044684	XLOC_001865	SPIC	TSS3801	1:55757635-55763936	756	-	0.0218081	0	0.12708	OK	0.0264129	0	0.132123	OK	0.0221903	0	0.12744	OK	1	1	1	3
TCONS_00005836	=	ENSGALT00000020872	XLOC_001866	TBXAS1	TSS3803	1:55805596-56041222	2885	-	0.106991	0	0.287287	OK	0.0470399	0	0.199839	OK	3.72256e-05	0	0.0249607	OK	1	1	1	3
TCONS_00005837	=	ENSGALT00000046065	XLOC_001867	TMEM213	TSS3804	1:56370852-56375126	4274	-	0.262048	0.146704	0.377393	OK	0.318761	0.188187	0.449334	OK	0.239151	0.129143	0.34916	OK	1	1	1	3
TCONS_00005843	=	ENSGALT00000020916	XLOC_001868	TRIM24	TSS3810	1:56434596-56516543	4449	-	3.8924	2.84539	4.93941	OK	5.39177	3.65457	7.12896	OK	4.19944	3.05626	5.34262	OK	1	1	1	3
TCONS_00005845	=	ENSGALT00000085886	XLOC_001868	TRIM24	TSS3812	1:56434596-56516543	1234	-	0.773416	0	1.6851	OK	1.46585	0.0276889	2.90401	OK	0.888631	0	2.05199	OK	1	1	1	3
TCONS_00005847	=	ENSGALT00000055627	XLOC_001870	ENSGALG00000038683	TSS3814	1:56602261-56640860	892	-	0.0648043	0	0.422163	OK	0.0746799	0	0.303568	OK	0	0	0.0809364	OK	1	1	0	2
TCONS_00005853	=	ENSGALT00000075591	XLOC_001872	ENSGALG00000034511	TSS3820	1:56676359-56689983	1282	-	2.39422	1.31466	3.47377	OK	1.81423	0.763074	2.86538	OK	2.18173	1.2195	3.14397	OK	1	1	1	3
TCONS_00005855	=	ENSGALT00000020949	XLOC_001873	ENSGALG00000012847	TSS3822	1:56691587-56706183	3201	-	0.314689	0.0787622	0.550617	OK	0.610649	0.353513	0.867786	OK	0.299977	0.136201	0.463754	OK	1	1	1	3
TCONS_00005865	=	ENSGALT00000060010	XLOC_001875	KDM7A	TSS3829	1:56725073-56787745	1224	-	1.78953	0	3.70184	OK	3.47263	0	8.24586	OK	2.26732	0	4.72526	OK	1	1	1	3
TCONS_00005867	=	ENSGALT00000073142	XLOC_001876	ENSGALG00000036958	TSS3831	1:56792313-56803972	800	-	0.0161736	0	0.162381	OK	0	0	0.144689	OK	0	0	0.144801	OK	1	0	0	1
TCONS_00005868	=	ENSGALT00000049088	XLOC_001876	ENSGALG00000036958	TSS3832	1:56792313-56803972	538	-	0.111329	0	0.405483	OK	0.0246658	0	0.310509	OK	0.307364	0	1.1368	OK	1	1	1	3
TCONS_00005872	=	ENSGALT00000020957	XLOC_001877	SLC37A3	TSS3835	1:56805766-56827433	4612	-	15.1817	8.69567	21.6676	OK	21.7862	11.9268	31.6456	OK	19.729	14.2837	25.1742	OK	1	1	1	3
TCONS_00005876	=	ENSGALT00000020962	XLOC_001878	MKRN1	TSS3836	1:56833896-56858052	2855	-	60.8082	48.7757	72.8407	OK	81.515	64.8869	98.143	OK	58.4086	46.4059	70.4113	OK	1	1	1	3
TCONS_00005883	=	ENSGALT00000020969	XLOC_001879	DENND2A	TSS3841	1:56888259-56946134	3373	-	0.175077	0	0.598508	OK	0.0487968	0	0.196065	OK	0	0	0.019284	OK	1	1	0	2
TCONS_00005884	=	ENSGALT00000079220	XLOC_001879	DENND2A	TSS3839	1:56888259-56946134	3345	-	0.10383	0	0.54071	OK	0.0137888	0	0.0874376	OK	0	0	0.01963	OK	1	1	0	2
TCONS_00005887	=	ENSGALT00000059810	XLOC_001881	BRAF	TSS3844	1:56974455-57059344	10450	-	5.94344	3.56563	8.32124	OK	9.81747	6.78951	12.8454	OK	7.22089	4.67263	9.76915	OK	1	1	1	3
TCONS_00005888	=	ENSGALT00000020980	XLOC_001881	BRAF	TSS3845	1:56974455-57059344	2681	-	2.54038	0	5.09715	OK	2.60446	0	5.73916	OK	2.25252	0	4.87649	OK	1	1	1	3
TCONS_00005890	=	ENSGALT00000044679	XLOC_001882	MRPS33	TSS3846	1:57070625-57075823	937	-	1.03159	0	3.32714	OK	1.41686	0	3.51752	OK	1.10912	0	3.04573	OK	1	1	1	3
TCONS_00005891	=	ENSGALT00000087862	XLOC_001882	MRPS33	TSS3846	1:57070625-57075823	904	-	25.7019	17.6021	33.8018	OK	12.9224	7.27228	18.5725	OK	22.8912	14.3175	31.465	OK	1	1	1	3
TCONS_00005892	=	ENSGALT00000089387	XLOC_001882	MRPS33	TSS3846	1:57070625-57075823	703	-	50.7223	37.5598	63.8848	OK	27.3707	18.8431	35.8984	OK	44.9592	32.2575	57.661	OK	1	1	1	3
TCONS_00005893	=	ENSGALT00000083488	XLOC_001883	ENSGALG00000045120	TSS3847	1:57076214-57077351	1137	-	0.0598836	0	0.199522	OK	0.0816772	0	0.207188	OK	0.116739	0	0.262755	OK	1	1	1	3
TCONS_00005897	=	ENSGALT00000087297	XLOC_001885	ENSGALG00000046291	TSS3851	1:57089376-57321751	38011	-	0.226985	0.107313	0.346656	OK	0.660094	0.402847	0.917341	OK	0.348501	0.189932	0.507069	OK	1	1	1	3
TCONS_00005899	=	ENSGALT00000083295	XLOC_001886	ENSGALG00000045859	TSS3853	1:57323242-57324379	1137	-	0.14819	0	0.341363	OK	0.253304	0.0195971	0.48701	OK	0.128478	0	0.293287	OK	1	1	1	3
TCONS_00005902	=	ENSGALT00000021001	XLOC_001888	KIAA1147	TSS3856	1:57332273-57380000	7760	-	1.79808	1.11148	2.48468	OK	2.48804	1.64117	3.33491	OK	2.52721	1.68243	3.37199	OK	1	1	1	3
TCONS_00005903	=	ENSGALT00000021029	XLOC_001889	CHRM2	TSS3857	1:57864324-57865725	1401	-	0.133724	0.00147859	0.265969	OK	0.0393278	0	0.112315	OK	0.0491134	0	0.135422	OK	1	1	1	3
TCONS_00005905	=	ENSGALT00000078384	XLOC_001891	ENSGALG00000029704	TSS3859	1:58306800-58323643	412	-	0.0694862	0	0.287122	OK	0.312375	0	0.748089	OK	0.0611018	0	0.277475	OK	1	1	1	3
TCONS_00005907	=	ENSGALT00000075847	XLOC_001892	C7orf73	TSS3860	1:58456260-58462431	614	-	135.03	109.048	161.011	OK	69.7436	55.1147	84.3726	OK	122.661	98.8547	146.467	OK	1	1	1	3
TCONS_00005912	=	ENSGALT00000021086	XLOC_001894	DNM1L	TSS3865	1:58962611-59006706	9122	-	22.2269	17.8301	26.6237	OK	16.3914	13.229	19.5538	OK	24.6841	19.8267	29.5414	OK	1	1	1	3
TCONS_00005929	=	ENSGALT00000063407	XLOC_001896	ENSGALG00000032522	TSS3874	1:59138906-59339619	396	-	0.213353	0	0.847686	OK	0.162297	0	1.01677	OK	0.151663	0	0.762844	OK	1	1	1	3
TCONS_00005939	=	ENSGALT00000046028	XLOC_001900	ETFBKMT	TSS3881	1:59452466-59483268	1289	-	0.26642	0	0.911536	OK	0.0479523	0	0.179498	OK	0.731527	0	1.81495	OK	1	1	1	3
TCONS_00005944	=	ENSGALT00000030549	XLOC_001903	WASHC1	TSS3885	1:59990314-60049936	2064	-	6.90617	4.46525	9.34709	OK	8.52399	5.98543	11.0626	OK	6.13205	3.78552	8.47858	OK	1	1	1	3
TCONS_00005946	=	ENSGALT00000021191	XLOC_001904	ENSGALG00000019291	TSS3886	1:60182540-60202082	1797	-	0.0163781	0	0.065786	OK	0.0282085	0	0.0893791	OK	0.0170021	0	0.0605935	OK	1	1	1	3
TCONS_00005947	=	ENSGALT00000021194	XLOC_001905	SLC6A12	TSS3887	1:60223645-60250104	1824	-	0.0890908	0	0.200486	OK	0.0415711	0	0.112093	OK	0.110639	0	0.23178	OK	1	1	1	3
TCONS_00005957	=	ENSGALT00000021203	XLOC_001908	NINJ2	TSS3895	1:60431751-60475878	1701	-	3.89994e-05	0	0.0461246	OK	0.000218707	0	0.0467047	OK	0.0827707	0	0.350264	OK	1	1	1	3
TCONS_00005958	=	ENSGALT00000079789	XLOC_001908	NINJ2	TSS3895	1:60431751-60475878	1747	-	0.589706	0.30097	0.878442	OK	0.429205	0.18801	0.670401	OK	0.435114	0.0971039	0.773124	OK	1	1	1	3
TCONS_00005959	=	ENSGALT00000053619	XLOC_001909	RAD52	TSS3896	1:60503058-60617658	15575	-	1.00416	0.541133	1.46718	OK	1.35182	0.745791	1.95785	OK	1.29777	0.716625	1.87892	OK	1	1	1	3
TCONS_00005960	=	ENSGALT00000086309	XLOC_001909	RAD52	TSS3896	1:60503058-60617658	941	-	1.60364	0	4.55503	OK	0.73425	0	2.78867	OK	1.58152	0	4.44034	OK	1	1	1	3
TCONS_00005964	=	ENSGALT00000079396	XLOC_001910	FBXL14	TSS3899	1:60924577-60990919	1242	-	7.84225	2.05732	13.6272	OK	10.2996	4.3492	16.2499	OK	9.29931	3.59984	14.9988	OK	1	1	1	3
TCONS_00005965	=	ENSGALT00000058315	XLOC_001911	ENSGALG00000036964	TSS3900	1:61042807-61105795	1569	-	0.0363431	0	0.129287	OK	0.0448983	0	0.2008	OK	0.0430565	0	0.160214	OK	1	1	1	3
TCONS_00005966	=	ENSGALT00000076912	XLOC_001912	ENSGALG00000013007	TSS3901	1:61117074-61153757	1518	-	0.0209565	0	0.0917823	OK	0.0180716	0	0.0661304	OK	0.00714432	0	0.054779	OK	1	1	1	3
TCONS_00005969	=	ENSGALT00000037501	XLOC_001912	ENSGALG00000013007	TSS3902	1:61117074-61153757	1539	-	0.00589995	0	0.0494832	OK	0.0090403	0	0.0544032	OK	1.15963e-05	0	0.0449858	OK	1	1	1	3
TCONS_00005977	=	ENSGALT00000046958	XLOC_001913	ENSGALG00000038402	TSS3904	1:61170994-61216711	366	-	1.80124	0	7.78052	OK	0.522587	0	2.72068	OK	0.382789	0	2.37256	OK	1	1	1	3
TCONS_00005978	=	ENSGALT00000083115	XLOC_001914	ENSGALG00000032831	TSS3908	1:61242437-61671542	1444	-	0.669116	0	4.08839	OK	0.496194	0	3.39462	OK	0.479912	0	3.00777	OK	1	1	1	3
TCONS_00005980	=	ENSGALT00000021270	XLOC_001916	HDHD5	TSS3910	1:61710069-61721741	8140	-	2.32869	1.81259	2.8448	OK	1.82787	1.40471	2.25104	OK	1.94293	1.41481	2.47106	OK	1	1	1	3
TCONS_00005981	=	ENSGALT00000064670	XLOC_001916	HDHD5	TSS3911	1:61710069-61721741	8004	-	0.00180082	0	0.0162016	OK	0.000261121	0	0.00864021	OK	0.111788	0	0.405215	OK	1	1	1	3
TCONS_00005986	=	ENSGALT00000030546	XLOC_001917	CECR1	TSS3912	1:61724608-61744360	1958	-	1.36952	0.592685	2.14635	OK	0.208271	0	0.463235	OK	0.924003	0.39705	1.45096	OK	1	1	1	3
TCONS_00005988	=	ENSGALT00000021281	XLOC_001918	ATP6V1E1	TSS3914	1:61860170-62091663	1327	-	37.8987	21.5701	54.2273	OK	36.7345	18.3971	55.0718	OK	46.0689	24.2018	67.936	OK	1	1	1	3
TCONS_00005992	=	ENSGALT00000053387	XLOC_001919	BID	TSS3918	1:61860170-62091663	7266	-	4.21891	1.54262	6.8952	OK	1.65673	0	3.34986	OK	3.87429	1.45588	6.29271	OK	1	1	1	3
TCONS_00005999	=	ENSGALT00000053203	XLOC_001919	ENSGALG00000032607	TSS3921	1:61860170-62091663	1206	-	0.0180492	0	0.360571	OK	0.180754	0	1.35107	OK	0.170968	0	1.25893	OK	1	1	1	3
TCONS_00006000	=	ENSGALT00000021288	XLOC_001919	ENSGALG00000013042	TSS3922	1:61860170-62091663	3126	-	1.29055	0	3.10202	OK	1.35122	0	3.64697	OK	1.12501	0	2.83154	OK	1	1	1	3
TCONS_00006001	=	ENSGALT00000021332	XLOC_001920	AKR1B10L1	TSS3923	1:62176427-62185484	1559	-	57.7986	47.2221	68.3752	OK	43.1742	35.0568	51.2915	OK	58.174	47.4923	68.8558	OK	1	1	1	3
TCONS_00006003	=	ENSGALT00000021334	XLOC_001921	ENSGALG00000019284	TSS3924	1:62190326-62197559	1526	-	10.9938	8.49346	13.4942	OK	3.9029	1.97012	5.83567	OK	8.45816	6.43027	10.486	OK	1	1	1	3
TCONS_00006004	=	ENSGALT00000043935	XLOC_001922	AKR1E2	TSS3925	1:62199782-62231384	2323	-	0.0320037	0	0.167282	OK	0	0	0.0274545	OK	0.0441542	0	0.250524	OK	1	0	1	2
TCONS_00006005	=	ENSGALT00000065812	XLOC_001922	AKR1E2	TSS3925	1:62199782-62231384	2332	-	0.149999	0	0.408268	OK	0	0	0.0276526	OK	0.147384	0	0.516575	OK	1	0	1	2
TCONS_00006007	=	ENSGALT00000088813	XLOC_001922	AKR1E2	TSS3925	1:62199782-62231384	2332	-	2.47803	0.941122	4.01494	OK	1.15911	0.713213	1.605	OK	2.80729	1.7521	3.86248	OK	1	1	1	3
TCONS_00006009	=	ENSGALT00000058800	XLOC_001922	AKR1E2	TSS3925	1:62199782-62231384	2334	-	0.0712385	0	0.271664	OK	0.0510001	0	0.177624	OK	0.135829	0	0.42729	OK	1	1	1	3
TCONS_00006010	=	ENSGALT00000086500	XLOC_001922	AKR1E2	TSS3925	1:62199782-62231384	2457	-	0.643929	0	2.00196	OK	0.0760788	0	0.29797	OK	0.0991863	0	0.323392	OK	1	1	1	3
TCONS_00006011	=	ENSGALT00000059959	XLOC_001922	AKR1E2	TSS3926	1:62199782-62231384	2346	-	0.112684	0	0.439537	OK	0.000427614	0	0.0277991	OK	0.00123652	0	0.0284393	OK	1	1	1	3
TCONS_00006012	=	ENSGALT00000076342	XLOC_001922	AKR1E2	TSS3925	1:62199782-62231384	2038	-	0.318742	0	0.666885	OK	0.00785213	0	0.057831	OK	0	0	0.0306928	OK	1	1	0	2
TCONS_00006013	=	ENSGALT00000085824	XLOC_001922	AKR1E2	TSS3925	1:62199782-62231384	2427	-	0.0592308	0	0.250931	OK	0	0	0.0266921	OK	0.151365	0	0.801355	OK	1	0	1	2
TCONS_00006015	=	ENSGALT00000085908	XLOC_001922	AKR1E2	TSS3925	1:62199782-62231384	1680	-	0.321043	0	0.877952	OK	0	0	0.0421597	OK	0.186256	0	0.752249	OK	1	0	1	2
TCONS_00006016	=	ENSGALT00000005490	XLOC_001922	AKR1E2	TSS3926	1:62199782-62231384	1478	-	1.67599	0.265651	3.08633	OK	0.819143	0.249434	1.38885	OK	1.62967	0.48193	2.77741	OK	1	1	1	3
TCONS_00006017	=	ENSGALT00000021337	XLOC_001922	AKR1E2	TSS3926	1:62199782-62231384	1678	-	0.0500983	0	0.223024	OK	0.0271002	0	0.145665	OK	0.0643028	0	0.291065	OK	1	1	1	3
TCONS_00006018	=	ENSGALT00000088069	XLOC_001922	AKR1E2	TSS3926	1:62199782-62231384	1464	-	0.00906778	0	0.0915201	OK	0	0	0.0472738	OK	0.0317335	0	0.157066	OK	1	0	1	2
TCONS_00006020	=	ENSGALT00000021346	XLOC_001923	AKR1B10L2	TSS3927	1:62496372-62504516	1487	-	109.42	90.2447	128.595	OK	34.2544	27.5661	40.9426	OK	65.809	53.8543	77.7636	OK	1	1	1	3
TCONS_00006024	=	ENSGALT00000044139	XLOC_001924	RERG	TSS3931	1:62658192-62963282	731	-	14.7681	0	29.5574	OK	7.88025	0	16.1292	OK	6.21488	0	13.3215	OK	1	1	1	3
TCONS_00006031	=	ENSGALT00000021369	XLOC_001925	ENSGALG00000013091	TSS3937	1:62965633-63097040	552	-	0.0176369	0	0.264169	OK	0	0	0.17602	OK	0	0	0.174681	OK	1	0	0	1
TCONS_00006032	=	ENSGALT00000021382	XLOC_001926	SLC15A5	TSS3938	1:63246521-63275110	1623	-	0.057871	0	0.158494	OK	0	0	0	OK	0.0468817	0	0.121019	OK	1	0	1	2
TCONS_00006034	=	ENSGALT00000079741	XLOC_001927	LMO3	TSS3940	1:63383358-63450107	1557	-	0.0187414	0	0.132186	OK	1.09713e-05	0	0.0521615	OK	0.129168	0	0.328375	OK	1	1	1	3
TCONS_00006036	=	ENSGALT00000021403	XLOC_001929	RERGL	TSS3942	1:63940777-63953061	5937	-	3.4117	2.01955	4.80385	OK	1.09706	0.548561	1.64555	OK	3.21143	2.22598	4.19687	OK	1	1	1	3
TCONS_00006038	=	ENSGALT00000021418	XLOC_001930	PLCZ1	TSS3944	1:64235353-64278321	2138	-	0.00878841	0	0.0397929	OK	0.00585025	0	0.0389294	OK	0.0364924	0	0.0859386	OK	1	1	1	3
TCONS_00006041	=	ENSGALT00000048068	XLOC_001932	SLCO1A2	TSS3946	1:65283617-65301027	1986	-	0.0206471	0	0.0618555	OK	0	0	0	OK	0.00582279	0	0.0429784	OK	1	0	1	2
TCONS_00006049	=	ENSGALT00000021517	XLOC_001933	RECQL	TSS3950	1:65351680-65390502	2312	-	0.00135189	0	0.0270607	OK	0.0128676	0	0.0916973	OK	0.231052	0	0.693088	OK	1	1	1	3
TCONS_00006051	=	ENSGALT00000079949	XLOC_001933	RECQL	TSS3948	1:65351680-65390502	1977	-	0.596072	0	1.40057	OK	0.111089	0	0.483518	OK	0.316955	0	0.8656	OK	1	1	1	3
TCONS_00006053	=	ENSGALT00000060046	XLOC_001933	RECQL	TSS3947	1:65351680-65390502	1567	-	0.907457	0	1.91799	OK	0.886187	0	1.88516	OK	0.632587	0	1.40453	OK	1	1	1	3
TCONS_00006059	=	ENSGALT00000086871	XLOC_001939	ENSGALG00000044826	TSS3957	1:65507407-66232440	19277	-	0.128379	0.0339471	0.222812	OK	1.07528	0.654111	1.49646	OK	0.425745	0.239289	0.612201	OK	1	1	1	3
TCONS_00006062	=	ENSGALT00000087643	XLOC_001940	ENSGALG00000046127	TSS3960	1:65507407-66232440	3742	-	0.0763121	0	0.256094	OK	0.154777	0	0.516395	OK	0.0688114	0	0.247655	OK	1	1	1	3
TCONS_00006064	=	ENSGALT00000088789	XLOC_001941	ENSGALG00000044966	TSS3961	1:65507407-66232440	1044	-	0.0302764	0	0.228587	OK	0	0	0.0691525	OK	0	0	0.0691525	OK	1	0	0	1
TCONS_00006074	=	ENSGALT00000087576	XLOC_001945	ETNK1	TSS3968	1:66499436-66533635	1366	-	1.82965	0	5.98514	OK	5.00422	0	14.7288	OK	3.38221	0	9.57632	OK	1	1	1	3
TCONS_00006075	=	ENSGALT00000087017	XLOC_001946	ENSGALG00000046175	TSS3969	1:66641207-66770481	852	-	1.43583	0	4.39635	OK	1.34578	0	3.50738	OK	1.17857	0	3.43261	OK	1	1	1	3
TCONS_00006078	=	ENSGALT00000021607	XLOC_001947	CMAS	TSS3972	1:66896483-66907321	2484	-	4.79401	3.29361	6.2944	OK	4.94884	3.0564	6.84129	OK	7.48842	5.50934	9.46751	OK	1	1	1	3
TCONS_00006085	=	ENSGALT00000022723	XLOC_001951	ENSGALG00000014030	TSS3977	1:67216257-67232162	1965	-	0.0400999	0	0.0934177	OK	0.0056666	0	0.0374098	OK	0.0328787	0	0.0830821	OK	1	1	1	3
TCONS_00006087	=	ENSGALT00000063299	XLOC_001952	KRAS	TSS3979	1:67235340-67263660	4553	-	29.6774	24.3754	34.9794	OK	41.8217	34.5804	49.0629	OK	37.4227	30.8568	43.9885	OK	1	1	1	3
TCONS_00006088	=	ENSGALT00000063877	XLOC_001952	KRAS	TSS3980	1:67235340-67263660	570	-	0.165503	0	1.46769	OK	0.138468	0	1.4928	OK	0.199364	0	1.77927	OK	1	1	1	3
TCONS_00006089	=	ENSGALT00000085175	XLOC_001953	ENSGALG00000044844	TSS3981	1:67412868-67416674	471	-	0.0511386	0	0.244239	OK	0	0	0	OK	0.121266	0	0.312138	OK	1	0	1	2
TCONS_00006090	=	ENSGALT00000046906	XLOC_001954	BHLHE41	TSS3982	1:67636870-67644406	5700	-	0.474765	0	1.20887	OK	0.456806	0.164885	0.748727	OK	0.299864	0	0.713232	OK	1	1	1	3
TCONS_00006095	=	ENSGALT00000062910	XLOC_001955	ENSGALG00000043301	TSS3986	1:67709478-67984428	830	-	4.13334	0	9.34995	OK	2.63823	0	6.46093	OK	2.63877	0	6.6318	OK	1	1	1	3
TCONS_00006096	=	ENSGALT00000022784	XLOC_001955	ENSGALG00000014071	TSS3987	1:67709478-67984428	6957	-	2.56147	0.970422	4.15251	OK	1.61445	0.685666	2.54324	OK	1.80471	0.423371	3.18605	OK	1	1	1	3
TCONS_00006097	=	ENSGALT00000066797	XLOC_001955	ENSGALG00000014071	TSS3987	1:67709478-67984428	6912	-	0.000374565	0	0.0162327	OK	0.000365429	0	0.0143571	OK	0.000363208	0	0.0143502	OK	1	1	1	3
TCONS_00006103	=	ENSGALT00000022801	XLOC_001956	INTS13	TSS3991	1:68024867-68045216	2145	-	2.16655	0	4.33751	OK	1.15949	0	2.57216	OK	2.13763	0	5.06973	OK	1	1	1	3
TCONS_00006108	=	ENSGALT00000082894	XLOC_001957	ENSGALG00000037495	TSS3994	1:68058503-68086093	1069	-	1.20045	0	3.50114	OK	1.76008	0	4.91414	OK	0.441423	0	1.71578	OK	1	1	1	3
TCONS_00006113	=	ENSGALT00000090250	XLOC_001962	ENSGALG00000045225	TSS3999	1:68253133-68353073	1233	-	2.0775	0	10.105	OK	3.93076	0	18.3764	OK	1.94882	0	9.60269	OK	1	1	1	3
TCONS_00006117	=	ENSGALT00000022856	XLOC_001964	CYB5R3	TSS4001	1:68359230-68373746	3273	-	0.186081	0	0.846903	OK	0.0553955	0	0.33774	OK	0	0	0.0227104	OK	1	1	0	2
TCONS_00006118	=	ENSGALT00000086957	XLOC_001964	CYB5R3	TSS4002	1:68359230-68373746	3386	-	78.7027	65.2209	92.1846	OK	43.7841	36.0267	51.5414	OK	61.2363	50.6064	71.8663	OK	1	1	1	3
TCONS_00006119	=	ENSGALT00000022862	XLOC_001965	A4GALT	TSS4003	1:68397253-68409951	4499	-	0.558541	0.360668	0.756415	OK	0.0948982	0.0283407	0.161456	OK	0.178006	0.0806351	0.275378	OK	1	1	1	3
TCONS_00006120	=	ENSGALT00000057685	XLOC_001966	ARFGAP3	TSS4004	1:68427143-68530324	2382	-	3.88609	0	14.0874	OK	2.38732	0	9.04869	OK	0	0	0.0257532	OK	1	1	0	2
TCONS_00006122	=	ENSGALT00000022879	XLOC_001966	ARFGAP3	TSS4006	1:68427143-68530324	2631	-	12.0543	3.47982	20.6287	OK	21.3202	10.2433	32.397	OK	26.0487	13.3478	38.7497	OK	1	1	1	3
TCONS_00006123	=	ENSGALT00000050341	XLOC_001966	ARFGAP3	TSS4007	1:68427143-68530324	2700	-	32.9441	15.8523	50.0358	OK	55.9431	33.9972	77.889	OK	40.5536	24.5008	56.6065	OK	1	1	1	3
TCONS_00006126	=	ENSGALT00000022902	XLOC_001966	PACSIN2	TSS4007	1:68427143-68530324	3439	-	15.6422	9.84993	21.4344	OK	32.3752	21.8637	42.8868	OK	18.8918	10.8976	26.886	OK	1	1	1	3
TCONS_00006127	=	ENSGALT00000030521	XLOC_001966	PACSIN2	TSS4007	1:68427143-68530324	2956	-	0.773427	0	2.15782	OK	1.23654	0	3.44341	OK	0.603462	0	2.10209	OK	1	1	1	3
TCONS_00006131	=	ENSGALT00000069414	XLOC_001968	MCAT	TSS4012	1:68576642-68592207	3978	-	1.53633	0.0334625	3.0392	OK	1.39604	0.317641	2.47443	OK	0.780937	0.0163818	1.54549	OK	1	1	1	3
TCONS_00006133	=	ENSGALT00000022912	XLOC_001969	TTLL12	TSS4013	1:68594266-68614494	2306	-	30.9581	24.9656	36.9506	OK	12.9648	9.99261	15.937	OK	26.6429	21.3545	31.9313	OK	1	1	1	3
TCONS_00006141	=	ENSGALT00000022933	XLOC_001970	SCUBE1	TSS4014	1:68619771-68827037	2949	-	0.0188056	0	0.0816165	OK	0	0	0.0224216	OK	0	0	0.0224248	OK	1	0	0	1
TCONS_00006143	=	ENSGALT00000059111	XLOC_001970	SCUBE1	TSS4014	1:68619771-68827037	996	-	0.0188852	0	0.135568	OK	0.0263698	0	0.148555	OK	0.0178192	0	0.135276	OK	1	1	1	3
TCONS_00006148	=	ENSGALT00000022945	XLOC_001972	SULT4A1	TSS4019	1:69073297-69135295	2396	-	0.703277	0	1.53687	OK	0.783597	0	1.62119	OK	0.649168	0	1.55917	OK	1	1	1	3
TCONS_00006161	=	ENSGALT00000053427	XLOC_001974	SHISAL1	TSS4024	1:69334611-69417445	1148	-	0.56269	0	1.58896	OK	0.566567	0	1.63715	OK	0.357297	0	1.12447	OK	1	1	1	3
TCONS_00006162	=	ENSGALT00000052574	XLOC_001975	PHF21B	TSS4028	1:69994918-70038449	1395	-	0.000199174	0	0.0510281	OK	0.0257042	0	0.137245	OK	2.22629e-06	0	0.0509424	OK	1	1	1	3
TCONS_00006166	=	ENSGALT00000022994	XLOC_001975	PHF21B	TSS4030	1:69994918-70038449	1380	-	0.0707191	0	0.176732	OK	0.0611844	0	0.197724	OK	6.96489e-06	0	0.051897	OK	1	1	1	3
TCONS_00006167	=	ENSGALT00000068637	XLOC_001975	PHF21B	TSS4031	1:69994918-70038449	1257	-	0.00795977	0	0.109212	OK	0.0404076	0	0.190406	OK	0.0178775	0	0.0745681	OK	1	1	1	3
TCONS_00006172	=	ENSGALT00000084646	XLOC_001976	ENSGALG00000046179	TSS4034	1:70293666-70375615	809	-	0.874657	0	2.66126	OK	0.73115	0	2.15378	OK	0.44354	0	1.67089	OK	1	1	1	3
TCONS_00006173	=	ENSGALT00000085799	XLOC_001976	ENSGALG00000046179	TSS4034	1:70293666-70375615	806	-	0.743109	0	2.22825	OK	0.802444	0	2.36684	OK	0.564584	0	1.78201	OK	1	1	1	3
TCONS_00006174	=	ENSGALT00000023006	XLOC_001977	SMC1B	TSS4035	1:70455564-70491589	3732	-	0.0100349	0	0.03041	OK	0	0	0	OK	0.00448445	0	0.0195776	OK	1	0	1	2
TCONS_00006175	=	ENSGALT00000048993	XLOC_001978	WNT7B	TSS4036	1:70844239-70935921	1401	-	0.0930631	0	0.271069	OK	0.0283839	0	0.134734	OK	0.0333222	0	0.163127	OK	1	1	1	3
TCONS_00006176	=	ENSGALT00000050637	XLOC_001978	WNT7B	TSS4037	1:70844239-70935921	1134	-	0.0947764	0	0.286395	OK	0.0856228	0	0.251944	OK	0.107616	0	0.299355	OK	1	1	1	3
TCONS_00006180	=	ENSGALT00000080823	XLOC_001980	ENSGALG00000035970	TSS4041	1:71182452-71391292	567	-	0.0548845	0	0.863058	OK	0	0	0.127328	OK	0	0	0.14616	OK	1	0	0	1
TCONS_00006183	=	ENSGALT00000044529	XLOC_001981	CDPF1	TSS4044	1:71182452-71391292	1639	-	2.49697	0	5.28107	OK	3.09435	0	6.43018	OK	2.36949	0	4.87796	OK	1	1	1	3
TCONS_00006189	=	ENSGALT00000022552	XLOC_001983	ZC3HAV1	TSS4046	1:71466614-71492240	3832	-	1.71896	1.09139	2.34652	OK	2.05015	0.673649	3.42665	OK	1.60524	0.776915	2.43357	OK	1	1	1	3
TCONS_00006195	=	ENSGALT00000050156	XLOC_001985	LRP6	TSS4050	1:71744200-71877351	14409	-	5.94648	4.82747	7.06548	OK	6.13405	4.89056	7.37754	OK	5.20859	4.17171	6.24547	OK	1	1	1	3
TCONS_00006197	=	ENSGALT00000058240	XLOC_001986	MANSC1	TSS4051	1:71886176-71896524	5750	-	1.62445	1.21819	2.03071	OK	1.06716	0.7752	1.35913	OK	1.09489	0.764196	1.42558	OK	1	1	1	3
TCONS_00006206	=	ENSGALT00000089058	XLOC_001989	GPR19	TSS4054	1:72070707-72072923	1278	-	0.0457769	0	0.13705	OK	0.0427453	0	0.130544	OK	0.0316661	0	0.0957516	OK	1	1	1	3
TCONS_00006210	=	ENSGALT00000044656	XLOC_001991	MANSC4	TSS4057	1:72398825-72400355	774	-	0.026103	0	0.124399	OK	0.065315	0	0.204585	OK	0.0318196	0	0.130238	OK	1	1	1	3
TCONS_00006216	=	ENSGALT00000085927	XLOC_001992	PTHLH	TSS4062	1:72518725-72532276	1335	-	0.885134	0.0591799	1.71109	OK	2.14955	0.37963	3.91948	OK	1.07252	0.0689794	2.07606	OK	1	1	1	3
TCONS_00006218	=	ENSGALT00000030034	XLOC_001992	PTHLH	TSS4063	1:72518725-72532276	759	-	0.217429	0	0.991437	OK	1.13121	0	3.08785	OK	0.175479	0	0.651962	OK	1	1	1	3
TCONS_00006222	=	ENSGALT00000027945	XLOC_001994	RAD51AP1	TSS4065	1:73116108-73124781	1484	-	10.2148	7.93758	12.492	OK	7.8176	5.96743	9.66777	OK	9.50922	7.3544	11.664	OK	1	1	1	3
TCONS_00006234	=	ENSGALT00000083605	XLOC_001996	CCND2	TSS4072	1:73165295-73283390	2077	-	0.274415	0	1.54625	OK	2.12409	0	5.86264	OK	0.257678	0	1.51539	OK	1	1	1	3
TCONS_00006236	=	ENSGALT00000060912	XLOC_001998	ENSGALG00000029785	TSS4074	1:73431076-73823884	651	-	0.136988	0	1.04018	OK	0.0359561	0	0.424659	OK	0.188816	0	1.25222	OK	1	1	1	3
TCONS_00006239	=	ENSGALT00000085697	XLOC_002001	ENSGALG00000037691	TSS4077	1:73431076-73823884	2542	-	0.0518866	0	0.307837	OK	0.0223975	0	0.19971	OK	0.0228929	0	0.197062	OK	1	1	1	3
TCONS_00006249	=	ENSGALT00000080235	XLOC_002002	ANO2	TSS4083	1:74108335-74298745	1395	-	0.0349687	0	0.173725	OK	0.0557747	0	0.258023	OK	0.0281301	0	0.17913	OK	1	1	1	3
TCONS_00006250	=	ENSGALT00000037265	XLOC_002002	ANO2	TSS4081	1:74108335-74298745	2718	-	0.00144088	0	0.0237763	OK	0	0	0.0228597	OK	0.000668053	0	0.0234757	OK	1	0	1	2
TCONS_00006251	=	ENSGALT00000054608	XLOC_002002	ANO2	TSS4081	1:74108335-74298745	2736	-	0.0185285	0	0.0878949	OK	0.000908744	0	0.0246193	OK	0.00619978	0	0.0471306	OK	1	1	1	3
TCONS_00006253	=	ENSGALT00000065727	XLOC_002002	ANO2	TSS4081	1:74108335-74298745	2703	-	0.0132785	0	0.0911068	OK	0	0	0.0229253	OK	0	0	0.0228767	OK	1	0	0	1
TCONS_00006254	=	ENSGALT00000071659	XLOC_002002	ANO2	TSS4081	1:74108335-74298745	2769	-	0.000313946	0	0.0223139	OK	0	0	0.0224905	OK	2.44276e-05	0	0.0224626	OK	1	0	1	2
TCONS_00006255	=	ENSGALT00000082154	XLOC_002003	VWF	TSS4084	1:74316619-74458552	8235	-	0.0527643	0	0.191241	OK	0.0702185	0	0.190601	OK	0.0636027	0	0.304694	OK	1	1	1	3
TCONS_00006260	=	ENSGALT00000037259	XLOC_002003	VWF	TSS4085	1:74316619-74458552	8788	-	0.286744	0.0442773	0.52921	OK	0.0518529	0	0.182088	OK	0.282005	0	0.625466	OK	1	1	1	3
TCONS_00006262	=	ENSGALT00000068980	XLOC_002004	ENSGALG00000036655	TSS4088	1:74470351-74522456	567	-	0.0364334	0	0.293295	OK	0.0494456	0	0.305416	OK	0.0346256	0	0.289565	OK	1	1	1	3
TCONS_00006263	=	ENSGALT00000083410	XLOC_002005	ENSGALG00000043916	TSS4089	1:74531768-74536229	879	-	0.0421585	0	0.131543	OK	0	0	0	OK	0	0	0	OK	1	0	0	1
TCONS_00006265	=	ENSGALT00000059620	XLOC_002006	ENSGALG00000017276	TSS4090	1:74544907-74556396	1590	-	0.0752064	0	0.196501	OK	0.0312319	0	0.122247	OK	0.106224	0	0.217334	OK	1	1	1	3
TCONS_00006267	=	ENSGALT00000027929	XLOC_002006	ENSGALG00000017276	TSS4091	1:74544907-74556396	1680	-	1.63091e-05	0	0.0427932	OK	5.58965e-07	0	0.0428167	OK	2.03287e-05	0	0.0427123	OK	1	1	1	3
TCONS_00006276	=	ENSGALT00000074167	XLOC_002008	ENSGALG00000014347	TSS4096	1:75344769-75363673	2041	-	2.11251	0.973787	3.25122	OK	1.02774	0.213637	1.84184	OK	1.857	0.986392	2.72761	OK	1	1	1	3
TCONS_00006277	=	ENSGALT00000055385	XLOC_002009	ENSGALG00000043233	TSS4098	1:75363785-75365688	1440	-	0.683901	0.336657	1.03115	OK	0.357001	0.125029	0.588974	OK	0.759977	0.396998	1.12296	OK	1	1	1	3
TCONS_00006280	=	ENSGALT00000059617	XLOC_002011	TSPAN9	TSS4101	1:75375857-75521824	6038	-	6.40874	4.19672	8.62076	OK	4.21759	2.67284	5.76234	OK	6.77145	4.6291	8.91379	OK	1	1	1	3
TCONS_00006282	=	ENSGALT00000023174	XLOC_002011	TSPAN9	TSS4102	1:75375857-75521824	6360	-	10.5628	7.97343	13.1522	OK	4.83309	2.52178	7.14439	OK	9.42535	6.9184	11.9323	OK	1	1	1	3
TCONS_00006284	=	ENSGALT00000023170	XLOC_002013	TEAD4	TSS4104	1:75541938-75609141	1510	-	1.06419	0	2.44135	OK	1.0329	0	2.46727	OK	1.93388	0.418813	3.44894	OK	1	1	1	3
TCONS_00006285	=	ENSGALT00000054088	XLOC_002013	TEAD4	TSS4104	1:75541938-75609141	1724	-	0.903194	0	2.06142	OK	0.386935	0	1.11635	OK	1.39337	0	2.89089	OK	1	1	1	3
TCONS_00006291	=	ENSGALT00000086106	XLOC_002013	TEAD4	TSS4105	1:75541938-75609141	1541	-	0.154612	0	0.583921	OK	0	0	0.0469141	OK	0.0171999	0	0.149399	OK	1	0	1	2
TCONS_00006292	=	ENSGALT00000067789	XLOC_002013	TEAD4	TSS4104	1:75541938-75609141	1439	-	0.428844	0	1.70281	OK	0.462419	0	1.36903	OK	0.229602	0	1.05661	OK	1	1	1	3
TCONS_00006293	=	ENSGALT00000030504	XLOC_002013	TEAD4	TSS4104	1:75541938-75609141	1696	-	19.0853	14.0334	24.1371	OK	7.26733	4.53156	10.0031	OK	16.2952	10.7963	21.7941	OK	1	1	1	3
TCONS_00006295	=	ENSGALT00000023169	XLOC_002013	TEAD4	TSS4106	1:75541938-75609141	1651	-	6.28726	2.59906	9.97547	OK	1.48199	0	3.08706	OK	3.10088	0	6.78367	OK	1	1	1	3
TCONS_00006297	=	ENSGALT00000087584	XLOC_002013	TEAD4	TSS4106	1:75541938-75609141	1412	-	1.31532	0	2.96171	OK	0.240954	0	0.785004	OK	1.58207	0	3.36493	OK	1	1	1	3
TCONS_00006298	=	ENSGALT00000078060	XLOC_002013	TEAD4	TSS4106	1:75541938-75609141	1539	-	0.0873872	0	0.41034	OK	0.345761	0	1.07481	OK	0.0429355	0	0.250436	OK	1	1	1	3
TCONS_00006299	=	ENSGALT00000059763	XLOC_002013	TEAD4	TSS4104	1:75541938-75609141	1509	-	0.781012	0	1.99462	OK	1.29581	0.174047	2.41757	OK	0.9543	0	2.60813	OK	1	1	1	3
TCONS_00006301	=	ENSGALT00000021894	XLOC_002014	TULP3	TSS4108	1:75614331-75654390	7579	-	0.574867	0	1.21943	OK	5.19773	0.450951	9.94451	OK	1.32893	0	2.82619	OK	1	1	1	3
TCONS_00006302	=	ENSGALT00000021891	XLOC_002014	RHNO1	TSS4109	1:75614331-75654390	36985	-	1.36646	0.970269	1.76264	OK	2.80204	1.93171	3.67238	OK	1.45917	0.984563	1.93377	OK	1	1	1	3
TCONS_00006307	=	ENSGALT00000023158	XLOC_002016	FKBP4	TSS4111	1:75699478-75769933	24967	-	9.12676	7.40266	10.8509	OK	10.1643	8.03486	12.2938	OK	10.1023	8.18669	12.0179	OK	1	1	1	3
TCONS_00006308	=	ENSGALT00000023162	XLOC_002016	ITFG2	TSS4112	1:75699478-75769933	1383	-	11.4045	3.08091	19.728	OK	12.338	2.35281	22.3231	OK	12.8751	3.66359	22.0865	OK	1	1	1	3
TCONS_00006313	=	ENSGALT00000076211	XLOC_002017	NECAP1	TSS4115	1:75770258-75777768	1414	-	17.8606	11.2457	24.4755	OK	16.3307	9.75226	22.9092	OK	19.0172	11.6196	26.4148	OK	1	1	1	3
TCONS_00006316	=	ENSGALT00000023154	XLOC_002018	FOXJ2	TSS4117	1:75797259-75834792	11724	-	1.53756	0.864337	2.21078	OK	2.60451	1.63496	3.57406	OK	1.74242	1.04537	2.43947	OK	1	1	1	3
TCONS_00006318	=	ENSGALT00000069745	XLOC_002019	ENSGALG00000042678	TSS4118	1:75841909-75843836	514	-	0.0828292	0	0.417055	OK	0	0	0.140458	OK	0.158406	0	0.485265	OK	1	0	1	2
TCONS_00006319	=	ENSGALT00000080532	XLOC_002019	ENSGALG00000042678	TSS4119	1:75841909-75843836	711	-	0.128633	0	0.422764	OK	0.129473	0	0.345443	OK	0.061361	0	0.277425	OK	1	1	1	3
TCONS_00006321	=	ENSGALT00000044516	XLOC_002021	NANOG	TSS4121	1:75915830-75918614	930	-	0.0132496	0	0.0980761	OK	0	0	0	OK	0.0338399	0	0.128565	OK	1	0	1	2
TCONS_00006322	=	ENSGALT00000023094	XLOC_002022	AICDA	TSS4122	1:75956433-75960413	814	-	0.0634174	0	0.181106	OK	0.133676	0	0.306649	OK	0.200757	0	0.479544	OK	1	1	1	3
TCONS_00006331	=	ENSGALT00000090117	XLOC_002024	M6PR	TSS4128	1:76188196-76214461	4391	-	21.8087	16.3361	27.2813	OK	14.133	9.5833	18.6828	OK	23.2796	17.5416	29.0176	OK	1	1	1	3
TCONS_00006332	=	ENSGALT00000071872	XLOC_002024	M6PR	TSS4129	1:76188196-76214461	2532	-	28.5445	20.1955	36.8935	OK	18.1866	10.776	25.5972	OK	30.2014	21.3155	39.0872	OK	1	1	1	3
TCONS_00006335	=	ENSGALT00000062732	XLOC_002026	ENSGALG00000031659	TSS4131	1:76229097-76327369	3125	-	0.00383742	0	0.0291534	OK	0.00685355	0	0.0404194	OK	0	0	0.0217942	OK	1	1	0	2
TCONS_00006336	=	ENSGALT00000057958	XLOC_002026	ENSGALG00000031659	TSS4132	1:76229097-76327369	3357	-	0.0384693	0	0.111214	OK	0.0194038	0	0.0655809	OK	0.0206934	0	0.0629155	OK	1	1	1	3
TCONS_00006337	=	ENSGALT00000068904	XLOC_002026	ENSGALG00000031659	TSS4132	1:76229097-76327369	3357	-	0.0384693	0	0.115261	OK	0.0194038	0	0.0697871	OK	0.0206934	0	0.06724	OK	1	1	1	3
TCONS_00006347	=	ENSGALT00000019460	XLOC_002027	OVST	TSS4134	1:76345583-76430119	4513	-	0.649872	0.347072	0.952672	OK	0.226807	0	0.560045	OK	0.121911	0	0.328913	OK	1	1	1	3
TCONS_00006348	=	ENSGALT00000071454	XLOC_002027	OVST	TSS4134	1:76345583-76430119	4518	-	1.07522e-05	0	0.0139547	OK	5.84533e-05	0	0.0141843	OK	0.000256883	0	0.0143614	OK	1	1	1	3
TCONS_00006355	=	ENSGALT00000023197	XLOC_002029	ENSGALG00000014361	TSS4139	1:76476199-76615101	705	-	0.593826	0	2.50394	OK	0.569966	0	2.48663	OK	0.831265	0	3.24659	OK	1	1	1	3
TCONS_00006356	=	ENSGALT00000072107	XLOC_002029	ENSGALG00000041564	TSS4141	1:76476199-76615101	1263	-	3.57675	0	7.82717	OK	2.36663	0	5.52328	OK	3.41912	0	8.23343	OK	1	1	1	3
TCONS_00006357	=	ENSGALT00000023286	XLOC_002030	CSTA	TSS4142	1:76773165-76778171	422	-	25.3142	17.6227	33.0057	OK	21.2573	14.5131	28.0015	OK	18.2694	12.2806	24.2582	OK	1	1	1	3
TCONS_00006358	=	ENSGALT00000023287	XLOC_002031	CCDC58	TSS4143	1:76786685-76806370	803	-	1.22022	0	3.16113	OK	1.09487	0	2.69048	OK	1.4768	0	3.41053	OK	1	1	1	3
TCONS_00006359	=	ENSGALT00000089462	XLOC_002031	CCDC58	TSS4143	1:76786685-76806370	740	-	2.36344	0	4.98879	OK	0.690265	0	1.9841	OK	1.88756	0	4.53431	OK	1	1	1	3
TCONS_00006360	=	ENSGALT00000084532	XLOC_002031	CCDC58	TSS4144	1:76786685-76806370	683	-	23.6162	15.8411	31.3912	OK	12.3132	7.48341	17.1429	OK	21.4347	14.0976	28.7718	OK	1	1	1	3
TCONS_00006361	=	ENSGALT00000035021	XLOC_002032	KPNA1	TSS4145	1:76807146-76860034	6084	-	12.7631	10.4038	15.1224	OK	21.2863	17.5076	25.065	OK	15.4103	12.6077	18.2128	OK	1	1	1	3
TCONS_00006367	=	ENSGALT00000023310	XLOC_002036	VAMP1	TSS4150	1:76898998-76917951	875	-	0.402501	0	1.22459	OK	0.321844	0	1.12196	OK	0.84473	0	2.09622	OK	1	1	1	3
TCONS_00006368	=	ENSGALT00000023314	XLOC_002037	MRPL51	TSS4151	1:76919240-76920800	1420	-	40.2889	32.1691	48.4088	OK	35.4029	28.1281	42.6777	OK	33.704	26.7285	40.6794	OK	1	1	1	3
TCONS_00006382	=	ENSGALT00000023341	XLOC_002041	LPAR5	TSS4156	1:77027980-77029234	1059	-	0.0614796	0	0.221214	OK	0.0202366	0	0.0982948	OK	0.106247	0	0.299883	OK	1	1	1	3
TCONS_00006383	=	ENSGALT00000023343	XLOC_002042	ING4	TSS4157	1:77069089-77118359	1592	-	16.1505	10.0745	22.2264	OK	10.0055	4.57833	15.4328	OK	13.832	7.90944	19.7547	OK	1	1	1	3
TCONS_00006395	=	ENSGALT00000075996	XLOC_002042	ZNF384	TSS4161	1:77069089-77118359	5697	-	0.817432	0	1.75113	OK	1.39418	0	2.98953	OK	0.926416	0	2.61073	OK	1	1	1	3
TCONS_00006396	=	ENSGALT00000072734	XLOC_002042	ZNF384	TSS4163	1:77069089-77118359	1335	-	0.433444	0	1.67496	OK	0.844336	0	2.80594	OK	1.26379	0	3.86269	OK	1	1	1	3
TCONS_00006397	=	ENSGALT00000075517	XLOC_002043	ENSGALG00000038075	TSS4164	1:77133750-77135313	457	-	0.227158	0	0.550529	OK	0.0634554	0	0.2482	OK	0.0510547	0	0.239188	OK	1	1	1	3
TCONS_00006402	=	ENSGALT00000087695	XLOC_002046	MLF2	TSS4167	1:77165654-77172827	2120	-	2.35336	0	7.9234	OK	1.20545	0	3.90897	OK	1.30132	0	3.28143	OK	1	1	1	3
TCONS_00006408	=	ENSGALT00000023361	XLOC_002046	MLF2	TSS4167	1:77165654-77172827	1591	-	40.7813	26.9638	54.5988	OK	45.2034	31.7909	58.6159	OK	39.2855	24.0182	54.5528	OK	1	1	1	3
TCONS_00006409	=	ENSGALT00000090364	XLOC_002046	MLF2	TSS4167	1:77165654-77172827	1455	-	0.0406907	0	0.442008	OK	0	0	0.0620763	OK	0	0	0.062189	OK	1	0	0	1
TCONS_00006410	=	ENSGALT00000085945	XLOC_002046	MLF2	TSS4167	1:77165654-77172827	1544	-	1.55304	0	6.04626	OK	0.481542	0	2.23921	OK	1.5111	0	4.78523	OK	1	1	1	3
TCONS_00006412	=	ENSGALT00000086482	XLOC_002046	MLF2	TSS4167	1:77165654-77172827	1453	-	0.0308855	0	0.366557	OK	0	0	0.0598459	OK	0	0	0.0599885	OK	1	0	0	1
TCONS_00006413	=	ENSGALT00000085934	XLOC_002046	MLF2	TSS4167	1:77165654-77172827	1038	-	10.8499	0	22.8697	OK	11.4596	0	26.0933	OK	11.6304	1.37408	21.8868	OK	1	1	1	3
TCONS_00006414	=	ENSGALT00000023425	XLOC_002047	CDCA3	TSS4168	1:77256836-77277799	1101	-	22.1498	0	52.7334	OK	17.4326	0.8136	34.0516	OK	31.218	1.42936	61.0066	OK	1	1	1	3
TCONS_00006417	=	ENSGALT00000086008	XLOC_002048	PHB2	TSS4170	1:77348874-77354569	1273	-	0.168862	0	1.2063	OK	0.46075	0	2.30263	OK	0	0	0.0662952	OK	1	1	0	2
TCONS_00006419	=	ENSGALT00000023492	XLOC_002048	PHB2	TSS4171	1:77348874-77354569	1471	-	133.964	102.292	165.636	OK	109.607	80.7627	138.451	OK	119.821	92.8321	146.81	OK	1	1	1	3
TCONS_00006420	=	ENSGALT00000088576	XLOC_002049	LPCAT3	TSS4172	1:77357091-77372767	1725	-	2.71662	0.00906121	5.42419	OK	2.1173	0.455846	3.77876	OK	2.21163	0	4.61093	OK	1	1	1	3
TCONS_00006421	=	ENSGALT00000023496	XLOC_002049	LPCAT3	TSS4173	1:77357091-77372767	1846	-	54.6662	43.1326	66.1997	OK	17.2879	12.6474	21.9284	OK	42.0364	32.3878	51.6849	OK	1	1	1	3
TCONS_00006422	=	ENSGALT00000088891	XLOC_002049	LPCAT3	TSS4173	1:77357091-77372767	1853	-	0.676334	0	2.09922	OK	0.381406	0	1.14346	OK	0.452026	0	1.40382	OK	1	1	1	3
TCONS_00006428	=	ENSGALT00000023632	XLOC_002051	RBP5	TSS4177	1:77404112-77430403	742	-	26.1587	14.4511	37.8664	OK	10.9705	4.40098	17.54	OK	22.8463	12.7031	32.9895	OK	1	1	1	3
TCONS_00006432	=	ENSGALT00000023656	XLOC_002052	ENSGALG00000014680	TSS4179	1:77404112-77430403	3147	-	5.05983	2.51739	7.60226	OK	3.64597	1.37946	5.91249	OK	3.29206	1.50013	5.08399	OK	1	1	1	3
TCONS_00006444	=	ENSGALT00000023672	XLOC_002053	ZYX	TSS4183	1:77531074-77547421	2707	-	16.0416	10.8094	21.2737	OK	12.6547	8.4554	16.854	OK	18.1554	12.7005	23.6103	OK	1	1	1	3
TCONS_00006458	=	ENSGALT00000030490	XLOC_002056	CASP2	TSS4192	1:77671017-77697005	3154	-	6.69345	4.32832	9.05857	OK	2.16606	1.05997	3.27215	OK	5.17131	3.54403	6.79859	OK	1	1	1	3
TCONS_00006459	=	ENSGALT00000062013	XLOC_002056	CASP2	TSS4192	1:77671017-77697005	2460	-	0.97451	0.161735	1.78729	OK	1.09701	0.378239	1.81577	OK	1.4256	0.433696	2.41751	OK	1	1	1	3
TCONS_00006462	=	ENSGALT00000064635	XLOC_002058	ENSGALG00000040461	TSS4194	1:77697060-77756333	2276	-	0.253313	0	0.538615	OK	0.515906	0.150993	0.88082	OK	0.291102	0	0.592953	OK	1	1	1	3
TCONS_00006467	=	ENSGALT00000023710	XLOC_002059	GSTK1	TSS4195	1:77758602-77774411	1694	-	3.83708	1.7797	5.89446	OK	2.04732	0	4.17064	OK	3.25815	0.520787	5.99552	OK	1	1	1	3
TCONS_00006469	=	ENSGALT00000084338	XLOC_002060	ENSGALG00000044072	TSS4199	1:77774545-77789930	9117	-	0.234326	0.150104	0.318548	OK	1.17282	0.884992	1.46066	OK	0.503462	0.355254	0.65167	OK	1	1	1	3
TCONS_00006500	=	ENSGALT00000081014	XLOC_002065	ENSGALG00000032654	TSS4212	1:78268585-78290816	816	-	0.0221355	0	0.121975	OK	0.129432	0	0.32878	OK	0.0394148	0	0.149584	OK	1	1	1	3
TCONS_00006504	=	ENSGALT00000088570	XLOC_002068	SYCE3	TSS4215	1:78346211-78351850	2998	-	0.441231	0.187444	0.695019	OK	0.319652	0	0.960628	OK	0.547071	0.192546	0.901597	OK	1	1	1	3
TCONS_00006506	=	ENSGALT00000054855	XLOC_002068	SYCE3	TSS4216	1:78346211-78351850	753	-	0.0246191	0	0.164817	OK	0	0	0.109689	OK	0.0238987	0	0.199544	OK	1	0	1	2
TCONS_00006509	=	ENSGALT00000023745	XLOC_002069	GABARAPL1	TSS4219	1:78390749-78401964	1179	-	11.16	4.05168	18.2684	OK	15.1627	5.0166	25.3088	OK	10.9592	3.56088	18.3575	OK	1	1	1	3
TCONS_00006513	=	ENSGALT00000072248	XLOC_002072	HSD3B1	TSS4222	1:78465926-78476335	2721	-	0.160176	0.0528944	0.267458	OK	0.0417944	0	0.0931023	OK	0.0998641	0.0154152	0.184313	OK	1	1	1	3
TCONS_00006514	=	ENSGALT00000023816	XLOC_002073	HAO2	TSS4223	1:78483488-78493943	1116	-	0.167115	0	0.353298	OK	0.0574597	0	0.158522	OK	0.0724532	0	0.202013	OK	1	1	1	3
TCONS_00006515	=	ENSGALT00000047107	XLOC_002074	ENSGALG00000031400	TSS4224	1:78900508-78903346	1326	-	0.0169766	0	0.0734439	OK	0	0	0	OK	0.0463495	0	0.126646	OK	1	0	1	2
TCONS_00006518	=	ENSGALT00000023879	XLOC_002075	WDR3	TSS4226	1:79048612-79119285	3458	-	18.9314	14.3852	23.4775	OK	24.6273	19.5011	29.7534	OK	18.2045	14.1218	22.2872	OK	1	1	1	3
TCONS_00006520	=	ENSGALT00000023336	XLOC_002076	FAM46C	TSS4228	1:79162255-79177277	5223	-	0.892555	0.577636	1.20747	OK	0.852837	0.594695	1.11098	OK	0.814545	0.507567	1.12152	OK	1	1	1	3
TCONS_00006524	=	ENSGALT00000023895	XLOC_002077	ATP6V1A	TSS4230	1:79181643-79210182	4224	-	23.8237	19.4676	28.1799	OK	41.3579	33.8793	48.8365	OK	39.4845	32.4483	46.5207	OK	1	1	1	3
TCONS_00006525	=	ENSGALT00000023896	XLOC_002077	ATP6V1A	TSS4231	1:79181643-79210182	3983	-	0.273745	0	0.903893	OK	1.32635	0	3.21823	OK	0.797999	0	2.08391	OK	1	1	1	3
TCONS_00006526	=	ENSGALT00000023915	XLOC_002078	SIDT1	TSS4232	1:79266798-79305988	2451	-	0.366846	0.161724	0.571968	OK	0.120689	0.00995299	0.231425	OK	0.149019	0.026979	0.27106	OK	1	1	1	3
TCONS_00006539	=	ENSGALT00000068191	XLOC_002079	CTC1	TSS4234	1:79368581-79394363	3510	-	0.426805	0	1.3276	OK	0.319338	0	0.848609	OK	0.596888	0	1.37088	OK	1	1	1	3
TCONS_00006544	=	ENSGALT00000066802	XLOC_002081	STXBP5L	TSS4238	1:79486935-79674191	3483	-	0.119439	0	0.366075	OK	0.0345117	0	0.120011	OK	0.00530462	0	0.0405804	OK	1	1	1	3
TCONS_00006550	=	ENSGALT00000066145	XLOC_002083	NDUFB4	TSS4242	1:79815947-79819439	1163	-	42.8835	31.8756	53.8915	OK	20.9259	14.8665	26.9853	OK	35.5432	26.6578	44.4286	OK	1	1	1	3
TCONS_00006551	=	ENSGALT00000043614	XLOC_002083	NDUFB4	TSS4242	1:79815947-79819439	546	-	56.0569	28.9633	83.1504	OK	22.2778	8.31321	36.2423	OK	48.5458	28.3392	68.7524	OK	1	1	1	3
TCONS_00006554	=	ENSGALT00000024167	XLOC_002085	MAATS1	TSS4245	1:79962739-80140930	1584	-	0.0840343	0	0.708585	OK	0.0506072	0	0.592316	OK	0.0343707	0	0.477549	OK	1	1	1	3
TCONS_00006555	=	ENSGALT00000024185	XLOC_002086	PLA1A	TSS4246	1:80155979-80186176	1371	-	0.0649458	0	0.304115	OK	0.0531231	0	0.196275	OK	0.0120469	0	0.0937834	OK	1	1	1	3
TCONS_00006556	=	ENSGALT00000067410	XLOC_002087	ATP1A1	TSS4247	1:80241747-80267726	5235	-	1.22428	0	2.76468	OK	1.39508	0	3.11161	OK	1.10336	0	2.77892	OK	1	1	1	3
TCONS_00006557	=	ENSGALT00000047913	XLOC_002087	ATP1A1	TSS4248	1:80241747-80267726	5488	-	29.0336	22.1594	35.9079	OK	32.7083	24.7208	40.6958	OK	32.0703	24.4385	39.7021	OK	1	1	1	3
TCONS_00006558	=	ENSGALT00000063825	XLOC_002087	ATP1A1	TSS4249	1:80241747-80267726	3075	-	46.2615	34.6845	57.8385	OK	51.1305	37.9933	64.2677	OK	48.6869	35.8313	61.5425	OK	1	1	1	3
TCONS_00006560	=	ENSGALT00000024199	XLOC_002088	MAB21L3	TSS4251	1:80298848-80327502	4958	-	3.76721e-06	0	0.0182715	OK	0.169099	0	0.465984	OK	0.053313	0	0.21776	OK	1	1	1	3
TCONS_00006563	=	ENSGALT00000024217	XLOC_002089	SLC22A15	TSS4254	1:80340003-80374630	5458	-	2.583	1.90223	3.26377	OK	3.12729	2.34734	3.90725	OK	4.8623	3.72715	5.99745	OK	1	1	1	3
TCONS_00006576	=	ENSGALT00000084781	XLOC_002091	CHD1L	TSS4261	1:80530104-80571653	1138	-	0.655001	0	1.85124	OK	0.0492301	0	0.277393	OK	0.176841	0	0.67824	OK	1	1	1	3
TCONS_00006579	=	ENSGALT00000024306	XLOC_002092	TMEM39A	TSS4264	1:80571769-80621096	1907	-	1.09586	0	3.52057	OK	2.07953	0	6.09783	OK	1.68512	0	4.87212	OK	1	1	1	3
TCONS_00006581	=	ENSGALT00000090351	XLOC_002093	ENSGALG00000022891	TSS4266	1:80621641-80636463	1808	-	0.0641505	0	0.269852	OK	0.0317991	0	0.170279	OK	0.0232665	0	0.130234	OK	1	1	1	3
TCONS_00006582	=	ENSGALT00000050560	XLOC_002093	ENSGALG00000022891	TSS4265	1:80621641-80636463	1402	-	0.852134	0.236757	1.46751	OK	0.939014	0.280379	1.59765	OK	1.26272	0.381491	2.14394	OK	1	1	1	3
TCONS_00006589	=	ENSGALT00000024326	XLOC_002095	UPK1B	TSS4271	1:80775540-80787066	1305	-	1.45729	0.606213	2.30837	OK	0.225291	0	0.660893	OK	0.485371	0	1.00225	OK	1	1	1	3
TCONS_00006594	=	ENSGALT00000030455	XLOC_002099	GAP43	TSS4276	1:82254880-82313641	6527	-	1.80357	1.3721	2.23503	OK	0.614862	0.427443	0.802281	OK	0.824552	0.592795	1.05631	OK	1	1	1	3
TCONS_00006596	=	ENSGALT00000057814	XLOC_002101	ENSGALG00000041264	TSS4278	1:82478712-82957411	568	-	0.895422	0	3.86606	OK	0.265555	0	1.86768	OK	0.398248	0	2.15961	OK	1	1	1	3
TCONS_00006602	=	ENSGALT00000086775	XLOC_002102	QTRT2	TSS4280	1:83003964-83022186	1411	-	14.1489	10.3928	17.905	OK	14.7207	10.8408	18.6007	OK	12.1532	8.89239	15.4139	OK	1	1	1	3
TCONS_00006603	=	ENSGALT00000056440	XLOC_002102	QTRT2	TSS4279	1:83003964-83022186	2175	-	0.22912	0	0.90653	OK	0.380915	0	1.676	OK	0.0666588	0	0.321077	OK	1	1	1	3
TCONS_00006604	=	ENSGALT00000024406	XLOC_002103	ZDHHC23	TSS4281	1:83043206-83052578	7709	-	0.250363	0.0269285	0.473797	OK	0.105275	0	0.311097	OK	0.152915	0	0.536625	OK	1	1	1	3
TCONS_00006605	=	ENSGALT00000072236	XLOC_002103	ZDHHC23	TSS4281	1:83043206-83052578	7688	-	0.126787	0	0.34223	OK	0.210302	0	0.437543	OK	0.249759	0	0.647881	OK	1	1	1	3
TCONS_00006609	=	ENSGALT00000046719	XLOC_002104	GRAMD1C	TSS4285	1:83052881-83104856	1707	-	0.020707	0	0.131062	OK	0	0	0.0383634	OK	0	0	0.0380311	OK	1	0	0	1
TCONS_00006610	=	ENSGALT00000070509	XLOC_002104	GRAMD1C	TSS4286	1:83052881-83104856	1608	-	3.31282e-05	0	0.0413748	OK	0.104215	0	0.410649	OK	0.00200261	0	0.0433818	OK	1	1	1	3
TCONS_00006611	=	ENSGALT00000072222	XLOC_002104	GRAMD1C	TSS4287	1:83052881-83104856	2118	-	0.960539	0.130526	1.79055	OK	1.14261	0.432508	1.85272	OK	0.759431	0.191108	1.32775	OK	1	1	1	3
TCONS_00006612	=	ENSGALT00000050525	XLOC_002104	GRAMD1C	TSS4287	1:83052881-83104856	2075	-	0.0695063	0	0.327903	OK	0.0710536	0	0.333706	OK	0.0484297	0	0.206646	OK	1	1	1	3
TCONS_00006613	=	ENSGALT00000051683	XLOC_002105	ENSGALG00000019233	TSS4288	1:83118685-83141202	1118	-	0.300762	0.0425351	0.55899	OK	0.140704	0	0.384448	OK	0.137192	0	0.345798	OK	1	1	1	3
TCONS_00006614	=	ENSGALT00000030452	XLOC_002105	ENSGALG00000019233	TSS4289	1:83118685-83141202	1115	-	0.00440606	0	0.088053	OK	0.0765032	0	0.279536	OK	0.06209	0	0.227813	OK	1	1	1	3
TCONS_00006616	=	ENSGALT00000083427	XLOC_002106	CLDND1	TSS4290	1:83174197-83183486	1723	-	1.27702	0	4.35298	OK	0.366744	0	1.07197	OK	0.450089	0	1.81791	OK	1	1	1	3
TCONS_00006617	=	ENSGALT00000071911	XLOC_002106	CLDND1	TSS4291	1:83174197-83183486	2189	-	16.6307	11.2069	22.0544	OK	5.50443	2.96545	8.04341	OK	13.0321	8.33665	17.7276	OK	1	1	1	3
TCONS_00006618	=	ENSGALT00000064386	XLOC_002106	CLDND1	TSS4291	1:83174197-83183486	1905	-	0.722955	0	1.97959	OK	0.317853	0	1.05866	OK	0.766972	0	2.4628	OK	1	1	1	3
[truncated: 26,491 more rows]

## Sheet: H_iso
tracking_id	class_code	nearest_ref_id	gene_id	gene_short_name	tss_id	locus	length	coverage	Blank_FPKM	Blank_conf_lo	Blank_conf_hi	Blank_status	Herts_FPKM	Herts_conf_lo	Herts_conf_hi	Herts_status	LaSote_FPKM	LaSote_conf_lo	LaSote_conf_hi	LaSote_status
TCONS_00000002	=	ENSGALT00000085567	XLOC_000001	ENSGALG00000045540	TSS1	1:29-2704	720	-	0.000329372	0	0.203797	OK	0.0705016	0	0.369926	OK	0.44986	0	1.79221	OK
TCONS_00000010	=	ENSGALT00000081071	XLOC_000002	GOLGB1	TSS6	1:31339-82102	9310	-	2.25325	1.16692	3.33958	OK	2.22095	1.11259	3.32931	OK	2.67471	1.51796	3.83145	OK
TCONS_00000012	=	ENSGALT00000075097	XLOC_000003	RABL2L	TSS8	1:88099-102696	1058	-	3.02842	1.26417	4.79267	OK	2.86561	1.12772	4.6035	OK	2.59814	1.04097	4.15531	OK
TCONS_00000021	=	ENSGALT00000052302	XLOC_000004	ENSGALG00000039165	TSS12	1:155510-427549	785	-	0.0806643	0	0.31828	OK	0.0259901	0	0.216262	OK	0	0	0.0919685	OK
TCONS_00000022	=	ENSGALT00000050474	XLOC_000007	GCC1	TSS15	1:463905-488840	3620	-	8.14543	5.78189	10.509	OK	13.6102	10.0641	17.1563	OK	7.88463	5.38102	10.3882	OK
TCONS_00000030	=	ENSGALT00000048920	XLOC_000008	PPP6R2	TSS18	1:494389-635199	4779	-	3.23004	1.44622	5.01386	OK	3.09006	1.23191	4.94821	OK	3.05439	1.41851	4.69026	OK
TCONS_00000032	=	ENSGALT00000086997	XLOC_000010	ENSGALG00000044050	TSS20	1:494389-635199	972	-	0.0745311	0	0.632038	OK	0.121454	0	0.839873	OK	0.0564508	0	0.570715	OK
TCONS_00000036	=	ENSGALT00000079941	XLOC_000013	ENSGALG00000034272	TSS24	1:645079-661354	673	-	5.03381	0	14.2115	OK	3.29325	0	9.94993	OK	4.59881	0	13.0516	OK
TCONS_00000038	=	ENSGALT00000022417	XLOC_000013	ENSGALG00000013811	TSS25	1:645079-661354	1038	-	1.77865	0	5.50861	OK	2.28464	0	6.52222	OK	1.78515	0	5.4343	OK
TCONS_00000040	=	ENSGALT00000068201	XLOC_000015	IRF5	TSS27	1:664414-677898	1996	-	0.149937	0.00123232	0.298642	OK	0.0922636	0	0.190185	OK	0.160393	0.0112406	0.309545	OK
TCONS_00000043	=	ENSGALT00000068986	XLOC_000017	SMO	TSS30	1:704008-712545	3247	-	12.2511	9.67928	14.8229	OK	10.6567	8.42228	12.8912	OK	13.2869	10.5336	16.0401	OK
TCONS_00000052	=	ENSGALT00000050083	XLOC_000019	STRIP2	TSS34	1:758415-773906	4303	-	0.213583	0	0.560965	OK	0.180124	0	0.436729	OK	0.0446462	0	0.142784	OK
TCONS_00000056	=	ENSGALT00000076510	XLOC_000020	SMKR1	TSS35	1:779409-790927	550	-	2.39224	0.415882	4.36861	OK	0.663989	0	1.46587	OK	2.01787	0.538774	3.49697	OK
TCONS_00000060	=	ENSGALT00000080090	XLOC_000021	NRF1	TSS38	1:792617-840712	1983	-	0.161349	0	0.658034	OK	0.0390376	0	0.213866	OK	0.0104715	0	0.0886192	OK
TCONS_00000064	=	ENSGALT00000013005	XLOC_000022	KLHDC10	TSS41	1:908717-924585	1233	-	0.587265	0	1.3391	OK	0.777926	0	2.18442	OK	1.15493	0	2.38979	OK
TCONS_00000071	=	ENSGALT00000033361	XLOC_000026	CPA5	TSS46	1:960180-964481	1334	-	0	0	0	OK	0.0102646	0	0.0649217	OK	0	0	0	OK
TCONS_00000073	=	ENSGALT00000013166	XLOC_000028	MEST	TSS48	1:980059-1003136	1593	-	3.34081	0.524498	6.15713	OK	0.477767	0	1.44852	OK	2.32148	0	4.74397	OK
TCONS_00000074	=	ENSGALT00000085290	XLOC_000028	MEST	TSS48	1:980059-1003136	1634	-	1.40445	0	3.31879	OK	0.264374	0	0.966205	OK	0.904746	0	2.45617	OK
TCONS_00000075	=	ENSGALT00000013244	XLOC_000029	ENSGALG00000008153	TSS49	1:1016111-1044237	947	-	0.324132	0	1.12522	OK	1.17242	0	2.63723	OK	0.496289	0	1.5383	OK
TCONS_00000080	=	ENSGALT00000013282	XLOC_000031	GDI2	TSS52	1:1061919-1076763	2331	-	167.233	138.856	195.61	OK	118.797	98.4128	139.181	OK	167.977	139.479	196.476	OK
TCONS_00000081	=	ENSGALT00000071312	XLOC_000031	GDI2	TSS52	1:1061919-1076763	2257	-	0.0571529	0	0.599194	OK	0.124883	0	0.793604	OK	0.345184	0	1.66331	OK
TCONS_00000082	=	ENSGALT00000087479	XLOC_000031	GDI2	TSS52	1:1061919-1076763	1911	-	0	0	0.0373829	OK	0.0233691	0	0.342692	OK	0	0	0.0371534	OK
TCONS_00000083	=	ENSGALT00000057860	XLOC_000031	GDI2	TSS52	1:1061919-1076763	1716	-	2.83235	0	8.09842	OK	2.05707	0	5.49606	OK	2.70805	0	7.38397	OK
TCONS_00000085	=	ENSGALT00000013685	XLOC_000032	ASB13	TSS53	1:1117551-1128606	3728	-	0.749683	0.349697	1.14967	OK	0.152069	0	0.570805	OK	0.54042	0	1.26205	OK
TCONS_00000092	=	ENSGALT00000040237	XLOC_000034	TUBAL3	TSS58	1:1198474-1204984	1877	-	37.1618	29.9787	44.345	OK	1.01424	0.321935	1.70654	OK	8.34396	6.26077	10.4271	OK
TCONS_00000094	=	ENSGALT00000076515	XLOC_000035	SLC35B4	TSS59	1:1341910-1360963	3862	-	21.1711	17.1194	25.2229	OK	16.4325	13.1772	19.6877	OK	22.3517	18.1118	26.5915	OK
TCONS_00000098	=	ENSGALT00000086614	XLOC_000038	ENSGALG00000045493	TSS62	1:1421468-1841500	582	-	0.0420702	0	0.313449	OK	0.0652751	0	0.33687	OK	0.0455415	0	0.309615	OK
TCONS_00000104	=	ENSGALT00000089031	XLOC_000043	CHCHD3	TSS67	1:2002500-2187486	1452	-	55.0302	43.0451	67.0152	OK	50.6792	38.933	62.4254	OK	57.1348	44.4632	69.8065	OK
TCONS_00000105	=	ENSGALT00000085895	XLOC_000043	CHCHD3	TSS67	1:2002500-2187486	1486	-	0.345732	0	1.27195	OK	0.591975	0	1.78975	OK	0.316244	0	1.23479	OK
TCONS_00000107	=	ENSGALT00000080631	XLOC_000043	CHCHD3	TSS67	1:2002500-2187486	1499	-	0.105744	0	0.62236	OK	0.103814	0	0.622111	OK	0.100973	0	0.611789	OK
TCONS_00000112	=	ENSGALT00000040160	XLOC_000045	PODXL	TSS70	1:3092420-3133454	5056	-	0.234878	0.00433235	0.465424	OK	0.23621	0.060109	0.412311	OK	0.157839	0	0.417096	OK
TCONS_00000117	=	ENSGALT00000090118	XLOC_000047	ENSGALG00000044853	TSS72	1:3256247-3256647	282	-	0	0	0	OK	0.260541	0	0.61271	OK	0.182976	0	0.527934	OK
TCONS_00000126	=	ENSGALT00000079059	XLOC_000050	K123	TSS80	1:3465886-3476129	2008	-	0.0718059	0	0.213354	OK	0.216527	0	0.447356	OK	0.0742813	0	0.248611	OK
TCONS_00000131	=	ENSGALT00000010237	XLOC_000051	RBM17	TSS84	1:3516298-3535529	1296	-	15.7891	10.9586	20.6196	OK	18.7492	12.9985	24.5	OK	14.4266	9.85694	18.9964	OK
TCONS_00000140	=	ENSGALT00000049952	XLOC_000053	PFKFB3	TSS88	1:3543235-3579801	1584	-	0.00163474	0	0.0501674	OK	0.00063838	0	0.048724	OK	0.000719296	0	0.0487479	OK
TCONS_00000142	=	ENSGALT00000058431	XLOC_000053	PFKFB3	TSS88	1:3543235-3579801	1413	-	0.00376442	0	0.0822112	OK	0.00357377	0	0.0810625	OK	0	0	0.0549185	OK
TCONS_00000143	=	ENSGALT00000083042	XLOC_000053	PFKFB3	TSS88	1:3543235-3579801	1584	-	8.18604	5.30191	11.0702	OK	10.7054	7.52393	13.8868	OK	15.3107	10.8246	19.7968	OK
TCONS_00000144	=	ENSGALT00000080464	XLOC_000053	PFKFB3	TSS88	1:3543235-3579801	1488	-	0.0300967	0	0.184011	OK	0.152798	0	0.608672	OK	0.0313465	0	0.214177	OK
TCONS_00000147	=	ENSGALT00000058080	XLOC_000054	ENSGALG00000029446	TSS90	1:4120318-4199570	1378	-	0.416106	0	1.00828	OK	1.06547	0.447033	1.68392	OK	0.500399	0	1.04164	OK
TCONS_00000149	=	ENSGALT00000011058	XLOC_000056	ITIH2	TSS92	1:4206623-4231854	2920	-	0.189608	0.0834719	0.295745	OK	0.085422	0.0164799	0.154364	OK	0.0991564	0.0251423	0.17317	OK
TCONS_00000153	=	ENSGALT00000010913	XLOC_000057	ATP5C1	TSS93	1:4248370-4255204	1125	-	174.391	142.486	206.295	OK	100.948	80.126	121.769	OK	161.817	131.391	192.243	OK
TCONS_00000154	=	ENSGALT00000059202	XLOC_000057	ATP5C1	TSS93	1:4248370-4255204	1055	-	3.39693	0	8.98553	OK	4.77132	0	12.8376	OK	1.28085	0	4.80656	OK
TCONS_00000158	=	ENSGALT00000084609	XLOC_000057	ATP5C1	TSS93	1:4248370-4255204	1059	-	0.896338	0	3.22011	OK	1.3737	0	4.10304	OK	1.04651	0	3.5635	OK
TCONS_00000159	=	ENSGALT00000010889	XLOC_000058	TAF3	TSS94	1:4257568-4371758	5150	-	10.9877	8.04395	13.9314	OK	9.97237	7.3001	12.6446	OK	12.0895	8.18744	15.9916	OK
TCONS_00000161	=	ENSGALT00000049267	XLOC_000059	GATA3	TSS96	1:4402131-4591692	1730	-	0.0628598	0	0.161178	OK	0.0374805	0	0.105512	OK	0.0165968	0	0.0651956	OK
TCONS_00000170	=	ENSGALT00000056367	XLOC_000060	CELF2	TSS101	1:5528710-5980527	1850	-	0.52736	0	1.5879	OK	0.86896	0	2.67394	OK	0.328435	0	1.24636	OK
TCONS_00000171	=	ENSGALT00000061305	XLOC_000060	CELF2	TSS102	1:5528710-5980527	1593	-	2.57691	0.36524	4.78859	OK	2.56086	0.0689403	5.05278	OK	2.6331	0	5.84643	OK
TCONS_00000176	=	ENSGALT00000089888	XLOC_000063	ECHDC3	TSS106	1:6163730-6168880	1108	-	8.49862	5.76753	11.2297	OK	2.84987	1.50879	4.19096	OK	6.58587	3.89038	9.28136	OK
TCONS_00000177	=	ENSGALT00000010813	XLOC_000063	ECHDC3	TSS107	1:6163730-6168880	1362	-	3.14601	1.75804	4.53399	OK	1.46323	0.626895	2.29956	OK	2.80943	1.22019	4.39867	OK
TCONS_00000183	=	ENSGALT00000005822	XLOC_000065	DHTKD1	TSS111	1:6275922-6294324	4688	-	9.96855	7.88888	12.0482	OK	2.11722	1.54906	2.68537	OK	7.61439	5.71295	9.51582	OK
TCONS_00000184	=	ENSGALT00000082702	XLOC_000066	SEC61A2	TSS112	1:6299536-6315134	2376	-	72.2307	59.4915	84.9698	OK	41.2856	33.6453	48.926	OK	87.0718	71.8672	102.276	OK
TCONS_00000195	=	ENSGALT00000022327	XLOC_000069	OPTN	TSS118	1:6691757-6711192	2544	-	10.983	8.47003	13.496	OK	15.0472	11.7377	18.3567	OK	16.0712	12.4121	19.7303	OK
TCONS_00000199	=	ENSGALT00000060233	XLOC_000071	ENSGALG00000043593	TSS120	1:6850112-7063550	10616	-	0.376904	0	0.827424	OK	0.0066699	0	0.0644422	OK	0.0481777	0	0.190269	OK
TCONS_00000204	=	ENSGALT00000070427	XLOC_000073	ENSGALG00000035201	TSS122	1:7436996-7447884	2140	-	15.7877	12.5833	18.992	OK	16.1358	12.849	19.4225	OK	17.1189	13.6541	20.5837	OK
TCONS_00000205	=	ENSGALT00000029187	XLOC_000074	SUV39H2	TSS123	1:7449343-7459103	4254	-	10.3577	8.35055	12.3649	OK	8.50107	6.80821	10.1939	OK	10.1372	8.15613	12.1182	OK
TCONS_00000206	=	ENSGALT00000000612	XLOC_000075	MEIG1	TSS124	1:7459131-7475632	652	-	0.0477397	0	0.251613	OK	0.0236185	0	0.139648	OK	0.0619412	0	0.303444	OK
TCONS_00000207	=	ENSGALT00000010717	XLOC_000076	TMEM243	TSS125	1:7487582-7494099	354	-	0.639378	0.0817865	1.19697	OK	0.186065	0	0.458121	OK	0.838633	0	2.27918	OK
TCONS_00000208	=	ENSGALT00000068608	XLOC_000077	KIAA1324L	TSS126	1:7556178-7650248	6736	-	0.333922	0	0.699207	OK	0.177542	0	0.44818	OK	0.408249	0	0.918525	OK
TCONS_00000211	=	ENSGALT00000010596	XLOC_000079	SEMA3D	TSS129	1:8309950-8453090	4046	-	8.1221	4.75902	11.4852	OK	9.19524	3.59448	14.796	OK	6.21962	3.92279	8.51644	OK
TCONS_00000218	=	ENSGALT00000010591	XLOC_000080	SEMA3A	TSS135	1:8668018-9002214	9756	-	1.53084	0.428858	2.63283	OK	0.486351	0	1.41541	OK	1.03067	0	2.56767	OK
TCONS_00000224	=	ENSGALT00000080606	XLOC_000082	SEMA3E	TSS140	1:9506553-9640375	5627	-	0.167154	0	0.378579	OK	0.32424	0.087671	0.560809	OK	0.662779	0.396463	0.929096	OK
TCONS_00000225	=	ENSGALT00000063629	XLOC_000082	SEMA3E	TSS141	1:9506553-9640375	2277	-	0.275221	0.00494354	0.545499	OK	0.395264	0.037385	0.753144	OK	1.1993	0.504571	1.89402	OK
TCONS_00000229	=	ENSGALT00000082888	XLOC_000083	ENSGALG00000037435	TSS144	1:9732867-9752834	2733	-	0.0546504	0	0.109506	OK	0.0606279	0	0.122125	OK	0.0605131	0	0.133383	OK
TCONS_00000231	=	ENSGALT00000072444	XLOC_000084	ENSGALG00000039659	TSS145	1:9891111-9926305	3552	-	0.0628537	0.0111964	0.114511	OK	0.0189542	0	0.0602337	OK	0.0267563	0	0.108031	OK
TCONS_00000232	=	ENSGALT00000075075	XLOC_000085	ENSGALG00000040151	TSS146	1:9982717-10003976	1131	-	0.0675439	0	0.167118	OK	0.0300753	0	0.103274	OK	0.046921	0	0.16231	OK
TCONS_00000236	=	ENSGALT00000013830	XLOC_000087	CACNA2D1	TSS149	1:10220352-10586271	7718	-	4.3243	2.92406	5.72453	OK	3.04048	1.84949	4.23146	OK	3.6531	2.35261	4.95359	OK
TCONS_00000239	=	ENSGALT00000078551	XLOC_000088	HGF	TSS152	1:10649197-10713907	6910	-	1.44319	0.729338	2.15704	OK	3.66501	2.5377	4.79232	OK	1.09173	0.737439	1.44602	OK
TCONS_00000250	=	ENSGALT00000013728	XLOC_000090	GNAT3	TSS161	1:11261661-11291903	1704	-	0.018023	0	0.0572365	OK	0.00802082	0	0.0477475	OK	0.0136879	0	0.0555182	OK
TCONS_00000252	=	ENSGALT00000083032	XLOC_000091	ENSGALG00000033870	TSS162	1:11695657-11716367	20710	-	4.00085	3.27135	4.73036	OK	4.21443	3.45212	4.97674	OK	2.91965	2.36348	3.47583	OK
TCONS_00000253	=	ENSGALT00000072390	XLOC_000092	ENSGALG00000038834	TSS163	1:12120385-12302861	1599	-	2.59728	1.85546	3.3391	OK	4.6804	3.49695	5.86385	OK	2.80282	2.01443	3.59121	OK
TCONS_00000254	=	ENSGALT00000039701	XLOC_000093	ENSGALG00000008353	TSS164	1:12373230-12420711	3756	-	1.63818	1.19611	2.08024	OK	3.2289	2.46972	3.98808	OK	1.84621	1.35939	2.33302	OK
TCONS_00000255	=	ENSGALT00000013557	XLOC_000094	TMEM60	TSS165	1:12504427-12566548	747	-	21.2406	10.0926	32.3886	OK	9.08558	0.795857	17.3753	OK	20.4044	8.63714	32.1716	OK
TCONS_00000258	=	ENSGALT00000070713	XLOC_000095	ENSGALG00000038546	TSS167	1:12504427-12566548	4876	-	0.648525	0.0466746	1.25038	OK	0.895506	0.133792	1.65722	OK	0.493147	0	1.04709	OK
TCONS_00000273	=	ENSGALT00000013530	XLOC_000097	GSAP	TSS173	1:12676637-12735670	2400	-	0.0254207	0	0.14333	OK	0.0160582	0	0.0840661	OK	0	0	0.0255771	OK
TCONS_00000275	=	ENSGALT00000013522	XLOC_000098	FGL2	TSS174	1:12739742-12791062	4606	-	1.54731	1.14673	1.94789	OK	0.926329	0.654815	1.19784	OK	2.40837	1.83779	2.97895	OK
TCONS_00000276	=	ENSGALT00000080551	XLOC_000099	FAM185A	TSS175	1:12796708-12837319	2788	-	0.000114751	0	0.0239072	OK	0.125998	0	0.472498	OK	0.00375422	0	0.0381608	OK
TCONS_00000281	=	ENSGALT00000013487	XLOC_000101	ENSGALG00000008288	TSS178	1:12916838-12946956	3242	-	3.32845	2.3257	4.33119	OK	5.55762	3.51043	7.60481	OK	4.87065	3.59581	6.14549	OK
TCONS_00000286	=	ENSGALT00000047461	XLOC_000102	PMPCB	TSS181	1:12968094-12994206	1540	-	0.157175	0	0.70833	OK	0.128353	0	0.59261	OK	0.0578391	0	0.374213	OK
TCONS_00000288	=	ENSGALT00000089059	XLOC_000102	PMPCB	TSS181	1:12968094-12994206	1581	-	1.76666	0	4.1599	OK	1.07372	0	2.72159	OK	0.216602	0	1.08644	OK
TCONS_00000289	=	ENSGALT00000013473	XLOC_000102	PMPCB	TSS181	1:12968094-12994206	1735	-	19.2694	13.5476	24.9912	OK	17.2292	12.1314	22.327	OK	18.4345	12.8318	24.0373	OK
TCONS_00000290	=	ENSGALT00000013403	XLOC_000103	PSMC2	TSS182	1:12994323-13038617	1592	-	114.16	92.0278	136.293	OK	79.9445	62.7472	97.1418	OK	105.564	84.3241	126.805	OK
TCONS_00000291	=	ENSGALT00000087665	XLOC_000103	PSMC2	TSS183	1:12994323-13038617	1485	-	0.0999822	0	0.76272	OK	0.13772	0	0.853043	OK	0.129515	0	0.876068	OK
TCONS_00000292	=	ENSGALT00000081575	XLOC_000104	LHFPL3	TSS184	1:13473707-13709076	997	-	0.182127	0	0.632492	OK	0.125816	0	0.478618	OK	0.0418933	0	0.237791	OK
TCONS_00000297	=	ENSGALT00000061103	XLOC_000106	KMT2E	TSS187	1:13764824-13909598	3638	-	0.0015511	0	0.0397542	OK	0.112353	0	0.640545	OK	0.172349	0	0.628317	OK
TCONS_00000298	=	ENSGALT00000013259	XLOC_000106	KMT2E	TSS187	1:13764824-13909598	3842	-	3.79869	1.78477	5.81261	OK	2.38126	0.676832	4.0857	OK	5.1573	2.77324	7.54136	OK
TCONS_00000299	=	ENSGALT00000055084	XLOC_000106	KMT2E	TSS187	1:13764824-13909598	3782	-	2.66341	0.551342	4.77548	OK	7.15239	4.62153	9.68326	OK	2.97643	1.01017	4.94269	OK
TCONS_00000300	=	ENSGALT00000080952	XLOC_000106	KMT2E	TSS187	1:13764824-13909598	3705	-	0.670878	0	1.58448	OK	1.15783	0.0832811	2.23237	OK	0.816398	0	2.01209	OK
TCONS_00000306	=	ENSGALT00000013186	XLOC_000109	RINT1	TSS192	1:14000108-14013602	3095	-	6.20011	4.56333	7.83689	OK	7.89047	5.95317	9.82776	OK	8.67078	6.498	10.8436	OK
TCONS_00000307	=	ENSGALT00000044097	XLOC_000109	ENSGALG00000028868	TSS193	1:14000108-14013602	6299	-	0.975483	0.431028	1.51994	OK	1.44181	0.849303	2.03431	OK	1.19555	0.492259	1.89885	OK
TCONS_00000310	=	ENSGALT00000013164	XLOC_000110	CDHR3	TSS196	1:14150348-14182948	2883	-	0	0	0.0216885	OK	0.000133386	0	0.0218693	OK	0	0	0.0217288	OK
TCONS_00000311	=	ENSGALT00000055048	XLOC_000110	CDHR3	TSS197	1:14150348-14182948	2865	-	0.0480175	0	0.133068	OK	0.00647051	0	0.0454057	OK	0.0964539	0	0.255921	OK
TCONS_00000312	=	ENSGALT00000075395	XLOC_000110	CDHR3	TSS198	1:14150348-14182948	4068	-	0.0199055	0	0.0618801	OK	0.0913944	0.0219772	0.160812	OK	0.128937	0.0257672	0.232107	OK
TCONS_00000313	=	ENSGALT00000013116	XLOC_000111	PIK3CG	TSS199	1:14408590-14444755	6207	-	2.89953	1.58432	4.21473	OK	7.41004	3.56776	11.2523	OK	4.2527	1.39363	7.11176	OK
TCONS_00000323	=	ENSGALT00000013062	XLOC_000113	HBP1	TSS208	1:14555739-14765791	1741	-	23.0673	12.4745	33.6602	OK	58.2672	35.2903	81.2441	OK	20.5249	9.83189	31.2179	OK
TCONS_00000325	=	ENSGALT00000013029	XLOC_000114	ENSGALG00000008032	TSS210	1:14555739-14765791	49163	-	0.438143	0.15346	0.722827	OK	0.644168	0.151512	1.13682	OK	0.457481	0.173802	0.741159	OK
TCONS_00000328	=	ENSGALT00000039460	XLOC_000115	DUS4L	TSS213	1:14555739-14765791	2120	-	3.53561	0	7.16936	OK	2.74157	0	7.85715	OK	3.75973	0	7.69229	OK
TCONS_00000329	=	ENSGALT00000013000	XLOC_000116	BCAP29	TSS214	1:14768809-14792300	1945	-	84.0382	69.1864	98.8901	OK	85.4046	70.3221	100.487	OK	83.2842	68.4646	98.1039	OK
TCONS_00000333	=	ENSGALT00000012986	XLOC_000117	SLC26A4	TSS216	1:14802882-14832781	16177	-	0.151624	0.0303077	0.27294	OK	0.207491	0.0403211	0.374661	OK	0.282723	0.133672	0.431773	OK
TCONS_00000340	=	ENSGALT00000084459	XLOC_000118	DLD	TSS219	1:14867127-14880879	2177	-	0.13282	0	0.602137	OK	0.0820693	0	0.484729	OK	0.240539	0	0.936893	OK
TCONS_00000341	=	ENSGALT00000068183	XLOC_000118	DLD	TSS219	1:14867127-14880879	2525	-	35.1852	27.1745	43.1959	OK	39.3961	31.584	47.2081	OK	41.8841	30.4986	53.2695	OK
TCONS_00000342	=	ENSGALT00000012884	XLOC_000118	DLD	TSS219	1:14867127-14880879	2016	-	12.0125	5.28161	18.7434	OK	10.2778	5.65974	14.8959	OK	13.0519	2.05809	24.0456	OK
TCONS_00000343	=	ENSGALT00000084552	XLOC_000119	ERGIC2	TSS220	1:14926772-15001585	3206	-	0.648358	0	1.51606	OK	0.308841	0	0.864798	OK	0.869474	0	1.93817	OK
TCONS_00000344	=	ENSGALT00000011632	XLOC_000119	ERGIC2	TSS220	1:14926772-15001585	3161	-	2.54251	0.37813	4.70688	OK	0.480444	0	1.54352	OK	1.21753	0	2.70944	OK
TCONS_00000345	=	ENSGALT00000058658	XLOC_000119	ERGIC2	TSS221	1:14926772-15001585	3261	-	23.9796	19.1812	28.7781	OK	18.6326	14.9076	22.3577	OK	27.3776	22.2169	32.5383	OK
TCONS_00000351	=	ENSGALT00000061735	XLOC_000120	SLC2A13	TSS227	1:15117048-15255148	8962	-	0.291737	0	0.771071	OK	0.072455	0	0.312624	OK	0.645782	0	1.48455	OK
TCONS_00000352	=	ENSGALT00000048247	XLOC_000120	SLC2A13	TSS228	1:15117048-15255148	9102	-	1.10157	0.490778	1.71236	OK	1.12225	0.147022	2.09747	OK	1.22407	0.464382	1.98377	OK
TCONS_00000356	=	ENSGALT00000054844	XLOC_000121	ABCD2	TSS232	1:15275314-15327802	9848	-	3.08938	2.34913	3.82962	OK	3.38027	2.6367	4.12383	OK	4.30621	3.42712	5.1853	OK
TCONS_00000358	=	ENSGALT00000059410	XLOC_000121	ENSGALG00000036458	TSS233	1:15275314-15327802	1053	-	0.110805	0	0.524529	OK	0.0427822	0	0.318729	OK	0.296786	0	1.21774	OK
TCONS_00000361	=	ENSGALT00000070590	XLOC_000122	KIF21A	TSS235	1:15334381-15435789	6757	-	0.399271	0	0.972538	OK	0.467161	0	1.00546	OK	0.314126	0.11371	0.514542	OK
TCONS_00000364	=	ENSGALT00000054153	XLOC_000122	KIF21A	TSS235	1:15334381-15435789	5311	-	0.0118151	0	0.064758	OK	0.0100233	0	0.0543859	OK	0	0	0.00990469	OK
TCONS_00000365	=	ENSGALT00000062476	XLOC_000122	KIF21A	TSS235	1:15334381-15435789	5212	-	0	0	0.0099767	OK	0.00024991	0	0.0104103	OK	0	0	0.010144	OK
TCONS_00000366	=	ENSGALT00000082706	XLOC_000122	KIF21A	TSS235	1:15334381-15435789	5083	-	0	0	0.01014	OK	0.0300413	0	0.125399	OK	0	0	0.0103259	OK
TCONS_00000370	=	ENSGALT00000085215	XLOC_000123	ENSGALG00000043872	TSS237	1:15439406-15482407	2463	-	3.78437e-05	0	0.0328429	OK	7.53768e-05	0	0.0303333	OK	9.8891e-06	0	0.032399	OK
TCONS_00000371	=	ENSGALT00000083254	XLOC_000123	ENSGALG00000043872	TSS237	1:15439406-15482407	2433	-	0.014591	0	0.0482509	OK	0.0238568	0	0.0673587	OK	0.0172119	0	0.0641178	OK
TCONS_00000372	=	ENSGALT00000011366	XLOC_000124	CPNE8	TSS238	1:15506806-15606553	7200	-	4.58896	3.65724	5.52068	OK	10.2342	8.30662	12.1619	OK	5.51967	4.37794	6.66141	OK
TCONS_00000375	=	ENSGALT00000021255	XLOC_000125	TPRKB	TSS240	1:15688248-15702692	1814	-	11.2215	7.83321	14.6098	OK	5.32019	3.45016	7.19023	OK	10.2673	7.04657	13.4881	OK
TCONS_00000378	=	ENSGALT00000007817	XLOC_000126	GTSE1	TSS241	1:15710281-15721795	2537	-	3.95624	2.48898	5.4235	OK	4.30922	2.66317	5.95527	OK	4.31866	2.89461	5.7427	OK
TCONS_00000384	=	ENSGALT00000053602	XLOC_000127	TRMU	TSS242	1:15721900-15734181	2882	-	1.73852	0.561436	2.9156	OK	1.10519	0.00319461	2.20718	OK	1.0646	0.0410389	2.08817	OK
TCONS_00000391	=	ENSGALT00000046895	XLOC_000129	ENSGALG00000034274	TSS248	1:15936854-16016952	1346	-	0.401958	0	1.14243	OK	0.94293	0	2.50569	OK	0.256146	0	1.02223	OK
TCONS_00000392	=	ENSGALT00000060316	XLOC_000129	ENSGALG00000034274	TSS248	1:15936854-16016952	1364	-	0.000424541	0	0.0543554	OK	0.00117299	0	0.0557445	OK	0	0	0.0543652	OK
TCONS_00000395	=	ENSGALT00000083297	XLOC_000131	ENSGALG00000046441	TSS250	1:16109135-16110123	939	-	1.02112	0.430338	1.61191	OK	5.60492	3.8182	7.39164	OK	3.58927	2.28208	4.89647	OK
TCONS_00000396	=	ENSGALT00000073403	XLOC_000132	TBC1D22A	TSS251	1:16200282-16355412	4819	-	9.858	7.97084	11.7452	OK	7.56521	6.06667	9.06376	OK	9.78612	7.91362	11.6586	OK
TCONS_00000398	=	ENSGALT00000061566	XLOC_000133	FAM19A5	TSS253	1:17084251-17504686	33263	-	0.383669	0.271154	0.496185	OK	0.757616	0.568447	0.946785	OK	0.571809	0.426638	0.716979	OK
TCONS_00000399	=	ENSGALT00000082066	XLOC_000133	FAM19A5	TSS254	1:17084251-17504686	3712	-	2.4033	1.3827	3.4239	OK	4.45422	2.86256	6.04589	OK	2.87903	1.62725	4.13081	OK
TCONS_00000400	=	ENSGALT00000039228	XLOC_000133	FAM19A5	TSS255	1:17084251-17504686	378	-	5.65821	0	13.7102	OK	6.91132	0	18.0067	OK	6.33367	0	15.7814	OK
TCONS_00000405	=	ENSGALT00000070485	XLOC_000136	ENSGALG00000036810	TSS260	1:18086375-18228453	868	-	0.527113	0.135075	0.919151	OK	0.429418	0.0976743	0.761162	OK	0.350962	0.048755	0.653169	OK
TCONS_00000410	=	ENSGALT00000013929	XLOC_000138	CRELD2	TSS265	1:18865359-18876467	1695	-	37.9396	30.861	45.0182	OK	178.793	148.554	209.033	OK	199.421	165.774	233.068	OK
TCONS_00000412	=	ENSGALT00000074452	XLOC_000140	MOV10L1	TSS267	1:20105953-20124074	2054	-	0.0357026	0	0.199321	OK	0.0314038	0	0.0857344	OK	0.0164105	0	0.0926782	OK
TCONS_00000413	=	ENSGALT00000054966	XLOC_000140	MOV10L1	TSS267	1:20105953-20124074	2078	-	0.129988	0	0.302009	OK	0.000490396	0	0.0311313	OK	0.0480271	0	0.128319	OK
TCONS_00000423	=	ENSGALT00000000003	XLOC_000141	PANX2	TSS272	1:20157968-20179186	9875	-	0.269043	0.122924	0.415162	OK	0.184736	0.0102298	0.359241	OK	0.150116	0.0378128	0.26242	OK
TCONS_00000430	=	ENSGALT00000063163	XLOC_000142	TRABD	TSS276	1:20221149-20256254	3997	-	5.35434	3.27428	7.43439	OK	6.99158	3.88469	10.0985	OK	5.63248	3.55175	7.7132	OK
TCONS_00000435	=	ENSGALT00000078171	XLOC_000143	ENSGALG00000041357	TSS280	1:20258119-20290113	596	-	0.198743	0	0.732564	OK	0.524176	0	1.85324	OK	0.445533	0	1.256	OK
TCONS_00000436	=	ENSGALT00000066608	XLOC_000144	SELENOO	TSS281	1:20290346-20303290	5100	-	6.23435	4.31605	8.15264	OK	16.7487	10.7941	22.7032	OK	5.91222	3.43286	8.39158	OK
TCONS_00000444	=	ENSGALT00000062893	XLOC_000145	ZNF800	TSS288	1:20867137-20890271	5153	-	1.517	0.971262	2.06274	OK	4.38468	3.03783	5.73154	OK	2.54811	1.7065	3.38973	OK
TCONS_00000447	=	ENSGALT00000065046	XLOC_000146	GRM8	TSS291	1:20922751-21246623	3068	-	0.0598531	0	0.277965	OK	0.223478	0.0109344	0.436021	OK	0.0794203	0	0.321214	OK
TCONS_00000454	=	ENSGALT00000076126	XLOC_000148	POT1	TSS295	1:21741961-21804860	1686	-	0.385126	0	0.985835	OK	0.471494	0	1.26457	OK	0.68979	0	1.51708	OK
TCONS_00000457	=	ENSGALT00000055995	XLOC_000150	ENSGALG00000037808	TSS298	1:22105310-22153000	1410	-	0.0131403	0	0.0594654	OK	0.0277575	0	0.0944629	OK	0.00616111	0	0.0535004	OK
TCONS_00000458	=	ENSGALT00000081724	XLOC_000151	WASL	TSS299	1:22209090-22259092	5896	-	1.03822	0.274668	1.80178	OK	1.02196	0.127569	1.91634	OK	1.44957	0.383619	2.51552	OK
TCONS_00000459	=	ENSGALT00000014301	XLOC_000151	WASL	TSS299	1:22209090-22259092	4520	-	5.70632	3.81169	7.60094	OK	9.49126	6.34742	12.6351	OK	8.35129	5.64832	11.0543	OK
TCONS_00000460	=	ENSGALT00000046940	XLOC_000152	ENSGALG00000038974	TSS300	1:22259321-22283921	927	-	0.0440508	0	0.252299	OK	0.192819	0	0.565708	OK	0.234753	0	0.624319	OK
TCONS_00000461	=	ENSGALT00000087766	XLOC_000153	NDUFA5	TSS301	1:22307519-22312663	833	-	2.10239	0	4.93503	OK	1.27543	0	3.6368	OK	1.61066	0	4.15174	OK
TCONS_00000462	=	ENSGALT00000014337	XLOC_000153	NDUFA5	TSS301	1:22307519-22312663	1138	-	58.1414	46.989	69.2938	OK	39.4808	31.4222	47.5393	OK	55.9343	45.0764	66.7923	OK
TCONS_00000464	=	ENSGALT00000014340	XLOC_000155	IQUB	TSS303	1:22315242-22335010	2169	-	0.474185	0.266507	0.681864	OK	0.57698	0.340247	0.813714	OK	0.531846	0.304403	0.759288	OK
TCONS_00000465	=	ENSGALT00000014357	XLOC_000156	ATP6AP1	TSS304	1:22343251-22397259	2281	-	30.0832	24.4149	35.7514	OK	26.7033	21.5649	31.8416	OK	28.9405	23.4505	34.4305	OK
TCONS_00000467	=	ENSGALT00000014416	XLOC_000158	SLC13A1	TSS306	1:22423983-22448101	1818	-	0.0184158	0	0.0606416	OK	0.103044	0	0.20664	OK	0.0144156	0	0.0556139	OK
TCONS_00000469	=	ENSGALT00000082219	XLOC_000159	CADPS2	TSS307	1:22528205-22830143	4864	-	0.00695748	0	0.0465348	OK	5.77463e-06	0	0.0133213	OK	0.0924521	0	0.377653	OK
TCONS_00000472	=	ENSGALT00000014508	XLOC_000159	CADPS2	TSS307	1:22528205-22830143	3888	-	0.0182957	0	0.105214	OK	0.0344113	0	0.207344	OK	0	0	0.0160688	OK
TCONS_00000482	=	ENSGALT00000047184	XLOC_000161	AASS	TSS313	1:22866472-22897848	5973	-	0.24913	0.0280531	0.470206	OK	0.283777	0	0.643843	OK	0.317115	0.0676883	0.566542	OK
TCONS_00000486	=	ENSGALT00000014601	XLOC_000163	FAM3C	TSS316	1:23210024-23241197	4399	-	21.6418	17.7212	25.5624	OK	16.9351	13.814	20.0562	OK	24.0905	19.7026	28.4785	OK
TCONS_00000489	=	ENSGALT00000049170	XLOC_000164	TSPAN12	TSS318	1:23467879-23513317	1837	-	0.0593963	0	0.282588	OK	0.00116832	0	0.0473724	OK	0.0497506	0	0.248856	OK
TCONS_00000490	=	ENSGALT00000014690	XLOC_000164	TSPAN12	TSS319	1:23467879-23513317	2382	-	1.30443	0.202304	2.40656	OK	1.82851	0.64978	3.00724	OK	1.57786	0.119641	3.03609	OK
TCONS_00000496	=	ENSGALT00000082046	XLOC_000166	ENSGALG00000036488	TSS323	1:23518295-23827083	5103	-	0.212327	0	0.645704	OK	0.109468	0	0.350755	OK	0.186522	0	0.636134	OK
TCONS_00000497	=	ENSGALT00000055899	XLOC_000166	ENSGALG00000036488	TSS323	1:23518295-23827083	1475	-	3.84959	0	7.73846	OK	4.00644	0.930071	7.08281	OK	4.11005	0.173833	8.04627	OK
TCONS_00000500	=	ENSGALT00000014827	XLOC_000168	ANKRD26	TSS326	1:24294539-24342728	8865	-	0.191367	0.076618	0.306116	OK	0.266692	0.13768	0.395705	OK	0.268374	0.053038	0.483711	OK
TCONS_00000503	=	ENSGALT00000066040	XLOC_000168	ANKRD26	TSS326	1:24294539-24342728	7932	-	4.10253e-05	0	0.00585301	OK	6.42655e-05	0	0.00602425	OK	1.20307e-05	0	0.00593177	OK
TCONS_00000506	=	ENSGALT00000014876	XLOC_000170	CTTNBP2	TSS328	1:24474715-24551641	6995	-	1.58935	1.07628	2.10241	OK	1.02302	0.515009	1.53103	OK	1.56436	0.932557	2.19616	OK
TCONS_00000511	=	ENSGALT00000063992	XLOC_000172	WNT2	TSS332	1:24699096-24712426	1247	-	0.075089	0	0.201067	OK	0.0719305	0	0.175397	OK	0.0308091	0	0.103808	OK
TCONS_00000514	=	ENSGALT00000068913	XLOC_000174	TFEC	TSS335	1:25289168-25351175	1454	-	0.0125089	0	0.0614078	OK	0.0708482	0	0.170823	OK	0.0485745	0	0.135697	OK
TCONS_00000518	=	ENSGALT00000088518	XLOC_000175	PPP1R3A	TSS336	1:26361985-26387951	3210	-	0.00199041	0	0.0180916	OK	0.0175082	0	0.0481826	OK	0.0435861	0	0.11931	OK
TCONS_00000519	=	ENSGALT00000088828	XLOC_000175	PPP1R3A	TSS336	1:26361985-26387951	3279	-	0.0559723	0	0.160354	OK	0.000193109	0	0.0174288	OK	0.0245794	0	0.103946	OK
TCONS_00000532	=	ENSGALT00000038899	XLOC_000179	BMT2	TSS346	1:26768476-26833385	3947	-	6.53071	4.27465	8.78678	OK	9.41494	4.64193	14.1879	OK	6.98383	3.77073	10.1969	OK
TCONS_00000547	=	ENSGALT00000038867	XLOC_000180	DOCK4	TSS352	1:27022217-27269088	3975	-	0.0846156	0	0.374377	OK	0.358845	0	1.07325	OK	0.171848	0	0.474459	OK
TCONS_00000554	=	ENSGALT00000056410	XLOC_000182	ENSGALG00000029421	TSS357	1:28047925-28048376	389	-	0.223722	0	0.539461	OK	0.320279	0	0.649082	OK	0.454038	0	1.27153	OK
TCONS_00000556	=	ENSGALT00000015456	XLOC_000184	THAP5	TSS359	1:28437395-28454715	1839	-	21.1657	15.0896	27.2418	OK	45.3254	28.1129	62.5379	OK	24.8336	16.7048	32.9624	OK
TCONS_00000557	=	ENSGALT00000070829	XLOC_000184	THAP5	TSS359	1:28437395-28454715	1547	-	0.267273	0	1.03752	OK	0.343872	0	1.99863	OK	0.156316	0	0.875425	OK
TCONS_00000564	=	ENSGALT00000052324	XLOC_000186	NRCAM	TSS364	1:28578990-28721516	3841	-	0.507649	0.212994	0.802305	OK	0.44479	0.156425	0.733154	OK	0.421665	0.149519	0.693812	OK
TCONS_00000576	=	ENSGALT00000063605	XLOC_000187	CNTN1	TSS365	1:28757423-28996234	3249	-	0.000105669	0	0.0188984	OK	0.0796606	0	0.298616	OK	0.0986412	0	0.514114	OK
TCONS_00000577	=	ENSGALT00000075780	XLOC_000187	CNTN1	TSS365	1:28757423-28996234	4419	-	0.0692572	0	0.293942	OK	0.305863	0	0.781702	OK	0.0129076	0	0.0754981	OK
TCONS_00000583	=	ENSGALT00000081632	XLOC_000187	CNTN1	TSS367	1:28757423-28996234	4618	-	0	0	0.0131329	OK	0.0047399	0	0.037737	OK	0.0637535	0	0.261061	OK
TCONS_00000587	=	ENSGALT00000030693	XLOC_000188	PDZRN4	TSS371	1:29040875-29288729	4225	-	1.36492	0.323275	2.40656	OK	1.07928	0.489633	1.66892	OK	0.637856	0.280824	0.994888	OK
TCONS_00000588	=	ENSGALT00000072998	XLOC_000188	PDZRN4	TSS372	1:29040875-29288729	4587	-	0.630164	0.187406	1.07292	OK	0.573459	0.214594	0.932324	OK	0.34124	0.0517821	0.630699	OK
TCONS_00000593	=	ENSGALT00000015537	XLOC_000190	PPHLN1	TSS377	1:29577529-29714435	3266	-	0.78249	0	1.95147	OK	2.0839	0.365636	3.80216	OK	2.13637	0.60293	3.6698	OK
TCONS_00000594	=	ENSGALT00000073496	XLOC_000190	PPHLN1	TSS377	1:29577529-29714435	3362	-	6.41817	3.88289	8.95345	OK	9.17523	6.37202	11.9784	OK	6.21688	3.87249	8.56126	OK
TCONS_00000596	=	ENSGALT00000015616	XLOC_000191	IRAK4	TSS378	1:30069843-30081296	2441	-	6.10946	4.56158	7.65734	OK	4.1014	2.88642	5.31637	OK	4.67844	3.3663	5.99057	OK
TCONS_00000597	=	ENSGALT00000015615	XLOC_000191	IRAK4	TSS378	1:30069843-30081296	2593	-	0.78196	0.0977223	1.4662	OK	1.65308	0.852106	2.45405	OK	0.804309	0.127156	1.48146	OK
TCONS_00000599	=	ENSGALT00000015636	XLOC_000192	TMEM117	TSS380	1:30113705-30309732	1104	-	0.0806704	0	0.302218	OK	0.000127571	0	0.0717945	OK	0	0	0.0703765	OK
TCONS_00000601	=	ENSGALT00000015649	XLOC_000193	PRLL	TSS381	1:30529789-30533660	1094	-	0.119306	0	0.2931	OK	2.17596	1.30571	3.04621	OK	0.517005	0.156176	0.877834	OK
TCONS_00000602	=	ENSGALT00000052207	XLOC_000193	PRLL	TSS381	1:30529789-30533660	327	-	0.227084	0	0.669297	OK	0.366253	0	0.820128	OK	0	0	0.220781	OK
TCONS_00000604	=	ENSGALT00000015694	XLOC_000194	ANO6	TSS382	1:30540024-30670181	6035	-	0.278146	0	0.963174	OK	0.126148	0	0.533521	OK	0.0841709	0	0.391774	OK
TCONS_00000607	=	ENSGALT00000068017	XLOC_000195	ARID2	TSS383	1:30750421-30905653	15134	-	5.25729	3.27578	7.23881	OK	6.35772	4.10128	8.61416	OK	5.07517	3.31375	6.83658	OK
TCONS_00000608	=	ENSGALT00000048984	XLOC_000195	ARID2	TSS384	1:30750421-30905653	14259	-	1.39352	0.0731737	2.71387	OK	1.25868	0.2303	2.28707	OK	1.20285	0	2.45399	OK
TCONS_00000631	=	ENSGALT00000015861	XLOC_000198	ATP23	TSS398	1:31441877-31449081	1065	-	33.6417	26.2351	41.0482	OK	32.474	25.3187	39.6293	OK	34.0384	26.7166	41.3602	OK
TCONS_00000632	=	ENSGALT00000088746	XLOC_000198	ATP23	TSS398	1:31441877-31449081	1047	-	2.23674	0	4.63575	OK	3.142	0.823617	5.46037	OK	1.9185	0.0512072	3.7858	OK
TCONS_00000633	=	ENSGALT00000089802	XLOC_000198	ATP23	TSS398	1:31441877-31449081	1075	-	1.087	0	2.72269	OK	1.23939	0	2.74717	OK	0.872434	0	2.18434	OK
TCONS_00000635	=	ENSGALT00000015878	XLOC_000199	SLC16A7	TSS400	1:32039725-32123394	6132	-	0.0400971	0	0.186883	OK	0.297133	0	0.643645	OK	0.0235519	0	0.0862831	OK
TCONS_00000636	=	ENSGALT00000054787	XLOC_000200	USP15	TSS401	1:32905459-32969236	4697	-	15.8129	12.8157	18.81	OK	25.2157	19.8681	30.5633	OK	20.1579	16.4055	23.9103	OK
TCONS_00000637	=	ENSGALT00000061318	XLOC_000200	USP15	TSS401	1:32905459-32969236	4613	-	1.92376	0.762553	3.08498	OK	5.68701	2.29966	9.07435	OK	2.40375	1.04463	3.76286	OK
TCONS_00000638	=	ENSGALT00000064261	XLOC_000201	MON2	TSS402	1:32983587-33064389	11479	-	3.56953	2.19601	4.94305	OK	5.85689	3.57417	8.13961	OK	4.35489	2.64811	6.06168	OK
TCONS_00000640	=	ENSGALT00000038683	XLOC_000201	MON2	TSS402	1:32983587-33064389	6513	-	11.3398	8.35241	14.3272	OK	25.8338	19.7911	31.8765	OK	17.0351	12.9162	21.1541	OK
TCONS_00000642	=	ENSGALT00000078499	XLOC_000201	MON2	TSS403	1:32983587-33064389	5136	-	6.47712	4.06769	8.88654	OK	13.7071	8.67872	18.7354	OK	9.42923	5.36535	13.4931	OK
TCONS_00000652	=	ENSGALT00000015961	XLOC_000203	TMEM5	TSS408	1:33395015-33408356	3854	-	1.64538	1.14236	2.14839	OK	1.77306	1.29067	2.25546	OK	1.40298	0.923382	1.88258	OK
TCONS_00000653	=	ENSGALT00000090366	XLOC_000203	TMEM5	TSS409	1:33395015-33408356	3584	-	0.104493	0	0.364802	OK	0.0183934	0	0.0924763	OK	0.154301	0	0.461241	OK
TCONS_00000655	=	ENSGALT00000076654	XLOC_000204	SRGAP1	TSS411	1:33439956-33580652	6143	-	0.167449	0	0.441333	OK	0.145918	0	0.50738	OK	0.0292236	0	0.159359	OK
TCONS_00000656	=	ENSGALT00000015976	XLOC_000204	SRGAP1	TSS411	1:33439956-33580652	6140	-	5.40077	3.94227	6.85927	OK	3.08059	1.87961	4.28158	OK	3.61473	2.54694	4.68252	OK
TCONS_00000657	=	ENSGALT00000058753	XLOC_000204	SRGAP1	TSS412	1:33439956-33580652	1608	-	0.723798	0	1.99148	OK	1.43214	0	3.14097	OK	0.825268	0	1.89232	OK
TCONS_00000658	=	ENSGALT00000015988	XLOC_000205	XPOT	TSS413	1:33607080-33632184	3528	-	69.0582	57.2804	80.8359	OK	90.277	74.9844	105.57	OK	86.4439	71.7679	101.12	OK
TCONS_00000666	=	ENSGALT00000016002	XLOC_000207	RASSF3	TSS419	1:33715724-33766905	3399	-	11.4487	8.12002	14.7774	OK	23.245	16.3524	30.1375	OK	11.9918	7.5293	16.4543	OK
TCONS_00000672	=	ENSGALT00000065097	XLOC_000208	TBC1D30	TSS424	1:33794055-33843912	4563	-	0.275152	0.00249838	0.547806	OK	0.0806327	0	0.271483	OK	0.0631305	0	0.164759	OK
TCONS_00000675	=	ENSGALT00000068044	XLOC_000208	TBC1D30	TSS425	1:33794055-33843912	4317	-	0.0117649	0	0.0568886	OK	0.0835197	0	0.245021	OK	0.156726	0	0.490768	OK
TCONS_00000679	=	ENSGALT00000016052	XLOC_000209	LEMD3	TSS428	1:33937154-34070695	2399	-	1.90387	0	4.19868	OK	2.0954	0	4.93716	OK	1.49743	0	3.96255	OK
TCONS_00000687	=	ENSGALT00000016055	XLOC_000210	HMGA2	TSS433	1:34198386-34313679	6257	-	15.1695	10.3798	19.9592	OK	16.1344	8.20774	24.061	OK	9.91101	5.70682	14.1152	OK
TCONS_00000697	=	ENSGALT00000016069	XLOC_000211	HELB	TSS440	1:34415745-34578266	5716	-	1.26057	0.757291	1.76385	OK	1.12016	0.515712	1.7246	OK	1.04989	0.577596	1.52219	OK
TCONS_00000707	=	ENSGALT00000059869	XLOC_000212	ENSGALG00000033879	TSS445	1:34779580-34818166	738	-	0.889995	0	4.10046	OK	1.43889	0	5.69707	OK	1.65595	0	6.47721	OK
TCONS_00000716	=	ENSGALT00000016139	XLOC_000215	RAP1B	TSS452	1:35216063-35249134	4759	-	40.4286	33.0515	47.8056	OK	40.4874	32.9456	48.0291	OK	40.9329	33.3811	48.4846	OK
TCONS_00000717	=	ENSGALT00000083406	XLOC_000215	RAP1B	TSS453	1:35216063-35249134	992	-	28.6262	14.9284	42.3239	OK	32.1657	16.4714	47.8599	OK	25.4008	10.7243	40.0774	OK
TCONS_00000720	=	ENSGALT00000016152	XLOC_000216	NUP107	TSS454	1:35250852-35276198	3054	-	11.8427	8.95909	14.7263	OK	8.65244	5.80654	11.4983	OK	9.64088	6.59935	12.6824	OK
TCONS_00000721	=	ENSGALT00000016160	XLOC_000217	SLC35E3	TSS455	1:35276895-35282437	3144	-	79.4901	65.7285	93.2517	OK	87.3998	72.3232	102.476	OK	85.1937	70.4815	99.906	OK
TCONS_00000726	=	ENSGALT00000016192	XLOC_000220	CPSF6	TSS459	1:35386196-35411271	2165	-	14.4319	9.35381	19.51	OK	9.90916	6.84304	12.9753	OK	16.8325	11.8122	21.8528	OK
TCONS_00000727	=	ENSGALT00000083766	XLOC_000220	CPSF6	TSS459	1:35386196-35411271	2143	-	9.22184	4.82605	13.6176	OK	9.1177	6.09024	12.1452	OK	10.3449	5.77136	14.9185	OK
TCONS_00000728	=	ENSGALT00000090224	XLOC_000220	CPSF6	TSS459	1:35386196-35411271	1761	-	0.469487	0	1.39728	OK	0.350969	0	1.07583	OK	0.602214	0	1.68792	OK
TCONS_00000729	=	ENSGALT00000087754	XLOC_000220	CPSF6	TSS460	1:35386196-35411271	2056	-	0.0234386	0	0.183613	OK	0.110578	0	0.432435	OK	0	0	0.0337002	OK
TCONS_00000733	=	ENSGALT00000016200	XLOC_000222	FRS2	TSS464	1:35448967-35503023	10950	-	7.41198	6.03181	8.79216	OK	15.9311	13.0162	18.8459	OK	9.39403	7.70099	11.0871	OK
TCONS_00000735	=	ENSGALT00000088659	XLOC_000223	CCT2	TSS466	1:35503970-35515953	1920	-	0.418669	0	1.6564	OK	0.505573	0	2.00986	OK	0.270586	0	1.39254	OK
TCONS_00000736	=	ENSGALT00000016215	XLOC_000223	CCT2	TSS466	1:35503970-35515953	1983	-	124.39	103.03	145.749	OK	149.614	124.059	175.17	OK	148.611	123.159	174.063	OK
TCONS_00000741	=	ENSGALT00000016187	XLOC_000225	ENSGALG00000009959	TSS469	1:35565042-35594681	1761	-	0.975476	0.490681	1.46027	OK	0.270407	0.0242877	0.516527	OK	0.949007	0.468001	1.43001	OK
TCONS_00000743	=	ENSGALT00000049799	XLOC_000225	ENSGALG00000009959	TSS470	1:35565042-35594681	1121	-	0.000269558	0	0.0620918	OK	0.0545904	0	0.255837	OK	1.0723e-05	0	0.0630017	OK
TCONS_00000744	=	ENSGALT00000071643	XLOC_000225	ENSGALG00000009959	TSS471	1:35565042-35594681	1097	-	0	0	0.0752089	OK	0.0195998	0	0.116988	OK	0	0	0.0762921	OK
TCONS_00000747	=	ENSGALT00000016314	XLOC_000227	CNOT2	TSS473	1:35724871-35814526	2693	-	20.645	16.7676	24.5225	OK	28.2652	23.0738	33.4567	OK	19.7744	16.0171	23.5317	OK
TCONS_00000748	=	ENSGALT00000016322	XLOC_000228	KCNMB4	TSS474	1:35820989-35831958	1088	-	0.856687	0.251915	1.46146	OK	0.526667	0.0609176	0.992417	OK	0.558137	0.0829897	1.03328	OK
TCONS_00000750	=	ENSGALT00000016526	XLOC_000230	LGR5	TSS476	1:36248349-36335529	5898	-	2.2892	1.62383	2.95457	OK	1.14508	0.667656	1.6225	OK	0.986355	0.598529	1.37418	OK
TCONS_00000753	=	ENSGALT00000061486	XLOC_000231	ENSGALG00000038456	TSS478	1:36350936-36390481	468	-	0.870807	0	4.64875	OK	1.13704	0	6.1529	OK	1.01349	0	5.70341	OK
TCONS_00000754	=	ENSGALT00000071672	XLOC_000232	TMEM19	TSS479	1:36408412-36423741	1644	-	3.96844	1.92688	6.00999	OK	4.75822	2.26477	7.25167	OK	5.20734	2.81828	7.59639	OK
TCONS_00000763	=	ENSGALT00000069602	XLOC_000233	TBC1D15	TSS484	1:36448003-36498543	3056	-	0.018702	0	0.229814	OK	0.458157	0	1.9145	OK	0.0630121	0	0.536851	OK
TCONS_00000766	=	ENSGALT00000038498	XLOC_000234	TPH2	TSS486	1:36509694-36563986	2162	-	0.205095	0.0209652	0.389225	OK	0.172286	0.0216427	0.322929	OK	0.523221	0.281225	0.765217	OK
TCONS_00000767	=	ENSGALT00000090187	XLOC_000234	TPH2	TSS486	1:36509694-36563986	1765	-	0.0392255	0	0.149699	OK	0.0378363	0	0.142209	OK	9.83745e-05	0	0.0391375	OK
TCONS_00000769	=	ENSGALT00000016581	XLOC_000235	TRHDE	TSS488	1:36640613-36861536	9662	-	0.230439	0	0.543608	OK	0.204619	0	0.420152	OK	0.170984	0	0.430353	OK
TCONS_00000779	=	ENSGALT00000016618	XLOC_000237	GLIPR1L2	TSS495	1:37779367-37787633	789	-	0.0384519	0	0.152416	OK	0.0256701	0	0.127334	OK	0.0410369	0	0.154348	OK
TCONS_00000780	=	ENSGALT00000016619	XLOC_000238	ENSGALG00000010223	TSS496	1:37790881-37796392	774	-	0.0348651	0	0.138786	OK	0.0281638	0	0.129843	OK	0	0	0	OK
TCONS_00000784	=	ENSGALT00000016620	XLOC_000239	GLIPR1L	TSS498	1:37799510-37809458	1606	-	8.31129	5.80495	10.8176	OK	3.05371	1.79421	4.31321	OK	5.8301	4.08198	7.57822	OK
TCONS_00000787	=	ENSGALT00000080542	XLOC_000240	ENSGALG00000039582	TSS499	1:37851200-37887443	2258	-	0.0357077	0	0.0865243	OK	0.187203	0.0618949	0.312512	OK	0.060623	0	0.127939	OK
TCONS_00000789	=	ENSGALT00000016674	XLOC_000241	ZDHHC17	TSS500	1:38168138-38234137	5000	-	10.1242	8.12907	12.1193	OK	14.5882	11.694	17.4824	OK	11.5665	9.30187	13.8312	OK
TCONS_00000790	=	ENSGALT00000070651	XLOC_000241	ZDHHC17	TSS501	1:38168138-38234137	5052	-	0.641456	0.0499185	1.23299	OK	1.24657	0.152063	2.34107	OK	0.931563	0.280606	1.58252	OK
TCONS_00000799	=	ENSGALT00000016778	XLOC_000243	NAV3	TSS507	1:38666028-38924294	9981	-	0.247308	0	1.16433	OK	1.40821	0.050996	2.76543	OK	0.896595	0	2.50299	OK
TCONS_00000812	=	ENSGALT00000059750	XLOC_000244	SYT1	TSS513	1:39108370-39455373	2566	-	0.365797	0	1.13219	OK	0.569184	0	1.41917	OK	0.368261	0	1.03189	OK
TCONS_00000816	=	ENSGALT00000046025	XLOC_000246	RPS16	TSS519	1:39750305-39753558	875	-	481.602	275.45	687.754	OK	433.688	255.224	612.152	OK	404.06	291.081	517.039	OK
TCONS_00000817	=	ENSGALT00000084723	XLOC_000246	RPS16	TSS520	1:39750305-39753558	563	-	19.3397	0	56.224	OK	22.7392	0	62.0379	OK	16.0961	0	45.7121	OK
TCONS_00000818	=	ENSGALT00000085540	XLOC_000246	RPS16	TSS520	1:39750305-39753558	528	-	882.324	277.889	1486.76	OK	804.844	343.704	1265.98	OK	694.791	446.733	942.849	OK
TCONS_00000819	=	ENSGALT00000083483	XLOC_000246	RPS16	TSS520	1:39750305-39753558	586	-	301.298	11.7853	590.811	OK	260.867	65.2131	456.521	OK	289.028	143.09	434.966	OK
TCONS_00000821	=	ENSGALT00000017794	XLOC_000248	PTPRQ	TSS522	1:39870774-39983509	8289	-	0.08663	0	0.194043	OK	0.0896352	0	0.215342	OK	0.0224384	0	0.0701017	OK
TCONS_00000829	=	ENSGALT00000030660	XLOC_000249	MYF6	TSS526	1:39998016-40000223	1875	-	0.300393	0.0591881	0.541599	OK	0.500225	0.183174	0.817276	OK	0.44351	0.139575	0.747446	OK
TCONS_00000831	=	ENSGALT00000044184	XLOC_000250	MYF5	TSS527	1:40002686-40004166	777	-	0.452721	0.0227314	0.882711	OK	0.747608	0.127692	1.36752	OK	0.507883	0	1.10755	OK
TCONS_00000833	=	ENSGALT00000038401	XLOC_000251	ACSS3	TSS529	1:40117102-40203082	2842	-	0.783858	0.325764	1.24195	OK	0.0287915	0	0.100787	OK	0.681534	0.372688	0.990379	OK
TCONS_00000835	=	ENSGALT00000065618	XLOC_000251	ACSS3	TSS530	1:40117102-40203082	2061	-	0.00189643	0	0.0362158	OK	0.0279177	0	0.144395	OK	0.00657208	0	0.0562152	OK
TCONS_00000839	=	ENSGALT00000061849	XLOC_000252	ENSGALG00000042269	TSS533	1:40708973-40780890	1164	-	0.140339	0	0.718141	OK	0.623168	0	1.60253	OK	0.41197	0	1.22743	OK
TCONS_00000849	=	ENSGALT00000060372	XLOC_000253	TMTC2	TSS538	1:40828828-41088727	5624	-	3.82372	0	7.89817	OK	3.45419	1.92704	4.98134	OK	4.4971	2.77893	6.21527	OK
TCONS_00000851	=	ENSGALT00000017879	XLOC_000253	TMTC2	TSS539	1:40828828-41088727	5191	-	0.0422934	0	0.174296	OK	0.649343	0	1.44582	OK	0.258239	0	0.982484	OK
TCONS_00000854	=	ENSGALT00000053603	XLOC_000253	TMTC2	TSS542	1:40828828-41088727	1947	-	0.464875	0	1.45538	OK	0.570704	0	1.38325	OK	0.309219	0	1.03063	OK
TCONS_00000856	=	ENSGALT00000059912	XLOC_000253	TMTC2	TSS543	1:40828828-41088727	5197	-	0.000115429	0	0.0140841	OK	0.0700682	0	0.255076	OK	0.000229497	0	0.0145464	OK
TCONS_00000858	=	ENSGALT00000090350	XLOC_000254	LRRIQ1	TSS545	1:41740333-41838759	4593	-	0.024108	0	0.0503269	OK	0.0125295	0	0.0302849	OK	0.0279619	0.00101646	0.0549073	OK
TCONS_00000861	=	ENSGALT00000046004	XLOC_000255	ALX1	TSS547	1:41852916-41876252	5235	-	0.271066	0.0629589	0.479173	OK	0.0327672	0	0.0710934	OK	0.142134	0.0394229	0.244845	OK
TCONS_00000864	=	ENSGALT00000043317	XLOC_000256	NTS	TSS549	1:42173123-42186023	1439	-	0.949166	0.523412	1.37492	OK	0.922894	0.507275	1.33851	OK	0.298486	0.0060212	0.59095	OK
TCONS_00000865	=	ENSGALT00000086391	XLOC_000257	C12orf29	TSS550	1:42795853-42912470	1766	-	3.18629	0	6.48703	OK	1.59986	0	3.72625	OK	2.03582	0	5.10663	OK
TCONS_00000866	=	ENSGALT00000018208	XLOC_000257	C12orf29	TSS550	1:42795853-42912470	8564	-	2.0486	0.917293	3.17991	OK	1.05218	0.352245	1.75212	OK	2.07149	0.903226	3.23975	OK
TCONS_00000875	=	ENSGALT00000081595	XLOC_000258	ENSGALG00000033106	TSS555	1:42795853-42912470	1278	-	1.17171	0	3.88686	OK	0.977317	0	3.3405	OK	2.10496	0	6.03307	OK
TCONS_00000895	=	ENSGALT00000018401	XLOC_000263	PLEKHG7	TSS565	1:44581618-44692421	98809	-	0.222169	0	0.540537	OK	0.025679	0	0.12744	OK	0.0548577	0	0.163408	OK
TCONS_00000899	=	ENSGALT00000018413	XLOC_000264	ENSGALG00000011285	TSS568	1:44816113-44840517	4264	-	1.46181	0	3.60758	OK	1.26326	0	3.74238	OK	1.76876	0	3.92096	OK
TCONS_00000906	=	ENSGALT00000018422	XLOC_000265	MRPL42	TSS573	1:44870331-44877527	689	-	33.362	22.4944	44.2296	OK	41.645	28.0315	55.2585	OK	34.9619	24.4142	45.5097	OK
TCONS_00000909	=	ENSGALT00000018428	XLOC_000267	CRADD	TSS576	1:44900684-44981748	5169	-	2.64491	1.85305	3.43677	OK	2.30201	1.57973	3.0243	OK	2.53692	1.75439	3.31944	OK
TCONS_00000913	=	ENSGALT00000018451	XLOC_000269	PLXNC1	TSS579	1:45063527-45156476	8686	-	1.52171	0.930836	2.11259	OK	1.98894	1.31794	2.65994	OK	0.874657	0.365922	1.38339	OK
TCONS_00000915	=	ENSGALT00000018475	XLOC_000270	SNAPC3	TSS581	1:45241996-45246654	4658	-	2.02092	1.51331	2.52853	OK	1.60119	1.17589	2.02649	OK	1.92963	1.43949	2.41977	OK
TCONS_00000917	=	ENSGALT00000018529	XLOC_000271	VEZT	TSS582	1:45370968-45514690	2561	-	8.48805	4.55718	12.4189	OK	8.59152	3.79835	13.3847	OK	7.72303	3.54946	11.8966	OK
TCONS_00000924	=	ENSGALT00000018560	XLOC_000273	METAP2	TSS586	1:45535392-45550173	1934	-	48.9681	40.1938	57.7423	OK	47.0943	38.6116	55.5769	OK	53.8083	44.2118	63.4048	OK
TCONS_00000925	=	ENSGALT00000018617	XLOC_000274	SNRPF	TSS587	1:45665311-45666829	606	-	175.603	142.675	208.532	OK	68.9009	54.4302	83.3715	OK	144.361	116.754	171.967	OK
TCONS_00000928	=	ENSGALT00000075393	XLOC_000275	AMDHD1	TSS589	1:45669440-45677498	1208	-	0.156492	0	0.469099	OK	0.107074	0	0.239388	OK	0.216425	0	0.496411	OK
TCONS_00000929	=	ENSGALT00000076238	XLOC_000276	ELK3	TSS590	1:45759155-45887495	2954	-	20.0419	13.5537	26.5301	OK	49.9717	36.9527	62.9907	OK	18.3192	12.1317	24.5067	OK
TCONS_00000931	=	ENSGALT00000018685	XLOC_000277	ENSGALG00000011459	TSS592	1:45923661-45963631	2259	-	0	0	0.0302413	OK	1.55128e-06	0	0.0312097	OK	0	0	0.0309934	OK
TCONS_00000940	=	ENSGALT00000048049	XLOC_000280	NEDD1	TSS596	1:46033708-46057310	4454	-	8.72477	2.969	14.4805	OK	6.91994	3.25131	10.5886	OK	10.1391	7.23714	13.0411	OK
TCONS_00000949	=	ENSGALT00000046147	XLOC_000281	RF01968	TSS601	1:46248749-46335541	1823	-	0.141493	0	0.36405	OK	0.094219	0	0.228714	OK	0.0841781	0	0.225054	OK
TCONS_00000954	=	ENSGALT00000038256	XLOC_000283	TMPO	TSS607	1:46669670-46691839	3011	-	39.3337	32.3761	46.2912	OK	26.0927	21.3145	30.8709	OK	35.7826	29.3843	42.181	OK
TCONS_00000956	=	ENSGALT00000058826	XLOC_000284	SLC25A3	TSS609	1:46692458-46706498	369	-	147.007	0	410.5	OK	116.118	0	333.988	OK	136.393	0	336.82	OK
TCONS_00000958	=	ENSGALT00000057696	XLOC_000284	SLC25A3	TSS609	1:46692458-46706498	1851	-	282.796	209.458	356.135	OK	224.422	168.376	280.468	OK	251.014	191.619	310.41	OK
TCONS_00000959	=	ENSGALT00000089513	XLOC_000284	SLC25A3	TSS610	1:46692458-46706498	1184	-	171.535	81.5056	261.565	OK	143.874	71.8325	215.916	OK	173.588	108.179	238.997	OK
TCONS_00000960	=	ENSGALT00000041877	XLOC_000285	RF00563	TSS611	1:46692458-46706498	241	-	414.876	0	1204.94	OK	316.652	0	920.791	OK	278.908	0	868.12	OK
TCONS_00000963	=	ENSGALT00000038231	XLOC_000286	APAF1	TSS612	1:46707892-47168889	5632	-	0.699762	0.0774846	1.32204	OK	1.30773	0.458639	2.15681	OK	0.779346	0.134486	1.42421	OK
TCONS_00000964	=	ENSGALT00000064201	XLOC_000287	ACTR6	TSS613	1:47183348-47267032	1454	-	1.97278	0	4.51255	OK	1.1966	0	3.55401	OK	2.81804	0	6.41381	OK
TCONS_00000965	=	ENSGALT00000087172	XLOC_000287	ACTR6	TSS614	1:47183348-47267032	1977	-	0.765985	0	2.39155	OK	1.19203	0	3.14798	OK	1.2486	0	3.19929	OK
TCONS_00000967	=	ENSGALT00000064051	XLOC_000287	ACTR6	TSS615	1:47183348-47267032	1645	-	46.9601	35.8569	58.0633	OK	51.2466	39.3472	63.146	OK	49.1886	37.337	61.0403	OK
TCONS_00000971	=	ENSGALT00000018870	XLOC_000288	SCYL2	TSS617	1:47267865-47304843	4256	-	7.1245	4.4559	9.7931	OK	13.1425	8.88818	17.3969	OK	6.45911	3.64323	9.275	OK
TCONS_00000976	=	ENSGALT00000018969	XLOC_000292	ANO4	TSS621	1:47513532-47631233	2889	-	1.38584e-06	0	0.0215358	OK	1.60407e-06	0	0.0219943	OK	2.37075e-06	0	0.0219735	OK
TCONS_00000982	=	ENSGALT00000019028	XLOC_000294	UTP20	TSS625	1:47672157-47798006	8406	-	2.20765	0	4.54055	OK	5.04077	0	11.36	OK	3.70256	0.239428	7.1657	OK
TCONS_00000985	=	ENSGALT00000038170	XLOC_000295	CNOT4	TSS626	1:47799981-47874568	2485	-	0.0402368	0	0.1767	OK	0.048566	0	0.222908	OK	0.0202547	0	0.10891	OK
TCONS_00000989	=	ENSGALT00000019146	XLOC_000296	ENSGALG00000011717	TSS628	1:47884752-47909098	2104	-	0.0119397	0	0.0494529	OK	0.0249678	0	0.0827532	OK	0.0272117	0	0.0829446	OK
TCONS_00000992	=	ENSGALT00000075557	XLOC_000297	WDR91	TSS630	1:47929038-47946328	1444	-	0.000351655	0	0.0510693	OK	0.000339402	0	0.0514131	OK	0.000198849	0	0.0508183	OK
TCONS_00000993	=	ENSGALT00000088614	XLOC_000297	WDR91	TSS631	1:47929038-47946328	1418	-	4.13277	1.7642	6.50134	OK	2.8161	0.727929	4.90428	OK	3.48418	1.60848	5.35988	OK
TCONS_00000995	=	ENSGALT00000030630	XLOC_000298	ARHGDIB	TSS633	1:48011197-48019515	1332	-	27.4295	21.3326	33.5264	OK	21.3372	16.518	26.1564	OK	30.5022	23.9698	37.0345	OK
TCONS_00000999	=	ENSGALT00000056960	XLOC_000298	ARHGDIB	TSS634	1:48011197-48019515	1422	-	0.609364	0	1.57159	OK	0.771765	0	1.85244	OK	0.73166	0	1.73768	OK
TCONS_00001003	=	ENSGALT00000019175	XLOC_000302	ART4	TSS638	1:48069969-48092200	2958	-	0.0744994	0	0.320483	OK	0.0263098	0	0.17818	OK	0.0489906	0	0.254173	OK
TCONS_00001009	=	ENSGALT00000019187	XLOC_000305	ENSGALG00000011747	TSS643	1:48093689-48094445	756	-	128.645	104.105	153.186	OK	111.964	91.2816	132.647	OK	71.4498	56.7287	86.1709	OK
TCONS_00001010	=	ENSGALT00000049482	XLOC_000306	ENSGALG00000032272	TSS644	1:48099108-48099621	459	-	39.1606	26.4846	51.8365	OK	49.9901	36.8696	63.1106	OK	19.3873	12.7912	25.9835	OK
TCONS_00001013	=	ENSGALT00000048599	XLOC_000308	ENSGALG00000036483	TSS647	1:48101724-48113401	396	-	86.5339	0	189.037	OK	77.7979	14.9793	140.616	OK	48.0036	9.44162	86.5656	OK
TCONS_00001014	=	ENSGALT00000073550	XLOC_000309	ENSGALG00000030658	TSS648	1:48101724-48113401	480	-	0.750721	0	5.43162	OK	0.42864	0	2.14816	OK	0.511082	0	3.83898	OK
TCONS_00001015	=	ENSGALT00000073766	XLOC_000310	HIST1H2B8	TSS649	1:48101724-48113401	494	-	265.989	100.84	431.137	OK	158.184	90.797	225.572	OK	187.495	139.132	235.857	OK
[truncated: 27,699 more rows]

## Sheet: L_iso
tracking_id	class_code	nearest_ref_id	gene_id	gene_short_name	tss_id	locus	length	coverage	Blank_FPKM	Blank_conf_lo	Blank_conf_hi	Blank_status	Herts_FPKM	Herts_conf_lo	Herts_conf_hi	Herts_status	LaSote_FPKM	LaSote_conf_lo	LaSote_conf_hi	LaSote_status
[truncated: 28,557 more rows]

[truncated: 1 more sheets: union]
