# Supplementary material for: Genome-Wide Analysis of Alternative Splicing during Host-Virus Interactions in Chicken
Source: Viruses. 2021 Dec 2;13(12):2409. doi: 10.3390/v13122409 (PMC8703359; doi:10.3390/v13122409)
Supplement: Supplementary file 1 [file viruses-13-02409-s001.zip › TableS6-novel_gene.xlsx]

## Sheet: novel_gene
tracking_id	class_code	nearest_ref_id	gene_id	gene_short_name	tss_id	locus	length	coverage	Blank_FPKM	Blank_conf_lo	Blank_conf_hi	Blank_status	Herts_FPKM	Herts_conf_lo	Herts_conf_hi	Herts_status	LaSote_FPKM	LaSote_conf_lo	LaSote_conf_hi	LaSote_status
XLOC_000011	-	-	XLOC_000011	-	TSS21	1:637302-640546	-	-	4.42048	2.51871	6.32224	OK	3.64846	1.97852	5.31841	OK	4.5527	2.70042	6.40498	OK
XLOC_000014	-	-	XLOC_000014	-	TSS26	1:661558-662579	-	-	13.1639	9.22462	17.1031	OK	11.7081	8.27378	15.1424	OK	14.412	10.301	18.523	OK
XLOC_000016	-	-	XLOC_000016	-	TSS28,TSS29	1:678505-700627	-	-	8.5952	0	17.4137	OK	3.17071	0	7.27239	OK	6.51013	0	13.9019	OK
XLOC_000128	-	-	XLOC_000128	-	TSS243	1:15919453-15922931	-	-	8.65129	6.84596	10.4566	OK	3.6741	2.78415	4.56405	OK	6.61222	5.15626	8.06819	OK
XLOC_000176	-	-	XLOC_000176	-	TSS337,TSS338,TSS339	1:26654890-26659421	-	-	72.1822	59.7842	84.5803	OK	50.062	41.2176	58.9065	OK	64.8024	53.6113	75.9936	OK
XLOC_000202	-	-	XLOC_000202	-	TSS406	1:33066000-33218689	-	-	1.16788	0.369964	1.96579	OK	2.77841	1.14039	4.41642	OK	1.65557	0.435444	2.87569	OK
XLOC_000260	-	-	XLOC_000260	-	TSS558,TSS559,TSS560,TSS561,TSS562	1:43293334-43312776	-	-	4.29656	3.15417	5.43895	OK	5.13481	3.8098	6.45982	OK	6.03141	4.53065	7.53216	OK
XLOC_000656	-	-	XLOC_000656	-	TSS1331,TSS1332	1:77178311-77183845	-	-	68.0315	54.7765	81.2865	OK	23.7514	18.4605	29.0423	OK	63.8654	51.3303	76.4004	OK
XLOC_000677	-	-	XLOC_000677	-	TSS1378	1:77595805-77601008	-	-	2.02712	1.53671	2.51753	OK	0.835047	0.589319	1.08078	OK	1.769	1.32438	2.21361	OK
XLOC_000766	-	-	XLOC_000766	-	TSS1544	1:87225444-87366394	-	-	5.30452	0	19.7449	OK	5.32988	0	23.1208	OK	2.42301	0	12.8332	OK
XLOC_000812	-	-	XLOC_000812	-	TSS1652,TSS1653,TSS1654,TSS1655,TSS1656,TSS1657	1:94506772-94620915	-	-	0.958298	0.448279	1.46832	OK	1.11636	0.496247	1.73648	OK	2.04121	1.14889	2.93353	OK
XLOC_000992	-	-	XLOC_000992	-	TSS2062,TSS2063	1:124731092-124744771	-	-	2.78122	2.2293	3.33314	OK	0.937453	0.716721	1.15819	OK	1.40454	1.09531	1.71377	OK
XLOC_001244	-	-	XLOC_001244	-	TSS2564,TSS2565,TSS2566,TSS2567,TSS2568	1:172127366-172143836	-	-	3.85017	2.43204	5.2683	OK	5.38963	3.57096	7.20831	OK	0.952924	0.453269	1.45258	OK
XLOC_001250	-	-	XLOC_001250	-	TSS2586,TSS2587,TSS2588,TSS2589,TSS2590	1:172630834-172661293	-	-	1.59656	0.977327	2.21579	OK	2.08869	1.20998	2.9674	OK	1.8194	1.16816	2.47063	OK
XLOC_001438	-	-	XLOC_001438	-	TSS2953	1:195473075-195479153	-	-	2.64086	1.74376	3.53795	OK	1.82871	1.12385	2.53357	OK	2.50967	1.64625	3.37308	OK
XLOC_001447	-	-	XLOC_001447	-	TSS2969	1:196001854-196004404	-	-	6.37009	4.24527	8.49491	OK	2.36383	1.35387	3.37379	OK	4.54158	3.02775	6.0554	OK
XLOC_001538	-	-	XLOC_001538	-	TSS3158,TSS3159	1:14373295-14385272	-	-	3.71746	2.52577	4.90915	OK	6.78531	4.44089	9.12973	OK	3.5228	2.41304	4.63256	OK
XLOC_001846	-	-	XLOC_001846	-	TSS3767,TSS3768,TSS3769,TSS3770,TSS3771,TSS3772,TSS3773	1:53983301-54133406	-	-	11.3323	4.27475	18.3899	OK	7.57665	1.82547	13.3278	OK	6.23747	2.40076	10.0742	OK
XLOC_001853	-	-	XLOC_001853	-	TSS3783	1:54617216-54671359	-	-	1.52189	0	4.36449	OK	1.88634	0	5.09183	OK	2.4084	0	5.82664	OK
XLOC_001874	-	-	XLOC_001874	-	TSS3823,TSS3824,TSS3825,TSS3826	1:56707774-56713797	-	-	0.333717	0.0101782	0.657256	OK	2.86955	1.44741	4.2917	OK	0.450091	0	0.923305	OK
XLOC_001935	-	-	XLOC_001935	-	TSS3953	1:65390669-65504257	-	-	1.00497	0	4.31055	OK	3.27172	0	9.69527	OK	2.03908	0	6.83533	OK
XLOC_001936	-	-	XLOC_001936	-	TSS3954	1:65390669-65504257	-	-	0.964445	0	6.75363	OK	4.22393	0	17.1768	OK	2.1297	0	10.8585	OK
XLOC_001987	-	-	XLOC_001987	-	TSS4052	1:71962261-71964840	-	-	5.97735	4.43754	7.51717	OK	9.50308	7.25113	11.755	OK	3.35695	2.38143	4.33246	OK
XLOC_002296	-	-	XLOC_002296	-	TSS4672,TSS4673	1:112349228-112350353	-	-	2.10077	0	4.59122	OK	0.306341	0.00758624	0.605097	OK	1.08613	0	2.80869	OK
XLOC_002370	-	-	XLOC_002370	-	TSS4852	1:125174531-125382425	-	-	2.40162	0.688997	4.11425	OK	3.23203	1.23983	5.22423	OK	1.92085	0.531321	3.31038	OK
XLOC_002426	-	-	XLOC_002426	-	TSS4954	1:135062034-135064340	-	-	2.42013	0.681523	4.15875	OK	0.536093	0	1.24265	OK	1.34564	0.120703	2.57059	OK
XLOC_002477	-	-	XLOC_002477	-	TSS5057,TSS5058,TSS5059	1:144469261-144472018	-	-	5.15569	2.59967	7.71171	OK	1.39076	0.373856	2.40767	OK	4.84656	2.7086	6.98451	OK
XLOC_002660	-	-	XLOC_002660	-	TSS5408,TSS5409	1:178264562-178283461	-	-	4.14386	2.99928	5.28845	OK	1.49558	0.993212	1.99795	OK	2.171	1.46126	2.88073	OK
XLOC_002707	-	-	XLOC_002707	-	TSS5497	1:185536760-185537306	-	-	5.72067	1.11627	10.3251	OK	1.57114	0.962075	2.18021	OK	1.84457	0	4.41518	OK
XLOC_002730	-	-	XLOC_002730	-	TSS5545,TSS5546	1:190295020-190311479	-	-	2.27718	1.39953	3.15484	OK	0.423268	0.135735	0.710801	OK	1.75161	1.05035	2.45286	OK
XLOC_002811	-	-	XLOC_002811	-	TSS5675	1:31339-82102	-	-	1.51669	0	7.89492	OK	3.03634	0	12.5003	OK	1.53302	0	8.33695	OK
XLOC_002844	-	-	XLOC_002844	-	TSS5709	1:3382196-3409622	-	-	2.05619	1.66106	2.45132	OK	3.74454	3.06626	4.42282	OK	2.43192	1.97165	2.89218	OK
XLOC_002849	-	-	XLOC_002849	-	TSS5714	1:3921703-3925829	-	-	2.21805	1.64609	2.79001	OK	3.09323	2.34608	3.84038	OK	2.57659	1.93214	3.22105	OK
XLOC_002904	-	-	XLOC_002904	-	TSS5773	1:9087743-9088003	-	-	2.79613	0	7.48482	OK	0.531064	0.133675	0.928452	OK	1.1547	0.198031	2.11136	OK
XLOC_002934	-	-	XLOC_002934	-	TSS5803	1:11716711-11736912	-	-	5.1666	4.23061	6.1026	OK	4.61901	3.77606	5.46195	OK	3.43328	2.78471	4.08184	OK
XLOC_002940	-	-	XLOC_002940	-	TSS5809	1:11909156-11910102	-	-	2.13845	1.24295	3.03395	OK	2.12962	1.23437	3.02487	OK	1.94002	1.08951	2.79053	OK
XLOC_002941	-	-	XLOC_002941	-	TSS5810	1:11910717-11911488	-	-	2.4533	1.36676	3.53984	OK	2.44616	1.36002	3.5323	OK	1.85865	0.937814	2.77948	OK
XLOC_002967	-	-	XLOC_002967	-	TSS5836	1:12568478-12654277	-	-	1.87618	0	4.08649	OK	3.96946	0	9.59715	OK	2.64311	0	5.66829	OK
XLOC_002968	-	-	XLOC_002968	-	TSS5838	1:12568478-12654277	-	-	2.07637	0	5.83781	OK	5.24265	0	15.5784	OK	3.41119	0	9.98563	OK
XLOC_002969	-	-	XLOC_002969	-	TSS5839	1:12568478-12654277	-	-	15.3594	0	75.7764	OK	42.2139	0	196.217	OK	16.7152	0	84.8307	OK
XLOC_002970	-	-	XLOC_002970	-	TSS5840	1:12568478-12654277	-	-	3.827	0	8.96967	OK	11.1726	0	26.9037	OK	4.85094	0	11.2704	OK
XLOC_002983	-	-	XLOC_002983	-	TSS5853	1:13764824-13909598	-	-	4.68203	0	22.0187	OK	3.02274	0	16.6923	OK	6.07554	0	27.475	OK
XLOC_002985	-	-	XLOC_002985	-	TSS5855	1:13764824-13909598	-	-	2.34389	0	15.9023	OK	1.72305	0	6.44519	OK	5.56747	0	27.8966	OK
XLOC_002996	-	-	XLOC_002996	-	TSS5866	1:13974724-13974984	-	-	4.93895	0	10.992	OK	3.91503	2.54241	5.28766	OK	11.1149	2.50291	19.7269	OK
XLOC_002997	-	-	XLOC_002997	-	TSS5867	1:13975125-13999821	-	-	2.13548	0	5.19204	OK	2.31483	0	5.78177	OK	2.15209	0	5.14962	OK
XLOC_003019	-	-	XLOC_003019	-	TSS5889	1:17777357-17777705	-	-	2.23971	0.106773	4.37264	OK	2.39336	0.266918	4.5198	OK	2.8243	0.553429	5.09516	OK
XLOC_003022	-	-	XLOC_003022	-	TSS5892	1:18747412-18846557	-	-	3.83157	0	19.8171	OK	4.22173	0	23.6473	OK	4.46665	0	21.5618	OK
XLOC_003039	-	-	XLOC_003039	-	TSS5909	1:20488178-20741756	-	-	19.9505	0	92.1384	OK	10.9658	0	58.5111	OK	13.993	0	66.6803	OK
XLOC_003040	-	-	XLOC_003040	-	TSS5910	1:20488178-20741756	-	-	16.2755	0	126.359	OK	7.02597	0	73.2838	OK	15.4678	0	106.86	OK
XLOC_003041	-	-	XLOC_003041	-	TSS5911	1:20488178-20741756	-	-	49.177	0	393.813	OK	37.9984	0	311.794	OK	53.7818	0	348.657	OK
XLOC_003042	-	-	XLOC_003042	-	TSS5912	1:20488178-20741756	-	-	9.2031	0	48.7621	OK	3.7241	0	25.934	OK	6.75804	0	36.2376	OK
XLOC_003043	-	-	XLOC_003043	-	TSS5913	1:20488178-20741756	-	-	8.57206	0	50.2575	OK	5.07481	0	33.0642	OK	5.3355	0	33.8437	OK
XLOC_003044	-	-	XLOC_003044	-	TSS5914	1:20488178-20741756	-	-	14.224	0	63.9091	OK	10.8474	0	49.1742	OK	10.6538	0	48.1415	OK
XLOC_003045	-	-	XLOC_003045	-	TSS5915	1:20488178-20741756	-	-	10.7572	0	58.4732	OK	5.01579	0	33.4902	OK	8.38364	0	44.9845	OK
XLOC_003046	-	-	XLOC_003046	-	TSS5916	1:20488178-20741756	-	-	10.53	0	29.7516	OK	5.42621	0	17.7513	OK	8.19677	0	23.249	OK
XLOC_003047	-	-	XLOC_003047	-	TSS5917	1:20488178-20741756	-	-	8.05935	0	28.8332	OK	4.64512	0	18.665	OK	6.74834	0	23.5518	OK
XLOC_003048	-	-	XLOC_003048	-	TSS5918	1:20488178-20741756	-	-	7.86706	0	23.4562	OK	4.18402	0	14.3746	OK	4.78551	0	15.6165	OK
XLOC_003091	-	-	XLOC_003091	-	TSS5973	1:28525909-28565262	-	-	4.02345	0	11.087	OK	3.12774	0	8.84583	OK	3.72822	0	10.5193	OK
XLOC_003100	-	-	XLOC_003100	-	TSS5983	1:30750421-30905653	-	-	2.64928	0.834877	4.46367	OK	3.52566	1.02647	6.02486	OK	2.61979	0.852225	4.38735	OK
XLOC_003126	-	-	XLOC_003126	-	TSS6013	1:33064534-33065884	-	-	1.53272	0.918264	2.14719	OK	3.05596	2.06948	4.04243	OK	2.0302	1.29476	2.76564	OK
XLOC_003127	-	-	XLOC_003127	-	TSS6014	1:33066000-33218689	-	-	4.61095	0	21.2272	OK	27.2355	0	92.9575	OK	17.2325	0	57.2843	OK
XLOC_003129	-	-	XLOC_003129	-	TSS6016	1:33632387-33664801	-	-	1.82037	0	5.6791	OK	3.30315	0	9.3184	OK	1.27797	0	4.72885	OK
XLOC_003130	-	-	XLOC_003130	-	TSS6017	1:33632387-33664801	-	-	1.30435	0	3.26477	OK	2.09007	0	4.96007	OK	1.09231	0	3.6629	OK
XLOC_003132	-	-	XLOC_003132	-	TSS6019	1:33937154-34070695	-	-	3.28459	0	9.92834	OK	10.0453	0	23.3262	OK	5.09985	0	14.365	OK
XLOC_003133	-	-	XLOC_003133	-	TSS6020	1:33937154-34070695	-	-	2.18356	0	6.02912	OK	5.67043	0	12.8959	OK	2.56528	0	7.14766	OK
XLOC_003134	-	-	XLOC_003134	-	TSS6021	1:33937154-34070695	-	-	2.43373	0	5.38858	OK	6.27594	1.20753	11.3443	OK	3.22491	0	6.92563	OK
XLOC_003135	-	-	XLOC_003135	-	TSS6022	1:33937154-34070695	-	-	9.24496	0	45.1459	OK	26.2253	0	94.9297	OK	10.8213	0	52.6323	OK
XLOC_003149	-	-	XLOC_003149	-	TSS6036	1:34779580-34818166	-	-	2.9912	0	6.75688	OK	4.92916	0	10.1586	OK	3.48114	0	8.39523	OK
XLOC_003150	-	-	XLOC_003150	-	TSS6037	1:34779580-34818166	-	-	4.60631	0	20.1864	OK	6.81093	0	26.3838	OK	6.66741	0	26.5011	OK
XLOC_003151	-	-	XLOC_003151	-	TSS6038	1:34779580-34818166	-	-	6.13721	0	21.3322	OK	11.5912	0	33.4401	OK	9.4093	0	29.3149	OK
XLOC_003152	-	-	XLOC_003152	-	TSS6039	1:34779580-34818166	-	-	3.14213	0	9.79539	OK	5.44867	0	16.0391	OK	4.33001	0	12.6862	OK
XLOC_003153	-	-	XLOC_003153	-	TSS6040	1:34779580-34818166	-	-	3.46439	0	8.10209	OK	5.78508	0	11.9526	OK	5.16552	0	11.8961	OK
XLOC_003154	-	-	XLOC_003154	-	TSS6041	1:34779580-34818166	-	-	2.92799	0	9.1659	OK	6.55753	0	19.7819	OK	5.0568	0	13.8321	OK
XLOC_003155	-	-	XLOC_003155	-	TSS6042	1:34779580-34818166	-	-	3.72374	0	12.8028	OK	6.91824	0	19.655	OK	6.07056	0	18.4252	OK
XLOC_003156	-	-	XLOC_003156	-	TSS6043	1:34779580-34818166	-	-	2.12607	0	9.60056	OK	7.22739	0	21.3547	OK	4.6463	0	16.3795	OK
XLOC_003157	-	-	XLOC_003157	-	TSS6044	1:34779580-34818166	-	-	5.04243	0	41.9528	OK	13.3656	0	74.6525	OK	2.83044	0	9.50107	OK
XLOC_003158	-	-	XLOC_003158	-	TSS6045	1:34779580-34818166	-	-	2.61353	0	7.59365	OK	5.37778	0	13.5649	OK	4.53885	0	11.8498	OK
XLOC_003223	-	-	XLOC_003223	-	TSS6110	1:37939120-37939608	-	-	1.05222	0.150632	1.95381	OK	2.46265	0.961269	3.96403	OK	1.44588	0.34021	2.55156	OK
XLOC_003224	-	-	XLOC_003224	-	TSS6111	1:37940791-37942728	-	-	4.28301	3.13698	5.42903	OK	2.49129	1.73524	3.24734	OK	3.35676	2.40338	4.31014	OK
XLOC_003333	-	-	XLOC_003333	-	TSS6222	1:41628087-41664684	-	-	3.88128	1.13088	6.63167	OK	1.28805	0.217225	2.35888	OK	1.66311	0.199011	3.12721	OK
XLOC_003399	-	-	XLOC_003399	-	TSS6289	1:45759155-45887495	-	-	2.81614	0	9.45045	OK	3.58144	0	13.2212	OK	3.0304	0	10.099	OK
XLOC_003400	-	-	XLOC_003400	-	TSS6290	1:45759155-45887495	-	-	2.05056	0	4.80639	OK	1.35307	0	4.12241	OK	2.50991	0	5.87403	OK
XLOC_003424	-	-	XLOC_003424	-	TSS6315	1:50002022-50004874	-	-	1.58604	1.10268	2.0694	OK	2.25041	1.61586	2.88497	OK	1.46846	1.00721	1.92972	OK
XLOC_003425	-	-	XLOC_003425	-	TSS6316	1:50098015-50123446	-	-	1.02744	0	2.20555	OK	2.61837	0.183319	5.05341	OK	1.43784	0	2.94389	OK
XLOC_003426	-	-	XLOC_003426	-	TSS6317	1:50098015-50123446	-	-	0.73385	0	1.94768	OK	2.17013	0	4.8583	OK	1.20194	0	2.85184	OK
XLOC_003428	-	-	XLOC_003428	-	TSS6319	1:50098015-50123446	-	-	1.63001	0.541046	2.71898	OK	2.73655	0.92905	4.54405	OK	1.91708	0.557014	3.27715	OK
XLOC_003429	-	-	XLOC_003429	-	TSS6320	1:50098015-50123446	-	-	2.20501	0	4.60568	OK	2.86932	0	6.35439	OK	1.85402	0	4.4535	OK
XLOC_003453	-	-	XLOC_003453	-	TSS6344	1:51881777-52048476	-	-	3.35969	0	14.0958	OK	2.32157	0	8.83516	OK	2.6061	0	10.8227	OK
XLOC_003457	-	-	XLOC_003457	-	TSS6348	1:51881777-52048476	-	-	2.50744	0	9.3581	OK	1.42875	0	5.20381	OK	2.55136	0	8.60979	OK
XLOC_003474	-	-	XLOC_003474	-	TSS6365	1:53417713-53419796	-	-	2.09681	1.44563	2.748	OK	2.19448	1.51427	2.87468	OK	1.32811	0.858727	1.7975	OK
XLOC_003511	-	-	XLOC_003511	-	TSS6402	1:54429948-54430317	-	-	2.67824	0.543613	4.81287	OK	3.22919	0.866261	5.59211	OK	2.0626	0.249644	3.87555	OK
XLOC_003513	-	-	XLOC_003513	-	TSS6404	1:54617216-54671359	-	-	2.99856	0	19.1349	OK	4.58228	0	24.6919	OK	4.58757	0	26.5952	OK
XLOC_003514	-	-	XLOC_003514	-	TSS6405	1:54617216-54671359	-	-	2.31709	0	9.52691	OK	3.58195	0	12.5305	OK	4.01441	0	14.5188	OK
XLOC_003515	-	-	XLOC_003515	-	TSS6406	1:54617216-54671359	-	-	3.73936	0	14.1433	OK	3.9277	0	14.7083	OK	5.34903	0	19.1031	OK
XLOC_003516	-	-	XLOC_003516	-	TSS6407	1:54617216-54671359	-	-	2.11518	0	8.21741	OK	2.27094	0	8.59662	OK	2.85939	0	10.7067	OK
XLOC_003520	-	-	XLOC_003520	-	TSS6411	1:55385935-55386147	-	-	40.328	0.183676	80.4722	OK	41.8282	0	83.7732	OK	28.917	0	59.2947	OK
XLOC_003527	-	-	XLOC_003527	-	TSS6418	1:55726280-55727013	-	-	3.44757	2.02035	4.8748	OK	3.39267	2.00966	4.77567	OK	5.64972	3.72582	7.57362	OK
XLOC_003528	-	-	XLOC_003528	-	TSS6419	1:56204258-56208972	-	-	3.26978	2.50352	4.03603	OK	1.93955	1.43846	2.44064	OK	3.03114	2.31414	3.74814	OK
XLOC_003567	-	-	XLOC_003567	-	TSS6458	1:56714602-56714962	-	-	0.159776	0	0.419166	OK	3.09649	0.715299	5.47769	OK	0.0956122	0	0.355588	OK
XLOC_003568	-	-	XLOC_003568	-	TSS6459	1:56715103-56715545	-	-	0.0468244	0	0.247335	OK	3.1143	1.25741	4.97118	OK	0.168262	0	0.425608	OK
XLOC_003572	-	-	XLOC_003572	-	TSS6463	1:56724339-56724599	-	-	4.6092	0	10.0232	OK	17.2731	5.87269	28.6735	OK	5.19895	0	10.758	OK
XLOC_003573	-	-	XLOC_003573	-	TSS6464	1:56725073-56787745	-	-	1.87738	0	5.67476	OK	3.10678	0	10.2824	OK	1.90316	0	5.76206	OK
XLOC_003574	-	-	XLOC_003574	-	TSS6465	1:56725073-56787745	-	-	1.90824	0	5.6064	OK	3.23759	0	11.4104	OK	2.25102	0	6.89807	OK
XLOC_003575	-	-	XLOC_003575	-	TSS6466	1:56725073-56787745	-	-	2.75451	0	8.34744	OK	7.31255	0	20.705	OK	2.84769	0	8.57522	OK
XLOC_003576	-	-	XLOC_003576	-	TSS6467	1:56725073-56787745	-	-	3.20363	0	7.60271	OK	6.12665	0	18.1145	OK	4.76738	0	11.2878	OK
XLOC_003577	-	-	XLOC_003577	-	TSS6468	1:56725073-56787745	-	-	1.75202	0	5.22248	OK	4.16172	0	11.8281	OK	3.13855	0	8.55699	OK
XLOC_003578	-	-	XLOC_003578	-	TSS6469	1:56725073-56787745	-	-	3.02391	0	10.2869	OK	9.65605	0	31.5732	OK	4.66223	0	15.0708	OK
XLOC_003579	-	-	XLOC_003579	-	TSS6470	1:56725073-56787745	-	-	2.06624	0	9.11631	OK	6.02857	0	26.2055	OK	2.12182	0	10.1875	OK
XLOC_003580	-	-	XLOC_003580	-	TSS6471	1:56725073-56787745	-	-	2.40675	0	7.40291	OK	5.91726	0	17.7277	OK	2.69615	0	8.15351	OK
XLOC_003608	-	-	XLOC_003608	-	TSS6500	1:59650852-59730804	-	-	1.47861	0	5.84008	OK	2.70847	0	7.74099	OK	1.6342	0	6.02765	OK
XLOC_003610	-	-	XLOC_003610	-	TSS6502	1:59650852-59730804	-	-	1.44935	0	5.38515	OK	2.45968	0	7.58763	OK	1.956	0	6.36103	OK
XLOC_003615	-	-	XLOC_003615	-	TSS6507	1:59771488-59923417	-	-	2.65376	0	7.3874	OK	1.22234	0	3.92034	OK	1.4841	0	3.99072	OK
XLOC_003616	-	-	XLOC_003616	-	TSS6508	1:59771488-59923417	-	-	3.07616	0.436465	5.71586	OK	1.17431	0	2.80922	OK	1.5509	0	3.10926	OK
XLOC_003617	-	-	XLOC_003617	-	TSS6510	1:59771488-59923417	-	-	20.1646	0	69.8589	OK	5.99787	0	29.7297	OK	15.6962	0	49.9642	OK
XLOC_003618	-	-	XLOC_003618	-	TSS6511	1:59771488-59923417	-	-	2.66143	0	7.45442	OK	1.44687	0	4.27304	OK	1.63015	0	4.61471	OK
XLOC_003635	-	-	XLOC_003635	-	TSS6531	1:61242437-61671542	-	-	78.7431	0	323.98	OK	57.764	0	262.692	OK	54.4208	0	223.23	OK
XLOC_003636	-	-	XLOC_003636	-	TSS6532	1:61242437-61671542	-	-	5.07799	3.4316	6.72438	OK	4.12076	2.67177	5.56976	OK	3.41282	2.2398	4.58585	OK
XLOC_003637	-	-	XLOC_003637	-	TSS6533	1:61242437-61671542	-	-	4.41941	0	36.1067	OK	3.34644	0	30.3417	OK	2.99988	0	25.399	OK
XLOC_003638	-	-	XLOC_003638	-	TSS6534	1:61242437-61671542	-	-	3.55943	0.791989	6.32688	OK	2.96997	0.473852	5.46609	OK	2.46334	0.402951	4.52373	OK
XLOC_003639	-	-	XLOC_003639	-	TSS6535	1:61242437-61671542	-	-	6.32172	0	36.4823	OK	5.13546	0	31.7243	OK	5.71412	0	30.1854	OK
XLOC_003640	-	-	XLOC_003640	-	TSS6536	1:61242437-61671542	-	-	2.9869	0	6.93716	OK	2.58193	0	6.00959	OK	1.94333	0	4.58576	OK
XLOC_003641	-	-	XLOC_003641	-	TSS6537	1:61242437-61671542	-	-	4.09521	0	13.2993	OK	3.26931	0	11.3372	OK	2.77792	0	9.3843	OK
XLOC_003642	-	-	XLOC_003642	-	TSS6538	1:61242437-61671542	-	-	10.3314	0	53.4625	OK	7.84715	0	44.584	OK	8.98296	0	43.2799	OK
XLOC_003643	-	-	XLOC_003643	-	TSS6539	1:61242437-61671542	-	-	4.5093	0	14.4567	OK	3.59107	0	12.2898	OK	2.63879	0	9.26095	OK
XLOC_003644	-	-	XLOC_003644	-	TSS6540	1:61242437-61671542	-	-	2.62524	1.76591	3.48456	OK	2.30645	1.51309	3.0998	OK	1.81415	1.18534	2.44296	OK
XLOC_003650	-	-	XLOC_003650	-	TSS6546	1:61860170-62091663	-	-	1.00945	0	6.0594	OK	2.10299	0	10.0349	OK	1.60723	0	8.31063	OK
XLOC_003673	-	-	XLOC_003673	-	TSS6575	1:62340738-62495113	-	-	6.29454	2.75733	9.83175	OK	0.692402	0	1.432	OK	3.83809	1.66244	6.01373	OK
XLOC_003674	-	-	XLOC_003674	-	TSS6576	1:62340738-62495113	-	-	4.2674	2.44218	6.09262	OK	0.604169	0.177878	1.03046	OK	2.9117	1.69223	4.13116	OK
XLOC_003677	-	-	XLOC_003677	-	TSS6579	1:62340738-62495113	-	-	2.39181	0	4.83	OK	0.522297	0	1.30996	OK	1.9961	0.183975	3.80823	OK
XLOC_003739	-	-	XLOC_003739	-	TSS6641	1:66491949-66497303	-	-	1.63343	1.20809	2.05877	OK	6.26815	4.96641	7.56989	OK	4.01948	3.13406	4.9049	OK
XLOC_003740	-	-	XLOC_003740	-	TSS6642	1:66497373-66499348	-	-	3.01716	2.14537	3.88896	OK	9.86292	7.61183	12.114	OK	6.00291	4.51331	7.4925	OK
XLOC_003756	-	-	XLOC_003756	-	TSS6658	1:67546583-67629251	-	-	2.50107	0	9.56703	OK	4.07407	0	14.3044	OK	2.26367	0	8.95238	OK
XLOC_003757	-	-	XLOC_003757	-	TSS6659	1:67546583-67629251	-	-	2.56348	0	6.27164	OK	2.43127	0	6.94933	OK	2.18261	0	6.26906	OK
XLOC_003758	-	-	XLOC_003758	-	TSS6660	1:67546583-67629251	-	-	3.37356	0	16.3373	OK	2.49141	0	15.0974	OK	2.24	0	12.6799	OK
XLOC_003759	-	-	XLOC_003759	-	TSS6661	1:67546583-67629251	-	-	2.37449	0	8.88314	OK	2.85431	0	10.946	OK	2.33799	0	8.76956	OK
XLOC_003760	-	-	XLOC_003760	-	TSS6662	1:67546583-67629251	-	-	3.48568	0	11.4947	OK	3.65014	0	12.9291	OK	3.02156	0	10.4422	OK
XLOC_003761	-	-	XLOC_003761	-	TSS6663	1:67546583-67629251	-	-	2.98734	0	10.1916	OK	3.5183	0	12.3764	OK	2.67675	0	9.47405	OK
XLOC_003762	-	-	XLOC_003762	-	TSS6664	1:67546583-67629251	-	-	2.34619	0	7.78269	OK	2.50908	0	8.82911	OK	2.09959	0	7.22733	OK
XLOC_003763	-	-	XLOC_003763	-	TSS6665	1:67546583-67629251	-	-	2.32577	0	4.84728	OK	2.67762	0	5.68626	OK	1.95532	0	4.15283	OK
XLOC_003764	-	-	XLOC_003764	-	TSS6666	1:67546583-67629251	-	-	3.74166	0	14.9589	OK	5.93182	0	21.8909	OK	2.85146	0	12.6245	OK
XLOC_003765	-	-	XLOC_003765	-	TSS6667	1:67546583-67629251	-	-	2.42718	0	5.61309	OK	2.96615	0	6.77454	OK	2.24881	0	5.0442	OK
XLOC_003766	-	-	XLOC_003766	-	TSS6668	1:67546583-67629251	-	-	2.82078	0	14.1736	OK	2.6597	0	15.0503	OK	3.10263	0	14.8807	OK
XLOC_003767	-	-	XLOC_003767	-	TSS6669	1:67546583-67629251	-	-	2.68711	0	7.63335	OK	2.97267	0	8.22004	OK	2.23329	0	6.18656	OK
XLOC_003768	-	-	XLOC_003768	-	TSS6670	1:67546583-67629251	-	-	2.41967	0	10.6107	OK	2.52167	0	12.0172	OK	1.61632	0	8.27946	OK
XLOC_003769	-	-	XLOC_003769	-	TSS6671	1:67546583-67629251	-	-	2.31277	0	7.45706	OK	1.57067	0	6.35017	OK	2.14912	0	7.09595	OK
XLOC_003770	-	-	XLOC_003770	-	TSS6672	1:67546583-67629251	-	-	2.2262	0	6.9348	OK	3.02631	0	9.19961	OK	2.54859	0	7.56503	OK
XLOC_003771	-	-	XLOC_003771	-	TSS6673	1:67546583-67629251	-	-	4.21367	0	20.3103	OK	4.81167	0	24.1758	OK	3.97763	0	19.3548	OK
XLOC_003772	-	-	XLOC_003772	-	TSS6674	1:67546583-67629251	-	-	3.43436	0	15.9693	OK	4.24674	0	19.9818	OK	2.8653	0	14.1131	OK
XLOC_003773	-	-	XLOC_003773	-	TSS6675	1:67546583-67629251	-	-	3.01646	0	14.3652	OK	5.60704	0	23.0995	OK	2.36485	0	12.3139	OK
XLOC_003774	-	-	XLOC_003774	-	TSS6676	1:67546583-67629251	-	-	3.21778	0	16.3564	OK	3.56982	0	19.2556	OK	2.9648	0	15.2523	OK
XLOC_003775	-	-	XLOC_003775	-	TSS6677	1:67546583-67629251	-	-	1.72509	0	5.09971	OK	2.45612	0	7.16053	OK	2.54293	0	7.18705	OK
XLOC_003776	-	-	XLOC_003776	-	TSS6678	1:67546583-67629251	-	-	2.88612	0	13.4444	OK	4.85119	0	20.3783	OK	3.32972	0	14.4681	OK
XLOC_003777	-	-	XLOC_003777	-	TSS6679	1:67546583-67629251	-	-	1.96744	0	8.32179	OK	3.33575	0	12.7037	OK	2.1041	0	8.64661	OK
XLOC_003778	-	-	XLOC_003778	-	TSS6680	1:67546583-67629251	-	-	2.73086	0	11.4943	OK	4.5716	0	17.3474	OK	3.95439	0	14.4179	OK
XLOC_003779	-	-	XLOC_003779	-	TSS6681	1:67546583-67629251	-	-	1.69232	0	6.22095	OK	2.32254	0	8.35386	OK	2.0765	0	7.08357	OK
XLOC_003780	-	-	XLOC_003780	-	TSS6682	1:67546583-67629251	-	-	1.57215	0	5.36995	OK	3.23808	0	9.42551	OK	2.41778	0	7.13483	OK
XLOC_003781	-	-	XLOC_003781	-	TSS6683	1:67546583-67629251	-	-	2.15965	0	6.39792	OK	3.70997	0	10.427	OK	2.52117	0	7.09315	OK
XLOC_003782	-	-	XLOC_003782	-	TSS6684	1:67546583-67629251	-	-	2.61439	0	14.1671	OK	4.96487	0	22.9133	OK	5.04622	0	20.8341	OK
XLOC_003783	-	-	XLOC_003783	-	TSS6685	1:67546583-67629251	-	-	2.04041	0	7.50335	OK	3.63642	0	11.9086	OK	2.1586	0	7.75052	OK
XLOC_003784	-	-	XLOC_003784	-	TSS6686	1:67546583-67629251	-	-	1.95178	0	9.31593	OK	6.14023	0	20.8665	OK	4.84394	0	16.3221	OK
XLOC_003899	-	-	XLOC_003899	-	TSS6807	1:76963515-76963897	-	-	3.45843	1.12248	5.79437	OK	3.04944	0.909833	5.18905	OK	2.44272	0.566455	4.31898	OK
XLOC_003900	-	-	XLOC_003900	-	TSS6808	1:76975975-76976751	-	-	1.296	0.54735	2.04466	OK	2.18568	1.18058	3.19077	OK	1.40161	0.63434	2.16888	OK
XLOC_003916	-	-	XLOC_003916	-	TSS6825	1:77823868-77824179	-	-	2.65196	0	5.5036	OK	1.3199	0.477977	2.16183	OK	1.47561	0	3.52202	OK
XLOC_003925	-	-	XLOC_003925	-	TSS6834	1:78345661-78346098	-	-	1.62377	0.302741	2.94479	OK	3.7288	1.60793	5.84967	OK	2.01169	0.565865	3.45752	OK
XLOC_003944	-	-	XLOC_003944	-	TSS6853	1:79962739-80140930	-	-	3.37608	0	8.0535	OK	3.64137	0	8.54106	OK	4.58812	0	9.96094	OK
XLOC_003945	-	-	XLOC_003945	-	TSS6854	1:79962739-80140930	-	-	2.40169	1.18243	3.62095	OK	2.77911	1.32141	4.2368	OK	3.31283	1.77796	4.8477	OK
XLOC_003946	-	-	XLOC_003946	-	TSS6855	1:79962739-80140930	-	-	1.92452	0.235796	3.61324	OK	2.72859	0.485499	4.97167	OK	3.05256	0.688063	5.41706	OK
XLOC_003956	-	-	XLOC_003956	-	TSS6865	1:80334488-80338165	-	-	0.943236	0.634645	1.25183	OK	1.10249	0.756799	1.44818	OK	2.0849	1.52341	2.64639	OK
XLOC_003957	-	-	XLOC_003957	-	TSS6866	1:80338365-80339837	-	-	2.12642	1.38984	2.86301	OK	2.18583	1.43481	2.93685	OK	3.86854	2.72425	5.01282	OK
XLOC_003973	-	-	XLOC_003973	-	TSS6882	1:84158105-84158371	-	-	25.417	11.5043	39.3297	OK	31.1535	15.1847	47.1222	OK	29.914	15.1323	44.6957	OK
XLOC_004035	-	-	XLOC_004035	-	TSS6944	1:85310378-85341344	-	-	1.90484	0	6.03448	OK	3.59633	0	10.0735	OK	1.56951	0	5.00837	OK
XLOC_004039	-	-	XLOC_004039	-	TSS6948	1:85755030-85755384	-	-	13.3771	7.66426	19.0899	OK	19.2439	12.0821	26.4057	OK	18.9808	11.9322	26.0294	OK
XLOC_004120	-	-	XLOC_004120	-	TSS7030	1:87225444-87366394	-	-	20.299	0	92.1235	OK	31.3463	0	142.754	OK	15.8228	0	80.9057	OK
XLOC_004121	-	-	XLOC_004121	-	TSS7031	1:87225444-87366394	-	-	2.23777	0	6.59077	OK	3.03351	0	9.34079	OK	2.28384	0	6.99997	OK
XLOC_004122	-	-	XLOC_004122	-	TSS7032	1:87225444-87366394	-	-	1.76906	0	3.88064	OK	2.32225	0	5.24847	OK	1.3671	0	3.78106	OK
XLOC_004123	-	-	XLOC_004123	-	TSS7033	1:87225444-87366394	-	-	1.81978	0	5.65895	OK	3.18633	0	9.51379	OK	2.02018	0	6.36256	OK
XLOC_004124	-	-	XLOC_004124	-	TSS7034	1:87225444-87366394	-	-	2.10505	0	6.41411	OK	3.08606	0	9.55914	OK	1.86258	0	6.20007	OK
XLOC_004125	-	-	XLOC_004125	-	TSS7035	1:87225444-87366394	-	-	2.20826	0	6.80608	OK	2.89205	0	9.43239	OK	2.02179	0	6.76876	OK
XLOC_004126	-	-	XLOC_004126	-	TSS7036	1:87225444-87366394	-	-	1.67155	0	3.87004	OK	2.46836	0	5.62293	OK	1.42159	0	3.54249	OK
XLOC_004127	-	-	XLOC_004127	-	TSS7037	1:87225444-87366394	-	-	2.15953	0	6.60773	OK	3.36486	0	10.2666	OK	1.66096	0	5.86115	OK
XLOC_004128	-	-	XLOC_004128	-	TSS7038	1:87225444-87366394	-	-	3.76776	0	14.1652	OK	4.23268	0	17.9448	OK	3.14076	0	13.4582	OK
XLOC_004129	-	-	XLOC_004129	-	TSS7039	1:87225444-87366394	-	-	3.99534	0	17.7773	OK	5.29103	0	25.0607	OK	4.26863	0	19.4704	OK
XLOC_004130	-	-	XLOC_004130	-	TSS7040	1:87225444-87366394	-	-	1.72674	0	4.99063	OK	2.99639	0	8.01837	OK	1.32705	0	3.93799	OK
XLOC_004131	-	-	XLOC_004131	-	TSS7041	1:87225444-87366394	-	-	1.58975	0	4.49965	OK	2.58501	0	7.59415	OK	1.59502	0	4.4687	OK
XLOC_004132	-	-	XLOC_004132	-	TSS7042	1:87225444-87366394	-	-	39.1761	0	211.495	OK	60.207	0	325.343	OK	13.8274	0	119.813	OK
XLOC_004133	-	-	XLOC_004133	-	TSS7043	1:87225444-87366394	-	-	3.57315	0	14.5561	OK	7.03755	0	26.1538	OK	2.70197	0	12.7692	OK
XLOC_004134	-	-	XLOC_004134	-	TSS7044	1:87225444-87366394	-	-	7.03332	0	31.9989	OK	10.3445	0	47.6764	OK	3.58803	0	22.0461	OK
XLOC_004135	-	-	XLOC_004135	-	TSS7045	1:87225444-87366394	-	-	2.71074	0	9.88904	OK	4.66053	0	16.3323	OK	2.09859	0	8.85701	OK
XLOC_004136	-	-	XLOC_004136	-	TSS7046	1:87225444-87366394	-	-	2.09085	0	6.57826	OK	4.24987	0	12.2036	OK	2.68455	0	8.15304	OK
XLOC_004137	-	-	XLOC_004137	-	TSS7047	1:87225444-87366394	-	-	1.89986	0	4.12547	OK	3.2242	0	6.83177	OK	1.72499	0	4.45667	OK
XLOC_004138	-	-	XLOC_004138	-	TSS7048	1:87225444-87366394	-	-	2.23119	0	7.33756	OK	3.56372	0	11.5784	OK	1.95307	0	7.05476	OK
XLOC_004139	-	-	XLOC_004139	-	TSS7049	1:87225444-87366394	-	-	1.4908	0	3.55163	OK	2.60072	0	6.33967	OK	1.22816	0	3.54128	OK
XLOC_004140	-	-	XLOC_004140	-	TSS7050	1:87225444-87366394	-	-	1.58714	0	4.56499	OK	2.78693	0	7.69954	OK	1.48608	0	4.5881	OK
XLOC_004141	-	-	XLOC_004141	-	TSS7051	1:87225444-87366394	-	-	4.18978	0	21.1109	OK	10.9068	0	44.7868	OK	5.69365	0	26.4653	OK
XLOC_004142	-	-	XLOC_004142	-	TSS7052	1:87225444-87366394	-	-	3.21926	0	13.8003	OK	8.17367	0	29.053	OK	4.20632	0	16.9683	OK
XLOC_004143	-	-	XLOC_004143	-	TSS7053	1:87225444-87366394	-	-	2.17591	0	6.85805	OK	4.21458	0	12.3275	OK	1.91972	0	6.64897	OK
XLOC_004144	-	-	XLOC_004144	-	TSS7054	1:87225444-87366394	-	-	3.31335	0	11.0022	OK	5.00343	0	16.7474	OK	3.15159	0	11.0981	OK
XLOC_004145	-	-	XLOC_004145	-	TSS7055	1:87225444-87366394	-	-	2.02313	0	6.79659	OK	4.67646	0	13.6956	OK	1.83432	0	6.73558	OK
XLOC_004146	-	-	XLOC_004146	-	TSS7056	1:87225444-87366394	-	-	2.50771	0	13.73	OK	3.86754	0	21.2036	OK	1.50017	0	10.8786	OK
XLOC_004147	-	-	XLOC_004147	-	TSS7057	1:87225444-87366394	-	-	1.49026	0	5.19145	OK	3.42293	0	10.3847	OK	1.77437	0	6.13619	OK
XLOC_004148	-	-	XLOC_004148	-	TSS7058	1:87225444-87366394	-	-	2.73458	0	9.66368	OK	5.68258	0	18.1068	OK	2.37765	0	9.326	OK
XLOC_004149	-	-	XLOC_004149	-	TSS7059	1:87225444-87366394	-	-	1.49373	0	8.15697	OK	4.0788	0	17.7422	OK	2.05289	0	10.3138	OK
XLOC_004150	-	-	XLOC_004150	-	TSS7060	1:87225444-87366394	-	-	1.3116	0	3.75954	OK	2.74601	0	7.49216	OK	1.2479	0	3.53254	OK
XLOC_004151	-	-	XLOC_004151	-	TSS7061	1:87225444-87366394	-	-	1.65236	0	8.68309	OK	4.38372	0	18.63	OK	1.96007	0	10.106	OK
XLOC_004152	-	-	XLOC_004152	-	TSS7062	1:87225444-87366394	-	-	1.19554	0	5.58583	OK	3.43111	0	12.6682	OK	1.01101	0	5.33589	OK
XLOC_004153	-	-	XLOC_004153	-	TSS7063	1:87225444-87366394	-	-	1.40298	0	4.20166	OK	2.64606	0	6.70272	OK	1.33572	0	3.7099	OK
XLOC_004154	-	-	XLOC_004154	-	TSS7064	1:87225444-87366394	-	-	2.32556	0	10.1905	OK	3.93898	0	16.6401	OK	2.38519	0	10.8646	OK
XLOC_004155	-	-	XLOC_004155	-	TSS7065	1:87225444-87366394	-	-	1.28973	0	7.34923	OK	3.09149	0	14.661	OK	1.08235	0	6.89651	OK
XLOC_004156	-	-	XLOC_004156	-	TSS7066	1:87225444-87366394	-	-	1.12747	0	2.80075	OK	2.41783	0	5.47268	OK	1.15744	0	3.40937	OK
XLOC_004157	-	-	XLOC_004157	-	TSS7067	1:87225444-87366394	-	-	2.1532	0	11.277	OK	3.65752	0	18.449	OK	1.37315	0	9.16245	OK
XLOC_004158	-	-	XLOC_004158	-	TSS7068	1:87225444-87366394	-	-	2.01957	0	16.8739	OK	6.45044	0	17.4777	OK	1.9685	0	17.2937	OK
XLOC_004159	-	-	XLOC_004159	-	TSS7069	1:87225444-87366394	-	-	0.882263	0	5.52451	OK	2.59869	0	12.4304	OK	2.54589	0	10.8954	OK
XLOC_004160	-	-	XLOC_004160	-	TSS7070	1:87225444-87366394	-	-	1.14194	0	4.56284	OK	2.9764	0	9.8404	OK	1.34772	0	5.35111	OK
XLOC_004161	-	-	XLOC_004161	-	TSS7071	1:87225444-87366394	-	-	0.911328	0	3.46568	OK	2.50737	0	7.76486	OK	1.15451	0	4.26875	OK
XLOC_004162	-	-	XLOC_004162	-	TSS7072	1:87225444-87366394	-	-	1.15142	0	3.57008	OK	2.07933	0	6.11621	OK	0.89877	0	3.2143	OK
XLOC_004163	-	-	XLOC_004163	-	TSS7073	1:87225444-87366394	-	-	1.23392	0	3.75198	OK	2.49427	0	6.93504	OK	0.953358	0	3.35023	OK
XLOC_004164	-	-	XLOC_004164	-	TSS7074	1:87225444-87366394	-	-	1.48709	0	8.8422	OK	4.16138	0	19.4609	OK	1.67944	0	10.0227	OK
XLOC_004165	-	-	XLOC_004165	-	TSS7075	1:87225444-87366394	-	-	1.27035	0	7.80455	OK	4.09119	0	18.5989	OK	2.25501	0	11.5538	OK
XLOC_004166	-	-	XLOC_004166	-	TSS7076	1:87225444-87366394	-	-	0.856102	0	3.4295	OK	2.18896	0	7.28104	OK	0.943409	0	3.85391	OK
XLOC_004192	-	-	XLOC_004192	-	TSS7102	1:88446380-88554935	-	-	3.09335	0	11.1107	OK	0.914474	0	3.96183	OK	2.03694	0	7.61166	OK
XLOC_004194	-	-	XLOC_004194	-	TSS7104	1:88446380-88554935	-	-	6.57809	0	25.4702	OK	2.77288	0	11.363	OK	5.03866	0	18.9576	OK
XLOC_004195	-	-	XLOC_004195	-	TSS7105	1:88774664-88776204	-	-	8.70739	6.58137	10.8334	OK	9.44305	7.16843	11.7177	OK	7.67067	5.75022	9.59112	OK
XLOC_004369	-	-	XLOC_004369	-	TSS7280	1:96036018-96036274	-	-	9.90577	0.928328	18.8832	OK	4.78327	0	10.7355	OK	4.01857	0	9.49871	OK
XLOC_004370	-	-	XLOC_004370	-	TSS7281	1:96036445-96036670	-	-	21.9418	0.148099	43.7355	OK	8.51243	0	23.1651	OK	8.45394	0	21.3101	OK
XLOC_004412	-	-	XLOC_004412	-	TSS7329	1:96298720-96638886	-	-	8.06301	0	28.386	OK	5.10375	0	18.635	OK	4.67839	0	17.417	OK
XLOC_004413	-	-	XLOC_004413	-	TSS7330	1:96298720-96638886	-	-	9.31895	0	38.9916	OK	5.65409	0	24.9858	OK	6.3463	0	26.3966	OK
XLOC_004414	-	-	XLOC_004414	-	TSS7331	1:96298720-96638886	-	-	11.3137	0	78.4715	OK	9.63179	0	60.7876	OK	6.39435	0	46.573	OK
XLOC_004415	-	-	XLOC_004415	-	TSS7332	1:96298720-96638886	-	-	7.56003	0	27.2758	OK	4.7132	0	17.7822	OK	4.40851	0	16.8227	OK
XLOC_004416	-	-	XLOC_004416	-	TSS7333	1:96298720-96638886	-	-	8.893	0	33.9308	OK	5.32031	0	21.48	OK	4.91097	0	20.0958	OK
XLOC_004417	-	-	XLOC_004417	-	TSS7334	1:96298720-96638886	-	-	7.00608	0	14.7476	OK	4.146	0	9.31244	OK	4.20632	0	9.63624	OK
XLOC_004418	-	-	XLOC_004418	-	TSS7335	1:96298720-96638886	-	-	7.32903	0	38.9224	OK	4.36489	0	24.8218	OK	4.36742	0	24.3141	OK
XLOC_004419	-	-	XLOC_004419	-	TSS7336	1:96298720-96638886	-	-	3.76249	0	12.254	OK	2.16179	0	7.55572	OK	2.50965	0	8.23425	OK
XLOC_004420	-	-	XLOC_004420	-	TSS7337	1:96298720-96638886	-	-	4.58201	2.07676	7.08726	OK	2.82285	1.10536	4.54035	OK	2.65777	1.04219	4.27334	OK
XLOC_004421	-	-	XLOC_004421	-	TSS7338	1:96298720-96638886	-	-	5.79974	0	28.7264	OK	4.22858	0	20.6581	OK	2.95901	0	16.3731	OK
XLOC_004422	-	-	XLOC_004422	-	TSS7339	1:96298720-96638886	-	-	3.79658	0	10.7022	OK	2.24179	0	6.12482	OK	2.4726	0	7.05932	OK
XLOC_004423	-	-	XLOC_004423	-	TSS7340	1:96298720-96638886	-	-	4.83998	0	19.7881	OK	3.42532	0	13.926	OK	2.8289	0	12.2578	OK
XLOC_004424	-	-	XLOC_004424	-	TSS7341	1:96298720-96638886	-	-	3.4811	2.60614	4.35606	OK	2.38781	1.78513	2.99049	OK	2.18934	1.61237	2.76631	OK
XLOC_004478	-	-	XLOC_004478	-	TSS7398	1:98304755-98387994	-	-	3.35913	0	22.8132	OK	5.49574	0	34.0447	OK	8.86854	0	43.3855	OK
XLOC_004479	-	-	XLOC_004479	-	TSS7399	1:98304755-98387994	-	-	7.12815	0	49.3264	OK	15.7606	0	87.7127	OK	12.5418	0	71.6872	OK
XLOC_004480	-	-	XLOC_004480	-	TSS7400	1:98304755-98387994	-	-	3.09375	0	16.4695	OK	4.17326	0	22.2605	OK	5.32748	0	24.7883	OK
XLOC_004481	-	-	XLOC_004481	-	TSS7401	1:98304755-98387994	-	-	4.72631	0	24.7722	OK	8.91673	0	40.6192	OK	12.3412	0	47.8369	OK
XLOC_004482	-	-	XLOC_004482	-	TSS7402	1:98304755-98387994	-	-	3.4722	0	10.6614	OK	4.06794	0	13.052	OK	6.47871	0	17.7492	OK
XLOC_004483	-	-	XLOC_004483	-	TSS7403	1:98304755-98387994	-	-	3.73521	0	13.5291	OK	4.18245	0	16.1883	OK	7.05951	0	22.1199	OK
XLOC_004484	-	-	XLOC_004484	-	TSS7404	1:98304755-98387994	-	-	3.12034	0	9.04716	OK	3.52336	0	9.87409	OK	5.80053	0	13.7337	OK
XLOC_004485	-	-	XLOC_004485	-	TSS7405	1:98304755-98387994	-	-	3.83375	0	11.3554	OK	5.05195	0	14.9965	OK	6.03054	0	16.5879	OK
XLOC_004486	-	-	XLOC_004486	-	TSS7406	1:98304755-98387994	-	-	5.11236	0	29.5907	OK	7.45028	0	41.3133	OK	4.54743	0	29.7704	OK
XLOC_004487	-	-	XLOC_004487	-	TSS7407	1:98304755-98387994	-	-	3.02558	0	15.1689	OK	3.85965	0	19.5407	OK	3.59505	0	18.1547	OK
XLOC_004488	-	-	XLOC_004488	-	TSS7408	1:98304755-98387994	-	-	2.65131	0	15.6761	OK	4.59207	0	24.266	OK	3.6006	0	20.3024	OK
XLOC_004489	-	-	XLOC_004489	-	TSS7409	1:98304755-98387994	-	-	4.7606	0	15.6149	OK	5.11967	0	18.1088	OK	5.34262	0	18.1799	OK
XLOC_004490	-	-	XLOC_004490	-	TSS7410	1:98304755-98387994	-	-	4.02792	0	13.0128	OK	3.97147	0	14.2206	OK	4.16893	0	14.3866	OK
XLOC_004491	-	-	XLOC_004491	-	TSS7411	1:98304755-98387994	-	-	21.9837	0	120.293	OK	22.9041	0	140.799	OK	15.0031	0	102.483	OK
XLOC_004492	-	-	XLOC_004492	-	TSS7412	1:98304755-98387994	-	-	5.44953	0	16.3489	OK	5.36373	0	17.7892	OK	4.58553	0	15.7445	OK
XLOC_004493	-	-	XLOC_004493	-	TSS7413	1:98304755-98387994	-	-	7.27401	0	26.0993	OK	5.20234	0	23.7039	OK	7.46375	0	28.6174	OK
XLOC_004494	-	-	XLOC_004494	-	TSS7414	1:98304755-98387994	-	-	4.36538	0	14.7133	OK	4.05219	0	15.522	OK	4.90881	0	17.1971	OK
XLOC_004495	-	-	XLOC_004495	-	TSS7415	1:98304755-98387994	-	-	6.30043	0	18.9733	OK	4.70975	0	17.3758	OK	6.2967	0	20.4634	OK
XLOC_004496	-	-	XLOC_004496	-	TSS7416	1:98304755-98387994	-	-	5.22749	0	15.631	OK	5.92133	0	18.6745	OK	5.5356	0	17.5156	OK
XLOC_004497	-	-	XLOC_004497	-	TSS7417	1:98304755-98387994	-	-	3.30537	0	10.1735	OK	4.91716	0	14.5569	OK	3.81297	0	12.0769	OK
XLOC_004498	-	-	XLOC_004498	-	TSS7418	1:98304755-98387994	-	-	3.05607	0	6.6249	OK	3.9754	0	8.65836	OK	3.46053	0	7.72311	OK
XLOC_004499	-	-	XLOC_004499	-	TSS7419	1:98304755-98387994	-	-	2.79193	0	9.58328	OK	3.52987	0	12.3338	OK	2.85902	0	10.571	OK
XLOC_004552	-	-	XLOC_004552	-	TSS7472	1:104086175-104154080	-	-	8.36474	0	24.017	OK	12.3408	0	38.0935	OK	11.8955	0	34.1755	OK
XLOC_004553	-	-	XLOC_004553	-	TSS7473	1:104086175-104154080	-	-	24.5297	0	162.974	OK	40.1374	0	286.323	OK	20.6775	0	168.994	OK
XLOC_004592	-	-	XLOC_004592	-	TSS7512	1:105909216-105950325	-	-	1.3838	0	7.10298	OK	1.45772	0	13.8609	OK	3.45045	0	14.3062	OK
XLOC_004598	-	-	XLOC_004598	-	TSS7518	1:105990992-106010802	-	-	40.6778	0	131.916	OK	4.39619	3.82176	4.97062	OK	0	0	0	OK
XLOC_004616	-	-	XLOC_004616	-	TSS7536	1:106680936-106681765	-	-	1.88484	0.995608	2.77407	OK	1.03007	0.406598	1.65353	OK	2.02677	1.10065	2.95289	OK
XLOC_004617	-	-	XLOC_004617	-	TSS7537	1:106800216-106800660	-	-	3.09739	1.22204	4.97275	OK	4.91313	2.44654	7.37973	OK	1.42495	0.229962	2.61993	OK
XLOC_004637	-	-	XLOC_004637	-	TSS7557	1:107100842-107190700	-	-	1.38778	0	6.9641	OK	2.50064	0	11.2573	OK	2.77117	0	10.9864	OK
XLOC_004638	-	-	XLOC_004638	-	TSS7558	1:107100842-107190700	-	-	3.03594	0	16.9338	OK	2.90465	0	8.97777	OK	1.26812	0	10.3579	OK
XLOC_004663	-	-	XLOC_004663	-	TSS7583	1:110068985-110262210	-	-	0.584077	0	4.73933	OK	4.11137	0	23.6107	OK	2.30317	0	20.6908	OK
XLOC_004677	-	-	XLOC_004677	-	TSS7597	1:110571901-110708421	-	-	0.766794	0.0589142	1.47467	OK	3.55181	0.975279	6.12834	OK	1.11483	0.0847945	2.14486	OK
XLOC_004678	-	-	XLOC_004678	-	TSS7598	1:110571901-110708421	-	-	0.701889	0	1.63407	OK	3.65753	0	7.68975	OK	0.746852	0	2.20622	OK
XLOC_004679	-	-	XLOC_004679	-	TSS7599	1:110571901-110708421	-	-	0.544416	0	1.09172	OK	3.26786	0.921452	5.61427	OK	0.775193	0	1.57878	OK
XLOC_004680	-	-	XLOC_004680	-	TSS7600	1:110571901-110708421	-	-	0.429813	0	1.7164	OK	2.26014	0	7.33544	OK	0.341408	0	1.69647	OK
XLOC_004681	-	-	XLOC_004681	-	TSS7601	1:110571901-110708421	-	-	0.466458	0	1.26492	OK	3.1192	0.0046773	6.23372	OK	0.630686	0	1.85051	OK
XLOC_004682	-	-	XLOC_004682	-	TSS7602	1:110571901-110708421	-	-	1.50077	0	11.2011	OK	9.44122	0	51.0547	OK	1.46706	0	12.5819	OK
XLOC_004683	-	-	XLOC_004683	-	TSS7603	1:110571901-110708421	-	-	0.356057	0	1.01032	OK	2.87624	0	6.08397	OK	0.567953	0	1.59749	OK
XLOC_004684	-	-	XLOC_004684	-	TSS7604	1:110571901-110708421	-	-	1.00756	0.0118203	2.00329	OK	2.97951	0	5.99519	OK	2.09385	0.330555	3.85714	OK
XLOC_004685	-	-	XLOC_004685	-	TSS7605	1:110571901-110708421	-	-	0.755307	0	3.67686	OK	2.34001	0	11.1634	OK	1.09419	0	5.25805	OK
XLOC_004687	-	-	XLOC_004687	-	TSS7607	1:110571901-110708421	-	-	0.840797	0	2.46758	OK	2.9566	0	8.20706	OK	1.15503	0	3.40972	OK
XLOC_004688	-	-	XLOC_004688	-	TSS7608	1:110571901-110708421	-	-	0.787244	0	1.68726	OK	2.79679	0	5.62468	OK	1.2508	0	2.52492	OK
XLOC_004690	-	-	XLOC_004690	-	TSS7610	1:110571901-110708421	-	-	0.618213	0	3.9241	OK	2.57419	0	14.0803	OK	0.566251	0	4.2636	OK
XLOC_004692	-	-	XLOC_004692	-	TSS7612	1:110571901-110708421	-	-	1.50036	0	4.1904	OK	3.73175	0	10.5527	OK	1.85586	0	5.22615	OK
XLOC_004720	-	-	XLOC_004720	-	TSS7640	1:112069807-112180352	-	-	4.19019	0	60.4045	OK	8.00883	0	90.1321	OK	9.52024	0	30.1706	OK
XLOC_004721	-	-	XLOC_004721	-	TSS7641	1:112069807-112180352	-	-	12.8419	0	122.911	OK	18.6071	0	158.611	OK	19.837	0	148.414	OK
XLOC_004743	-	-	XLOC_004743	-	TSS7663	1:114318599-115483045	-	-	2.64018	0	6.18031	OK	0.761364	0	2.15173	OK	1.03971	0	2.91048	OK
XLOC_004746	-	-	XLOC_004746	-	TSS7666	1:114318599-115483045	-	-	2.22222	0	6.61337	OK	0.605943	0	1.80663	OK	0.976215	0	2.67646	OK
XLOC_004748	-	-	XLOC_004748	-	TSS7668	1:114318599-115483045	-	-	2.00559	0	6.65066	OK	0.536672	0	2.17287	OK	0.923756	0	3.30706	OK
XLOC_004764	-	-	XLOC_004764	-	TSS7684	1:118186628-118209836	-	-	1.86346	0.0608469	3.66607	OK	3.25823	0	6.69134	OK	2.45862	0.0510925	4.86614	OK
XLOC_004765	-	-	XLOC_004765	-	TSS7685	1:118186628-118209836	-	-	2.39229	0.638693	4.14589	OK	4.06974	1.22791	6.91157	OK	2.64797	0.703584	4.59235	OK
XLOC_004770	-	-	XLOC_004770	-	TSS7690	1:118989244-119041261	-	-	1.98739	0	4.67619	OK	1.26609	0	3.36468	OK	2.17063	0	5.0957	OK
XLOC_004772	-	-	XLOC_004772	-	TSS7692	1:119942458-119980110	-	-	1.98592	0	5.54655	OK	2.63337	0	8.26294	OK	1.68252	0	5.07678	OK
XLOC_004776	-	-	XLOC_004776	-	TSS7696	1:119942458-119980110	-	-	1.57962	0	7.8094	OK	1.78501	0	9.40751	OK	2.57676	0	10.6566	OK
XLOC_004893	-	-	XLOC_004893	-	TSS7822	1:124562112-124730882	-	-	2.13747	0	8.10025	OK	0.763445	0	3.23855	OK	1.22946	0	4.80494	OK
XLOC_004901	-	-	XLOC_004901	-	TSS7830	1:125174531-125382425	-	-	1.08253	0	6.89228	OK	2.99151	0	12.2639	OK	1.19055	0	6.48223	OK
XLOC_004902	-	-	XLOC_004902	-	TSS7831	1:125174531-125382425	-	-	1.88826	0	9.30043	OK	3.85217	0	14.0171	OK	1.26981	0	6.55131	OK
XLOC_004903	-	-	XLOC_004903	-	TSS7832	1:125174531-125382425	-	-	2.08222	0	7.64492	OK	3.27826	0	10.0138	OK	1.35867	0	5.26372	OK
XLOC_004904	-	-	XLOC_004904	-	TSS7833	1:125174531-125382425	-	-	1.59436	0	6.33099	OK	3.29529	0	9.84998	OK	1.45923	0	5.39276	OK
XLOC_004905	-	-	XLOC_004905	-	TSS7834	1:125174531-125382425	-	-	2.07327	0	24.1357	OK	7.23166	0	46.2135	OK	2.46508	0	22.8839	OK
XLOC_004906	-	-	XLOC_004906	-	TSS7835	1:125174531-125382425	-	-	2.5423	0	14.0126	OK	3.51905	0	16.4922	OK	1.10429	0	7.64294	OK
XLOC_004907	-	-	XLOC_004907	-	TSS7836	1:125174531-125382425	-	-	1.90562	0	4.70318	OK	3.34712	0	7.16977	OK	1.5316	0	3.83597	OK
XLOC_004908	-	-	XLOC_004908	-	TSS7837	1:125174531-125382425	-	-	2.32128	0	6.93021	OK	3.61458	0	7.98685	OK	1.35223	0	3.81175	OK
XLOC_004909	-	-	XLOC_004909	-	TSS7838	1:125174531-125382425	-	-	1.92507	0	6.44672	OK	3.2973	0	8.9989	OK	1.77281	0	5.56054	OK
XLOC_004910	-	-	XLOC_004910	-	TSS7839	1:125174531-125382425	-	-	1.85343	0	5.22716	OK	3.56617	0	8.06994	OK	1.29478	0	3.76271	OK
XLOC_004911	-	-	XLOC_004911	-	TSS7840	1:125174531-125382425	-	-	3.3602	0	12.5617	OK	5.4117	0	16.648	OK	2.52038	0	9.46567	OK
XLOC_004912	-	-	XLOC_004912	-	TSS7841	1:125174531-125382425	-	-	2.87913	0	11.0312	OK	4.85682	0	15.0752	OK	1.6823	0	7.13183	OK
XLOC_004913	-	-	XLOC_004913	-	TSS7842	1:125174531-125382425	-	-	2.31501	0.557828	4.07219	OK	3.82167	1.66941	5.97392	OK	1.72148	0.335117	3.10784	OK
XLOC_004914	-	-	XLOC_004914	-	TSS7843	1:125174531-125382425	-	-	2.53379	0	7.18341	OK	3.42949	0	7.93452	OK	1.5408	0	4.24769	OK
XLOC_004915	-	-	XLOC_004915	-	TSS7844	1:125174531-125382425	-	-	6.10299	0	25.9133	OK	8.27455	0	30.5434	OK	3.72154	0	17.0402	OK
XLOC_004916	-	-	XLOC_004916	-	TSS7845	1:125174531-125382425	-	-	1.79592	0	5.38436	OK	2.96326	0	7.79954	OK	1.58116	0	4.52384	OK
XLOC_004917	-	-	XLOC_004917	-	TSS7846	1:125174531-125382425	-	-	2.76039	0	8.05863	OK	3.61272	0	10.2528	OK	1.77866	0	5.49054	OK
XLOC_004918	-	-	XLOC_004918	-	TSS7847	1:125174531-125382425	-	-	4.04203	0	22.0985	OK	8.7911	0	34.4177	OK	2.08985	0	13.1954	OK
XLOC_004919	-	-	XLOC_004919	-	TSS7848	1:125174531-125382425	-	-	1.81011	0	4.98454	OK	2.52059	0	6.2852	OK	1.44222	0	4.02105	OK
XLOC_004920	-	-	XLOC_004920	-	TSS7849	1:125174531-125382425	-	-	2.16899	0	7.01151	OK	3.59496	0	10.0839	OK	1.70772	0	5.46149	OK
XLOC_004969	-	-	XLOC_004969	-	TSS7898	1:130172144-130238996	-	-	2.69778	0.859263	4.5363	OK	4.77347	1.94716	7.59978	OK	3.0888	1.07114	5.10646	OK
XLOC_004970	-	-	XLOC_004970	-	TSS7899	1:130172144-130238996	-	-	2.54046	0	5.21499	OK	4.33441	0.3569	8.31192	OK	2.67333	0	5.44625	OK
XLOC_004971	-	-	XLOC_004971	-	TSS7900	1:130172144-130238996	-	-	3.08776	0	10.4152	OK	5.54444	0	17.3585	OK	2.89758	0	10.1768	OK
XLOC_004972	-	-	XLOC_004972	-	TSS7901	1:130172144-130238996	-	-	3.02224	0	11.5365	OK	4.76923	0	17.6094	OK	3.11832	0	11.9409	OK
XLOC_004977	-	-	XLOC_004977	-	TSS7906	1:130354144-130355578	-	-	1.45542	0.878024	2.03282	OK	2.19253	1.43247	2.95259	OK	1.81398	1.14678	2.48117	OK
XLOC_004978	-	-	XLOC_004978	-	TSS7907	1:130376853-130377183	-	-	3.31674	0.480787	6.15268	OK	3.49799	0.673801	6.32219	OK	1.70497	0	3.53512	OK
XLOC_004985	-	-	XLOC_004985	-	TSS7914	1:130679392-130679726	-	-	2.98424	0.395645	5.57284	OK	3.13113	0.550036	5.71222	OK	2.31213	0.0926434	4.53161	OK
XLOC_004996	-	-	XLOC_004996	-	TSS7925	1:132600828-132601374	-	-	3.35404	1.69553	5.01256	OK	5.94361	3.59787	8.28935	OK	5.85979	3.55657	8.163	OK
XLOC_005044	-	-	XLOC_005044	-	TSS7973	1:136569925-136815444	-	-	1.02275	0.181167	1.86433	OK	3.19978	1.03311	5.36646	OK	1.24087	0.278428	2.20332	OK
XLOC_005045	-	-	XLOC_005045	-	TSS7974	1:136569925-136815444	-	-	0.888387	0.185256	1.59152	OK	2.78666	0.854752	4.71856	OK	1.18988	0.346704	2.03305	OK
XLOC_005046	-	-	XLOC_005046	-	TSS7975	1:136569925-136815444	-	-	0.9805	0.512682	1.44832	OK	3.35221	2.00903	4.69539	OK	1.33797	0.764342	1.91159	OK
XLOC_005047	-	-	XLOC_005047	-	TSS7976	1:136569925-136815444	-	-	1.45629	0	4.65434	OK	4.84081	0	13.6257	OK	2.38234	0	6.86833	OK
XLOC_005067	-	-	XLOC_005067	-	TSS7996	1:137993824-137994417	-	-	1.58107	0.600088	2.56205	OK	1.82015	0.734016	2.90629	OK	2.48621	1.19537	3.77705	OK
XLOC_005069	-	-	XLOC_005069	-	TSS7998	1:138016403-138395883	-	-	2.27996	0	6.80421	OK	3.19603	0	6.42479	OK	2.21137	0	5.77889	OK
XLOC_005109	-	-	XLOC_005109	-	TSS8038	1:139307825-139417096	-	-	1.71819	0	6.42323	OK	5.25363	0	15.3481	OK	3.54033	0	11.0962	OK
XLOC_005110	-	-	XLOC_005110	-	TSS8039	1:139417186-139417540	-	-	1.59377	0	3.24135	OK	3.20605	0.787582	5.62453	OK	0.822721	0	1.94661	OK
XLOC_005148	-	-	XLOC_005148	-	TSS8077	1:141454897-141455075	-	-	328.503	0	688.965	OK	620.128	54.327	1185.93	OK	202.523	0	470.484	OK
XLOC_005207	-	-	XLOC_005207	-	TSS8136	1:144843120-145109362	-	-	0.751098	0	2.04679	OK	3.32829	0.320947	6.33564	OK	1.10503	0	2.63233	OK
XLOC_005261	-	-	XLOC_005261	-	TSS8192	1:149936702-149937082	-	-	0.767175	0.0986738	1.43568	OK	10.5978	6.02395	15.1717	OK	6.47387	3.09369	9.85405	OK
XLOC_005299	-	-	XLOC_005299	-	TSS8230	1:153167296-153171841	-	-	1.73042	1.26757	2.19328	OK	1.6093	1.17445	2.04416	OK	2.88118	2.18507	3.57728	OK
XLOC_005320	-	-	XLOC_005320	-	TSS8251	1:155331046-155331328	-	-	3.37583	1.93031	4.82134	OK	7.32063	1.49939	13.1419	OK	4.40272	0.213574	8.59187	OK
XLOC_005391	-	-	XLOC_005391	-	TSS8322	1:165861599-165946532	-	-	1.42368	0.608938	2.23842	OK	2.9681	1.4892	4.44701	OK	2.28103	1.11072	3.45133	OK
XLOC_005392	-	-	XLOC_005392	-	TSS8323	1:165861599-165946532	-	-	1.42735	0	4.24946	OK	2.77558	0	6.48654	OK	2.23433	0	5.33671	OK
XLOC_005393	-	-	XLOC_005393	-	TSS8324	1:165861599-165946532	-	-	1.75678	0.236175	3.27738	OK	3.68513	1.0013	6.36895	OK	3.09676	0.987619	5.20591	OK
XLOC_005404	-	-	XLOC_005404	-	TSS8335	1:166373852-166376560	-	-	1.94452	1.37247	2.51657	OK	4.6478	3.50605	5.78954	OK	2.18137	1.55921	2.80354	OK
XLOC_005428	-	-	XLOC_005428	-	TSS8359	1:169228721-169229144	-	-	3.37088	1.3125	5.42926	OK	1.18121	0.0182643	2.34415	OK	1.59847	0.264059	2.93289	OK
XLOC_005429	-	-	XLOC_005429	-	TSS8360	1:169229307-169230245	-	-	1.86999	1.03973	2.70024	OK	1.5785	0.831567	2.32543	OK	2.10092	1.21245	2.98938	OK
XLOC_005443	-	-	XLOC_005443	-	TSS8374	1:170140423-170140822	-	-	12.6972	7.86167	17.5328	OK	13.9863	8.7968	19.1758	OK	12.9302	8.06303	17.7974	OK
XLOC_005536	-	-	XLOC_005536	-	TSS8468	1:173963475-174233284	-	-	2.80582	0	8.13171	OK	0.245012	0	1.22531	OK	1.03552	0	3.09872	OK
XLOC_005537	-	-	XLOC_005537	-	TSS8469	1:173963475-174233284	-	-	2.55442	0	10.9077	OK	0.548508	0	3.46462	OK	1.43618	0	6.28943	OK
XLOC_005538	-	-	XLOC_005538	-	TSS8470	1:173963475-174233284	-	-	2.11849	0	5.94854	OK	0.202117	0	0.988608	OK	0.824661	0	2.48333	OK
XLOC_005539	-	-	XLOC_005539	-	TSS8471	1:173963475-174233284	-	-	2.47013	0	9.90991	OK	0.374187	0	2.48161	OK	0.841436	0	4.28613	OK
XLOC_005542	-	-	XLOC_005542	-	TSS8474	1:173963475-174233284	-	-	2.10283	0	8.23057	OK	0.7031	0	3.36997	OK	0.924682	0	4.10803	OK
XLOC_005597	-	-	XLOC_005597	-	TSS8529	1:177611652-177670113	-	-	1.20308	0	5.45478	OK	3.79599	0	12.4073	OK	2.04391	0	7.11187	OK
XLOC_005610	-	-	XLOC_005610	-	TSS8542	1:178669642-178718147	-	-	13.0619	0	55.2725	OK	9.84702	0	48.5141	OK	11.0791	0	46.7173	OK
XLOC_005611	-	-	XLOC_005611	-	TSS8543	1:178669642-178718147	-	-	4.47065	0.0214404	8.91986	OK	2.62838	0	6.28806	OK	4.37835	0.20962	8.54707	OK
XLOC_005612	-	-	XLOC_005612	-	TSS8544	1:178669642-178718147	-	-	7.61229	0	21.2197	OK	2.60145	0	10.7466	OK	5.42998	0	15.8243	OK
XLOC_005627	-	-	XLOC_005627	-	TSS8559	1:180248334-180268066	-	-	4.48355	0	27.5868	OK	5.74782	0	26.9492	OK	4.95512	0	28.5488	OK
XLOC_005660	-	-	XLOC_005660	-	TSS8593	1:185870912-185922235	-	-	85.3101	0	356.155	OK	126.562	0	501.579	OK	57.7427	0	270.664	OK
XLOC_005679	-	-	XLOC_005679	-	TSS8612	1:188600134-188766074	-	-	4.05727	0	16.0984	OK	3.71196	0	14.0856	OK	4.10161	0	16.3214	OK
XLOC_005681	-	-	XLOC_005681	-	TSS8614	1:188600134-188766074	-	-	1.73217	0	6.06435	OK	2.2233	0	6.8657	OK	3.20736	0	9.64995	OK
XLOC_005682	-	-	XLOC_005682	-	TSS8615	1:188600134-188766074	-	-	2.92374	0	8.5346	OK	2.83064	0	8.57143	OK	4.05205	0	12.0621	OK
XLOC_005683	-	-	XLOC_005683	-	TSS8616	1:188600134-188766074	-	-	1.83677	0.0313583	3.64219	OK	1.21146	0	2.48297	OK	2.2267	0.377119	4.07628	OK
XLOC_005684	-	-	XLOC_005684	-	TSS8617	1:188600134-188766074	-	-	2.03452	0	6.06381	OK	1.45966	0	4.40994	OK	2.69201	0	6.47809	OK
XLOC_005688	-	-	XLOC_005688	-	TSS8621	1:188858353-188865029	-	-	2.27623	1.7448	2.80766	OK	0.50615	0.338951	0.673348	OK	0.821899	0.586464	1.05733	OK
XLOC_005690	-	-	XLOC_005690	-	TSS8623	1:189159134-189160257	-	-	1.00116	0.486007	1.51632	OK	2.43034	1.53446	3.32623	OK	1.87798	1.12098	2.63498	OK
XLOC_005759	-	-	XLOC_005759	-	TSS8692	1:191985214-192598697	-	-	2.29222	0	8.51095	OK	0.221053	0	1.35349	OK	0.341083	0	2.00045	OK
XLOC_005760	-	-	XLOC_005760	-	TSS8693	1:191985214-192598697	-	-	3.11518	0	14.1069	OK	0.166859	0	0.945814	OK	0.39279	0	1.36535	OK
XLOC_005762	-	-	XLOC_005762	-	TSS8695	1:191985214-192598697	-	-	5.21949	0	21.8262	OK	0.699022	0	2.87023	OK	0.487877	0	1.5383	OK
XLOC_005788	-	-	XLOC_005788	-	TSS8721	1:191985214-192598697	-	-	3.45929	0	11.1655	OK	2.21079	0	7.2822	OK	3.11443	0	8.19421	OK
XLOC_005801	-	-	XLOC_005801	-	TSS8734	1:192826268-192826637	-	-	1.90497	0.128849	3.68109	OK	9.52367	5.14269	13.9046	OK	5.27038	2.23673	8.30404	OK
XLOC_005984	-	-	XLOC_005984	-	TSS9083	10:9140079-9140945	-	-	1.83892	0.892099	2.78573	OK	2.29937	1.21203	3.3867	OK	2.03497	1.02586	3.04409	OK
XLOC_006060	-	-	XLOC_006060	-	TSS9263,TSS9264,TSS9265,TSS9266,TSS9267,TSS9268,TSS9269,TSS9270,TSS9271,TSS9272,TSS9273,TSS9274,TSS9275,TSS9276	10:15142114-15193713	-	-	1.53291	0.662003	2.40381	OK	2.65818	1.4404	3.87597	OK	1.52463	0.885804	2.16346	OK
XLOC_006210	-	-	XLOC_006210	-	TSS9576	10:5311329-5335922	-	-	1.29764	0.192324	2.40295	OK	2.4504	0.787109	4.11369	OK	2.05967	0.452123	3.66723	OK
XLOC_006263	-	-	XLOC_006263	-	TSS9708	10:12075634-12102379	-	-	1.38138	0	5.99542	OK	4.64573	0	13.6648	OK	0.675101	0	1.63843	OK
XLOC_006412	-	-	XLOC_006412	-	TSS9972	10:2930073-3031993	-	-	1.80794	0	7.86071	OK	2.30878	0	10.8917	OK	2.285	0	9.79166	OK
XLOC_006413	-	-	XLOC_006413	-	TSS9973	10:2930073-3031993	-	-	3.20447	0	6.83311	OK	3.74441	0	8.66245	OK	4.703	0	9.66912	OK
XLOC_006414	-	-	XLOC_006414	-	TSS9974	10:2930073-3031993	-	-	2.43693	0.307985	4.56588	OK	3.01918	0.0816106	5.95674	OK	3.47713	0.690504	6.26376	OK
XLOC_006415	-	-	XLOC_006415	-	TSS9975	10:2930073-3031993	-	-	2.53493	0	5.53198	OK	3.28384	0	7.6119	OK	3.56735	0	7.5514	OK
XLOC_006416	-	-	XLOC_006416	-	TSS9976	10:2930073-3031993	-	-	2.51085	0	9.25657	OK	2.42478	0	10.7328	OK	3.09262	0	11.3613	OK
XLOC_006417	-	-	XLOC_006417	-	TSS9977	10:2930073-3031993	-	-	1.7657	0	3.65739	OK	2.52299	0	5.21444	OK	2.67839	0.355587	5.00119	OK
XLOC_006418	-	-	XLOC_006418	-	TSS9978	10:2930073-3031993	-	-	1.81327	0	8.89883	OK	2.8336	0	13.9455	OK	3.47721	0	14.2837	OK
XLOC_006419	-	-	XLOC_006419	-	TSS9979	10:2930073-3031993	-	-	2.09698	0	6.85129	OK	2.82449	0	9.74461	OK	3.51462	0	10.3168	OK
XLOC_006420	-	-	XLOC_006420	-	TSS9980	10:2930073-3031993	-	-	1.73174	0	5.16145	OK	2.85095	0	7.73723	OK	2.70706	0	6.28045	OK
XLOC_006421	-	-	XLOC_006421	-	TSS9981	10:2930073-3031993	-	-	1.54897	0	6.54559	OK	2.84811	0	11.3515	OK	2.16734	0	8.68638	OK
XLOC_006422	-	-	XLOC_006422	-	TSS9982	10:2930073-3031993	-	-	2.74449	0	16.3743	OK	2.78872	0	19.9488	OK	4.13826	0	22.3564	OK
XLOC_006423	-	-	XLOC_006423	-	TSS9983	10:2930073-3031993	-	-	20.5283	0	241.127	OK	49.7085	0	488.469	OK	55.2564	0	415.658	OK
XLOC_006424	-	-	XLOC_006424	-	TSS9984	10:2930073-3031993	-	-	1.75927	0	4.89888	OK	2.91109	0	7.97836	OK	2.95057	0	8.68335	OK
XLOC_006425	-	-	XLOC_006425	-	TSS9985	10:2930073-3031993	-	-	1.67987	0	5.88536	OK	3.13741	0	10.3284	OK	3.06795	0	9.34599	OK
XLOC_006426	-	-	XLOC_006426	-	TSS9986	10:2930073-3031993	-	-	1.54344	0	5.22933	OK	2.47323	0	8.32206	OK	2.67327	0	8.03474	OK
XLOC_006427	-	-	XLOC_006427	-	TSS9987	10:2930073-3031993	-	-	1.56033	0	6.29339	OK	2.29751	0	9.50011	OK	2.52995	0	9.18001	OK
XLOC_006428	-	-	XLOC_006428	-	TSS9988	10:2930073-3031993	-	-	1.34769	0	3.71474	OK	2.48248	0	6.98715	OK	2.31344	0	6.1234	OK
XLOC_006429	-	-	XLOC_006429	-	TSS9989	10:2930073-3031993	-	-	2.20352	0	13.3472	OK	3.76113	0	22.0027	OK	2.70128	0	16.2033	OK
XLOC_006430	-	-	XLOC_006430	-	TSS9990	10:2930073-3031993	-	-	1.60979	0	7.01914	OK	2.66369	0	11.3768	OK	2.39371	0	9.66622	OK
XLOC_006431	-	-	XLOC_006431	-	TSS9991	10:2930073-3031993	-	-	1.57447	0	6.01856	OK	2.42587	0	9.31908	OK	2.40925	0	8.47162	OK
XLOC_006432	-	-	XLOC_006432	-	TSS9992	10:2930073-3031993	-	-	1.64222	0	8.18546	OK	2.65878	0	13.0873	OK	2.93011	0	12.5439	OK
XLOC_006433	-	-	XLOC_006433	-	TSS9993	10:2930073-3031993	-	-	1.48196	0	6.45072	OK	2.28985	0	10.0439	OK	2.0985	0	8.61859	OK
XLOC_006434	-	-	XLOC_006434	-	TSS9994	10:2930073-3031993	-	-	1.49833	0	6.46183	OK	2.24686	0	9.85991	OK	2.89281	0	10.4939	OK
XLOC_006435	-	-	XLOC_006435	-	TSS9995	10:2930073-3031993	-	-	1.15912	0	4.91575	OK	1.85253	0	7.80767	OK	2.35026	0	8.25599	OK
XLOC_006436	-	-	XLOC_006436	-	TSS9996	10:2930073-3031993	-	-	1.29964	0	3.91178	OK	2.08028	0	6.22183	OK	2.02683	0	5.63295	OK
XLOC_006437	-	-	XLOC_006437	-	TSS9997	10:3032102-3033114	-	-	0.779277	0.306027	1.25253	OK	3.35044	2.17666	4.52422	OK	1.68685	0.940978	2.43272	OK
XLOC_006438	-	-	XLOC_006438	-	TSS9998	10:3033288-3033697	-	-	0.658719	0	1.55307	OK	2.80914	0.914602	4.70369	OK	0.673093	0.0899759	1.25621	OK
XLOC_006442	-	-	XLOC_006442	-	TSS10002	10:3381364-3382374	-	-	0.574019	0.183475	0.964564	OK	2.14368	1.27577	3.01159	OK	1.09724	0.524146	1.67033	OK
XLOC_006451	-	-	XLOC_006451	-	TSS10011	10:3763864-3850075	-	-	8.06965	0	34.9569	OK	10.3173	0	43.5695	OK	7.03646	0	29.3417	OK
XLOC_006452	-	-	XLOC_006452	-	TSS10012	10:3763864-3850075	-	-	2.84794	0	5.86486	OK	4.54543	0.283511	8.80734	OK	2.45056	0	4.99828	OK
XLOC_006453	-	-	XLOC_006453	-	TSS10013	10:3763864-3850075	-	-	1.33764	0	3.16665	OK	2.66903	0	5.52168	OK	2.36373	0.306474	4.42099	OK
XLOC_006455	-	-	XLOC_006455	-	TSS10015	10:3850841-3968428	-	-	2.5357	0	16.1337	OK	6.24051	0	28.9062	OK	5.21191	0	25.4486	OK
XLOC_006456	-	-	XLOC_006456	-	TSS10016	10:3850841-3968428	-	-	12.055	0	140.612	OK	42.3275	0	303.264	OK	29.6927	0	236.178	OK
XLOC_006457	-	-	XLOC_006457	-	TSS10017	10:3850841-3968428	-	-	2.81597	0	18.9778	OK	6.26193	0	31.6615	OK	6.57105	0	31.7154	OK
XLOC_006461	-	-	XLOC_006461	-	TSS10021	10:4081678-4082364	-	-	1.51473	0.642905	2.38655	OK	2.74281	1.48861	3.99702	OK	2.54438	1.356	3.73277	OK
XLOC_006469	-	-	XLOC_006469	-	TSS10029	10:4255767-4339367	-	-	2.3616	0	5.1741	OK	2.37074	0	4.92127	OK	1.95009	0	4.48801	OK
XLOC_006544	-	-	XLOC_006544	-	TSS10104	10:8675420-8719131	-	-	1.67032	0	4.28838	OK	2.31203	0	4.66931	OK	10.3168	0	52.6375	OK
XLOC_006545	-	-	XLOC_006545	-	TSS10105	10:8675420-8719131	-	-	2.80662	0	12.4011	OK	5.63679	0	23.72	OK	3.69969	0	15.2512	OK
XLOC_006546	-	-	XLOC_006546	-	TSS10106	10:8675420-8719131	-	-	1.42105	0	3.56296	OK	2.11616	0	6.13703	OK	1.37756	0	4.13418	OK
XLOC_006547	-	-	XLOC_006547	-	TSS10107	10:8675420-8719131	-	-	5.07557	0	21.9084	OK	2.44361	0	18.1317	OK	2.77351	0	15.8681	OK
XLOC_006548	-	-	XLOC_006548	-	TSS10108	10:8675420-8719131	-	-	1.99341	0	4.96757	OK	2.63529	0	7.5079	OK	1.91581	0	5.05602	OK
XLOC_006557	-	-	XLOC_006557	-	TSS10117	10:9074697-9076019	-	-	0.60063	0.249929	0.951331	OK	2.83273	1.88409	3.78137	OK	1.34638	0.778012	1.91474	OK
XLOC_006576	-	-	XLOC_006576	-	TSS10137	10:10370139-10397273	-	-	2.04223	0	6.80799	OK	0.410386	0	1.71311	OK	2.18916	0	6.93083	OK
XLOC_006591	-	-	XLOC_006591	-	TSS10152	10:11472402-11655860	-	-	5.82868	0	16.4921	OK	2.25105	0	6.50235	OK	3.3144	0	9.40368	OK
XLOC_006647	-	-	XLOC_006647	-	TSS10208	10:11993065-12042031	-	-	11.5394	0	39.3372	OK	8.07161	0	28.2169	OK	9.13255	0	33.2864	OK
XLOC_006666	-	-	XLOC_006666	-	TSS10227	10:12244972-12346719	-	-	5.13487	0.870427	9.39931	OK	0.499329	0	1.25131	OK	0.441494	0	1.12764	OK
XLOC_006676	-	-	XLOC_006676	-	TSS10237	10:12408680-12526301	-	-	2.23539	0	9.94002	OK	1.75569	0	7.52803	OK	2.12938	0	8.30063	OK
XLOC_006685	-	-	XLOC_006685	-	TSS10246	10:12981901-13023239	-	-	1.84518	0	7.85368	OK	5.21019	0	20.5151	OK	1.69246	0	8.49847	OK
XLOC_006686	-	-	XLOC_006686	-	TSS10247	10:12981901-13023239	-	-	1.98452	0	6.88377	OK	3.39222	0	13.065	OK	1.93957	0	7.67016	OK
XLOC_006687	-	-	XLOC_006687	-	TSS10248	10:12981901-13023239	-	-	2.20867	0	5.20944	OK	4.04844	0	11.891	OK	2.21211	0	5.7578	OK
XLOC_006688	-	-	XLOC_006688	-	TSS10249	10:12981901-13023239	-	-	2.03495	0	6.45209	OK	3.26833	0	10.1187	OK	2.37002	0	7.09652	OK
XLOC_006689	-	-	XLOC_006689	-	TSS10250	10:12981901-13023239	-	-	2.14284	0	11.4097	OK	5.05545	0	26.4963	OK	1.60663	0	10.899	OK
XLOC_006698	-	-	XLOC_006698	-	TSS10259	10:13623122-14169109	-	-	2.47402	0	11.7163	OK	2.15505	0	11.231	OK	1.29055	0	7.33414	OK
XLOC_006765	-	-	XLOC_006765	-	TSS10326	10:19521073-19521411	-	-	5.76473	2.08332	9.44614	OK	2.34203	0.130057	4.55401	OK	3.60645	0.889848	6.32304	OK
XLOC_006767	-	-	XLOC_006767	-	TSS10328	10:19835658-19840180	-	-	1.86444	1.37489	2.35398	OK	1.55354	1.12993	1.97714	OK	2.4237	1.82185	3.02554	OK
XLOC_006783	-	-	XLOC_006783	-	TSS10357	11:600670-602141	-	-	291.822	140.002	443.643	OK	72.723	69.6558	75.7901	OK	202.735	88.4386	317.031	OK
XLOC_006905	-	-	XLOC_006905	-	TSS10611,TSS10612	11:11169277-11251185	-	-	2.24483	1.16191	3.32775	OK	3.71156	2.243	5.18011	OK	3.50791	2.08083	4.935	OK
XLOC_007208	-	-	XLOC_007208	-	TSS11231	11:594296-600089	-	-	1.84369	0	6.14579	OK	1.25591	0	4.67935	OK	2.13871	0	5.94256	OK
XLOC_007213	-	-	XLOC_007213	-	TSS11236	11:848549-848869	-	-	2.59887	0.0571634	5.14058	OK	4.28545	0.838815	7.73209	OK	3.88989	0.717406	7.06236	OK
XLOC_007248	-	-	XLOC_007248	-	TSS11271	11:5092998-5197944	-	-	3.03673	0	12.2214	OK	2.64359	0	12.8707	OK	3.32852	0	13.8576	OK
XLOC_007249	-	-	XLOC_007249	-	TSS11272	11:5092998-5197944	-	-	2.36711	0	6.38862	OK	1.66029	0	5.10342	OK	2.1008	0	5.73143	OK
XLOC_007331	-	-	XLOC_007331	-	TSS11354	11:8766794-9094085	-	-	1.14274	0	4.26877	OK	2.5121	0	7.067	OK	3.75355	0	9.07087	OK
XLOC_007376	-	-	XLOC_007376	-	TSS11399	11:11030198-11085476	-	-	2.49065	0	7.60557	OK	4.3025	0	13.4805	OK	2.52722	0	8.03328	OK
XLOC_007377	-	-	XLOC_007377	-	TSS11400	11:11030198-11085476	-	-	1.74123	0	7.26121	OK	4.75322	0	17.2607	OK	2.4513	0	9.42918	OK
XLOC_007378	-	-	XLOC_007378	-	TSS11401	11:11030198-11085476	-	-	7.72939	0	46.8843	OK	24.9881	0	121.982	OK	7.72077	0	47.4414	OK
XLOC_007379	-	-	XLOC_007379	-	TSS11402	11:11030198-11085476	-	-	1.97873	0	4.74044	OK	3.86024	0	8.62329	OK	1.96184	0	4.61799	OK
XLOC_007380	-	-	XLOC_007380	-	TSS11403	11:11030198-11085476	-	-	2.55441	0.958067	4.15075	OK	4.53864	1.70591	7.37136	OK	2.55467	0.831923	4.27742	OK
XLOC_007381	-	-	XLOC_007381	-	TSS11404	11:11030198-11085476	-	-	2.87675	0	7.98283	OK	4.10777	0	12.1572	OK	2.4813	0	7.36876	OK
XLOC_007588	-	-	XLOC_007588	-	TSS11613	11:18481246-18577421	-	-	1.3145	0	5.80434	OK	0.65596	0	3.11227	OK	2.0477	0	6.47362	OK
XLOC_007591	-	-	XLOC_007591	-	TSS11616	11:18857349-18939078	-	-	4.28495	0	8.76764	OK	2.69955	0	7.4176	OK	3.61979	0	7.52954	OK
XLOC_007593	-	-	XLOC_007593	-	TSS11618	11:18857349-18939078	-	-	2.04588	0	8.26717	OK	2.64218	0	11.3829	OK	2.54346	0	9.59401	OK
XLOC_007594	-	-	XLOC_007594	-	TSS11619	11:18857349-18939078	-	-	37.4376	0	170.33	OK	17.0866	0	134.25	OK	12.5711	7.21985	17.9223	OK
XLOC_007595	-	-	XLOC_007595	-	TSS11620	11:18857349-18939078	-	-	1.9258	0	9.4643	OK	1.9418	0	11.2407	OK	2.89055	0	11.9392	OK
XLOC_007596	-	-	XLOC_007596	-	TSS11621	11:18857349-18939078	-	-	2.00501	0	4.60748	OK	1.82716	0	5.48556	OK	1.25632	0	3.64313	OK
XLOC_007600	-	-	XLOC_007600	-	TSS11625	11:18857349-18939078	-	-	3.33657	0	14.1625	OK	1.33249	0	9.83009	OK	2.26753	0	11.234	OK
XLOC_007813	-	-	XLOC_007813	-	TSS11995,TSS11996	12:11519323-11522870	-	-	28.8374	22.7008	34.9739	OK	12.1795	9.32174	15.0372	OK	18.0723	14.0351	22.1095	OK
XLOC_008036	-	-	XLOC_008036	-	TSS12453	12:11667700-11669880	-	-	11.5505	8.63886	14.4621	OK	7.20856	5.26914	9.14798	OK	8.15733	5.94814	10.3665	OK
XLOC_008142	-	-	XLOC_008142	-	TSS12640	12:2418347-2456487	-	-	2.85078	0	8.48323	OK	1.74062	0	5.72247	OK	3.38976	0	9.93503	OK
XLOC_008155	-	-	XLOC_008155	-	TSS12654	12:3502909-4002116	-	-	1.33329	0	8.629	OK	2.27265	0	12.1137	OK	2.21548	0	10.9224	OK
XLOC_008195	-	-	XLOC_008195	-	TSS12694	12:4828305-4883092	-	-	13.9159	0	56.7089	OK	37.5363	0	134.837	OK	5.36941	1.81977	8.91905	OK
XLOC_008210	-	-	XLOC_008210	-	TSS12709	12:5042567-5043200	-	-	2.95441	1.58546	4.32337	OK	2.20309	1.04829	3.35789	OK	2.66309	1.37818	3.94801	OK
XLOC_008215	-	-	XLOC_008215	-	TSS12714	12:5251560-5251927	-	-	4.18838	1.49751	6.87925	OK	5.72448	2.43635	9.01262	OK	3.34672	0.945484	5.74797	OK
XLOC_008216	-	-	XLOC_008216	-	TSS12715	12:5252087-5252972	-	-	1.50719	0.750851	2.26353	OK	1.8801	1.02405	2.73615	OK	2.52088	1.49521	3.54654	OK
XLOC_008219	-	-	XLOC_008219	-	TSS12718	12:5255304-5384344	-	-	1.6432	0	3.76243	OK	2.53633	0	5.45273	OK	2.40817	0	5.05174	OK
XLOC_008220	-	-	XLOC_008220	-	TSS12719	12:5255304-5384344	-	-	1.61874	0	3.35072	OK	2.25685	0.0999088	4.41378	OK	2.14578	0.111772	4.17979	OK
XLOC_008221	-	-	XLOC_008221	-	TSS12720	12:5255304-5384344	-	-	1.28885	0	5.23191	OK	1.94955	0	7.37974	OK	2.17092	0	7.38567	OK
XLOC_008222	-	-	XLOC_008222	-	TSS12721	12:5255304-5384344	-	-	1.68517	0	6.32062	OK	2.55004	0	8.94611	OK	2.4594	0	8.13894	OK
XLOC_008271	-	-	XLOC_008271	-	TSS12770	12:6982786-7015894	-	-	1.42365	0	4.97657	OK	2.31593	0	9.19628	OK	1.714	0	5.94832	OK
XLOC_008315	-	-	XLOC_008315	-	TSS12815	12:9762110-9762312	-	-	105.477	14.9696	195.984	OK	22.7977	21.3201	24.2753	OK	46.2505	0	100.173	OK
XLOC_008480	-	-	XLOC_008480	-	TSS12983	12:19727505-19912923	-	-	0.565944	0	2.6085	OK	2.41091	0	7.44611	OK	1.07882	0	4.14855	OK
XLOC_008542	-	-	XLOC_008542	-	TSS13095,TSS13096,TSS13097,TSS13098,TSS13099,TSS13100,TSS13101,TSS13102	13:4707109-4735716	-	-	2.67856	1.86746	3.48966	OK	2.24932	1.45844	3.0402	OK	1.56127	1.00447	2.11807	OK
XLOC_008782	-	-	XLOC_008782	-	TSS13562	13:8490312-8501898	-	-	30.3931	24.2977	36.4884	OK	4.96633	3.66103	6.27163	OK	31.8135	25.2078	38.4192	OK
XLOC_008936	-	-	XLOC_008936	-	TSS13861	13:2443695-2480656	-	-	1.61245	0	16.1484	OK	2.09361	0	18.5802	OK	1.29671	0	14.4492	OK
XLOC_008949	-	-	XLOC_008949	-	TSS13874	13:4682602-4704516	-	-	7.54816	0	22.3693	FAIL	3.61975	0	14.8826	OK	3.44508	0	17.1541	OK
XLOC_008951	-	-	XLOC_008951	-	TSS13876	13:4682602-4704516	-	-	1.81504	0	12.183	FAIL	2.39388	0	12.5843	OK	0.987836	0	9.24374	OK
XLOC_009041	-	-	XLOC_009041	-	TSS13966	13:13091218-13110734	-	-	21.0151	0	68.459	OK	14.4217	0	56.453	OK	5.7197	0	21.4223	OK
XLOC_009048	-	-	XLOC_009048	-	TSS13973	13:13272215-13273991	-	-	4.9132	3.60654	6.21986	OK	4.16259	3.01619	5.30898	OK	2.90975	2.03969	3.77981	OK
XLOC_009104	-	-	XLOC_009104	-	TSS14030	13:15165611-15194255	-	-	4.81324	0	32.2494	OK	9.10572	0	43.6806	OK	5.99325	0	35.2834	OK
XLOC_009105	-	-	XLOC_009105	-	TSS14031	13:15165611-15194255	-	-	2.72491	0	8.22995	OK	3.90582	0	11.4711	OK	3.71226	0	10.1081	OK
XLOC_009106	-	-	XLOC_009106	-	TSS14032	13:15165611-15194255	-	-	3.96097	0	11.0926	OK	4.56372	0	11.4749	OK	4.23805	0	12.0677	OK
XLOC_009107	-	-	XLOC_009107	-	TSS14033	13:15165611-15194255	-	-	3.78172	1.42897	6.13446	OK	4.38406	2.07569	6.69243	OK	3.89251	1.57325	6.21176	OK
XLOC_009124	-	-	XLOC_009124	-	TSS14050	13:16828483-16852594	-	-	3.59006	0	9.97022	OK	3.16123	0	9.03711	OK	4.08768	0	11.7996	OK
XLOC_009131	-	-	XLOC_009131	-	TSS14057	13:17126135-17153668	-	-	11.6594	0	45.6705	OK	2.65878	0.558859	4.75871	OK	2.62043	0	16.6436	OK
XLOC_009135	-	-	XLOC_009135	-	TSS14061	13:17168058-17219188	-	-	2.82858	0	16.1267	OK	3.55503	0	24.0555	OK	4.94514	0	25.2134	OK
XLOC_009136	-	-	XLOC_009136	-	TSS14062	13:17168058-17219188	-	-	1.64643	0	7.87355	OK	3.52265	0	15.9265	OK	2.64384	0	11.752	OK
XLOC_009137	-	-	XLOC_009137	-	TSS14063	13:17168058-17219188	-	-	1.75423	0	6.00476	OK	3.07273	0	10.7636	OK	1.93565	0	7.13777	OK
XLOC_009138	-	-	XLOC_009138	-	TSS14064	13:17168058-17219188	-	-	1.65282	0	6.15917	OK	2.95937	0	11.1556	OK	1.9075	0	7.52003	OK
XLOC_009139	-	-	XLOC_009139	-	TSS14065	13:17168058-17219188	-	-	1.30443	0	5.38382	OK	2.17989	0	9.35506	OK	1.93554	0	7.71365	OK
XLOC_009140	-	-	XLOC_009140	-	TSS14066	13:17168058-17219188	-	-	1.68556	0	5.85877	OK	2.946	0	10.4525	OK	2.10299	0	7.50719	OK
XLOC_009141	-	-	XLOC_009141	-	TSS14067	13:17168058-17219188	-	-	1.27998	0	6.70329	OK	2.67029	0	13.329	OK	1.89655	0	9.46944	OK
XLOC_009142	-	-	XLOC_009142	-	TSS14068	13:17168058-17219188	-	-	1.73709	0	6.65795	OK	2.25734	0	9.90807	OK	1.7378	0	7.44598	OK
XLOC_009143	-	-	XLOC_009143	-	TSS14069	13:17168058-17219188	-	-	2.00624	0	5.60661	OK	3.3813	0	9.75164	OK	2.34777	0	6.87091	OK
XLOC_009309	-	-	XLOC_009309	-	TSS14439	14:12295363-12331423	-	-	4.08837	2.319	5.85774	OK	4.65033	2.71528	6.58538	OK	4.57493	2.59711	6.55276	OK
XLOC_009406	-	-	XLOC_009406	-	TSS14626,TSS14627,TSS14628,TSS14629	14:2652280-3081461	-	-	1.51681	0.179587	2.85404	OK	2.56838	0.75762	4.37914	OK	1.6761	0.345353	3.00685	OK
XLOC_009557	-	-	XLOC_009557	-	TSS14922,TSS14923	14:13421890-13432435	-	-	2.67373	1.94455	3.4029	OK	3.49127	2.59895	4.38359	OK	2.83493	2.07878	3.59108	OK
XLOC_009621	-	-	XLOC_009621	-	TSS15024	14:1060040-1060338	-	-	2.99116	0	6.169	OK	1.28024	0	3.51148	OK	0.976045	0	2.98405	OK
XLOC_009690	-	-	XLOC_009690	-	TSS15101	14:4510495-4542581	-	-	1.91556	0	5.27576	OK	6.40077	0	18.6548	OK	4.23308	0	11.3926	OK
XLOC_009919	-	-	XLOC_009919	-	TSS15333	14:12372227-12396466	-	-	1.2743	0.223497	2.32511	OK	2.17739	0.674747	3.68004	OK	1.4343	0.329844	2.53876	OK
XLOC_009920	-	-	XLOC_009920	-	TSS15334	14:12372227-12396466	-	-	1.36153	0.0718399	2.65123	OK	2.15571	0.302226	4.0092	OK	1.35762	0.0742856	2.64095	OK
XLOC_009928	-	-	XLOC_009928	-	TSS15342	14:13458954-13508901	-	-	1.94939	0	6.74403	OK	2.12192	0	7.35426	OK	1.72917	0	6.13547	OK
XLOC_009938	-	-	XLOC_009938	-	TSS15352	14:13458954-13508901	-	-	2.16396	0	5.4422	OK	1.78606	0	5.30405	OK	2.39284	0	6.36104	OK
XLOC_009939	-	-	XLOC_009939	-	TSS15353	14:13458954-13508901	-	-	5.64199	0	20.6106	OK	4.10585	0	17.6563	OK	5.28153	0	18.9843	OK
XLOC_009943	-	-	XLOC_009943	-	TSS15357	14:13458954-13508901	-	-	1.9102	0	6.43318	OK	2.48822	0	7.9698	OK	1.34723	0	5.04175	OK
XLOC_009944	-	-	XLOC_009944	-	TSS15358	14:13458954-13508901	-	-	3.34986	0	11.2046	OK	2.13044	0	5.73897	OK	2.22889	0	8.54591	OK
XLOC_009945	-	-	XLOC_009945	-	TSS15359	14:13458954-13508901	-	-	4.28502	0	8.92517	OK	3.42466	0	16.88	OK	1.47311	0	4.09463	OK
XLOC_009950	-	-	XLOC_009950	-	TSS15364	14:14082218-14086901	-	-	1.24803	0	2.60418	OK	2.07152	0.0184555	4.12459	OK	0.505059	0	1.1606	OK
XLOC_009996	-	-	XLOC_009996	-	TSS15480,TSS15481,TSS15482,TSS15483,TSS15484,TSS15485	15:4797979-4843066	-	-	0.643581	0.281556	1.00561	OK	2.2465	1.32408	3.16892	OK	0.618423	0.26722	0.969627	OK
XLOC_010152	-	-	XLOC_010152	-	TSS15795	15:11464907-11475691	-	-	4.07259	3.05602	5.08916	OK	9.26085	7.18714	11.3346	OK	3.92829	2.93932	4.91727	OK
XLOC_010203	-	-	XLOC_010203	-	TSS15921	15:4954162-4955319	-	-	3.55364	1.78857	5.31871	OK	4.42501	2.46334	6.38668	OK	3.0588	1.50598	4.61163	OK
XLOC_010349	-	-	XLOC_010349	-	TSS16204	15:10839993-10842788	-	-	6.21364	4.3552	8.07208	OK	4.94076	3.41849	6.46304	OK	6.16542	4.36708	7.96377	OK
XLOC_010361	-	-	XLOC_010361	-	TSS16228,TSS16229	15:11239864-11249445	-	-	3.36208	1.74188	4.98228	OK	2.65433	1.1955	4.11315	OK	2.716	1.38885	4.04316	OK
XLOC_010373	-	-	XLOC_010373	-	TSS16247,TSS16248	15:12715891-12718097	-	-	2.05051	1.39065	2.71036	OK	1.55688	1.01482	2.09893	OK	2.15602	1.47376	2.83827	OK
XLOC_010400	-	-	XLOC_010400	-	TSS16275	15:1325903-1474432	-	-	3.37219	0	12.9993	OK	5.71017	0	19.5848	OK	2.47794	0	10.9229	OK
XLOC_010401	-	-	XLOC_010401	-	TSS16276	15:1325903-1474432	-	-	1.86521	0	11.8121	OK	2.57178	0	15.4695	OK	0.843623	0	7.73037	OK
XLOC_010488	-	-	XLOC_010488	-	TSS16369	15:5679367-5681675	-	-	2.41403	1.71229	3.11577	OK	1.5798	1.06602	2.09358	OK	1.69596	1.15335	2.23857	OK
XLOC_010584	-	-	XLOC_010584	-	TSS16491	16:150248-153630	-	-	2.3873	0.597331	4.17727	OK	2.12027	0.7434	3.49714	OK	2.0692	0.536996	3.60141	OK
XLOC_010626	-	-	XLOC_010626	-	TSS16556	16:631625-632081	-	-	0.676507	0	1.45162	OK	0.720321	0	1.56858	OK	2.16945	0.687505	3.65139	OK
XLOC_010716	-	-	XLOC_010716	-	TSS16753,TSS16754	17:6000924-6003446	-	-	13.8226	9.20471	18.4405	OK	13.067	8.6982	17.4358	OK	4.7597	2.5296	6.9898	OK
XLOC_010764	-	-	XLOC_010764	-	TSS16849,TSS16850,TSS16851,TSS16852,TSS16853,TSS16854	17:7839980-7887575	-	-	2.21638	1.14554	3.28723	OK	1.42832	0.739979	2.11666	OK	1.68636	0.987944	2.38477	OK
XLOC_010878	-	-	XLOC_010878	-	TSS17094,TSS17095,TSS17096,TSS17097	17:5106841-5145600	-	-	2.75661	2.13862	3.3746	OK	3.94582	3.11897	4.77267	OK	4.67098	3.7192	5.62275	OK
XLOC_011023	-	-	XLOC_011023	-	TSS17337	17:5332485-5362284	-	-	1.06111	0.00292316	2.11929	OK	2.70857	0.108767	5.30837	OK	1.33446	0.0779461	2.59097	OK
XLOC_011024	-	-	XLOC_011024	-	TSS17338	17:5332485-5362284	-	-	2.10857	0	6.29688	OK	4.98923	0	15.0093	OK	2.93549	0	8.48586	OK
XLOC_011025	-	-	XLOC_011025	-	TSS17339	17:5332485-5362284	-	-	0.799025	0	3.4229	OK	2.23407	0	9.03032	OK	1.72092	0	6.03551	OK
XLOC_011026	-	-	XLOC_011026	-	TSS17340	17:5332485-5362284	-	-	1.09664	0	2.58463	OK	3.0473	0	7.37079	OK	1.98315	0	4.22064	OK
XLOC_011027	-	-	XLOC_011027	-	TSS17341	17:5332485-5362284	-	-	1.43257	0	3.93913	OK	3.52313	0	9.94993	OK	2.94122	0	7.62912	OK
XLOC_011028	-	-	XLOC_011028	-	TSS17342	17:5332485-5362284	-	-	1.81558	0	5.26795	OK	4.16181	0	12.3115	OK	3.63995	0	9.15566	OK
XLOC_011045	-	-	XLOC_011045	-	TSS17359	17:6637617-6714685	-	-	3.45107	0	18.0067	OK	3.99471	0	20.6268	OK	2.51022	0	14.9161	OK
XLOC_011062	-	-	XLOC_011062	-	TSS17376	17:8627789-8628499	-	-	2.14582	1.08602	3.20561	OK	2.35263	1.22671	3.47855	OK	3.39943	1.99735	4.80152	OK
XLOC_011071	-	-	XLOC_011071	-	TSS17385	17:9247983-9292536	-	-	4.4637	0	9.48394	OK	4.76539	0	9.80432	OK	4.16886	0	9.12824	OK
XLOC_011155	-	-	XLOC_011155	-	TSS17543	18:5118588-5120149	-	-	28.7132	22.4584	34.9679	OK	41.5807	33.2064	49.955	OK	23.1759	18.0159	28.336	OK
XLOC_011493	-	-	XLOC_011493	-	TSS18174	18:7215983-7293789	-	-	1.66978	0	4.81855	OK	4.97368	0	19.8501	OK	2.26977	0	12.0628	OK
XLOC_011526	-	-	XLOC_011526	-	TSS18209	18:10714520-10715096	-	-	4.09891	2.2983	5.89951	OK	2.48581	1.15895	3.81267	OK	2.36007	1.07466	3.64547	OK
XLOC_011796	-	-	XLOC_011796	-	TSS18734	19:5039949-5059799	-	-	5.72584	2.48381	8.96787	OK	4.96585	0.621942	9.30975	OK	5.39128	2.44245	8.3401	OK
XLOC_011813	-	-	XLOC_011813	-	TSS18772	19:5526147-5527485	-	-	5.96717	4.1159	7.81843	OK	4.74822	3.20867	6.28778	OK	3.50174	2.25502	4.74845	OK
XLOC_011824	-	-	XLOC_011824	-	TSS18791,TSS18792	19:5742097-5749103	-	-	6.67212	5.15659	8.18766	OK	6.45951	5.04628	7.87275	OK	7.16455	5.58707	8.74203	OK
XLOC_011929	-	-	XLOC_011929	-	TSS18978	19:5008351-5039885	-	-	1.13522	0	4.81206	OK	2.54041	0	9.58704	OK	1.37954	0	5.69759	OK
XLOC_011930	-	-	XLOC_011930	-	TSS18979	19:5008351-5039885	-	-	1.46292	0	7.05483	OK	3.0375	0	13.423	OK	4.11653	0	14.0778	OK
XLOC_011950	-	-	XLOC_011950	-	TSS19000	19:6591033-6608174	-	-	2.69253	0	7.28627	OK	2.45866	0	5.40991	OK	2.88185	0	6.96415	OK
XLOC_011951	-	-	XLOC_011951	-	TSS19001	19:6591033-6608174	-	-	3.1977	0	9.92551	OK	3.98904	0	10.1094	OK	4.48745	0	11.5416	OK
XLOC_011952	-	-	XLOC_011952	-	TSS19002	19:6608431-6609014	-	-	1.97063	0.82706	3.11419	OK	1.67167	0.639325	2.70401	OK	2.13272	0.947952	3.31749	OK
XLOC_012042	-	-	XLOC_012042	-	TSS19144	2:4027543-4075012	-	-	6.49704	2.85953	10.1346	OK	2.49994	0.23524	4.76464	OK	5.50373	2.19745	8.81002	OK
XLOC_012084	-	-	XLOC_012084	-	TSS19235,TSS19236,TSS19237	2:8737807-8758199	-	-	0.850079	0.55211	1.14805	OK	2.2813	1.60466	2.95793	OK	1.0913	0.724395	1.45821	OK
XLOC_012220	-	-	XLOC_012220	-	TSS19546,TSS19547,TSS19548	2:32225865-32238300	-	-	4.31795	2.93713	5.69878	OK	3.91572	2.70668	5.12477	OK	5.599	3.90179	7.29621	OK
XLOC_012262	-	-	XLOC_012262	-	TSS19626,TSS19627,TSS19628	2:39050893-39109585	-	-	7.66571	4.08163	11.2498	OK	4.04701	2.05859	6.03544	OK	6.25363	3.07799	9.42927	OK
XLOC_012545	-	-	XLOC_012545	-	TSS20156,TSS20157	2:89373771-89389517	-	-	4.80523	3.43097	6.17949	OK	4.36143	2.90043	5.82243	OK	4.52333	3.1754	5.87127	OK
XLOC_012778	-	-	XLOC_012778	-	TSS20660	2:128458122-128890608	-	-	12.4742	0	72.717	OK	13.9594	0	78.5597	OK	15.3904	0	81.6174	OK
XLOC_012788	-	-	XLOC_012788	-	TSS20680,TSS20681,TSS20682	2:129916720-129923956	-	-	1.31368	0.743865	1.8835	OK	2.63037	1.69168	3.56906	OK	2.8255	1.66595	3.98504	OK
XLOC_012834	-	-	XLOC_012834	-	TSS20774	2:139982747-140076935	-	-	1.4272	1.00097	1.85343	OK	3.71409	2.56263	4.86556	OK	1.20625	0.799887	1.61261	OK
XLOC_012835	-	-	XLOC_012835	-	TSS20775,TSS20776,TSS20777	2:139982747-140076935	-	-	1.12026	0.762735	1.47779	OK	4.18903	3.28451	5.09355	OK	0.997638	0.729269	1.26601	OK
XLOC_012903	-	-	XLOC_012903	-	TSS20882,TSS20883	2:378856-382393	-	-	9.54063	7.19691	11.8844	OK	5.0675	3.70969	6.42532	OK	7.59865	5.68857	9.50874	OK
XLOC_012934	-	-	XLOC_012934	-	TSS20935,TSS20936,TSS20937,TSS20938	2:3128492-3138989	-	-	3.21464	2.14876	4.28052	OK	1.09543	0.703586	1.48728	OK	1.84891	1.20833	2.48949	OK
XLOC_012939	-	-	XLOC_012939	-	TSS20948,TSS20949	2:3593248-3715368	-	-	2.43063	0.057649	4.80362	OK	0.374611	0	0.959818	OK	0.846427	0	1.77616	OK
XLOC_013032	-	-	XLOC_013032	-	TSS21166	2:19097446-19100739	-	-	0.982173	0.639532	1.32481	OK	2.9054	2.10798	3.70283	OK	1.60238	1.11412	2.09064	OK
XLOC_013150	-	-	XLOC_013150	-	TSS21406,TSS21407,TSS21408,TSS21409,TSS21410,TSS21411,TSS21412	2:34221789-34304972	-	-	1.6588	0.981709	2.33588	OK	2.56101	1.49729	3.62473	OK	1.82034	1.04288	2.59781	OK
XLOC_013173	-	-	XLOC_013173	-	TSS21454,TSS21455,TSS21456,TSS21459,TSS21460,TSS21461,TSS21462,TSS21463,TSS21464,TSS21465	2:38364015-38503272	-	-	0.68909	0.462775	0.915406	OK	5.19112	3.72907	6.65317	OK	1.58097	1.14736	2.01457	OK
XLOC_013174	-	-	XLOC_013174	-	TSS21466,TSS21467,TSS21468	2:38506676-38537383	-	-	0.488114	0.271856	0.704371	OK	2.44285	1.88351	3.00219	OK	0.901795	0.658479	1.14511	OK
XLOC_013409	-	-	XLOC_013409	-	TSS21964	2:76050261-76223927	-	-	3.81097	0.441103	7.18084	OK	2.52478	0	5.21022	OK	2.78317	0.0670936	5.49925	OK
XLOC_013564	-	-	XLOC_013564	-	TSS22280,TSS22281,TSS22282,TSS22283	2:104862346-104925580	-	-	2.86777	1.89332	3.84222	OK	0.382541	0.0896665	0.675415	OK	0.383518	0.159518	0.607517	OK
XLOC_013689	-	-	XLOC_013689	-	TSS22548,TSS22549,TSS22550	2:126038745-126116428	-	-	3.73449	2.92693	4.54205	OK	2.21593	1.68269	2.74916	OK	3.13994	2.42752	3.85236	OK
XLOC_013834	-	-	XLOC_013834	-	TSS22857	2:149558858-149559527	-	-	2.02596	0.526386	3.52553	OK	0.753131	0	1.65041	OK	1.57927	0.210663	2.94788	OK
XLOC_013843	-	-	XLOC_013843	-	TSS22866	2:585851-745198	-	-	3.09132	0	7.67258	OK	3.91108	0	9.28169	OK	3.39098	0	8.36062	OK
XLOC_013844	-	-	XLOC_013844	-	TSS22867	2:585851-745198	-	-	7.69566	0	54.8507	OK	5.45022	0	47.8209	OK	11.9542	0	70.7537	OK
XLOC_013878	-	-	XLOC_013878	-	TSS22901	2:5017200-5017522	-	-	0.984052	0	2.60821	OK	2.00021	0.880304	3.12011	OK	0.850869	0	2.40052	OK
XLOC_013881	-	-	XLOC_013881	-	TSS22904	2:5271839-5286905	-	-	5.50605	0	19.5584	OK	5.91366	0	24.4305	OK	4.79632	0	18.5527	OK
XLOC_013882	-	-	XLOC_013882	-	TSS22905	2:5271839-5286905	-	-	4.20907	0	17.3962	OK	4.40459	0	21.3355	OK	1.65113	0	10.3369	OK
XLOC_013883	-	-	XLOC_013883	-	TSS22906	2:5271839-5286905	-	-	5.30097	0	15.8817	OK	4.90869	0	17.5652	OK	5.09113	0	15.8271	OK
XLOC_013884	-	-	XLOC_013884	-	TSS22907	2:5271839-5286905	-	-	5.40507	0	28.0671	OK	8.37022	0	44.1196	OK	8.12274	0	36.5823	OK
XLOC_013895	-	-	XLOC_013895	-	TSS22918	2:6576325-6814503	-	-	3.48944	0	16.9181	OK	1.94398	0	12.3537	OK	4.16091	0	19.5464	OK
XLOC_013896	-	-	XLOC_013896	-	TSS22919	2:6576325-6814503	-	-	1.27017	0	4.6832	OK	1.53798	0	5.41497	OK	2.39083	0	7.39767	OK
XLOC_013898	-	-	XLOC_013898	-	TSS22922	2:6576325-6814503	-	-	1.24206	0	5.81574	OK	1.66977	0	7.0996	OK	2.10857	0	8.40058	OK
XLOC_013923	-	-	XLOC_013923	-	TSS22949	2:7851848-7853633	-	-	2.89567	1.99585	3.79549	OK	0.573303	0.276303	0.870303	OK	1.96673	1.291	2.64245	OK
XLOC_013986	-	-	XLOC_013986	-	TSS23012	2:14258351-14331918	-	-	0.917473	0	6.92174	OK	5.34875	0	25.2334	OK	2.77247	0	13.3963	OK
XLOC_013987	-	-	XLOC_013987	-	TSS23013	2:14258351-14331918	-	-	2.13231	0	10.9768	OK	5.1018	0	23.9059	OK	3.08917	0	14.0168	OK
XLOC_013988	-	-	XLOC_013988	-	TSS23014	2:14258351-14331918	-	-	3.27511	0	15.5059	OK	2.40426	0	16.5003	OK	3.57808	0	16.6526	OK
XLOC_014038	-	-	XLOC_014038	-	TSS23064	2:19101215-19102831	-	-	1.33331	0.816305	1.85032	OK	3.88844	2.77548	5.00141	OK	2.64361	1.81012	3.47711	OK
XLOC_014067	-	-	XLOC_014067	-	TSS23093	2:21520594-21522037	-	-	8.95293	6.73762	11.1682	OK	8.44374	6.32045	10.567	OK	7.58496	5.65108	9.51885	OK
XLOC_014107	-	-	XLOC_014107	-	TSS23133	2:21816305-22137972	-	-	3.50812	0	16.1382	OK	3.44215	0	14.4849	OK	2.98861	0	12.6473	OK
XLOC_014108	-	-	XLOC_014108	-	TSS23134	2:21816305-22137972	-	-	1.93912	0	10.6602	OK	1.59978	0	8.60249	OK	2.337	0	10.2893	OK
XLOC_014137	-	-	XLOC_014137	-	TSS23163	2:23642861-23643096	-	-	26.8009	6.43154	47.1703	OK	8.1249	0	19.5469	OK	5.55017	0	14.369	OK
XLOC_014198	-	-	XLOC_014198	-	TSS23224	2:30956931-30957471	-	-	1.2644	0.307483	2.22132	OK	2.10773	0.848748	3.36672	OK	1.04587	0.201777	1.88995	OK
XLOC_014199	-	-	XLOC_014199	-	TSS23225	2:30969440-30974105	-	-	3.11279	2.37676	3.84883	OK	3.33324	2.55543	4.11106	OK	4.07823	3.16147	4.99499	OK
XLOC_014200	-	-	XLOC_014200	-	TSS23226	2:30974181-30977267	-	-	2.32954	1.69361	2.96547	OK	2.60899	1.90825	3.30973	OK	3.52334	2.64197	4.4047	OK
XLOC_014358	-	-	XLOC_014358	-	TSS23387	2:39306934-39753704	-	-	6.06553	0	33.6253	OK	4.09351	0	26.4096	OK	4.3719	0	24.759	OK
XLOC_014359	-	-	XLOC_014359	-	TSS23388	2:39306934-39753704	-	-	2.4915	1.8079	3.1751	OK	1.92401	1.31837	2.52965	OK	1.97035	1.41592	2.52478	OK
XLOC_014396	-	-	XLOC_014396	-	TSS23430	2:41035933-41154232	-	-	3.34914	0	9.94745	OK	1.10248	0	3.62894	OK	3.30805	0	8.97874	OK
XLOC_014403	-	-	XLOC_014403	-	TSS23437	2:41369551-41369885	-	-	2.74734	0.291584	5.2031	OK	1.26676	0.413978	2.11955	OK	0.991035	0	2.35018	OK
XLOC_014600	-	-	XLOC_014600	-	TSS23638	2:56104730-56151303	-	-	4.55065	0	9.42846	OK	12.4985	2.93366	22.0634	OK	8.94137	1.69393	16.1888	OK
XLOC_014601	-	-	XLOC_014601	-	TSS23639	2:56104730-56151303	-	-	4.2988	0	12.4646	OK	10.9798	0	24.8083	OK	8.34658	0	19.6235	OK
XLOC_014602	-	-	XLOC_014602	-	TSS23640	2:56104730-56151303	-	-	3.73258	0	8.07542	OK	11.1337	2.011	20.2563	OK	8.53467	2.13978	14.9296	OK
XLOC_014603	-	-	XLOC_014603	-	TSS23641	2:56104730-56151303	-	-	3.92569	0	8.91854	OK	12.8961	1.57788	24.2144	OK	9.07425	0.428936	17.7196	OK
XLOC_014604	-	-	XLOC_014604	-	TSS23642	2:56104730-56151303	-	-	4.7129	0	13.1188	OK	12.4147	0	32.2217	OK	9.63735	0	22.8899	OK
XLOC_014607	-	-	XLOC_014607	-	TSS23645	2:56224635-56243626	-	-	7.97565	0	27.3128	OK	15.107	0	41.8463	OK	10.6475	0	34.5025	OK
XLOC_014608	-	-	XLOC_014608	-	TSS23646	2:56224635-56243626	-	-	3.14525	0	7.18781	OK	4.29963	0	8.64638	OK	4.14196	0	8.43608	OK
XLOC_014609	-	-	XLOC_014609	-	TSS23647	2:56224635-56243626	-	-	2.3197	0	5.78585	OK	2.16873	0	6.38579	OK	2.99935	0	7.51018	OK
XLOC_014610	-	-	XLOC_014610	-	TSS23648	2:56224635-56243626	-	-	2.95764	0	7.18965	OK	3.67303	0	8.15737	OK	3.43417	0	8.46943	OK
XLOC_014611	-	-	XLOC_014611	-	TSS23649	2:56224635-56243626	-	-	2.53926	0	5.48493	OK	3.33666	0.0974637	6.57585	OK	3.35468	0	6.72435	OK
XLOC_014621	-	-	XLOC_014621	-	TSS23659	2:56881835-57063043	-	-	0.772213	0	2.71641	OK	2.1685	0	5.23179	OK	2.55116	0	6.35368	OK
XLOC_014697	-	-	XLOC_014697	-	TSS23735	2:60433942-60524543	-	-	4.06192	0	18.4891	OK	1.74924	0	12.8637	OK	7.88152	0	32.5497	OK
XLOC_014699	-	-	XLOC_014699	-	TSS23738	2:60723927-60761910	-	-	2.603	0	6.1881	OK	7.6163	0	16.3971	OK	3.87484	0	8.51414	OK
XLOC_014700	-	-	XLOC_014700	-	TSS23739	2:60723927-60761910	-	-	2.46744	0	10.1253	OK	6.74269	0	24.2278	OK	4.98972	0	16.4703	OK
XLOC_014701	-	-	XLOC_014701	-	TSS23740	2:60723927-60761910	-	-	2.9848	0	14.5795	OK	1.52884	0	5.72367	OK	4.10847	0	18.4344	OK
XLOC_014702	-	-	XLOC_014702	-	TSS23741	2:60723927-60761910	-	-	1.78408	0	4.92416	OK	2.67841	0	7.39502	OK	1.07753	0	3.32615	OK
XLOC_014703	-	-	XLOC_014703	-	TSS23742	2:60723927-60761910	-	-	1.01787	0	2.13566	OK	2.41751	0.0788482	4.75618	OK	1.11598	0	2.27481	OK
XLOC_014704	-	-	XLOC_014704	-	TSS23743	2:60723927-60761910	-	-	1.44398	0	3.21423	OK	2.90223	0	6.017	OK	1.05604	0	2.50298	OK
XLOC_014705	-	-	XLOC_014705	-	TSS23744	2:60723927-60761910	-	-	5.12226	0	16.7966	OK	4.30298	0	19.0291	OK	2.84795	0	11.9281	OK
XLOC_014816	-	-	XLOC_014816	-	TSS23856	2:68101710-68102062	-	-	4.3414	1.43534	7.24746	OK	2.1813	0.249453	4.11315	OK	2.99932	0.618174	5.38047	OK
XLOC_014887	-	-	XLOC_014887	-	TSS23927	2:76050261-76223927	-	-	37.8811	0	213.281	OK	44.7508	0	227.992	OK	26.5375	15.8661	37.2089	OK
XLOC_014892	-	-	XLOC_014892	-	TSS23932	2:76050261-76223927	-	-	0.945241	0	6.54459	OK	2.28073	0	10.8118	OK	1.74502	0	8.78803	OK
XLOC_014895	-	-	XLOC_014895	-	TSS23935	2:76050261-76223927	-	-	2.69385	0	10.8437	OK	2.57788	0	10.2737	OK	2.44869	0	9.50395	OK
XLOC_014896	-	-	XLOC_014896	-	TSS23936	2:76050261-76223927	-	-	1.29753	0	10.2427	OK	1.72293	0	11.4662	OK	2.3857	0	13.122	OK
XLOC_014897	-	-	XLOC_014897	-	TSS23937	2:76050261-76223927	-	-	2.09835	0	8.10982	OK	2.05536	0	7.76971	OK	1.80002	0	6.87715	OK
XLOC_014901	-	-	XLOC_014901	-	TSS23941	2:76050261-76223927	-	-	2.0598	0	5.40431	OK	1.68252	0	4.60958	OK	1.93692	0	5.69922	OK
XLOC_014902	-	-	XLOC_014902	-	TSS23942	2:76050261-76223927	-	-	3.58097	0	23.7969	OK	7.66543	0	36.8547	OK	5.88705	0	29.4803	OK
XLOC_014903	-	-	XLOC_014903	-	TSS23943	2:76050261-76223927	-	-	2.07345	0	4.96784	OK	2.0972	0	4.60994	OK	1.92059	0	4.17702	OK
XLOC_014904	-	-	XLOC_014904	-	TSS23944	2:76050261-76223927	-	-	2.45404	0	5.57774	OK	2.24331	0	5.0257	OK	2.26085	0	5.23231	OK
XLOC_014906	-	-	XLOC_014906	-	TSS23946	2:76050261-76223927	-	-	2.32485	0	5.48671	OK	2.0303	0	5.61508	OK	1.88798	0	4.49609	OK
XLOC_014907	-	-	XLOC_014907	-	TSS23947	2:76050261-76223927	-	-	2.26594	0	6.50764	OK	1.82451	0	5.47641	OK	2.14351	0	5.91893	OK
XLOC_014909	-	-	XLOC_014909	-	TSS23949	2:76050261-76223927	-	-	3.03018	0	6.07746	OK	2.22179	0	4.73353	OK	2.4924	0	5.03607	OK
XLOC_014910	-	-	XLOC_014910	-	TSS23950	2:76050261-76223927	-	-	2.70566	0	6.43338	OK	2.58158	0	6.09596	OK	2.30341	0	5.9684	OK
XLOC_014911	-	-	XLOC_014911	-	TSS23951	2:76050261-76223927	-	-	3.12953	0.288129	5.97093	OK	2.9309	0.140147	5.72165	OK	2.81163	0.303608	5.31966	OK
XLOC_014912	-	-	XLOC_014912	-	TSS23952	2:76050261-76223927	-	-	3.32212	0	7.38314	OK	2.71849	0	6.16874	OK	2.68448	0	5.94562	OK
XLOC_014913	-	-	XLOC_014913	-	TSS23953	2:76050261-76223927	-	-	3.30426	1.35953	5.24899	OK	2.64262	0.981484	4.30375	OK	2.59614	1.01387	4.1784	OK
XLOC_014914	-	-	XLOC_014914	-	TSS23954	2:76050261-76223927	-	-	5.16982	0	12.6928	OK	3.955	0	11.3974	OK	3.77842	0	9.70185	OK
XLOC_014915	-	-	XLOC_014915	-	TSS23955	2:76050261-76223927	-	-	4.91792	0	13.8598	OK	3.99578	0	11.2473	OK	3.92232	0	10.3542	OK
XLOC_014916	-	-	XLOC_014916	-	TSS23956	2:76050261-76223927	-	-	5.23136	0	13.8821	OK	3.85253	0	10.8935	OK	3.4465	0	9.95704	OK
XLOC_014917	-	-	XLOC_014917	-	TSS23957	2:76050261-76223927	-	-	4.24103	0	9.02723	OK	2.91366	0	6.84509	OK	3.34806	0	7.34645	OK
XLOC_014918	-	-	XLOC_014918	-	TSS23958	2:76050261-76223927	-	-	38.0731	0	157.665	OK	34.6666	0	143.561	OK	21.1716	0	98.1212	OK
XLOC_014919	-	-	XLOC_014919	-	TSS23959	2:76050261-76223927	-	-	4.87741	0	14.2573	OK	3.59126	0	11.0639	OK	3.28183	0	10.0403	OK
XLOC_014920	-	-	XLOC_014920	-	TSS23960	2:76050261-76223927	-	-	3.76416	0.3412	7.18711	OK	2.85786	0.0349259	5.6808	OK	2.73233	0.0229011	5.44176	OK
XLOC_014921	-	-	XLOC_014921	-	TSS23961	2:76050261-76223927	-	-	3.71222	0	11.0202	OK	2.18994	0	6.45204	OK	3.03645	0	8.97509	OK
XLOC_014922	-	-	XLOC_014922	-	TSS23962	2:76050261-76223927	-	-	45.023	0	202.221	OK	20.4949	0	125.279	OK	17.3532	0	101.984	OK
XLOC_014923	-	-	XLOC_014923	-	TSS23963	2:76050261-76223927	-	-	4.74392	0	11.0784	OK	2.86567	0	8.19395	OK	3.05955	0	8.20925	OK
XLOC_014924	-	-	XLOC_014924	-	TSS23964	2:76050261-76223927	-	-	11.6431	0	33.8022	OK	8.04948	0	25.751	OK	6.8239	0	22.0188	OK
XLOC_014989	-	-	XLOC_014989	-	TSS24029	2:83835919-83838412	-	-	2.97135	2.16233	3.78037	OK	5.3605	4.06518	6.65583	OK	4.74615	3.57251	5.91978	OK
XLOC_014998	-	-	XLOC_014998	-	TSS24038	2:84465263-84465618	-	-	0.367419	0	1.31142	OK	2.3884	0.286133	4.49066	OK	0.505173	0	1.41487	OK
XLOC_015068	-	-	XLOC_015068	-	TSS24109	2:89914712-89998912	-	-	0.392907	0.312126	0.473687	OK	2.4389	2.01455	2.86324	OK	0.71662	0.579885	0.853354	OK
XLOC_015069	-	-	XLOC_015069	-	TSS24110	2:89999229-89999538	-	-	4.9685	1.13263	8.80436	OK	13.3205	6.44654	20.1945	OK	5.56228	1.49499	9.62958	OK
XLOC_015099	-	-	XLOC_015099	-	TSS24145	2:91777726-92117643	-	-	1.66558	0	4.9956	OK	2.21795	0	6.8197	OK	2.11736	0	6.03264	OK
XLOC_015100	-	-	XLOC_015100	-	TSS24146	2:91777726-92117643	-	-	2.6374	0	10.1304	OK	4.51711	0	15.0124	OK	4.10928	0	13.1594	OK
XLOC_015101	-	-	XLOC_015101	-	TSS24147	2:91777726-92117643	-	-	4.56548	0	27.696	OK	12.7942	0	54.2519	OK	1.59345	0	3.33113	OK
XLOC_015102	-	-	XLOC_015102	-	TSS24148	2:91777726-92117643	-	-	1.81761	0	5.429	OK	2.33379	0	7.08796	OK	1.55091	0	4.76991	OK
XLOC_015103	-	-	XLOC_015103	-	TSS24149	2:91777726-92117643	-	-	1.19812	0	6.02011	OK	2.14847	0	8.9948	OK	1.64493	0	7.08006	OK
XLOC_015104	-	-	XLOC_015104	-	TSS24150	2:91777726-92117643	-	-	2.334	0	9.856	OK	3.98544	0	14.3257	OK	2.83468	0	10.7052	OK
XLOC_015105	-	-	XLOC_015105	-	TSS24151	2:91777726-92117643	-	-	1.68137	0	7.00815	OK	2.67112	0	9.93824	OK	1.59861	0	6.59566	OK
XLOC_015106	-	-	XLOC_015106	-	TSS24152	2:91777726-92117643	-	-	1.83123	0	5.3779	OK	3.32855	0	8.82328	OK	2.10504	0	5.96027	OK
XLOC_015107	-	-	XLOC_015107	-	TSS24153	2:91777726-92117643	-	-	1.17564	0	5.08533	OK	2.62643	0	8.95433	OK	1.59754	0	6.06411	OK
XLOC_015108	-	-	XLOC_015108	-	TSS24154	2:91777726-92117643	-	-	1.48877	0	4.16959	OK	2.6023	0	6.62826	OK	1.94351	0	4.91579	OK
XLOC_015109	-	-	XLOC_015109	-	TSS24155	2:91777726-92117643	-	-	1.96796	0	7.1167	OK	3.45597	0	10.7387	OK	1.55711	0	5.99104	OK
XLOC_015110	-	-	XLOC_015110	-	TSS24156	2:91777726-92117643	-	-	1.69748	0	10.2603	OK	3.93526	0	18.1417	OK	1.58389	0	9.60609	OK
XLOC_015111	-	-	XLOC_015111	-	TSS24157	2:91777726-92117643	-	-	1.03737	0	4.62261	OK	2.89811	0	9.38265	OK	2.18056	0	7.26768	OK
XLOC_015150	-	-	XLOC_015150	-	TSS24196	2:93792344-93881688	-	-	2.00362	0.379675	3.62756	OK	2.06346	0.417876	3.70905	OK	1.68696	0.235247	3.13867	OK
XLOC_015151	-	-	XLOC_015151	-	TSS24197	2:93792344-93881688	-	-	1.96281	0.379403	3.54621	OK	2.19733	0.567118	3.82755	OK	2.15542	0.546339	3.7645	OK
XLOC_015152	-	-	XLOC_015152	-	TSS24198	2:93792344-93881688	-	-	2.16015	0.547016	3.77329	OK	1.7729	0.365729	3.18008	OK	1.95499	0.489529	3.42044	OK
XLOC_015153	-	-	XLOC_015153	-	TSS24199	2:93792344-93881688	-	-	2.69544	0	8.36661	OK	2.97827	0	8.96904	OK	3.14708	0	9.11306	OK
XLOC_015154	-	-	XLOC_015154	-	TSS24200	2:93792344-93881688	-	-	3.56876	0	11.3768	OK	3.1607	0	10.5194	OK	3.28457	0	10.5575	OK
XLOC_015155	-	-	XLOC_015155	-	TSS24201	2:93792344-93881688	-	-	2.34958	1.16141	3.53776	OK	2.03619	0.925408	3.14696	OK	1.82574	0.808699	2.84278	OK
XLOC_015156	-	-	XLOC_015156	-	TSS24202	2:93792344-93881688	-	-	2.54414	0	5.78563	OK	1.9999	0	4.75662	OK	2.06841	0	4.80583	OK
XLOC_015221	-	-	XLOC_015221	-	TSS24270	2:98874807-98875209	-	-	1.69863	0.22093	3.17633	OK	3.22679	1.14015	5.31342	OK	1.44282	0.154891	2.73074	OK
XLOC_015224	-	-	XLOC_015224	-	TSS24273	2:98980102-99078740	-	-	2.29044	0	7.29762	OK	2.25963	0	8.47614	OK	0.667155	0	3.15358	OK
XLOC_015243	-	-	XLOC_015243	-	TSS24292	2:101093295-101093812	-	-	1.05517	0.165726	1.94461	OK	2.79052	1.2511	4.32993	OK	1.05327	0.177126	1.92941	OK
XLOC_015306	-	-	XLOC_015306	-	TSS24355	2:104375048-104375392	-	-	1.065	0	2.54282	OK	2.20481	0.121653	4.28797	OK	2.7351	0.484605	4.98559	OK
XLOC_015345	-	-	XLOC_015345	-	TSS24394	2:107222672-107356944	-	-	1.747	0	7.39073	OK	2.9004	0	10.9869	OK	1.97258	0	7.70326	OK
XLOC_015358	-	-	XLOC_015358	-	TSS24407	2:108047066-108247479	-	-	0.51942	0	1.7271	OK	0.448375	0	1.37864	OK	3.23262	0	8.97423	OK
XLOC_015365	-	-	XLOC_015365	-	TSS24414	2:108047066-108247479	-	-	1.39164	0	5.94459	OK	0.443233	0	1.08214	OK	2.86989	0	10.4324	OK
XLOC_015368	-	-	XLOC_015368	-	TSS24417	2:108363752-108364430	-	-	26.6725	20.1793	33.1658	OK	32.3885	24.7492	40.0279	OK	25.5986	19.3296	31.8676	OK
XLOC_015397	-	-	XLOC_015397	-	TSS24446	2:111584724-111639982	-	-	2.10018	0.845011	3.35535	OK	2.71697	1.12533	4.30861	OK	2.06704	0.833128	3.30094	OK
XLOC_015404	-	-	XLOC_015404	-	TSS24453	2:112158373-112290682	-	-	2.53772	0	5.41384	OK	1.16217	0	2.99783	OK	1.48507	0	3.58644	OK
XLOC_015423	-	-	XLOC_015423	-	TSS24472	2:113239601-113368719	-	-	0.315619	0	1.5118	OK	2.0019	0	7.83913	OK	0.653941	0	3.45196	OK
XLOC_015430	-	-	XLOC_015430	-	TSS24479	2:114014093-114014409	-	-	0.125557	0	0.432702	OK	3.74811	0.57181	6.92442	OK	0.76531	0.11335	1.41727	OK
XLOC_015505	-	-	XLOC_015505	-	TSS24562	2:116922693-117116151	-	-	1.93736	0	4.53387	OK	2.166	0	5.4642	OK	1.21178	0	3.29753	OK
XLOC_015535	-	-	XLOC_015535	-	TSS24592	2:119696675-119697542	-	-	2.22809	1.2613	3.19487	OK	0.450632	0.0640472	0.837218	OK	1.24409	0.568675	1.9195	OK
XLOC_015558	-	-	XLOC_015558	-	TSS24615	2:120788112-120824809	-	-	2.12424	0	7.2384	OK	1.86038	0	6.34605	OK	1.4631	0	5.67635	OK
XLOC_015571	-	-	XLOC_015571	-	TSS24628	2:124817354-124863596	-	-	0.971087	0	4.87016	OK	1.59282	0	7.29594	OK	2.79689	0	9.96763	OK
XLOC_015572	-	-	XLOC_015572	-	TSS24629	2:124817354-124863596	-	-	1.31618	0	3.57319	OK	1.88673	0	4.96208	OK	2.29632	0	5.8479	OK
XLOC_015626	-	-	XLOC_015626	-	TSS24683	2:129040193-129099374	-	-	2.54638	0	12.2816	OK	1.20607	0	9.22963	OK	1.27202	0	7.84303	OK
XLOC_015627	-	-	XLOC_015627	-	TSS24684	2:129040193-129099374	-	-	2.06648	0	10.8114	OK	4.69118	0	20.5355	OK	3.74148	0	14.9655	OK
XLOC_015628	-	-	XLOC_015628	-	TSS24685	2:129040193-129099374	-	-	1.42037	0	3.96336	OK	2.11561	0	5.80924	OK	1.56385	0	4.52712	OK
XLOC_015629	-	-	XLOC_015629	-	TSS24686	2:129040193-129099374	-	-	1.66325	0	3.79757	OK	1.94766	0	4.61196	OK	2.05902	0	4.26866	OK
XLOC_015630	-	-	XLOC_015630	-	TSS24687	2:129040193-129099374	-	-	2.24511	0	7.95061	OK	2.28646	0	9.2127	OK	2.16065	0	7.57395	OK
XLOC_015631	-	-	XLOC_015631	-	TSS24688	2:129040193-129099374	-	-	1.61259	0	4.18901	OK	2.56867	0	7.63233	OK	2.19414	0	5.2161	OK
XLOC_015632	-	-	XLOC_015632	-	TSS24689	2:129040193-129099374	-	-	1.70035	0	5.0409	OK	2.64237	0	7.66141	OK	1.72982	0	4.99711	OK
XLOC_015633	-	-	XLOC_015633	-	TSS24690	2:129040193-129099374	-	-	2.50955	0	9.42145	OK	1.85039	0	9.00747	OK	2.40105	0	8.90391	OK
XLOC_015634	-	-	XLOC_015634	-	TSS24691	2:129040193-129099374	-	-	1.37821	0	3.39363	OK	2.09903	0	5.25262	OK	1.70334	0	4.04319	OK
XLOC_015635	-	-	XLOC_015635	-	TSS24692	2:129040193-129099374	-	-	1.56246	0	8.47245	OK	1.78181	0	10.6611	OK	2.21908	0	10.115	OK
XLOC_015636	-	-	XLOC_015636	-	TSS24693	2:129040193-129099374	-	-	2.47765	0	7.04019	OK	2.93745	0	8.91473	OK	2.70715	0	7.7095	OK
XLOC_015637	-	-	XLOC_015637	-	TSS24694	2:129040193-129099374	-	-	2.2116	1.11115	3.31205	OK	2.5639	1.14014	3.98767	OK	2.48919	1.31481	3.66357	OK
XLOC_015638	-	-	XLOC_015638	-	TSS24695	2:129040193-129099374	-	-	2.81477	0	6.0551	OK	3.4594	0	7.44093	OK	2.6585	0	5.7155	OK
XLOC_015713	-	-	XLOC_015713	-	TSS24776	2:134917823-135127415	-	-	1.95429	0	4.19917	OK	3.38704	0.388953	6.38514	OK	1.49646	0.0142469	2.97868	OK
XLOC_015714	-	-	XLOC_015714	-	TSS24777	2:134917823-135127415	-	-	1.98524	0	8.46328	OK	3.30021	0	12.5876	OK	1.22565	0	5.33429	OK
XLOC_015715	-	-	XLOC_015715	-	TSS24778	2:134917823-135127415	-	-	5.33801	0	61.172	OK	7.58123	0	79.1783	OK	4.10289	0	41.3557	OK
XLOC_015716	-	-	XLOC_015716	-	TSS24779	2:134917823-135127415	-	-	2.44224	0.4708	4.41368	OK	3.74105	1.03571	6.44639	OK	1.78378	0.442292	3.12526	OK
XLOC_015717	-	-	XLOC_015717	-	TSS24780	2:134917823-135127415	-	-	2.86254	0	8.50286	OK	3.7123	0	10.8678	OK	1.93041	0	5.67156	OK
XLOC_015733	-	-	XLOC_015733	-	TSS24796	2:138005615-138008094	-	-	0.763326	0.459787	1.06686	OK	2.91967	2.11535	3.72399	OK	1.48496	1.00335	1.96657	OK
XLOC_015772	-	-	XLOC_015772	-	TSS24836	2:139865848-139982496	-	-	1.53922	0	3.18193	OK	2.83336	0	6.02662	OK	1.82075	0	3.64599	OK
XLOC_015773	-	-	XLOC_015773	-	TSS24837	2:139865848-139982496	-	-	1.39666	0.546361	2.24696	OK	2.44282	0.879217	4.00642	OK	1.57075	0.644469	2.49702	OK
XLOC_015774	-	-	XLOC_015774	-	TSS24838	2:139865848-139982496	-	-	1.31111	0.39809	2.22412	OK	2.63963	0.800959	4.4783	OK	1.69606	0.595495	2.79663	OK
XLOC_015775	-	-	XLOC_015775	-	TSS24840	2:139865848-139982496	-	-	1.07967	0	2.48476	OK	2.40477	0	5.03422	OK	1.49806	0	3.19121	OK
XLOC_015778	-	-	XLOC_015778	-	TSS24843	2:139865848-139982496	-	-	0.782234	0	5.42506	OK	3.13404	0	15.8649	OK	1.60927	0	8.55084	OK
XLOC_015781	-	-	XLOC_015781	-	TSS24846	2:139865848-139982496	-	-	1.00535	0	2.70847	OK	2.37891	0	5.5002	OK	0.857698	0	2.38352	OK
XLOC_015782	-	-	XLOC_015782	-	TSS24847	2:139865848-139982496	-	-	0.82332	0.0382235	1.60842	OK	2.10884	0.437459	3.78023	OK	0.721504	0	1.46883	OK
XLOC_015829	-	-	XLOC_015829	-	TSS24894	2:142194505-142279066	-	-	11.2551	0	51.5402	OK	18.7531	0	69.169	OK	5.27582	0	25.6164	OK
XLOC_015830	-	-	XLOC_015830	-	TSS24895	2:142194505-142279066	-	-	8.91089	0	45.0199	OK	13.532	0	56.5122	OK	3.22978	0	6.62776	OK
XLOC_015831	-	-	XLOC_015831	-	TSS24896	2:142194505-142279066	-	-	2.94916	0	11.7743	OK	3.24589	0	12.2554	OK	2.62761	0	8.89283	OK
XLOC_015832	-	-	XLOC_015832	-	TSS24897	2:142194505-142279066	-	-	2.94338	0	8.57917	OK	2.5199	0	7.33283	OK	1.42935	0	4.62908	OK
XLOC_015833	-	-	XLOC_015833	-	TSS24898	2:142194505-142279066	-	-	3.21899	0	9.41745	OK	3.97972	0	9.91133	OK	1.47498	0	4.55063	OK
XLOC_015834	-	-	XLOC_015834	-	TSS24899	2:142194505-142279066	-	-	3.21446	0	10.3211	OK	2.95016	0	9.63075	OK	1.58164	0	5.37732	OK
XLOC_015835	-	-	XLOC_015835	-	TSS24900	2:142194505-142279066	-	-	3.50865	0	9.80417	OK	2.80572	0	8.98973	OK	1.3383	0	4.29378	OK
XLOC_015846	-	-	XLOC_015846	-	TSS24911	2:143804867-143806276	-	-	1.01488	0.545392	1.48437	OK	2.75515	1.83881	3.67149	OK	1.9296	1.22865	2.63055	OK
XLOC_015847	-	-	XLOC_015847	-	TSS24912	2:144120258-144120820	-	-	3.73688	2.01737	5.45639	OK	4.00768	2.19954	5.81583	OK	3.74864	2.03612	5.46116	OK
XLOC_015865	-	-	XLOC_015865	-	TSS24930	2:148992179-149011108	-	-	9.22723	0	44.4484	OK	15.1996	0	57.1556	OK	24.8082	0	77.8609	OK
XLOC_016276	-	-	XLOC_016276	-	TSS25700	20:13662427-13675860	-	-	2.18847	1.50604	2.87091	OK	1.45817	0.881665	2.03468	OK	1.64372	1.08251	2.20493	OK
XLOC_016299	-	-	XLOC_016299	-	TSS25727	20:658108-755027	-	-	4.44634	0	26.1273	OK	4.91373	0	25.7179	OK	3.56507	0	22.173	OK
XLOC_016301	-	-	XLOC_016301	-	TSS25729	20:658108-755027	-	-	1.92344	0	11.1188	OK	2.32003	0	11.61	OK	2.02342	0	11.1087	OK
XLOC_016303	-	-	XLOC_016303	-	TSS25731	20:658108-755027	-	-	2.05121	0	4.30861	OK	1.45496	0	3.27588	OK	1.73721	0	3.74381	OK
XLOC_016332	-	-	XLOC_016332	-	TSS25760	20:5232372-5246804	-	-	3.4241	1.16519	5.68302	OK	5.77614	2.8475	8.70477	OK	4.35418	1.76075	6.94762	OK
XLOC_016333	-	-	XLOC_016333	-	TSS25761	20:5232372-5246804	-	-	10.2623	0	31.0104	OK	14.2744	0	39.2468	OK	11.7551	0	33.7672	OK
XLOC_016339	-	-	XLOC_016339	-	TSS25767	20:5636193-5636403	-	-	103.504	33.8953	173.112	OK	112.419	35.3261	189.511	OK	54.4063	9.06996	99.7426	OK
XLOC_016342	-	-	XLOC_016342	-	TSS25770	20:5956856-6008808	-	-	2.6617	0	5.59591	OK	2.45245	0	4.98391	OK	2.92054	0.0713077	5.76977	OK
XLOC_016343	-	-	XLOC_016343	-	TSS25771	20:5956856-6008808	-	-	2.34801	0.704449	3.99158	OK	2.48219	0.878506	4.08587	OK	2.82031	1.09286	4.54776	OK
XLOC_016344	-	-	XLOC_016344	-	TSS25772	20:5956856-6008808	-	-	2.71856	0.0349872	5.40213	OK	2.62893	0.121213	5.13665	OK	3.40899	0.606585	6.21139	OK
XLOC_016345	-	-	XLOC_016345	-	TSS25773	20:5956856-6008808	-	-	3.38651	0.453722	6.31931	OK	2.77959	0.250667	5.3085	OK	3.58222	0.695975	6.46847	OK
XLOC_016346	-	-	XLOC_016346	-	TSS25774	20:5956856-6008808	-	-	3.17814	0	8.05613	OK	2.32809	0	6.29006	OK	2.70957	0	6.89013	OK
XLOC_016373	-	-	XLOC_016373	-	TSS25801	20:6617464-6617897	-	-	2.09724	0.588512	3.60596	OK	1.48584	0.251781	2.71989	OK	1.76192	0.387586	3.13626	OK
XLOC_016374	-	-	XLOC_016374	-	TSS25802	20:6618106-6661949	-	-	1.60127	0	3.36691	OK	2.59833	0.29389	4.90277	OK	1.35025	0	2.85949	OK
XLOC_016381	-	-	XLOC_016381	-	TSS25811	20:7069644-7069858	-	-	45.3551	4.32578	86.3845	OK	58.1193	10.8468	105.392	OK	88.4236	32.2175	144.63	OK
XLOC_016406	-	-	XLOC_016406	-	TSS25836	20:8315368-8315602	-	-	16.2112	0.753484	31.6688	OK	2.48229	2.0322	2.93238	OK	0.864749	0.414003	1.31549	OK
XLOC_016495	-	-	XLOC_016495	-	TSS25925	20:14089268-14090067	-	-	1.49621	0.703923	2.2885	OK	2.12318	1.14336	3.10301	OK	1.58011	0.768151	2.39207	OK
XLOC_016716	-	-	XLOC_016716	-	TSS26363	21:4324527-4329484	-	-	61.0941	48.2132	73.9751	OK	61.0231	48.807	73.2392	OK	49.413	38.6699	60.1561	OK
XLOC_016816	-	-	XLOC_016816	-	TSS26528	21:3538482-3565035	-	-	0.481881	0	2.39683	OK	2.20953	0	7.12505	OK	0.743881	0	3.23179	OK
XLOC_016817	-	-	XLOC_016817	-	TSS26529	21:3538482-3565035	-	-	0.93617	0	3.01631	OK	2.74211	0	6.82891	OK	1.11992	0	3.48955	OK
XLOC_016820	-	-	XLOC_016820	-	TSS26532	21:3538482-3565035	-	-	0.94047	0.364553	1.51639	OK	2.23678	1.265	3.20857	OK	1.51995	0.755009	2.28488	OK
XLOC_016821	-	-	XLOC_016821	-	TSS26533	21:3538482-3565035	-	-	1.53622	0	4.2481	OK	2.83692	0	6.53244	OK	2.87735	0	6.18475	OK
XLOC_016868	-	-	XLOC_016868	-	TSS26580	21:6786829-6814790	-	-	2.74838	0	13.0091	OK	9.28556	0	30.0049	OK	3.82499	0	17.2022	OK
XLOC_016925	-	-	XLOC_016925	-	TSS26681	22:2807888-2821442	-	-	0.765303	0	1.73062	OK	0.88936	0	2.38395	OK	2.33754	0.22181	4.45326	OK
XLOC_016945	-	-	XLOC_016945	-	TSS26709	22:4644555-4649894	-	-	2.84715	1.15974	4.53455	OK	3.60426	1.43294	5.77558	OK	3.03604	1.26267	4.80941	OK
XLOC_016946	-	-	XLOC_016946	-	TSS26710	22:4657292-4658488	-	-	3.57042	1.10714	6.0337	OK	3.27324	0.963071	5.5834	OK	2.68093	0.678424	4.68344	OK
XLOC_016952	-	-	XLOC_016952	-	TSS26723,TSS26724	22:9614-101869	-	-	13.2166	7.61535	18.8179	OK	16.8331	9.65001	24.0162	OK	9.78671	5.10661	14.4668	OK
XLOC_017017	-	-	XLOC_017017	-	TSS26836	22:4606605-4616282	-	-	6.06494	4.53781	7.59207	OK	4.70272	3.47094	5.93451	OK	5.6557	4.23602	7.07538	OK
XLOC_017054	-	-	XLOC_017054	-	TSS26878	22:2402778-2431825	-	-	1.14363	0	4.03435	OK	4.56959	0	12.058	OK	3.22927	0	9.18437	OK
XLOC_017059	-	-	XLOC_017059	-	TSS26883	22:2829970-2844029	-	-	1.03114	0	3.47111	OK	2.34406	0	6.49681	OK	1.32733	0	4.12012	OK
XLOC_017082	-	-	XLOC_017082	-	TSS26906	22:4584420-4584756	-	-	4.09251	1.09393	7.09109	OK	6.58229	2.59021	10.5744	OK	3.12618	0.576426	5.67594	OK
XLOC_017083	-	-	XLOC_017083	-	TSS26907	22:4584972-4585433	-	-	3.11301	1.32168	4.90435	OK	3.73397	1.70474	5.76319	OK	3.34208	1.46303	5.22113	OK
XLOC_017260	-	-	XLOC_017260	-	TSS27227	23:1980802-2010794	-	-	2.28413	0	7.26484	OK	2.16074	0	8.35042	OK	2.12513	0	6.93429	OK
XLOC_017265	-	-	XLOC_017265	-	TSS27234	23:2177233-2179904	-	-	2.3026	1.19807	3.40712	OK	3.3719	2.01631	4.72749	OK	1.92801	0.967727	2.88829	OK
XLOC_017356	-	-	XLOC_017356	-	TSS27414	23:351398-351643	-	-	7.63282	0	16.7339	OK	16.5084	2.96422	30.0526	OK	12.8567	1.7658	23.9475	OK
XLOC_017401	-	-	XLOC_017401	-	TSS27459	23:2019444-2019718	-	-	26.1977	13.1683	39.2272	OK	17.9912	7.42802	28.5544	OK	16.8319	7.10434	26.5594	OK
XLOC_017408	-	-	XLOC_017408	-	TSS27466	23:2175539-2176064	-	-	3.57108	1.78522	5.35695	OK	5.25723	3.03363	7.48083	OK	5.0826	2.91997	7.24523	OK
XLOC_017409	-	-	XLOC_017409	-	TSS27467	23:2180005-2180263	-	-	48.4095	26.5635	70.2556	OK	36.5573	18.2452	54.8694	OK	32.8828	16.1827	49.5829	OK
XLOC_017421	-	-	XLOC_017421	-	TSS27482	23:4980290-5003808	-	-	2.00514	0	5.7405	OK	1.25513	0	3.82037	OK	2.06035	0	6.11369	OK
XLOC_017434	-	-	XLOC_017434	-	TSS27497	24:204235-210967	-	-	3.22409	1.66996	4.77823	OK	0.66246	0.099293	1.22563	OK	2.35381	0.978669	3.72895	OK
XLOC_017476	-	-	XLOC_017476	-	TSS27569,TSS27570,TSS27571	24:3206312-3285445	-	-	3.86384	1.17843	6.54925	OK	0.860934	0	1.78472	OK	1.76431	0.485458	3.04315	OK
XLOC_017478	-	-	XLOC_017478	-	TSS27583	24:3344297-3358308	-	-	5.43623	4.42408	6.44839	OK	4.48209	3.62103	5.34315	OK	4.77294	3.86786	5.67802	OK
XLOC_017553	-	-	XLOC_017553	-	TSS27708,TSS27709,TSS27710,TSS27711,TSS27712,TSS27713	24:1193088-1316879	-	-	3.97326	1.94356	6.00297	OK	1.87629	0.789475	2.9631	OK	3.79954	1.93614	5.66295	OK
XLOC_017675	-	-	XLOC_017675	-	TSS27934	24:1497533-1538052	-	-	1.64945	0.0233283	3.27557	OK	2.28867	0.0928728	4.48448	OK	1.44179	0	3.00031	OK
XLOC_017676	-	-	XLOC_017676	-	TSS27935	24:1497533-1538052	-	-	2.07959	0	5.69539	OK	2.42846	0	7.32866	OK	1.58297	0	4.41874	OK
XLOC_017797	-	-	XLOC_017797	-	TSS28097	25:1877147-1878017	-	-	12.2712	8.0692	16.4731	OK	4.01615	2.0771	5.9552	OK	3.44554	1.75817	5.13291	OK
XLOC_017798	-	-	XLOC_017798	-	TSS28098	25:1879796-1881815	-	-	33.2282	24.5825	41.8738	OK	13.0074	8.89638	17.1184	OK	11.3602	7.59997	15.1205	OK
XLOC_017922	-	-	XLOC_017922	-	TSS28291	25:1829925-1832137	-	-	0.647607	0.269648	1.02557	OK	2.78828	1.8827	3.69386	OK	1.17987	0.644678	1.71506	OK
XLOC_017950	-	-	XLOC_017950	-	TSS28325	25:2074924-2076264	-	-	2.26646	0.389088	4.14383	OK	4.74352	1.91903	7.56801	OK	2.65904	0.627681	4.6904	OK
XLOC_018005	-	-	XLOC_018005	-	TSS28416	25:1543257-1543573	-	-	0.26022	0	0.567942	OK	3.15776	0.316786	5.99873	OK	0.294941	0	0.756942	OK
XLOC_018045	-	-	XLOC_018045	-	TSS28516	26:1216346-1218511	-	-	1.74509	0.767169	2.723	OK	2.49772	1.29601	3.69943	OK	1.72696	0.76941	2.68452	OK
XLOC_018089	-	-	XLOC_018089	-	TSS28604,TSS28605	26:2707682-2713716	-	-	1.1629	0.742228	1.58358	OK	2.57613	1.74909	3.40317	OK	2.11002	1.37553	2.8445	OK
XLOC_018321	-	-	XLOC_018321	-	TSS29040	26:2084362-2099685	-	-	1.65809	0.288547	3.02763	OK	1.3952	0.185744	2.60466	OK	2.14195	0.604079	3.67981	OK
XLOC_018331	-	-	XLOC_018331	-	TSS29050	26:2720125-2721934	-	-	1.06315	0.634303	1.492	OK	2.24815	1.53035	2.96596	OK	1.8941	1.25778	2.53041	OK
XLOC_018443	-	-	XLOC_018443	-	TSS29175	27:1517833-1523380	-	-	11.5885	8.60241	14.5746	OK	10.6513	7.98084	13.3218	OK	11.4594	8.4125	14.5064	OK
XLOC_018522	-	-	XLOC_018522	-	TSS29332	27:4179369-4499414	-	-	1.98281	0	6.72379	OK	1.23343	0	4.36539	OK	2.06213	0	6.60691	OK
XLOC_018695	-	-	XLOC_018695	-	TSS29621,TSS29622,TSS29623	27:4179369-4499414	-	-	3.53649	0	8.92626	OK	2.55379	0	6.37566	OK	4.31144	0	9.64624	OK
XLOC_018792	-	-	XLOC_018792	-	TSS29794	27:4179369-4499414	-	-	6.77571	0	70.9656	OK	5.36363	0	55.6386	OK	6.27893	0	64.9724	OK
XLOC_019018	-	-	XLOC_019018	-	TSS30171	28:1458051-1463405	-	-	4.78789	0.626941	8.94885	OK	4.96283	0.564802	9.36087	OK	3.47494	0.274334	6.67555	OK
XLOC_019066	-	-	XLOC_019066	-	TSS30255	28:3055428-3061044	-	-	4.84016	3.46727	6.21304	OK	3.84275	2.82656	4.85894	OK	2.3933	1.60964	3.17695	OK
XLOC_019083	-	-	XLOC_019083	-	TSS30288	28:3449793-3451059	-	-	0.792942	0.324656	1.26123	OK	6.22652	4.41056	8.04248	OK	0.794425	0.326056	1.26279	OK
XLOC_019142	-	-	XLOC_019142	-	TSS30400	28:1025178-1025360	-	-	299.678	0	604.402	OK	584.525	109.626	1059.42	OK	454.812	99.0195	810.605	OK
XLOC_019144	-	-	XLOC_019144	-	TSS30402	28:1088385-1089080	-	-	4.05136	2.44502	5.65769	OK	2.6499	1.43157	3.86824	OK	4.67211	2.94165	6.40257	OK
XLOC_019145	-	-	XLOC_019145	-	TSS30403	28:1089206-1089557	-	-	0.867212	0.0967232	1.6377	OK	2.1847	0.235078	4.13431	OK	1.84435	0.770457	2.91825	OK
XLOC_019146	-	-	XLOC_019146	-	TSS30404	28:1135081-1135407	-	-	3.03526	0.351295	5.71922	OK	0.519784	0	1.16033	OK	1.45118	0	3.36306	OK
XLOC_019147	-	-	XLOC_019147	-	TSS30405	28:1376505-1376930	-	-	5.60764	2.83463	8.38066	OK	3.42157	1.36769	5.47545	OK	4.7232	2.27024	7.17616	OK
XLOC_019267	-	-	XLOC_019267	-	TSS30633	3:8650455-8854296	-	-	2.65748	0	5.55116	OK	2.78621	0	5.75734	OK	3.26626	0	6.70094	OK
XLOC_019577	-	-	XLOC_019577	-	TSS31320,TSS31321	3:47374111-47611482	-	-	2.28506	1.55953	3.01058	OK	1.55143	1.04309	2.05977	OK	1.65508	1.11191	2.19825	OK
XLOC_019780	-	-	XLOC_019780	-	TSS31769,TSS31770,TSS31771	3:78594630-78617977	-	-	0.422772	0.252753	0.592791	OK	2.3292	1.65447	3.00393	OK	1.34781	0.937748	1.75787	OK
XLOC_019801	-	-	XLOC_019801	-	TSS31811,TSS31812	3:81325235-81328907	-	-	2.0925	1.29692	2.88809	OK	0.40211	0.128893	0.675327	OK	0.234217	0.0316638	0.43677	OK
XLOC_019802	-	-	XLOC_019802	-	TSS31813,TSS31814,TSS31815,TSS31816	3:81329280-81423539	-	-	4.07541	2.94134	5.20948	OK	0.816754	0.420195	1.21331	OK	0.44235	0.165573	0.719127	OK
XLOC_019921	-	-	XLOC_019921	-	TSS32045,TSS32046	3:104925776-104987290	-	-	150.328	0	360.572	OK	67.1844	0	181.877	OK	113.911	0	267.642	OK
XLOC_020089	-	-	XLOC_020089	-	TSS32326,TSS32327,TSS32328,TSS32329	3:10635565-10712788	-	-	2.10856	1.5158	2.70132	OK	0.765628	0.510087	1.02117	OK	1.40548	0.974651	1.83632	OK
XLOC_020418	-	-	XLOC_020418	-	TSS33093	3:56959499-56960412	-	-	4.95929	2.92966	6.98892	OK	6.37613	4.00106	8.7512	OK	3.54821	1.90033	5.1961	OK
XLOC_020553	-	-	XLOC_020553	-	TSS33344,TSS33345,TSS33346	3:77438452-77510777	-	-	4.14982	2.2864	6.01325	OK	4.08126	2.53481	5.62771	OK	4.962	3.04509	6.87891	OK
XLOC_020565	-	-	XLOC_020565	-	TSS33370	3:79782123-79784581	-	-	3.33984	2.33712	4.34257	OK	1.9685	1.31007	2.62692	OK	3.60485	2.55393	4.65576	OK
XLOC_020575	-	-	XLOC_020575	-	TSS33393,TSS33394,TSS33395,TSS33396,TSS33397,TSS33398	3:81329280-81423539	-	-	3.62604	1.64352	5.60857	OK	1.38209	0.747777	2.01641	OK	1.24008	0.719166	1.761	OK
XLOC_020577	-	-	XLOC_020577	-	TSS33401,TSS33402,TSS33403,TSS33404,TSS33405,TSS33406,TSS33407	3:81491726-81574273	-	-	2.20739	1.38618	3.02859	OK	1.43641	0.701013	2.17181	OK	0.500412	0.233271	0.767553	OK
XLOC_020599	-	-	XLOC_020599	-	TSS33461	3:87082396-87085793	-	-	2.36264	1.70156	3.02373	OK	2.60557	1.89675	3.31439	OK	2.80415	2.04743	3.56088	OK
XLOC_020651	-	-	XLOC_020651	-	TSS33562,TSS33563	3:96263990-96269416	-	-	5.70921	2.84227	8.57615	OK	4.00558	1.26233	6.74883	OK	1.77668	0	3.63332	OK
XLOC_020729	-	-	XLOC_020729	-	TSS33715	3:105523311-105526519	-	-	2.38815	1.42781	3.34849	OK	1.57097	0.853724	2.28821	OK	1.52217	0.797568	2.24677	OK
XLOC_020792	-	-	XLOC_020792	-	TSS33823	3:111276460-111277869	-	-	3.63257	2.4203	4.84484	OK	5.29425	3.73519	6.85332	OK	3.48042	2.32094	4.6399	OK
XLOC_020832	-	-	XLOC_020832	-	TSS33863	3:4316106-4316589	-	-	2.27374	0.834202	3.71328	OK	3.34969	1.53089	5.16848	OK	1.96951	0.65455	3.28447	OK
XLOC_020835	-	-	XLOC_020835	-	TSS33866	3:4370410-4394456	-	-	2.3402	0	16.3614	OK	3.61656	0	18.3771	OK	3.16537	0	18.586	OK
XLOC_020883	-	-	XLOC_020883	-	TSS33915	3:5502537-5637229	-	-	1.90819	0	9.19354	OK	4.48984	0	17.3612	OK	1.48731	0	7.55568	OK
XLOC_020884	-	-	XLOC_020884	-	TSS33916	3:5502537-5637229	-	-	0.938123	0	4.17612	OK	2.07548	0	7.65784	OK	1.42833	0	5.25042	OK
XLOC_020885	-	-	XLOC_020885	-	TSS33917	3:5502537-5637229	-	-	1.12787	0	5.36883	OK	2.2965	0	9.27176	OK	2.47944	0	8.50036	OK
XLOC_020886	-	-	XLOC_020886	-	TSS33918	3:5502537-5637229	-	-	2.09264	0	8.38728	OK	6.45217	0	19.3319	OK	3.23822	0	10.7002	OK
XLOC_020930	-	-	XLOC_020930	-	TSS33966	3:8076602-8077000	-	-	2.17135	0.442131	3.90057	OK	2.10835	0.449579	3.76713	OK	2.0811	0.463199	3.69899	OK
XLOC_020953	-	-	XLOC_020953	-	TSS33989	3:9056352-9056728	-	-	2.36776	0.426222	4.3093	OK	1.68223	0.100166	3.2643	OK	1.63968	0.102217	3.17715	OK
XLOC_020961	-	-	XLOC_020961	-	TSS33997	3:9554499-9679787	-	-	1.19877	0.336891	2.06065	OK	2.272	0.813046	3.73096	OK	1.55127	0.484165	2.61837	OK
XLOC_020962	-	-	XLOC_020962	-	TSS33998	3:9554499-9679787	-	-	1.41557	0	5.68477	OK	2.38145	0	8.87902	OK	2.21349	0	7.41934	OK
XLOC_020963	-	-	XLOC_020963	-	TSS33999	3:9554499-9679787	-	-	4.57571	0	32.3534	OK	6.57675	0	45.6124	OK	5.22466	0	33.3076	OK
XLOC_020964	-	-	XLOC_020964	-	TSS34000	3:9554499-9679787	-	-	1.73264	0	5.33664	OK	2.80747	0	8.19531	OK	1.7916	0	5.378	OK
XLOC_021037	-	-	XLOC_021037	-	TSS34078	3:15985424-15986549	-	-	1.25201	0.661218	1.84279	OK	2.88623	1.87845	3.894	OK	1.81413	1.0723	2.55596	OK
XLOC_021150	-	-	XLOC_021150	-	TSS34193	3:21664166-21752931	-	-	1.21626	0	7.80305	OK	2.15654	0	10.1124	OK	2.81383	0	12.9776	OK
XLOC_021151	-	-	XLOC_021151	-	TSS34194	3:21664166-21752931	-	-	1.00341	0	3.73533	OK	1.77488	0	5.0704	OK	2.41133	0	7.05734	OK
XLOC_021154	-	-	XLOC_021154	-	TSS34197	3:21664166-21752931	-	-	2.1867	0	5.23508	OK	2.32956	0	5.25141	OK	1.62007	0	4.50262	OK
XLOC_021155	-	-	XLOC_021155	-	TSS34198	3:21664166-21752931	-	-	2.43204	0	7.87144	OK	2.00753	0	6.4977	OK	2.69617	0	8.38468	OK
XLOC_021252	-	-	XLOC_021252	-	TSS34297	3:26883648-26916135	-	-	3.78617	0	9.03134	OK	2.9385	0	8.75993	OK	2.5965	0	6.97381	OK
XLOC_021253	-	-	XLOC_021253	-	TSS34298	3:26883648-26916135	-	-	3.45989	0	11.0664	OK	2.6892	0	9.37811	OK	3.87865	0	11.498	OK
XLOC_021254	-	-	XLOC_021254	-	TSS34299	3:26883648-26916135	-	-	8.18567	0	23.312	OK	6.10531	0	17.8057	OK	5.26492	0	15.5442	OK
XLOC_021255	-	-	XLOC_021255	-	TSS34300	3:26883648-26916135	-	-	2.86557	0	5.76277	OK	2.78671	0	5.73645	OK	2.57454	0.0643487	5.08474	OK
XLOC_021256	-	-	XLOC_021256	-	TSS34301	3:26883648-26916135	-	-	4.86155	0	11.0256	OK	4.13712	0	9.71696	OK	4.66498	0	10.9117	OK
XLOC_021257	-	-	XLOC_021257	-	TSS34302	3:26883648-26916135	-	-	2.40071	0.498279	4.30315	OK	2.2436	0.250995	4.2362	OK	2.26888	0.505482	4.03228	OK
XLOC_021258	-	-	XLOC_021258	-	TSS34303	3:26883648-26916135	-	-	2.69063	0	5.74566	OK	2.12772	0	5.13143	OK	2.2545	0	5.01653	OK
XLOC_021259	-	-	XLOC_021259	-	TSS34304	3:26883648-26916135	-	-	2.16461	0	12.3588	OK	2.46989	0	13.3949	OK	2.38461	0	12.2781	OK
XLOC_021260	-	-	XLOC_021260	-	TSS34305	3:26883648-26916135	-	-	3.7902	0	10.7794	OK	3.61772	0	10.4248	OK	3.62024	0	10.0933	OK
XLOC_021261	-	-	XLOC_021261	-	TSS34306	3:26883648-26916135	-	-	2.09806	0.741804	3.45431	OK	2.00985	0.688161	3.33155	OK	1.96452	0.704306	3.22473	OK
XLOC_021262	-	-	XLOC_021262	-	TSS34307	3:26883648-26916135	-	-	3.81172	0	10.4873	OK	3.79894	0	9.48319	OK	4.32498	0	10.2398	OK
XLOC_021263	-	-	XLOC_021263	-	TSS34308	3:26883648-26916135	-	-	2.09246	0	5.17979	OK	2.2965	0	5.87877	OK	2.29921	0	5.38903	OK
XLOC_021264	-	-	XLOC_021264	-	TSS34309	3:26883648-26916135	-	-	2.23606	0	6.31972	OK	2.42352	0	6.67945	OK	2.32194	0	6.52088	OK
XLOC_021265	-	-	XLOC_021265	-	TSS34310	3:26883648-26916135	-	-	2.37295	0	9.06073	OK	2.05051	0	8.24289	OK	2.36325	0	8.671	OK
XLOC_021266	-	-	XLOC_021266	-	TSS34311	3:26883648-26916135	-	-	2.01905	0	6.84715	OK	2.97269	0	8.80855	OK	1.91007	0	6.35936	OK
XLOC_021267	-	-	XLOC_021267	-	TSS34312	3:26883648-26916135	-	-	2.4772	0	9.94972	OK	2.78281	0	10.6662	OK	4.0946	0	13.1512	OK
XLOC_021279	-	-	XLOC_021279	-	TSS34324	3:27275034-27279419	-	-	2.03791	1.5089	2.56691	OK	3.49131	2.67509	4.30753	OK	2.31737	1.73343	2.90132	OK
XLOC_021294	-	-	XLOC_021294	-	TSS34339	3:29584507-29925373	-	-	1.08148	0	5.92597	OK	2.55831	0	10.0828	OK	1.84428	0	8.58002	OK
XLOC_021403	-	-	XLOC_021403	-	TSS34448	3:34915421-34920812	-	-	0.462628	0.296494	0.628763	OK	2.03965	1.52929	2.55001	OK	0.421868	0.265682	0.578054	OK
XLOC_021584	-	-	XLOC_021584	-	TSS34629	3:43303375-43472462	-	-	2.23983	0	7.06128	OK	1.73714	0	5.67965	OK	2.31261	0	7.03853	OK
XLOC_021614	-	-	XLOC_021614	-	TSS34659	3:45748606-45772323	-	-	2.85789	0	10.8441	OK	4.02843	0	15.022	OK	4.33366	0	14.5345	OK
XLOC_021615	-	-	XLOC_021615	-	TSS34660	3:45748606-45772323	-	-	2.52347	0	6.96572	OK	4.12516	0	10.8983	OK	3.88536	0	10.3487	OK
XLOC_021616	-	-	XLOC_021616	-	TSS34661	3:45748606-45772323	-	-	2.78549	0	8.00578	OK	4.8063	0	13.476	OK	4.63768	0	12.03	OK
XLOC_021634	-	-	XLOC_021634	-	TSS34679	3:47374111-47611482	-	-	2.88784	0	7.21306	OK	1.96532	0	5.02022	OK	1.77	0	5.20698	OK
XLOC_021635	-	-	XLOC_021635	-	TSS34680	3:47374111-47611482	-	-	2.63352	0	11.7273	OK	1.29459	0	6.35868	OK	2.34968	0	9.65579	OK
XLOC_021636	-	-	XLOC_021636	-	TSS34681	3:47374111-47611482	-	-	2.74468	1.38396	4.1054	OK	1.68691	0.832744	2.54108	OK	2.02035	1.01985	3.02086	OK
XLOC_021637	-	-	XLOC_021637	-	TSS34683	3:47374111-47611482	-	-	2.7011	0	6.4563	OK	1.5664	0	4.26953	OK	1.69032	0	4.94507	OK
XLOC_021638	-	-	XLOC_021638	-	TSS34684	3:47611651-47612173	-	-	3.94562	2.08389	5.80735	OK	1.99289	0.731117	3.25466	OK	2.6878	1.22028	4.15531	OK
XLOC_021639	-	-	XLOC_021639	-	TSS34685	3:47612290-47641160	-	-	3.31408	2.70939	3.91876	OK	1.98661	1.60492	2.3683	OK	2.27748	1.84726	2.7077	OK
XLOC_021651	-	-	XLOC_021651	-	TSS34697	3:48163736-48238474	-	-	1.76909	0	6.19812	OK	1.16689	0	5.12727	OK	2.21648	0	7.40376	OK
XLOC_021656	-	-	XLOC_021656	-	TSS34702	3:48331561-48365480	-	-	15.5937	0	56.8716	OK	27.1349	0	91.5383	OK	19.5258	0	71.6368	OK
XLOC_021657	-	-	XLOC_021657	-	TSS34703	3:48331561-48365480	-	-	2.40753	0	5.94982	OK	3.66317	0	10.2516	OK	3.29193	0	8.20399	OK
XLOC_021687	-	-	XLOC_021687	-	TSS34733	3:50297828-50371762	-	-	1.13721	0	4.26344	OK	5.14202	0	31.8801	OK	5.05036	0	25.8021	OK
XLOC_021688	-	-	XLOC_021688	-	TSS34734	3:50297828-50371762	-	-	1.82757	0	7.15895	OK	3.08518	0	11.7295	OK	2.64316	0	9.08007	OK
XLOC_021704	-	-	XLOC_021704	-	TSS34750	3:50453918-50541312	-	-	1.52762	0	8.30176	OK	1.59993	0	6.22106	OK	3.22493	0	12.9587	OK
XLOC_021742	-	-	XLOC_021742	-	TSS34788	3:51719645-51926212	-	-	2.56827	0	5.60639	OK	2.95065	0	6.85507	OK	2.58779	0	5.80853	OK
XLOC_021743	-	-	XLOC_021743	-	TSS34789	3:51719645-51926212	-	-	2.6533	0	6.20328	OK	2.95478	0	7.09207	OK	2.43394	0	6.10444	OK
XLOC_021744	-	-	XLOC_021744	-	TSS34790	3:51719645-51926212	-	-	2.81306	0	7.90526	OK	2.72939	0	8.53233	OK	2.98168	0	8.44778	OK
XLOC_021745	-	-	XLOC_021745	-	TSS34791	3:51719645-51926212	-	-	2.38959	0	10.1232	OK	2.50005	0	11.644	OK	2.19041	0	9.86838	OK
XLOC_021746	-	-	XLOC_021746	-	TSS34792	3:51719645-51926212	-	-	2.31862	0	5.40609	OK	2.20456	0	5.77393	OK	2.36455	0	6.05579	OK
XLOC_021747	-	-	XLOC_021747	-	TSS34793	3:51719645-51926212	-	-	2.31418	0	7.96583	OK	2.74299	0	9.90273	OK	2.83915	0	9.34731	OK
XLOC_021748	-	-	XLOC_021748	-	TSS34794	3:51719645-51926212	-	-	2.3857	0	7.04293	OK	3.16009	0	9.39468	OK	2.71411	0	7.88483	OK
XLOC_021749	-	-	XLOC_021749	-	TSS34795	3:51719645-51926212	-	-	2.23888	0	7.52848	OK	2.32826	0	8.55281	OK	1.64966	0	6.38495	OK
XLOC_021785	-	-	XLOC_021785	-	TSS34831	3:56429483-56443698	-	-	1.63008	0.35657	2.9036	OK	2.25199	0.601212	3.90278	OK	1.90104	0.456502	3.34558	OK
XLOC_021786	-	-	XLOC_021786	-	TSS34832	3:56429483-56443698	-	-	1.59577	0.535408	2.65613	OK	2.22132	0.781937	3.66071	OK	1.41325	0.384362	2.44213	OK
XLOC_021789	-	-	XLOC_021789	-	TSS34835	3:56747907-56748528	-	-	0.172951	0	0.396528	OK	4.57633	2.72174	6.43091	OK	2.86119	1.47317	4.24922	OK
XLOC_021792	-	-	XLOC_021792	-	TSS34838	3:56958694-56959349	-	-	3.66464	2.12463	5.20465	OK	4.41466	2.68736	6.14196	OK	2.15379	1.04357	3.26401	OK
XLOC_021829	-	-	XLOC_021829	-	TSS34875	3:57944034-57996605	-	-	3.90219	0	19.7424	OK	3.30213	0	15.9949	OK	0.538071	0	2.20231	OK
XLOC_021835	-	-	XLOC_021835	-	TSS34881	3:57944034-57996605	-	-	11.393	0	41.7319	OK	10.014	0	34.7258	OK	1.97015	0	11.7169	OK
XLOC_021837	-	-	XLOC_021837	-	TSS34883	3:58736055-59135165	-	-	3.0614	0	12.3589	OK	1.07673	0	6.11513	OK	0.678584	0	4.59677	OK
XLOC_021845	-	-	XLOC_021845	-	TSS34891	3:59405619-59416125	-	-	1.93051	0	7.05791	OK	4.74576	0	16.3741	OK	3.67914	0	11.0803	OK
XLOC_021923	-	-	XLOC_021923	-	TSS34976	3:63310702-63395867	-	-	1.46086	0	6.22575	OK	2.77336	0	10.5646	OK	2.95852	0	10.3968	OK
XLOC_021964	-	-	XLOC_021964	-	TSS35017	3:69007408-69010587	-	-	2.19453	1.59122	2.79784	OK	1.28663	0.883894	1.68938	OK	2.32149	1.69201	2.95096	OK
XLOC_021982	-	-	XLOC_021982	-	TSS35039	3:75274198-75274451	-	-	6.50248	0	13.7449	OK	14.8055	3.16868	26.4423	OK	15.0196	3.94781	26.0913	OK
XLOC_021996	-	-	XLOC_021996	-	TSS35055	3:76778796-76849512	-	-	1.98545	0	9.4627	OK	4.07191	0	16.0118	OK	3.20213	0	13.2067	OK
XLOC_021999	-	-	XLOC_021999	-	TSS35058	3:77141246-77141759	-	-	21.7927	15.6693	27.9161	OK	27.7009	20.2813	35.1204	OK	24.8523	18.0914	31.6132	OK
XLOC_022000	-	-	XLOC_022000	-	TSS35059	3:77141983-77142968	-	-	9.01573	6.55568	11.4758	OK	13.0995	9.80104	16.398	OK	10.8942	8.04306	13.7454	OK
XLOC_022001	-	-	XLOC_022001	-	TSS35060	3:77143048-77145730	-	-	7.30842	5.65791	8.95894	OK	12.4594	9.8598	15.0591	OK	9.72472	7.63187	11.8176	OK
XLOC_022002	-	-	XLOC_022002	-	TSS35061	3:77145825-77152257	-	-	3.80033	2.98172	4.61894	OK	7.87605	6.33674	9.41535	OK	5.71151	4.54977	6.87325	OK
XLOC_022004	-	-	XLOC_022004	-	TSS35063	3:77153743-77184418	-	-	2.72861	0	6.41042	OK	4.83307	0	10.5192	OK	3.86936	0	8.53737	OK
XLOC_022005	-	-	XLOC_022005	-	TSS35064	3:77153743-77184418	-	-	3.43756	0	11.4618	OK	6.04524	0	18.0153	OK	3.07569	0	10.4708	OK
XLOC_022006	-	-	XLOC_022006	-	TSS35065	3:77184526-77239335	-	-	2.64384	0	5.34206	OK	5.61432	0.756592	10.4721	OK	4.46318	0.563372	8.36298	OK
XLOC_022014	-	-	XLOC_022014	-	TSS35073	3:77838946-77867760	-	-	1.7181	0	3.47432	OK	2.19576	0	5.15007	OK	1.39887	0	3.12484	OK
XLOC_022016	-	-	XLOC_022016	-	TSS35075	3:77838946-77867760	-	-	2.07412	0	5.25489	OK	1.93193	0	5.13892	OK	2.79056	0	6.76909	OK
XLOC_022017	-	-	XLOC_022017	-	TSS35076	3:77838946-77867760	-	-	2.82015	0	9.6697	OK	4.19681	0	13.9325	OK	4.30271	0	12.9971	OK
XLOC_022023	-	-	XLOC_022023	-	TSS35082	3:78356729-78357019	-	-	0.882689	0.0671229	1.69825	OK	0.948356	0.463599	1.43311	OK	2.62777	1.40901	3.84653	OK
XLOC_022025	-	-	XLOC_022025	-	TSS35084	3:78529640-78594422	-	-	2.44181	0	7.89758	OK	4.10205	0	12.7144	OK	1.42663	0	5.95127	OK
XLOC_022026	-	-	XLOC_022026	-	TSS35085	3:78529640-78594422	-	-	3.60281	0	20.6403	OK	7.23693	0	17.5487	OK	1.75707	0	14.3245	OK
XLOC_022027	-	-	XLOC_022027	-	TSS35086	3:78529640-78594422	-	-	1.38067	0	8.70233	OK	4.51598	0	20.495	OK	1.27937	0	8.806	OK
XLOC_022129	-	-	XLOC_022129	-	TSS35188	3:82951665-83041571	-	-	1.77716	0	8.4506	OK	2.5881	0	11.2695	OK	1.05184	0	6.14108	OK
XLOC_022135	-	-	XLOC_022135	-	TSS35194	3:85915526-85961859	-	-	1.98833	0	4.71246	OK	4.54176	0	10.3067	OK	3.10631	0	6.57942	OK
XLOC_022136	-	-	XLOC_022136	-	TSS35195	3:85915526-85961859	-	-	4.39103	0	12.2562	OK	8.56176	0	23.7693	OK	5.47612	0	15.1834	OK
XLOC_022137	-	-	XLOC_022137	-	TSS35196	3:85915526-85961859	-	-	3.24084	0.732817	5.74887	OK	6.11646	1.2216	11.0113	OK	4.24631	1.01028	7.48234	OK
XLOC_022138	-	-	XLOC_022138	-	TSS35197	3:85915526-85961859	-	-	1.12698	0	5.07942	OK	3.56292	0	13.5814	OK	2.06819	0	7.83277	OK
XLOC_022151	-	-	XLOC_022151	-	TSS35210	3:87157287-87158068	-	-	1.28573	0.556567	2.0149	OK	1.86355	0.945544	2.78157	OK	2.85818	1.67906	4.0373	OK
XLOC_022232	-	-	XLOC_022232	-	TSS35291	3:92629336-92630297	-	-	3.90953	2.5704	5.24866	OK	3.38306	2.16025	4.60588	OK	5.3536	3.68023	7.02697	OK
XLOC_022253	-	-	XLOC_022253	-	TSS35312	3:94929306-94929679	-	-	1.94607	0.22529	3.66686	OK	2.46345	0.48062	4.44628	OK	2.85921	0.779056	4.93936	OK
XLOC_022395	-	-	XLOC_022395	-	TSS35456	3:105023001-105065491	-	-	23.0999	2.95999	43.2398	OK	19.4658	2.9827	35.9488	OK	18.8405	2.56101	35.12	OK
XLOC_022422	-	-	XLOC_022422	-	TSS35484	3:109470720-109470999	-	-	5.47997	0.407056	10.5529	OK	2.43098	1.70451	3.15746	OK	5.1394	0.124826	10.154	OK
XLOC_022458	-	-	XLOC_022458	-	TSS35532	32:52002-53283	-	-	5.08576	3.03186	7.13967	OK	20.9283	15.6421	26.2145	OK	8.86482	6.04965	11.68	OK
XLOC_022462	-	-	XLOC_022462	-	TSS35542,TSS35543,TSS35544	32:36753-40768	-	-	5.44157	3.49685	7.38629	OK	5.82125	3.70204	7.94047	OK	5.94223	3.9205	7.96396	OK
XLOC_022537	-	-	XLOC_022537	-	TSS35694	33:7762-8552	-	-	2.77086	1.32254	4.21919	OK	2.7909	1.32347	4.25834	OK	3.48812	1.79791	5.17834	OK
XLOC_022606	-	-	XLOC_022606	-	TSS35823	33:1110985-1111193	-	-	58.3815	5.02063	111.742	OK	12.1141	10.687	13.5413	OK	11.117	0	36.9	OK
XLOC_022646	-	-	XLOC_022646	-	TSS35894	4:1659400-1660997	-	-	4.8271	2.72515	6.92905	OK	2.30006	1.06268	3.53744	OK	3.70682	1.9629	5.45075	OK
XLOC_022728	-	-	XLOC_022728	-	TSS36043,TSS36044	4:6599256-7080616	-	-	4.76962	0	10.8453	OK	2.42621	0	5.6534	OK	2.8974	0.0191659	5.77564	OK
XLOC_022945	-	-	XLOC_022945	-	TSS36541	4:38320529-38399659	-	-	1.29254	0.320841	2.26424	OK	2.39699	0.576914	4.21706	OK	1.63904	0.41024	2.86784	OK
XLOC_022952	-	-	XLOC_022952	-	TSS36550,TSS36551,TSS36552	4:38819527-38827130	-	-	1.45665	0.742827	2.17047	OK	2.24967	1.32124	3.1781	OK	2.16451	1.23248	3.09654	OK
XLOC_022956	-	-	XLOC_022956	-	TSS36559	4:39182125-39283437	-	-	0.847425	0	2.42903	OK	2.23327	0	4.78937	OK	0.210014	0	0.796649	OK
XLOC_023092	-	-	XLOC_023092	-	TSS36816,TSS36817,TSS36818	4:57473547-57477057	-	-	4.15609	2.69726	5.61492	OK	3.92185	2.51392	5.32978	OK	4.55271	3.01325	6.09216	OK
XLOC_023305	-	-	XLOC_023305	-	TSS37240	4:90317090-90343595	-	-	2.27954	1.73148	2.82761	OK	1.29719	0.906738	1.68763	OK	2.05911	1.54953	2.56868	OK
XLOC_023377	-	-	XLOC_023377	-	TSS37416,TSS37417,TSS37418,TSS37419,TSS37420,TSS37421	4:3741079-3771160	-	-	3.7233	2.79714	4.64945	OK	1.62071	1.1762	2.06522	OK	1.24346	0.70791	1.779	OK
XLOC_023554	-	-	XLOC_023554	-	TSS37814	4:29494578-29531812	-	-	216.588	98.7636	334.413	OK	122.475	31.9437	213.006	OK	194.103	82.2842	305.922	OK
XLOC_023568	-	-	XLOC_023568	-	TSS37855,TSS37856	4:31644004-31651584	-	-	0.656859	0.435153	0.878565	OK	2.13436	1.61801	2.65071	OK	1.93889	1.47171	2.40606	OK
XLOC_023682	-	-	XLOC_023682	-	TSS38111	4:49613945-49616250	-	-	5.08445	2.26439	7.90451	OK	2.60864	0.770437	4.44684	OK	4.53938	1.99863	7.08012	OK
XLOC_023826	-	-	XLOC_023826	-	TSS38419	4:68749714-68756986	-	-	3.15073	2.44901	3.85244	OK	4.10812	3.22554	4.9907	OK	5.05601	4.00842	6.1036	OK
XLOC_023989	-	-	XLOC_023989	-	TSS38777	4:89622724-89710511	-	-	6.41147	0	33.6537	OK	11.3666	0	57.7902	OK	3.25924	0	20.0694	OK
XLOC_024007	-	-	XLOC_024007	-	TSS38805	4:184457-216189	-	-	2.06023	0.69468	3.42578	OK	1.19744	0.29744	2.09745	OK	1.33284	0.32837	2.33731	OK
XLOC_024083	-	-	XLOC_024083	-	TSS38883	4:6599256-7080616	-	-	2.77536	0	6.48241	OK	1.0022	0	2.67331	OK	1.19774	0	2.75189	OK
XLOC_024084	-	-	XLOC_024084	-	TSS38884	4:6599256-7080616	-	-	5.11706	0	16.4945	OK	1.34325	0	5.20088	OK	2.28343	0	7.12021	OK
XLOC_024085	-	-	XLOC_024085	-	TSS38885	4:6599256-7080616	-	-	13.359	0	78.6507	OK	4.25215	0	29.0383	OK	4.47477	0	27.8699	OK
XLOC_024206	-	-	XLOC_024206	-	TSS39006	4:8691099-8692127	-	-	0.316059	0.0384522	0.593666	OK	2.12826	1.27033	2.98618	OK	1.27994	0.652974	1.9069	OK
XLOC_024207	-	-	XLOC_024207	-	TSS39007	4:8692209-8693693	-	-	0.526063	0.217032	0.835095	OK	2.37172	1.57364	3.16979	OK	1.02332	0.568695	1.47795	OK
XLOC_024209	-	-	XLOC_024209	-	TSS39009	4:8696585-8757078	-	-	14.9185	0	77.7533	OK	26.8335	0	108.405	OK	19.8066	0	87.6264	OK
XLOC_024210	-	-	XLOC_024210	-	TSS39010	4:8696585-8757078	-	-	5.82423	0	26.5241	OK	10.5518	0	37.4983	OK	4.39316	0	21.5601	OK
XLOC_024211	-	-	XLOC_024211	-	TSS39011	4:8696585-8757078	-	-	2.32138	0	5.07823	OK	2.03006	0	4.53616	OK	2.0852	0	4.59917	OK
XLOC_024263	-	-	XLOC_024263	-	TSS39063	4:12608839-12609243	-	-	2.19898	0.535507	3.86245	OK	3.19285	1.13262	5.25308	OK	1.94076	0.382901	3.49862	OK
XLOC_024271	-	-	XLOC_024271	-	TSS39071	4:12957565-12985055	-	-	1.53332	0	6.14437	OK	3.33781	0	11.7711	OK	1.40565	0	6.76842	OK
XLOC_024279	-	-	XLOC_024279	-	TSS39079	4:13005865-13072862	-	-	2.47459	0	8.73992	OK	1.62207	0	5.85361	OK	1.42935	0	5.34906	OK
XLOC_024281	-	-	XLOC_024281	-	TSS39081	4:13005865-13072862	-	-	2.975	0	11.3371	OK	1.70107	0	6.99011	OK	1.79974	0	7.10437	OK
XLOC_024284	-	-	XLOC_024284	-	TSS39084	4:13433724-13434700	-	-	3.9667	2.63219	5.3012	OK	0.351253	0.037817	0.664688	OK	0.819566	0.326613	1.31252	OK
XLOC_024290	-	-	XLOC_024290	-	TSS39090	4:13853847-13866148	-	-	1.94022	0	8.4882	OK	2.59256	0	9.73505	OK	2.14788	0	8.51461	OK
XLOC_024310	-	-	XLOC_024310	-	TSS39110	4:15637528-15710626	-	-	2.9433	0	8.78891	OK	3.93172	0	12.7392	OK	4.01694	0	11.113	OK
XLOC_024311	-	-	XLOC_024311	-	TSS39111	4:15637528-15710626	-	-	6.55156	0	45.3426	OK	13.1816	0	86.1179	OK	8.01091	0	51.0268	OK
XLOC_024312	-	-	XLOC_024312	-	TSS39112	4:15637528-15710626	-	-	2.3554	0	12.5631	OK	4.44055	0	22.6115	OK	4.98602	0	20.2063	OK
XLOC_024313	-	-	XLOC_024313	-	TSS39113	4:15637528-15710626	-	-	3.91619	0	16.0728	OK	5.07612	0	23.0265	OK	5.62847	0	20.6612	OK
XLOC_024314	-	-	XLOC_024314	-	TSS39114	4:15637528-15710626	-	-	3.6178	0	9.49232	OK	4.86994	0	13.2632	OK	4.20367	0	11.1571	OK
XLOC_024360	-	-	XLOC_024360	-	TSS39161	4:18248194-18614611	-	-	8.28009	0	39.5869	OK	5.97581	0	31.8101	OK	10.0355	0	44.4169	OK
XLOC_024366	-	-	XLOC_024366	-	TSS39167	4:18248194-18614611	-	-	3.21249	0	18.2329	OK	1.38315	0	5.61746	OK	1.81966	0	13.0324	OK
XLOC_024369	-	-	XLOC_024369	-	TSS39170	4:18248194-18614611	-	-	2.38783	0	8.58982	OK	1.41974	0	6.1067	OK	2.23333	0	8.36116	OK
XLOC_024375	-	-	XLOC_024375	-	TSS39176	4:18248194-18614611	-	-	2.04097	0.224251	3.85768	OK	1.60733	0.0742781	3.14039	OK	1.79021	0.039782	3.54065	OK
XLOC_024376	-	-	XLOC_024376	-	TSS39177	4:18248194-18614611	-	-	2.21242	0	8.26623	OK	1.16334	0	5.445	OK	2.57748	0	9.21366	OK
XLOC_024406	-	-	XLOC_024406	-	TSS39207	4:20402366-20402718	-	-	1.6477	0	3.32552	OK	1.72993	0	3.53701	OK	2.24821	0.266972	4.22944	OK
XLOC_024441	-	-	XLOC_024441	-	TSS39242	4:25218336-25406598	-	-	2.95656	0	19.5259	OK	1.33077	0	6.00147	OK	0.769696	0	4.74125	OK
XLOC_024482	-	-	XLOC_024482	-	TSS39283	4:30858009-30858276	-	-	2.49493	0	6.47754	OK	12.4428	3.61838	21.2672	OK	2.45966	0	6.13674	OK
XLOC_024601	-	-	XLOC_024601	-	TSS39419	4:35839439-36465571	-	-	3.32171	0	16.2684	OK	4.20101	0	21.7324	OK	2.61401	0	14.1547	OK
XLOC_024602	-	-	XLOC_024602	-	TSS39420	4:35839439-36465571	-	-	4.53922	0	22.9449	OK	4.92086	0	27.9218	OK	3.88639	0	20.9111	OK
XLOC_024603	-	-	XLOC_024603	-	TSS39421	4:35839439-36465571	-	-	2.45526	0	11.5511	OK	4.87137	0	20.2767	OK	3.10927	0	13.4381	OK
XLOC_024604	-	-	XLOC_024604	-	TSS39422	4:35839439-36465571	-	-	1.66709	0.879697	2.45448	OK	2.17204	1.1008	3.24328	OK	1.64938	0.85865	2.44011	OK
XLOC_024617	-	-	XLOC_024617	-	TSS39436	4:38320529-38399659	-	-	1.52427	0	6.02113	OK	2.72652	0	10.1788	OK	1.81139	0	7.01457	OK
XLOC_024618	-	-	XLOC_024618	-	TSS39437	4:38320529-38399659	-	-	1.03963	0	2.98774	OK	2.42192	0	7.05132	OK	1.27417	0	3.56995	OK
XLOC_024619	-	-	XLOC_024619	-	TSS39438	4:38320529-38399659	-	-	0.978437	0	5.89102	OK	2.53496	0	12.3357	OK	0.694192	0	5.07126	OK
XLOC_024735	-	-	XLOC_024735	-	TSS39556	4:45898423-45933571	-	-	2.13237	0	6.97667	OK	0.819366	0	3.18867	OK	2.40375	0	7.36286	OK
XLOC_024762	-	-	XLOC_024762	-	TSS39583	4:46797178-46799502	-	-	0.519498	0.273616	0.765381	OK	2.1558	1.50758	2.80401	OK	0.878666	0.536864	1.22047	OK
XLOC_024763	-	-	XLOC_024763	-	TSS39584	4:46799608-46803283	-	-	0.501993	0.303084	0.700902	OK	2.21322	1.62644	2.8	OK	0.839056	0.556298	1.12181	OK
XLOC_024823	-	-	XLOC_024823	-	TSS39649	4:50707831-50709205	-	-	2.00313	1.27786	2.72841	OK	4.14891	2.92271	5.37512	OK	2.79098	1.86978	3.71219	OK
XLOC_024886	-	-	XLOC_024886	-	TSS39713	4:53710588-53711800	-	-	3.19787	2.13878	4.25695	OK	0.985318	0.494418	1.47622	OK	1.13559	0.597616	1.67356	OK
XLOC_024887	-	-	XLOC_024887	-	TSS39714	4:53713303-53718659	-	-	4.15871	0	9.77106	OK	2.62967	0	15.6968	OK	1.02967	0	3.30181	OK
XLOC_024897	-	-	XLOC_024897	-	TSS39724	4:53980325-53982348	-	-	2.05793	1.40657	2.70929	OK	1.69089	1.11873	2.26305	OK	1.78375	1.19715	2.37035	OK
XLOC_024898	-	-	XLOC_024898	-	TSS39725	4:53982487-53983395	-	-	2.47198	1.46972	3.47424	OK	2.33075	1.36524	3.29627	OK	2.1931	1.26808	3.11812	OK
XLOC_024899	-	-	XLOC_024899	-	TSS39726	4:54093844-54203331	-	-	1.80507	0	5.06832	OK	3.74955	0	9.43091	OK	1.88477	0	5.53444	OK
XLOC_024947	-	-	XLOC_024947	-	TSS39774	4:55083104-55118525	-	-	2.17038	0	6.61227	OK	4.84019	0	14.4899	OK	1.87807	0	5.69914	OK
XLOC_024948	-	-	XLOC_024948	-	TSS39775	4:55083104-55118525	-	-	2.90904	0	8.24125	OK	5.75777	0	17.3325	OK	2.71069	0	7.76602	OK
XLOC_024949	-	-	XLOC_024949	-	TSS39776	4:55083104-55118525	-	-	2.73856	0	6.40244	OK	6.26773	0	18.4494	OK	2.79414	0	6.88352	OK
XLOC_024950	-	-	XLOC_024950	-	TSS39777	4:55083104-55118525	-	-	2.21905	0.170815	4.26729	OK	5.21155	0	10.4808	OK	2.53843	0.125142	4.95171	OK
XLOC_024951	-	-	XLOC_024951	-	TSS39778	4:55083104-55118525	-	-	3.80302	0	11.9731	OK	7.95422	0	28.1769	OK	3.76448	0	12.5302	OK
XLOC_024952	-	-	XLOC_024952	-	TSS39779	4:55083104-55118525	-	-	2.84778	0	9.94228	OK	8.16981	0	28.7047	OK	3.95266	0	13.0231	OK
XLOC_024953	-	-	XLOC_024953	-	TSS39780	4:55358292-55358553	-	-	11.7579	2.60505	20.9107	OK	4.72105	0	10.5836	OK	12.3713	2.9663	21.7763	OK
XLOC_024960	-	-	XLOC_024960	-	TSS39787	4:56814462-56904926	-	-	2.04731	1.13201	2.96261	OK	3.06698	1.77088	4.36308	OK	2.2773	1.35922	3.19537	OK
XLOC_024961	-	-	XLOC_024961	-	TSS39788	4:56814462-56904926	-	-	1.17606	0.301317	2.0508	OK	2.56039	1.08383	4.03696	OK	1.47844	0.554806	2.40207	OK
XLOC_024962	-	-	XLOC_024962	-	TSS39789	4:56814462-56904926	-	-	1.11339	0	3.66666	OK	3.22441	0	8.30707	OK	1.54278	0	4.38751	OK
XLOC_024963	-	-	XLOC_024963	-	TSS39790	4:56814462-56904926	-	-	1.26828	0	3.83308	OK	2.77705	0	6.4059	OK	1.1878	0	3.3763	OK
XLOC_024964	-	-	XLOC_024964	-	TSS39791	4:56814462-56904926	-	-	2.3177	0	12.6565	OK	5.23338	0	23.4549	OK	3.00517	0	13.9562	OK
XLOC_024965	-	-	XLOC_024965	-	TSS39792	4:56814462-56904926	-	-	1.01955	0	3.46252	OK	2.50927	0	6.97949	OK	1.17602	0	3.65625	OK
XLOC_024968	-	-	XLOC_024968	-	TSS39795	4:56814462-56904926	-	-	3.52393	0.180561	6.8673	OK	5.10307	0.0854037	10.1207	OK	3.02252	0.16385	5.88119	OK
XLOC_024972	-	-	XLOC_024972	-	TSS39799	4:56906821-57432432	-	-	0.628586	0	4.60318	OK	2.8062	0	12.1919	OK	0.498559	0	3.89689	OK
XLOC_024976	-	-	XLOC_024976	-	TSS39803	4:57585540-57587498	-	-	2.29482	1.58216	3.00749	OK	1.54652	1.0126	2.08044	OK	2.39223	1.66158	3.12289	OK
XLOC_025020	-	-	XLOC_025020	-	TSS39847	4:60301433-60304109	-	-	2.05051	1.45364	2.64738	OK	1.28989	0.861551	1.71823	OK	3.67439	2.73482	4.61396	OK
XLOC_025021	-	-	XLOC_025021	-	TSS39848	4:60304292-60304659	-	-	3.53573	1.05487	6.01659	OK	2.34547	0.354402	4.33653	OK	5.02869	2.05909	7.99829	OK
XLOC_025050	-	-	XLOC_025050	-	TSS39877	4:60657952-60880471	-	-	2.42025	0	6.35598	OK	1.75601	0	4.79245	OK	0.445128	0	1.82155	OK
XLOC_025094	-	-	XLOC_025094	-	TSS39923	4:65126633-65142598	-	-	2.79846	0	8.38795	OK	3.66832	0	10.6122	OK	2.00671	0	6.01826	OK
XLOC_025095	-	-	XLOC_025095	-	TSS39924	4:65126633-65142598	-	-	1.43482	0.555489	2.31414	OK	2.29743	0.882511	3.71235	OK	0.880777	0.269115	1.49244	OK
XLOC_025096	-	-	XLOC_025096	-	TSS39925	4:65126633-65142598	-	-	1.72136	0.0206977	3.42203	OK	3.05203	0.170075	5.93398	OK	1.38798	0	2.82653	OK
XLOC_025097	-	-	XLOC_025097	-	TSS39926	4:65126633-65142598	-	-	12.0477	0	32.3983	OK	14.619	0	42.6337	OK	11.7242	0	29.5866	OK
XLOC_025098	-	-	XLOC_025098	-	TSS39927	4:65198148-65218701	-	-	6.16945	0	19.7791	OK	4.19213	0	15.8907	OK	5.14463	0	16.9897	OK
XLOC_025115	-	-	XLOC_025115	-	TSS39944	4:66708260-66866989	-	-	2.29843	0	10.3953	OK	2.04369	0	11.2112	OK	2.76003	0	13.0937	OK
XLOC_025116	-	-	XLOC_025116	-	TSS39945	4:66708260-66866989	-	-	2.0084	0	9.82121	OK	1.73332	0	10.4713	OK	2.18781	0	11.6882	OK
XLOC_025123	-	-	XLOC_025123	-	TSS39952	4:66708260-66866989	-	-	1.73886	0	8.31579	OK	2.18219	0	11.0765	OK	1.40077	0	8.26677	OK
XLOC_025161	-	-	XLOC_025161	-	TSS39990	4:69144560-69144984	-	-	2.15195	0.56654	3.73737	OK	2.84213	0.968571	4.7157	OK	2.81014	0.976561	4.64372	OK
XLOC_025193	-	-	XLOC_025193	-	TSS40022	4:73713531-73794207	-	-	1.54228	0	9.54161	OK	3.01193	0	17.2822	OK	2.13126	0	10.7667	OK
XLOC_025194	-	-	XLOC_025194	-	TSS40023	4:73713531-73794207	-	-	2.51794	0	12.9882	OK	1.49611	0	11.904	OK	0.805633	0	6.27508	OK
XLOC_025195	-	-	XLOC_025195	-	TSS40024	4:73713531-73794207	-	-	2.18585	0	9.08614	OK	3.33016	0	14.2474	OK	2.19756	0	8.56176	OK
XLOC_025196	-	-	XLOC_025196	-	TSS40025	4:73713531-73794207	-	-	1.82137	0	5.26195	OK	2.39421	0	7.42626	OK	1.77784	0	5.32261	OK
XLOC_025197	-	-	XLOC_025197	-	TSS40026	4:73713531-73794207	-	-	2.6737	0	9.60244	OK	3.42633	0	13.3866	OK	2.32731	0	8.30556	OK
XLOC_025198	-	-	XLOC_025198	-	TSS40027	4:73713531-73794207	-	-	2.46821	0	7.02569	OK	2.9296	0	9.27179	OK	2.22127	0	6.24998	OK
XLOC_025199	-	-	XLOC_025199	-	TSS40028	4:73713531-73794207	-	-	2.0079	0	5.90899	OK	2.87523	0	8.83869	OK	1.84447	0	5.37864	OK
XLOC_025200	-	-	XLOC_025200	-	TSS40029	4:73713531-73794207	-	-	2.04408	0	6.08435	OK	3.0911	0	9.48591	OK	1.80474	0	5.34234	OK
XLOC_025201	-	-	XLOC_025201	-	TSS40030	4:73713531-73794207	-	-	3.58023	0	19.0221	OK	4.467	0	27.0223	OK	2.35242	0	13.8137	OK
XLOC_025202	-	-	XLOC_025202	-	TSS40031	4:73713531-73794207	-	-	2.52771	0	12.9481	OK	1.9681	0	13.8913	OK	0.806368	0	3.87436	OK
XLOC_025278	-	-	XLOC_025278	-	TSS40107	4:80382506-80520985	-	-	1.81474	0	4.91345	OK	2.04073	0	6.00667	OK	2.07086	0	5.05443	OK
XLOC_025281	-	-	XLOC_025281	-	TSS40110	4:80382506-80520985	-	-	1.30765	0	8.01126	OK	2.03917	0	11.1314	OK	2.17177	0	11.1895	OK
XLOC_025294	-	-	XLOC_025294	-	TSS40125	4:81119255-81119739	-	-	2.12674	0.726241	3.52723	OK	1.90749	0.61199	3.20298	OK	1.84377	0.569205	3.11834	OK
XLOC_025295	-	-	XLOC_025295	-	TSS40126	4:81120395-81120909	-	-	1.46003	0.409689	2.51037	OK	1.98424	0.713164	3.25531	OK	2.1144	0.805898	3.4229	OK
XLOC_025296	-	-	XLOC_025296	-	TSS40127	4:81121057-81232080	-	-	4.59918	0	15.1187	OK	5.13842	0	16.8756	OK	3.48177	0	11.5722	OK
XLOC_025297	-	-	XLOC_025297	-	TSS40128	4:81121057-81232080	-	-	10.7746	0	67.2656	OK	7.30972	0	56.8838	OK	7.24787	0	47.2731	OK
XLOC_025298	-	-	XLOC_025298	-	TSS40129	4:81121057-81232080	-	-	2.76112	0	12.3403	OK	3.47335	0	14.8735	OK	1.73325	0	8.47603	OK
XLOC_025299	-	-	XLOC_025299	-	TSS40130	4:81121057-81232080	-	-	4.60848	0	22.4144	OK	6.83351	0	29.6798	OK	4.00686	0	18.6054	OK
XLOC_025300	-	-	XLOC_025300	-	TSS40131	4:81121057-81232080	-	-	7.48301	0	44.5759	OK	8.23373	0	49.3731	OK	3.01029	0	23.1508	OK
XLOC_025301	-	-	XLOC_025301	-	TSS40132	4:81121057-81232080	-	-	4.81211	0	29.3046	OK	7.08714	0	38.3684	OK	4.76317	0	25.952	OK
XLOC_025302	-	-	XLOC_025302	-	TSS40133	4:81121057-81232080	-	-	3.46996	0	13.7235	OK	4.31667	0	16.4381	OK	3.41488	0	12.3842	OK
XLOC_025303	-	-	XLOC_025303	-	TSS40134	4:81121057-81232080	-	-	6.19031	0	24.176	OK	6.42807	0	25.7412	OK	5.31265	0	19.9749	OK
XLOC_025304	-	-	XLOC_025304	-	TSS40135	4:81121057-81232080	-	-	4.84238	0	20.6208	OK	5.46374	0	23.1675	OK	3.59377	0	15.5527	OK
XLOC_025305	-	-	XLOC_025305	-	TSS40136	4:81121057-81232080	-	-	2.75908	0	14.3314	OK	4.1343	0	19.1749	OK	2.59328	0	12.4768	OK
XLOC_025306	-	-	XLOC_025306	-	TSS40137	4:81121057-81232080	-	-	4.15484	0	12.069	OK	4.31214	0	12.1949	OK	3.36831	0	8.88922	OK
XLOC_025307	-	-	XLOC_025307	-	TSS40138	4:81121057-81232080	-	-	4.99816	0	18.6176	OK	5.45634	0	20.4451	OK	4.95851	0	16.9339	OK
XLOC_025308	-	-	XLOC_025308	-	TSS40139	4:81121057-81232080	-	-	8.57771	0	27.9145	OK	7.79268	0	27.242	OK	5.93278	0	20.1243	OK
XLOC_025309	-	-	XLOC_025309	-	TSS40140	4:81121057-81232080	-	-	5.31236	0	11.2979	OK	5.1119	0	11.0679	OK	3.99856	0	8.40505	OK
XLOC_025310	-	-	XLOC_025310	-	TSS40141	4:81121057-81232080	-	-	31.0598	0	177.112	OK	27.9697	0	174.988	OK	25.3003	0	137.858	OK
XLOC_025311	-	-	XLOC_025311	-	TSS40142	4:81121057-81232080	-	-	7.75249	0	18.892	OK	6.81749	0	20.2694	OK	4.99001	0	13.067	OK
XLOC_025312	-	-	XLOC_025312	-	TSS40143	4:81121057-81232080	-	-	8.38778	0	17.4431	OK	6.53827	0	15.5274	OK	6.03054	0	13.064	OK
XLOC_025369	-	-	XLOC_025369	-	TSS40206	4:86082677-86143168	-	-	2.80359	0	11.2903	OK	0	0	0	OK	0.653001	0	3.72262	OK
XLOC_025398	-	-	XLOC_025398	-	TSS40235	4:90722530-90743699	-	-	2.9092	0	9.72931	OK	2.98768	0	10.479	OK	1.83584	0	5.27143	OK
XLOC_025427	-	-	XLOC_025427	-	TSS40283	5:398512-399104	-	-	1.28552	0	2.67974	OK	4.61676	2.03661	7.19691	OK	3.99734	1.6094	6.38528	OK
XLOC_025442	-	-	XLOC_025442	-	TSS40307,TSS40308	5:877727-887670	-	-	10.3016	7.24304	13.3601	OK	9.08208	6.15618	12.008	OK	10.4081	7.31691	13.4992	OK
XLOC_025473	-	-	XLOC_025473	-	TSS40358,TSS40359,TSS40360,TSS40361	5:3024283-3076260	-	-	0.468147	0	1.13492	OK	3.66211	1.49837	5.82585	OK	2.01026	0.136028	3.88449	OK
XLOC_025514	-	-	XLOC_025514	-	TSS40452	5:9225170-9233197	-	-	2.23441	1.74052	2.7283	OK	2.53703	1.97884	3.09522	OK	2.84474	2.23631	3.45318	OK
XLOC_025552	-	-	XLOC_025552	-	TSS40540	5:13203724-13209820	-	-	19.3788	14.8693	23.8883	OK	10.2415	7.63711	12.8458	OK	5.71069	3.5301	7.89127	OK
XLOC_025623	-	-	XLOC_025623	-	TSS40674,TSS40675,TSS40676,TSS40677	5:21564394-21575479	-	-	6.35029	4.16125	8.53933	OK	10.704	7.69046	13.7176	OK	8.16168	5.76642	10.5569	OK
XLOC_025900	-	-	XLOC_025900	-	TSS41287,TSS41288,TSS41289,TSS41290,TSS41291	5:50996900-51207963	-	-	3.4771	2.21601	4.73819	OK	2.9436	1.89836	3.98884	OK	2.0529	1.18948	2.91632	OK
XLOC_025924	-	-	XLOC_025924	-	TSS41341	5:54627147-54628736	-	-	3.46367	0.929552	5.99779	OK	6.24231	0.720161	11.7645	OK	4.24864	0.386322	8.11096	OK
XLOC_026113	-	-	XLOC_026113	-	TSS41743,TSS41744,TSS41745,TSS41746,TSS41747	5:13646781-13660798	-	-	9.18185	6.98902	11.3747	OK	8.76249	6.45783	11.0672	OK	7.79299	5.53861	10.0474	OK
XLOC_026137	-	-	XLOC_026137	-	TSS41804	5:15886831-15891751	-	-	2.03209	1.16986	2.89432	OK	1.01269	0.487236	1.53814	OK	2.85679	1.74361	3.96996	OK
XLOC_026304	-	-	XLOC_026304	-	TSS42153	5:31234667-31239161	-	-	2.42806	1.73187	3.12424	OK	0.440536	0.242326	0.638746	OK	1.00598	0.650676	1.36129	OK
XLOC_026444	-	-	XLOC_026444	-	TSS42458,TSS42459,TSS42460,TSS42461,TSS42462,TSS42463,TSS42464,TSS42465,TSS42466,TSS42467,TSS42468,TSS42469,TSS42470,TSS42471,TSS42472	5:49074417-49304725	-	-	1.95207	0.862628	3.04151	OK	2.68153	1.50313	3.85994	OK	2.33141	1.30261	3.36021	OK
XLOC_026559	-	-	XLOC_026559	-	TSS42708,TSS42709,TSS42710,TSS42711,TSS42712,TSS42713,TSS42714	5:58704361-58774023	-	-	2.05337	1.24547	2.86126	OK	1.02064	0.474489	1.56679	OK	1.73756	1.02815	2.44697	OK
XLOC_026571	-	-	XLOC_026571	-	TSS42729	5:397179-397451	-	-	4.85107	0	9.90603	OK	13.9646	4.82207	23.1071	OK	10.2973	2.88842	17.7062	OK
XLOC_026572	-	-	XLOC_026572	-	TSS42730	5:398107-398372	-	-	9.81066	1.83134	17.79	OK	14.376	4.54367	24.2083	OK	12.4832	3.61211	21.3543	OK
XLOC_026573	-	-	XLOC_026573	-	TSS42731	5:666770-670743	-	-	4.83323	3.74655	5.91991	OK	2.4717	1.84284	3.10056	OK	4.18388	3.21767	5.15009	OK
XLOC_026575	-	-	XLOC_026575	-	TSS42733	5:891574-891795	-	-	27.4998	1.63586	53.3638	OK	26.6577	0	53.3729	OK	32.4453	4.61075	60.2799	OK
XLOC_026665	-	-	XLOC_026665	-	TSS42825	5:7627951-8100166	-	-	4.11043	0	63.5148	OK	6.36398	0	80.3661	OK	2.82834	0	44.466	OK
XLOC_026666	-	-	XLOC_026666	-	TSS42826	5:7627951-8100166	-	-	2.34339	0	28.3629	OK	6.41591	0	49.3309	OK	1.37019	0	18.5032	OK
XLOC_026667	-	-	XLOC_026667	-	TSS42827	5:7627951-8100166	-	-	2.30153	0	6.90298	OK	3.75774	0	10.695	OK	1.40958	0	4.54191	OK
XLOC_026668	-	-	XLOC_026668	-	TSS42828	5:7627951-8100166	-	-	2.34642	0	9.03595	OK	4.52236	0	13.7506	OK	1.43621	0	5.9782	OK
XLOC_026669	-	-	XLOC_026669	-	TSS42829	5:7627951-8100166	-	-	6.11639	0	65.8198	OK	12.4874	0	97.7799	OK	4.89276	0	50.4399	OK
XLOC_026670	-	-	XLOC_026670	-	TSS42830	5:7627951-8100166	-	-	3.63821	0	41.189	OK	7.27885	0	59.9046	OK	2.48005	0	28.9117	OK
XLOC_026671	-	-	XLOC_026671	-	TSS42831	5:7627951-8100166	-	-	3.4445	0	31.5179	OK	4.68866	0	37.3802	OK	2.07446	0	20.9474	OK
XLOC_026672	-	-	XLOC_026672	-	TSS42832	5:7627951-8100166	-	-	2.90277	0	40.3631	OK	6.56936	0	62.2428	OK	2.891	0	34.5863	OK
XLOC_026673	-	-	XLOC_026673	-	TSS42833	5:7627951-8100166	-	-	5.95164	0	83.4073	OK	12.6218	0	125.931	OK	4.02386	0	57.5034	OK
XLOC_026686	-	-	XLOC_026686	-	TSS42846	5:8768106-8768836	-	-	2.25018	1.18936	3.311	OK	2.89598	1.64381	4.14816	OK	1.66113	0.770329	2.55193	OK
XLOC_026689	-	-	XLOC_026689	-	TSS42849	5:8825439-8888622	-	-	59.1583	0	287.19	OK	48.8455	0	249.406	OK	88.0866	0	348.27	OK
XLOC_026690	-	-	XLOC_026690	-	TSS42850	5:8825439-8888622	-	-	7.76054	0	27.4208	OK	4.16371	0	17.9868	OK	10.0518	0	31.8008	OK
XLOC_026691	-	-	XLOC_026691	-	TSS42851	5:8825439-8888622	-	-	1.84525	0	15.0064	OK	2.29211	0	16.4914	OK	3.96904	0	22.3469	OK
XLOC_026692	-	-	XLOC_026692	-	TSS42852	5:8825439-8888622	-	-	9.01859	0	33.442	OK	6.36331	0	26.1739	OK	12.1737	0	39.5385	OK
XLOC_026693	-	-	XLOC_026693	-	TSS42853	5:8825439-8888622	-	-	35.2401	0	111.543	OK	25.6742	0	87.3383	OK	46.0963	0	142.743	OK
XLOC_026700	-	-	XLOC_026700	-	TSS42860	5:9245260-9245598	-	-	3.87562	0.938877	6.81237	OK	4.08291	1.05403	7.11178	OK	3.14192	0.64301	5.64082	OK
XLOC_026701	-	-	XLOC_026701	-	TSS42861	5:9245753-9246045	-	-	7.28922	1.95403	12.6244	OK	6.5876	1.48597	11.6892	OK	7.11193	1.92129	12.3026	OK
XLOC_026704	-	-	XLOC_026704	-	TSS42864	5:9323171-9397225	-	-	1.49025	0	11.9062	OK	1.98251	0	14.4118	OK	2.09386	0	14.0738	OK
XLOC_026705	-	-	XLOC_026705	-	TSS42865	5:9323171-9397225	-	-	1.70801	0	15.5868	OK	2.54066	0	19.8296	OK	2.49257	0	18.6051	OK
XLOC_026706	-	-	XLOC_026706	-	TSS42866	5:9323171-9397225	-	-	2.227	0	14.7066	OK	3.24232	0	18.4967	OK	2.79113	0	16.1814	OK
XLOC_026708	-	-	XLOC_026708	-	TSS42868	5:9323171-9397225	-	-	2.26808	0	10.8597	OK	2.43882	0	11.5751	OK	2.06325	0	9.97201	OK
XLOC_026711	-	-	XLOC_026711	-	TSS42871	5:9409951-9410319	-	-	1.33313	0	2.79506	OK	2.16026	0.277143	4.04337	OK	1.37662	0	2.79197	OK
XLOC_026718	-	-	XLOC_026718	-	TSS42878	5:9617012-9730156	-	-	2.89478	0.782168	5.0074	OK	1.01563	0.0553238	1.97594	OK	2.4469	0.731116	4.16268	OK
XLOC_026719	-	-	XLOC_026719	-	TSS42879	5:9617012-9730156	-	-	2.34014	0.443832	4.23645	OK	0.8074	0	1.64893	OK	1.91295	0.391619	3.43429	OK
XLOC_026720	-	-	XLOC_026720	-	TSS42880	5:9617012-9730156	-	-	3.11345	0.558179	5.66872	OK	1.0966	0	2.37762	OK	2.38763	0.286619	4.48865	OK
XLOC_026771	-	-	XLOC_026771	-	TSS42935	5:11724158-11734074	-	-	0.917626	0.678323	1.15693	OK	2.1631	1.68802	2.63819	OK	1.40801	1.07412	1.7419	OK
XLOC_026772	-	-	XLOC_026772	-	TSS42936	5:11785064-11785859	-	-	2.23337	1.22856	3.23819	OK	3.51629	2.17126	4.86133	OK	3.04017	1.81865	4.26169	OK
XLOC_026773	-	-	XLOC_026773	-	TSS42937	5:11789785-11790948	-	-	3.77921	2.56419	4.99423	OK	5.31997	3.76216	6.87778	OK	4.77101	3.33304	6.20898	OK
XLOC_026774	-	-	XLOC_026774	-	TSS42938	5:11795094-11795395	-	-	5.14223	1.02846	9.25601	OK	12.3123	5.45294	19.1717	OK	5.13252	1.07404	9.191	OK
XLOC_026786	-	-	XLOC_026786	-	TSS42950	5:12159920-12162649	-	-	2.02441	1.43668	2.61214	OK	0.702002	0.424456	0.979548	OK	1.01792	0.66173	1.3741	OK
XLOC_026787	-	-	XLOC_026787	-	TSS42951	5:12162935-12163493	-	-	4.99009	2.93458	7.04561	OK	1.09668	0.258057	1.93531	OK	2.23537	0.977169	3.49357	OK
XLOC_026808	-	-	XLOC_026808	-	TSS42972	5:12929242-13057143	-	-	3.43888	0	9.75563	OK	3.9662	0	11.3539	OK	4.83427	0	13.9523	OK
XLOC_026809	-	-	XLOC_026809	-	TSS42973	5:12929242-13057143	-	-	2.789	0	6.24365	OK	3.55183	0	8.08968	OK	3.01167	0	6.90717	OK
XLOC_026810	-	-	XLOC_026810	-	TSS42974	5:12929242-13057143	-	-	3.0262	0	9.68422	OK	3.99027	0	12.2944	OK	4.3291	0	12.2838	OK
XLOC_026811	-	-	XLOC_026811	-	TSS42975	5:12929242-13057143	-	-	8.18174	0	29.309	OK	9.54704	0	34.3237	OK	7.64207	0	27.7041	OK
XLOC_026812	-	-	XLOC_026812	-	TSS42976	5:12929242-13057143	-	-	2.90505	0	7.01894	OK	3.67994	0	8.01225	OK	3.83804	0	8.17997	OK
XLOC_026813	-	-	XLOC_026813	-	TSS42977	5:12929242-13057143	-	-	1.8588	0	6.40692	OK	2.54299	0	8.33357	OK	3.34202	0	9.4597	OK
XLOC_026814	-	-	XLOC_026814	-	TSS42978	5:12929242-13057143	-	-	2.66222	0	10.0544	OK	2.02742	0	9.04081	OK	2.77639	0	10.2652	OK
XLOC_026815	-	-	XLOC_026815	-	TSS42979	5:12929242-13057143	-	-	2.43972	0	6.81271	OK	3.05874	0	8.77246	OK	2.52379	0	7.26759	OK
XLOC_026816	-	-	XLOC_026816	-	TSS42980	5:12929242-13057143	-	-	3.0524	0	8.67484	OK	3.46817	0	10.0225	OK	3.03684	0	8.6602	OK
XLOC_026817	-	-	XLOC_026817	-	TSS42981	5:12929242-13057143	-	-	2.64828	0	9.06175	OK	3.76674	0	12.0696	OK	3.33391	0	10.5295	OK
XLOC_026818	-	-	XLOC_026818	-	TSS42982	5:12929242-13057143	-	-	2.64744	0	7.59847	OK	4.14974	0	11.9126	OK	4.36553	0	10.7133	OK
XLOC_026819	-	-	XLOC_026819	-	TSS42983	5:12929242-13057143	-	-	2.75432	0	6.5593	OK	3.12933	0	7.37108	OK	3.56546	0	7.93249	OK
XLOC_026820	-	-	XLOC_026820	-	TSS42984	5:12929242-13057143	-	-	2.68308	0	7.49611	OK	3.7312	0	9.50103	OK	3.38767	0	8.04699	OK
XLOC_026821	-	-	XLOC_026821	-	TSS42985	5:12929242-13057143	-	-	2.24257	0	6.45782	OK	3.65304	0	9.66365	OK	3.1037	0	8.93917	OK
XLOC_026822	-	-	XLOC_026822	-	TSS42986	5:12929242-13057143	-	-	2.27334	0	11.9985	OK	3.5215	0	16.6846	OK	2.76528	0	13.4131	OK
XLOC_026823	-	-	XLOC_026823	-	TSS42987	5:12929242-13057143	-	-	1.98781	0	8.7945	OK	2.93996	0	11.9437	OK	3.85042	0	13.3172	OK
XLOC_026824	-	-	XLOC_026824	-	TSS42988	5:12929242-13057143	-	-	3.18747	0	10.946	OK	5.24261	0	16.0821	OK	4.82952	0	14.4453	OK
XLOC_026825	-	-	XLOC_026825	-	TSS42989	5:12929242-13057143	-	-	2.50075	0	7.26621	OK	3.02957	0	8.74402	OK	2.77532	0	7.83968	OK
XLOC_026826	-	-	XLOC_026826	-	TSS42990	5:12929242-13057143	-	-	3.50974	0	16.0212	OK	5.98217	0	23.7739	OK	3.9498	0	17.0304	OK
XLOC_026827	-	-	XLOC_026827	-	TSS42991	5:12929242-13057143	-	-	2.95239	0	14.2709	OK	3.49121	0	16.9954	OK	2.28335	0	12.2354	OK
XLOC_026828	-	-	XLOC_026828	-	TSS42992	5:12929242-13057143	-	-	8.9612	0	55.0997	OK	7.8193	0	54.7042	OK	14.7667	0	72.8457	OK
XLOC_026829	-	-	XLOC_026829	-	TSS42993	5:12929242-13057143	-	-	3.16366	0	12.0223	OK	3.36278	0	13.2899	OK	4.14817	0	14.2449	OK
XLOC_026830	-	-	XLOC_026830	-	TSS42994	5:12929242-13057143	-	-	5.92288	0	22.6687	OK	8.6849	0	30.7503	OK	7.46137	0	26.0818	OK
XLOC_026831	-	-	XLOC_026831	-	TSS42995	5:12929242-13057143	-	-	6.22413	0	34.3157	OK	9.50689	0	47.0044	OK	7.10881	0	36.4001	OK
XLOC_026832	-	-	XLOC_026832	-	TSS42996	5:12929242-13057143	-	-	5.8702	0	33.8528	OK	8.87727	0	45.9013	OK	9.09776	0	42.3884	OK
XLOC_026833	-	-	XLOC_026833	-	TSS42997	5:12929242-13057143	-	-	1.93082	0	7.03899	OK	3.69817	0	11.3717	OK	3.17787	0	9.72971	OK
XLOC_026834	-	-	XLOC_026834	-	TSS42998	5:12929242-13057143	-	-	3.20686	0	16.6511	OK	6.58776	0	27.5194	OK	6.11295	0	24.487	OK
XLOC_026835	-	-	XLOC_026835	-	TSS42999	5:12929242-13057143	-	-	2.55345	0	7.58662	OK	3.56002	0	10.0531	OK	3.64024	0	10.1817	OK
XLOC_026836	-	-	XLOC_026836	-	TSS43000	5:12929242-13057143	-	-	2.43544	0	11.4362	OK	3.57006	0	15.3759	OK	2.99353	0	12.8952	OK
XLOC_026837	-	-	XLOC_026837	-	TSS43001	5:12929242-13057143	-	-	9.20585	0	51.0958	OK	5.47525	0	40.2139	OK	4.74545	0	12.5849	OK
XLOC_026838	-	-	XLOC_026838	-	TSS43002	5:12929242-13057143	-	-	4.2097	0	22.0985	OK	5.86321	0	28.9911	OK	5.3526	0	25.5278	OK
XLOC_026839	-	-	XLOC_026839	-	TSS43003	5:12929242-13057143	-	-	2.28357	0	6.80755	OK	3.87323	0	10.9276	OK	2.95943	0	8.17275	OK
XLOC_026840	-	-	XLOC_026840	-	TSS43004	5:12929242-13057143	-	-	1.72283	0	7.35626	OK	3.82324	0	12.9486	OK	3.2785	0	10.9812	OK
XLOC_026841	-	-	XLOC_026841	-	TSS43005	5:12929242-13057143	-	-	2.84602	0	13.5683	OK	2.86728	0	14.5482	OK	2.80963	0	13.3809	OK
XLOC_026842	-	-	XLOC_026842	-	TSS43006	5:12929242-13057143	-	-	1.27943	0	8.89895	OK	4.11794	0	18.8961	OK	2.89016	0	14.2444	OK
XLOC_026843	-	-	XLOC_026843	-	TSS43007	5:12929242-13057143	-	-	2.24542	0	13.0378	OK	1.97829	0	13.1157	OK	2.44587	0	13.7595	OK
XLOC_026844	-	-	XLOC_026844	-	TSS43008	5:12929242-13057143	-	-	2.94944	0	12.1494	OK	4.15723	0	15.9891	OK	4.33637	0	15.4157	OK
XLOC_026845	-	-	XLOC_026845	-	TSS43009	5:12929242-13057143	-	-	1.4766	0	9.01174	OK	2.65689	0	13.6874	OK	2.51384	0	12.2796	OK
XLOC_026888	-	-	XLOC_026888	-	TSS43052	5:14204092-14204497	-	-	2.20744	0.492057	3.92283	OK	5.53695	2.67808	8.39582	OK	2.02487	0.413369	3.63637	OK
XLOC_026889	-	-	XLOC_026889	-	TSS43053	5:14205036-14213753	-	-	1.32563	1.00103	1.65023	OK	2.22317	1.7251	2.72124	OK	1.31423	0.992591	1.63586	OK
XLOC_026890	-	-	XLOC_026890	-	TSS43054	5:14215683-14219643	-	-	1.20107	0.841934	1.5602	OK	2.03031	1.49102	2.56959	OK	1.36714	0.970432	1.76384	OK
XLOC_026891	-	-	XLOC_026891	-	TSS43055	5:14219832-14224753	-	-	1.24904	0.899131	1.59895	OK	2.11576	1.58532	2.64619	OK	1.32179	0.955545	1.68803	OK
XLOC_026931	-	-	XLOC_026931	-	TSS43095	5:16518369-16519840	-	-	15.5084	12.0261	18.9907	OK	19.1819	15.0045	23.3593	OK	21.5083	16.9376	26.0789	OK
XLOC_026933	-	-	XLOC_026933	-	TSS43097	5:16647548-16684275	-	-	0.908566	0	1.89694	OK	3.0506	0.597952	5.50324	OK	1.07207	0	2.25653	OK
XLOC_026969	-	-	XLOC_026969	-	TSS43133	5:17835227-17911978	-	-	97.9858	0	440.596	OK	324.197	0	1172.81	OK	119.866	0	532.293	OK
XLOC_026970	-	-	XLOC_026970	-	TSS43134	5:17835227-17911978	-	-	18.4011	0	191.396	OK	89.5699	0	611.323	OK	23.1211	0	233.783	OK
XLOC_026975	-	-	XLOC_026975	-	TSS43139	5:18365004-18392669	-	-	4.49447	0	22.3141	OK	6.41195	0	23.4954	OK	2.41061	0	13.878	OK
XLOC_026987	-	-	XLOC_026987	-	TSS43151	5:19264374-19378533	-	-	2.00919	0	9.21415	OK	2.04255	0	8.35764	OK	0.77721	0	4.5279	OK
XLOC_027015	-	-	XLOC_027015	-	TSS43179	5:21516472-21516884	-	-	0.462872	0	1.22337	OK	2.38439	0.630511	4.13826	OK	0.337901	0	1.04177	OK
XLOC_027064	-	-	XLOC_027064	-	TSS43229	5:23389767-23447162	-	-	2.72851	0	23.1366	OK	8.52419	0	52.0327	OK	3.7171	0	27.5409	OK
XLOC_027103	-	-	XLOC_027103	-	TSS43268	5:23997182-24186125	-	-	1.46956	0	6.89949	OK	1.09914	0	5.16015	OK	2.3467	0	9.11789	OK
XLOC_027106	-	-	XLOC_027106	-	TSS43271	5:23997182-24186125	-	-	0.984918	0	4.51484	OK	1.06821	0	4.233	OK	2.26761	0	7.72478	OK
XLOC_027124	-	-	XLOC_027124	-	TSS43289	5:24582451-24618281	-	-	0.934208	0	5.57227	OK	2.17106	0	8.14665	OK	1.1826	0	6.0772	OK
XLOC_027133	-	-	XLOC_027133	-	TSS43299	5:25037127-25132219	-	-	2.35034	0	7.81648	OK	1.85067	0	7.5131	OK	1.43854	0	5.48239	OK
XLOC_027134	-	-	XLOC_027134	-	TSS43300	5:25037127-25132219	-	-	1.49453	0	4.33887	OK	2.41222	0	6.83956	OK	1.73172	0	4.94083	OK
XLOC_027165	-	-	XLOC_027165	-	TSS43331	5:26954354-27146306	-	-	2.16603	0	4.83881	OK	1.85137	0	3.91329	OK	2.25572	0	4.69126	OK
XLOC_027166	-	-	XLOC_027166	-	TSS43332	5:26954354-27146306	-	-	2.4929	0	10.4848	OK	2.1273	0	8.2896	OK	2.48059	0	9.54056	OK
XLOC_027167	-	-	XLOC_027167	-	TSS43333	5:26954354-27146306	-	-	3.28912	0	9.38454	OK	2.92214	0	7.21792	OK	3.15528	0	8.6168	OK
XLOC_027170	-	-	XLOC_027170	-	TSS43337	5:26954354-27146306	-	-	2.0067	0.2403	3.7731	OK	1.91253	0.410764	3.41429	OK	1.74183	0.252449	3.23122	OK
XLOC_027174	-	-	XLOC_027174	-	TSS43342	5:26954354-27146306	-	-	2.79959	0	5.80942	OK	2.34855	0.0419797	4.65511	OK	2.09657	0	4.32098	OK
XLOC_027175	-	-	XLOC_027175	-	TSS43343	5:26954354-27146306	-	-	3.84065	0	8.05643	OK	3.22079	0.158716	6.28286	OK	2.67314	0	5.68436	OK
XLOC_027176	-	-	XLOC_027176	-	TSS43344	5:26954354-27146306	-	-	3.52633	0	8.12441	OK	2.55446	0	5.421	OK	2.35934	0	5.5683	OK
XLOC_027178	-	-	XLOC_027178	-	TSS43346	5:27196706-27198333	-	-	4.89149	3.56309	6.21988	OK	6.66085	4.96649	8.3552	OK	5.11668	3.73681	6.49656	OK
XLOC_027243	-	-	XLOC_027243	-	TSS43412	5:29856761-29858194	-	-	2.19435	1.43353	2.95518	OK	1.44732	0.856826	2.03781	OK	0.953221	0.509516	1.39693	OK
XLOC_027345	-	-	XLOC_027345	-	TSS43514	5:32201801-32211212	-	-	2.56343	0	6.85493	OK	4.23389	0	10.4989	OK	3.04546	0	8.29099	OK
XLOC_027346	-	-	XLOC_027346	-	TSS43515	5:32201801-32211212	-	-	1.53605	0	4.30698	OK	2.00116	0	5.66027	OK	1.89696	0	5.36582	OK
XLOC_027437	-	-	XLOC_027437	-	TSS43606	5:36006080-36072030	-	-	2.58878	0	9.06528	OK	3.10751	0	10.2125	OK	3.1456	0	10.3812	OK
XLOC_027438	-	-	XLOC_027438	-	TSS43607	5:36006080-36072030	-	-	2.6556	0	5.64352	OK	3.08789	0	6.27957	OK	2.6663	0	5.80758	OK
XLOC_027439	-	-	XLOC_027439	-	TSS43608	5:36006080-36072030	-	-	2.54774	0	13.8143	OK	3.5778	0	16.7826	OK	3.074	0	15.4229	OK
XLOC_027489	-	-	XLOC_027489	-	TSS43659	5:38639606-38646030	-	-	2.04781	1.55686	2.53876	OK	2.78422	2.14838	3.42006	OK	2.54903	1.9618	3.13625	OK
XLOC_027510	-	-	XLOC_027510	-	TSS43680	5:39256562-39261911	-	-	0.444159	0	1.07498	OK	2.31797	0	5.43008	OK	0.231466	0	0.968952	OK
XLOC_027542	-	-	XLOC_027542	-	TSS43713	5:40981280-40983099	-	-	0.620389	0.313111	0.927667	OK	2.60021	1.80577	3.39465	OK	1.14915	0.700111	1.5982	OK
XLOC_027635	-	-	XLOC_027635	-	TSS43810	5:43079008-43165441	-	-	1.70174	0	4.94235	OK	2.22179	0	6.4803	OK	1.1556	0	3.38707	OK
XLOC_027672	-	-	XLOC_027672	-	TSS43847	5:44579196-44579408	-	-	10.0302	0	34.478	OK	22.6222	20.6591	24.5853	OK	44.7754	4.01941	85.5314	OK
XLOC_027673	-	-	XLOC_027673	-	TSS43848	5:44612407-44613027	-	-	1.06259	0.286693	1.83849	OK	2.48815	1.22592	3.75039	OK	1.10769	0.340212	1.87516	OK
XLOC_027676	-	-	XLOC_027676	-	TSS43851	5:45128814-45198464	-	-	1.77273	0	5.85502	OK	3.46938	0	9.70151	OK	1.88946	0	6.33833	OK
XLOC_027677	-	-	XLOC_027677	-	TSS43852	5:45128814-45198464	-	-	1.78195	0	7.0628	OK	3.66862	0	11.9316	OK	2.4857	0	9.07682	OK
XLOC_027678	-	-	XLOC_027678	-	TSS43853	5:45128814-45198464	-	-	2.14338	0	7.36083	OK	3.55477	0	10.9042	OK	2.21921	0	7.81483	OK
XLOC_027679	-	-	XLOC_027679	-	TSS43854	5:45128814-45198464	-	-	1.82134	0	4.88215	OK	2.82885	0	6.61962	OK	1.7232	0	4.87285	OK
XLOC_027680	-	-	XLOC_027680	-	TSS43856	5:45128814-45198464	-	-	2.03297	0	5.90457	OK	3.54007	0	10.1025	OK	1.91814	0	5.89448	OK
XLOC_027687	-	-	XLOC_027687	-	TSS43864	5:45898349-45967571	-	-	2.05769	1.11191	3.00347	OK	2.30735	1.28072	3.33397	OK	1.79457	0.829651	2.75948	OK
XLOC_027792	-	-	XLOC_027792	-	TSS43970	5:49433651-49509021	-	-	4.10483	0	19.3681	OK	5.57743	0	23.4469	OK	2.64568	0	14.884	OK
XLOC_027826	-	-	XLOC_027826	-	TSS44004	5:50996900-51207963	-	-	2.09643	0	6.64532	OK	0	0	0	OK	1.21078	0	4.19829	OK
XLOC_027880	-	-	XLOC_027880	-	TSS44058	5:51886106-51893047	-	-	5.73292	4.57873	6.88711	OK	3.04839	2.37333	3.72344	OK	3.42403	2.68053	4.16752	OK
XLOC_027881	-	-	XLOC_027881	-	TSS44059	5:52011352-52026341	-	-	3.69284	0	13.6702	OK	3.83674	0	18.3187	OK	2.76054	0	12.1447	OK
XLOC_027897	-	-	XLOC_027897	-	TSS44075	5:53345685-53346874	-	-	7.88222	5.78292	9.98151	OK	6.31086	4.54032	8.0814	OK	7.02113	5.10717	8.93508	OK
XLOC_027914	-	-	XLOC_027914	-	TSS44092	5:54588602-54626994	-	-	1.72583	0	7.90793	OK	3.48394	0	13.1613	OK	1.6673	0	7.63707	OK
XLOC_027915	-	-	XLOC_027915	-	TSS44093	5:54588602-54626994	-	-	1.93381	0	11.8923	OK	4.72521	0	21.7713	OK	1.77852	0	11.0301	OK
XLOC_027941	-	-	XLOC_027941	-	TSS44119	5:56403403-56414293	-	-	2.07235	0	5.8962	OK	4.73227	0	10.2456	OK	3.68119	0	8.51417	OK
XLOC_027942	-	-	XLOC_027942	-	TSS44120	5:56403403-56414293	-	-	1.95952	0.57823	3.34081	OK	3.83629	1.65709	6.01549	OK	2.72718	1.16691	4.28745	OK
XLOC_027943	-	-	XLOC_027943	-	TSS44121	5:56403403-56414293	-	-	1.90518	0	6.52822	OK	5.28149	0	14.534	OK	1.9318	0	6.36003	OK
XLOC_027948	-	-	XLOC_027948	-	TSS44126	5:56624854-56625013	-	-	1706.46	0	5342.31	OK	3594.11	0	8639.79	OK	3852.02	0	8562.66	OK
XLOC_027963	-	-	XLOC_027963	-	TSS44141	5:59779338-59780656	-	-	7.85781	5.81721	9.89842	OK	4.5316	3.19538	5.86782	OK	8.2366	6.12636	10.3468	OK
XLOC_027975	-	-	XLOC_027975	-	TSS44175	6:2626074-2630084	-	-	8.06443	5.99704	10.1318	OK	1.3795	0.812877	1.94612	OK	2.6604	1.78039	3.54042	OK
XLOC_028052	-	-	XLOC_028052	-	TSS44328,TSS44329	6:11497612-11500878	-	-	13.3436	9.84629	16.8409	OK	4.43656	2.9615	5.91163	OK	10.1287	7.4643	12.793	OK
XLOC_028255	-	-	XLOC_028255	-	TSS44773,TSS44774,TSS44775,TSS44776,TSS44777	6:33213875-33238049	-	-	2.59075	1.94667	3.23482	OK	2.19901	1.46839	2.92962	OK	2.66106	1.92776	3.39435	OK
XLOC_028335	-	-	XLOC_028335	-	TSS44975,TSS44976,TSS44977,TSS44978,TSS44979	6:9239013-9246808	-	-	14.2241	7.63449	20.8137	OK	17.7535	7.28598	28.2211	OK	15.4979	8.85459	22.1413	OK
XLOC_028336	-	-	XLOC_028336	-	TSS44980,TSS44981	6:9251558-9255751	-	-	5.25544	3.62664	6.88425	OK	8.38572	6.03728	10.7342	OK	8.7673	6.37669	11.1579	OK
XLOC_028338	-	-	XLOC_028338	-	TSS44984,TSS44985,TSS44986	6:9361051-9373151	-	-	12.7937	10.1834	15.404	OK	18.3875	14.8607	21.9143	OK	14.737	11.8217	17.6523	OK
XLOC_028357	-	-	XLOC_028357	-	TSS45029	6:10635550-10795516	-	-	3.36697	0.800342	5.93359	OK	3.37706	0.563095	6.19103	OK	4.56393	1.92428	7.20359	OK
XLOC_028558	-	-	XLOC_028558	-	TSS45451,TSS45452,TSS45453,TSS45454	6:29903950-29928456	-	-	0.54499	0.282838	0.807142	OK	3.28215	2.31996	4.24434	OK	1.33698	0.869487	1.80448	OK
XLOC_028650	-	-	XLOC_028650	-	TSS45593	6:1407662-1407832	-	-	941.407	0	1975.54	OK	1337.26	0	2678.54	OK	956.54	70.2448	1842.83	OK
XLOC_028785	-	-	XLOC_028785	-	TSS45737	6:5287317-5289181	-	-	5.02511	3.70829	6.34193	OK	2.4205	1.6678	3.1732	OK	3.84071	2.77226	4.90916	OK
XLOC_028810	-	-	XLOC_028810	-	TSS45762	6:8712916-8731653	-	-	2.14683	0	5.3974	OK	1.18301	0	4.18687	OK	2.89435	0	7.59344	OK
XLOC_028819	-	-	XLOC_028819	-	TSS45771	6:9239013-9246808	-	-	5.5362	0	16.8758	OK	9.10382	0	28.1884	OK	7.47974	0	23.4229	OK
XLOC_028820	-	-	XLOC_028820	-	TSS45772	6:9239013-9246808	-	-	1.00841	0	2.03467	OK	3.32621	0.811041	5.84138	OK	2.86704	0.99831	4.73577	OK
XLOC_028821	-	-	XLOC_028821	-	TSS45773	6:9239013-9246808	-	-	21.5923	0	56.0977	OK	49.1127	0	107.835	OK	17.6512	0	48.3246	OK
XLOC_028822	-	-	XLOC_028822	-	TSS45774	6:9239013-9246808	-	-	5.56192	0	14.2649	OK	16.4425	0	34.6451	OK	9.24737	0	20.4498	OK
XLOC_028824	-	-	XLOC_028824	-	TSS45776	6:9250019-9250695	-	-	6.44813	4.25625	8.64001	OK	10.1692	7.11234	13.226	OK	11.0564	7.80505	14.3078	OK
XLOC_028825	-	-	XLOC_028825	-	TSS45777	6:9250804-9251035	-	-	53.2794	20.6946	85.8641	OK	89.784	44.8891	134.679	OK	95.1492	51.9677	138.331	OK
XLOC_028844	-	-	XLOC_028844	-	TSS45797	6:10970973-11054725	-	-	2.86256	0	9.61705	OK	0.690586	0	1.87192	OK	0.410728	0	2.12077	OK
XLOC_028864	-	-	XLOC_028864	-	TSS45817	6:12259562-12588132	-	-	3.00939	0	8.06994	OK	1.87936	0	5.49661	OK	2.06219	0	5.86553	OK
XLOC_028869	-	-	XLOC_028869	-	TSS45822	6:12259562-12588132	-	-	2.18317	0	7.20334	OK	1.24147	0	4.42422	OK	1.63035	0	5.61731	OK
XLOC_028870	-	-	XLOC_028870	-	TSS45823	6:12259562-12588132	-	-	2.71921	0	17.7582	OK	2.04356	0	12.9894	OK	2.94163	0	17.1035	OK
XLOC_028871	-	-	XLOC_028871	-	TSS45824	6:12259562-12588132	-	-	3.04262	0	17.9046	OK	0.889238	0	7.62644	OK	1.47077	0	10.456	OK
XLOC_028872	-	-	XLOC_028872	-	TSS45825	6:12259562-12588132	-	-	2.27443	0	11.7898	OK	0.92545	0	6.08913	OK	1.60345	0	8.89428	OK
XLOC_028873	-	-	XLOC_028873	-	TSS45826	6:12259562-12588132	-	-	2.6132	0	8.49496	OK	1.44992	0	5.14816	OK	1.98062	0	6.67651	OK
XLOC_028874	-	-	XLOC_028874	-	TSS45827	6:12259562-12588132	-	-	2.94841	0	18.1103	OK	0.953788	0	8.18041	OK	1.02793	0	9.30798	OK
XLOC_028875	-	-	XLOC_028875	-	TSS45828	6:12259562-12588132	-	-	2.77113	0	11.0063	OK	1.40278	0	6.30001	OK	1.76359	0	7.68976	OK
XLOC_028876	-	-	XLOC_028876	-	TSS45829	6:12259562-12588132	-	-	2.9153	0	12.4371	OK	1.33389	0	6.69965	OK	1.2509	0	6.98933	OK
XLOC_028877	-	-	XLOC_028877	-	TSS45830	6:12259562-12588132	-	-	3.12917	0	21.2533	OK	1.26575	0	10.9276	OK	1.58671	0	13.845	OK
XLOC_028878	-	-	XLOC_028878	-	TSS45831	6:12259562-12588132	-	-	3.07254	0	9.6114	OK	1.53741	0	5.42147	OK	2.49779	0	7.90694	OK
XLOC_029016	-	-	XLOC_029016	-	TSS45983	6:16283826-16448059	-	-	0.486175	0	2.52936	OK	0.761381	0	4.74319	OK	3.16748	0	12.3044	OK
XLOC_029019	-	-	XLOC_029019	-	TSS45986	6:16980108-17288920	-	-	5.91365	0.92831	10.899	OK	7.52092	1.93528	13.1066	OK	6.9613	2.03669	11.8859	OK
XLOC_029047	-	-	XLOC_029047	-	TSS46015	6:19697204-19824941	-	-	2.6719	0	11.0437	OK	2.0919	0	9.10141	OK	1.51916	0	6.99159	OK
XLOC_029099	-	-	XLOC_029099	-	TSS46071	6:24130546-24131058	-	-	20.0368	14.2985	25.775	OK	34.3999	25.62	43.1798	OK	25.8365	18.8609	32.812	OK
XLOC_029122	-	-	XLOC_029122	-	TSS46094	6:27700717-27735379	-	-	1.81687	0	6.08934	OK	2.62627	0	8.86099	OK	1.80925	0	6.14454	OK
XLOC_029178	-	-	XLOC_029178	-	TSS46150	6:29823668-29903841	-	-	0.282432	0	1.10026	OK	3.11141	0	11.7042	OK	0.344841	0	2.4501	OK
XLOC_029234	-	-	XLOC_029234	-	TSS46206	6:32534169-32556444	-	-	3.68603	0	13.3362	OK	7.98775	0	24.3504	OK	4.99751	0	18.4895	OK
XLOC_029494	-	-	XLOC_029494	-	TSS46750,TSS46751	7:25476307-25627025	-	-	3.41112	0	10.3937	OK	3.96272	0	10.9882	OK	3.84192	0	10.8781	OK
XLOC_029559	-	-	XLOC_029559	-	TSS46912	7:35629970-35763706	-	-	3.65102	0	15.0902	OK	0.934612	0	5.97488	OK	1.72531	0	8.14717	OK
XLOC_029588	-	-	XLOC_029588	-	TSS46982,TSS46983,TSS46984,TSS46985,TSS46986,TSS46987,TSS46988,TSS46989,TSS46990,TSS46991,TSS46992,TSS46993,TSS46994,TSS46995,TSS46996,TSS46997	7:2147845-2222673	-	-	4.48814	3.00703	5.96925	OK	12.2245	9.16055	15.2884	OK	8.01173	5.61894	10.4045	OK
XLOC_029611	-	-	XLOC_029611	-	TSS47058,TSS47059,TSS47060,TSS47061,TSS47062,TSS47063,TSS47064	7:4959326-5019802	-	-	2.12963	1.18871	3.07056	OK	1.2451	0.560625	1.92958	OK	1.71319	0.877479	2.54889	OK
XLOC_029628	-	-	XLOC_029628	-	TSS47100	7:6820903-6822440	-	-	4.92065	3.50543	6.33588	OK	5.83274	4.24616	7.41932	OK	5.66643	4.10049	7.23238	OK
XLOC_030016	-	-	XLOC_030016	-	TSS47787	7:2147845-2222673	-	-	0.306315	0	1.09382	OK	4.84533	0	18.1481	OK	1.26574	0	6.80207	OK
XLOC_030069	-	-	XLOC_030069	-	TSS47845	7:4665404-4756398	-	-	5.44051	0	15.8517	OK	10.989	0	28.3392	OK	6.41007	0	18.5819	OK
XLOC_030070	-	-	XLOC_030070	-	TSS47846	7:4665404-4756398	-	-	8.72294	0	19.7315	OK	13.0519	0	28.5436	OK	10.2215	0	22.8331	OK
XLOC_030071	-	-	XLOC_030071	-	TSS47847	7:4665404-4756398	-	-	1.82907	0	7.90088	OK	3.06848	0	12.1153	OK	2.31534	0	9.15986	OK
XLOC_030072	-	-	XLOC_030072	-	TSS47848	7:4665404-4756398	-	-	1.56199	0	5.74255	OK	2.61021	0	8.77982	OK	2.06556	0	6.95193	OK
XLOC_030073	-	-	XLOC_030073	-	TSS47849	7:4665404-4756398	-	-	1.83407	0	6.91827	OK	2.58742	0	9.53595	OK	2.67518	0	8.83361	OK
XLOC_030074	-	-	XLOC_030074	-	TSS47850	7:4665404-4756398	-	-	1.66683	0	8.14191	OK	1.56002	0	8.7036	OK	2.21823	0	9.56432	OK
XLOC_030075	-	-	XLOC_030075	-	TSS47851	7:4665404-4756398	-	-	1.53796	0	6.09734	OK	3.29857	0	10.9486	OK	1.7633	0	6.65478	OK
XLOC_030076	-	-	XLOC_030076	-	TSS47852	7:4665404-4756398	-	-	2.61493	0	8.00196	OK	3.25709	0	10.1476	OK	2.33262	0	7.42969	OK
XLOC_030077	-	-	XLOC_030077	-	TSS47853	7:4665404-4756398	-	-	2.85256	0	8.53771	OK	3.81228	0	11.3708	OK	3.16423	0	9.16967	OK
XLOC_030078	-	-	XLOC_030078	-	TSS47854	7:4665404-4756398	-	-	1.88026	0	5.17484	OK	2.82206	0	8.20156	OK	1.91497	0	5.21747	OK
XLOC_030079	-	-	XLOC_030079	-	TSS47855	7:4665404-4756398	-	-	2.27362	0	7.42739	OK	2.91852	0	9.58422	OK	2.81904	0	8.55524	OK
XLOC_030080	-	-	XLOC_030080	-	TSS47856	7:4665404-4756398	-	-	2.05916	0	10.9161	OK	2.98902	0	15.0048	OK	2.87377	0	13.1129	OK
XLOC_030081	-	-	XLOC_030081	-	TSS47857	7:4665404-4756398	-	-	1.89916	0	6.67452	OK	2.64887	0	9.12882	OK	2.46527	0	7.92417	OK
XLOC_030082	-	-	XLOC_030082	-	TSS47858	7:4665404-4756398	-	-	1.45632	0	4.67843	OK	2.53278	0	7.36778	OK	2.15846	0	6.07096	OK
XLOC_030083	-	-	XLOC_030083	-	TSS47859	7:4665404-4756398	-	-	2.32785	0.540643	4.11505	OK	2.96103	0.672859	5.24921	OK	2.14104	0.421292	3.86079	OK
XLOC_030084	-	-	XLOC_030084	-	TSS47860	7:4665404-4756398	-	-	2.1927	0	6.44148	OK	2.55511	0	7.31789	OK	2.73403	0	6.82833	OK
XLOC_030085	-	-	XLOC_030085	-	TSS47861	7:4665404-4756398	-	-	2.54397	0	5.8998	OK	4.00752	0	8.82418	OK	3.56575	0	7.97217	OK
XLOC_030100	-	-	XLOC_030100	-	TSS47876	7:5764773-5797626	-	-	3.22667	0	7.87572	OK	1.78542	0	4.76459	OK	1.949	0	5.32439	OK
XLOC_030101	-	-	XLOC_030101	-	TSS47877	7:5764773-5797626	-	-	4.70481	0	16.7404	OK	2.16477	0	8.39139	OK	4.17747	0	14.6887	OK
XLOC_030102	-	-	XLOC_030102	-	TSS47878	7:5764773-5797626	-	-	2.65925	0	7.78644	OK	1.63885	0	5.13035	OK	4.20181	0	10.2596	OK
XLOC_030115	-	-	XLOC_030115	-	TSS47891	7:6823522-6824395	-	-	4.06966	2.63452	5.50481	OK	3.42135	2.16203	4.68067	OK	2.99311	1.8401	4.14611	OK
XLOC_030116	-	-	XLOC_030116	-	TSS47892	7:6831643-6832089	-	-	8.6109	5.13774	12.0841	OK	4.31929	2.04797	6.59061	OK	11.5947	7.43436	15.7551	OK
XLOC_030117	-	-	XLOC_030117	-	TSS47893	7:6841543-6841895	-	-	2.20425	0.14935	4.25914	OK	0.263875	0	0.650536	OK	1.65982	0	3.40711	OK
XLOC_030120	-	-	XLOC_030120	-	TSS47896	7:6920408-7139910	-	-	2.19246	0	7.76232	OK	1.84183	0	6.40974	OK	2.64444	0	8.79908	OK
XLOC_030121	-	-	XLOC_030121	-	TSS47897	7:6920408-7139910	-	-	2.64846	0	6.53795	OK	2.54003	0	6.52258	OK	2.79841	0	7.68707	OK
XLOC_030122	-	-	XLOC_030122	-	TSS47898	7:6920408-7139910	-	-	3.55819	0	18.4078	OK	2.01644	0	11.8553	OK	4.04593	0	19.6839	OK
XLOC_030194	-	-	XLOC_030194	-	TSS47970	7:9820613-9984213	-	-	1.1873	0	3.70771	OK	2.02657	0	6.43754	OK	1.37178	0	4.06139	OK
XLOC_030196	-	-	XLOC_030196	-	TSS47972	7:9820613-9984213	-	-	0.940967	0	2.56774	OK	2.05737	0	5.87223	OK	1.24954	0	3.35366	OK
XLOC_030245	-	-	XLOC_030245	-	TSS48021	7:11391611-11451278	-	-	5.65685	0	30.6411	OK	9.64359	0	42.7501	OK	9.12072	0	40.0467	OK
XLOC_030248	-	-	XLOC_030248	-	TSS48025	7:11391611-11451278	-	-	2.04208	0	7.51642	OK	2.39505	0	8.50131	OK	1.75638	0	6.87998	OK
XLOC_030253	-	-	XLOC_030253	-	TSS48031	7:11510332-11555564	-	-	3.13586	0	15.5343	OK	8.87802	0	34.2245	OK	2.94012	0	15.4048	OK
XLOC_030285	-	-	XLOC_030285	-	TSS48063	7:13562811-13734266	-	-	2.92779	0	6.73419	OK	4.71642	0	9.97012	OK	4.92611	0	10.4064	OK
XLOC_030344	-	-	XLOC_030344	-	TSS48124	7:14907816-15029518	-	-	2.7936	0	6.23012	OK	1.05665	0	2.89384	OK	1.2693	0	3.2873	OK
XLOC_030348	-	-	XLOC_030348	-	TSS48128	7:15070131-15134198	-	-	2.62213	0	7.42468	OK	3.45252	0	8.61559	OK	2.26305	0	6.44731	OK
XLOC_030349	-	-	XLOC_030349	-	TSS48129	7:15070131-15134198	-	-	2.66094	0	7.59851	OK	3.72958	0	9.77678	OK	2.67999	0	7.38231	OK
XLOC_030356	-	-	XLOC_030356	-	TSS48136	7:15585972-15586420	-	-	2.16667	0.680452	3.65288	OK	1.46225	0.267986	2.65651	OK	2.11957	0.663021	3.57612	OK
XLOC_030393	-	-	XLOC_030393	-	TSS48174	7:16324932-16353928	-	-	3.27341	0	11.6305	OK	0	0	0	OK	4.07662	0.866511	7.28674	OK
XLOC_030449	-	-	XLOC_030449	-	TSS48231	7:16716535-16769420	-	-	1.65843	0	4.75235	OK	3.21574	0	7.56688	OK	2.14258	0	6.08184	OK
XLOC_030450	-	-	XLOC_030450	-	TSS48232	7:16716535-16769420	-	-	1.60064	0	3.21586	OK	2.5045	0.479773	4.52923	OK	1.61105	0	3.31436	OK
XLOC_030461	-	-	XLOC_030461	-	TSS48243	7:17414176-17415535	-	-	0.929304	0.47917	1.37944	OK	2.31945	1.51332	3.12558	OK	1.18915	0.671286	1.70702	OK
XLOC_030464	-	-	XLOC_030464	-	TSS48246	7:17419046-17419326	-	-	0.950981	0.103484	1.79848	OK	5.93254	0.700552	11.1645	OK	2.22342	1.05281	3.39402	OK
XLOC_030465	-	-	XLOC_030465	-	TSS48247	7:17419424-17419971	-	-	1.10337	0.233363	1.97337	OK	2.03588	0.806323	3.26544	OK	1.18187	0.291184	2.07255	OK
XLOC_030467	-	-	XLOC_030467	-	TSS48249	7:17424097-17425630	-	-	1.43365	0.87472	1.99258	OK	2.35617	1.56738	3.14497	OK	2.03756	1.33369	2.74143	OK
XLOC_030468	-	-	XLOC_030468	-	TSS48250	7:17425751-17427829	-	-	1.83353	1.23929	2.42776	OK	2.33521	1.6242	3.04622	OK	2.19906	1.51928	2.87885	OK
XLOC_030469	-	-	XLOC_030469	-	TSS48251	7:17428003-17430846	-	-	2.40942	1.74292	3.07591	OK	3.39759	2.52634	4.26884	OK	3.37243	2.50693	4.23793	OK
XLOC_030477	-	-	XLOC_030477	-	TSS48259	7:18712976-18737732	-	-	2.3499	1.43793	3.26187	OK	3.34269	2.19657	4.48882	OK	2.22988	1.41106	3.0487	OK
XLOC_030503	-	-	XLOC_030503	-	TSS48285	7:22042155-22109350	-	-	2.33456	0	10.81	OK	5.58753	0	24.1962	OK	1.84566	0	8.49968	OK
XLOC_030504	-	-	XLOC_030504	-	TSS48286	7:22042155-22109350	-	-	1.38699	0	3.13278	OK	5.41909	0.318774	10.5194	OK	1.4285	0	3.04478	OK
XLOC_030505	-	-	XLOC_030505	-	TSS48287	7:22042155-22109350	-	-	1.64822	0	4.9816	OK	7.22911	0	15.3713	OK	1.61451	0	4.11422	OK
XLOC_030506	-	-	XLOC_030506	-	TSS48288	7:22042155-22109350	-	-	1.44651	0	5.2488	OK	5.90691	0	16.9063	OK	1.75758	0	5.83066	OK
XLOC_030507	-	-	XLOC_030507	-	TSS48289	7:22042155-22109350	-	-	1.21066	0	2.56787	OK	3.92841	0.594811	7.26201	OK	1.17199	0.0760434	2.26794	OK
XLOC_030592	-	-	XLOC_030592	-	TSS48374	7:23670959-23692714	-	-	3.00351	0	8.12886	OK	2.20627	0	5.64773	OK	2.79443	0	6.98717	OK
XLOC_030594	-	-	XLOC_030594	-	TSS48377	7:23670959-23692714	-	-	2.26105	0	4.98489	OK	1.56421	0	3.43688	OK	2.58038	0	5.302	OK
XLOC_030597	-	-	XLOC_030597	-	TSS48380	7:23710578-23776351	-	-	2.07438	0	6.1476	OK	2.6338	0	7.18817	OK	2.11876	0	5.74014	OK
XLOC_030598	-	-	XLOC_030598	-	TSS48381	7:23710578-23776351	-	-	1.59506	0	5.1894	OK	2.0466	0	7.21103	OK	1.37222	0	5.10431	OK
XLOC_030599	-	-	XLOC_030599	-	TSS48382	7:23710578-23776351	-	-	1.04169	0	7.19899	OK	3.0088	0	16.2592	OK	2.13561	0	11.8911	OK
XLOC_030600	-	-	XLOC_030600	-	TSS48383	7:23710578-23776351	-	-	2.49697	0	13.1946	OK	3.00806	0	17.8734	OK	2.03563	0	12.6601	OK
XLOC_030601	-	-	XLOC_030601	-	TSS48384	7:23710578-23776351	-	-	2.04129	0	8.89221	OK	2.38021	0	11.7696	OK	2.85618	0	11.8908	OK
XLOC_030602	-	-	XLOC_030602	-	TSS48385	7:23710578-23776351	-	-	2.80911	0	14.5937	OK	1.89924	0	14.3067	OK	2.58585	0	15.029	OK
XLOC_030603	-	-	XLOC_030603	-	TSS48386	7:23710578-23776351	-	-	1.61226	0	4.04827	OK	2.55238	0	6.18714	OK	1.41891	0	3.96608	OK
XLOC_030605	-	-	XLOC_030605	-	TSS48388	7:23710578-23776351	-	-	3.86975	0	12.1937	OK	7.87771	0	22.9593	OK	7.51117	0	21.9045	OK
XLOC_030606	-	-	XLOC_030606	-	TSS48389	7:23710578-23776351	-	-	3.31105	0	11.0101	OK	3.53989	0	13.651	OK	3.19775	0	11.6316	OK
XLOC_030607	-	-	XLOC_030607	-	TSS48390	7:23710578-23776351	-	-	1.84472	0	12.4252	OK	4.68424	0	26.0062	OK	4.01736	0	21.1463	OK
XLOC_030608	-	-	XLOC_030608	-	TSS48391	7:23710578-23776351	-	-	1.74215	0	5.64717	OK	2.48359	0	8.43416	OK	2.91388	0	8.59421	OK
XLOC_030609	-	-	XLOC_030609	-	TSS48392	7:23710578-23776351	-	-	1.89305	0	14.2925	OK	4.65295	0	29.4777	OK	1.9319	0	15.5594	OK
XLOC_030649	-	-	XLOC_030649	-	TSS48432	7:25476307-25627025	-	-	3.28925	0	7.67972	OK	2.73176	0	6.435	OK	3.23582	0	7.51335	OK
XLOC_030675	-	-	XLOC_030675	-	TSS48458	7:28273015-28332235	-	-	2.97656	0	14.9145	OK	5.20133	0	23.4066	OK	2.12433	0	12.4681	OK
XLOC_030676	-	-	XLOC_030676	-	TSS48459	7:28670372-28670592	-	-	25.863	0	52.9246	OK	10.9079	9.30171	12.514	OK	8.97396	0	24.9193	OK
XLOC_030746	-	-	XLOC_030746	-	TSS48530	7:31544523-31582854	-	-	2.51241	0	7.30506	OK	5.01532	0	14.1302	OK	2.85773	0	7.95687	OK
XLOC_030747	-	-	XLOC_030747	-	TSS48531	7:31544523-31582854	-	-	1.85408	0	5.14153	OK	4.81761	0	14.2406	OK	2.99819	0	8.37082	OK
XLOC_030748	-	-	XLOC_030748	-	TSS48532	7:31544523-31582854	-	-	2.85964	0	8.38027	OK	5.45077	0	17.4704	OK	3.31433	0	10.1606	OK
XLOC_030749	-	-	XLOC_030749	-	TSS48533	7:31544523-31582854	-	-	2.16607	0	7.24804	OK	4.5292	0	29.9778	OK	1.92506	0	13.6212	OK
XLOC_030750	-	-	XLOC_030750	-	TSS48534	7:31544523-31582854	-	-	2.32297	0	13.032	OK	5.09858	0	30.1321	OK	1.76306	0	12.3172	OK
XLOC_030857	-	-	XLOC_030857	-	TSS48647	7:34759830-34889520	-	-	2.41873	0	5.5434	OK	4.65604	0	10.783	OK	3.59714	0	7.87488	OK
XLOC_030858	-	-	XLOC_030858	-	TSS48649	7:34759830-34889520	-	-	2.26326	0	5.27349	OK	4.48071	0	10.0488	OK	3.66431	0	8.31949	OK
XLOC_030859	-	-	XLOC_030859	-	TSS48650	7:34759830-34889520	-	-	2.40057	0	7.11592	OK	4.34734	0	11.6335	OK	3.16726	0	9.37143	OK
XLOC_030860	-	-	XLOC_030860	-	TSS48651	7:34759830-34889520	-	-	1.86551	0.179535	3.55149	OK	3.80332	0.659567	6.94707	OK	2.62627	0.362754	4.88979	OK
XLOC_030861	-	-	XLOC_030861	-	TSS48654	7:34759830-34889520	-	-	1.63349	0	3.88138	OK	3.2644	0	7.52123	OK	2.37191	0	5.46707	OK
XLOC_030862	-	-	XLOC_030862	-	TSS48655	7:34759830-34889520	-	-	2.43716	0	12.517	OK	5.96682	0	26.7812	OK	2.64037	0	14.4635	OK
XLOC_030909	-	-	XLOC_030909	-	TSS48730	8:3387134-3400537	-	-	1.26761	0.985646	1.54958	OK	3.3212	2.61609	4.02631	OK	2.54038	2.02442	3.05633	OK
XLOC_030922	-	-	XLOC_030922	-	TSS48752	8:4299111-4299765	-	-	5.99527	2.36347	9.62706	OK	0.954288	0.168372	1.7402	OK	3.19677	0.694297	5.69924	OK
XLOC_031368	-	-	XLOC_031368	-	TSS49663	8:15100387-15102552	-	-	2.01042	1.19462	2.82622	OK	0.306256	0.0376065	0.574905	OK	4.47387	3.03864	5.90911	OK
XLOC_031554	-	-	XLOC_031554	-	TSS50027	8:1941239-2014857	-	-	3.136	0	12.1497	OK	0.820241	0	3.91732	OK	2.10809	0	9.34769	OK
XLOC_031555	-	-	XLOC_031555	-	TSS50028	8:1941239-2014857	-	-	5.80079	0	16.7328	OK	2.17316	0	6.66215	OK	4.06241	0	12.9503	OK
XLOC_031556	-	-	XLOC_031556	-	TSS50029	8:1941239-2014857	-	-	3.10577	0	7.21182	OK	1.37052	0	3.19772	OK	2.3431	0	5.47934	OK
XLOC_031557	-	-	XLOC_031557	-	TSS50030	8:1941239-2014857	-	-	2.88109	0	8.57435	OK	1.29329	0	3.85358	OK	2.22877	0	7.12337	OK
XLOC_031558	-	-	XLOC_031558	-	TSS50031	8:1941239-2014857	-	-	4.80437	0	26.2542	OK	1.40157	0	4.3485	OK	4.5709	0	24.4422	OK
XLOC_031559	-	-	XLOC_031559	-	TSS50032	8:1941239-2014857	-	-	2.14034	0	6.74111	OK	1.38833	0	4.18269	OK	1.5785	0	5.50041	OK
XLOC_031561	-	-	XLOC_031561	-	TSS50034	8:1941239-2014857	-	-	2.08788	0	7.14867	OK	1.1846	0	3.74538	OK	1.73514	0	6.29831	OK
XLOC_031562	-	-	XLOC_031562	-	TSS50035	8:1941239-2014857	-	-	4.79217	0	18.6384	OK	2.0848	0	8.20693	OK	4.8625	0	18.4788	OK
XLOC_031579	-	-	XLOC_031579	-	TSS50052	8:2818815-2821047	-	-	0.387143	0.177909	0.596378	OK	2.10469	1.46207	2.74732	OK	0.78404	0.461305	1.10677	OK
XLOC_031624	-	-	XLOC_031624	-	TSS50097	8:3168579-3168960	-	-	0.368869	0	0.842569	OK	3.47401	1.1253	5.82272	OK	1.17633	0	2.46014	OK
XLOC_031647	-	-	XLOC_031647	-	TSS50120	8:3332584-3342797	-	-	0.503582	0.357425	0.649739	OK	3.18052	2.51996	3.84109	OK	1.19901	0.907267	1.49076	OK
XLOC_031648	-	-	XLOC_031648	-	TSS50121	8:3342999-3382597	-	-	0.712038	0.562548	0.861529	OK	3.37975	2.77923	3.98027	OK	1.64308	1.33052	1.95563	OK
XLOC_031649	-	-	XLOC_031649	-	TSS50122	8:3382756-3383436	-	-	1.67467	0.744598	2.60474	OK	3.88951	2.32319	5.45583	OK	2.47594	1.29416	3.65771	OK
XLOC_031650	-	-	XLOC_031650	-	TSS50123	8:3383595-3386999	-	-	0.954633	0.636854	1.27241	OK	3.34603	2.51723	4.17483	OK	2.04025	1.47557	2.60493	OK
XLOC_031651	-	-	XLOC_031651	-	TSS50124	8:3499323-3519661	-	-	1.5026	0	7.68272	OK	3.05012	0	12.1798	OK	2.287	0	9.7792	OK
XLOC_031661	-	-	XLOC_031661	-	TSS50134	8:4354052-4406743	-	-	23.8724	16.3738	31.371	OK	16.2902	7.13462	25.4458	OK	5.83114	2.90534	8.75693	OK
XLOC_031669	-	-	XLOC_031669	-	TSS50142	8:4436986-4437320	-	-	0.513943	0	1.1115	OK	3.02841	0.449806	5.60701	OK	1.2661	0	2.83552	OK
XLOC_031689	-	-	XLOC_031689	-	TSS50162	8:4745412-4811937	-	-	3.44196	0	8.28166	OK	5.75785	0	13.486	OK	5.22541	0	12.5486	OK
XLOC_031690	-	-	XLOC_031690	-	TSS50163	8:4745412-4811937	-	-	3.36702	0	7.87924	OK	5.22878	0	12.3167	OK	4.60944	0	10.4206	OK
XLOC_031691	-	-	XLOC_031691	-	TSS50164	8:4745412-4811937	-	-	4.19722	0	12.9552	OK	5.92653	0	18.0914	OK	5.45761	0	15.9101	OK
XLOC_031692	-	-	XLOC_031692	-	TSS50165	8:4745412-4811937	-	-	3.87434	0	13.5344	OK	6.57757	0	21.2942	OK	5.28936	0	17.0451	OK
XLOC_031693	-	-	XLOC_031693	-	TSS50166	8:4745412-4811937	-	-	3.58605	0	10.3764	OK	5.08238	0	14.8861	OK	5.00244	0	12.6342	OK
XLOC_031700	-	-	XLOC_031700	-	TSS50173	8:6009897-6079212	-	-	1.42788	0	7.59023	OK	2.62441	0	11.8089	OK	2.56503	0	10.8377	OK
XLOC_031703	-	-	XLOC_031703	-	TSS50176	8:6009897-6079212	-	-	1.71266	0	7.19355	OK	2.08045	0	8.72156	OK	2.13667	0	8.32454	OK
XLOC_031704	-	-	XLOC_031704	-	TSS50177	8:6009897-6079212	-	-	1.69391	0	3.95628	OK	2.30262	0	5.21473	OK	1.89667	0	4.55487	OK
XLOC_031727	-	-	XLOC_031727	-	TSS50200	8:7347766-7434660	-	-	2.91163	0	8.46579	OK	3.36528	0	8.6537	OK	3.08008	0	8.37165	OK
XLOC_031728	-	-	XLOC_031728	-	TSS50201	8:7347766-7434660	-	-	2.44726	0	7.53233	OK	2.76423	0	8.43631	OK	3.16304	0	9.66812	OK
XLOC_031729	-	-	XLOC_031729	-	TSS50203	8:7347766-7434660	-	-	2.51223	0	5.33499	OK	2.58764	0	5.45528	OK	2.5474	0	5.5867	OK
XLOC_031730	-	-	XLOC_031730	-	TSS50205	8:7347766-7434660	-	-	2.11413	0	5.81907	OK	2.46381	0	7.20017	OK	2.28385	0	6.45947	OK
XLOC_031731	-	-	XLOC_031731	-	TSS50206	8:7347766-7434660	-	-	2.26466	0	7.58294	OK	2.03846	0	7.33064	OK	2.25002	0	8.20555	OK
XLOC_031732	-	-	XLOC_031732	-	TSS50207	8:7347766-7434660	-	-	2.69455	0	14.979	OK	1.86283	0	12.5461	OK	2.56725	0	15.8838	OK
XLOC_031733	-	-	XLOC_031733	-	TSS50208	8:7347766-7434660	-	-	13.5145	0	74.0013	OK	11.6596	0	70.7238	OK	10.982	0	70.9909	OK
XLOC_031734	-	-	XLOC_031734	-	TSS50209	8:7347766-7434660	-	-	1.62278	0	8.34497	OK	1.90536	0	9.5423	OK	2.14808	0	10.7769	OK
XLOC_031846	-	-	XLOC_031846	-	TSS50321	8:13683888-13782639	-	-	2.14602	0.448273	3.84377	OK	1.66202	0.519025	2.80501	OK	2.07569	0.419522	3.73186	OK
XLOC_031851	-	-	XLOC_031851	-	TSS50326	8:14104353-14174252	-	-	1.20082	0	9.01778	OK	5.11307	0	24.6986	OK	1.16775	0	9.57879	OK
XLOC_031852	-	-	XLOC_031852	-	TSS50327	8:14104353-14174252	-	-	1.93333	0	6.25081	OK	4.94583	0	13.5432	OK	3.28317	0	9.49111	OK
XLOC_031853	-	-	XLOC_031853	-	TSS50328	8:14104353-14174252	-	-	2.02884	0	8.78096	OK	4.68204	0	17.2212	OK	2.63959	0	11.1712	OK
XLOC_031854	-	-	XLOC_031854	-	TSS50329	8:14104353-14174252	-	-	1.41825	0	6.11523	OK	4.66809	0	15.0782	OK	2.65216	0	9.71681	OK
XLOC_031855	-	-	XLOC_031855	-	TSS50330	8:14104353-14174252	-	-	1.88482	0	11.9478	OK	4.31337	0	22.8896	OK	2.7518	0	16.2323	OK
XLOC_031949	-	-	XLOC_031949	-	TSS50429	8:15992637-15994350	-	-	1.62233	1.04252	2.20214	OK	1.50498	0.95636	2.05359	OK	2.09764	1.40493	2.79035	OK
XLOC_031962	-	-	XLOC_031962	-	TSS50442	8:16792896-16856192	-	-	1.2534	0	4.7289	OK	2.14875	0	7.65047	OK	3.13373	0	9.67665	OK
XLOC_031973	-	-	XLOC_031973	-	TSS50453	8:18882276-18998959	-	-	2.78905	0	22.337	OK	2.25583	0	22.3878	OK	2.46432	0	22.0473	OK
XLOC_031977	-	-	XLOC_031977	-	TSS50457	8:19076913-19223967	-	-	1.60955	0	3.38678	OK	2.27724	0.0838961	4.47058	OK	2.12179	0.0477255	4.19585	OK
XLOC_031978	-	-	XLOC_031978	-	TSS50458	8:19076913-19223967	-	-	2.20293	0	6.4871	OK	3.04263	0	7.42678	OK	3.02191	0	7.60741	OK
XLOC_031979	-	-	XLOC_031979	-	TSS50459	8:19076913-19223967	-	-	2.5324	0	7.15069	OK	2.9133	0	7.65441	OK	2.82577	0	8.14337	OK
XLOC_031980	-	-	XLOC_031980	-	TSS50460	8:19076913-19223967	-	-	1.56131	0	3.2639	OK	2.19442	0.150279	4.23856	OK	1.94397	0.0280397	3.85989	OK
XLOC_031981	-	-	XLOC_031981	-	TSS50461	8:19076913-19223967	-	-	1.66732	0	4.88429	OK	2.63398	0	6.69541	OK	2.2878	0	5.78593	OK
XLOC_031982	-	-	XLOC_031982	-	TSS50462	8:19076913-19223967	-	-	1.63612	0	5.31861	OK	2.16267	0	6.74249	OK	2.3659	0	6.94977	OK
XLOC_031983	-	-	XLOC_031983	-	TSS50463	8:19076913-19223967	-	-	1.52889	0	5.99415	OK	2.01197	0	7.54994	OK	2.08403	0	7.48851	OK
XLOC_031995	-	-	XLOC_031995	-	TSS50475	8:19434770-19438572	-	-	4.71626	3.63682	5.79571	OK	2.09458	1.53463	2.65454	OK	4.87009	3.76735	5.97283	OK
XLOC_032018	-	-	XLOC_032018	-	TSS50503	8:21897571-21912151	-	-	2.70528	0	5.92188	OK	2.14211	0	5.55506	OK	2.5539	0	5.8088	OK
XLOC_032065	-	-	XLOC_032065	-	TSS50551	8:27576541-27677296	-	-	1.62491	0	12.1639	OK	4.26964	0	22.5803	OK	2.20999	0	14.3234	OK
XLOC_032066	-	-	XLOC_032066	-	TSS50552	8:27576541-27677296	-	-	1.8046	0	8.98695	OK	4.14554	0	15.8722	OK	1.54413	0	8.16934	OK
XLOC_032118	-	-	XLOC_032118	-	TSS50631,TSS50632,TSS50633,TSS50634	9:3431074-3436295	-	-	2.15403	1.35656	2.9515	OK	0.849661	0.464053	1.23527	OK	1.96343	1.26482	2.66203	OK
XLOC_032165	-	-	XLOC_032165	-	TSS50727	9:5486757-5488389	-	-	16.4024	12.1886	20.6162	OK	6.69317	4.66053	8.72581	OK	12.5837	9.22179	15.9457	OK
XLOC_032420	-	-	XLOC_032420	-	TSS51249	9:4629489-4668988	-	-	1.87535	0	8.62943	OK	2.23356	0	12.2534	OK	1.58222	0	8.79639	OK
XLOC_032528	-	-	XLOC_032528	-	TSS51458,TSS51459,TSS51460,TSS51461,TSS51462,TSS51463,TSS51464,TSS51465,TSS51466,TSS51467,TSS51468,TSS51469,TSS51470,TSS51471	9:14241358-14371480	-	-	2.11577	1.16595	3.06558	OK	2.28763	1.18627	3.38898	OK	3.91012	2.19952	5.62071	OK
XLOC_032535	-	-	XLOC_032535	-	TSS51487	9:15047493-15050344	-	-	2.92878	1.97487	3.88268	OK	2.60863	1.7523	3.46495	OK	4.83494	3.43858	6.2313	OK
XLOC_032588	-	-	XLOC_032588	-	TSS51596,TSS51597,TSS51598,TSS51599	9:19366628-19372825	-	-	2.0609	1.13036	2.99144	OK	1.29258	0.682628	1.90254	OK	1.91335	1.10355	2.72316	OK
XLOC_032665	-	-	XLOC_032665	-	TSS51742	9:1356694-1447770	-	-	6.23111	0	21.3938	OK	11.9859	0	34.5186	OK	7.18345	0	23.6504	OK
XLOC_032669	-	-	XLOC_032669	-	TSS51746	9:1544071-1546058	-	-	13.3213	10.4439	16.1988	OK	2.40857	1.67497	3.14216	OK	6.11962	4.6093	7.62994	OK
XLOC_032692	-	-	XLOC_032692	-	TSS51769	9:2215696-2230589	-	-	0.591996	0	2.55162	OK	2.45181	0	7.30003	OK	0.726421	0	3.03967	OK
XLOC_032707	-	-	XLOC_032707	-	TSS51785	9:2856692-3339260	-	-	1.39163	0	8.16259	OK	1.97798	0	8.94972	OK	2.88322	0	12.2838	OK
XLOC_032710	-	-	XLOC_032710	-	TSS51788	9:3431074-3436295	-	-	4.00588	0	9.12117	OK	3.78475	0	8.64481	OK	4.37632	0	10.8565	OK
XLOC_032740	-	-	XLOC_032740	-	TSS51818	9:4629489-4668988	-	-	3.37795	0	13.981	OK	7.18276	0	27.909	OK	3.63154	0	16.1708	OK
XLOC_032748	-	-	XLOC_032748	-	TSS51826	9:5500158-5541238	-	-	1.18277	0	3.57407	OK	5.07609	0	12.1544	OK	2.41758	0	5.60921	OK
XLOC_032751	-	-	XLOC_032751	-	TSS51829	9:5500158-5541238	-	-	0.450215	0	1.18772	OK	2.49871	0	5.45907	OK	1.02322	0	2.16585	OK
XLOC_032829	-	-	XLOC_032829	-	TSS51908	9:8067421-8113325	-	-	3.3322	0	20.0977	OK	2.59324	0	14.882	OK	4.34017	0	24.2948	OK
XLOC_032830	-	-	XLOC_032830	-	TSS51909	9:8067421-8113325	-	-	10.0406	0	78.1838	OK	2.92005	1.00825	4.83185	OK	10.9161	0	85.6136	OK
XLOC_032858	-	-	XLOC_032858	-	TSS51937	9:8506845-8646818	-	-	0.630259	0	3.5998	OK	2.11133	0	8.53045	OK	1.34286	0	5.53823	OK
XLOC_032859	-	-	XLOC_032859	-	TSS51938	9:8506845-8646818	-	-	0.469551	0	2.95562	OK	2.45428	0	9.12016	OK	1.61155	0	6.00173	OK
XLOC_032898	-	-	XLOC_032898	-	TSS51977	9:10306586-10336259	-	-	1.03058	0	3.33414	OK	3.65719	0	7.58504	OK	2.1033	0	5.82041	OK
XLOC_033033	-	-	XLOC_033033	-	TSS52112	9:14829810-14830251	-	-	5.51724	2.89532	8.13916	OK	2.14146	0.649171	3.63374	OK	3.64014	1.60365	5.67664	OK
XLOC_033034	-	-	XLOC_033034	-	TSS52113	9:14950717-14965538	-	-	1.21941	0.254825	2.184	OK	2.03509	0.596712	3.47347	OK	1.23766	0.178275	2.29704	OK
XLOC_033035	-	-	XLOC_033035	-	TSS52114	9:14950717-14965538	-	-	1.21187	0	3.09948	OK	3.11415	0	6.97244	OK	2.41151	0	5.45782	OK
XLOC_033042	-	-	XLOC_033042	-	TSS52121	9:15098430-15151139	-	-	2.76044	0	6.03373	OK	3.21482	0	6.85943	OK	3.04723	0	6.81428	OK
XLOC_033043	-	-	XLOC_033043	-	TSS52122	9:15098430-15151139	-	-	2.32398	0	5.819	OK	2.96812	0	8.12466	OK	2.85491	0	7.24506	OK
XLOC_033044	-	-	XLOC_033044	-	TSS52123	9:15098430-15151139	-	-	3.66427	0.132266	7.19627	OK	3.63306	0	7.64143	OK	4.13055	0.188865	8.07223	OK
XLOC_033146	-	-	XLOC_033146	-	TSS52226	9:19976443-19976997	-	-	1.48807	0.487734	2.4884	OK	2.05543	0.831067	3.27979	OK	1.28036	0.349658	2.21107	OK
XLOC_033178	-	-	XLOC_033178	-	TSS52258	9:22949725-22970834	-	-	5.43762	0	15.5278	OK	3.31176	0	10.6422	OK	3.59971	0	9.63067	OK
XLOC_033179	-	-	XLOC_033179	-	TSS52259	9:22949725-22970834	-	-	5.52247	0	14.1779	OK	3.12864	0	9.88784	OK	4.77862	0	11.2642	OK
XLOC_033229	-	-	XLOC_033229	-	TSS52321	AADN04000623.1:5386-7032	-	-	1.97664	0.70508	3.24821	OK	1.90802	0.717697	3.09834	OK	2.1165	0.784468	3.44854	OK
XLOC_033238	-	-	XLOC_033238	-	TSS52337	AADN04000623.1:7100-8812	-	-	7.16684	4.85888	9.4748	OK	5.53087	3.69674	7.36501	OK	5.08492	3.34985	6.81999	OK
XLOC_033253	-	-	XLOC_033253	-	TSS52365	AADN04000624.1:16199-17001	-	-	2.81226	1.65437	3.97014	OK	2.00031	1.05775	2.94287	OK	2.75065	1.60854	3.89277	OK
XLOC_033255	-	-	XLOC_033255	-	TSS52367	AADN04000624.1:19391-20436	-	-	2.13556	1.28601	2.98511	OK	1.74111	0.9945	2.48773	OK	2.32241	1.42592	3.2189	OK
XLOC_033332	-	-	XLOC_033332	-	TSS52491	AADN04000710.1:76742-77008	-	-	11.9007	3.10151	20.6998	OK	18.2599	7.08278	29.4371	OK	12.414	3.73585	21.0921	OK
XLOC_033342	-	-	XLOC_033342	-	TSS52506,TSS52507	AADN04000732.1:13388-19599	-	-	7.66363	5.95717	9.37009	OK	11.383	9.04166	13.7242	OK	6.96291	5.38505	8.54077	OK
XLOC_033354	-	-	XLOC_033354	-	TSS52531	AADN04000737.1:55001-57278	-	-	14.459	10.9615	17.9566	OK	10.6758	8.05157	13.3	OK	13.0636	9.93343	16.1937	OK
XLOC_033366	-	-	XLOC_033366	-	TSS52550,TSS52551,TSS52552	AADN04000745.1:41706-44872	-	-	8.69862	6.08652	11.3107	OK	5.60128	3.81034	7.39222	OK	6.26989	4.32018	8.21959	OK
XLOC_033398	-	-	XLOC_033398	-	TSS52604	AADN04000777.1:31556-32794	-	-	2.44555	1.2426	3.64851	OK	24.13	18.0938	30.1662	OK	4.64272	2.91108	6.37436	OK
XLOC_033400	-	-	XLOC_033400	-	TSS52607	AADN04000777.1:212-390	-	-	176.908	0	489.077	OK	621.969	618.54	625.397	OK	298.739	0	644.676	OK
XLOC_033419	-	-	XLOC_033419	-	TSS52629,TSS52630,TSS52631,TSS52632,TSS52633,TSS52634,TSS52635	AADN04000799.1:44-54789	-	-	4.48584	3.31575	5.65592	OK	1.93454	1.2837	2.58537	OK	3.1506	2.4309	3.87029	OK
XLOC_033427	-	-	XLOC_033427	-	TSS52647	AADN04000814.1:2052-42037	-	-	2.86009	1.17054	4.54964	OK	1.6947	0.179899	3.2095	OK	2.02479	0.469634	3.57994	OK
XLOC_033430	-	-	XLOC_033430	-	TSS52651	AADN04000814.1:2052-42037	-	-	2.25485	0	4.68965	OK	4.14861	0.953489	7.34373	OK	2.96333	0.162126	5.76453	OK
XLOC_033439	-	-	XLOC_033439	-	TSS52661	AADN04000834.1:19765-20181	-	-	1.9317	0.385987	3.47741	OK	1.76004	0.340075	3.18	OK	2.89001	0.971739	4.80828	OK
XLOC_033498	-	-	XLOC_033498	-	TSS52753,TSS52754,TSS52755	AADN04000890.1:2918-7277	-	-	63.7668	4.64154	122.892	OK	92.8234	0	188.847	OK	36.8886	0	86.7244	OK
XLOC_033500	-	-	XLOC_033500	-	TSS52757	AADN04000890.1:927-1266	-	-	12.5378	6.77648	18.299	OK	21.4147	13.3329	29.4966	OK	12.555	6.87368	18.2363	OK
XLOC_033536	-	-	XLOC_033536	-	TSS52797	AADN04000906.1:30194-33471	-	-	87.9404	62.4145	113.466	OK	86.1573	62.1426	110.172	OK	102.358	75.1292	129.587	OK
XLOC_033571	-	-	XLOC_033571	-	TSS52842	AADN04000931.1:20262-38212	-	-	12.1641	3.48329	20.8449	OK	2.97952	0	6.70833	OK	10.2836	3.14288	17.4244	OK
XLOC_033585	-	-	XLOC_033585	-	TSS52858,TSS52859	AADN04000952.1:32006-36814	-	-	34.521	26.2897	42.7523	OK	27.1597	20.7859	33.5336	OK	30.9902	23.7464	38.2341	OK
XLOC_033651	-	-	XLOC_033651	-	TSS52953	AADN04001032.1:16704-34168	-	-	9.8944	4.37537	15.4134	OK	8.3025	2.89159	13.7134	OK	7.73404	3.36202	12.1061	OK
XLOC_033707	-	-	XLOC_033707	-	TSS53028	AADN04001080.1:17285-17872	-	-	2.15381	0.949778	3.35785	OK	1.12066	0.296786	1.94452	OK	1.56569	0.579235	2.55214	OK
XLOC_033777	-	-	XLOC_033777	-	TSS53111	AADN04001168.1:27053-27246	-	-	155.407	7.0089	303.804	OK	58.7682	56.8484	60.6881	OK	160.765	23.9155	297.614	OK
XLOC_033821	-	-	XLOC_033821	-	TSS53161	AADN04001205.1:9001-9935	-	-	5.23722	3.16639	7.30804	OK	3.25505	1.70252	4.80758	OK	5.52317	3.39345	7.65289	OK
XLOC_033934	-	-	XLOC_033934	-	TSS53294	AADN04001363.1:104-899	-	-	25.3028	19.225	31.3806	OK	26.0173	19.7431	32.2915	OK	32.1052	24.7364	39.474	OK
XLOC_033938	-	-	XLOC_033938	-	TSS53298,TSS53299	AADN04001368.1:365-3499	-	-	1.5023	0.813304	2.1913	OK	2.49957	1.53002	3.46913	OK	1.44165	0.768671	2.11463	OK
XLOC_034100	-	-	XLOC_034100	-	TSS53516,TSS53517	AADN04001646.1:1845-3755	-	-	2.18908	1.23082	3.14735	OK	1.88217	1.0993	2.66505	OK	1.79868	1.00234	2.59502	OK
XLOC_034284	-	-	XLOC_034284	-	TSS53741	AADN04001865.1:21669-22171	-	-	7.09319	4.31065	9.87572	OK	5.66565	3.2578	8.07349	OK	5.45227	3.11382	7.79073	OK
XLOC_034329	-	-	XLOC_034329	-	TSS53790	AADN04001930.1:7697-9150	-	-	3.31853	2.29314	4.34392	OK	1.95585	1.25226	2.65945	OK	2.71063	1.80444	3.61681	OK
XLOC_034456	-	-	XLOC_034456	-	TSS53944	AADN04002125.1:12745-13086	-	-	3.11296	0.475924	5.75	OK	10.8096	5.54934	16.0699	OK	4.80305	1.53169	8.07441	OK
XLOC_034473	-	-	XLOC_034473	-	TSS53968,TSS53969	AADN04002160.1:331-10151	-	-	3.80425	2.83076	4.77773	OK	40.183	33.0226	47.3435	OK	11.3382	9.05775	13.6187	OK
XLOC_034477	-	-	XLOC_034477	-	TSS53973	AADN04002160.1:16369-16793	-	-	2.1453	0.55989	3.73072	OK	4.01876	1.74241	6.29512	OK	3.02167	1.14494	4.8984	OK
XLOC_034616	-	-	XLOC_034616	-	TSS54141	AADN04002404.1:12142-19516	-	-	2.81877	1.67381	3.96373	OK	2.66432	1.63808	3.69055	OK	1.92944	1.08993	2.76894	OK
XLOC_034722	-	-	XLOC_034722	-	TSS54282	AADN04002600.1:17368-19307	-	-	4.10862	3.00035	5.2169	OK	4.29215	3.14523	5.43908	OK	3.45989	2.48226	4.43752	OK
XLOC_034777	-	-	XLOC_034777	-	TSS54343	AADN04002692.1:12439-13178	-	-	2.36794	1.2779	3.45798	OK	0.874155	0.268378	1.47993	OK	2.50783	1.38816	3.6275	OK
XLOC_034782	-	-	XLOC_034782	-	TSS54348	AADN04002702.1:15175-18658	-	-	41.3598	32.0122	50.7075	OK	32.3567	24.9087	39.8048	OK	34.3907	26.5167	42.2648	OK
XLOC_034905	-	-	XLOC_034905	-	TSS54495	AADN04002909.1:342-1866	-	-	3.54652	0.780072	6.31297	OK	5.55945	2.04383	9.07508	OK	3.76223	0.868807	6.65566	OK
XLOC_034921	-	-	XLOC_034921	-	TSS54514	AADN04002941.1:1310-1600	-	-	3.55227	0	7.162	OK	1.48465	0.519369	2.44994	OK	1.87797	0	4.64495	OK
XLOC_035069	-	-	XLOC_035069	-	TSS54694	AADN04003194.1:16841-17261	-	-	4.14577	1.81395	6.47759	OK	4.28043	1.91433	6.64652	OK	3.87394	1.67058	6.0773	OK
XLOC_035178	-	-	XLOC_035178	-	TSS54826	AADN04003405.1:1541-1853	-	-	4.56717	0.882828	8.2515	OK	1.46322	0	3.57831	OK	2.79551	0.122825	5.46819	OK
XLOC_035253	-	-	XLOC_035253	-	TSS54911,TSS54912	AADN04003589.1:12444-16020	-	-	22.2117	8.27043	36.1529	OK	12.8766	3.65679	22.0963	OK	25.5053	12.5106	38.5	OK
XLOC_035265	-	-	XLOC_035265	-	TSS54924,TSS54925	AADN04003625.1:9546-11404	-	-	3.95128	2.17727	5.72528	OK	19.1471	13.837	24.4573	OK	10.3539	7.03597	13.6718	OK
XLOC_035266	-	-	XLOC_035266	-	TSS54926	AADN04003625.1:12332-15589	-	-	20.0427	15.2349	24.8504	OK	11.9241	8.83017	15.018	OK	16.3385	12.3283	20.3486	OK
XLOC_035288	-	-	XLOC_035288	-	TSS54958	AADN04003670.1:11987-13854	-	-	27.1162	10.5536	43.6789	OK	38.6613	18.4789	58.8436	OK	26.58	11.1549	42.0051	OK
XLOC_035291	-	-	XLOC_035291	-	TSS54961	AADN04003678.1:59-1211	-	-	25.6579	16.5586	34.7573	OK	14.377	8.22062	20.5335	OK	20.1661	12.6877	27.6444	OK
XLOC_035294	-	-	XLOC_035294	-	TSS54964,TSS54965,TSS54966	AADN04003689.1:653-14676	-	-	12.6558	8.73609	16.5755	OK	12.915	9.00166	16.8283	OK	20.7952	15.2841	26.3062	OK
XLOC_035329	-	-	XLOC_035329	-	TSS55005	AADN04003785.1:6155-6486	-	-	1.10246	0	2.5672	OK	3.1584	0.365044	5.95176	OK	1.56907	0	3.37978	OK
XLOC_035336	-	-	XLOC_035336	-	TSS55016	AADN04003797.1:7593-15405	-	-	13.5493	9.4042	17.6944	OK	10.0821	6.80094	13.3633	OK	14.6927	10.3389	19.0464	OK
XLOC_035393	-	-	XLOC_035393	-	TSS55087	AADN04003948.1:4603-14652	-	-	0.553175	0	1.33634	OK	2.19106	0.473198	3.90892	OK	1.76425	0	3.65282	OK
XLOC_035402	-	-	XLOC_035402	-	TSS55100	AADN04003971.1:13299-14894	-	-	44.3236	34.893	53.7542	OK	34.1722	26.9576	41.3868	OK	38.014	29.9747	46.0532	OK
XLOC_035403	-	-	XLOC_035403	-	TSS55101	AADN04003972.1:7264-14717	-	-	12.262	9.07117	15.4528	OK	9.57276	7.03818	12.1073	OK	10.3716	7.62966	13.1135	OK
XLOC_035415	-	-	XLOC_035415	-	TSS55116,TSS55117	AADN04004012.1:3132-14612	-	-	25.2566	0	52.128	OK	20.3368	0	44.7017	OK	10.0063	0	24.5992	OK
XLOC_035434	-	-	XLOC_035434	-	TSS55142	AADN04004076.1:6116-13503	-	-	7.7024	0	16.7323	OK	5.45652	0	12.6107	OK	6.52076	0	14.355	OK
XLOC_035435	-	-	XLOC_035435	-	TSS55143	AADN04004076.1:5226-5518	-	-	18.1918	8.95096	27.4326	OK	71.225	48.7613	93.6886	OK	34.5066	21.2391	47.7741	OK
XLOC_035451	-	-	XLOC_035451	-	TSS55160	AADN04004158.1:1900-3640	-	-	22.7137	13.9185	31.5089	OK	18.9498	11.1489	26.7506	OK	20.2883	12.3083	28.2683	OK
XLOC_035453	-	-	XLOC_035453	-	TSS55164,TSS55165	AADN04004162.1:3352-9101	-	-	1.6833	1.02674	2.33985	OK	2.02382	1.28507	2.76256	OK	1.34169	0.818335	1.86505	OK
XLOC_035469	-	-	XLOC_035469	-	TSS55185	AADN04004214.1:644-2758	-	-	2.39829	1.36191	3.43467	OK	0.65004	0.207568	1.09251	OK	1.57251	0.79813	2.34689	OK
XLOC_035503	-	-	XLOC_035503	-	TSS55223	AADN04004320.1:13377-15277	-	-	91.3488	62.3407	120.357	OK	86.0534	58.589	113.518	OK	67.3939	45.6301	89.1578	OK
XLOC_035523	-	-	XLOC_035523	-	TSS55245	AADN04004372.1:9013-9177	-	-	3379.98	551.21	6208.75	OK	4881.97	1190.26	8573.69	OK	2539.95	108.596	4971.3	OK
XLOC_035564	-	-	XLOC_035564	-	TSS55293,TSS55294,TSS55295,TSS55296	AADN04004468.1:429-10665	-	-	68.3236	51.5201	85.1271	OK	30.6219	21.7071	39.5366	OK	48.4449	34.6587	62.2311	OK
XLOC_035597	-	-	XLOC_035597	-	TSS55339	AADN04004580.1:98-3878	-	-	235.685	125.268	346.101	OK	134.24	53.5905	214.889	OK	89.5308	31.1844	147.877	OK
XLOC_035608	-	-	XLOC_035608	-	TSS55352,TSS55353,TSS55354,TSS55355,TSS55356,TSS55357	AADN04004629.1:543-9996	-	-	4.08385	3.06639	5.10132	OK	5.18865	3.9702	6.4071	OK	4.6917	3.57906	5.80434	OK
XLOC_035609	-	-	XLOC_035609	-	TSS55358	AADN04004629.1:13776-14349	-	-	2.45842	1.145	3.77183	OK	3.40653	1.80515	5.0079	OK	2.92285	1.46636	4.37935	OK
XLOC_035639	-	-	XLOC_035639	-	TSS55392	AADN04004718.1:4502-13130	-	-	5.27873	2.40313	8.15433	OK	6.2011	3.11158	9.29062	OK	8.9184	5.08467	12.7521	OK
XLOC_035657	-	-	XLOC_035657	-	TSS55412	AADN04004786.1:933-1199	-	-	1.26767	0.330596	2.20475	OK	0.915321	0.251	1.57964	OK	4.11625	2.66789	5.56461	OK
XLOC_035670	-	-	XLOC_035670	-	TSS55429,TSS55430,TSS55431	AADN04004804.1:936-2981	-	-	150.617	65.1121	236.122	OK	212.499	46.2165	378.781	OK	123.058	43.5227	202.594	OK
XLOC_035671	-	-	XLOC_035671	-	TSS55432	AADN04004804.1:7304-8324	-	-	19.8449	2.28107	37.4087	OK	3.23761	0	11.1179	OK	10.2724	0	20.7764	OK
XLOC_035702	-	-	XLOC_035702	-	TSS55472	AADN04004877.1:1308-11932	-	-	5.51201	3.80152	7.22249	OK	8.94186	6.59194	11.2918	OK	5.47006	3.85022	7.0899	OK
XLOC_035749	-	-	XLOC_035749	-	TSS55525	AADN04004948.1:9483-10695	-	-	2.28915	1.45536	3.12294	OK	0.92468	0.451214	1.39815	OK	2.32542	1.48516	3.16568	OK
XLOC_035895	-	-	XLOC_035895	-	TSS55690	AADN04005344.1:328-885	-	-	3.84882	2.08589	5.61175	OK	1.72878	0.6343	2.82327	OK	3.94193	2.15689	5.72698	OK
XLOC_035897	-	-	XLOC_035897	-	TSS55692,TSS55693,TSS55694	AADN04005351.1:2001-8166	-	-	1.41765	0.871808	1.9635	OK	2.27658	1.44851	3.10466	OK	1.36707	0.838498	1.89564	OK
XLOC_035898	-	-	XLOC_035898	-	TSS55695	AADN04005351.1:12861-13568	-	-	1.91801	0.936151	2.89987	OK	4.2153	2.61261	5.81799	OK	2.62361	1.43679	3.81043	OK
XLOC_035935	-	-	XLOC_035935	-	TSS55737	AADN04005450.1:10315-10957	-	-	4.82545	2.97574	6.67517	OK	6.09966	3.89429	8.30504	OK	4.14986	2.47863	5.8211	OK
XLOC_035943	-	-	XLOC_035943	-	TSS55748	AADN04005463.1:5520-12712	-	-	4.97723	2.6143	7.34016	OK	9.9361	6.24236	13.6298	OK	4.5692	2.31302	6.82538	OK
XLOC_035976	-	-	XLOC_035976	-	TSS55786	AADN04005596.1:3600-4002	-	-	0.554183	0	1.36355	OK	2.33394	0.588138	4.07974	OK	0.654697	0	1.5654	OK
XLOC_036032	-	-	XLOC_036032	-	TSS55850	AADN04005823.1:11390-12630	-	-	5.35222	0	11.448	OK	5.31659	0	11.2811	OK	3.26062	2.0452	4.47604	OK
XLOC_036068	-	-	XLOC_036068	-	TSS55893	AADN04005953.1:10474-10787	-	-	1.5444	0	3.64373	OK	2.30818	0	4.86498	OK	1.73583	0	3.73781	OK
XLOC_036069	-	-	XLOC_036069	-	TSS55894	AADN04005961.1:1816-6201	-	-	30.1613	22.6814	37.6413	OK	16.9485	12.3296	21.5674	OK	26.2667	19.5412	32.9922	OK
XLOC_036071	-	-	XLOC_036071	-	TSS55896	AADN04005961.1:797-1141	-	-	27.3558	17.8563	36.8554	OK	28.5964	18.878	38.3149	OK	23.3864	15.0373	31.7355	OK
XLOC_036130	-	-	XLOC_036130	-	TSS55965	AADN04006144.1:2020-6865	-	-	6.31252	0.346947	12.2781	OK	4.7074	0	9.71681	OK	4.41364	0.121419	8.70587	OK
XLOC_036131	-	-	XLOC_036131	-	TSS55966	AADN04006144.1:7708-8035	-	-	9.66777	4.28788	15.0477	OK	19.8475	11.4936	28.2014	OK	10.3137	4.96493	15.6625	OK
XLOC_036335	-	-	XLOC_036335	-	TSS56209	AADN04006589.1:6848-7117	-	-	4.49905	0	9.41867	OK	10.5693	2.41355	18.7251	OK	2.38923	0	5.91325	OK
XLOC_036413	-	-	XLOC_036413	-	TSS56305	AADN04006774.1:1196-6486	-	-	91.5015	69.2166	113.786	OK	78.4118	59.1234	97.7001	OK	65.4925	48.7153	82.2697	OK
XLOC_036418	-	-	XLOC_036418	-	TSS56311	AADN04006785.1:10122-11621	-	-	60.0048	35.7103	84.2994	OK	36.4349	18.5958	54.2739	OK	42.44	23.8883	60.9918	OK
XLOC_036499	-	-	XLOC_036499	-	TSS56412	AADN04006950.1:381-4816	-	-	253.86	181.829	325.89	OK	295.471	215.424	375.517	OK	283.968	208.794	359.141	OK
XLOC_036528	-	-	XLOC_036528	-	TSS56444	AADN04007003.1:10103-11012	-	-	196.232	83.5263	308.938	OK	182.128	70.0315	294.224	OK	185.849	82.3072	289.391	OK
XLOC_036531	-	-	XLOC_036531	-	TSS56447	AADN04007017.1:2081-10296	-	-	22.4669	17.147	27.7868	OK	33.1936	26.1144	40.2727	OK	24.3211	18.7198	29.9225	OK
XLOC_036532	-	-	XLOC_036532	-	TSS56448	AADN04007017.1:440-1809	-	-	145.411	15.2623	275.559	OK	215.511	43.3125	387.71	OK	106.031	8.95904	203.103	OK
XLOC_036550	-	-	XLOC_036550	-	TSS56477	AADN04007078.1:10870-11289	-	-	2.46587	0.729064	4.20268	OK	1.90207	0.38523	3.4189	OK	1.78311	0.357714	3.2085	OK
XLOC_036555	-	-	XLOC_036555	-	TSS56482	AADN04007104.1:1470-2102	-	-	5.39313	2.63436	8.1519	OK	7.5202	4.14574	10.8947	OK	6.62972	3.55564	9.70381	OK
XLOC_036564	-	-	XLOC_036564	-	TSS56491	AADN04007121.1:1206-4961	-	-	2.0417	0.0318835	4.05152	OK	3.22121	0.583941	5.85847	OK	3.50521	0.867925	6.1425	OK
XLOC_036573	-	-	XLOC_036573	-	TSS56500	AADN04007139.1:911-11027	-	-	8.48372	5.20858	11.7589	OK	6.24348	3.56273	8.92423	OK	8.61477	5.36974	11.8598	OK
XLOC_036582	-	-	XLOC_036582	-	TSS56511	AADN04007197.1:3980-11108	-	-	1.58181	0.632363	2.53127	OK	0.683631	0	1.47305	OK	2.35988	0.676337	4.04341	OK
XLOC_036583	-	-	XLOC_036583	-	TSS56512	AADN04007197.1:2462-3152	-	-	1.94438	0.924766	2.96398	OK	2.09956	1.02941	3.1697	OK	2.19793	1.10352	3.29234	OK
XLOC_036590	-	-	XLOC_036590	-	TSS56521	AADN04007248.1:550-1436	-	-	241.911	0	499.96	OK	180.788	0	403.519	OK	179.134	0	398.844	OK
XLOC_036600	-	-	XLOC_036600	-	TSS56533,TSS56534	AADN04007271.1:222-6677	-	-	28.2545	20.7993	35.7097	OK	24.5572	17.753	31.3615	OK	24.2282	17.367	31.0894	OK
XLOC_036602	-	-	XLOC_036602	-	TSS56536	AADN04007283.1:1802-9622	-	-	2.81417	1.53383	4.0945	OK	4.66918	2.96814	6.37023	OK	3.69515	2.17406	5.21623	OK
XLOC_036603	-	-	XLOC_036603	-	TSS56537	AADN04007284.1:5046-7943	-	-	3.9425	1.57891	6.30609	OK	4.4473	1.94114	6.95346	OK	4.73987	2.16977	7.30996	OK
XLOC_036607	-	-	XLOC_036607	-	TSS56541	AADN04007294.1:32-4431	-	-	351.754	221.075	482.433	OK	246.43	141.117	351.742	OK	268.28	163.17	373.391	OK
XLOC_036624	-	-	XLOC_036624	-	TSS56561	AADN04007385.1:4191-10271	-	-	2.14541	0.796202	3.49462	OK	1.95931	0.664296	3.25433	OK	2.66634	1.16689	4.16579	OK
XLOC_036651	-	-	XLOC_036651	-	TSS56592	AADN04007475.1:9652-10840	-	-	100.153	68.6069	131.7	OK	113.96	79.9515	147.969	OK	63.2216	41.7214	84.7218	OK
XLOC_036665	-	-	XLOC_036665	-	TSS56612	AADN04007539.1:1051-1468	-	-	10.485	1.66373	19.3063	OK	8.94889	1.24762	16.6502	OK	6.56683	0	13.3216	OK
XLOC_036666	-	-	XLOC_036666	-	TSS56613	AADN04007539.1:2292-6744	-	-	33.6794	23.813	43.5458	OK	36.1937	26.0454	46.342	OK	38.2086	27.742	48.6753	OK
XLOC_036683	-	-	XLOC_036683	-	TSS56633	AADN04007654.1:1235-1413	-	-	467.438	0	944.285	OK	291.318	288.894	293.743	OK	59.1975	58.5898	59.8052	OK
XLOC_036688	-	-	XLOC_036688	-	TSS56638,TSS56639	AADN04007696.1:742-10601	-	-	3.20197	1.98535	4.41859	OK	2.50663	1.40637	3.60689	OK	2.78307	1.64128	3.92487	OK
XLOC_036703	-	-	XLOC_036703	-	TSS56656	AADN04007780.1:1129-1917	-	-	6.01901	4.05073	7.9873	OK	1.99283	1.04715	2.93852	OK	4.20145	2.68181	5.72108	OK
XLOC_036704	-	-	XLOC_036704	-	TSS56657	AADN04007786.1:5850-9911	-	-	45.3305	23.8424	66.8186	OK	44.7812	23.5078	66.0547	OK	28.1736	13.2369	43.1103	OK
XLOC_036706	-	-	XLOC_036706	-	TSS56659	AADN04007795.1:3479-5513	-	-	201.443	156.906	245.981	OK	122.534	93.3644	151.704	OK	161.457	124.284	198.629	OK
XLOC_036719	-	-	XLOC_036719	-	TSS56674	AADN04007854.1:9274-10495	-	-	136.596	87.3067	185.884	OK	143.371	93.4281	193.314	OK	118.325	77.107	159.543	OK
XLOC_036731	-	-	XLOC_036731	-	TSS56689	AADN04007980.1:9758-10145	-	-	0.901145	0	2.05713	OK	2.33375	0.473067	4.19444	OK	1.48849	0.067264	2.90971	OK
XLOC_036753	-	-	XLOC_036753	-	TSS56715,TSS56716	AADN04008073.1:1316-9846	-	-	22.2144	10.7746	33.6542	OK	26.226	13.7786	38.6734	OK	36.5763	22.0288	51.1238	OK
XLOC_036763	-	-	XLOC_036763	-	TSS56727	AADN04008154.1:607-952	-	-	0.780354	0	2.04776	OK	0.988997	0.186448	1.79154	OK	2.21046	0.0983436	4.32258	OK
XLOC_036765	-	-	XLOC_036765	-	TSS56729	AADN04008154.1:3396-3719	-	-	0.749701	0	2.06011	OK	1.1224	0	2.71978	OK	2.76355	0.261918	5.26518	OK
XLOC_036780	-	-	XLOC_036780	-	TSS56751	AADN04008257.1:7557-9792	-	-	1.7378	0.28474	3.19085	OK	4.74688	2.33383	7.15993	OK	2.13338	0.560079	3.70667	OK
XLOC_036792	-	-	XLOC_036792	-	TSS56765	AADN04008323.1:6104-7077	-	-	6.06106	2.46182	9.6603	OK	4.37062	0.828201	7.91303	OK	5.45717	2.1372	8.77715	OK
XLOC_036794	-	-	XLOC_036794	-	TSS56767	AADN04008323.1:6104-7077	-	-	10.222	5.91514	14.5288	OK	5.63465	1.93189	9.3374	OK	11.292	6.89541	15.6885	OK
XLOC_036809	-	-	XLOC_036809	-	TSS56784	AADN04008372.1:5177-5519	-	-	3.1509	0.651278	5.65052	OK	3.10733	0.505348	5.70931	OK	4.54867	1.4751	7.62223	OK
XLOC_036823	-	-	XLOC_036823	-	TSS56798	AADN04008475.1:7096-7624	-	-	795.465	552.679	1038.25	OK	698.498	473.61	923.385	OK	612.058	420.605	803.512	OK
XLOC_036824	-	-	XLOC_036824	-	TSS56799	AADN04008477.1:1160-7767	-	-	23.9153	5.83916	41.9914	OK	19.0383	2.52603	35.5506	OK	27.1165	8.32507	45.9079	OK
XLOC_036870	-	-	XLOC_036870	-	TSS56857	AADN04008727.1:4416-9752	-	-	20.6765	12.7159	28.637	OK	8.12247	4.29331	11.9516	OK	16.9731	9.68093	24.2653	OK
XLOC_036871	-	-	XLOC_036871	-	TSS56858	AADN04008727.1:665-4327	-	-	1.641	0.458306	2.8237	OK	2.26812	0.8411	3.69514	OK	2.24919	0.84521	3.65317	OK
XLOC_036884	-	-	XLOC_036884	-	TSS56873	AADN04008809.1:289-538	-	-	13.5277	2.08351	24.9719	OK	21.2736	6.35539	36.1918	OK	14.2029	2.78338	25.6223	OK
XLOC_036886	-	-	XLOC_036886	-	TSS56875	AADN04008823.1:2647-3032	-	-	0.914054	0	2.08662	OK	2.26701	0.453758	4.08026	OK	1.50204	0.0609767	2.9431	OK
XLOC_036891	-	-	XLOC_036891	-	TSS56880	AADN04008844.1:3819-5221	-	-	5.83176	4.10291	7.56062	OK	5.3435	3.77603	6.91097	OK	6.01117	4.28562	7.73671	OK
XLOC_036892	-	-	XLOC_036892	-	TSS56881	AADN04008844.1:5955-8105	-	-	2.89372	2.07178	3.71566	OK	3.24367	2.34082	4.14653	OK	3.04034	2.1859	3.89478	OK
XLOC_036907	-	-	XLOC_036907	-	TSS56900	AADN04008968.1:308-496	-	-	136.32	0	288.846	OK	115.712	0	281.761	OK	163.043	1.15182	324.935	OK
XLOC_036917	-	-	XLOC_036917	-	TSS56913	AADN04009005.1:4857-8382	-	-	1.73888	0.0295627	3.4482	OK	2.48925	0.359038	4.61946	OK	2.35704	0.358795	4.35528	OK
XLOC_036927	-	-	XLOC_036927	-	TSS56925	AADN04009063.1:3712-4974	-	-	2.56003	1.66808	3.45198	OK	3.02448	2.02231	4.02665	OK	1.99408	1.24374	2.74441	OK
XLOC_036933	-	-	XLOC_036933	-	TSS56931	AADN04009116.1:3634-7567	-	-	83.8289	57.3783	110.28	OK	74.6671	50.9226	98.4117	OK	75.0447	51.0313	99.0581	OK
XLOC_036943	-	-	XLOC_036943	-	TSS56941	AADN04009147.1:1129-1392	-	-	33.5601	16.7717	50.3485	OK	38.8576	20.6664	57.0488	OK	37.3673	20.1672	54.5674	OK
XLOC_036948	-	-	XLOC_036948	-	TSS56947	AADN04009157.1:1959-4946	-	-	1.62535	0.549495	2.7012	OK	2.34198	1.03594	3.64802	OK	1.37277	0.419142	2.3264	OK
XLOC_036956	-	-	XLOC_036956	-	TSS56955	AADN04009192.1:5393-9421	-	-	2.90014	0.771581	5.0287	OK	1.79343	0.152859	3.434	OK	3.74781	1.42113	6.07448	OK
XLOC_036962	-	-	XLOC_036962	-	TSS56961	AADN04009248.1:7066-7809	-	-	13.7464	9.07531	18.4174	OK	15.0459	10.4628	19.629	OK	13.7057	9.16482	18.2466	OK
XLOC_036970	-	-	XLOC_036970	-	TSS56969	AADN04009320.1:557-7698	-	-	228.242	170.48	286.004	OK	290.851	221.082	360.621	OK	323.971	249.589	398.353	OK
XLOC_036976	-	-	XLOC_036976	-	TSS56975	AADN04009353.1:3358-9030	-	-	26.6741	20.2573	33.0908	OK	18.0886	13.4436	22.7335	OK	20.3531	15.2428	25.4635	OK
XLOC_036977	-	-	XLOC_036977	-	TSS56976	AADN04009353.1:822-1003	-	-	1494.84	690.046	2299.64	OK	855.006	235.803	1474.21	OK	1057.82	460.409	1655.22	OK
XLOC_036982	-	-	XLOC_036982	-	TSS56981	AADN04009368.1:3309-8397	-	-	71.1142	36.3397	105.889	OK	40.8331	15.2149	66.4512	OK	66.9112	35.8571	97.9653	OK
XLOC_036987	-	-	XLOC_036987	-	TSS56986	AADN04009387.1:7868-8468	-	-	5.18414	2.5788	7.78948	OK	2.61591	0.850818	4.381	OK	5.5174	2.77246	8.26234	OK
XLOC_036988	-	-	XLOC_036988	-	TSS56987	AADN04009387.1:17-818	-	-	1.95505	1.012	2.8981	OK	2.07982	1.10749	3.05215	OK	2.63025	1.52337	3.73713	OK
XLOC_036995	-	-	XLOC_036995	-	TSS56995	AADN04009401.1:169-3289	-	-	26.294	17.0813	35.5068	OK	22.3603	14.2258	30.4948	OK	32.3424	21.9231	42.7617	OK
XLOC_037005	-	-	XLOC_037005	-	TSS57007	AADN04009455.1:6894-9031	-	-	1818.23	1360.58	2275.88	OK	1865.17	1399.59	2330.76	OK	1879.76	1425.13	2334.38	OK
XLOC_037006	-	-	XLOC_037006	-	TSS57008,TSS57009	AADN04009471.1:60-8255	-	-	2.21566	1.48901	2.94232	OK	2.01742	1.36161	2.67322	OK	1.78215	1.14808	2.41623	OK
XLOC_037008	-	-	XLOC_037008	-	TSS57011	AADN04009476.1:198-9165	-	-	22.0932	15.9972	28.1892	OK	16.742	11.8914	21.5926	OK	27.1555	20.0368	34.2742	OK
XLOC_037009	-	-	XLOC_037009	-	TSS57012	AADN04009486.1:5193-7385	-	-	98.0271	76.271	119.783	OK	101.262	79.5097	123.014	OK	65.742	50.4227	81.0613	OK
XLOC_037011	-	-	XLOC_037011	-	TSS57014	AADN04009496.1:3058-3568	-	-	1.53262	0.431297	2.63395	OK	2.50008	1.04427	3.95589	OK	1.69595	0.545735	2.84615	OK
XLOC_037018	-	-	XLOC_037018	-	TSS57021,TSS57022	AADN04009534.1:92-9244	-	-	50.1952	40.0381	60.3524	OK	61.6265	49.4276	73.8254	OK	45.4495	36.2401	54.659	OK
XLOC_037019	-	-	XLOC_037019	-	TSS57023	AADN04009550.1:2448-5650	-	-	2.60272	1.9115	3.29394	OK	5.74751	4.43496	7.06006	OK	3.54837	2.67015	4.4266	OK
XLOC_037020	-	-	XLOC_037020	-	TSS57024	AADN04009550.1:5795-6537	-	-	2.32208	1.23866	3.4055	OK	4.61377	2.93762	6.28991	OK	3.19244	1.88842	4.49646	OK
XLOC_037037	-	-	XLOC_037037	-	TSS57042	AADN04009633.1:7748-7970	-	-	13.4799	0	32.1855	OK	20.8431	0	44.4733	OK	12.0481	0	28.8957	OK
XLOC_037041	-	-	XLOC_037041	-	TSS57046	AADN04009649.1:4251-6564	-	-	2.04762	0.457359	3.63788	OK	2.2343	0.642256	3.82634	OK	1.55909	0.274089	2.84409	OK
XLOC_037068	-	-	XLOC_037068	-	TSS57077	AADN04009819.1:3718-6896	-	-	2.22881	0.747756	3.70986	OK	0.441049	0	1.01578	OK	0.818043	0	1.69054	OK
XLOC_037078	-	-	XLOC_037078	-	TSS57088	AADN04009867.1:1131-3677	-	-	4.567	0.795598	8.3384	OK	3.44537	0.144856	6.74589	OK	4.9614	1.09259	8.83021	OK
XLOC_037079	-	-	XLOC_037079	-	TSS57089	AADN04009867.1:4588-7458	-	-	2.79806	1.28946	4.30667	OK	2.01283	0.758054	3.26762	OK	3.26836	1.62477	4.91194	OK
XLOC_037089	-	-	XLOC_037089	-	TSS57102	AADN04009923.1:5472-7902	-	-	8.63779	3.67275	13.6028	OK	12.599	6.42191	18.7761	OK	11.4748	5.88261	17.067	OK
XLOC_037107	-	-	XLOC_037107	-	TSS57122	AADN04010002.1:3993-8516	-	-	6.21623	0	12.7283	OK	13.1089	3.26004	22.9578	OK	6.18113	0	12.5426	OK
XLOC_037112	-	-	XLOC_037112	-	TSS57127	AADN04010031.1:3467-8880	-	-	8.79687	5.43067	12.1631	OK	4.56456	2.39832	6.73079	OK	7.81639	4.7894	10.8434	OK
XLOC_037161	-	-	XLOC_037161	-	TSS57179,TSS57180,TSS57181	AADN04010204.1:57-8324	-	-	13.6361	8.65563	18.6165	OK	11.865	7.3535	16.3764	OK	11.2272	7.02261	15.4318	OK
XLOC_037166	-	-	XLOC_037166	-	TSS57186,TSS57187	AADN04010241.1:3219-5230	-	-	11.3828	6.72452	16.041	OK	9.2216	4.86504	13.5782	OK	7.72676	4.27515	11.1784	OK
XLOC_037167	-	-	XLOC_037167	-	TSS57188	AADN04010241.1:5388-6136	-	-	14.6748	8.19134	21.1584	OK	8.43275	3.83156	13.0339	OK	10.9482	5.8578	16.0387	OK
XLOC_037168	-	-	XLOC_037168	-	TSS57189	AADN04010241.1:7047-8024	-	-	22.6163	15.2623	29.9703	OK	30.0388	20.9789	39.0986	OK	43.5546	31.865	55.2443	OK
XLOC_037170	-	-	XLOC_037170	-	TSS57191	AADN04010245.1:6744-7027	-	-	4.13717	0.0420908	8.23225	OK	8.64648	2.25549	15.0375	OK	7.62903	2.01983	13.2382	OK
XLOC_037179	-	-	XLOC_037179	-	TSS57202	AADN04010299.1:2301-6663	-	-	51.699	33.3067	70.0913	OK	25.9341	14.2161	37.6521	OK	41.8353	26.527	57.1436	OK
XLOC_037190	-	-	XLOC_037190	-	TSS57213	AADN04010380.1:2007-2194	-	-	141.397	138.831	143.963	OK	18.1943	17.6166	18.772	OK	31.7252	30.1062	33.3443	OK
XLOC_037204	-	-	XLOC_037204	-	TSS57227	AADN04010507.1:745-1126	-	-	5.10794	2.20076	8.01513	OK	7.47374	3.78916	11.1583	OK	6.41211	3.13903	9.68519	OK
XLOC_037213	-	-	XLOC_037213	-	TSS57236	AADN04010586.1:176-675	-	-	2.3793	0.942338	3.81627	OK	1.46983	0.357705	2.58196	OK	3.00518	1.3563	4.65406	OK
XLOC_037227	-	-	XLOC_037227	-	TSS57251	AADN04010631.1:444-1529	-	-	5.27593	0.482949	10.0689	OK	4.38572	0.0211449	8.75029	OK	3.80208	0	7.61156	OK
XLOC_037228	-	-	XLOC_037228	-	TSS57252	AADN04010631.1:2673-6647	-	-	4.15972	2.58815	5.73128	OK	4.38384	2.78717	5.98052	OK	4.19279	2.6492	5.73638	OK
XLOC_037260	-	-	XLOC_037260	-	TSS57286	AADN04010779.1:326-7628	-	-	337.428	166.567	508.29	OK	235.608	94.9556	376.261	OK	197.332	83.3788	311.286	OK
XLOC_037266	-	-	XLOC_037266	-	TSS57294	AADN04010810.1:2563-8221	-	-	5.06163	3.24158	6.88167	OK	6.69658	4.58393	8.80923	OK	5.05091	3.29396	6.80787	OK
XLOC_037268	-	-	XLOC_037268	-	TSS57296	AADN04010819.1:589-2794	-	-	3.02574	2.15766	3.89383	OK	2.8126	2.0008	3.62441	OK	2.69579	1.9357	3.45589	OK
XLOC_037277	-	-	XLOC_037277	-	TSS57306	AADN04010881.1:2242-5047	-	-	1.39496	0.480177	2.30974	OK	3.57813	1.95825	5.19802	OK	0.444039	0	0.94432	OK
XLOC_037286	-	-	XLOC_037286	-	TSS57317	AADN04010912.1:6594-6896	-	-	63.2378	43.3881	83.0875	OK	59.9903	40.9	79.0806	OK	64.2299	44.5846	83.8753	OK
XLOC_037289	-	-	XLOC_037289	-	TSS57320	AADN04010926.1:782-6328	-	-	49.9495	31.7473	68.1517	OK	46.5231	28.3849	64.6614	OK	48.3552	31.8356	64.8749	OK
XLOC_037301	-	-	XLOC_037301	-	TSS57332,TSS57333,TSS57334	AADN04010972.1:1810-5540	-	-	10.0561	7.64783	12.4644	OK	8.58861	6.53552	10.6417	OK	12.1863	9.41629	14.9563	OK
XLOC_037302	-	-	XLOC_037302	-	TSS57335	AADN04010972.1:468-887	-	-	4.19871	2.56394	5.83348	OK	1.8245	0.756471	2.89253	OK	3.22016	2.06451	4.3758	OK
XLOC_037303	-	-	XLOC_037303	-	TSS57336	AADN04010972.1:1810-5540	-	-	54.9519	44.2557	65.648	OK	25.3177	21.4508	29.1845	OK	46.2462	39.1099	53.3825	OK
XLOC_037308	-	-	XLOC_037308	-	TSS57342	AADN04010994.1:6591-6887	-	-	2.36015	1.16048	3.55982	OK	2.83198	2.0077	3.65627	OK	2.99658	2.10971	3.88344	OK
XLOC_037319	-	-	XLOC_037319	-	TSS57353	AADN04011039.1:3641-4108	-	-	7.00992	4.12049	9.89935	OK	2.61267	1.00104	4.22431	OK	8.62724	5.33061	11.9239	OK
XLOC_037320	-	-	XLOC_037320	-	TSS57354	AADN04011039.1:5507-6214	-	-	3.26943	1.89879	4.64008	OK	1.51945	0.658667	2.38023	OK	3.9921	2.44154	5.54266	OK
XLOC_037321	-	-	XLOC_037321	-	TSS57355	AADN04011039.1:6487-6837	-	-	7.62997	3.56147	11.6985	OK	4.25498	1.30343	7.20653	OK	11.3697	6.23167	16.5077	OK
XLOC_037366	-	-	XLOC_037366	-	TSS57412	AADN04011321.1:275-5384	-	-	2.86989	1.24518	4.4946	OK	0.779653	0	1.59361	OK	2.34207	0.956498	3.72763	OK
XLOC_037370	-	-	XLOC_037370	-	TSS57417	AADN04011339.1:1667-7849	-	-	4.07986	2.59477	5.56494	OK	3.60632	2.28218	4.93046	OK	3.39194	2.13377	4.65011	OK
XLOC_037384	-	-	XLOC_037384	-	TSS57434	AADN04011411.1:260-2961	-	-	7.99837	5.56789	10.4288	OK	7.25067	5.12878	9.37256	OK	8.45029	6.01486	10.8857	OK
XLOC_037385	-	-	XLOC_037385	-	TSS57435,TSS57436	AADN04011411.1:3331-5921	-	-	209.106	170.742	247.47	OK	46.2446	36.3317	56.1574	OK	189.655	155.212	224.097	OK
XLOC_037386	-	-	XLOC_037386	-	TSS57437	AADN04011411.1:7018-7937	-	-	10.5952	4.01615	17.1743	OK	12.5417	5.40797	19.6755	OK	9.63865	3.72861	15.5487	OK
XLOC_037387	-	-	XLOC_037387	-	TSS57438	AADN04011411.1:3020-3272	-	-	45.0687	22.7992	67.3383	OK	41.2948	19.9852	62.6044	OK	48.9962	26.6058	71.3867	OK
XLOC_037388	-	-	XLOC_037388	-	TSS57439	AADN04011411.1:6037-6783	-	-	3.72993	2.2828	5.17706	OK	4.43689	2.81732	6.05646	OK	3.82011	2.35427	5.28594	OK
XLOC_037400	-	-	XLOC_037400	-	TSS57455	AADN04011469.1:1168-4811	-	-	2.1189	0.49552	3.74229	OK	1.84992	0.377762	3.32207	OK	1.40062	0.181995	2.61925	OK
XLOC_037401	-	-	XLOC_037401	-	TSS57456	AADN04011469.1:4968-7730	-	-	1.45022	0.102334	2.79811	OK	1.65848	0.287324	3.02964	OK	2.18404	0.541806	3.82628	OK
XLOC_037406	-	-	XLOC_037406	-	TSS57463	AADN04011518.1:4236-4647	-	-	0.614918	0	1.4984	OK	2.10482	0.514304	3.69534	OK	0.674684	0	1.53675	OK
XLOC_037409	-	-	XLOC_037409	-	TSS57466	AADN04011528.1:1399-2007	-	-	1.56711	0.605851	2.52837	OK	2.1718	1.0037	3.3399	OK	1.66505	0.654476	2.67561	OK
XLOC_037414	-	-	XLOC_037414	-	TSS57473	AADN04011538.1:307-4839	-	-	3.92945	2.44063	5.41826	OK	3.54365	2.23093	4.85637	OK	1.89474	0.976422	2.81307	OK
XLOC_037425	-	-	XLOC_037425	-	TSS57484	AADN04011598.1:126-4536	-	-	24.9266	16.5923	33.2609	OK	23.7832	15.9411	31.6254	OK	37.5465	26.6912	48.4019	OK
XLOC_037427	-	-	XLOC_037427	-	TSS57486	AADN04011608.1:27-574	-	-	7.00835	3.42792	10.5888	OK	5.152	2.16673	8.13727	OK	4.57524	1.80789	7.34259	OK
XLOC_037448	-	-	XLOC_037448	-	TSS57509	AADN04011700.1:1417-7363	-	-	3.89622	2.16196	5.63048	OK	4.60914	2.69078	6.52751	OK	3.82934	2.11508	5.54359	OK
XLOC_037455	-	-	XLOC_037455	-	TSS57516	AADN04011710.1:1907-4651	-	-	4.96604	0.217714	9.71437	OK	2.95316	0	6.79571	OK	5.06709	0.0530477	10.0811	OK
XLOC_037456	-	-	XLOC_037456	-	TSS57517	AADN04011710.1:34-207	-	-	2812.23	1241.62	4382.83	OK	2819.81	1174.23	4465.4	OK	1928.5	748.833	3108.17	OK
XLOC_037467	-	-	XLOC_037467	-	TSS57528	AADN04011790.1:219-3326	-	-	14.8047	6.50548	23.1039	OK	5.31929	0.765615	9.87296	OK	9.92758	3.48827	16.3669	OK
XLOC_037468	-	-	XLOC_037468	-	TSS57529	AADN04011790.1:5235-5440	-	-	94.9349	16.94	172.93	OK	38	0	85.5079	OK	43.1742	0	87.9143	OK
XLOC_037472	-	-	XLOC_037472	-	TSS57534	AADN04011802.1:0-5513	-	-	3.76714	2.78884	4.74544	OK	10.0802	7.91052	12.2499	OK	5.91148	4.51429	7.30867	OK
XLOC_037473	-	-	XLOC_037473	-	TSS57535	AADN04011802.1:6521-7643	-	-	6.54201	4.70089	8.38313	OK	6.49573	4.66059	8.33087	OK	6.35654	4.55936	8.15373	OK
XLOC_037474	-	-	XLOC_037474	-	TSS57536,TSS57537	AADN04011806.1:2382-7168	-	-	11.1704	5.4827	16.8581	OK	11.2008	6.2938	16.1077	OK	13.842	7.48167	20.2023	OK
XLOC_037510	-	-	XLOC_037510	-	TSS57575	AADN04011950.1:1114-7352	-	-	21.3498	15.3665	27.3331	OK	15.6395	10.9423	20.3367	OK	19.2051	13.6334	24.7768	OK
XLOC_037511	-	-	XLOC_037511	-	TSS57576	AADN04011956.1:4115-5685	-	-	3.01922	1.74941	4.28903	OK	2.74642	1.50094	3.99189	OK	3.9094	2.41401	5.40479	OK
XLOC_037521	-	-	XLOC_037521	-	TSS57586	AADN04011981.1:80-2261	-	-	8.88657	5.24885	12.5243	OK	9.26046	5.65374	12.8672	OK	7.17431	4.06364	10.285	OK
XLOC_037522	-	-	XLOC_037522	-	TSS57587,TSS57588	AADN04011981.1:2325-7540	-	-	27.9858	19.7445	36.227	OK	11.0041	6.8503	15.158	OK	25.6274	17.9463	33.3084	OK
XLOC_037527	-	-	XLOC_037527	-	TSS57593	AADN04011993.1:986-1290	-	-	3.93769	0.375359	7.50002	OK	5.32509	1.07134	9.57883	OK	6.18621	1.69287	10.6795	OK
XLOC_037544	-	-	XLOC_037544	-	TSS57610	AADN04012022.1:289-3780	-	-	53.9994	3.95344	104.045	OK	17.0992	15.3472	18.8511	OK	67.85	15.8241	119.876	OK
XLOC_037561	-	-	XLOC_037561	-	TSS57629	AADN04012079.1:282-574	-	-	1692.74	994.681	2390.81	OK	1435.47	780.17	2090.78	OK	1110.62	620.338	1600.91	OK
XLOC_037562	-	-	XLOC_037562	-	TSS57630	AADN04012079.1:665-2241	-	-	60.6202	28.1004	93.14	OK	16.3513	1.42084	31.2817	OK	23.0279	5.94236	40.1134	OK
XLOC_037577	-	-	XLOC_037577	-	TSS57649	AADN04012135.1:348-3547	-	-	12.5241	7.86397	17.1841	OK	17.2974	11.5437	23.0511	OK	13.3778	8.55605	18.1995	OK
XLOC_037581	-	-	XLOC_037581	-	TSS57653,TSS57654	AADN04012162.1:1246-7207	-	-	458.664	217.211	700.118	OK	340.554	113.236	567.871	OK	535.688	268.847	802.53	OK
XLOC_037594	-	-	XLOC_037594	-	TSS57671	AADN04012198.1:4758-6349	-	-	4.40202	2.48422	6.31982	OK	4.60244	2.68355	6.52134	OK	4.20566	2.40992	6.00141	OK
XLOC_037656	-	-	XLOC_037656	-	TSS57742	AADN04012343.1:1119-3646	-	-	6.43128	2.43992	10.4226	OK	4.07667	1.14108	7.01226	OK	5.42835	2.02044	8.83626	OK
XLOC_037657	-	-	XLOC_037657	-	TSS57743	AADN04012343.1:3749-4516	-	-	3.18218	1.90016	4.46419	OK	1.4819	0.671388	2.29241	OK	2.124	1.12227	3.12574	OK
XLOC_037673	-	-	XLOC_037673	-	TSS57759	AADN04012401.1:847-4073	-	-	123.32	81.6461	164.993	OK	65.2193	38.4532	91.9854	OK	128.347	86.3068	170.388	OK
XLOC_037717	-	-	XLOC_037717	-	TSS57807	AADN04012526.1:2304-2650	-	-	2.12791	1.00333	3.25249	OK	2.24418	0.200895	4.28747	OK	2.21954	0.24678	4.19231	OK
XLOC_037748	-	-	XLOC_037748	-	TSS57842	AADN04012657.1:880-3963	-	-	42.3823	32.6139	52.1508	OK	45.4539	35.4714	55.4365	OK	74.3069	58.8608	89.753	OK
XLOC_037757	-	-	XLOC_037757	-	TSS57853	AADN04012690.1:3043-3330	-	-	6.36891	1.22604	11.5118	OK	2.43501	0	5.51075	OK	5.21102	0.851846	9.57019	OK
XLOC_037758	-	-	XLOC_037758	-	TSS57854	AADN04012690.1:3883-4237	-	-	19.4936	12.1254	26.8618	OK	16.2733	9.80468	22.7419	OK	27.6632	18.5257	36.8008	OK
XLOC_037764	-	-	XLOC_037764	-	TSS57860	AADN04012711.1:483-788	-	-	0.785352	0	2.67156	OK	3.89821	0.408613	7.38781	OK	1.25858	0	3.1777	OK
XLOC_037774	-	-	XLOC_037774	-	TSS57871	AADN04012743.1:880-6166	-	-	3.49362	1.90483	5.08241	OK	5.98996	3.85622	8.12369	OK	4.09097	2.38816	5.79379	OK
XLOC_037781	-	-	XLOC_037781	-	TSS57882	AADN04012757.1:2540-2765	-	-	86.6551	39.3358	133.974	OK	142.073	77.6456	206.5	OK	88.46	42.7045	134.216	OK
XLOC_037797	-	-	XLOC_037797	-	TSS57902	AADN04012856.1:3471-3764	-	-	3.68322	0	7.39516	OK	3.32028	0	6.73085	OK	2.0695	0	4.70841	OK
XLOC_037798	-	-	XLOC_037798	-	TSS57903	AADN04012866.1:401-4378	-	-	60.3877	46.0606	74.7147	OK	45.6622	34.3593	56.9652	OK	52.2577	39.6876	64.8279	OK
XLOC_037823	-	-	XLOC_037823	-	TSS57933	AADN04012985.1:3804-4465	-	-	16.0546	7.89331	24.216	OK	18.6316	10.1268	27.1364	OK	15.3688	6.98896	23.7486	OK
XLOC_037824	-	-	XLOC_037824	-	TSS57934	AADN04012985.1:606-3681	-	-	9.71109	6.5009	12.9213	OK	19.5604	14.2694	24.8514	OK	8.23277	5.44728	11.0183	OK
XLOC_037826	-	-	XLOC_037826	-	TSS57936	AADN04012991.1:3770-4442	-	-	7.90066	3.85138	11.9499	OK	4.74581	1.67209	7.81953	OK	5.05203	2.04655	8.05752	OK
XLOC_037827	-	-	XLOC_037827	-	TSS57937	AADN04012991.1:4576-5329	-	-	4.1539	2.61474	5.69306	OK	2.48619	1.37733	3.59505	OK	2.87558	1.66404	4.08712	OK
XLOC_037842	-	-	XLOC_037842	-	TSS57956	AADN04013043.1:1183-1514	-	-	8.61709	3.83324	13.4009	OK	5.34523	1.77195	8.9185	OK	7.25384	3.04612	11.4616	OK
XLOC_037852	-	-	XLOC_037852	-	TSS57971,TSS57972	AADN04013100.1:622-3171	-	-	10.468	4.35582	16.5801	OK	3.30513	0.218923	6.39133	OK	10.606	3.70078	17.5112	OK
XLOC_037881	-	-	XLOC_037881	-	TSS58008	AADN04013231.1:619-2988	-	-	23.3953	13.2612	33.5295	OK	13.2096	6.19398	20.2253	OK	12.0743	5.61808	18.5306	OK
XLOC_037924	-	-	XLOC_037924	-	TSS58056	AADN04013409.1:2608-5380	-	-	1.71224	0	3.4253	OK	1.36766	0	2.90275	OK	2.50785	0.478104	4.5376	OK
XLOC_037989	-	-	XLOC_037989	-	TSS58133	AADN04013601.1:670-2769	-	-	3.07673	2.03863	4.11482	OK	10.3687	8.43183	12.3055	OK	0.495592	0.097147	0.894036	OK
XLOC_037992	-	-	XLOC_037992	-	TSS58136	AADN04013604.1:2047-5730	-	-	68.6845	45.3699	91.9992	OK	48.5637	29.953	67.1743	OK	62.9005	41.7915	84.0094	OK
XLOC_038001	-	-	XLOC_038001	-	TSS58145	AADN04013629.1:550-5052	-	-	186.013	141.564	230.462	OK	227.855	175.615	280.096	OK	174.354	133.427	215.28	OK
XLOC_038019	-	-	XLOC_038019	-	TSS58165	AADN04013748.1:701-3303	-	-	1.16551	0	2.76117	OK	2.1204	0	5.8514	OK	2.81455	0	7.19996	OK
XLOC_038020	-	-	XLOC_038020	-	TSS58166	AADN04013748.1:701-3303	-	-	10.495	7.23706	13.753	OK	8.22976	4.89336	11.5662	OK	7.04429	3.54183	10.5468	OK
XLOC_038027	-	-	XLOC_038027	-	TSS58173	AADN04013769.1:2457-6231	-	-	694.074	563.923	824.225	OK	473.421	381.952	564.891	OK	636.548	520.007	753.088	OK
XLOC_038054	-	-	XLOC_038054	-	TSS58202,TSS58203	AADN04013865.1:1-3344	-	-	29.1377	16.7767	41.4987	OK	27.8065	9.70302	45.9099	OK	29.7118	16.677	42.7467	OK
XLOC_038055	-	-	XLOC_038055	-	TSS58204	AADN04013865.1:1-3344	-	-	9.37513	0	20.5975	OK	10.7825	0	22.0337	OK	10.1351	0	21.4151	OK
XLOC_038082	-	-	XLOC_038082	-	TSS58232	AADN04013969.1:633-2202	-	-	4.65995	2.77285	6.54704	OK	8.62219	6.00533	11.239	OK	6.14128	3.96426	8.3183	OK
XLOC_038103	-	-	XLOC_038103	-	TSS58256	AADN04014080.1:4446-6183	-	-	11.1662	6.03877	16.2935	OK	11.2982	6.14673	16.4497	OK	16.7332	10.258	23.2084	OK
XLOC_038106	-	-	XLOC_038106	-	TSS58259	AADN04014118.1:49-2026	-	-	61.0348	45.116	76.9537	OK	43.8093	31.6873	55.9313	OK	46.5424	33.9101	59.1748	OK
XLOC_038112	-	-	XLOC_038112	-	TSS58265	AADN04014175.1:889-1196	-	-	156.965	46.7589	267.171	OK	64.2587	0	135.639	OK	80.8261	6.31578	155.337	OK
XLOC_038118	-	-	XLOC_038118	-	TSS58271	AADN04014200.1:182-1212	-	-	17.3265	8.64839	26.0046	OK	7.06184	2.01372	12.11	OK	7.95243	2.65122	13.2536	OK
XLOC_038125	-	-	XLOC_038125	-	TSS58278	AADN04014266.1:0-457	-	-	7.6909	4.56688	10.8149	OK	6.85013	3.9447	9.75557	OK	6.18595	3.46761	8.90428	OK
XLOC_038129	-	-	XLOC_038129	-	TSS58284	AADN04014309.1:2315-2508	-	-	61.7795	59.5688	63.9902	OK	333.072	100.009	566.134	OK	83.7602	0	195.497	OK
XLOC_038139	-	-	XLOC_038139	-	TSS58297	AADN04014384.1:694-3953	-	-	23.1282	12.9331	33.3232	OK	5.78931	1.24897	10.3297	OK	16.7456	8.61599	24.8752	OK
XLOC_038141	-	-	XLOC_038141	-	TSS58299,TSS58300	AADN04014416.1:778-2756	-	-	0.794902	0	1.77318	OK	4.93935	2.20616	7.67253	OK	1.11204	0	2.26416	OK
XLOC_038156	-	-	XLOC_038156	-	TSS58316	AADN04014511.1:3418-5058	-	-	92.0177	69.8751	114.16	OK	102.307	78.3289	126.285	OK	90.112	68.6197	111.604	OK
XLOC_038157	-	-	XLOC_038157	-	TSS58317	AADN04014511.1:2920-3286	-	-	8.82064	4.57417	13.0671	OK	8.21004	4.15967	12.2604	OK	6.80517	3.22049	10.3898	OK
XLOC_038164	-	-	XLOC_038164	-	TSS58325	AADN04014565.1:1643-5238	-	-	27.1757	18.0865	36.2649	OK	14.0974	8.60978	19.5849	OK	20.6828	13.344	28.0216	OK
XLOC_038172	-	-	XLOC_038172	-	TSS58334,TSS58335	AADN04014593.1:113-6024	-	-	1.14716	0.555441	1.73889	OK	3.5448	2.24217	4.84744	OK	1.86755	1.02287	2.71223	OK
XLOC_038175	-	-	XLOC_038175	-	TSS58338	AADN04014603.1:2112-2289	-	-	270.442	267.993	272.89	OK	619.144	0	1282.18	OK	377.737	0	759.074	OK
XLOC_038176	-	-	XLOC_038176	-	TSS58339	AADN04014610.1:3383-3595	-	-	36.3652	33.7847	38.9456	OK	22.5753	0	54.2827	OK	13.0587	0	36.5891	OK
XLOC_038206	-	-	XLOC_038206	-	TSS58378	AADN04014822.1:542-5867	-	-	2.89373	1.06232	4.72514	OK	2.76829	0.988739	4.54784	OK	1.27003	0.075768	2.46429	OK
XLOC_038209	-	-	XLOC_038209	-	TSS58381	AADN04014861.1:529-5315	-	-	368.037	185.552	550.522	OK	117.54	19.6976	215.382	OK	203.532	87.9532	319.111	OK
XLOC_038211	-	-	XLOC_038211	-	TSS58383	AADN04014891.1:5141-5637	-	-	7.70615	3.71105	11.7012	OK	7.53891	3.60521	11.4726	OK	6.11263	2.63677	9.58848	OK
XLOC_038215	-	-	XLOC_038215	-	TSS58387	AADN04014930.1:1042-5501	-	-	9.82153	6.71531	12.9278	OK	10.3096	7.13614	13.483	OK	9.98854	6.91685	13.0602	OK
XLOC_038229	-	-	XLOC_038229	-	TSS58406,TSS58407	AADN04015012.1:151-1736	-	-	42.0491	0	160.047	OK	41.9362	0	140.463	OK	32.331	0	125.502	OK
XLOC_038230	-	-	XLOC_038230	-	TSS58408	AADN04015012.1:2370-2602	-	-	10.0075	0	22.5682	OK	19.3053	1.2501	37.3605	OK	16.3833	1.39728	31.3693	OK
XLOC_038261	-	-	XLOC_038261	-	TSS58446	AADN04015153.1:819-1537	-	-	1.27672	0.506378	2.04707	OK	3.04108	1.73512	4.34705	OK	2.47729	1.34661	3.60798	OK
XLOC_038270	-	-	XLOC_038270	-	TSS58458	AADN04015231.1:711-4563	-	-	1196.47	0	2626.18	OK	1597.15	0	3357.98	OK	722.254	0	1671.34	OK
XLOC_038281	-	-	XLOC_038281	-	TSS58472,TSS58473	AADN04015288.1:841-5541	-	-	6.77742	4.4219	9.13294	OK	4.85851	3.02605	6.69097	OK	7.30415	4.92416	9.68414	OK
XLOC_038310	-	-	XLOC_038310	-	TSS58503	AADN04015452.1:1562-4891	-	-	8.13485	4.03952	12.2302	OK	6.89567	3.16368	10.6276	OK	7.1323	3.46671	10.7979	OK
XLOC_038316	-	-	XLOC_038316	-	TSS58511	AADN04015472.1:407-2756	-	-	21.9754	14.4214	29.5293	OK	17.1149	10.7994	23.4304	OK	21.0878	13.9111	28.2645	OK
XLOC_038324	-	-	XLOC_038324	-	TSS58519	AADN04015490.1:1458-5175	-	-	20.4817	3.50326	37.4601	OK	6.50621	0	15.8074	OK	18.5716	3.00316	34.1401	OK
XLOC_038327	-	-	XLOC_038327	-	TSS58522	AADN04015503.1:1947-2351	-	-	2.84731	0.889909	4.80471	OK	1.11476	0	2.2432	OK	3.29709	1.18773	5.40644	OK
XLOC_038328	-	-	XLOC_038328	-	TSS58523	AADN04015503.1:2964-3277	-	-	10.0123	4.26307	15.7615	OK	3.83748	0.536671	7.13829	OK	8.93877	3.66079	14.2167	OK
XLOC_038340	-	-	XLOC_038340	-	TSS58536	AADN04015548.1:357-2968	-	-	2.32773	1.10459	3.55087	OK	2.57657	1.31029	3.84286	OK	1.57602	0.632212	2.51982	OK
XLOC_038343	-	-	XLOC_038343	-	TSS58539	AADN04015553.1:4339-4685	-	-	2.56298	0.271303	4.85466	OK	2.60813	0.323662	4.89259	OK	1.11309	0	2.50804	OK
XLOC_038358	-	-	XLOC_038358	-	TSS58554	AADN04015655.1:1868-4725	-	-	14.2428	9.62017	18.8655	OK	5.123	2.73388	7.51213	OK	11.6199	7.6263	15.6135	OK
XLOC_038373	-	-	XLOC_038373	-	TSS58571	AADN04015714.1:157-2200	-	-	2.21017	0	4.88996	OK	4.34465	0.493128	8.19617	OK	2.9312	0	5.97053	OK
XLOC_038377	-	-	XLOC_038377	-	TSS58576	AADN04015737.1:181-3895	-	-	18.2246	5.93559	30.5136	OK	17.5606	4.90944	30.2117	OK	16.4226	4.37168	28.4735	OK
XLOC_038378	-	-	XLOC_038378	-	TSS58577	AADN04015737.1:4071-4883	-	-	1.63667	0.807374	2.46596	OK	2.01834	1.07833	2.95835	OK	2.17081	1.18674	3.15488	OK
XLOC_038392	-	-	XLOC_038392	-	TSS58594	AADN04015839.1:4954-5223	-	-	4.45547	0	9.37509	OK	3.42383	2.12394	4.72373	OK	4.83793	0	9.82165	OK
XLOC_038408	-	-	XLOC_038408	-	TSS58611	AADN04015919.1:467-1819	-	-	2.84724	1.90566	3.78883	OK	3.1183	2.11275	4.12385	OK	3.35101	2.29629	4.40574	OK
XLOC_038412	-	-	XLOC_038412	-	TSS58615	AADN04015935.1:3698-4735	-	-	33.6402	20.475	46.8054	OK	35.6667	22.1758	49.1576	OK	36.7833	23.2352	50.3314	OK
XLOC_038425	-	-	XLOC_038425	-	TSS58630	AADN04016038.1:335-4374	-	-	9.95924	6.02726	13.8912	OK	4.46902	2.099	6.83903	OK	9.20595	5.53224	12.8797	OK
XLOC_038431	-	-	XLOC_038431	-	TSS58637	AADN04016049.1:1466-3898	-	-	1.24687	0	2.52613	OK	2.56435	0.626784	4.50192	OK	2.5449	0.603908	4.48588	OK
XLOC_038435	-	-	XLOC_038435	-	TSS58641	AADN04016068.1:4159-4466	-	-	5.64725	1.38836	9.90613	OK	0	0	0	OK	0.481668	0.0356747	0.927661	OK
XLOC_038440	-	-	XLOC_038440	-	TSS58646	AADN04016131.1:944-4181	-	-	4.24107	2.05652	6.42562	OK	3.90133	1.9253	5.87736	OK	4.34795	2.15737	6.53853	OK
XLOC_038450	-	-	XLOC_038450	-	TSS58657	AADN04016227.1:354-2015	-	-	0.963812	0	2.68342	OK	1.67691	0	3.84651	OK	3.03766	0.151115	5.92421	OK
XLOC_038452	-	-	XLOC_038452	-	TSS58659	AADN04016239.1:475-653	-	-	346.174	0	749.183	OK	519.751	0	1049.01	OK	494.513	56.9338	932.093	OK
XLOC_038458	-	-	XLOC_038458	-	TSS58666	AADN04016287.1:2064-2520	-	-	119.964	16.4324	223.495	OK	66.8929	0	148.22	OK	104.666	16.3787	192.953	OK
XLOC_038460	-	-	XLOC_038460	-	TSS58668	AADN04016294.1:1384-1827	-	-	83.3651	36.0822	130.648	OK	63.7758	22.6611	104.89	OK	60.9426	25.1684	96.7168	OK
XLOC_038479	-	-	XLOC_038479	-	TSS58690	AADN04016419.1:472-1945	-	-	15.8746	8.9406	22.8086	OK	8.89298	4.1217	13.6643	OK	18.651	11.2346	26.0674	OK
XLOC_038486	-	-	XLOC_038486	-	TSS58697	AADN04016453.1:408-4003	-	-	2.99335	1.7504	4.2363	OK	2.03008	1.03904	3.02112	OK	4.03169	2.55693	5.50644	OK
XLOC_038491	-	-	XLOC_038491	-	TSS58702	AADN04016511.1:175-2047	-	-	422.453	82.4086	762.498	OK	406.03	56.0791	755.982	OK	192.268	0	389.664	OK
XLOC_038496	-	-	XLOC_038496	-	TSS58707	AADN04016522.1:1514-3524	-	-	2.3066	0.697481	3.91572	OK	2.72667	1.01796	4.43538	OK	2.06187	0.552206	3.57152	OK
XLOC_038511	-	-	XLOC_038511	-	TSS58724	AADN04016623.1:1490-2119	-	-	4.11929	2.1304	6.10817	OK	6.48592	3.89987	9.07197	OK	5.8062	3.40299	8.20942	OK
XLOC_038516	-	-	XLOC_038516	-	TSS58729	AADN04016642.1:812-4866	-	-	5.07314	3.94523	6.20105	OK	6.57087	5.16758	7.97416	OK	8.28414	6.56741	10.0009	OK
XLOC_038519	-	-	XLOC_038519	-	TSS58732	AADN04016657.1:181-971	-	-	2.55474	1.45672	3.65277	OK	4.10132	2.57203	5.63061	OK	2.97536	1.77133	4.17939	OK
XLOC_038520	-	-	XLOC_038520	-	TSS58733	AADN04016657.1:1043-1622	-	-	2.13234	0.918644	3.34603	OK	3.80609	2.09068	5.52149	OK	3.60156	1.94758	5.25554	OK
XLOC_038532	-	-	XLOC_038532	-	TSS58747	AADN04016726.1:505-4363	-	-	45.6389	42.3759	48.9019	OK	27.1839	25.8695	28.4984	OK	24.819	23.6136	26.0245	OK
XLOC_038537	-	-	XLOC_038537	-	TSS58752,TSS58753,TSS58754	AADN04016749.1:2418-4594	-	-	92.1855	64.0307	120.34	OK	34.9263	19.6773	50.1754	OK	62.0481	41.4295	82.6667	OK
XLOC_038544	-	-	XLOC_038544	-	TSS58762	AADN04016795.1:734-4528	-	-	46.8911	36.2196	57.5626	OK	49.4904	38.6182	60.3626	OK	40.5059	31.3022	49.7097	OK
XLOC_038553	-	-	XLOC_038553	-	TSS58772	AADN04016867.1:1086-2778	-	-	7.32666	0	15.7814	OK	6.22392	0	13.7234	OK	11.8309	2.22385	21.4379	OK
XLOC_038589	-	-	XLOC_038589	-	TSS58816	AADN04017007.1:52-3700	-	-	108.691	86.0052	131.377	OK	109.299	87.0795	131.519	OK	139.401	111.866	166.937	OK
XLOC_038641	-	-	XLOC_038641	-	TSS58873	AADN04017172.1:3834-4032	-	-	505.363	256.829	753.897	OK	239.543	80.0303	399.056	OK	207.725	73.0853	342.365	OK
XLOC_038645	-	-	XLOC_038645	-	TSS58877	AADN04017191.1:116-4169	-	-	9.74048	1.38366	18.0973	OK	14.8681	4.67701	25.0593	OK	11.8741	0.107737	23.6405	OK
XLOC_038656	-	-	XLOC_038656	-	TSS58891,TSS58892	AADN04017242.1:1475-3778	-	-	52.8442	14.9548	90.7335	OK	43.7806	12.2223	75.339	OK	47.3098	18.0268	76.5928	OK
XLOC_038694	-	-	XLOC_038694	-	TSS58935	AADN04017438.1:370-2378	-	-	134.876	98.4981	171.253	OK	144.953	107.074	182.831	OK	191.741	144.835	238.647	OK
XLOC_038698	-	-	XLOC_038698	-	TSS58940	AADN04017464.1:183-4417	-	-	170.519	125.491	215.547	OK	87.2295	60.4934	113.966	OK	166.477	123.777	209.178	OK
XLOC_038702	-	-	XLOC_038702	-	TSS58944	AADN04017483.1:273-4209	-	-	4.65243	0	9.78763	OK	19.1096	7.51448	30.7048	OK	9.47756	2.1486	16.8065	OK
XLOC_038705	-	-	XLOC_038705	-	TSS58947	AADN04017520.1:3190-3897	-	-	3.47018	1.07674	5.86362	OK	7.07545	3.48898	10.6619	OK	4.98612	2.11827	7.85397	OK
XLOC_038715	-	-	XLOC_038715	-	TSS58959	AADN04017594.1:1887-2356	-	-	13.9445	9.28393	18.6052	OK	9.83333	6.20306	13.4636	OK	11.7041	7.6641	15.7442	OK
XLOC_038721	-	-	XLOC_038721	-	TSS58965	AADN04017613.1:0-3327	-	-	37.5802	21.6693	53.4911	OK	31.2408	17.2308	45.2507	OK	30.1004	17.3841	42.8167	OK
XLOC_038724	-	-	XLOC_038724	-	TSS58969	AADN04017631.1:4106-4285	-	-	1963.8	954.634	2972.97	OK	1909.6	867.73	2951.46	OK	1804.84	926.394	2683.29	OK
XLOC_038733	-	-	XLOC_038733	-	TSS58981	AADN04017706.1:2803-2976	-	-	3447.22	1645.46	5248.97	OK	4456.83	2254.16	6659.5	OK	3534.89	1866.59	5203.2	OK
XLOC_038734	-	-	XLOC_038734	-	TSS58982	AADN04017706.1:3907-4116	-	-	4991.11	3883.08	6099.14	OK	5179.31	4032.11	6326.51	OK	4557.13	3576.84	5537.42	OK
XLOC_038743	-	-	XLOC_038743	-	TSS58991	AADN04017743.1:0-3411	-	-	5.47509	3.02593	7.92425	OK	9.94501	6.32557	13.5644	OK	6.74614	4.02863	9.46364	OK
XLOC_038744	-	-	XLOC_038744	-	TSS58992	AADN04017750.1:120-2102	-	-	23.5739	5.82457	41.3232	OK	21.2266	4.88963	37.5637	OK	18.7908	3.69126	33.8904	OK
XLOC_038756	-	-	XLOC_038756	-	TSS59004	AADN04017808.1:3131-4257	-	-	2.0209	1.2281	2.8137	OK	1.75238	1.02649	2.47827	OK	2.10966	1.29137	2.92794	OK
XLOC_038759	-	-	XLOC_038759	-	TSS59007	AADN04017832.1:1891-4046	-	-	1.82746	0.396863	3.25805	OK	2.70293	0.986015	4.41984	OK	2.3781	0.78381	3.97239	OK
XLOC_038764	-	-	XLOC_038764	-	TSS59012	AADN04017903.1:1168-3539	-	-	50.7662	34.2662	67.2661	OK	71.6319	50.8082	92.4557	OK	36.6992	24.0509	49.3475	OK
XLOC_038779	-	-	XLOC_038779	-	TSS59028	AADN04018041.1:1995-2283	-	-	1.97878	0	4.61882	OK	5.21126	0.675704	9.74683	OK	1.85393	0	4.32939	OK
XLOC_038782	-	-	XLOC_038782	-	TSS59031	AADN04018063.1:1-238	-	-	3.49597	0	11.9766	OK	5.49453	4.07395	6.9151	OK	8.6462	6.81769	10.4747	OK
XLOC_038785	-	-	XLOC_038785	-	TSS59034	AADN04018075.1:3036-3783	-	-	5.9007	2.1637	9.6377	OK	16.1638	9.59398	22.7337	OK	4.73548	1.59894	7.87203	OK
XLOC_038786	-	-	XLOC_038786	-	TSS59035	AADN04018075.1:83-283	-	-	53.173	0	115.852	OK	99.426	5.14165	193.71	OK	57.8018	0	119.45	OK
XLOC_038787	-	-	XLOC_038787	-	TSS59036,TSS59037	AADN04018089.1:2848-4002	-	-	264.876	155.007	374.746	OK	200.263	126.247	274.279	OK	228.73	150.158	307.303	OK
XLOC_038808	-	-	XLOC_038808	-	TSS59061	AADN04018231.1:1646-3486	-	-	30.8385	0	65.5593	OK	17.1122	0	46.761	OK	27.7555	25.3972	30.1138	OK
XLOC_038815	-	-	XLOC_038815	-	TSS59069	AADN04018300.1:1422-1650	-	-	4.12884	2.88703	5.37065	OK	4.46868	3.14636	5.791	OK	11.7398	9.983	13.4967	OK
XLOC_038818	-	-	XLOC_038818	-	TSS59072	AADN04018323.1:3615-4070	-	-	1.48353	0.276936	2.69012	OK	2.89748	1.12321	4.67176	OK	1.99166	0.583258	3.40006	OK
XLOC_038819	-	-	XLOC_038819	-	TSS59073	AADN04018352.1:1111-3088	-	-	7.47138	3.886	11.0568	OK	4.8936	2.16575	7.62145	OK	10.6441	6.39319	14.8951	OK
XLOC_038828	-	-	XLOC_038828	-	TSS59084	AADN04018441.1:73-2336	-	-	3.4422	0.105922	6.77849	OK	6.1832	1.50233	10.8641	OK	3.72803	0.419227	7.03683	OK
XLOC_038829	-	-	XLOC_038829	-	TSS59085	AADN04018443.1:225-3667	-	-	17.4303	11.5314	23.3291	OK	17.8072	11.8252	23.7893	OK	17.4597	11.6049	23.3144	OK
XLOC_038830	-	-	XLOC_038830	-	TSS59086	AADN04018472.1:1975-3911	-	-	16.7848	3.20347	30.3662	OK	36.7071	15.4895	57.9246	OK	13.4615	1.90311	25.0199	OK
XLOC_038840	-	-	XLOC_038840	-	TSS59098	AADN04018495.1:3510-3934	-	-	4.80888	2.28546	7.33229	OK	5.22951	2.57989	7.87913	OK	4.4621	2.08805	6.83615	OK
XLOC_038862	-	-	XLOC_038862	-	TSS59122	AADN04018720.1:3380-3635	-	-	6.75594	0	14.2791	OK	6.15298	0	12.9871	OK	13.3464	2.83183	23.861	OK
XLOC_038873	-	-	XLOC_038873	-	TSS59134	AADN04018817.1:2341-2511	-	-	400.234	398.032	402.436	OK	1234.93	0	2489.58	OK	491.624	0	1215.28	OK
XLOC_038881	-	-	XLOC_038881	-	TSS59142	AADN04018907.1:142-1500	-	-	4.70581	2.40528	7.00634	OK	4.22799	2.12564	6.33034	OK	5.46892	2.98398	7.95386	OK
XLOC_038882	-	-	XLOC_038882	-	TSS59143	AADN04018907.1:1658-2241	-	-	8.01994	5.20285	10.837	OK	9.00962	5.98394	12.0353	OK	10.7264	7.29308	14.1596	OK
XLOC_038883	-	-	XLOC_038883	-	TSS59144	AADN04018907.1:2632-3088	-	-	20.7485	14.4936	27.0035	OK	21.2169	14.8596	27.5741	OK	16.8303	11.4763	22.1843	OK
XLOC_038886	-	-	XLOC_038886	-	TSS59147	AADN04018956.1:224-3137	-	-	15.8944	8.1862	23.6026	OK	15.1032	7.65072	22.5558	OK	13.3769	6.7074	20.0463	OK
XLOC_038891	-	-	XLOC_038891	-	TSS59153	AADN04019017.1:1161-2468	-	-	20.8084	7.89929	33.7175	OK	31.642	15.6666	47.6173	OK	26.6083	13.0471	40.1696	OK
XLOC_038894	-	-	XLOC_038894	-	TSS59156	AADN04019050.1:313-1491	-	-	303.777	159.163	448.391	OK	223.327	101.917	344.737	OK	219.687	110.805	328.57	OK
XLOC_038895	-	-	XLOC_038895	-	TSS59157	AADN04019051.1:1607-1820	-	-	42.4405	1.71516	83.1658	OK	91.0289	29.0792	152.979	OK	63.1633	16.6422	109.684	OK
XLOC_038910	-	-	XLOC_038910	-	TSS59173	AADN04019229.1:241-3070	-	-	500.729	389.227	612.232	OK	366.721	280.695	452.748	OK	406.286	291.612	520.959	OK
XLOC_038911	-	-	XLOC_038911	-	TSS59174,TSS59175,TSS59176,TSS59177	AADN04019229.1:241-3070	-	-	49.5756	14.9676	84.1836	OK	39.1922	11.9469	66.4376	OK	59.6178	0	125.094	OK
XLOC_038913	-	-	XLOC_038913	-	TSS59179	AADN04019237.1:2349-3423	-	-	8.73601	5.89272	11.5793	OK	9.51226	6.57263	12.4519	OK	16.2421	11.8	20.6842	OK
XLOC_038916	-	-	XLOC_038916	-	TSS59183	AADN04019269.1:732-924	-	-	457.219	174.605	739.832	OK	317.748	66.1385	569.358	OK	413.792	163.431	664.154	OK
XLOC_038927	-	-	XLOC_038927	-	TSS59196	AADN04019407.1:1398-1723	-	-	53.4901	10.8905	96.0897	OK	45.5359	7.28823	83.7835	OK	52.368	15.6004	89.1356	OK
XLOC_038928	-	-	XLOC_038928	-	TSS59197	AADN04019407.1:398-958	-	-	57.4499	40.9763	73.9234	OK	58.8192	42.4066	75.2319	OK	56.5885	40.7345	72.4426	OK
XLOC_038930	-	-	XLOC_038930	-	TSS59199	AADN04019413.1:150-1510	-	-	293.922	107.317	480.527	OK	726.913	396.268	1057.56	OK	226.91	70.9014	382.919	OK
XLOC_038940	-	-	XLOC_038940	-	TSS59210	AADN04019479.1:613-923	-	-	15.836	8.18924	23.4828	OK	12.9587	6.17667	19.7407	OK	24.7159	14.8825	34.5494	OK
XLOC_038942	-	-	XLOC_038942	-	TSS59212	AADN04019485.1:1332-1798	-	-	4.8426	2.50417	7.18103	OK	6.71434	3.89074	9.53793	OK	5.39171	2.94018	7.84324	OK
XLOC_038943	-	-	XLOC_038943	-	TSS59213	AADN04019500.1:1525-1784	-	-	2.68976	0	7.49487	OK	10.498	1.7861	19.2099	OK	4.28042	0	9.37226	OK
XLOC_038952	-	-	XLOC_038952	-	TSS59222	AADN04019628.1:207-582	-	-	2.08125	0.295255	3.86725	OK	2.45076	0.498289	4.40324	OK	1.99814	0.266348	3.72992	OK
XLOC_038953	-	-	XLOC_038953	-	TSS59223	AADN04019628.1:864-1318	-	-	2.98142	1.19678	4.76607	OK	3.04255	1.22574	4.85937	OK	2.30273	0.76786	3.83761	OK
XLOC_038954	-	-	XLOC_038954	-	TSS59224	AADN04019628.1:1394-3060	-	-	2.79917	1.93675	3.66158	OK	3.06716	2.13957	3.99475	OK	3.38279	2.39008	4.3755	OK
XLOC_038956	-	-	XLOC_038956	-	TSS59226	AADN04019670.1:26-489	-	-	1.09073	0.0845622	2.09691	OK	3.10512	1.30071	4.90953	OK	1.23287	0.192012	2.27373	OK
XLOC_038961	-	-	XLOC_038961	-	TSS59231	AADN04019730.1:2243-2466	-	-	17.1138	0	37.1427	OK	5.6322	4.21429	7.05011	OK	18.4355	0	38.201	OK
XLOC_038965	-	-	XLOC_038965	-	TSS59235	AADN04019789.1:2086-2907	-	-	68.1478	18.274	118.022	OK	185.813	97.0537	274.572	OK	99.5057	42.1938	156.818	OK
XLOC_038974	-	-	XLOC_038974	-	TSS59249	AADN04019867.1:1587-1937	-	-	75.9643	18.705	133.224	OK	121.302	47.0171	195.587	OK	101.98	40.877	163.083	OK
XLOC_038976	-	-	XLOC_038976	-	TSS59251	AADN04019904.1:715-924	-	-	45.912	0	93.0973	OK	15.6223	14.8954	16.3491	OK	67.681	14.855	120.507	OK
XLOC_038983	-	-	XLOC_038983	-	TSS59258	AADN04019992.1:1868-2319	-	-	3.31681	1.37156	5.26206	OK	1.96357	0.544412	3.38272	OK	3.5995	1.62998	5.56901	OK
XLOC_038986	-	-	XLOC_038986	-	TSS59261	AADN04020006.1:2354-2849	-	-	2.07325	0.735013	3.41148	OK	2.28298	0.853513	3.71245	OK	1.97731	0.660833	3.29379	OK
XLOC_038998	-	-	XLOC_038998	-	TSS59273	AADN04020131.1:1021-2962	-	-	3.79191	2.5515	5.03232	OK	7.94888	5.85039	10.0474	OK	5.08587	3.57983	6.5919	OK
XLOC_038999	-	-	XLOC_038999	-	TSS59274	AADN04020131.1:1021-2962	-	-	2.08999	0	4.33103	OK	2.61326	0	6.57338	OK	2.83	0	5.81433	OK
XLOC_039011	-	-	XLOC_039011	-	TSS59287	AADN04020298.1:443-1983	-	-	2.20948	1.28295	3.13602	OK	1.3921	0.700154	2.08404	OK	0.967006	0.432257	1.50175	OK
XLOC_039012	-	-	XLOC_039012	-	TSS59288	AADN04020302.1:145-1837	-	-	171.728	96.8816	246.574	OK	260.468	165.188	355.748	OK	137.522	78.8346	196.209	OK
XLOC_039019	-	-	XLOC_039019	-	TSS59295	AADN04020363.1:1172-2903	-	-	2.92467	1.18888	4.66046	OK	2.29565	0.794666	3.79663	OK	1.39602	0.255369	2.53667	OK
XLOC_039031	-	-	XLOC_039031	-	TSS59308	AADN04020490.1:903-1096	-	-	212.347	38.3352	386.359	OK	320.223	94.1191	546.327	OK	180.405	36.1531	324.657	OK
XLOC_039032	-	-	XLOC_039032	-	TSS59309	AADN04020491.1:2436-2612	-	-	890.382	161.867	1618.9	OK	781.551	47.7464	1515.35	OK	780.699	155.924	1405.47	OK
XLOC_039033	-	-	XLOC_039033	-	TSS59310	AADN04020492.1:391-2033	-	-	1.6303	0.099139	3.16146	OK	4.11663	1.57004	6.66321	OK	1.44312	0	2.90537	OK
XLOC_039037	-	-	XLOC_039037	-	TSS59315	AADN04020536.1:814-1341	-	-	3.5512	1.8027	5.2997	OK	3.60316	1.82592	5.38039	OK	3.73841	1.9545	5.52233	OK
XLOC_039038	-	-	XLOC_039038	-	TSS59316	AADN04020536.1:1521-1884	-	-	6.74883	3.1223	10.3754	OK	6.66588	3.04808	10.2837	OK	9.4139	5.00464	13.8231	OK
XLOC_039040	-	-	XLOC_039040	-	TSS59318	AADN04020544.1:2582-2750	-	-	680.096	0	1616.21	OK	750.357	0	1804.56	OK	1509.41	198.219	2820.6	OK
XLOC_039043	-	-	XLOC_039043	-	TSS59322	AADN04020580.1:1607-2520	-	-	2.54855	1.53042	3.56669	OK	6.81718	4.77398	8.86038	OK	3.20731	2.02564	4.38897	OK
XLOC_039045	-	-	XLOC_039045	-	TSS59324	AADN04020612.1:21-2328	-	-	705.773	520.17	891.375	OK	587.338	429.857	744.819	OK	585.151	438.346	731.955	OK
XLOC_039052	-	-	XLOC_039052	-	TSS59331	AADN04020752.1:1412-1660	-	-	33.4519	13.7444	53.1593	OK	26.4913	9.41275	43.5699	OK	22.545	7.00968	38.0804	OK
XLOC_039057	-	-	XLOC_039057	-	TSS59336	AADN04020804.1:54-2760	-	-	7.86578	4.78278	10.9488	OK	2.64896	1.05272	4.2452	OK	6.75589	4.00334	9.50845	OK
XLOC_039060	-	-	XLOC_039060	-	TSS59339	AADN04020877.1:1875-2548	-	-	4.14052	2.50307	5.77797	OK	7.07409	4.71264	9.43554	OK	4.9174	3.0905	6.74431	OK
XLOC_039064	-	-	XLOC_039064	-	TSS59343	AADN04020917.1:171-2369	-	-	3.13994	1.2099	5.06998	OK	4.88308	2.42122	7.34494	OK	7.03192	3.9537	10.1101	OK
XLOC_039066	-	-	XLOC_039066	-	TSS59345	AADN04020936.1:222-2143	-	-	6.42183	0.328405	12.5153	OK	12.4731	3.87922	21.067	OK	10.804	3.19763	18.4103	OK
XLOC_039070	-	-	XLOC_039070	-	TSS59349	AADN04021000.1:94-477	-	-	2.11972	0.355244	3.8842	OK	0.835345	0	1.8974	OK	1.2569	0	2.52256	OK
XLOC_039071	-	-	XLOC_039071	-	TSS59350	AADN04021000.1:1471-1883	-	-	2.40918	0.652892	4.16546	OK	1.72384	0.269602	3.17808	OK	1.63024	0.273498	2.98697	OK
XLOC_039076	-	-	XLOC_039076	-	TSS59355	AADN04021076.1:1618-1825	-	-	66.0193	2.82578	129.213	OK	94.3699	21.5456	167.194	OK	128.492	46.8856	210.099	OK
XLOC_039077	-	-	XLOC_039077	-	TSS59356	AADN04021077.1:471-2183	-	-	7.26301	4.51573	10.0103	OK	12.4267	8.31435	16.5391	OK	10.6728	7.08874	14.257	OK
XLOC_039083	-	-	XLOC_039083	-	TSS59362	AADN04021204.1:387-2294	-	-	1395.23	346.944	2443.52	OK	961.616	62.3319	1860.9	OK	1350	433.685	2266.32	OK
XLOC_039091	-	-	XLOC_039091	-	TSS59370	AADN04021290.1:7-1114	-	-	120.129	95.0083	145.249	OK	96.336	75.7008	116.971	OK	104.418	79.7575	129.079	OK
XLOC_039093	-	-	XLOC_039093	-	TSS59372,TSS59373	AADN04021290.1:7-1114	-	-	157.161	67.247	247.075	OK	119.582	42.8076	196.356	OK	158.991	46.1141	271.869	OK
XLOC_039094	-	-	XLOC_039094	-	TSS59374	AADN04021290.1:1212-1651	-	-	9.64	5.88519	13.3948	OK	9.89531	6.10695	13.6837	OK	9.28086	5.66052	12.9012	OK
XLOC_039095	-	-	XLOC_039095	-	TSS59375	AADN04021303.1:1776-1955	-	-	924.233	290.191	1558.27	OK	220.275	0	534.41	OK	139.453	0	383.092	OK
XLOC_039097	-	-	XLOC_039097	-	TSS59377	AADN04021339.1:322-504	-	-	534.521	121.922	947.12	OK	197.714	195.347	200.08	OK	595.157	166.055	1024.26	OK
XLOC_039100	-	-	XLOC_039100	-	TSS59380	AADN04021381.1:104-302	-	-	338.853	147.061	530.645	OK	290.318	108.857	471.778	OK	261.926	106.204	417.649	OK
XLOC_039101	-	-	XLOC_039101	-	TSS59381	AADN04021381.1:369-1457	-	-	7.63087	5.53312	9.72863	OK	6.3426	4.52225	8.16295	OK	6.66784	4.7827	8.55298	OK
XLOC_039102	-	-	XLOC_039102	-	TSS59382	AADN04021397.1:756-1078	-	-	2.88273	0.230483	5.53497	OK	5.45332	1.60551	9.30114	OK	2.8774	0.193329	5.56147	OK
XLOC_039111	-	-	XLOC_039111	-	TSS59391	AADN04021495.1:124-1168	-	-	104.6	54.7878	154.411	OK	35.1963	8.9684	61.4242	OK	53.297	22.3349	84.2591	OK
XLOC_039112	-	-	XLOC_039112	-	TSS59392	AADN04021501.1:2222-2422	-	-	85.3006	0	173.942	OK	161.169	40.9796	281.358	OK	149.087	42.3092	255.866	OK
XLOC_039116	-	-	XLOC_039116	-	TSS59396	AADN04021555.1:309-2396	-	-	16.4969	11.0674	21.9264	OK	25.1562	17.8937	32.4188	OK	16.6385	11.2933	21.9837	OK
XLOC_039118	-	-	XLOC_039118	-	TSS59398	AADN04021605.1:1688-2070	-	-	9.62856	5.37497	13.8822	OK	13.7565	8.43426	19.0787	OK	10.8348	6.32819	15.3415	OK
XLOC_039120	-	-	XLOC_039120	-	TSS59400	AADN04021666.1:352-543	-	-	439.395	153.762	725.029	OK	173.266	0	347.589	OK	272.482	61.0261	483.938	OK
XLOC_039127	-	-	XLOC_039127	-	TSS59407	AADN04021730.1:0-1724	-	-	7.98678	4.06658	11.907	OK	6.70503	3.22201	10.1881	OK	8.18121	4.32736	12.0351	OK
XLOC_039128	-	-	XLOC_039128	-	TSS59408	AADN04021771.1:418-600	-	-	3038.2	1851.47	4224.93	OK	2974.61	1763.85	4185.37	OK	2141.17	1243.58	3038.77	OK
XLOC_039130	-	-	XLOC_039130	-	TSS59410	AADN04021851.1:1049-1232	-	-	236.031	0	491.787	OK	125.329	0	342.574	OK	91.1777	0	261.716	OK
XLOC_039131	-	-	XLOC_039131	-	TSS59411	AADN04021854.1:1420-2133	-	-	1.84259	0.885896	2.79928	OK	2.81742	1.57637	4.05846	OK	1.75822	0.827517	2.68892	OK
XLOC_039139	-	-	XLOC_039139	-	TSS59421	AADN04021945.1:314-1861	-	-	18.3504	12.6257	24.075	OK	36.2566	26.6719	45.8413	OK	21.091	14.8703	27.3116	OK
XLOC_039141	-	-	XLOC_039141	-	TSS59423	AADN04021957.1:128-2069	-	-	82.9262	59.312	106.54	OK	76.8168	54.7014	98.9323	OK	69.9166	49.6059	90.2273	OK
XLOC_039152	-	-	XLOC_039152	-	TSS59434	AADN04022077.1:1315-1611	-	-	54.4274	36.0853	72.7695	OK	57.5257	38.6484	76.4031	OK	42.9554	27.8309	58.0799	OK
XLOC_039153	-	-	XLOC_039153	-	TSS59435	AADN04022082.1:37-1724	-	-	1.59882	1.01813	2.17951	OK	2.00137	1.32814	2.6746	OK	1.88902	1.24063	2.53742	OK
XLOC_039158	-	-	XLOC_039158	-	TSS59441	AADN04022195.1:1778-2006	-	-	64.6581	26.6956	102.621	OK	21.2552	1.49034	41.02	OK	32.6058	7.9666	57.2449	OK
XLOC_039159	-	-	XLOC_039159	-	TSS59442	AADN04022209.1:453-843	-	-	2.46756	0.573435	4.36169	OK	4.76799	2.04634	7.48964	OK	2.56502	0.658342	4.4717	OK
XLOC_039165	-	-	XLOC_039165	-	TSS59448	AADN04022327.1:1181-1974	-	-	2.09148	1.11838	3.06459	OK	2.67399	1.54297	3.805	OK	2.637	1.52171	3.75228	OK
XLOC_039166	-	-	XLOC_039166	-	TSS59449	AADN04022333.1:1071-1401	-	-	0.684668	0	2.09087	OK	1.89538	0	3.98119	OK	3.07091	0.482686	5.65913	OK
XLOC_039173	-	-	XLOC_039173	-	TSS59456	AADN04022393.1:124-1802	-	-	1.43375	0.50533	2.36217	OK	2.08046	0.961946	3.19897	OK	1.74143	0.699669	2.78318	OK
XLOC_039174	-	-	XLOC_039174	-	TSS59457	AADN04022413.1:548-922	-	-	5.01676	2.05934	7.97418	OK	2.64575	0.597864	4.69363	OK	4.26747	1.62131	6.91362	OK
XLOC_039188	-	-	XLOC_039188	-	TSS59471	AADN04022598.1:191-1295	-	-	8.39503	1.99664	14.7934	OK	1.54241	0.525352	2.55946	OK	6.96134	1.46052	12.4621	OK
XLOC_039189	-	-	XLOC_039189	-	TSS59472	AADN04022618.1:1287-1476	-	-	359.954	86.1181	633.789	OK	94.2663	0	227.32	OK	227.573	33.6901	421.457	OK
XLOC_039190	-	-	XLOC_039190	-	TSS59473	AADN04022649.1:841-1080	-	-	251.952	172.719	331.184	OK	245.233	168.023	322.443	OK	224.793	154.606	294.979	OK
XLOC_039194	-	-	XLOC_039194	-	TSS59478	AADN04022696.1:139-667	-	-	14.6681	10.1905	19.1456	OK	8.49027	5.46568	11.5149	OK	14.7031	10.1989	19.2073	OK
XLOC_039195	-	-	XLOC_039195	-	TSS59479	AADN04022705.1:1165-1435	-	-	5.43602	0	11.1325	OK	12.9723	3.92279	22.0218	OK	5.50959	0.237463	10.7817	OK
XLOC_039197	-	-	XLOC_039197	-	TSS59481	AADN04022731.1:777-1758	-	-	49.031	35.2697	62.7923	OK	38.4236	27.29	49.5572	OK	47.1115	33.943	60.2801	OK
XLOC_039219	-	-	XLOC_039219	-	TSS59504	AADN04023156.1:1-1589	-	-	8.90837	6.74888	11.0679	OK	7.06047	5.27002	8.85091	OK	8.57375	6.48612	10.6614	OK
XLOC_039225	-	-	XLOC_039225	-	TSS59510	AADN04023234.1:906-1172	-	-	10.7709	2.29178	19.2499	OK	13.5537	3.94437	23.163	OK	13.9894	4.53262	23.4462	OK
XLOC_039253	-	-	XLOC_039253	-	TSS59540	AADN04023720.1:23-1071	-	-	6.11792	4.3316	7.90424	OK	8.17231	5.9191	10.4255	OK	6.3641	4.52448	8.20373	OK
XLOC_039261	-	-	XLOC_039261	-	TSS59548	AADN04023960.1:45-295	-	-	8.07059	0	16.688	OK	3.61956	0	9.70628	OK	2.00436	0	6.97795	OK
XLOC_039263	-	-	XLOC_039263	-	TSS59550	AADN04023966.1:0-814	-	-	2.74161	1.61546	3.86776	OK	3.37845	2.0848	4.6721	OK	2.80865	1.66226	3.95504	OK
XLOC_039264	-	-	XLOC_039264	-	TSS59551	AADN04023967.1:0-475	-	-	3.10984	1.36971	4.84998	OK	4.08887	2.00741	6.17033	OK	3.29977	1.47996	5.11958	OK
XLOC_039265	-	-	XLOC_039265	-	TSS59552	AADN04023974.1:17-422	-	-	1.81696	0.296437	3.33749	OK	1.19407	0	2.40526	OK	2.193	0.520663	3.86533	OK
XLOC_039267	-	-	XLOC_039267	-	TSS59554	AADN04023986.1:3-310	-	-	1.82084	0	4.09731	OK	4.00269	0.425453	7.57993	OK	3.20864	0.158431	6.25885	OK
XLOC_039268	-	-	XLOC_039268	-	TSS59555	AADN04023988.1:67-793	-	-	2.87527	1.62503	4.12551	OK	1.32259	0.538415	2.10677	OK	1.1629	0.444977	1.88083	OK
XLOC_039270	-	-	XLOC_039270	-	TSS59557	AADN04023999.1:0-777	-	-	3.2343	1.94726	4.52134	OK	0.948739	0.323785	1.57369	OK	2.22816	1.21505	3.24126	OK
XLOC_039274	-	-	XLOC_039274	-	TSS59561	AADN04024046.1:33-406	-	-	2.29978	0.397383	4.20218	OK	0.470214	0	0.960321	OK	2.0314	0.273353	3.78945	OK
XLOC_039275	-	-	XLOC_039275	-	TSS59562	AADN04024071.1:5-384	-	-	2.20746	0.390214	4.02471	OK	1.76975	0.129168	3.41033	OK	1.36643	0	2.77326	OK
XLOC_039278	-	-	XLOC_039278	-	TSS59565	AADN04024103.1:34-306	-	-	6.01754	0.180585	11.8545	OK	4.19578	0	8.76703	OK	7.49809	1.43247	13.5637	OK
XLOC_039279	-	-	XLOC_039279	-	TSS59566	AADN04024104.1:1-309	-	-	39.8087	25.8777	53.7398	OK	30.977	19.3278	42.6262	OK	33.4328	21.2533	45.6123	OK
XLOC_039286	-	-	XLOC_039286	-	TSS59573	AADN04024139.1:12-309	-	-	18.3503	9.30111	27.3996	OK	16.9305	8.35375	25.5072	OK	16.7143	8.21921	25.2094	OK
XLOC_039287	-	-	XLOC_039287	-	TSS59574	AADN04024140.1:0-308	-	-	212.843	86.3644	339.321	OK	120.781	26.5774	214.985	OK	115.721	30.2438	201.198	OK
XLOC_039288	-	-	XLOC_039288	-	TSS59575	AADN04024148.1:0-1056	-	-	8.36752	6.09005	10.645	OK	8.6836	6.34107	11.0261	OK	7.08814	5.0908	9.08548	OK
XLOC_039297	-	-	XLOC_039297	-	TSS59588	AADN04024161.1:63-1504	-	-	2.17624	1.41566	2.93681	OK	2.46638	1.63565	3.2971	OK	2.32955	1.53847	3.12064	OK
XLOC_039304	-	-	XLOC_039304	-	TSS59595	AADN04024195.1:7-635	-	-	2.6174	1.32607	3.90873	OK	1.3868	0.496585	2.27702	OK	1.7742	0.74517	2.80323	OK
XLOC_039308	-	-	XLOC_039308	-	TSS59599	AADN04024204.1:9-732	-	-	1.50716	0.66125	2.35307	OK	3.42479	2.0329	4.81667	OK	1.8388	0.898088	2.77952	OK
XLOC_039317	-	-	XLOC_039317	-	TSS59608	AADN04024303.1:0-310	-	-	1135.47	530.725	1740.21	OK	1825.75	985.298	2666.19	OK	825.561	370.597	1280.52	OK
XLOC_039318	-	-	XLOC_039318	-	TSS59609	AADN04024304.1:5-283	-	-	4.27501	0	8.75377	OK	6.83836	1.10901	12.5677	OK	6.45179	1.06018	11.8434	OK
XLOC_039321	-	-	XLOC_039321	-	TSS59612	AADN04024325.1:0-523	-	-	3.98702	2.10575	5.8683	OK	2.50443	1.06862	3.94024	OK	3.63938	1.87208	5.40668	OK
XLOC_039322	-	-	XLOC_039322	-	TSS59613	AADN04024328.1:3-342	-	-	1.46108	0.539619	2.38255	OK	1.73409	0	3.63024	OK	3.71072	0.919463	6.50199	OK
XLOC_039324	-	-	XLOC_039324	-	TSS59615	AADN04024331.1:274-610	-	-	31.0997	20.5589	41.6405	OK	14.649	8.16267	21.1354	OK	19.0369	11.5833	26.4905	OK
XLOC_039327	-	-	XLOC_039327	-	TSS59618	AADN04024342.1:4-200	-	-	38.9452	0	111.712	OK	82.4709	0	183.097	OK	124.873	14.9173	234.828	OK
XLOC_039328	-	-	XLOC_039328	-	TSS59619	AADN04024360.1:1-297	-	-	3.89824	0.114071	7.6824	OK	1.03254	0.270829	1.79426	OK	2.8866	0	5.97388	OK
XLOC_039329	-	-	XLOC_039329	-	TSS59620	AADN04024361.1:13-207	-	-	251.754	69.526	433.982	OK	10.2041	9.64784	10.7603	OK	59.2926	0	132.707	OK
XLOC_039337	-	-	XLOC_039337	-	TSS59628	AADN04024456.1:61-1124	-	-	9.2019	6.75558	11.6482	OK	8.2757	6.02703	10.5244	OK	9.93809	7.34188	12.5343	OK
XLOC_039342	-	-	XLOC_039342	-	TSS59633	AADN04024480.1:50-358	-	-	14.1902	6.91491	21.4654	OK	25.677	15.21	36.144	OK	13.4509	6.47298	20.4289	OK
XLOC_039346	-	-	XLOC_039346	-	TSS59637	AADN04024514.1:1201-1415	-	-	85.4928	27.4686	143.517	OK	89.6326	29.1613	150.104	OK	37.2362	2.54506	71.9274	OK
XLOC_039348	-	-	XLOC_039348	-	TSS59639	AADN04024521.1:481-747	-	-	4.24958	3.38412	5.11504	OK	3.81888	2.35116	5.2866	OK	10.9925	8.48742	13.4975	OK
XLOC_039349	-	-	XLOC_039349	-	TSS59640	AADN04024525.1:577-1599	-	-	2.49268	0.352547	4.63282	OK	1.7059	0	3.45701	OK	1.76234	0.0243723	3.50032	OK
XLOC_039350	-	-	XLOC_039350	-	TSS59641	AADN04024525.1:577-1599	-	-	7.34967	4.33091	10.3684	OK	5.47476	2.92551	8.02401	OK	3.93811	1.86	6.01621	OK
XLOC_039351	-	-	XLOC_039351	-	TSS59642	AADN04024527.1:143-1181	-	-	3.36466	2.20178	4.52754	OK	2.36848	1.45506	3.2819	OK	2.39371	1.47572	3.3117	OK
XLOC_039355	-	-	XLOC_039355	-	TSS59646	AADN04024531.1:230-2378	-	-	1.87413	1.25592	2.49233	OK	3.05074	2.17923	3.92225	OK	2.02509	1.37224	2.67794	OK
XLOC_039356	-	-	XLOC_039356	-	TSS59647	AADN04024532.1:405-1162	-	-	6.68258	3.60848	9.75668	OK	4.23679	1.62137	6.85222	OK	6.1825	3.35753	9.00747	OK
XLOC_039358	-	-	XLOC_039358	-	TSS59649	AADN04024537.1:1608-2590	-	-	25.3853	17.3657	33.4048	OK	35.3187	25.1955	45.4419	OK	32.1944	22.8471	41.5417	OK
XLOC_039365	-	-	XLOC_039365	-	TSS59656	AADN04024545.1:0-1000	-	-	11.0494	7.6769	14.4218	OK	8.73256	6.00087	11.4642	OK	10.6054	7.36851	13.8423	OK
XLOC_039372	-	-	XLOC_039372	-	TSS59663	AADN04024559.1:45-300	-	-	12.7991	2.15976	23.4384	OK	11.174	1.50913	20.839	OK	18.5214	6.27228	30.7705	OK
XLOC_039381	-	-	XLOC_039381	-	TSS59672,TSS59673	AADN04024573.1:0-2203	-	-	50.9979	41.3573	60.6384	OK	44.7431	36.1386	53.3476	OK	43.1908	34.8422	51.5394	OK
XLOC_039386	-	-	XLOC_039386	-	TSS59678	AADN04024579.1:1-1487	-	-	1.65705	1.03998	2.27411	OK	2.12084	1.38805	2.85364	OK	1.76473	1.1202	2.40926	OK
XLOC_039387	-	-	XLOC_039387	-	TSS59679	AADN04024581.1:1747-2220	-	-	3.24334	1.4302	5.05649	OK	4.5323	2.32529	6.73932	OK	3.13819	1.38539	4.891	OK
XLOC_039390	-	-	XLOC_039390	-	TSS59682	AADN04024587.1:176-444	-	-	6.52559	0.164821	12.8864	OK	10.6901	2.65629	18.724	OK	9.48255	1.99019	16.9749	OK
XLOC_039396	-	-	XLOC_039396	-	TSS59688	AADN04024599.1:704-993	-	-	118.037	84.6956	151.378	OK	100.004	70.7215	129.286	OK	66.3308	45.1894	87.4722	OK
XLOC_039405	-	-	XLOC_039405	-	TSS59698	AADN04024614.1:70-907	-	-	47.9793	16.6487	79.3098	OK	35.329	8.74815	61.9099	OK	23.0418	3.82473	42.2589	OK
XLOC_039407	-	-	XLOC_039407	-	TSS59700	AADN04024617.1:8-1205	-	-	8.81842	6.5265	11.1103	OK	7.62205	5.56323	9.68087	OK	8.57743	6.33719	10.8177	OK
XLOC_039413	-	-	XLOC_039413	-	TSS59707	AADN04024630.1:1-511	-	-	5.09621	2.85072	7.3417	OK	4.92299	2.735	7.11098	OK	3.70167	1.86584	5.53751	OK
XLOC_039420	-	-	XLOC_039420	-	TSS59715	AADN04024641.1:151-1196	-	-	119.71	80.459	158.962	OK	64.7619	38.8452	90.6786	OK	79.5383	51.1635	107.913	OK
XLOC_039426	-	-	XLOC_039426	-	TSS59721	AADN04024656.1:330-916	-	-	6.04592	2.76845	9.3234	OK	3.10692	0.937609	5.27623	OK	4.41587	1.77874	7.05301	OK
XLOC_039427	-	-	XLOC_039427	-	TSS59722	AADN04024658.1:719-1052	-	-	34.5661	23.0705	46.0618	OK	29.3868	19.0769	39.6968	OK	29.5606	19.4375	39.6837	OK
XLOC_039432	-	-	XLOC_039432	-	TSS59727	AADN04024663.1:974-2078	-	-	4.59109	2.71165	6.47053	OK	1.70823	0.663819	2.75265	OK	3.89217	2.24679	5.53754	OK
XLOC_039433	-	-	XLOC_039433	-	TSS59728	AADN04024664.1:123-892	-	-	9.2449	5.99478	12.495	OK	9.11199	5.99092	12.2331	OK	5.6553	3.35578	7.95482	OK
XLOC_039434	-	-	XLOC_039434	-	TSS59729	AADN04024665.1:347-1200	-	-	152.543	85.6641	219.423	OK	70.67	27.8458	113.494	OK	135.639	77.303	193.974	OK
XLOC_039435	-	-	XLOC_039435	-	TSS59730	AADN04024666.1:268-2082	-	-	1347.39	497.884	2196.89	OK	1788.61	745.456	2831.76	OK	1001.72	354.898	1648.54	OK
XLOC_039443	-	-	XLOC_039443	-	TSS59738	AADN04024684.1:79-1166	-	-	2.17356	1.31326	3.03386	OK	3.0618	1.98621	4.13739	OK	1.44034	0.788334	2.09235	OK
XLOC_039446	-	-	XLOC_039446	-	TSS59741	AADN04024688.1:432-919	-	-	16.188	7.25479	25.1213	OK	12.8047	5.18615	20.4232	OK	22.7412	12.21	33.2725	OK
XLOC_039458	-	-	XLOC_039458	-	TSS59755	KQ759336.1:364-31431	-	-	16.258	0	34.9925	OK	23.8663	0	51.6139	OK	15.8707	0	35.1907	OK
XLOC_039461	-	-	XLOC_039461	-	TSS59759	KQ759337.1:3887-16751	-	-	10.8944	0	36.6795	OK	5.41703	0	25.3187	OK	10.3817	5.60008	15.1633	OK
XLOC_039462	-	-	XLOC_039462	-	TSS59760	KQ759337.1:26196-26564	-	-	2.3431	0.363635	4.32256	OK	1.32841	0	2.78707	OK	1.46371	0	2.99245	OK
XLOC_039475	-	-	XLOC_039475	-	TSS59775	KQ759358.1:5538-6152	-	-	2.07712	0.944558	3.20967	OK	2.29818	1.09959	3.49678	OK	1.6535	0.659303	2.64769	OK
XLOC_039526	-	-	XLOC_039526	-	TSS59848	KQ759405.1:168013-168482	-	-	2.07739	0.692977	3.4618	OK	0.922236	0.000148528	1.84432	OK	1.18147	0.168293	2.19465	OK
XLOC_039578	-	-	XLOC_039578	-	TSS59913	KQ759460.1:24406-24772	-	-	5.19086	2.09759	8.28412	OK	7.75194	3.82929	11.6746	OK	3.63967	1.1491	6.13023	OK
XLOC_039589	-	-	XLOC_039589	-	TSS59924	KQ759469.1:1053-2601	-	-	3.18211	0.67579	5.68844	OK	2.63125	0.513744	4.74876	OK	3.12577	0.752703	5.49884	OK
XLOC_039592	-	-	XLOC_039592	-	TSS59928	KQ759470.1:747-1173	-	-	31.4773	20.1839	42.7708	OK	46.6642	32.1365	61.1918	OK	31.6186	20.8277	42.4094	OK
XLOC_039601	-	-	XLOC_039601	-	TSS59940,TSS59941,TSS59942,TSS59943	KQ759474.1:0-5755	-	-	2.02339	1.1281	2.91869	OK	2.6059	1.60303	3.60877	OK	1.62552	0.881089	2.36996	OK
XLOC_039604	-	-	XLOC_039604	-	TSS59946	KQ759474.1:25599-26456	-	-	4.85095	2.14493	7.55696	OK	3.18224	1.1039	5.26058	OK	3.01647	1.02733	5.00561	OK
XLOC_039606	-	-	XLOC_039606	-	TSS59948	KQ759474.1:29311-33004	-	-	2.88137	1.44907	4.31367	OK	5.33303	3.38205	7.28402	OK	2.31087	1.1219	3.49984	OK
XLOC_039607	-	-	XLOC_039607	-	TSS59949,TSS59950	KQ759474.1:0-5755	-	-	107.5	79.2454	135.755	OK	103.545	76.305	130.785	OK	99.0441	73.2203	124.868	OK
XLOC_039621	-	-	XLOC_039621	-	TSS59972	KQ759481.1:29428-31473	-	-	8.40456	6.45099	10.3581	OK	10.6729	8.27733	13.0685	OK	5.47532	4.10202	6.84861	OK
XLOC_039668	-	-	XLOC_039668	-	TSS60025,TSS60026	KQ759484.1:13739-16859	-	-	486.87	398.058	575.682	OK	466.412	383.958	548.866	OK	454.254	371.207	537.301	OK
XLOC_039697	-	-	XLOC_039697	-	TSS60066	KQ759502.1:1124-8615	-	-	2.99674	2.31999	3.67349	OK	4.54232	3.56626	5.51838	OK	3.26777	2.53784	3.9977	OK
XLOC_039748	-	-	XLOC_039748	-	TSS60126,TSS60127,TSS60128	KQ759530.1:11226-55330	-	-	19.642	14.5468	24.7372	OK	11.834	8.51845	15.1495	OK	19.2652	13.4791	25.0514	OK
XLOC_039814	-	-	XLOC_039814	-	TSS60231	KQ759548.1:8726-18094	-	-	3.38501	2.44276	4.32725	OK	1.33339	0.871183	1.7956	OK	3.00395	2.11042	3.89748	OK
XLOC_039833	-	-	XLOC_039833	-	TSS60258	KQ759552.1:23152-26584	-	-	42.835	31.3718	54.2983	OK	29.5585	20.5642	38.5528	OK	45.6743	33.7283	57.6203	OK
XLOC_039854	-	-	XLOC_039854	-	TSS60298	KQ759559.1:22963-24733	-	-	2.43996	1.50287	3.37704	OK	3.55364	2.36523	4.74206	OK	2.12057	1.28096	2.96017	OK
XLOC_039855	-	-	XLOC_039855	-	TSS60299	KQ759559.1:25119-25524	-	-	2.11245	0.459464	3.76544	OK	3.0917	1.04442	5.13898	OK	1.76092	0.278552	3.24328	OK
XLOC_039868	-	-	XLOC_039868	-	TSS60316	KQ759566.1:16131-21806	-	-	9.26957	7.14463	11.3945	OK	3.46764	2.49261	4.44267	OK	6.6404	5.0251	8.2557	OK
XLOC_039875	-	-	XLOC_039875	-	TSS60328	KQ759568.1:14931-16531	-	-	3.47764	2.43139	4.52389	OK	0.862199	0.462712	1.26169	OK	3.5988	2.54489	4.65271	OK
XLOC_039879	-	-	XLOC_039879	-	TSS60333	KQ759569.1:3504-4262	-	-	18.9295	14.1579	23.701	OK	21.0143	15.8189	26.2097	OK	16.6823	12.3805	20.984	OK
XLOC_039919	-	-	XLOC_039919	-	TSS60386	KQ759587.1:918-1287	-	-	74.0125	55.0672	92.9577	OK	57.3868	41.9259	72.8477	OK	70.9127	52.7741	89.0513	OK
XLOC_039936	-	-	XLOC_039936	-	TSS60407	KQ759603.1:227-8997	-	-	81.2923	42.2329	120.352	OK	61.0808	28.1619	93.9997	OK	76.5444	40.6159	112.473	OK
XLOC_039938	-	-	XLOC_039938	-	TSS60409	KQ759604.1:4344-14746	-	-	11.7558	0	25.4802	OK	19.4017	1.25378	37.5497	OK	10.5945	0	22.736	OK
XLOC_039945	-	-	XLOC_039945	-	TSS60417	KQ759609.1:8216-13283	-	-	3.61418	1.45943	5.76893	OK	3.87683	1.69863	6.05502	OK	3.20903	1.2088	5.20926	OK
XLOC_039956	-	-	XLOC_039956	-	TSS60433	KQ759614.1:1026-2340	-	-	36.0693	25.8332	46.3054	OK	49.4168	36.4588	62.3748	OK	29.022	20.4672	37.5768	OK
XLOC_039966	-	-	XLOC_039966	-	TSS60445,TSS60446	KQ759620.1:5317-7791	-	-	10.6859	6.75706	14.6148	OK	4.52022	2.54426	6.49617	OK	7.87303	4.48374	11.2623	OK
XLOC_039967	-	-	XLOC_039967	-	TSS60447	KQ759620.1:828-1120	-	-	2.41253	0	5.26432	OK	5.88333	1.19052	10.5761	OK	1.73732	0	4.05865	OK
XLOC_039968	-	-	XLOC_039968	-	TSS60448	KQ759620.1:1612-1860	-	-	12.1046	0.931528	23.2777	OK	16.7892	3.35181	30.2265	OK	11.2033	1.03306	21.3736	OK
XLOC_039969	-	-	XLOC_039969	-	TSS60449	KQ759620.1:4982-5215	-	-	148.332	90.247	206.417	OK	47.4428	17.9629	76.9228	OK	83.8583	44.5323	123.184	OK
XLOC_039976	-	-	XLOC_039976	-	TSS60458	KQ759630.1:90-11356	-	-	7.26087	5.10708	9.41465	OK	10.1994	7.44011	12.9587	OK	7.81023	5.55691	10.0635	OK
XLOC_039979	-	-	XLOC_039979	-	TSS60461	KQ759632.1:2621-11440	-	-	5.06311	0.0566341	10.0696	OK	5.82471	0.628684	11.0207	OK	3.41873	0	7.05761	OK
XLOC_039984	-	-	XLOC_039984	-	TSS60469	KQ759634.1:3544-3780	-	-	33.4388	10.9814	55.8962	OK	36.6521	12.6356	60.6685	OK	24.9554	5.90157	44.0092	OK
XLOC_040010	-	-	XLOC_040010	-	TSS60506	KQ759655.1:3893-4118	-	-	137.563	75.3736	199.753	OK	147.821	81.7485	213.893	OK	139.872	79.4769	200.267	OK
XLOC_040012	-	-	XLOC_040012	-	TSS60508	KQ759659.1:624-2893	-	-	31.4002	19.0948	43.7055	OK	31.531	19.1861	43.8759	OK	32.2852	20.2175	44.3529	OK
XLOC_040015	-	-	XLOC_040015	-	TSS60513,TSS60514	KQ759663.1:44-3437	-	-	12.975	10.2371	15.713	OK	7.96079	6.14877	9.7728	OK	9.74288	7.597	11.8888	OK
XLOC_040026	-	-	XLOC_040026	-	TSS60528	KQ759674.1:6299-6579	-	-	12.7662	4.51224	21.0201	OK	15.7679	6.53954	24.9963	OK	10.2584	3.29527	17.2215	OK
XLOC_040028	-	-	XLOC_040028	-	TSS60530	KQ759675.1:6521-8751	-	-	2.5368	1.53908	3.53452	OK	3.55261	2.25034	4.85487	OK	3.41778	2.25301	4.58254	OK
XLOC_040030	-	-	XLOC_040030	-	TSS60532,TSS60533	KQ759680.1:119-4859	-	-	39.0678	17.9974	60.1383	OK	38.051	11.7018	64.4002	OK	42.2682	24.0466	60.4898	OK
XLOC_040031	-	-	XLOC_040031	-	TSS60534	KQ759680.1:6307-7430	-	-	2.7298	0.876296	4.58331	OK	0.417196	0	1.19283	OK	1.48249	0.229759	2.73521	OK
XLOC_040033	-	-	XLOC_040033	-	TSS60536	KQ759682.1:5765-6142	-	-	2.51556	0.583617	4.44751	OK	0	0	0	OK	1.09064	0	2.29716	OK
XLOC_040037	-	-	XLOC_040037	-	TSS60540	KQ759688.1:1995-7035	-	-	7.94675	2.01968	13.8738	OK	12.7945	5.13571	20.4533	OK	12.756	5.21271	20.2993	OK
XLOC_040038	-	-	XLOC_040038	-	TSS60541	KQ759688.1:248-838	-	-	1.49658	0.529755	2.46341	OK	3.01766	1.55679	4.47853	OK	2.18118	0.983494	3.37886	OK
XLOC_040048	-	-	XLOC_040048	-	TSS60554	KQ759695.1:118-6820	-	-	14.2921	10.4879	18.0964	OK	9.69239	7.00226	12.3825	OK	12.0349	8.79837	15.2715	OK
XLOC_040057	-	-	XLOC_040057	-	TSS60566	KQ759705.1:1103-2190	-	-	9.15966	6.65549	11.6638	OK	4.4586	3.03318	5.88401	OK	5.87344	4.08635	7.66053	OK
XLOC_040059	-	-	XLOC_040059	-	TSS60569,TSS60570	KQ759708.1:8-6149	-	-	12.2608	8.95611	15.5654	OK	10.6648	7.51369	13.8159	OK	9.62367	6.80165	12.4457	OK
XLOC_040060	-	-	XLOC_040060	-	TSS60571,TSS60572	KQ759708.1:8-6149	-	-	4.77755	1.10521	8.44989	OK	3.62875	0.92234	6.33517	OK	4.5827	2.41732	6.74808	OK
XLOC_040071	-	-	XLOC_040071	-	TSS60584	KQ759728.1:189-3395	-	-	56.5622	38.1457	74.9788	OK	35.0149	21.9536	48.0761	OK	43.8397	29.0579	58.6215	OK
XLOC_040075	-	-	XLOC_040075	-	TSS60588	KQ759744.1:99-1319	-	-	25352.4	8706.49	41998.3	OK	21235.2	4327.82	38142.6	OK	15364.9	3304.09	27425.7	OK
XLOC_040077	-	-	XLOC_040077	-	TSS60590	KQ759744.1:2837-3623	-	-	6.31849	4.27062	8.36635	OK	3.60359	2.21649	4.9907	OK	5.02189	3.29596	6.74781	OK
XLOC_040283	-	-	XLOC_040283	-	TSS60984	Z:20730370-20843876	-	-	4.86166	0	14.8474	OK	7.45465	0	22.9157	OK	5.69507	0	16.9304	OK
XLOC_040368	-	-	XLOC_040368	-	TSS61161	Z:31541243-31541574	-	-	6.92388	2.30647	11.5413	OK	3.07726	0.121049	6.03347	OK	2.62859	0	5.45192	OK
XLOC_040511	-	-	XLOC_040511	-	TSS61438	Z:55458760-55549990	-	-	4.72661	2.38202	7.07119	OK	2.96681	1.17198	4.76165	OK	3.09967	1.59309	4.60626	OK
XLOC_040563	-	-	XLOC_040563	-	TSS61536	Z:63777741-63907758	-	-	2.00297	1.02834	2.9776	OK	0.680266	0.0395206	1.32101	OK	1.76143	0.842206	2.68066	OK
XLOC_040874	-	-	XLOC_040874	-	TSS62050	Z:13720870-13721740	-	-	1.18578	0.152995	2.21857	OK	0.937225	0	1.88092	OK	2.67902	1.02142	4.33661	OK
XLOC_041147	-	-	XLOC_041147	-	TSS62589,TSS62590,TSS62591,TSS62592,TSS62593	Z:57176365-57206770	-	-	2.92322	1.79587	4.05057	OK	0.625536	0.252699	0.998374	OK	2.55216	1.59196	3.51236	OK
XLOC_041228	-	-	XLOC_041228	-	TSS62721	Z:67114249-67114842	-	-	4.25333	1.97022	6.53644	OK	2.68703	0.991398	4.38266	OK	4.12943	1.97073	6.28813	OK
XLOC_041358	-	-	XLOC_041358	-	TSS62915,TSS62916	Z:78731771-78735488	-	-	3.72395	2.68101	4.7669	OK	2.33005	1.59896	3.06113	OK	1.81405	1.20054	2.42755	OK
XLOC_041391	-	-	XLOC_041391	-	TSS62972	Z:477184-593060	-	-	1.0469	0	3.09557	OK	2.11543	0	5.69515	OK	1.62074	0	4.83959	OK
XLOC_041438	-	-	XLOC_041438	-	TSS63019	Z:9747662-9793322	-	-	2.07565	0	4.25978	OK	2.3944	0	5.03574	OK	2.32259	0	4.87614	OK
XLOC_041439	-	-	XLOC_041439	-	TSS63020	Z:9747662-9793322	-	-	1.98769	0	5.62821	OK	3.11301	0	8.53719	OK	2.73917	0	8.42235	OK
XLOC_041440	-	-	XLOC_041440	-	TSS63021	Z:9747662-9793322	-	-	1.79057	0	9.59257	OK	2.71317	0	13.6711	OK	3.44123	0	15.8024	OK
XLOC_041441	-	-	XLOC_041441	-	TSS63022	Z:9747662-9793322	-	-	2.14612	0	4.80499	OK	2.92057	0	6.31964	OK	2.72755	0	5.7864	OK
XLOC_041442	-	-	XLOC_041442	-	TSS63023	Z:9747662-9793322	-	-	1.77254	0	3.70479	OK	3.16692	0.274153	6.0597	OK	2.76787	0.227214	5.30852	OK
XLOC_041443	-	-	XLOC_041443	-	TSS63024	Z:9747662-9793322	-	-	1.95788	0	10.3146	OK	7.4758	0	25.2293	OK	3.2698	0	15.0838	OK
XLOC_041452	-	-	XLOC_041452	-	TSS63033	Z:10138145-10313498	-	-	2.0059	0	8.91937	OK	2.47259	0	9.84099	OK	1.64346	0	7.68781	OK
XLOC_041455	-	-	XLOC_041455	-	TSS63036	Z:10453609-10550043	-	-	3.14914	0	16.6014	OK	3.21305	0	17.9839	OK	3.25774	0	14.0858	OK
XLOC_041456	-	-	XLOC_041456	-	TSS63037	Z:10453609-10550043	-	-	3.77531	0	10.8941	OK	3.68641	0	11.4189	OK	3.54225	0	9.05223	OK
XLOC_041478	-	-	XLOC_041478	-	TSS63059	Z:13959948-13969105	-	-	1.70319	1.30778	2.09861	OK	3.68458	2.92296	4.4462	OK	0.810021	0.592682	1.02736	OK
XLOC_041507	-	-	XLOC_041507	-	TSS63088	Z:20730370-20843876	-	-	2.30287	0	6.63235	OK	3.72444	0	9.68859	OK	1.93587	0	5.4676	OK
XLOC_041508	-	-	XLOC_041508	-	TSS63089	Z:20730370-20843876	-	-	1.52697	0	8.91031	OK	3.52553	0	16.8389	OK	2.33569	0	10.8585	OK
XLOC_041509	-	-	XLOC_041509	-	TSS63090	Z:20730370-20843876	-	-	2.25888	0	6.62421	OK	4.30615	0	12.3072	OK	2.09346	0	5.85993	OK
XLOC_041510	-	-	XLOC_041510	-	TSS63091	Z:20730370-20843876	-	-	1.71635	0	9.51019	OK	3.45078	0	16.6614	OK	1.31461	0	7.82421	OK
XLOC_041511	-	-	XLOC_041511	-	TSS63092	Z:20730370-20843876	-	-	5.17517	0	25.6821	OK	6.48596	0	33.4256	OK	2.54452	0	8.88727	OK
XLOC_041512	-	-	XLOC_041512	-	TSS63093	Z:20730370-20843876	-	-	2.30442	0	10.8121	OK	3.30526	0	15.4776	OK	1.37859	0	7.65357	OK
XLOC_041513	-	-	XLOC_041513	-	TSS63094	Z:20730370-20843876	-	-	3.4145	0	18.2406	OK	4.45651	0	24.8054	OK	2.40844	0	14.1559	OK
XLOC_041514	-	-	XLOC_041514	-	TSS63095	Z:20730370-20843876	-	-	1.78962	0	8.92365	OK	3.91852	0	16.6079	OK	1.4711	0	7.64364	OK
XLOC_041515	-	-	XLOC_041515	-	TSS63096	Z:20730370-20843876	-	-	1.29801	0	6.33268	OK	3.3222	0	12.9232	OK	1.43237	0	6.44045	OK
XLOC_041516	-	-	XLOC_041516	-	TSS63097	Z:20730370-20843876	-	-	4.33479	0	28.7293	OK	13.653	0	63.6988	OK	6.58758	0	33.6186	OK
XLOC_041518	-	-	XLOC_041518	-	TSS63099	Z:21600594-21661099	-	-	2.03137	0	5.80465	OK	0.798449	0	2.47219	OK	1.86784	0	5.31213	OK
XLOC_041520	-	-	XLOC_041520	-	TSS63101	Z:21600594-21661099	-	-	3.77137	0	12.4179	OK	2.08019	0	6.67627	OK	3.81563	0	11.6441	OK
XLOC_041549	-	-	XLOC_041549	-	TSS63130	Z:24031725-24087025	-	-	2.1316	0.571563	3.69164	OK	0.284552	0	0.789842	OK	1.89407	0.400879	3.38727	OK
XLOC_041551	-	-	XLOC_041551	-	TSS63132	Z:24031725-24087025	-	-	2.30386	0	7.33355	OK	0.409832	0	1.70618	OK	2.00853	0	6.52804	OK
XLOC_041553	-	-	XLOC_041553	-	TSS63134	Z:24031725-24087025	-	-	2.73775	0	9.85055	OK	0.0875445	0	0.470336	OK	2.58721	0	9.23141	OK
XLOC_041555	-	-	XLOC_041555	-	TSS63136	Z:24031725-24087025	-	-	2.62725	0	6.86849	OK	0.390742	0	1.26366	OK	1.52314	0	4.60578	OK
XLOC_041652	-	-	XLOC_041652	-	TSS63234	Z:34790598-34796736	-	-	1.45114	1.07415	1.82812	OK	1.53093	1.13949	1.92237	OK	2.15574	1.6355	2.67597	OK
XLOC_041673	-	-	XLOC_041673	-	TSS63256	Z:36807114-36865311	-	-	1.69619	0	7.24851	OK	2.18147	0	8.49091	OK	1.03814	0	5.52454	OK
XLOC_041699	-	-	XLOC_041699	-	TSS63282	Z:40763803-40764087	-	-	4.38762	0.0624475	8.71279	OK	2.88147	0	6.50564	OK	2.77063	0	6.18936	OK
XLOC_041714	-	-	XLOC_041714	-	TSS63297	Z:43172642-43247846	-	-	2.33441	0	9.66336	OK	2.48994	0	9.69194	OK	3.82361	0	12.9597	OK
XLOC_041715	-	-	XLOC_041715	-	TSS63298	Z:43172642-43247846	-	-	2.14176	0	11.9734	OK	2.85652	0	13.7803	OK	4.7507	0	19.5508	OK
XLOC_041716	-	-	XLOC_041716	-	TSS63299	Z:43172642-43247846	-	-	4.52275	0	22.3653	OK	7.01247	0	29.655	OK	8.16134	0	31.8702	OK
XLOC_041717	-	-	XLOC_041717	-	TSS63300	Z:43172642-43247846	-	-	1.40793	0	7.83599	OK	0.83554	0	5.7461	OK	3.03864	0	12.5506	OK
XLOC_041772	-	-	XLOC_041772	-	TSS63357	Z:47364164-47399532	-	-	1.60797	0	4.0763	OK	2.66316	0	6.14848	OK	2.12019	0	5.64274	OK
XLOC_041773	-	-	XLOC_041773	-	TSS63358	Z:47364164-47399532	-	-	1.41592	0	3.55352	OK	2.56635	0	6.02794	OK	1.97121	0	4.93301	OK
XLOC_041774	-	-	XLOC_041774	-	TSS63359	Z:47364164-47399532	-	-	1.30467	0.321667	2.28768	OK	2.3672	0.861736	3.87266	OK	2.07581	0.631873	3.51974	OK
XLOC_041820	-	-	XLOC_041820	-	TSS63407	Z:52608115-52667392	-	-	1.36425	0	4.06045	OK	1.99893	0	4.85115	OK	2.08889	0	4.96441	OK
XLOC_041826	-	-	XLOC_041826	-	TSS63413	Z:53648872-53653371	-	-	3.44742	2.64349	4.25135	OK	3.64527	2.8025	4.48805	OK	2.78565	2.11105	3.46025	OK
XLOC_041827	-	-	XLOC_041827	-	TSS63414	Z:53653469-53655409	-	-	3.43635	2.47192	4.40078	OK	3.51447	2.53146	4.49748	OK	3.14176	2.24293	4.0406	OK
XLOC_041838	-	-	XLOC_041838	-	TSS63425	Z:55458760-55549990	-	-	5.6199	0	16.0199	OK	3.78378	0	11.1041	OK	3.35474	0	9.38448	OK
XLOC_041839	-	-	XLOC_041839	-	TSS63426	Z:55458760-55549990	-	-	5.35622	0	11.1033	OK	3.2712	0	7.74787	OK	3.11919	0	6.51352	OK
XLOC_041840	-	-	XLOC_041840	-	TSS63427	Z:55458760-55549990	-	-	4.79119	0	11.0896	OK	3.05952	0	8.85355	OK	2.98339	0	6.92195	OK
XLOC_041841	-	-	XLOC_041841	-	TSS63428	Z:55458760-55549990	-	-	3.82206	0.0627834	7.58133	OK	2.67279	0	5.60849	OK	2.65816	0.0409973	5.27533	OK
XLOC_041842	-	-	XLOC_041842	-	TSS63429	Z:55458760-55549990	-	-	5.34888	0	24.657	OK	3.00658	0	16.7972	OK	2.96614	0	13.9768	OK
XLOC_041843	-	-	XLOC_041843	-	TSS63430	Z:55458760-55549990	-	-	4.04837	0	11.6306	OK	2.12146	0	7.41704	OK	2.46237	0	7.13114	OK
XLOC_041844	-	-	XLOC_041844	-	TSS63431	Z:55458760-55549990	-	-	3.90452	0	13.7227	OK	3.25202	0	11.9812	OK	2.62485	0	9.00171	OK
XLOC_041845	-	-	XLOC_041845	-	TSS63432	Z:55458760-55549990	-	-	3.27519	0	7.30555	OK	2.44024	0	5.76265	OK	1.9936	0	4.78977	OK
XLOC_041846	-	-	XLOC_041846	-	TSS63433	Z:55458760-55549990	-	-	3.69797	0	13.369	OK	2.69664	0	10.626	OK	2.33654	0	8.37502	OK
XLOC_041847	-	-	XLOC_041847	-	TSS63434	Z:55458760-55549990	-	-	3.25469	0	10.0353	OK	2.20826	0	7.59467	OK	2.3143	0	6.7977	OK
XLOC_041885	-	-	XLOC_041885	-	TSS63473	Z:60634764-60638162	-	-	2.73922	2.03396	3.44447	OK	4.3105	3.2859	5.33509	OK	4.49848	3.42934	5.56763	OK
XLOC_041932	-	-	XLOC_041932	-	TSS63520	Z:71664246-71740338	-	-	1.98513	0	9.4078	OK	2.37704	0	11.3356	OK	1.88081	0	10.1954	OK
XLOC_041956	-	-	XLOC_041956	-	TSS63544	Z:79715033-79721843	-	-	2.03875	1.55393	2.52358	OK	2.03466	1.5501	2.51922	OK	2.5164	1.93627	3.09653	OK
XLOC_041968	-	-	XLOC_041968	-	TSS63556	Z:81587531-81610809	-	-	1.07448	0	3.37932	OK	2.67323	0	6.81636	OK	1.35966	0	3.98819	OK
