# Supplementary material for: Genome-Wide Analysis of Alternative Splicing during Host-Virus Interactions in Chicken
Source: Viruses. 2021 Dec 2;13(12):2409. doi: 10.3390/v13122409 (PMC8703359; doi:10.3390/v13122409)
Supplement: Supplementary file 1 [file viruses-13-02409-s001.zip › TableS7-AS_Statistic.xlsx]

## Sheet: Sheet1
	Control	Herts/33	LaSote
SE	2450	2430	2399
A5SS	775	773	768
A3SS	1394	1361	1371
IR	1030	1094	1048
other	355	335	334
	6004	5993	5920
