# Supplementary material for: Genome-Wide Analysis of Alternative Splicing during Host-Virus Interactions in Chicken
Source: Viruses. 2021 Dec 2;13(12):2409. doi: 10.3390/v13122409 (PMC8703359; doi:10.3390/v13122409)
Supplement: Supplementary file 1 [file viruses-13-02409-s001.zip › TableS8-AlternativeSplicingGene.xlsx]

## Sheet: DifferentialTranscriptUsage
test_id	gene_id	gene	locus	sample_1	sample_2	status	value_1	value_2	log2(fold_change)	test_stat	p_value	q_value	significant
TCONS_00000211	XLOC_000079	SEMA3D	1:8309950-8453090	Blank	Herts	OK	8.1221	9.19524	0.179035	0.336989	0.53865	0.774384	no
TCONS_00000213	XLOC_000079	SEMA3D	1:8309950-8453090	Blank	Herts	OK	3.11143	9.67594	1.63683	2.285	0.00225	0.0169374	yes
TCONS_00000212	XLOC_000079	SEMA3D	1:8309950-8453090	Blank	Herts	OK	5.64281	4.36333	-0.370986	-0.33284	0.4573	0.712223	no
TCONS_00000298	XLOC_000106	KMT2E	1:13764824-13909598	Blank	Herts	OK	3.79869	2.38126	-0.673775	-1.04864	0.0773	0.253538	no
TCONS_00000299	XLOC_000106	KMT2E	1:13764824-13909598	Blank	Herts	OK	2.66341	7.15239	1.42515	2.27519	0.0012	0.0100119	yes
TCONS_00000601	XLOC_000193	PRLL	1:30529789-30533660	Blank	Herts	OK	0.119306	2.17596	4.18892	3.84417	0.00145	0.0117394	yes
TCONS_00000602	XLOC_000193	PRLL	1:30529789-30533660	Blank	Herts	NOTEST	0.227084	0.366253	0.689615	0	1	1	no
TCONS_00000661	XLOC_000206	TBK1	1:33632387-33664801	Blank	Herts	OK	4.90321	3.34946	-0.549798	-1.15045	0.0629	0.219923	no
TCONS_00000662	XLOC_000206	TBK1	1:33632387-33664801	Blank	Herts	OK	1.36814	3.87798	1.50309	3.06806	5e-05	0.000622191	yes
TCONS_00000663	XLOC_000206	TBK1	1:33632387-33664801	Blank	Herts	OK	1.46562	3.03319	1.04933	2.15028	0.0004	0.00394465	yes
TCONS_00000677	XLOC_000209	LEMD3	1:33937154-34070695	Blank	Herts	OK	7.06012	14.0706	0.994917	2.43512	5e-05	0.000622191	yes
TCONS_00000683	XLOC_000209	MSRB3	1:33937154-34070695	Blank	Herts	OK	11.7296	1.93208	-2.60192	-2.87352	0.00055	0.00518463	yes
TCONS_00000679	XLOC_000209	LEMD3	1:33937154-34070695	Blank	Herts	OK	1.90387	2.0954	0.138294	0.105662	0.85795	0.943478	no
TCONS_00000680	XLOC_000209	LEMD3	1:33937154-34070695	Blank	Herts	OK	1.48995	4.64715	1.64109	1.49016	0.0564	0.203867	no
TCONS_00000681	XLOC_000209	LEMD3	1:33937154-34070695	Blank	Herts	OK	1.00575	2.09557	1.05907	0.528391	0.33765	0.605325	no
TCONS_00000703	XLOC_000212	ENSGALG00000009899	1:34779580-34818166	Blank	Herts	OK	4.73517	2.51711	-0.911646	-1.46569	0.03195	0.136161	no
TCONS_00000706	XLOC_000212	ENSGALG00000009899	1:34779580-34818166	Blank	Herts	OK	1.32113	3.21656	1.28374	2.32486	0.0003	0.00307621	yes
TCONS_00000754	XLOC_000232	TMEM19	1:36408412-36423741	Blank	Herts	OK	3.96844	4.75822	0.261851	0.494321	0.3904	0.655112	no
TCONS_00000755	XLOC_000232	TMEM19	1:36408412-36423741	Blank	Herts	OK	3.41044	5.06426	0.570392	1.74445	0.0043	0.0287671	yes
TCONS_00000796	XLOC_000243	NAV3	1:38666028-38924294	Blank	Herts	OK	3.42198	3.76543	0.137983	0.29339	0.6105	0.822829	no
TCONS_00000801	XLOC_000243	NAV3	1:38666028-38924294	Blank	Herts	OK	2.07171	5.3743	1.37526	3.21002	5e-05	0.000622191	yes
TCONS_00000798	XLOC_000243	NAV3	1:38666028-38924294	Blank	Herts	OK	2.47368	0.518673	-2.25376	-2.47254	0.0016	0.0127706	yes
TCONS_00000799	XLOC_000243	NAV3	1:38666028-38924294	Blank	Herts	OK	0.247308	1.40821	2.50949	0.908035	0.24245	0.507841	no
TCONS_00000800	XLOC_000243	NAV3	1:38666028-38924294	Blank	Herts	OK	1.86476	3.37566	0.856181	1.68021	0.0046	0.0303558	yes
TCONS_00000969	XLOC_000288	SCYL2	1:47267865-47304843	Blank	Herts	OK	10.1469	11.9883	0.240591	1.07659	0.0662	0.227974	no
TCONS_00000971	XLOC_000288	SCYL2	1:47267865-47304843	Blank	Herts	OK	7.1245	13.1425	0.883383	2.47368	5e-05	0.000622191	yes
TCONS_00001078	XLOC_000338	RRP7A	1:49224851-49237511	Blank	Herts	OK	9.51481	5.55646	-0.776009	-1.45352	0.01375	0.0720175	no
TCONS_00001079	XLOC_000338	RRP7A	1:49224851-49237511	Blank	Herts	OK	9.8057	5.44672	-0.848233	-1.70364	0.00305	0.021677	yes
TCONS_00001119	XLOC_000354	PMM1	1:49591665-49631391	Blank	Herts	OK	7.76408	4.27488	-0.86093	-1.84191	0.005	0.0324781	yes
TCONS_00001120	XLOC_000354	PMM1	1:49591665-49631391	Blank	Herts	OK	7.05	5.89146	-0.258998	-0.765024	0.1826	0.437753	no
TCONS_00001198	XLOC_000384	DMC1	1:50896430-50936669	Blank	Herts	OK	13.6302	5.29943	-1.36289	-2.75572	5e-05	0.000622191	yes
TCONS_00001199	XLOC_000384	DDX17	1:50896430-50936669	Blank	Herts	OK	9.92555	10.6289	0.0987718	0.251633	0.66195	0.853768	no
TCONS_00001200	XLOC_000384	DDX17	1:50896430-50936669	Blank	Herts	OK	5.73948	7.41138	0.368823	0.851682	0.1454	0.381509	no
TCONS_00001283	XLOC_000414	RBFOX2	1:51881777-52048476	Blank	Herts	OK	18.7537	9.24583	-1.0203	-2.59611	5e-05	0.000622191	yes
TCONS_00001285	XLOC_000414	RBFOX2	1:51881777-52048476	Blank	Herts	OK	22.756	7.33227	-1.63391	-4.26044	5e-05	0.000622191	yes
TCONS_00001591	XLOC_000518	CALD1	1:62340738-62495113	Blank	Herts	OK	25.6336	15.8751	-0.691269	-1.22665	0.03815	0.154764	no
TCONS_00001592	XLOC_000518	CALD1	1:62340738-62495113	Blank	Herts	OK	30.1573	13.8758	-1.11994	-2.24578	5e-05	0.000622191	yes
TCONS_00001703	XLOC_000551	C2CD5	1:66555332-66624178	Blank	Herts	OK	0.995719	0.865572	-0.202084	-0.164523	0.7687	0.906792	no
TCONS_00001708	XLOC_000551	C2CD5	1:66555332-66624178	Blank	Herts	OK	0.519819	2.40862	2.21213	2.39683	0.00085	0.00747071	yes
TCONS_00001706	XLOC_000551	C2CD5	1:66555332-66624178	Blank	Herts	OK	3.55145	3.43541	-0.0479266	-0.0959045	0.8605	0.944408	no
TCONS_00001709	XLOC_000551	C2CD5	1:66555332-66624178	Blank	Herts	OK	1.69757	7.19231	2.08298	4.28392	5e-05	0.000622191	yes
TCONS_00001710	XLOC_000551	C2CD5	1:66555332-66624178	Blank	Herts	OK	1.99429	5.89576	1.5638	3.4351	5e-05	0.000622191	yes
TCONS_00001857	XLOC_000590	PPARA	1:71182452-71391292	Blank	Herts	OK	2.14721	6.07136	1.49956	3.88856	5e-05	0.000622191	yes
TCONS_00001861	XLOC_000590	PPARA	1:71182452-71391292	Blank	Herts	OK	1.96159	9.27718	2.24166	2.71152	0.00035	0.00351323	yes
TCONS_00001972	XLOC_000627	ENSGALG00000032183	1:75654521-75687760	Blank	Herts	OK	2.16816	1.32054	-0.715345	-2.59167	5e-05	0.000622191	yes
TCONS_00001973	XLOC_000627	ENSGALG00000032183	1:75654521-75687760	Blank	Herts	OK	3.25547	0.929574	-1.80822	-2.16477	0.0011	0.00930222	yes
TCONS_00002051	XLOC_000659	GNB3	1:77225876-77256179	Blank	Herts	OK	2.98336	0.881825	-1.75837	-4.28754	5e-05	0.000622191	yes
TCONS_00002053	XLOC_000659	GNB3	1:77225876-77256179	Blank	Herts	OK	3.08859	0.825512	-1.90359	-2.84754	5e-05	0.000622191	yes
TCONS_00002067	XLOC_000662	ENO2	1:77286984-77299051	Blank	Herts	OK	3.99596	8.9594	1.16486	3.09903	5e-05	0.000622191	yes
TCONS_00002070	XLOC_000662	ENO2	1:77286984-77299051	Blank	Herts	OK	4.81642	8.53654	0.825691	2.01767	0.00035	0.00351323	yes
TCONS_00002145	XLOC_000690	TBX15	1:78659979-78750703	Blank	Herts	OK	7.7265	4.88715	-0.660821	-2.82219	5e-05	0.000622191	yes
TCONS_00002147	XLOC_000690	ENSGALG00000037173	1:78659979-78750703	Blank	Herts	OK	7.74415	2.20436	-1.81274	-1.04724	0.1383	0.369648	no
TCONS_00002280	XLOC_000742	GPR161	1:84113301-84155400	Blank	Herts	OK	1.2843	2.6698	1.05575	1.52886	0.01775	0.0876538	no
TCONS_00002281	XLOC_000742	TTF2	1:84113301-84155400	Blank	Herts	OK	2.90839	1.23099	-1.24039	-1.95965	0.00255	0.0187537	yes
TCONS_00002288	XLOC_000744	ST3GAL6	1:84200637-84256340	Blank	Herts	OK	7.47058	3.02127	-1.30607	-3.49981	5e-05	0.000622191	yes
TCONS_00002292	XLOC_000744	ST3GAL6	1:84200637-84256340	Blank	Herts	OK	3.53813	6.62196	0.904273	0.601965	0.33805	0.605685	no
TCONS_00002289	XLOC_000744	ST3GAL6	1:84200637-84256340	Blank	Herts	OK	7.29746	2.54691	-1.51865	-2.41533	0.0004	0.00394465	yes
TCONS_00002305	XLOC_000748	TBC1D23	1:84819667-84858913	Blank	Herts	OK	8.45403	6.12194	-0.46565	-1.74164	0.0024	0.017855	yes
TCONS_00002307	XLOC_000748	TBC1D23	1:84819667-84858913	Blank	Herts	OK	6.71977	8.96405	0.415738	1.26683	0.03265	0.138405	no
TCONS_00002327	XLOC_000756	PCNP	1:85310378-85341344	Blank	Herts	OK	1.97998	0.973565	-1.02414	-0.894291	0.12635	0.349387	no
TCONS_00002328	XLOC_000756	PCNP	1:85310378-85341344	Blank	Herts	OK	1.59865	2.5736	0.686936	1.71536	0.00365	0.0251248	yes
TCONS_00002331	XLOC_000758	NXPE3	1:85369264-85412454	Blank	Herts	OK	0.992535	0.868055	-0.193331	-0.21424	0.6197	0.828768	no
TCONS_00002335	XLOC_000758	NFKBIZ	1:85369264-85412454	Blank	Herts	OK	0.699321	2.40932	1.7846	2.21186	0.00355	0.0245688	yes
TCONS_00002368	XLOC_000767	HHLA2	1:87488919-87549958	Blank	Herts	OK	10.1007	3.72056	-1.44086	-2.82035	5e-05	0.000622191	yes
TCONS_00002372	XLOC_000767	HHLA2	1:87488919-87549958	Blank	Herts	OK	10.7847	3.32688	-1.69674	-0.949512	0.1002	0.302138	no
TCONS_00002517	XLOC_000805	GPR89B	1:92494823-92522811	Blank	Herts	OK	1.36185	0.955796	-0.510791	-0.353251	0.52505	0.764467	no
TCONS_00002519	XLOC_000805	GPR89B	1:92494823-92522811	Blank	Herts	OK	1.09942	2.11536	0.944164	2.7209	5e-05	0.000622191	yes
TCONS_00002521	XLOC_000805	GPR89B	1:92494823-92522811	Blank	Herts	OK	2.7865	1.5011	-0.892433	-2.19969	0.0008	0.00709651	yes
TCONS_00002677	XLOC_000849	HUNK	1:104731650-104789684	Blank	Herts	OK	2.44269	1.22659	-0.993818	-2.79752	5e-05	0.000622191	yes
TCONS_00002679	XLOC_000849	HUNK	1:104731650-104789684	Blank	Herts	OK	2.10858	1.43135	-0.558901	-0.684602	0.25375	0.518186	no
TCONS_00002705	XLOC_000859	ENSGALG00000035096	1:105392926-105431771	Blank	Herts	OK	12.6468	11.4282	-0.146178	-0.304601	0.59385	0.81278	no
TCONS_00002708	XLOC_000859	ENSGALG00000035096	1:105392926-105431771	Blank	Herts	OK	7.07911	16.7739	1.24458	3.48478	5e-05	0.000622191	yes
TCONS_00002713	XLOC_000859	ENSGALG00000035096	1:105392926-105431771	Blank	Herts	OK	11.5098	19.203	0.738475	2.27244	5e-05	0.000622191	yes
TCONS_00002707	XLOC_000859	ENSGALG00000035096	1:105392926-105431771	Blank	Herts	OK	0.976765	5.32853	2.44765	2.05174	0.0081	0.0477909	yes
TCONS_00002714	XLOC_000859	ENSGALG00000035096	1:105392926-105431771	Blank	Herts	OK	3.42458	0	#NAME?	#NAME?	0.09335	0.288236	no
TCONS_00002737	XLOC_000863	MRPS6	1:105647972-105695763	Blank	Herts	OK	4.02726	3.21079	-0.326867	-1.22764	0.03285	0.138996	no
TCONS_00002739	XLOC_000863	MRPS6	1:105647972-105695763	Blank	Herts	OK	6.09476	2.53577	-1.26514	-2.20291	0.00075	0.0067317	yes
TCONS_00002738	XLOC_000863	MRPS6	1:105647972-105695763	Blank	Herts	OK	1.95126	3.01556	0.628017	0.587732	0.30715	0.574463	no
TCONS_00002848	XLOC_000901	PDXK	1:110068985-110262210	Blank	Herts	OK	5.09256	2.09459	-1.28173	-2.60569	5e-05	0.000622191	yes
TCONS_00002852	XLOC_000901	AGPAT3	1:110068985-110262210	Blank	Herts	OK	4.95741	2.99772	-0.725721	-1.64589	0.0044	0.0292876	yes
TCONS_00002917	XLOC_000916	MED14	1:112191855-112262779	Blank	Herts	OK	1.20973	0.0155935	-6.2776	-1.67162	0.19325	0.452175	no
TCONS_00002918	XLOC_000916	MED14	1:112191855-112262779	Blank	Herts	OK	1.07972	2.28902	1.08408	2.28407	0.00015	0.00167957	yes
TCONS_00003009	XLOC_000949	KLHL15	1:118238432-118307972	Blank	Herts	OK	10.5388	25.6435	1.28288	3.08615	5e-05	0.000622191	yes
TCONS_00003022	XLOC_000949	KLHL15	1:118238432-118307972	Blank	Herts	OK	17.8313	13.371	-0.415302	-0.750726	0.1868	0.44333	no
TCONS_00003024	XLOC_000950	ACOT9	1:118326051-118347013	Blank	Herts	OK	5.14152	4.05573	-0.342235	-0.572061	0.2992	0.565793	no
TCONS_00003025	XLOC_000950	ACOT9	1:118326051-118347013	Blank	Herts	OK	2.84875	5.99245	1.07282	2.12931	0.00085	0.00747071	yes
TCONS_00003106	XLOC_000969	AP1S2	1:121850196-121904959	Blank	Herts	OK	1.49194	3.15647	1.08113	2.74816	5e-05	0.000622191	yes
TCONS_00003110	XLOC_000969	AP1S2	1:121850196-121904959	Blank	Herts	OK	2.63633	0.457698	-2.52606	-1.4449	0.13855	0.370063	no
TCONS_00003163	XLOC_000978	GEMIN8	1:122783239-122817579	Blank	Herts	OK	1.05117	0.425663	-1.30421	-2.43275	0.0006	0.0055797	yes
TCONS_00003165	XLOC_000978	GEMIN8	1:122783239-122817579	Blank	Herts	OK	0.911447	0.736327	-0.307812	-0.653198	0.2625	0.52681	no
TCONS_00003214	XLOC_000991	MID1	1:124562112-124730882	Blank	Herts	OK	2.40722	2.6913	0.160932	0.254941	0.6313	0.8357	no
TCONS_00003220	XLOC_000991	MID1	1:124562112-124730882	Blank	Herts	OK	7.35121	2.09879	-1.80843	-3.21225	5e-05	0.000622191	yes
TCONS_00003313	XLOC_001016	TUBGCP5	1:130394843-130417885	Blank	Herts	OK	4.87288	2.54414	-0.937598	-1.64175	0.01895	0.0921549	no
TCONS_00003318	XLOC_001016	TUBGCP5	1:130394843-130417885	Blank	Herts	OK	2.17068	4.03638	0.894913	1.79544	0.00275	0.0199466	yes
TCONS_00003476	XLOC_001064	ENSGALG00000016808	1:136303010-136437991	Blank	Herts	OK	19.4549	30.4786	0.647663	2.4686	5e-05	0.000622191	yes
TCONS_00003480	XLOC_001064	ENSGALG00000016808	1:136303010-136437991	Blank	Herts	OK	18.3908	31.8222	0.791046	2.94569	5e-05	0.000622191	yes
TCONS_00003620	XLOC_001116	DOCK9	1:144674416-144793565	Blank	Herts	OK	0.063887	3.26689	5.67625	2.16749	0.1788	0.432427	no
TCONS_00003626	XLOC_001116	DOCK9	1:144674416-144793565	Blank	Herts	OK	5.24698	0.656216	-2.99924	-4.26358	5e-05	0.000622191	yes
TCONS_00003693	XLOC_001143	RBM26	1:153093415-153167243	Blank	Herts	OK	1.04428	5.73045	2.45614	2.91034	5e-05	0.000622191	yes
TCONS_00003695	XLOC_001143	RBM26	1:153093415-153167243	Blank	Herts	OK	3.74412	4.8445	0.371722	0.694674	0.23125	0.497332	no
TCONS_00004010	XLOC_001256	STARD13	1:173963475-174233284	Blank	Herts	OK	13.3181	2.08395	-2.676	-3.90935	5e-05	0.000622191	yes
TCONS_00004011	XLOC_001256	ENSGALG00000042339	1:173963475-174233284	Blank	Herts	OK	7.58876	9.58677	0.337179	0.136935	0.85505	0.942449	no
TCONS_00004012	XLOC_001256	STARD13	1:173963475-174233284	Blank	Herts	OK	3.58537	3.05329	-0.231757	-0.210975	0.6859	0.867322	no
TCONS_00004013	XLOC_001256	STARD13	1:173963475-174233284	Blank	Herts	OK	6.21715	8.71476	0.487208	0.945804	0.10415	0.309793	no
TCONS_00004014	XLOC_001256	STARD13	1:173963475-174233284	Blank	Herts	OK	4.09704	9.63588	1.23383	1.54737	0.0255	0.115283	no
TCONS_00004188	XLOC_001308	KDELC2	1:180248334-180268066	Blank	Herts	OK	13.2054	13.192	-0.00146129	-0.00440764	0.9944	0.996099	no
TCONS_00004190	XLOC_001308	KDELC2	1:180248334-180268066	Blank	Herts	OK	22.4815	11.4832	-0.969216	-3.65869	5e-05	0.000622191	yes
TCONS_00004272	XLOC_001344	FAM76B	1:185306765-185318872	Blank	Herts	OK	3.35776	5.16485	0.621229	1.68824	0.0064	0.0395627	yes
TCONS_00004274	XLOC_001344	FAM76B	1:185306765-185318872	Blank	Herts	OK	2.15885	5.63742	1.38477	1.87734	0.00775	0.0461657	yes
TCONS_00004288	XLOC_001352	TAF1D	1:185870912-185922235	Blank	Herts	OK	9.69784	15.0948	0.638319	1.11658	0.051	0.190088	no
TCONS_00004292	XLOC_001352	TAF1D	1:185870912-185922235	Blank	Herts	OK	8.79137	19.0825	1.11809	2.38362	0.00015	0.00167957	yes
TCONS_00004318	XLOC_001362	CHORDC1	1:187635721-187720624	Blank	Herts	OK	0.00188475	12.677	12.7156	1.08559	0.22485	0.490918	no
TCONS_00004319	XLOC_001362	CHORDC1	1:187635721-187720624	Blank	Herts	OK	1.09361	3.88959	1.83053	2.64819	5e-05	0.000622191	yes
TCONS_00004321	XLOC_001363	NOX4	1:187792840-187897798	Blank	Herts	OK	2.75874	1.2473	-1.1452	-2.65949	5e-05	0.000622191	yes
TCONS_00004323	XLOC_001363	NOX4	1:187792840-187897798	Blank	Herts	OK	2.47418	1.26099	-0.972397	-1.45482	0.023	0.106593	no
TCONS_00004610	XLOC_001459	DENND6B	1:463905-488840	Blank	Herts	OK	1.34845	2.61962	0.95806	1.57261	0.00695	0.0423139	yes
TCONS_00004611	XLOC_001459	DENND6B	1:463905-488840	Blank	Herts	OK	0.748543	2.92041	1.96402	2.45835	0.00035	0.00351323	yes
TCONS_00004612	XLOC_001459	DENND6B	1:463905-488840	Blank	Herts	OK	3.71783	1.2494	-1.57322	-2.15761	0.00255	0.0187537	yes
TCONS_00004614	XLOC_001459	DENND6B	1:463905-488840	Blank	Herts	OK	1.22897	3.01443	1.29444	1.5257	0.01375	0.0720175	no
TCONS_00004741	XLOC_001506	FAM107B	1:7288031-7358844	Blank	Herts	OK	3.21744	3.58276	0.155155	0.294935	0.61295	0.824318	no
TCONS_00004743	XLOC_001506	FAM107B	1:7288031-7358844	Blank	Herts	OK	1.01757	5.21801	2.35837	2.60875	0.00115	0.00966244	yes
TCONS_00004746	XLOC_001506	FAM107B	1:7288031-7358844	Blank	Herts	OK	2.25949	2.53257	0.164606	0.13805	0.8152	0.926691	no
TCONS_00004782	XLOC_001519	PHTF2	1:12441378-12504102	Blank	Herts	OK	2.24567	3.28651	0.549406	1.11548	0.05955	0.211574	no
TCONS_00004784	XLOC_001519	PHTF2	1:12441378-12504102	Blank	Herts	OK	4.06233	1.70443	-1.25302	-1.89366	0.0035	0.0242921	yes
TCONS_00004783	XLOC_001519	PHTF2	1:12441378-12504102	Blank	Herts	OK	1.51392	2.1405	0.499659	0.467277	0.40535	0.668362	no
TCONS_00004887	XLOC_001557	BRD1	1:18747412-18846557	Blank	Herts	OK	5.72703	7.24968	0.340131	0.674229	0.24375	0.508991	no
TCONS_00004888	XLOC_001557	BRD1	1:18747412-18846557	Blank	Herts	OK	4.6752	9.52436	1.02659	1.90312	0.0021	0.0160128	yes
TCONS_00005012	XLOC_001593	CAV1	1:25058151-25090122	Blank	Herts	OK	18.8006	6.8562	-1.4553	-3.15923	5e-05	0.000622191	yes
TCONS_00005016	XLOC_001593	CAV2	1:25058151-25090122	Blank	Herts	OK	12.1163	12.3546	0.0280949	0.0446918	0.9401	0.973805	no
TCONS_00005210	XLOC_001661	ZFC3H1	1:36350936-36390481	Blank	Herts	OK	3.60302	6.48058	0.846915	2.57913	5e-05	0.000622191	yes
TCONS_00005213	XLOC_001661	ZFC3H1	1:36350936-36390481	Blank	Herts	OK	4.0873	2.08063	-0.974125	-1.08464	0.0997	0.301184	no
TCONS_00005211	XLOC_001661	ZFC3H1	1:36350936-36390481	Blank	Herts	OK	1.50131	1.26241	-0.250041	-0.26406	0.6128	0.824235	no
TCONS_00005212	XLOC_001661	ZFC3H1	1:36350936-36390481	Blank	Herts	OK	1.11178	2.4973	1.16749	1.59362	0.00715	0.0432949	yes
TCONS_00005214	XLOC_001661	ZFC3H1	1:36350936-36390481	Blank	Herts	OK	2.02592	5.23646	1.37002	2.66895	0.0002	0.00215877	yes
TCONS_00005431	XLOC_001715	NTN4	1:45597988-45645351	Blank	Herts	OK	5.95443	6.62135	0.153162	0.288188	0.60475	0.819236	no
TCONS_00005433	XLOC_001715	NTN4	1:45597988-45645351	Blank	Herts	OK	5.73357	11.3043	0.97937	1.68426	0.00555	0.0353266	yes
TCONS_00005581	XLOC_001778	TEF	1:49691196-49713336	Blank	Herts	OK	1.91033	1.7201	-0.151335	-0.280237	0.62505	0.832018	no
TCONS_00005583	XLOC_001778	TEF	1:49691196-49713336	Blank	Herts	OK	5.04865	1.05884	-2.25341	-2.99321	5e-05	0.000622191	yes
TCONS_00005582	XLOC_001778	TEF	1:49691196-49713336	Blank	Herts	OK	4.15111	2.92305	-0.506023	-1.01983	0.08195	0.2638	no
TCONS_00005584	XLOC_001778	TEF	1:49691196-49713336	Blank	Herts	OK	4.03962	3.65134	-0.145795	-0.105838	0.85535	0.942566	no
TCONS_00005697	XLOC_001820	MPST	1:51543104-51545997	Blank	Herts	OK	8.93049	0.949263	-3.23386	-3.6987	5e-05	0.000622191	yes
TCONS_00005698	XLOC_001820	MPST	1:51543104-51545997	Blank	Herts	OK	2.44437	1.67322	-0.546832	-0.518431	0.3444	0.61211	no
TCONS_00005750	XLOC_001842	RIC8B	1:53714003-53758240	Blank	Herts	OK	3.47466	4.95002	0.510563	1.02793	0.07545	0.24935	no
TCONS_00005753	XLOC_001842	RIC8B	1:53714003-53758240	Blank	Herts	OK	10.3285	4.18157	-1.30452	-2.31538	0.0009	0.00784991	yes
TCONS_00005870	XLOC_001877	SLC37A3	1:56805766-56827433	Blank	Herts	OK	1.27779	5.47757	2.09989	2.74501	5e-05	0.000622191	yes
TCONS_00005873	XLOC_001877	SLC37A3	1:56805766-56827433	Blank	Herts	OK	1.76563	1.12347	-0.652224	-0.290216	0.6122	0.823839	no
TCONS_00005887	XLOC_001881	BRAF	1:56974455-57059344	Blank	Herts	OK	5.94344	9.81747	0.724053	1.987	0.00135	0.0110581	yes
TCONS_00005889	XLOC_001881	BRAF	1:56974455-57059344	Blank	Herts	OK	5.81835	15.9722	1.45688	2.83086	5e-05	0.000622191	yes
TCONS_00005992	XLOC_001919	BID	1:61860170-62091663	Blank	Herts	OK	4.21891	1.65673	-1.34853	-1.55421	0.01645	0.0826497	no
TCONS_00005995	XLOC_001919	ENSGALG00000013042	1:61860170-62091663	Blank	Herts	OK	0.615938	4.31393	2.80815	3.25661	5e-05	0.000622191	yes
TCONS_00006000	XLOC_001919	ENSGALG00000013042	1:61860170-62091663	Blank	Herts	OK	1.29055	1.35122	0.0662768	0.0416908	0.94515	0.975099	no
TCONS_00006036	XLOC_001929	RERGL	1:63940777-63953061	Blank	Herts	OK	3.4117	1.09706	-1.63685	-3.51616	5e-05	0.000622191	yes
TCONS_00006037	XLOC_001929	RERGL	1:63940777-63953061	Blank	Herts	OK	2.81796	1.19933	-1.23242	-2.7306	5e-05	0.000622191	yes
TCONS_00006093	XLOC_001955	ENSGALG00000014071	1:67709478-67984428	Blank	Herts	OK	3.25143	3.10977	-0.0642649	-0.165961	0.76845	0.906714	no
TCONS_00006094	XLOC_001955	ENSGALG00000014071	1:67709478-67984428	Blank	Herts	OK	6.14773	2.66001	-1.20862	-3.49137	5e-05	0.000622191	yes
TCONS_00006121	XLOC_001966	ARFGAP3	1:68427143-68530324	Blank	Herts	OK	4.58136	18.2419	1.99341	2.35005	0.00035	0.00351323	yes
TCONS_00006124	XLOC_001966	PACSIN2	1:68427143-68530324	Blank	Herts	OK	9.63597	9.08721	-0.0845931	-0.179282	0.7562	0.901367	no
TCONS_00006188	XLOC_001983	ZC3HAV1	1:71466614-71492240	Blank	Herts	OK	1.02409	2.27507	1.15157	1.9398	0.001	0.00858577	yes
TCONS_00006189	XLOC_001983	ZC3HAV1	1:71466614-71492240	Blank	Herts	OK	1.71896	2.05015	0.254196	0.461091	0.38765	0.65269	no
TCONS_00006190	XLOC_001983	ZC3HAV1	1:71466614-71492240	Blank	Herts	OK	1.4556	2.08247	0.516686	0.875502	0.12755	0.351488	no
TCONS_00006230	XLOC_001996	CCND2	1:73165295-73283390	Blank	Herts	OK	5.51209	10.917	0.9859	0.840596	0.18455	0.440514	no
TCONS_00006232	XLOC_001996	CCND2	1:73165295-73283390	Blank	Herts	OK	15.7402	6.53963	-1.26717	-1.77313	0.00635	0.0393337	yes
TCONS_00006301	XLOC_002014	TULP3	1:75614331-75654390	Blank	Herts	OK	0.574867	5.19773	3.17658	3.04521	0.00015	0.00167957	yes
TCONS_00006302	XLOC_002014	RHNO1	1:75614331-75654390	Blank	Herts	OK	1.36646	2.80204	1.03604	3.38022	5e-05	0.000622191	yes
TCONS_00006304	XLOC_002014	TULP3	1:75614331-75654390	Blank	Herts	OK	1.51081	2.71352	0.844843	0.698096	0.24555	0.510677	no
TCONS_00006324	XLOC_002023	MFAP5	1:75968640-75993234	Blank	Herts	OK	3.58653	1.86669	-0.942108	-0.756731	0.2619	0.526197	no
TCONS_00006327	XLOC_002023	MFAP5	1:75968640-75993234	Blank	Herts	OK	4.59934	1.18556	-1.95586	-2.87643	0.0002	0.00215877	yes
TCONS_00006372	XLOC_002039	CHD4	1:76983083-77010672	Blank	Herts	OK	6.34816	5.97506	-0.0873835	-0.209142	0.726	0.887382	no
TCONS_00006378	XLOC_002039	CHD4	1:76983083-77010672	Blank	Herts	OK	8.12735	4.60864	-0.818445	-1.70066	0.0062	0.0385758	yes
TCONS_00006617	XLOC_002106	CLDND1	1:83174197-83183486	Blank	Herts	OK	16.6307	5.50443	-1.59518	-3.9146	5e-05	0.000622191	yes
TCONS_00006619	XLOC_002106	CLDND1	1:83174197-83183486	Blank	Herts	OK	14.4691	7.4578	-0.956154	-2.2597	0.00015	0.00167957	yes
TCONS_00006659	XLOC_002123	COL8A1	1:84257299-84344783	Blank	Herts	OK	15.4558	3.65314	-2.08094	-3.78718	5e-05	0.000622191	yes
TCONS_00006661	XLOC_002123	COL8A1	1:84257299-84344783	Blank	Herts	OK	16.8128	2.75063	-2.61173	-3.1105	0.0003	0.00307621	yes
TCONS_00006662	XLOC_002123	COL8A1	1:84257299-84344783	Blank	Herts	OK	7.42773	1.06568	-2.80115	-4.48192	5e-05	0.000622191	yes
TCONS_00006663	XLOC_002123	COL8A1	1:84257299-84344783	Blank	Herts	OK	6.78002	1.42209	-2.25328	-2.52697	5e-05	0.000622191	yes
TCONS_00006733	XLOC_002139	CBLB	1:86503337-86770220	Blank	Herts	OK	1.54251	2.33627	0.598922	0.794696	0.1776	0.430632	no
TCONS_00006735	XLOC_002139	CBLB	1:86503337-86770220	Blank	Herts	OK	1.26416	3.62109	1.51824	2.20403	0.0006	0.0055797	yes
TCONS_00006754	XLOC_002143	MYH15	1:87488919-87549958	Blank	Herts	OK	4.82096	1.42454	-1.75882	-2.54302	5e-05	0.000622191	yes
TCONS_00006760	XLOC_002143	MYH15	1:87488919-87549958	Blank	Herts	OK	8.05499	1.2182	-2.72513	-1.65744	0.04015	0.160564	no
TCONS_00006757	XLOC_002143	MYH15	1:87488919-87549958	Blank	Herts	OK	5.62865	1.77813	-1.66243	-1.92941	0.0019	0.0147321	yes
TCONS_00006758	XLOC_002143	MYH15	1:87488919-87549958	Blank	Herts	OK	9.86207	2.29261	-2.1049	-4.33667	5e-05	0.000622191	yes
TCONS_00006759	XLOC_002143	MYH15	1:87488919-87549958	Blank	Herts	OK	7.4782	2.38858	-1.64654	-3.8938	5e-05	0.000622191	yes
TCONS_00006816	XLOC_002168	ADPRH	1:92066706-92247857	Blank	Herts	OK	1.78804	0.796931	-1.16586	-1.60719	0.0059	0.037103	yes
TCONS_00006818	XLOC_002168	ADPRH	1:92066706-92247857	Blank	Herts	OK	1.10118	0.950904	-0.211676	-0.114641	0.85925	0.943983	no
TCONS_00006878	XLOC_002187	ROBO2	1:96889556-97352222	Blank	Herts	OK	4.18762	1.8309	-1.19358	-3.21164	5e-05	0.000622191	yes
TCONS_00006889	XLOC_002187	ENSGALG00000028863	1:96889556-97352222	Blank	Herts	OK	2.32011	1.85536	-0.322495	-0.100273	0.86765	0.946717	no
TCONS_00007022	XLOC_002229	PAXBP1	1:105071678-105098941	Blank	Herts	OK	4.64301	9.49973	1.03283	3.01457	5e-05	0.000622191	yes
TCONS_00007027	XLOC_002229	PAXBP1	1:105071678-105098941	Blank	Herts	OK	5.63091	7.25919	0.366441	0.64308	0.2623	0.526635	no
TCONS_00007035	XLOC_002232	TMEM50B	1:105312333-105323532	Blank	Herts	OK	1.79211	5.34362	1.57616	2.47441	0.00035	0.00351323	yes
TCONS_00007038	XLOC_002232	TMEM50B	1:105312333-105323532	Blank	Herts	OK	7.261	0.722965	-3.32817	-2.16161	0.0216	0.101657	no
TCONS_00007042	XLOC_002234	GART	1:105352797-105391489	Blank	Herts	OK	7.15844	2.9766	-1.26598	-3.84347	5e-05	0.000622191	yes
TCONS_00007043	XLOC_002234	GART	1:105352797-105391489	Blank	Herts	OK	5.37632	5.13496	-0.0662644	-0.220017	0.69695	0.872919	no
TCONS_00007045	XLOC_002236	CRYZL1	1:105440355-105461262	Blank	Herts	OK	2.95006	2.24339	-0.395062	-0.604143	0.29365	0.559895	no
TCONS_00007052	XLOC_002236	CRYZL1	1:105440355-105461262	Blank	Herts	OK	4.9916	1.3678	-1.86765	-2.98091	5e-05	0.000622191	yes
TCONS_00007068	XLOC_002245	RCAN1	1:105909216-105950325	Blank	Herts	OK	9.11492	53.8227	2.56191	4.24276	5e-05	0.000622191	yes
TCONS_00007070	XLOC_002245	RCAN1	1:105909216-105950325	Blank	Herts	OK	12.1342	30.8721	1.34723	2.80531	5e-05	0.000622191	yes
TCONS_00007098	XLOC_002254	PIGP	1:106997352-107061725	Blank	Herts	OK	2.1428	4.30257	1.0057	2.08257	0.00075	0.0067317	yes
TCONS_00007099	XLOC_002254	PIGP	1:106997352-107061725	Blank	Herts	OK	11.6217	2.72981	-2.08995	-1.31731	0.2178	0.483483	no
TCONS_00007104	XLOC_002257	ERG	1:107569284-107740985	Blank	Herts	OK	1.6387	2.44753	0.578773	1.23488	0.0326	0.138232	no
TCONS_00007105	XLOC_002257	ERG	1:107569284-107740985	Blank	Herts	OK	0.891293	3.13695	1.81539	3.20572	5e-05	0.000622191	yes
TCONS_00007185	XLOC_002281	ENSGALG00000016217	1:110821045-110981332	Blank	Herts	OK	0.555182	1.19167	1.10195	1.7247	0.00385	0.0262485	yes
TCONS_00007188	XLOC_002281	ENSGALG00000016217	1:110821045-110981332	Blank	Herts	OK	0.000439649	3.45178	12.9387	0.386754	0.20615	0.46853	no
TCONS_00007259	XLOC_002315	ENSGALG00000016285	1:115729396-115768700	Blank	Herts	OK	2.99761	5.17032	0.786439	1.63464	0.00785	0.0466058	yes
TCONS_00007263	XLOC_002315	ENSGALG00000016285	1:115729396-115768700	Blank	Herts	OK	2.99368	18.4886	2.62664	9.59431	5e-05	0.000622191	yes
TCONS_00007265	XLOC_002315	ENSGALG00000016285	1:115729396-115768700	Blank	Herts	OK	5.86486	18.4311	1.65198	3.23759	5e-05	0.000622191	yes
TCONS_00007287	XLOC_002325	SAT1	1:118319064-118321891	Blank	Herts	OK	5.25982	21.7403	2.04729	2.40328	0.00045	0.00436155	yes
TCONS_00007291	XLOC_002325	SAT1	1:118319064-118321891	Blank	Herts	OK	4.99447	27.0048	2.43481	2.78381	0.0001	0.00116911	yes
TCONS_00007301	XLOC_002329	SMS	1:118989244-119041261	Blank	Herts	OK	6.93097	5.31521	-0.38293	-0.594732	0.3077	0.574978	no
TCONS_00007302	XLOC_002329	SMS	1:118989244-119041261	Blank	Herts	OK	8.76537	4.67481	-0.906909	-2.34069	5e-05	0.000622191	yes
TCONS_00007319	XLOC_002333	PDHA1	1:120288368-120300477	Blank	Herts	OK	25.5411	11.1523	-1.19548	-3.63482	5e-05	0.000622191	yes
TCONS_00007321	XLOC_002333	PDHA1	1:120288368-120300477	Blank	Herts	OK	24.8531	22.8864	-0.11894	-0.424016	0.4586	0.713314	no
TCONS_00007434	XLOC_002364	WWC3	1:124824639-124965172	Blank	Herts	OK	2.93392	0.533732	-2.45864	-1.85121	0.0528	0.194888	no
TCONS_00007435	XLOC_002364	WWC3	1:124824639-124965172	Blank	Herts	OK	0.37218	6.27607	4.07579	3.25761	0.0002	0.00215877	yes
TCONS_00007436	XLOC_002364	WWC3	1:124824639-124965172	Blank	Herts	OK	0.582538	3.24841	2.47931	2.67609	0.0008	0.00709651	yes
TCONS_00007515	XLOC_002386	JADE3	1:130172144-130238996	Blank	Herts	OK	2.52802	4.72962	0.903718	2.43776	0.0001	0.00116911	yes
TCONS_00007517	XLOC_002386	JADE3	1:130172144-130238996	Blank	Herts	OK	7.05209	4.06131	-0.796106	-1.19421	0.0462	0.177338	no
TCONS_00007704	XLOC_002452	IRS2	1:138622006-138653411	Blank	Herts	OK	0.638909	4.11632	2.68767	6.17274	5e-05	0.000622191	yes
TCONS_00007707	XLOC_002452	IRS2	1:138622006-138653411	Blank	Herts	OK	0.765859	3.71049	2.27646	3.3094	5e-05	0.000622191	yes
TCONS_00007713	XLOC_002455	CARS2	1:139170463-139205686	Blank	Herts	OK	4.90014	4.51928	-0.11673	-0.321719	0.5744	0.79919	no
TCONS_00007715	XLOC_002455	CARS2	1:139170463-139205686	Blank	Herts	OK	1.70666	4.72079	1.46786	3.77814	5e-05	0.000622191	yes
TCONS_00007714	XLOC_002455	CARS2	1:139170463-139205686	Blank	Herts	OK	5.11657	4.2783	-0.25814	-0.449389	0.4341	0.692994	no
TCONS_00007800	XLOC_002486	MBNL2	1:145335108-145441939	Blank	Herts	OK	4.04646	14.2075	1.81192	5.91536	5e-05	0.000622191	yes
TCONS_00007804	XLOC_002486	MBNL2	1:145335108-145441939	Blank	Herts	OK	4.94742	6.20041	0.325686	0.783991	0.1862	0.442538	no
TCONS_00007911	XLOC_002520	LMO7	1:154867651-154997014	Blank	Herts	OK	5.42163	1.45537	-1.89734	-2.1544	0.0025	0.0184576	yes
TCONS_00007912	XLOC_002520	LMO7	1:154867651-154997014	Blank	Herts	OK	2.01726	3.94764	0.968597	1.13292	0.06535	0.225854	no
TCONS_00007918	XLOC_002520	LMO7	1:154867651-154997014	Blank	Herts	OK	2.10049	6.28062	1.58018	1.28046	0.0601	0.212961	no
TCONS_00007922	XLOC_002520	LMO7	1:154867651-154997014	Blank	Herts	OK	1.55694	1.87888	0.271159	0.272609	0.64	0.841043	no
TCONS_00007930	XLOC_002521	UCHL3	1:155002604-155043834	Blank	Herts	OK	53.6021	0.33454	-7.32397	-3.86802	0.1649	0.412028	no
TCONS_00007931	XLOC_002521	UCHL3	1:155002604-155043834	Blank	Herts	OK	36.1588	66.4269	0.87742	2.85379	5e-05	0.000622191	yes
TCONS_00007958	XLOC_002536	ENSGALG00000044745	1:160124742-160139699	Blank	Herts	OK	15.5919	9.49869	-0.715	-2.63331	5e-05	0.000622191	yes
TCONS_00007960	XLOC_002536	ENSGALG00000044745	1:160124742-160139699	Blank	Herts	OK	19.065	7.74095	-1.30035	-2.24538	0.00015	0.00167957	yes
TCONS_00007981	XLOC_002549	SUGT1	1:165723568-165746141	Blank	Herts	OK	7.06479	14.2326	1.01048	1.74673	0.01295	0.0687621	no
TCONS_00007983	XLOC_002549	SUGT1	1:165723568-165746141	Blank	Herts	OK	19.6447	13.0765	-0.587163	-1.98017	0.00095	0.0082181	yes
TCONS_00007990	XLOC_002552	VWA8	1:165989663-166168815	Blank	Herts	OK	2.60764	5.60903	1.10501	1.95553	0.0027	0.0196438	yes
TCONS_00007993	XLOC_002552	VWA8	1:165989663-166168815	Blank	Herts	OK	7.12245	4.57947	-0.637194	-2.77174	5e-05	0.000622191	yes
TCONS_00008021	XLOC_002561	NUFIP1	1:167591539-167631380	Blank	Herts	OK	4.85821	9.07087	0.900817	2.40136	5e-05	0.000622191	yes
TCONS_00008022	XLOC_002561	NUFIP1	1:167591539-167631380	Blank	Herts	OK	5.43666	8.51182	0.646746	0.717832	0.21145	0.475351	no
TCONS_00008306	XLOC_002658	TNFRSF19	1:177508898-177565900	Blank	Herts	OK	5.16015	1.62148	-1.6701	-5.31841	5e-05	0.000622191	yes
TCONS_00008309	XLOC_002658	TNFRSF19	1:177508898-177565900	Blank	Herts	OK	1.7167	2.03714	0.246908	0.27224	0.6298	0.834898	no
TCONS_00011953	XLOC_005882	CSNK1G1	10:1141735-1228631	Blank	Herts	OK	15.266	3.2407	-2.23595	-5.34076	5e-05	0.000622191	yes
TCONS_00011954	XLOC_005882	CSNK1G1	10:1141735-1228631	Blank	Herts	OK	0.500487	8.08977	4.01469	2.36763	0.11675	0.333093	no
TCONS_00011975	XLOC_005890	BBS4	10:1612982-1648171	Blank	Herts	OK	1.6466	0.366072	-2.16929	-2.56004	0.00205	0.0156956	yes
TCONS_00011976	XLOC_005890	BBS4	10:1612982-1648171	Blank	Herts	OK	0.805324	0.393573	-1.03294	-1.12004	0.06355	0.221614	no
TCONS_00011985	XLOC_005892	NEO1	10:1741269-1941647	Blank	Herts	OK	3.0896	1.95063	-0.663477	-1.46954	0.00955	0.05441	no
TCONS_00011986	XLOC_005892	NEO1	10:1741269-1941647	Blank	Herts	OK	3.41147	1.54912	-1.13895	-2.13754	0.00285	0.0205382	yes
TCONS_00012091	XLOC_005924	ETFA	10:3302352-3380261	Blank	Herts	OK	10.18	3.0905	-1.71982	-1.5315	0.0269	0.119906	no
TCONS_00012094	XLOC_005924	ETFA	10:3302352-3380261	Blank	Herts	OK	2.08069	3.50899	0.75399	2.49115	0.0001	0.00116911	yes
TCONS_00012103	XLOC_005928	WDR61	10:3636151-3682220	Blank	Herts	OK	1.47938	5.22635	1.82081	3.52632	5e-05	0.000622191	yes
TCONS_00012105	XLOC_005928	WDR61	10:3636151-3682220	Blank	Herts	OK	2.62525	4.0425	0.622792	1.25217	0.0309	0.132796	no
TCONS_00012106	XLOC_005928	WDR61	10:3636151-3682220	Blank	Herts	OK	5.26345	4.11848	-0.353896	-0.270255	0.63385	0.837331	no
TCONS_00012206	XLOC_005950	MCEE	10:5732853-5745221	Blank	Herts	NOTEST	0.227366	0.306794	0.432256	0	1	1	no
TCONS_00012207	XLOC_005950	MCEE	10:5732853-5745221	Blank	Herts	OK	1.13277	0.216914	-2.38466	-2.84105	0.001	0.00858577	yes
TCONS_00012335	XLOC_005983	ENSGALG00000038286	10:9120714-9139440	Blank	Herts	OK	2.33477	4.14328	0.827493	2.04558	0.0003	0.00307621	yes
TCONS_00012339	XLOC_005983	ENSGALG00000038286	10:9120714-9139440	Blank	Herts	OK	2.14991	4.31101	1.00375	2.14894	0.0007	0.006361	yes
TCONS_00012463	XLOC_006017	ADAMTSL3	10:11472402-11655860	Blank	Herts	OK	4.39655	1.88459	-1.22212	-1.9293	0.00055	0.00518463	yes
TCONS_00012464	XLOC_006017	ADAMTSL3	10:11472402-11655860	Blank	Herts	OK	4.78732	1.147	-2.06135	-1.72875	0.02295	0.106414	no
TCONS_00012466	XLOC_006017	ADAMTSL3	10:11472402-11655860	Blank	Herts	OK	13.5027	1.06335	-3.66656	-1.89024	0.2301	0.496107	no
TCONS_00012593	XLOC_006053	CHD2	10:14612772-14681032	Blank	Herts	OK	7.21671	8.57917	0.249498	0.657659	0.2555	0.519957	no
TCONS_00012597	XLOC_006053	CHD2	10:14612772-14681032	Blank	Herts	OK	6.47587	12.837	0.987164	2.33746	5e-05	0.000622191	yes
TCONS_00012659	XLOC_006069	LRRC28	10:16917710-16966858	Blank	Herts	OK	0.865316	1.45565	0.75036	0.643026	0.24405	0.509276	no
TCONS_00012660	XLOC_006069	LRRC28	10:16917710-16966858	Blank	Herts	OK	3.43089	1.05345	-1.70346	-2.35186	0.00065	0.0059778	yes
TCONS_00012869	XLOC_006141	ENSGALG00000037950	10:814556-845166	Blank	Herts	OK	2.75006	0.412333	-2.73758	-3.17846	5e-05	0.000622191	yes
TCONS_00012871	XLOC_006141	ENSGALG00000037950	10:814556-845166	Blank	Herts	OK	0.833036	0.66602	-0.322815	-0.319005	0.5916	0.811356	no
TCONS_00012973	XLOC_006170	PPCDC	10:2291269-2317191	Blank	Herts	OK	1.64003	1.65839	0.0160633	0.0183175	0.9732	0.986201	no
TCONS_00012977	XLOC_006170	SCAMP5	10:2291269-2317191	Blank	Herts	OK	5.37698	1.40617	-1.93502	-2.85747	0.0003	0.00307621	yes
TCONS_00012976	XLOC_006170	SCAMP5	10:2291269-2317191	Blank	Herts	OK	3.82761	3.77321	-0.0206495	-0.051705	0.92815	0.969385	no
TCONS_00013191	XLOC_006225	TCF12	10:7045145-7517021	Blank	Herts	OK	42.7365	30.7255	-0.476034	-1.35346	0.0211	0.0998812	no
TCONS_00013198	XLOC_006225	TCF12	10:7045145-7517021	Blank	Herts	OK	23.9548	38.6757	0.691111	1.80488	0.00315	0.0222561	yes
TCONS_00013325	XLOC_006267	CEMIP	10:12244972-12346719	Blank	Herts	OK	4.60761	0.553822	-3.05652	-6.27097	5e-05	0.000622191	yes
TCONS_00013329	XLOC_006267	CEMIP	10:12244972-12346719	Blank	Herts	OK	2.89923	0.784285	-1.88622	-1.66608	0.0597	0.211964	no
TCONS_00013331	XLOC_006267	ENSGALG00000021171	10:12244972-12346719	Blank	Herts	OK	2.41659	0.601903	-2.00537	-1.45671	0.05995	0.212603	no
TCONS_00013338	XLOC_006269	ABHD17C	10:12354152-12385695	Blank	Herts	OK	1.47913	4.61838	1.64264	0.94584	0.1574	0.400493	no
TCONS_00013339	XLOC_006269	ABHD17C	10:12354152-12385695	Blank	Herts	OK	2.37907	4.40418	0.888476	1.57878	0.00595	0.0373458	yes
TCONS_00013355	XLOC_006273	ZFAND6	10:12580888-12620512	Blank	Herts	OK	2.49923	4.13037	0.724788	2.52335	5e-05	0.000622191	yes
TCONS_00013359	XLOC_006273	ZFAND6	10:12580888-12620512	Blank	Herts	OK	1.64007	5.7667	1.81399	1.32887	0.03705	0.151665	no
TCONS_00013356	XLOC_006273	ZFAND6	10:12580888-12620512	Blank	Herts	OK	18.1336	32.7697	0.8537	1.80327	0.00365	0.0251248	yes
TCONS_00013360	XLOC_006273	ZFAND6	10:12580888-12620512	Blank	Herts	OK	28.7718	32.5096	0.176212	0.438724	0.4431	0.700562	no
TCONS_00014277	XLOC_006836	C11H16orf70	11:2451546-2486940	Blank	Herts	OK	1.26073	3.59542	1.5119	2.26044	0.00025	0.00262539	yes
TCONS_00014279	XLOC_006836	C11H16orf70	11:2451546-2486940	Blank	Herts	OK	1.4423	2.57543	0.836435	1.33849	0.0264	0.118316	no
TCONS_00014281	XLOC_006836	C11H16orf70	11:2451546-2486940	Blank	Herts	OK	0.699792	2.96253	2.08183	3.15767	5e-05	0.000622191	yes
TCONS_00014425	XLOC_006884	URI1	11:8625143-8665723	Blank	Herts	OK	8.46259	5.57303	-0.602638	-1.06628	0.0692	0.235096	no
TCONS_00014427	XLOC_006884	URI1	11:8625143-8665723	Blank	Herts	OK	5.15425	8.94277	0.794957	2.87535	5e-05	0.000622191	yes
TCONS_00014430	XLOC_006884	URI1	11:8625143-8665723	Blank	Herts	OK	3.55606	6.55862	0.883115	2.39896	5e-05	0.000622191	yes
TCONS_00014431	XLOC_006884	URI1	11:8625143-8665723	Blank	Herts	OK	9.86936	1.13188	-3.12424	-2.45367	0.0162	0.0817116	no
TCONS_00014492	XLOC_006903	SS18L2	11:11030198-11085476	Blank	Herts	OK	1.9723	2.39289	0.278873	0.186142	0.74125	0.894394	no
TCONS_00014493	XLOC_006903	SS18L2	11:11030198-11085476	Blank	Herts	OK	1.40271	2.4036	0.776976	1.79517	0.00235	0.0175476	yes
TCONS_00014494	XLOC_006903	SS18L2	11:11030198-11085476	Blank	Herts	OK	2.72539	0.289405	-3.2353	-0.604986	0.1258	0.348668	no
TCONS_00014533	XLOC_006914	CDH11	11:12056341-12369048	Blank	Herts	OK	4.07392	3.34585	-0.284049	-0.258206	0.66645	0.856568	no
TCONS_00014535	XLOC_006914	CDH11	11:12056341-12369048	Blank	Herts	OK	14.6621	3.08377	-2.24932	-2.27912	0.0014	0.0114007	yes
TCONS_00014536	XLOC_006914	CDH11	11:12056341-12369048	Blank	Herts	OK	9.47265	9.88749	0.0618364	0.0918672	0.8749	0.949489	no
TCONS_00014889	XLOC_007022	EXOC3L1	11:1038597-1059664	Blank	Herts	OK	3.22333	1.1769	-1.45356	-2.14258	0.00375	0.0256864	yes
TCONS_00014890	XLOC_007022	EXOC3L1	11:1038597-1059664	Blank	Herts	OK	1.11244	1.34641	0.275392	0.662732	0.24835	0.513237	no
TCONS_00015033	XLOC_007066	OSGIN1	11:2658893-2721359	Blank	Herts	OK	2.12405	0.87318	-1.28247	-1.78766	0.00505	0.0327538	yes
TCONS_00015038	XLOC_007066	OSGIN1	11:2658893-2721359	Blank	Herts	OK	3.23175	0.758137	-2.09179	-1.26976	0.08305	0.266183	no
TCONS_00015042	XLOC_007068	NFATC3	11:3416898-3524368	Blank	Herts	OK	3.14433	7.32981	1.22102	2.79809	5e-05	0.000622191	yes
TCONS_00015045	XLOC_007068	NFATC3	11:3416898-3524368	Blank	Herts	OK	4.32457	6.44198	0.574946	0.967008	0.0958	0.293323	no
TCONS_00015049	XLOC_007068	NFATC3	11:3416898-3524368	Blank	Herts	OK	6.60093	2.65012	-1.31661	-1.42379	0.02335	0.107787	no
TCONS_00015046	XLOC_007068	NFATC3	11:3416898-3524368	Blank	Herts	OK	1.71866	2.73405	0.669756	1.811	0.00255	0.0187537	yes
TCONS_00015051	XLOC_007068	NFATC3	11:3416898-3524368	Blank	Herts	OK	2.4901	0.836203	-1.57428	-0.429901	0.41325	0.675497	no
TCONS_00015110	XLOC_007080	NKD1	11:6355259-6468757	Blank	Herts	OK	3.09879	1.12572	-1.46086	-3.54041	5e-05	0.000622191	yes
TCONS_00015111	XLOC_007080	NKD1	11:6355259-6468757	Blank	Herts	OK	3.27041	1.01583	-1.68681	-1.76029	0.0066	0.0405676	yes
TCONS_00015400	XLOC_007170	MVD	11:18663329-18668688	Blank	Herts	OK	68.9499	31.2523	-1.14159	-5.17862	5e-05	0.000622191	yes
TCONS_00015401	XLOC_007170	MVD	11:18663329-18668688	Blank	Herts	OK	69.4826	21.0443	-1.72322	-4.0538	5e-05	0.000622191	yes
TCONS_00015988	XLOC_007674	NISCH	12:594688-629474	Blank	Herts	OK	2.73548	4.25298	0.636683	1.43423	0.01495	0.0768437	no
TCONS_00015991	XLOC_007674	NISCH	12:594688-629474	Blank	Herts	OK	1.96581	4.60989	1.22961	1.98748	0.00075	0.0067317	yes
TCONS_00016056	XLOC_007696	RNF123	12:2316608-2360133	Blank	Herts	OK	2.98978	3.96228	0.406294	0.906964	0.1157	0.331187	no
TCONS_00016058	XLOC_007696	RNF123	12:2316608-2360133	Blank	Herts	OK	5.43927	3.00667	-0.855247	-2.04517	0.00125	0.0103656	yes
TCONS_00016065	XLOC_007699	RBM6	12:2571330-2625634	Blank	Herts	OK	1.94761	3.45532	0.82711	2.09564	0.0008	0.00709651	yes
TCONS_00016067	XLOC_007699	RBM6	12:2571330-2625634	Blank	Herts	OK	3.89482	3.39666	-0.197442	-0.471866	0.4018	0.665193	no
TCONS_00016104	XLOC_007713	RBM5	12:3142545-3157760	Blank	Herts	OK	10.8446	23.9144	1.1409	3.48909	5e-05	0.000622191	yes
TCONS_00016106	XLOC_007713	RBM5	12:3142545-3157760	Blank	Herts	OK	16.5331	23.3389	0.497379	0.964674	0.0994	0.30051	no
TCONS_00016222	XLOC_007748	BARX1	12:6139425-6142332	Blank	Herts	OK	8.82719	2.83918	-1.63648	-1.85168	0.00885	0.051264	no
TCONS_00016225	XLOC_007748	BARX1	12:6139425-6142332	Blank	Herts	OK	6.05187	2.95327	-1.03507	-1.73753	0.0069	0.0420834	yes
TCONS_00016274	XLOC_007770	SLMAP	12:8759265-8836722	Blank	Herts	OK	2.19254	1.97295	-0.152247	-0.0859298	0.88685	0.953785	no
TCONS_00016277	XLOC_007770	SLMAP	12:8759265-8836722	Blank	Herts	OK	3.8761	1.17361	-1.72365	-1.85916	0.00445	0.0295588	yes
TCONS_00016278	XLOC_007770	SLMAP	12:8759265-8836722	Blank	Herts	OK	1.32531	1.5045	0.182952	0.162589	0.7899	0.916252	no
TCONS_00016522	XLOC_007842	MITF	12:15509506-15598735	Blank	Herts	OK	0.460914	4.18437	3.18244	4.66509	5e-05	0.000622191	yes
TCONS_00016524	XLOC_007842	MITF	12:15509506-15598735	Blank	Herts	OK	1.2063	3.60001	1.57741	1.76843	0.0234	0.107989	no
TCONS_00016525	XLOC_007842	MITF	12:15509506-15598735	Blank	Herts	OK	1.40371	2.42341	0.787796	0.915517	0.1258	0.348668	no
TCONS_00016529	XLOC_007842	MITF	12:15509506-15598735	Blank	Herts	OK	1.16175	2.43136	1.06547	2.08007	0.00055	0.00518463	yes
TCONS_00016528	XLOC_007842	MITF	12:15509506-15598735	Blank	Herts	OK	3.28e-05	2.69719	16.329	0.0495	0.2656	0.529982	no
TCONS_00016540	XLOC_007848	PPP4R2	12:16533121-16586391	Blank	Herts	OK	7.39519	2.88398	-1.35853	-3.45003	5e-05	0.000622191	yes
TCONS_00016542	XLOC_007848	PPP4R2	12:16533121-16586391	Blank	Herts	OK	3.56238	4.37099	0.295117	0.594202	0.27465	0.539665	no
TCONS_00016690	XLOC_007894	RASSF1	12:1444738-1461486	Blank	Herts	OK	2.28755	0.997014	-1.19812	-1.49108	0.0183	0.0896983	no
TCONS_00016694	XLOC_007894	RASSF1	12:1444738-1461486	Blank	Herts	OK	1.86224	4.05822	1.12381	2.10746	0.0004	0.00394465	yes
TCONS_00016691	XLOC_007894	RASSF1	12:1444738-1461486	Blank	Herts	OK	4.22083	4.1061	-0.0397577	-0.112781	0.8505	0.940761	no
TCONS_00016695	XLOC_007894	RASSF1	12:1444738-1461486	Blank	Herts	OK	3.92112	9.05439	1.20735	1.84712	0.0039	0.0265312	yes
TCONS_00016693	XLOC_007894	RASSF1	12:1444738-1461486	Blank	Herts	OK	1.64877	4.06739	1.30271	1.63582	0.0149	0.0766451	no
TCONS_00016742	XLOC_007909	UBA7	12:2402575-2417573	Blank	Herts	OK	7.60094	5.57507	-0.447188	-1.72258	0.00445	0.0295588	yes
TCONS_00016744	XLOC_007909	AMT	12:2402575-2417573	Blank	Herts	OK	7.67175	2.86634	-1.42035	-2.4044	0.00015	0.00167957	yes
TCONS_00016848	XLOC_007950	VGLL4	12:4480903-4534350	Blank	Herts	OK	4.85674	28.7169	2.56384	4.25726	5e-05	0.000622191	yes
TCONS_00016849	XLOC_007950	VGLL4	12:4480903-4534350	Blank	Herts	OK	8.2214	6.5196	-0.3346	-0.541594	0.326	0.593192	no
TCONS_00016920	XLOC_007974	CARD19	12:6636476-6657203	Blank	Herts	OK	2.94111	0.475645	-2.6284	-3.63168	5e-05	0.000622191	yes
TCONS_00016923	XLOC_007974	CARD19	12:6636476-6657203	Blank	Herts	OK	2.23755	0.522824	-2.09752	-1.83409	0.0469	0.179288	no
TCONS_00016924	XLOC_007974	ENSGALG00000035729	12:6636476-6657203	Blank	Herts	OK	1.66584	1.2031	-0.469492	-0.285251	0.6289	0.834306	no
TCONS_00016932	XLOC_007978	BICD2	12:6824654-6930986	Blank	Herts	OK	15.3739	22.3567	0.540229	1.18244	0.0465	0.178152	no
TCONS_00016936	XLOC_007978	BICD2	12:6824654-6930986	Blank	Herts	OK	9.56962	28.8102	1.59004	5.49999	5e-05	0.000622191	yes
TCONS_00016937	XLOC_007978	BICD2	12:6824654-6930986	Blank	Herts	OK	15.4895	21.3118	0.46036	1.10818	0.0559	0.202664	no
TCONS_00017055	XLOC_008021	ZXDC	12:10668758-10718732	Blank	Herts	OK	1.42602	3.4772	1.28593	3.0289	5e-05	0.000622191	yes
TCONS_00017057	XLOC_008021	ZXDC	12:10668758-10718732	Blank	Herts	OK	2.65987	2.78318	0.065382	0.106208	0.84165	0.937572	no
TCONS_00017086	XLOC_008032	CAMK1	12:11497918-11506223	Blank	Herts	OK	5.98344	1.44447	-2.05044	-2.86762	0.00015	0.00167957	yes
TCONS_00017089	XLOC_008032	TADA3	12:11497918-11506223	Blank	Herts	OK	0.00012434	3.60198	14.8222	0.0482741	0.24815	0.513051	no
TCONS_00017196	XLOC_008059	TMF1	12:15215770-15347625	Blank	Herts	OK	7.30289	10.3019	0.496373	1.59629	0.0061	0.0380962	yes
TCONS_00017199	XLOC_008059	TMF1	12:15215770-15347625	Blank	Herts	OK	7.22875	12.6583	0.808263	1.92381	0.00105	0.00894357	yes
TCONS_00017198	XLOC_008059	TMF1	12:15215770-15347625	Blank	Herts	OK	4.15781	9.64656	1.21419	2.58665	5e-05	0.000622191	yes
TCONS_00017202	XLOC_008059	UBA3	12:15215770-15347625	Blank	Herts	OK	6.22911	5.28428	-0.237319	-0.157449	0.78095	0.912015	no
TCONS_00017843	XLOC_008537	SLIT3	13:4203699-4678990	Blank	Herts	OK	22.5521	6.05823	-1.89629	-2.28615	0.0064	0.0395627	yes
TCONS_00017845	XLOC_008537	SLIT3	13:4203699-4678990	Blank	Herts	OK	12.5428	7.11477	-0.817964	-1.16895	0.0467	0.178704	no
TCONS_00017844	XLOC_008537	SLIT3	13:4203699-4678990	Blank	Herts	OK	10.2449	4.25223	-1.26862	-1.91065	0.00085	0.00747071	yes
TCONS_00017846	XLOC_008537	SLIT3	13:4203699-4678990	Blank	Herts	OK	4.08455	4.66049	0.190307	0.239932	0.65775	0.851283	no
TCONS_00018060	XLOC_008602	EBF1	13:10678626-10949009	Blank	Herts	OK	2.39105	0.431531	-2.4701	-3.15642	5e-05	0.000622191	yes
TCONS_00018066	XLOC_008602	EBF1	13:10678626-10949009	Blank	Herts	OK	2.21184	0.987324	-1.16365	-1.17976	0.054	0.197712	no
TCONS_00018122	XLOC_008626	TNIP1	13:13046844-13059915	Blank	Herts	OK	3.06238	8.99983	1.55525	3.06267	5e-05	0.000622191	yes
TCONS_00018123	XLOC_008626	TNIP1	13:13046844-13059915	Blank	Herts	OK	6.44524	6.36688	-0.0176468	-0.0395872	0.9436	0.974753	no
TCONS_00018214	XLOC_008648	CLK4	13:14125144-14134175	Blank	Herts	OK	2.67636	1.0431	-1.35939	-0.709194	0.28465	0.550045	no
TCONS_00018217	XLOC_008648	CLK4	13:14125144-14134175	Blank	Herts	OK	1.30107	6.70798	2.36618	2.82954	0.0001	0.00116911	yes
TCONS_00018218	XLOC_008648	CLK4	13:14125144-14134175	Blank	Herts	OK	2.32258	12.2183	2.39525	2.85785	0.00015	0.00167957	yes
TCONS_00018215	XLOC_008648	CLK4	13:14125144-14134175	Blank	Herts	OK	2.99547	2.40983	-0.313851	-0.360561	0.48565	0.734823	no
TCONS_00018216	XLOC_008648	CLK4	13:14125144-14134175	Blank	Herts	OK	1.38139	2.85785	1.04881	0.641633	0.33535	0.602965	no
TCONS_00018219	XLOC_008648	CLK4	13:14125144-14134175	Blank	Herts	OK	2.57257	9.56252	1.89418	1.6249	0.02905	0.126898	no
TCONS_00018344	XLOC_008693	HSPA4	13:17237095-17254350	Blank	Herts	OK	5.21838	7.81993	0.583553	1.23965	0.03335	0.140538	no
TCONS_00018348	XLOC_008693	HSPA4	13:17237095-17254350	Blank	Herts	OK	16.444	7.05723	-1.22039	-2.35217	0.00285	0.0205382	yes
TCONS_00018347	XLOC_008693	HSPA4	13:17237095-17254350	Blank	Herts	OK	4.2011	7.30552	0.79822	2.21411	0.0001	0.00116911	yes
TCONS_00018389	XLOC_008712	KDM3B	13:18246001-18369185	Blank	Herts	OK	2.61478	3.22442	0.302351	1.10498	0.0564	0.203867	no
TCONS_00018391	XLOC_008712	KDM3B	13:18246001-18369185	Blank	Herts	OK	0.708481	3.57737	2.3361	4.23702	5e-05	0.000622191	yes
TCONS_00018590	XLOC_008784	GRPEL2	13:8513039-8542069	Blank	Herts	OK	2.55513	1.67996	-0.60497	-0.242887	0.6316	0.835905	no
TCONS_00018592	XLOC_008784	AFAP1L1	13:8513039-8542069	Blank	Herts	OK	2.81942	0.757738	-1.89563	-2.47399	0.00055	0.00518463	yes
TCONS_00018669	XLOC_008807	NSD1	13:10203347-10259838	Blank	Herts	OK	1.24589	0.830486	-0.585146	-0.685217	0.26385	0.528192	no
TCONS_00018673	XLOC_008807	NSD1	13:10203347-10259838	Blank	Herts	OK	1.03085	2.42719	1.23546	1.8495	0.00465	0.0306275	yes
TCONS_00018788	XLOC_008847	NDST1	13:13113050-13133208	Blank	Herts	OK	2.88994	1.52878	-0.918664	-1.87085	0.00055	0.00518463	yes
TCONS_00018789	XLOC_008847	NDST1	13:13113050-13133208	Blank	Herts	OK	1.711	1.57378	-0.120609	-0.184699	0.7526	0.899594	no
TCONS_00018793	XLOC_008847	NDST1	13:13113050-13133208	Blank	Herts	OK	2.50498	0.840269	-1.57587	-1.86221	0.00205	0.0156956	yes
TCONS_00018838	XLOC_008858	CNOT6	13:13848644-13878629	Blank	Herts	OK	2.07695	1.71327	-0.277718	-0.209715	0.69905	0.873908	no
TCONS_00018842	XLOC_008858	CNOT6	13:13848644-13878629	Blank	Herts	OK	1.70862	4.31565	1.33675	2.0359	0.001	0.00858577	yes
TCONS_00018841	XLOC_008858	CNOT6	13:13848644-13878629	Blank	Herts	OK	7.83945	3.73992	-1.06774	-0.851957	0.14555	0.381779	no
TCONS_00018921	XLOC_008883	ENSGALG00000029896	13:16532546-16668584	Blank	Herts	OK	3.02503	3.19333	0.0781117	0.105448	0.84755	0.939746	no
TCONS_00018926	XLOC_008883	ENSGALG00000029896	13:16532546-16668584	Blank	Herts	OK	0.787196	3.96091	2.33104	2.55215	0.00135	0.0110581	yes
TCONS_00018932	XLOC_008883	ENSGALG00000029896	13:16532546-16668584	Blank	Herts	OK	1.47637	0.373542	-1.98272	-1.2005	0.1101	0.32087	no
TCONS_00018964	XLOC_008891	2018-09-08	13:17078774-17110368	Blank	Herts	OK	13.6958	3.46112	-1.98442	-2.72786	0.00095	0.0082181	yes
TCONS_00018965	XLOC_008891	2018-09-08	13:17078774-17110368	Blank	Herts	OK	11.8802	7.25501	-0.711509	-2.02279	0.00085	0.00747071	yes
TCONS_00018967	XLOC_008891	2018-09-08	13:17078774-17110368	Blank	Herts	OK	7.84065	10.0712	0.361196	0.771182	0.17815	0.431448	no
TCONS_00019013	XLOC_008907	JAKMIP2	13:18135007-18174344	Blank	Herts	OK	3.19936	2.89364	-0.1449	-0.576344	0.32245	0.589748	no
TCONS_00019014	XLOC_008907	JAKMIP2	13:18135007-18174344	Blank	Herts	OK	3.87013	0.958624	-2.01334	-3.30286	5e-05	0.000622191	yes
TCONS_00019349	XLOC_009171	GPR146	14:2263230-2371764	Blank	Herts	OK	1.13112	0.226214	-2.322	-2.33189	0.00175	0.0137535	yes
TCONS_00019352	XLOC_009171	GPR146	14:2263230-2371764	Blank	Herts	OK	0.337543	0.405834	0.265819	0.263591	0.66	0.852593	no
TCONS_00019563	XLOC_009249	RBBP6	14:6809941-6847049	Blank	Herts	OK	1.15598	3.20598	1.47164	3.98243	5e-05	0.000622191	yes
TCONS_00019568	XLOC_009249	RBBP6	14:6809941-6847049	Blank	Herts	OK	1.17212	1.57867	0.429584	0.641079	0.263	0.527342	no
TCONS_00019572	XLOC_009249	RBBP6	14:6809941-6847049	Blank	Herts	OK	1.4347	2.36288	0.719802	2.09703	0.0005	0.00477298	yes
TCONS_00019582	XLOC_009250	TNRC6A	14:6868965-6919190	Blank	Herts	OK	2.90066	1.74975	-0.729232	-1.21956	0.0402	0.160722	no
TCONS_00019584	XLOC_009250	TNRC6A	14:6868965-6919190	Blank	Herts	OK	2.84445	7.21803	1.34346	3.33388	5e-05	0.000622191	yes
TCONS_00019597	XLOC_009255	USP31	14:7017961-7052583	Blank	Herts	OK	2.07062	7.3721	1.83202	5.2926	5e-05	0.000622191	yes
TCONS_00019599	XLOC_009255	USP31	14:7017961-7052583	Blank	Herts	OK	2.64297	3.10841	0.234016	0.502241	0.364	0.630764	no
TCONS_00019609	XLOC_009261	PDPK1	14:7382341-7446129	Blank	Herts	OK	4.75122	2.80505	-0.760274	-0.72705	0.213	0.47743	no
TCONS_00019618	XLOC_009261	PDPK1	14:7382341-7446129	Blank	Herts	OK	4.7179	17.4727	1.88889	2.4088	0.0001	0.00116911	yes
TCONS_00019611	XLOC_009261	PDPK1	14:7382341-7446129	Blank	Herts	OK	8.92372	8.59999	-0.0533097	-0.184852	0.7367	0.89215	no
TCONS_00019817	XLOC_009322	XPO6	14:13010084-13109220	Blank	Herts	OK	2.17222	2.47385	0.187587	0.35957	0.5337	0.770673	no
TCONS_00019822	XLOC_009322	ENSGALG00000002666	14:13010084-13109220	Blank	Herts	OK	5.66861	2.4169	-1.22984	-2.03989	0.00135	0.0110581	yes
TCONS_00019821	XLOC_009322	XPO6	14:13010084-13109220	Blank	Herts	OK	2.53439	2.92828	0.208417	0.410789	0.4767	0.727886	no
TCONS_00019969	XLOC_009372	CPPED1	14:244131-321766	Blank	Herts	OK	3.78409	0.990506	-1.93371	-2.41716	0.0007	0.006361	yes
TCONS_00019971	XLOC_009372	CPPED1	14:244131-321766	Blank	Herts	OK	2.04207	1.19974	-0.767316	-1.53097	0.01055	0.0586456	no
TCONS_00020046	XLOC_009394	PRKAR1B	14:2032714-2141758	Blank	Herts	OK	4.48921	2.12739	-1.07738	-1.96194	0.0023	0.0172506	yes
TCONS_00020049	XLOC_009394	PRKAR1B	14:2032714-2141758	Blank	Herts	OK	2.50884	3.35004	0.417158	0.824106	0.15685	0.399655	no
TCONS_00020109	XLOC_009413	TTYH3	14:3245810-3344955	Blank	Herts	OK	35.7188	9.27057	-1.94595	-6.43763	5e-05	0.000622191	yes
TCONS_00020113	XLOC_009413	IQCE	14:3245810-3344955	Blank	Herts	OK	22.412	14.52	-0.626233	-2.0733	0.00035	0.00351323	yes
TCONS_00020227	XLOC_009445	SHMT1	14:5109956-5137039	Blank	Herts	OK	2.42863	0.879879	-1.46477	-2.11887	0.003	0.0214006	yes
TCONS_00020234	XLOC_009445	SHMT1	14:5109956-5137039	Blank	Herts	OK	3.69169	0.828909	-2.155	-1.22545	0.1141	0.328139	no
TCONS_00020260	XLOC_009456	HAGH	14:6068048-6078618	Blank	Herts	OK	5.3124	3.41998	-0.635375	-0.838392	0.1595	0.403628	no
TCONS_00020263	XLOC_009456	HAGH	14:6068048-6078618	Blank	Herts	OK	6.28328	3.23686	-0.956922	-1.78928	0.0041	0.0276608	yes
TCONS_00020405	XLOC_009506	CLEC16A	14:9033632-9115945	Blank	Herts	OK	1.90424	6.03145	1.66329	1.66987	0.0084	0.0492307	yes
TCONS_00020406	XLOC_009506	CLEC16A	14:9033632-9115945	Blank	Herts	OK	2.10779	3.98121	0.917476	1.86418	0.00165	0.0131068	yes
TCONS_00020407	XLOC_009506	CLEC16A	14:9033632-9115945	Blank	Herts	OK	2.10779	3.98121	0.917476	1.87433	0.0015	0.0120942	yes
TCONS_00020408	XLOC_009506	CLEC16A	14:9033632-9115945	Blank	Herts	OK	2.10779	3.98121	0.917476	1.87989	0.00095	0.0082181	yes
TCONS_00020409	XLOC_009506	CLEC16A	14:9033632-9115945	Blank	Herts	OK	2.10779	3.98121	0.917476	1.87941	0.0016	0.0127706	yes
TCONS_00020489	XLOC_009535	MGRN1	14:12399609-12460998	Blank	Herts	OK	0.867972	2.42899	1.48464	1.92938	0.00785	0.0466058	yes
TCONS_00020490	XLOC_009535	MGRN1	14:12399609-12460998	Blank	Herts	OK	0.88894	0.75794	-0.230002	-0.108193	0.8591	0.943983	no
TCONS_00020513	XLOC_009539	CREBBP	14:12524302-12623687	Blank	Herts	OK	4.50446	3.63707	-0.308578	-0.56741	0.2948	0.561136	no
TCONS_00020515	XLOC_009539	CREBBP	14:12524302-12623687	Blank	Herts	OK	2.20333	5.16309	1.22855	2.32688	0.00025	0.00262539	yes
TCONS_00020516	XLOC_009539	CREBBP	14:12524302-12623687	Blank	Herts	OK	2.03249	5.91681	1.54157	2.15795	0.0003	0.00307621	yes
TCONS_00020517	XLOC_009539	CREBBP	14:12524302-12623687	Blank	Herts	OK	6.28312	1.51701	-2.05025	-1.331	0.12445	0.346207	no
TCONS_00020528	XLOC_009542	TFAP4	14:12732203-12741826	Blank	Herts	OK	3.33076	3.69003	0.14778	0.235578	0.68515	0.866852	no
TCONS_00020534	XLOC_009542	TFAP4	14:12732203-12741826	Blank	Herts	OK	5.82979	2.71071	-1.10477	-1.91032	0.00245	0.0181525	yes
TCONS_00020533	XLOC_009542	TFAP4	14:12732203-12741826	Blank	Herts	OK	3.34034	5.8475	0.807824	1.2483	0.06715	0.230304	no
TCONS_00020662	XLOC_009584	DCUN1D3	14:14838458-14893170	Blank	Herts	OK	1.82886	2.26885	0.311022	1.10621	0.0552	0.200749	no
TCONS_00020664	XLOC_009584	DCUN1D3	14:14838458-14893170	Blank	Herts	OK	1.19265	4.05955	1.76715	4.51301	5e-05	0.000622191	yes
TCONS_00020663	XLOC_009584	ENSGALG00000026038	14:14838458-14893170	Blank	Herts	OK	1.36958	0.670217	-1.03103	-0.55051	0.46165	0.715738	no
TCONS_00021112	XLOC_009974	DGCR8	15:1288734-1325115	Blank	Herts	OK	9.68093	1.45293	-2.73618	-3.00858	0.0004	0.00394465	yes
TCONS_00021113	XLOC_009974	DGCR8	15:1288734-1325115	Blank	Herts	OK	7.75348	9.64428	0.31483	0.924362	0.10945	0.319644	no
TCONS_00021406	XLOC_010053	KIAA1671	15:6959348-7039609	Blank	Herts	OK	5.31173	0.991904	-2.42091	-1.61917	0.1355	0.364944	no
TCONS_00021409	XLOC_010053	KIAA1671	15:6959348-7039609	Blank	Herts	OK	5.18893	2.48074	-1.06466	-2.00995	0.0016	0.0127706	yes
TCONS_00021470	XLOC_010084	DDX51	15:8136830-8151716	Blank	Herts	OK	3.27918	4.85098	0.564942	1.40007	0.02745	0.121656	no
TCONS_00021475	XLOC_010084	ENSGALG00000005204	15:8136830-8151716	Blank	Herts	OK	5.33694	2.34683	-1.1853	-1.91734	0.00205	0.0156956	yes
TCONS_00021644	XLOC_010137	LIF	15:10920685-10926824	Blank	Herts	OK	0.601326	4.35761	2.85732	2.84493	0.0103	0.0576174	no
TCONS_00021645	XLOC_010137	LIF	15:10920685-10926824	Blank	Herts	OK	0.875427	3.34145	1.93242	2.30888	0.00265	0.019352	yes
TCONS_00021659	XLOC_010142	NIPSNAP1	15:11164460-11167569	Blank	Herts	OK	3.0836	0.81736	-1.91557	-2.35309	0.00165	0.0131068	yes
TCONS_00021660	XLOC_010142	NIPSNAP1	15:11164460-11167569	Blank	Herts	OK	2.87461	2.17311	-0.403605	-0.638378	0.26385	0.528192	no
TCONS_00021698	XLOC_010156	MED13L	15:11623686-11807145	Blank	Herts	OK	4.77146	6.71421	0.492787	1.59048	0.00645	0.0398089	yes
TCONS_00021699	XLOC_010156	MED13L	15:11623686-11807145	Blank	Herts	OK	3.77381	7.97023	1.0786	3.11271	5e-05	0.000622191	yes
TCONS_00021718	XLOC_010162	CLTCL1	15:25283-80573	Blank	Herts	OK	5.34907	4.54836	-0.233941	-0.744563	0.1936	0.45261	no
TCONS_00021722	XLOC_010162	CLTCL1	15:25283-80573	Blank	Herts	OK	6.89475	4.13076	-0.73909	-1.76829	0.0024	0.017855	yes
TCONS_00021732	XLOC_010166	HIC2	15:227290-375053	Blank	Herts	OK	5.51678	1.67857	-1.7166	-2.37918	0.00075	0.0067317	yes
TCONS_00021733	XLOC_010166	HIC2	15:227290-375053	Blank	Herts	OK	2.35075	2.08164	-0.175399	-0.218525	0.7019	0.875397	no
TCONS_00021800	XLOC_010179	ANKLE2	15:1325903-1474432	Blank	Herts	OK	11.0433	4.95468	-1.15631	-1.6141	0.01135	0.0620302	no
TCONS_00021801	XLOC_010179	GOLGA3	15:1325903-1474432	Blank	Herts	OK	6.49889	12.1201	0.899136	2.21806	0.0005	0.00477298	yes
TCONS_00021802	XLOC_010179	GOLGA3	15:1325903-1474432	Blank	Herts	OK	3.19928	7.47791	1.22489	1.86683	0.0029	0.0208206	yes
TCONS_00021840	XLOC_010187	SFSWAP	15:2779308-2834270	Blank	Herts	OK	1.81374	3.78972	1.06313	3.32733	5e-05	0.000622191	yes
TCONS_00021843	XLOC_010187	SFSWAP	15:2779308-2834270	Blank	Herts	OK	2.98028	2.93546	-0.0218615	-0.0385782	0.94765	0.97587	no
TCONS_00021842	XLOC_010187	SFSWAP	15:2779308-2834270	Blank	Herts	OK	5.64287	8.51106	0.592909	1.65484	0.00425	0.0284891	yes
TCONS_00021845	XLOC_010187	SFSWAP	15:2779308-2834270	Blank	Herts	OK	5.67246	7.91697	0.480974	1.15039	0.0481	0.182565	no
TCONS_00021864	XLOC_010194	GLT1D1	15:3735725-3782155	Blank	Herts	OK	1.74595	0.552953	-1.65879	-0.780449	0.2266	0.492745	no
TCONS_00021866	XLOC_010194	GLT1D1	15:3735725-3782155	Blank	Herts	OK	1.39047	0.622361	-1.15975	-1.90218	0.0018	0.0140845	yes
TCONS_00021880	XLOC_010201	ENSGALG00000043806	15:4901836-4916635	Blank	Herts	OK	9.92738	2.99679	-1.728	-4.59731	5e-05	0.000622191	yes
TCONS_00021882	XLOC_010201	ENSGALG00000043806	15:4901836-4916635	Blank	Herts	OK	2.88382	3.1619	0.132809	0.377273	0.4872	0.73592	no
TCONS_00022148	XLOC_010288	CRKL	15:8306179-8324047	Blank	Herts	OK	1.41772	2.05086	0.53266	0.4319	0.48535	0.734671	no
TCONS_00022151	XLOC_010288	CRKL	15:8306179-8324047	Blank	Herts	OK	1.2696	2.17396	0.775955	1.70924	0.00315	0.0222561	yes
TCONS_00022245	XLOC_010318	DYL1	15:9322890-9334065	Blank	Herts	OK	1.71487	8.839	2.36578	0.729457	0.45225	0.708257	no
TCONS_00022250	XLOC_010318	DYNLL1	15:9322890-9334065	Blank	Herts	OK	27.9085	6.23291	-2.16273	-2.03812	0.00135	0.0110581	yes
TCONS_00022603	XLOC_010544	BRD2	16:100233-115717	Blank	Herts	OK	4.5112	3.46798	-0.379416	-0.40835	0.40585	0.668796	no
TCONS_00022609	XLOC_010544	BRD2	16:100233-115717	Blank	Herts	OK	1.06842	5.26855	2.30193	4.19005	5e-05	0.000622191	yes
TCONS_00023025	XLOC_010696	SH2D3C	17:5445319-5466241	Blank	Herts	OK	2.39288	1.93912	-0.303345	-0.773233	0.1889	0.446012	no
TCONS_00023031	XLOC_010696	TOR2A	17:5445319-5466241	Blank	Herts	OK	3.77661	0.963609	-1.97057	-2.86109	0.0002	0.00215877	yes
TCONS_00023039	XLOC_010698	ENSGALG00000004881	17:5529635-5552059	Blank	Herts	OK	0.196656	10.7616	5.77407	2.20965	0.18065	0.435201	no
TCONS_00023042	XLOC_010698	ENSGALG00000004881	17:5529635-5552059	Blank	Herts	OK	2.95643	7.76672	1.39345	2.54276	5e-05	0.000622191	yes
TCONS_00023092	XLOC_010709	TBC1D13	17:5731515-5895780	Blank	Herts	OK	10.926	3.81433	-1.51827	-1.7632	0.0073	0.043999	yes
TCONS_00023093	XLOC_010709	TBC1D13	17:5731515-5895780	Blank	Herts	OK	4.89187	11.6287	1.24923	1.34799	0.0282	0.124092	no
TCONS_00023146	XLOC_010724	GPR107	17:6289209-6341499	Blank	Herts	OK	5.91112	4.46248	-0.405586	-1.09422	0.0583	0.208666	no
TCONS_00023147	XLOC_010724	GPR107	17:6289209-6341499	Blank	Herts	OK	4.82872	9.59332	0.99039	2.29729	0.00095	0.0082181	yes
TCONS_00023285	XLOC_010766	OLFM1	17:8064785-8103812	Blank	Herts	OK	8.07994	2.47055	-1.70951	-4.04398	5e-05	0.000622191	yes
TCONS_00023286	XLOC_010766	OLFM1	17:8064785-8103812	Blank	Herts	OK	2.85793	2.82648	-0.0159613	-0.03318	0.9526	0.978024	no
TCONS_00023347	XLOC_010783	CNTRL	17:8830008-8862193	Blank	Herts	OK	3.06817	1.19806	-1.35668	-3.02148	5e-05	0.000622191	yes
TCONS_00023348	XLOC_010783	CNTRL	17:8830008-8862193	Blank	Herts	OK	1.90891	1.65949	-0.202005	-0.525334	0.37135	0.637647	no
TCONS_00023375	XLOC_010791	RABGAP1	17:9293762-9368021	Blank	Herts	OK	7.38989	11.8317	0.679031	2.31389	5e-05	0.000622191	yes
TCONS_00023376	XLOC_010791	RABGAP1	17:9293762-9368021	Blank	Herts	OK	9.01631	10.724	0.250229	0.522094	0.35965	0.626661	no
TCONS_00023458	XLOC_010813	GARNL3	17:10895770-10943473	Blank	Herts	OK	9.05429	3.70775	-1.28806	-2.88202	5e-05	0.000622191	yes
TCONS_00023461	XLOC_010813	GARNL3	17:10895770-10943473	Blank	Herts	OK	9.04724	6.75967	-0.420525	-1.11966	0.0575	0.206662	no
TCONS_00023724	XLOC_010906	FNBP1	17:6169693-6285130	Blank	Herts	OK	3.96737	2.6863	-0.562563	-0.559814	0.327	0.594273	no
TCONS_00023727	XLOC_010906	FNBP1	17:6169693-6285130	Blank	Herts	OK	1.6827	4.93937	1.55355	1.903	0.0063	0.0390938	yes
TCONS_00023742	XLOC_010912	RAPGEF1	17:6715090-6793196	Blank	Herts	OK	2.66189	1.85101	-0.524139	-1.55427	0.0077	0.0459084	yes
TCONS_00023746	XLOC_010912	RAPGEF1	17:6715090-6793196	Blank	Herts	OK	2.14046	2.40103	0.165737	0.281543	0.6231	0.830864	no
TCONS_00023870	XLOC_010959	PDCL	17:9247983-9292536	Blank	Herts	OK	8.63554	2.73562	-1.65842	-2.41867	0.00135	0.0110581	yes
TCONS_00023873	XLOC_010959	RC3H2	17:9247983-9292536	Blank	Herts	OK	2.84861	3.60018	0.33781	0.855657	0.1348	0.363737	no
TCONS_00023874	XLOC_010959	RC3H2	17:9247983-9292536	Blank	Herts	OK	4.28783	6.78192	0.661447	2.00311	0.0009	0.00784991	yes
TCONS_00023923	XLOC_010973	ARPC5L	17:10064438-10069868	Blank	Herts	OK	2.5305	1.34424	-0.912631	-1.46977	0.0201	0.0963386	no
TCONS_00023924	XLOC_010973	ARPC5L	17:10064438-10069868	Blank	Herts	OK	2.22991	4.36815	0.970033	2.20271	0.00015	0.00167957	yes
TCONS_00024387	XLOC_011193	MAP2K6	18:8052635-8098809	Blank	Herts	OK	2.12589	0.151946	-3.80644	-2.98049	0.0004	0.00394465	yes
TCONS_00024392	XLOC_011193	MAP2K6	18:8052635-8098809	Blank	Herts	OK	0.60366	0.273538	-1.142	-0.477262	0.46775	0.720739	no
TCONS_00024441	XLOC_011208	NPLOC4	18:9239028-9275252	Blank	Herts	OK	5.31706	3.37422	-0.656076	-0.609791	0.3277	0.595135	no
TCONS_00024450	XLOC_011208	NPLOC4	18:9239028-9275252	Blank	Herts	OK	5.00623	17.375	1.79522	1.97375	0.00235	0.0175476	yes
TCONS_00024444	XLOC_011208	NPLOC4	18:9239028-9275252	Blank	Herts	OK	11.541	9.92767	-0.21724	-0.316994	0.56195	0.790339	no
TCONS_00024460	XLOC_011210	ENSGALG00000038575	18:9309736-9314026	Blank	Herts	OK	2.36503	0.512248	-2.20694	-2.75121	0.00065	0.0059778	yes
TCONS_00024464	XLOC_011210	ENSGALG00000038575	18:9309736-9314026	Blank	Herts	OK	19.2446	0	#NAME?	#NAME?	0.22255	0.488498	no
TCONS_00024612	XLOC_011246	MRPL27	18:10482010-10489406	Blank	Herts	OK	15.5513	6.86316	-1.18009	-3.03095	5e-05	0.000622191	yes
TCONS_00024613	XLOC_011246	MRPL27	18:10482010-10489406	Blank	Herts	OK	13.7792	8.33766	-0.724773	-1.15966	0.05405	0.197842	no
TCONS_00024676	XLOC_011267	GAS7	18:222734-334823	Blank	Herts	OK	4.34402	4.11482	-0.0782006	-0.211135	0.7152	0.881791	no
TCONS_00024677	XLOC_011267	GAS7	18:222734-334823	Blank	Herts	OK	4.34462	2.35201	-0.88534	-1.59595	0.00425	0.0284891	yes
TCONS_00024688	XLOC_011269	MYH1D	18:400398-688349	Blank	Herts	OK	7.38673	0.376565	-4.29396	-5.3541	5e-05	0.000622191	yes
TCONS_00024690	XLOC_011269	MYH1D	18:400398-688349	Blank	Herts	OK	3.10358	1.0056	-1.62588	-0.46106	0.47255	0.724677	no
TCONS_00024698	XLOC_011269	MYH1E	18:400398-688349	Blank	Herts	OK	3.86018	5.23947	0.440752	0.859509	0.12155	0.341529	no
TCONS_00024720	XLOC_011276	MYOCD	18:830330-930421	Blank	Herts	OK	0.332643	3.74094	3.49135	4.81008	5e-05	0.000622191	yes
TCONS_00024721	XLOC_011276	MYOCD	18:830330-930421	Blank	Herts	OK	0.338868	3.28674	3.27786	5.38331	5e-05	0.000622191	yes
TCONS_00024750	XLOC_011284	STX8	18:2131820-2218737	Blank	Herts	OK	7.11447	2.83616	-1.32682	-2.94531	5e-05	0.000622191	yes
TCONS_00024751	XLOC_011284	STX8	18:2131820-2218737	Blank	Herts	OK	5.75584	9.55918	0.731861	1.20062	0.0491	0.185139	no
TCONS_00024753	XLOC_011284	STX8	18:2131820-2218737	Blank	Herts	OK	2.69492	3.21514	0.25464	0.335814	0.55815	0.787861	no
TCONS_00024770	XLOC_011294	METRNL	18:3124863-3145919	Blank	Herts	OK	21.0045	4.04323	-2.37712	-2.57473	0.00015	0.00167957	yes
TCONS_00024772	XLOC_011294	METRNL	18:3124863-3145919	Blank	Herts	OK	16.6701	4.36886	-1.93193	-3.19079	5e-05	0.000622191	yes
TCONS_00024838	XLOC_011316	SPHK1	18:4419204-4502007	Blank	Herts	OK	6.98557	21.8277	1.64371	1.90944	0.006	0.0375955	yes
TCONS_00024839	XLOC_011316	SPHK1	18:4419204-4502007	Blank	Herts	OK	8.99126	19.4827	1.1156	1.48283	0.01935	0.0936163	no
TCONS_00024853	XLOC_011322	UNK	18:4719115-4760465	Blank	Herts	OK	1.18417	2.34262	0.984256	1.94139	0.0013	0.0107071	yes
TCONS_00024855	XLOC_011322	UNK	18:4719115-4760465	Blank	Herts	OK	0.710894	2.54398	1.83938	2.83085	5e-05	0.000622191	yes
TCONS_00025158	XLOC_011403	MCRIP1	18:10003775-10006609	Blank	Herts	OK	11.7736	8.99168	-0.388894	-0.532841	0.3681	0.634589	no
TCONS_00025160	XLOC_011403	MCRIP1	18:10003775-10006609	Blank	Herts	OK	14.1679	7.12935	-0.990788	-2.00395	0.00095	0.0082181	yes
TCONS_00025166	XLOC_011407	SIRT7	18:10031891-10054987	Blank	Herts	OK	17.0325	3.3584	-2.34244	-3.40565	5e-05	0.000622191	yes
TCONS_00025168	XLOC_011407	SIRT7	18:10031891-10054987	Blank	Herts	OK	2.06549	4.97565	1.2684	2.45833	0.00035	0.00351323	yes
TCONS_00025169	XLOC_011407	SIRT7	18:10031891-10054987	Blank	Herts	OK	0.499425	4.09298	3.03481	2.50345	0.01235	0.0663042	no
TCONS_00025167	XLOC_011407	SIRT7	18:10031891-10054987	Blank	Herts	OK	2.59672	2.88264	0.150699	0.197535	0.73455	0.891065	no
TCONS_00025170	XLOC_011407	SIRT7	18:10031891-10054987	Blank	Herts	OK	3.51881	1.57975	-1.15539	-0.981285	0.10585	0.312963	no
TCONS_00025519	XLOC_011568	CUX1	19:3852572-4079778	Blank	Herts	OK	2.09537	1.74753	-0.261891	-0.220049	0.5608	0.789581	no
TCONS_00025522	XLOC_011568	CUX1	19:3852572-4079778	Blank	Herts	OK	1.39176	3.02205	1.11861	1.9908	0.0009	0.00784991	yes
TCONS_00025593	XLOC_011602	ENSGALG00000021611	19:5008351-5039885	Blank	Herts	OK	3.70445	6.41881	0.793046	2.31477	5e-05	0.000622191	yes
TCONS_00025598	XLOC_011602	ENSGALG00000021611	19:5008351-5039885	Blank	Herts	OK	3.26282	7.06159	1.11387	1.62723	0.00855	0.0498858	yes
TCONS_00025594	XLOC_011602	KCTD7	19:5008351-5039885	Blank	Herts	OK	0.906633	6.05597	2.73977	2.68849	0.0021	0.0160128	yes
TCONS_00025595	XLOC_011602	KCTD7	19:5008351-5039885	Blank	Herts	OK	2.47354	5.59575	1.17776	1.02645	0.0833	0.266766	no
TCONS_00025634	XLOC_011615	SERPINF1	19:5406928-5420932	Blank	Herts	OK	9.62604	0.7123	-3.75638	-3.13384	0.00125	0.0103656	yes
TCONS_00025636	XLOC_011615	SERPINF1	19:5406928-5420932	Blank	Herts	OK	7.01701	0.893001	-2.97412	-2.86532	0.0002	0.00215877	yes
TCONS_00025686	XLOC_011636	TAOK1	19:5989529-6061560	Blank	Herts	OK	8.3289	13.3627	0.682019	1.7256	0.00445	0.0295588	yes
TCONS_00025688	XLOC_011636	TAOK1	19:5989529-6061560	Blank	Herts	OK	9.56138	6.75376	-0.501527	-0.84425	0.14115	0.374412	no
TCONS_00025743	XLOC_011647	TRPV2	19:6591033-6608174	Blank	Herts	OK	4.21528	2.64941	-0.669957	-1.6177	0.0046	0.0303558	yes
TCONS_00025745	XLOC_011647	TRPV2	19:6591033-6608174	Blank	Herts	OK	4.13558	4.13578	7.19e-05	0.000162478	0.99935	0.999375	no
TCONS_00025785	XLOC_011659	VPS53	19:6933603-7004646	Blank	Herts	OK	2.1869	2.95799	0.435729	0.671716	0.2263	0.492516	no
TCONS_00025786	XLOC_011659	VPS53	19:6933603-7004646	Blank	Herts	OK	4.67116	2.42761	-0.944242	-2.44151	5e-05	0.000622191	yes
TCONS_00025809	XLOC_011663	PPM1E	19:7110458-7197260	Blank	Herts	OK	12.7318	19.3923	0.607053	1.75871	0.00305	0.021677	yes
TCONS_00025810	XLOC_011663	PPM1E	19:7110458-7197260	Blank	Herts	OK	11.1758	22.0581	0.980928	1.57808	0.007	0.04255	yes
TCONS_00026049	XLOC_011741	AUTS2	19:1327381-1987709	Blank	Herts	OK	0.879643	0.788812	-0.157237	-0.0735023	0.90975	0.96242	no
TCONS_00026075	XLOC_011751	GTF2I	19:2635197-2688356	Blank	Herts	OK	2.92469	1.64308	-0.831883	-1.41697	0.0239	0.109733	no
TCONS_00026080	XLOC_011751	GTF2I	19:2635197-2688356	Blank	Herts	OK	4.36728	0.828655	-2.39789	-2.57622	0.00115	0.00966244	yes
TCONS_00026078	XLOC_011751	GTF2I	19:2635197-2688356	Blank	Herts	OK	0.169502	2.42385	3.83793	1.7203	0.2058	0.468112	no
TCONS_00026224	XLOC_011797	NCBP3	19:5123497-5146014	Blank	Herts	OK	2.01836	4.99412	1.30705	1.93714	0.00385	0.0262485	yes
TCONS_00026233	XLOC_011797	NCBP3	19:5123497-5146014	Blank	Herts	OK	2.98235	3.20232	0.102668	0.21997	0.70035	0.874578	no
TCONS_00026353	XLOC_011837	NUFIP2	19:5960514-5989281	Blank	Herts	OK	1.37579	7.0142	2.35002	4.48558	5e-05	0.000622191	yes
TCONS_00026355	XLOC_011837	NUFIP2	19:5960514-5989281	Blank	Herts	OK	2.35346	4.8969	1.05708	2.23056	0.0004	0.00394465	yes
TCONS_00026360	XLOC_011837	NUFIP2	19:5960514-5989281	Blank	Herts	OK	2.18762	4.13937	0.920048	0.926286	0.15315	0.393861	no
TCONS_00026485	XLOC_011878	ACACA	19:8464364-8567241	Blank	Herts	OK	13.8078	5.09116	-1.43942	-2.42782	0.0018	0.0140845	yes
TCONS_00026487	XLOC_011878	ACACA	19:8464364-8567241	Blank	Herts	OK	12.3009	6.61026	-0.895985	-2.7447	5e-05	0.000622191	yes
TCONS_00026493	XLOC_011879	SYNRG	19:8616598-8652443	Blank	Herts	OK	7.08634	6.4743	-0.130315	-0.281566	0.62445	0.831711	no
TCONS_00026494	XLOC_011879	SYNRG	19:8616598-8652443	Blank	Herts	OK	6.33686	17.0822	1.43065	4.68372	5e-05	0.000622191	yes
TCONS_00026526	XLOC_011889	NF1	19:9021991-9107332	Blank	Herts	OK	11.1714	6.10521	-0.871695	-1.38979	0.03495	0.145428	no
TCONS_00026527	XLOC_011889	NF1	19:9021991-9107332	Blank	Herts	OK	1.92952	6.94084	1.84687	2.30738	0.00115	0.00966244	yes
TCONS_00026810	XLOC_012031	PTH1R	2:3593248-3715368	Blank	Herts	OK	2.57641	0.504833	-2.35149	-5.5039	5e-05	0.000622191	yes
TCONS_00026812	XLOC_012031	PTH1R	2:3593248-3715368	Blank	Herts	OK	3.08085	0.463247	-2.73348	-2.44685	0.03365	0.141537	no
TCONS_00026998	XLOC_012093	PFKP	2:11416716-11458617	Blank	Herts	OK	28.2575	8.84595	-1.67554	-1.78579	0.0034	0.0236969	yes
TCONS_00027000	XLOC_012093	PFKP	2:11416716-11458617	Blank	Herts	OK	31.8727	7.58196	-2.07168	-3.18974	5e-05	0.000622191	yes
TCONS_00027025	XLOC_012100	PARD3	2:13135594-13582863	Blank	Herts	OK	0.813495	0.0032386	-7.97262	-1.26689	0.1895	0.446898	no
TCONS_00027028	XLOC_012100	PARD3	2:13135594-13582863	Blank	Herts	OK	0.52069	3.4243	2.71731	4.63413	5e-05	0.000622191	yes
TCONS_00027033	XLOC_012100	PARD3	2:13135594-13582863	Blank	Herts	OK	2.10422	2.46802	0.230064	0.358325	0.5384	0.77419	no
TCONS_00027037	XLOC_012102	NRP1	2:13885464-13995226	Blank	Herts	OK	15.7733	12.6707	-0.315983	-1.18254	0.04195	0.165699	no
TCONS_00027038	XLOC_012102	NRP1	2:13885464-13995226	Blank	Herts	OK	18.0786	8.69216	-1.0565	-3.48202	5e-05	0.000622191	yes
TCONS_00027044	XLOC_012105	EPC1	2:14111637-14170702	Blank	Herts	OK	4.16272	6.07248	0.544759	1.33746	0.0229	0.106231	no
TCONS_00027046	XLOC_012105	EPC1	2:14111637-14170702	Blank	Herts	OK	3.32885	6.18683	0.894174	1.88452	0.0016	0.0127706	yes
TCONS_00027124	XLOC_012126	PRTFDC1	2:16752953-16797681	Blank	Herts	OK	7.82993	2.1881	-1.83932	-1.36573	0.06435	0.223435	no
TCONS_00027125	XLOC_012126	PRTFDC1	2:16752953-16797681	Blank	Herts	OK	5.68889	2.27586	-1.32174	-3.57021	5e-05	0.000622191	yes
TCONS_00027324	XLOC_012180	MIOS	2:24802569-24817257	Blank	Herts	OK	2.46267	7.26076	1.5599	2.50174	0.00095	0.0082181	yes
TCONS_00027327	XLOC_012180	MIOS	2:24802569-24817257	Blank	Herts	OK	2.94283	5.02647	0.77234	0.818078	0.16265	0.408652	no
TCONS_00027404	XLOC_012202	ITGB8	2:30062647-30121747	Blank	Herts	OK	1.47428	2.69576	0.870681	1.84986	0.00415	0.0279515	yes
TCONS_00027407	XLOC_012202	ITGB8	2:30062647-30121747	Blank	Herts	OK	2.44972	1.4312	-0.775391	-1.2551	0.03385	0.142132	no
TCONS_00027423	XLOC_012209	KLHL7	2:31039124-31070516	Blank	Herts	OK	4.05756	6.95563	0.77757	2.95932	5e-05	0.000622191	yes
TCONS_00027425	XLOC_012209	KLHL7	2:31039124-31070516	Blank	Herts	OK	7.9137	5.62786	-0.491767	-1.36979	0.02285	0.106031	no
TCONS_00027548	XLOC_012254	NR1D2	2:37342897-37371203	Blank	Herts	OK	1.28012	2.19036	0.774892	1.36244	0.0206	0.0981267	no
TCONS_00027549	XLOC_012254	NR1D2	2:37342897-37371203	Blank	Herts	OK	0.626755	6.80698	3.44104	5.00689	5e-05	0.000622191	yes
TCONS_00027552	XLOC_012254	NR1D2	2:37342897-37371203	Blank	Herts	OK	0.823176	3.22748	1.97114	3.2232	5e-05	0.000622191	yes
TCONS_00027600	XLOC_012271	ANO10	2:41035933-41154232	Blank	Herts	OK	3.37965	1.64027	-1.04294	-1.75733	0.00625	0.0388411	yes
TCONS_00027601	XLOC_012271	ANO10	2:41035933-41154232	Blank	Herts	OK	3.82136	1.20014	-1.67088	-1.89644	0.0052	0.0335367	yes
TCONS_00027687	XLOC_012297	TRAK1	2:43852955-43982435	Blank	Herts	OK	4.22017	12.6616	1.58509	3.25941	5e-05	0.000622191	yes
TCONS_00027691	XLOC_012297	TRAK1	2:43852955-43982435	Blank	Herts	OK	7.63315	8.33182	0.126354	0.265415	0.6388	0.840376	no
TCONS_00028034	XLOC_012418	GFOD1	2:62333763-62412334	Blank	Herts	OK	0.728169	5.11971	2.81372	6.2167	5e-05	0.000622191	yes
TCONS_00028036	XLOC_012418	GFOD1	2:62333763-62412334	Blank	Herts	OK	1.65248	4.592	1.47449	3.88674	5e-05	0.000622191	yes
TCONS_00028197	XLOC_012484	ANKH	2:76381180-76482363	Blank	Herts	OK	2.55942	5.55792	1.11873	3.90183	5e-05	0.000622191	yes
TCONS_00028198	XLOC_012484	ANKH	2:76381180-76482363	Blank	Herts	OK	2.56141	4.00142	0.643575	1.79589	0.0038	0.0259703	yes
TCONS_00028220	XLOC_012497	FAM173B	2:78648642-78668361	Blank	Herts	OK	1.01077	1.30524	0.368853	0.341431	0.55745	0.787541	no
TCONS_00028221	XLOC_012497	FAM173B	2:78648642-78668361	Blank	Herts	OK	0.927452	1.65681	0.837069	2.51776	0.0001	0.00116911	yes
TCONS_00028346	XLOC_012547	TEX10	2:89428291-89562986	Blank	Herts	OK	28.5278	21.4093	-0.414136	-1.49067	0.01295	0.0687621	no
TCONS_00028347	XLOC_012547	TEX10	2:89428291-89562986	Blank	Herts	OK	5.30123	24.4328	2.20442	5.92864	5e-05	0.000622191	yes
TCONS_00028808	XLOC_012689	SGK3	2:115613165-115686008	Blank	Herts	OK	6.59331	2.24528	-1.55411	-4.06873	5e-05	0.000622191	yes
TCONS_00028809	XLOC_012689	SGK3	2:115613165-115686008	Blank	Herts	OK	4.55633	3.56912	-0.352302	-0.890877	0.1213	0.341071	no
TCONS_00029002	XLOC_012748	DECR1	2:124942451-124953660	Blank	Herts	OK	10.1748	5.98022	-0.766734	-2.98445	5e-05	0.000622191	yes
TCONS_00029003	XLOC_012748	DECR1	2:124942451-124953660	Blank	Herts	OK	9.90511	7.94959	-0.317293	-0.683385	0.23825	0.503896	no
TCONS_00029211	XLOC_012814	COL14A1	2:136893654-137014125	Blank	Herts	OK	5.33882	3.0848	-0.791343	-1.69371	0.00525	0.0337963	yes
TCONS_00029214	XLOC_012814	COL14A1	2:136893654-137014125	Blank	Herts	OK	6.05914	2.5351	-1.25707	-1.46052	0.01595	0.0807055	no
TCONS_00029281	XLOC_012839	PHF20L1	2:141806528-141854403	Blank	Herts	OK	9.31597	11.3518	0.285144	1.00528	0.0885	0.277963	no
TCONS_00029283	XLOC_012839	PHF20L1	2:141806528-141854403	Blank	Herts	OK	5.44795	12.5108	1.19939	2.60487	5e-05	0.000622191	yes
TCONS_00029287	XLOC_012841	WISP1	2:142034832-142071452	Blank	Herts	OK	11.6284	5.59457	-1.05556	-1.90347	0.0013	0.0107071	yes
TCONS_00029288	XLOC_012841	WISP1	2:142034832-142071452	Blank	Herts	OK	11.385	17.524	0.622198	1.39574	0.0241	0.11043	no
TCONS_00029396	XLOC_012896	SMARCD3	2:22154-95755	Blank	Herts	OK	1.69122	2.56662	0.6018	1.16005	0.0675	0.231165	no
TCONS_00029399	XLOC_012896	SMARCD3	2:22154-95755	Blank	Herts	OK	2.26673	0.966317	-1.23004	-2.80144	5e-05	0.000622191	yes
TCONS_00029613	XLOC_012966	PRKAG2	2:6325514-6507427	Blank	Herts	OK	14.8698	6.72586	-1.14459	-2.08725	0.0004	0.00394465	yes
TCONS_00029614	XLOC_012966	PRKAG2	2:6325514-6507427	Blank	Herts	OK	3.14031	6.91767	1.13938	0.658256	0.31665	0.584015	no
TCONS_00029685	XLOC_012982	LARP4B	2:10299533-10353309	Blank	Herts	OK	2.34076	8.77774	1.90687	2.22539	0.0013	0.0107071	yes
TCONS_00029687	XLOC_012982	LARP4B	2:10299533-10353309	Blank	Herts	OK	2.9654	3.28821	0.149074	0.222341	0.686	0.867331	no
TCONS_00029688	XLOC_012982	LARP4B	2:10299533-10353309	Blank	Herts	OK	4.07246	4.88575	0.26268	0.566991	0.31485	0.582208	no
TCONS_00029694	XLOC_012983	ENSGALG00000006723	2:10422470-10427543	Blank	Herts	OK	192.403	45.8049	-2.07056	-8.05961	5e-05	0.000622191	yes
TCONS_00029695	XLOC_012983	ENSGALG00000006723	2:10422470-10427543	Blank	Herts	OK	140.888	54.7644	-1.36324	-5.15311	5e-05	0.000622191	yes
TCONS_00029718	XLOC_012994	CCNY	2:12844181-13088931	Blank	Herts	OK	4.01503	2.49702	-0.685206	-0.725134	0.2035	0.465138	no
TCONS_00029725	XLOC_012994	CREM	2:12844181-13088931	Blank	Herts	OK	3.8211	22.2143	2.53943	2.84626	5e-05	0.000622191	yes
TCONS_00029732	XLOC_012998	SVIL	2:14684108-14818042	Blank	Herts	OK	14.1123	5.88131	-1.26274	-2.36246	0.00045	0.00436155	yes
TCONS_00029734	XLOC_012998	SVIL	2:14684108-14818042	Blank	Herts	OK	5.8781	9.41544	0.679678	1.31405	0.0299	0.129715	no
TCONS_00029735	XLOC_012998	SVIL	2:14684108-14818042	Blank	Herts	OK	11.1178	18.2756	0.71704	1.57472	0.01045	0.0582177	no
TCONS_00029736	XLOC_012998	SVIL	2:14684108-14818042	Blank	Herts	OK	9.34115	7.98323	-0.226626	-0.522081	0.3657	0.632383	no
TCONS_00029733	XLOC_012998	SVIL	2:14684108-14818042	Blank	Herts	OK	9.1713	4.98968	-0.878179	-1.7406	0.0032	0.0225477	yes
TCONS_00029764	XLOC_013008	ENSGALG00000044714	2:15836219-15925559	Blank	Herts	OK	0.380081	3.00918	2.98499	7.29461	5e-05	0.000622191	yes
TCONS_00029767	XLOC_013008	ENSGALG00000044714	2:15836219-15925559	Blank	Herts	OK	1.54378	2.79662	0.857211	0.803521	0.1598	0.404051	no
TCONS_00029830	XLOC_013028	MLLT10	2:17932885-18058868	Blank	Herts	OK	2.04409	4.78774	1.22788	3.44822	5e-05	0.000622191	yes
TCONS_00029831	XLOC_013028	MLLT10	2:17932885-18058868	Blank	Herts	OK	1.25795	4.90495	1.96317	4.36782	5e-05	0.000622191	yes
TCONS_00029906	XLOC_013058	CYP51A1	2:22521893-22535678	Blank	Herts	OK	49.4331	21.5525	-1.19762	-1.6975	0.00445	0.0295588	yes
TCONS_00029908	XLOC_013058	CYP51A1	2:22521893-22535678	Blank	Herts	OK	50.8781	14.7678	-1.78459	-2.97678	5e-05	0.000622191	yes
TCONS_00029909	XLOC_013058	CYP51A1	2:22521893-22535678	Blank	Herts	OK	51.9857	18.2219	-1.51244	-2.02296	0.0021	0.0160128	yes
TCONS_00029920	XLOC_013063	PEX1	2:22680585-22702935	Blank	Herts	OK	7.57274	3.29918	-1.19871	-4.58839	5e-05	0.000622191	yes
TCONS_00029922	XLOC_013063	PEX1	2:22680585-22702935	Blank	Herts	OK	3.47589	3.37019	-0.0445541	-0.0731405	0.90035	0.95896	no
TCONS_00030020	XLOC_013093	MEOX2	2:28094295-28217519	Blank	Herts	OK	10.0406	1.61257	-2.63841	-1.39201	0.2277	0.49373	no
TCONS_00030024	XLOC_013093	MEOX2	2:28094295-28217519	Blank	Herts	OK	8.17187	3.26259	-1.32465	-2.30389	0.0003	0.00307621	yes
TCONS_00030059	XLOC_013112	RAPGEF5	2:30710879-30862920	Blank	Herts	OK	1.21134	2.80756	1.21272	1.56104	0.0144	0.0747127	no
TCONS_00030061	XLOC_013112	RAPGEF5	2:30710879-30862920	Blank	Herts	OK	0.561752	4.95661	3.14135	5.46344	5e-05	0.000622191	yes
TCONS_00030101	XLOC_013123	DFNA5	2:31604715-31688780	Blank	Herts	OK	5.81875	1.63786	-1.8289	-2.1385	0.00165	0.0131068	yes
TCONS_00030103	XLOC_013123	DFNA5	2:31604715-31688780	Blank	Herts	OK	0.867573	2.32892	1.4246	0.76897	0.24285	0.50817	no
TCONS_00030104	XLOC_013124	OSBPL3	2:31692237-31790440	Blank	Herts	OK	1.72882	8.89792	2.36368	5.49747	5e-05	0.000622191	yes
TCONS_00030115	XLOC_013124	OSBPL3	2:31692237-31790440	Blank	Herts	OK	1.68827	8.95595	2.4073	4.54846	5e-05	0.000622191	yes
TCONS_00030204	XLOC_013149	ANKRD28	2:34104854-34212889	Blank	Herts	OK	2.67137	15.4579	2.5327	7.86406	5e-05	0.000622191	yes
TCONS_00030207	XLOC_013149	ANKRD28	2:34104854-34212889	Blank	Herts	OK	4.90914	6.07871	0.308293	0.79819	0.16575	0.413301	no
TCONS_00030223	XLOC_013155	TBC1D5	2:34720238-35027555	Blank	Herts	OK	5.54059	9.71481	0.810147	2.0286	0.00235	0.0175476	yes
TCONS_00030224	XLOC_013155	TBC1D5	2:34720238-35027555	Blank	Herts	OK	11.5654	6.73279	-0.780542	-2.2488	0.0005	0.00477298	yes
TCONS_00030524	XLOC_013245	ENSGALG00000043642	2:46830542-46962992	Blank	Herts	OK	15.9818	27.6691	0.791843	3.08077	5e-05	0.000622191	yes
TCONS_00030525	XLOC_013245	ENSGALG00000043642	2:46830542-46962992	Blank	Herts	OK	17.9161	15.6551	-0.194627	-0.674784	0.2341	0.499866	no
TCONS_00030642	XLOC_013291	TNS3	2:55218607-55442622	Blank	Herts	OK	13.0359	3.79923	-1.7787	-4.8596	5e-05	0.000622191	yes
TCONS_00030643	XLOC_013291	TNS3	2:55218607-55442622	Blank	Herts	OK	7.2491	3.93606	-0.881049	-1.42263	0.03185	0.135849	no
TCONS_00030805	XLOC_013334	NUP153	2:62239253-62286421	Blank	Herts	OK	2.1772	9.91956	2.1878	3.04084	5e-05	0.000622191	yes
TCONS_00030806	XLOC_013334	NUP153	2:62239253-62286421	Blank	Herts	OK	2.25862	3.61028	0.676668	0.911565	0.11735	0.334208	no
TCONS_00030808	XLOC_013334	NUP153	2:62239253-62286421	Blank	Herts	OK	3.93153	8.46529	1.10647	2.3728	5e-05	0.000622191	yes
TCONS_00030810	XLOC_013334	NUP153	2:62239253-62286421	Blank	Herts	OK	2.97949	6.0831	1.02974	1.93039	0.0015	0.0120942	yes
TCONS_00030838	XLOC_013343	C1orf145	2:63157847-63344758	Blank	Herts	OK	13.6664	6.43179	-1.08734	-3.01178	5e-05	0.000622191	yes
TCONS_00030839	XLOC_013343	TMEM170B	2:63157847-63344758	Blank	Herts	OK	14.2443	3.58968	-1.98846	-0.587933	0.44435	0.70167	no
TCONS_00030877	XLOC_013357	ENSGALG00000012808	2:65810109-65915539	Blank	Herts	OK	2.81954	5.88819	1.06236	2.08116	0.00055	0.00518463	yes
TCONS_00030878	XLOC_013357	ENSGALG00000012808	2:65810109-65915539	Blank	Herts	OK	3.14068	3.66469	0.222614	0.404183	0.47575	0.727131	no
TCONS_00030898	XLOC_013364	RIPK1	2:66550020-66570241	Blank	Herts	OK	7.31756	3.95038	-0.889372	-1.39611	0.04565	0.175789	no
TCONS_00030899	XLOC_013364	RIPK1	2:66550020-66570241	Blank	Herts	OK	5.57825	14.1137	1.33921	4.31512	5e-05	0.000622191	yes
TCONS_00030966	XLOC_013386	ZCCHC2	2:68388076-68442336	Blank	Herts	OK	2.25953	5.74706	1.3468	3.90546	5e-05	0.000622191	yes
TCONS_00030967	XLOC_013386	ZCCHC2	2:68388076-68442336	Blank	Herts	OK	3.72677	5.32165	0.513949	1.31039	0.0224	0.104462	no
TCONS_00030988	XLOC_013393	C5orf22	2:69422305-69434382	Blank	Herts	OK	1.75375	2.71308	0.629485	0.9596	0.11625	0.33215	no
TCONS_00030989	XLOC_013393	C5orf22	2:69422305-69434382	Blank	Herts	OK	3.69245	1.79025	-1.04442	-2.16119	0.0003	0.00307621	yes
TCONS_00031076	XLOC_013423	ADCY2	2:79492252-79702702	Blank	Herts	OK	1.79979	3.48367	0.95278	1.87179	0.00315	0.0222561	yes
TCONS_00031078	XLOC_013423	ADCY2	2:79492252-79702702	Blank	Herts	OK	2.59964	2.52098	-0.0443245	-0.02785	0.96255	0.982024	no
TCONS_00031204	XLOC_013468	ANKS6	2:88113484-88155700	Blank	Herts	OK	2.23637	1.69455	-0.400258	-1.01665	0.07505	0.248407	no
TCONS_00031205	XLOC_013468	ANKS6	2:88113484-88155700	Blank	Herts	OK	3.62109	1.45575	-1.31466	-3.5437	5e-05	0.000622191	yes
TCONS_00031226	XLOC_013472	AHRR	2:89212601-89363873	Blank	Herts	OK	1.99388	3.93647	0.981327	1.96032	0.0009	0.00784991	yes
TCONS_00031227	XLOC_013472	AHRR	2:89212601-89363873	Blank	Herts	OK	2.08891	0.155273	-3.74987	-1.8356	0.19475	0.453804	no
TCONS_00031348	XLOC_013516	IMPA2	2:97508259-97531795	Blank	Herts	OK	2.33777	1.40362	-0.735983	-2.62635	5e-05	0.000622191	yes
TCONS_00031350	XLOC_013516	IMPA2	2:97508259-97531795	Blank	Herts	OK	4.55234	0.862428	-2.40013	-5.50667	5e-05	0.000622191	yes
TCONS_00031375	XLOC_013524	TWSG1	2:98791678-98874637	Blank	Herts	OK	3.17438	0.350015	-3.18099	-1.39015	0.13385	0.361994	no
TCONS_00031378	XLOC_013524	ANKRD12	2:98791678-98874637	Blank	Herts	OK	1.90969	3.28128	0.780921	2.21216	0.00055	0.00518463	yes
TCONS_00031445	XLOC_013543	USP14	2:102445749-102462985	Blank	Herts	OK	1.65864	2.64826	0.675041	1.62038	0.006	0.0375955	yes
TCONS_00031447	XLOC_013543	USP14	2:102445749-102462985	Blank	Herts	OK	1.67684	2.35218	0.488256	0.25633	0.6617	0.853663	no
TCONS_00031502	XLOC_013557	ZNF521	2:103905951-104138907	Blank	Herts	OK	2.46901	1.66164	-0.571322	-0.551777	0.31505	0.5824	no
TCONS_00031503	XLOC_013557	ZNF521	2:103905951-104138907	Blank	Herts	OK	3.61201	1.30556	-1.46813	-1.96489	0.0028	0.0202572	yes
TCONS_00031555	XLOC_013575	ENSGALG00000015157	2:106608771-106675533	Blank	Herts	OK	1.42091	2.21783	0.64233	1.90975	0.00085	0.00747071	yes
TCONS_00031559	XLOC_013575	ENSGALG00000015157	2:106608771-106675533	Blank	Herts	OK	0.729823	2.89941	1.99014	1.30148	0.0658	0.226918	no
TCONS_00031560	XLOC_013575	ENSGALG00000015157	2:106608771-106675533	Blank	Herts	OK	1.8146	0.139191	-3.70452	-1.424	0.229	0.495019	no
TCONS_00032024	XLOC_013719	RRM2B	2:129685671-129791470	Blank	Herts	OK	5.23665	1.69744	-1.62528	-0.81978	0.3381	0.605738	no
TCONS_00032026	XLOC_013719	UBR5	2:129685671-129791470	Blank	Herts	OK	5.14721	10.1293	0.976666	1.93665	0.0014	0.0114007	yes
TCONS_00032059	XLOC_013731	ANGPT1	2:131784658-131949956	Blank	Herts	OK	3.02763	1.48698	-1.02581	-3.14082	5e-05	0.000622191	yes
TCONS_00032062	XLOC_013731	ANGPT1	2:131784658-131949956	Blank	Herts	OK	3.25088	1.31968	-1.30064	-1.48875	0.01375	0.0720175	no
TCONS_00032196	XLOC_013772	MTSS1	2:138603102-138721688	Blank	Herts	OK	2.20729	2.10504	-0.0684302	-0.132593	0.81685	0.927377	no
TCONS_00032198	XLOC_013772	MTSS1	2:138603102-138721688	Blank	Herts	OK	3.16307	1.26997	-1.31654	-2.03637	0.0006	0.0055797	yes
TCONS_00032204	XLOC_013773	WASHC5	2:138793477-138962222	Blank	Herts	OK	9.85002	4.09384	-1.26667	-2.97066	5e-05	0.000622191	yes
TCONS_00032205	XLOC_013773	WASHC5	2:138793477-138962222	Blank	Herts	OK	4.97388	9.81186	0.980155	1.26812	0.0478	0.18179	no
TCONS_00032221	XLOC_013779	ASAP1	2:140679139-140815008	Blank	Herts	OK	1.88851	13.6767	2.8564	7.11003	5e-05	0.000622191	yes
TCONS_00032223	XLOC_013779	ASAP1	2:140679139-140815008	Blank	Herts	OK	3.32619	0.0920692	-5.17501	-2.08505	0.1898	0.447414	no
TCONS_00032301	XLOC_013802	PTP4A3	2:146359852-146404935	Blank	Herts	OK	6.59297	5.46044	-0.271913	-0.723142	0.20215	0.463186	no
TCONS_00032302	XLOC_013802	PTP4A3	2:146359852-146404935	Blank	Herts	OK	10.0474	3.16068	-1.66852	-3.7982	5e-05	0.000622191	yes
TCONS_00032378	XLOC_013829	SCRIB	2:149327733-149433556	Blank	Herts	OK	11.0626	3.58994	-1.62365	-3.94018	5e-05	0.000622191	yes
TCONS_00032383	XLOC_013829	SCRIB	2:149327733-149433556	Blank	Herts	OK	3.64507	3.79815	0.0593504	0.14526	0.8035	0.921904	no
TCONS_00034534	XLOC_015885	RBM39	20:1031119-1061787	Blank	Herts	OK	3.19286	9.97388	1.6433	2.6081	5e-05	0.000622191	yes
TCONS_00034537	XLOC_015885	RBM39	20:1031119-1061787	Blank	Herts	OK	4.87575	7.85538	0.688056	1.11251	0.0548	0.199792	no
TCONS_00034540	XLOC_015885	RBM39	20:1031119-1061787	Blank	Herts	OK	7.37168	6.83888	-0.108234	-0.0988324	0.86305	0.945217	no
TCONS_00034745	XLOC_015955	LSM14B	20:7906677-7924857	Blank	Herts	OK	1.31376	2.76803	1.07515	1.7628	0.00365	0.0251248	yes
TCONS_00034748	XLOC_015955	LSM14B	20:7906677-7924857	Blank	Herts	OK	2.6026	1.68098	-0.630653	-1.37338	0.01805	0.0887597	no
TCONS_00034843	XLOC_015989	HELZ2	20:9932863-9955624	Blank	Herts	OK	0.144598	5.59931	5.27513	2.05671	0.19545	0.454588	no
TCONS_00034844	XLOC_015989	HELZ2	20:9932863-9955624	Blank	Herts	OK	0.879203	4.18902	2.25234	2.93867	5e-05	0.000622191	yes
TCONS_00035156	XLOC_016087	PHF20	20:905143-970966	Blank	Herts	OK	3.29437	4.00173	0.280622	0.551924	0.33505	0.60264	no
TCONS_00035160	XLOC_016087	PHF20	20:905143-970966	Blank	Herts	OK	3.05793	5.92763	0.954897	2.91724	5e-05	0.000622191	yes
TCONS_00035161	XLOC_016087	PHF20	20:905143-970966	Blank	Herts	OK	3.06814	7.08835	1.20809	2.52964	5e-05	0.000622191	yes
TCONS_00035159	XLOC_016087	PHF20	20:905143-970966	Blank	Herts	OK	3.40101	1.72865	-0.976318	-1.25205	0.0533	0.196048	no
TCONS_00035366	XLOC_016158	CCNDBP1	20:6838033-6919040	Blank	Herts	OK	3.019	7.14296	1.24245	1.80448	0.00265	0.019352	yes
TCONS_00035368	XLOC_016158	CCNDBP1	20:6838033-6919040	Blank	Herts	OK	6.72297	6.72866	0.00122085	0.00215725	0.99785	0.998204	no
TCONS_00035369	XLOC_016158	CCNDBP1	20:6838033-6919040	Blank	Herts	OK	3.65404	2.84691	-0.360095	-0.335467	0.5179	0.759128	no
TCONS_00035370	XLOC_016158	ZNFX1	20:6838033-6919040	Blank	Herts	OK	1.84327	10.1543	2.46175	7.11441	5e-05	0.000622191	yes
TCONS_00035372	XLOC_016158	CCNDBP1	20:6838033-6919040	Blank	Herts	OK	13.4329	8.22674	-0.70738	-0.97291	0.10215	0.3058	no
TCONS_00035419	XLOC_016175	YTHDF1	20:8892769-8905741	Blank	Herts	OK	4.33914	4.71135	0.118732	0.146876	0.7944	0.918111	no
TCONS_00035423	XLOC_016175	YTHDF1	20:8892769-8905741	Blank	Herts	OK	2.93277	4.73033	0.689676	1.78695	0.002	0.0153807	yes
TCONS_00035499	XLOC_016200	TNFRSF6B	20:9850573-9855871	Blank	Herts	OK	30.2882	6.64597	-2.1882	-4.21534	5e-05	0.000622191	yes
TCONS_00035501	XLOC_016200	TNFRSF6B	20:9850573-9855871	Blank	Herts	OK	14.805	6.82262	-1.11769	-1.91464	0.00125	0.0103656	yes
TCONS_00035567	XLOC_016225	RPRD1B	20:10582377-10615760	Blank	Herts	OK	9.16991	20.5676	1.16539	3.50362	5e-05	0.000622191	yes
TCONS_00035568	XLOC_016225	RPRD1B	20:10582377-10615760	Blank	Herts	OK	9.95762	12.1753	0.290088	0.778313	0.17885	0.432522	no
TCONS_00035582	XLOC_016233	ACOT8	20:10714531-10719929	Blank	Herts	OK	1.55758	3.38165	1.11842	1.64646	0.0055	0.0350635	yes
TCONS_00035583	XLOC_016233	ACOT8	20:10714531-10719929	Blank	Herts	OK	2.33631	1.6414	-0.509303	-0.718795	0.22225	0.488201	no
TCONS_00035627	XLOC_016249	NELFCD	20:11103328-11247713	Blank	Herts	OK	5.44872	0.0865044	-5.977	-2.59946	0.2231	0.48898	no
TCONS_00035628	XLOC_016249	NELFCD	20:11103328-11247713	Blank	Herts	OK	2.28189	5.06075	1.14912	1.9192	0.00305	0.021677	yes
TCONS_00035630	XLOC_016249	ENSGALG00000030859	20:11103328-11247713	Blank	Herts	OK	4.5484	14.9315	1.71493	3.55272	5e-05	0.000622191	yes
TCONS_00035629	XLOC_016249	NELFCD	20:11103328-11247713	Blank	Herts	OK	7.44144	2.78752	-1.4166	-0.733928	0.36165	0.62854	no
TCONS_00035639	XLOC_016252	VAPB	20:11368022-11465362	Blank	Herts	OK	9.09769	2.06017	-2.14274	-2.73853	0.0005	0.00477298	yes
TCONS_00035640	XLOC_016252	RAB22A	20:11368022-11465362	Blank	Herts	OK	5.98584	8.33054	0.476857	0.9497	0.1117	0.323707	no
TCONS_00035641	XLOC_016252	RAB22A	20:11368022-11465362	Blank	Herts	OK	2.60192	2.79877	0.105214	0.0827496	0.8898	0.954766	no
TCONS_00035643	XLOC_016252	RAB22A	20:11368022-11465362	Blank	Herts	OK	7.41918	15.2514	1.03961	1.84487	0.00315	0.0222561	yes
TCONS_00035956	XLOC_016500	ERRFI1	21:209754-243776	Blank	Herts	OK	4.50169	16.1266	1.8409	7.38603	5e-05	0.000622191	yes
TCONS_00035957	XLOC_016500	ERRFI1	21:209754-243776	Blank	Herts	OK	4.69019	15.1734	1.69383	2.74963	5e-05	0.000622191	yes
TCONS_00036106	XLOC_016541	MXRA8	21:2244923-2263658	Blank	Herts	OK	44.9083	45.8712	0.030607	0.16091	0.78505	0.914147	no
TCONS_00036107	XLOC_016541	MXRA8	21:2244923-2263658	Blank	Herts	OK	19.4348	52.6733	1.43843	2.18539	0.00135	0.0110581	yes
TCONS_00036109	XLOC_016542	DVL1	21:2268013-2327517	Blank	Herts	OK	1.77719	1.90276	0.0984971	0.260619	0.63845	0.840171	no
TCONS_00036110	XLOC_016542	DVL1	21:2268013-2327517	Blank	Herts	OK	1.3974	2.27769	0.704825	1.96539	0.0007	0.006361	yes
TCONS_00036179	XLOC_016567	KIF1B	21:3629469-3729625	Blank	Herts	OK	12.1049	2.62755	-2.2038	-2.69267	0.0007	0.006361	yes
TCONS_00036183	XLOC_016567	KIF1B	21:3629469-3729625	Blank	Herts	OK	5.06647	6.41696	0.340907	0.445747	0.42625	0.686521	no
TCONS_00036207	XLOC_016578	FBLIM1	21:4224305-4228562	Blank	Herts	OK	3.25068	0.784041	-2.05174	-3.05567	5e-05	0.000622191	yes
TCONS_00036210	XLOC_016578	FBLIM1	21:4224305-4228562	Blank	Herts	OK	2.48349	0.93686	-1.40646	-1.80299	0.00745	0.0447055	yes
TCONS_00036318	XLOC_016620	HSPG2	21:6549222-6608223	Blank	Herts	OK	4.28974	2.15986	-0.98995	-1.62188	0.0128	0.0681355	no
TCONS_00036327	XLOC_016620	HSPG2	21:6549222-6608223	Blank	Herts	OK	2.80746	6.82061	1.28063	2.26792	0.0001	0.00116911	yes
TCONS_00036592	XLOC_016701	CLSTN1	21:3489329-3526113	Blank	Herts	OK	11.4529	4.36911	-1.39031	-4.23545	5e-05	0.000622191	yes
TCONS_00036593	XLOC_016701	CLSTN1	21:3489329-3526113	Blank	Herts	OK	7.11361	6.01787	-0.241328	-0.743429	0.20025	0.460729	no
TCONS_00036597	XLOC_016702	CTNNBIP1	21:3538482-3565035	Blank	Herts	OK	0.405994	4.47086	3.46102	1.35982	0.22255	0.488498	no
TCONS_00036599	XLOC_016702	CTNNBIP1	21:3538482-3565035	Blank	Herts	OK	4.57039	1.85436	-1.3014	-2.06657	0.0021	0.0160128	yes
TCONS_00036638	XLOC_016717	FBXO42	21:4329765-4369440	Blank	Herts	OK	1.64683	2.77788	0.754288	1.76295	0.0055	0.0350635	yes
TCONS_00036639	XLOC_016717	FBXO42	21:4329765-4369440	Blank	Herts	OK	1.87696	2.13341	0.184759	0.273892	0.63845	0.840171	no
TCONS_00036695	XLOC_016738	KAZN	21:4963903-5022863	Blank	Herts	OK	2.39961	1.55602	-0.624937	-1.29748	0.02805	0.123616	no
TCONS_00036697	XLOC_016738	KAZN	21:4963903-5022863	Blank	Herts	OK	0.868162	2.81141	1.69526	1.96107	0.00485	0.0317039	yes
TCONS_00036709	XLOC_016740	ENSGALG00000030096	21:5114549-5234734	Blank	Herts	OK	25.5176	21.0342	-0.278757	-0.793167	0.17085	0.421087	no
TCONS_00036710	XLOC_016740	ENSGALG00000030096	21:5114549-5234734	Blank	Herts	OK	28.396	17.8662	-0.668457	-1.98422	0.00185	0.0144125	yes
TCONS_00036724	XLOC_016747	TNFRSF1B	21:5452388-5481890	Blank	Herts	OK	2.04885	3.16971	0.629537	0.977615	0.1117	0.323707	no
TCONS_00036725	XLOC_016747	TNFRSF1B	21:5452388-5481890	Blank	Herts	OK	1.56046	3.68943	1.24143	3.29116	5e-05	0.000622191	yes
TCONS_00037219	XLOC_016958	CDS2	22:318637-345143	Blank	Herts	OK	9.6055	5.35226	-0.843712	-1.74201	0.00235	0.0175476	yes
TCONS_00037223	XLOC_016958	CDS2	22:318637-345143	Blank	Herts	OK	7.71005	7.70639	-0.000685223	-0.000797806	0.99835	0.998605	no
TCONS_00037317	XLOC_016999	KAT6A	22:2695448-2736728	Blank	Herts	OK	2.06991	0.107222	-4.2709	-1.70672	0.23775	0.503461	no
TCONS_00037321	XLOC_016999	KAT6A	22:2695448-2736728	Blank	Herts	OK	1.38047	7.11086	2.36486	2.76188	5e-05	0.000622191	yes
TCONS_00037320	XLOC_016999	KAT6A	22:2695448-2736728	Blank	Herts	OK	2.19023	3.45285	0.656707	0.891726	0.14425	0.379484	no
TCONS_00037349	XLOC_017009	TIA1	22:3565137-3577380	Blank	Herts	OK	4.236	6.07046	0.519105	1.12831	0.05335	0.196173	no
TCONS_00037355	XLOC_017009	TIA1	22:3565137-3577380	Blank	Herts	OK	4.17717	7.95649	0.929607	2.17796	0.00075	0.0067317	yes
TCONS_00037522	XLOC_017112	WDTC1	23:1915796-1952427	Blank	Herts	OK	6.47902	4.33186	-0.58079	-1.8949	0.00185	0.0144125	yes
TCONS_00037526	XLOC_017112	TMEM222	23:1915796-1952427	Blank	Herts	OK	4.65176	5.15521	0.148256	0.206301	0.7193	0.884214	no
TCONS_00037527	XLOC_017112	TMEM222	23:1915796-1952427	Blank	Herts	OK	3.02635	6.72339	1.15161	1.52928	0.01405	0.0732506	no
TCONS_00037538	XLOC_017117	SESN2	23:2099397-2107451	Blank	Herts	OK	0.626127	4.93238	2.97775	2.20678	0.00235	0.0175476	yes
TCONS_00037539	XLOC_017117	SESN2	23:2099397-2107451	Blank	Herts	OK	9.35e-05	6.54687	16.0962	0.0555	0.24805	0.512976	no
TCONS_00037630	XLOC_017144	INPP5B	23:3536304-3578307	Blank	Herts	OK	5.92574	3.64288	-0.701915	-0.738383	0.1921	0.450578	no
TCONS_00037635	XLOC_017144	INPP5B	23:3536304-3578307	Blank	Herts	OK	4.21735	11.9923	1.5077	5.00471	5e-05	0.000622191	yes
TCONS_00037632	XLOC_017144	INPP5B	23:3536304-3578307	Blank	Herts	OK	8.46939	3.4775	-1.28421	-1.55242	0.02015	0.0965515	no
TCONS_00037657	XLOC_017153	MEAF6	23:3770907-3776895	Blank	Herts	OK	14.2751	5.34828	-1.41636	-2.98922	5e-05	0.000622191	yes
TCONS_00037658	XLOC_017153	MEAF6	23:3770907-3776895	Blank	Herts	OK	9.82534	11.2123	0.190507	0.42342	0.4634	0.717187	no
TCONS_00037660	XLOC_017153	MEAF6	23:3770907-3776895	Blank	Herts	OK	6.55986	5.4088	-0.278356	-0.509885	0.377	0.64273	no
TCONS_00037675	XLOC_017160	EVA1B	23:4068496-4071848	Blank	Herts	OK	8.64576	2.44611	-1.82151	-3.16422	5e-05	0.000622191	yes
TCONS_00037676	XLOC_017160	EVA1B	23:4068496-4071848	Blank	Herts	OK	5.56269	2.95197	-0.914103	-1.21505	0.0715	0.240194	no
TCONS_00037766	XLOC_017193	ZBTB8A	23:5224789-5237226	Blank	Herts	OK	2.22342	5.98429	1.4284	3.41218	5e-05	0.000622191	yes
TCONS_00037769	XLOC_017193	ENSGALG00000003420	23:5224789-5237226	Blank	Herts	OK	2.2133	7.18656	1.69911	2.49732	0.00015	0.00167957	yes
TCONS_00037847	XLOC_017214	DHDDS	23:163497-173059	Blank	Herts	OK	3.62821	7.42268	1.03268	2.4829	0.0001	0.00116911	yes
TCONS_00037849	XLOC_017214	DHDDS	23:163497-173059	Blank	Herts	OK	4.85754	7.01958	0.53116	0.543352	0.35365	0.620904	no
TCONS_00037939	XLOC_017248	RLF	23:1765848-1817930	Blank	Herts	OK	3.83091	7.32634	0.935404	1.76187	0.0044	0.0292876	yes
TCONS_00037941	XLOC_017248	RLF	23:1765848-1817930	Blank	Herts	OK	3.14534	9.83086	1.6441	4.46053	5e-05	0.000622191	yes
TCONS_00038015	XLOC_017276	LDLRAP1	23:2346543-2380219	Blank	Herts	OK	8.99861	9.31924	0.0505102	0.102261	0.8569	0.943135	no
TCONS_00038019	XLOC_017276	TMEM57	23:2346543-2380219	Blank	Herts	OK	7.37305	12.5043	0.762085	1.82276	0.00155	0.012428	yes
TCONS_00038016	XLOC_017276	TMEM57	23:2346543-2380219	Blank	Herts	OK	8.62996	8.48744	-0.0240251	-0.0788154	0.88995	0.954792	no
TCONS_00038098	XLOC_017298	THRAP3	23:4072416-4093864	Blank	Herts	OK	29.1582	10.2232	-1.51206	-2.82295	5e-05	0.000622191	yes
TCONS_00038101	XLOC_017298	THRAP3	23:4072416-4093864	Blank	Herts	OK	9.88419	22.6408	1.19573	3.06837	5e-05	0.000622191	yes
TCONS_00038901	XLOC_017604	CADM1	24:4668248-4826288	Blank	Herts	OK	2.05455	0.724473	-1.50382	-2.31052	0.0013	0.0107071	yes
TCONS_00038902	XLOC_017604	CADM1	24:4668248-4826288	Blank	Herts	OK	0.62911	0.835025	0.408507	0.251275	0.6073	0.820895	no
TCONS_00039231	XLOC_017780	CRABP2	25:1441787-1451989	Blank	Herts	OK	2.60879	1.07949	-1.27303	-2.1124	0.00095	0.0082181	yes
TCONS_00039234	XLOC_017780	ENSGALG00000045721	25:1441787-1451989	Blank	Herts	OK	1.53203	2.70519	0.820284	1.31946	0.02605	0.117184	no
TCONS_00039602	XLOC_017920	SHC1	25:1758981-1808119	Blank	Herts	OK	10.1878	17.3628	0.769162	1.44919	0.02085	0.0989719	no
TCONS_00039603	XLOC_017920	SHC1	25:1758981-1808119	Blank	Herts	OK	17.8533	8.90967	-1.00274	-2.45205	0.0001	0.00116911	yes
TCONS_00039650	XLOC_017951	SLC39A1	25:2076619-2085053	Blank	Herts	OK	30.1642	12.9725	-1.21738	-2.13275	0.00785	0.0466058	yes
TCONS_00039651	XLOC_017951	ENSGALG00000041435	25:2076619-2085053	Blank	Herts	OK	23.5915	15.9813	-0.561887	-1.48142	0.0131	0.0693825	no
TCONS_00039708	XLOC_017965	TARS2	25:2343315-2367849	Blank	Herts	OK	1.88866	2.33772	0.307736	0.8268	0.15515	0.39689	no
TCONS_00039709	XLOC_017965	RPRD2	25:2343315-2367849	Blank	Herts	OK	1.01289	3.44117	1.76442	2.83304	5e-05	0.000622191	yes
TCONS_00039788	XLOC_017988	SELENBP1	25:2758035-2768163	Blank	Herts	OK	4.07191	0.647132	-2.65357	-2.1051	0.0056	0.0355702	yes
TCONS_00039791	XLOC_017988	SELENBP1	25:2758035-2768163	Blank	Herts	OK	3.147	0.797484	-1.98045	-1.35552	0.05375	0.197118	no
TCONS_00039885	XLOC_018020	ENSGALG00000035499	26:489908-778647	Blank	Herts	OK	5.61354	5.37025	-0.0639204	-0.0417274	0.94075	0.973987	no
TCONS_00039899	XLOC_018020	IPO9	26:489908-778647	Blank	Herts	OK	10.8638	4.58229	-1.24539	-2.41659	0.0001	0.00116911	yes
TCONS_00039886	XLOC_018020	KLHL12	26:489908-778647	Blank	Herts	OK	15.5656	10.8859	-0.515896	-0.840683	0.1487	0.386856	no
TCONS_00039918	XLOC_018020	CSRP1	26:489908-778647	Blank	Herts	OK	19.5528	8.2467	-1.24549	-2.52238	0.0001	0.00116911	yes
TCONS_00040078	XLOC_018068	MDM4	26:1802480-1827846	Blank	Herts	OK	5.20544	5.6856	0.127295	0.217681	0.69445	0.871704	no
TCONS_00040080	XLOC_018068	MDM4	26:1802480-1827846	Blank	Herts	OK	2.6496	7.02045	1.40579	2.70033	5e-05	0.000622191	yes
TCONS_00040087	XLOC_018068	MDM4	26:1802480-1827846	Blank	Herts	OK	3.21237	6.97822	1.11922	2.09906	0.0003	0.00307621	yes
TCONS_00040193	XLOC_018110	LRIG2	26:3636483-3656276	Blank	Herts	OK	2.10411	3.60623	0.777281	1.97128	0.00075	0.0067317	yes
TCONS_00040196	XLOC_018110	LRIG2	26:3636483-3656276	Blank	Herts	OK	2.41242	1.56416	-0.625092	-0.421901	0.5123	0.755592	no
TCONS_00040302	XLOC_018152	TEAD3	26:36257-56651	Blank	Herts	OK	4.35336	9.93929	1.19101	2.40266	0.00085	0.00747071	yes
TCONS_00040303	XLOC_018152	TEAD3	26:36257-56651	Blank	Herts	OK	4.86726	2.52213	-0.948467	-1.66611	0.00585	0.0368535	yes
TCONS_00040304	XLOC_018152	TEAD3	26:36257-56651	Blank	Herts	OK	8.88498	7.04824	-0.334105	-0.76572	0.1774	0.430422	no
TCONS_00040311	XLOC_018154	FKBP5	26:67281-85994	Blank	Herts	OK	3.231	6.77661	1.06859	2.3039	5e-05	0.000622191	yes
TCONS_00040313	XLOC_018154	FKBP5	26:67281-85994	Blank	Herts	OK	3.39882	5.0341	0.566697	1.77454	0.00165	0.0131068	yes
TCONS_00040391	XLOC_018182	SORT1	26:1190375-1200919	Blank	Herts	OK	4.34943	2.15533	-1.01292	-2.0067	0.00105	0.00894357	yes
TCONS_00040394	XLOC_018182	SORT1	26:1190375-1200919	Blank	Herts	OK	4.36812	0.752983	-2.53632	-1.88919	0.00625	0.0388411	yes
TCONS_00040396	XLOC_018182	SORT1	26:1190375-1200919	Blank	Herts	OK	5.34154	2.00086	-1.41664	-2.61033	0.00055	0.00518463	yes
TCONS_00040505	XLOC_018219	RAB29	26:2278554-2303459	Blank	Herts	OK	2.43605	0.678351	-1.84444	-1.24437	0.09535	0.292491	no
TCONS_00040508	XLOC_018219	SLC41A1	26:2278554-2303459	Blank	Herts	OK	2.35687	18.8642	3.00071	4.42979	5e-05	0.000622191	yes
TCONS_00040506	XLOC_018219	SLC41A1	26:2278554-2303459	Blank	Herts	OK	5.42868	5.06556	-0.0998791	-0.309055	0.5714	0.797109	no
TCONS_00040510	XLOC_018219	SLC41A1	26:2278554-2303459	Blank	Herts	OK	4.89478	10.948	1.16135	1.70383	0.0039	0.0265312	yes
TCONS_00040950	XLOC_018459	ITGB3	27:2473390-2491245	Blank	Herts	OK	7.38747	13.4382	0.86319	2.49174	0.0001	0.00116911	yes
TCONS_00040951	XLOC_018459	ITGB3	27:2473390-2491245	Blank	Herts	OK	8.12748	11.7698	0.534214	1.3225	0.0252	0.114263	no
TCONS_00041272	XLOC_018563	ENSGALG00000033522	27:5494646-5504356	Blank	Herts	OK	5.54398	1.70059	-1.70488	-6.62078	5e-05	0.000622191	yes
TCONS_00041273	XLOC_018563	ENSGALG00000033522	27:5494646-5504356	Blank	Herts	OK	6.54726	1.06082	-2.62571	-2.96272	0.00025	0.00262539	yes
TCONS_00041372	XLOC_018631	GJC1	27:1427964-1441084	Blank	Herts	OK	1.57029	6.07513	1.95188	2.97807	5e-05	0.000622191	yes
TCONS_00041374	XLOC_018631	GJC1	27:1427964-1441084	Blank	Herts	OK	3.06287	3.945	0.365141	0.650825	0.2532	0.517707	no
TCONS_00041375	XLOC_018631	GJC1	27:1427964-1441084	Blank	Herts	OK	3.22055	2.69881	-0.254983	-0.458036	0.42635	0.686619	no
TCONS_00041377	XLOC_018631	GJC1	27:1427964-1441084	Blank	Herts	OK	2.31911	3.59615	0.632883	0.83271	0.14095	0.374054	no
TCONS_00041410	XLOC_018646	GRN	27:1712450-1754711	Blank	Herts	OK	40.2442	5.52468	-2.86482	-4.31027	5e-05	0.000622191	yes
TCONS_00041412	XLOC_018646	GRN	27:1712450-1754711	Blank	Herts	OK	13.1669	6.7682	-0.960074	-1.28312	0.0497	0.186769	no
TCONS_00041411	XLOC_018646	GRN	27:1712450-1754711	Blank	Herts	OK	21.1111	4.71883	-2.1615	-2.33752	0.0044	0.0292876	yes
TCONS_00041692	XLOC_018738	NT5C3B	27:5108601-5123740	Blank	Herts	OK	9.81794	3.06379	-1.6801	-2.39113	0.0001	0.00116911	yes
TCONS_00041693	XLOC_018738	NT5C3B	27:5108601-5123740	Blank	Herts	OK	6.63172	7.14342	0.107231	0.176323	0.7593	0.902854	no
TCONS_00041718	XLOC_018745	KAT2A	27:5249873-5256171	Blank	Herts	OK	1.34936	5.14098	1.92977	4.46923	5e-05	0.000622191	yes
TCONS_00041719	XLOC_018745	KAT2A	27:5249873-5256171	Blank	Herts	OK	2.87905	4.76867	0.727992	2.18166	0.0003	0.00307621	yes
TCONS_00041876	XLOC_018808	CD320	28:877554-881866	Blank	Herts	OK	3.30943	0.284463	-3.54027	-3.79299	0.0003	0.00307621	yes
TCONS_00041878	XLOC_018808	CD320	28:877554-881866	Blank	Herts	OK	2.11351	1.12456	-0.910281	-1.67823	0.0048	0.031455	yes
TCONS_00041900	XLOC_018818	MFSD12	28:1045668-1058481	Blank	Herts	OK	1.91819	1.99777	0.0586439	0.100172	0.86255	0.945214	no
TCONS_00041901	XLOC_018818	MFSD12	28:1045668-1058481	Blank	Herts	OK	1.41317	4.53679	1.68274	3.35708	5e-05	0.000622191	yes
TCONS_00041903	XLOC_018818	MFSD12	28:1045668-1058481	Blank	Herts	OK	2.47655	3.80479	0.619486	1.10817	0.05415	0.198106	no
TCONS_00041927	XLOC_018827	NCLN	28:1278684-1293669	Blank	Herts	OK	4.92478	3.46505	-0.507182	-0.687756	0.2449	0.509954	no
TCONS_00041930	XLOC_018827	NCLN	28:1278684-1293669	Blank	Herts	OK	5.21071	2.19115	-1.24979	-1.88602	0.00215	0.0163172	yes
TCONS_00042127	XLOC_018900	SLC39A3	28:3281431-3285647	Blank	Herts	OK	2.8744	1.05171	-1.45053	-2.60834	0.0002	0.00215877	yes
TCONS_00042128	XLOC_018900	SLC39A3	28:3281431-3285647	Blank	Herts	OK	2.4407	1.13029	-1.1106	-1.70492	0.00695	0.0423139	yes
TCONS_00042261	XLOC_018952	CPAMD8	28:4229154-4269879	Blank	Herts	OK	5.17491	0.379391	-3.76978	-5.74445	5e-05	0.000622191	yes
TCONS_00042263	XLOC_018952	CPAMD8	28:4229154-4269879	Blank	Herts	OK	1.33615	0.427591	-1.64378	-1.02842	0.12495	0.347113	no
TCONS_00042265	XLOC_018952	CPAMD8	28:4229154-4269879	Blank	Herts	OK	4.7603	0.816649	-2.54326	-3.46649	5e-05	0.000622191	yes
TCONS_00042267	XLOC_018952	CPAMD8	28:4229154-4269879	Blank	Herts	OK	2.20551	0.436599	-2.33673	-1.65062	0.06055	0.21408	no
TCONS_00042280	XLOC_018960	EPS15L1	28:4351951-4394339	Blank	Herts	OK	1.93858	3.07979	0.667835	1.30362	0.02635	0.118184	no
TCONS_00042282	XLOC_018960	EPS15L1	28:4351951-4394339	Blank	Herts	OK	1.75651	4.276	1.28355	1.66343	0.0083	0.0487529	yes
TCONS_00042707	XLOC_019112	INSR	28:4128780-4176960	Blank	Herts	OK	2.77733	7.64289	1.46042	6.51413	5e-05	0.000622191	yes
TCONS_00042709	XLOC_019112	USE1	28:4128780-4176960	Blank	Herts	OK	4.66115	4.87509	0.0647437	0.142482	0.79545	0.91859	no
TCONS_00042710	XLOC_019113	MYO9B	28:4177070-4224451	Blank	Herts	OK	1.13817	4.82187	2.08287	1.88776	0.006	0.0375955	yes
TCONS_00042711	XLOC_019113	MYO9B	28:4177070-4224451	Blank	Herts	OK	2.05637	1.98906	-0.0480146	-0.0264445	0.965	0.982797	no
TCONS_00042715	XLOC_019113	MYO9B	28:4177070-4224451	Blank	Herts	OK	6.64763	1.55044	-2.10016	-1.38989	0.08415	0.268786	no
TCONS_00042717	XLOC_019113	MYO9B	28:4177070-4224451	Blank	Herts	OK	0.605262	5.80344	3.26128	2.21613	0.0364	0.149686	no
TCONS_00042712	XLOC_019113	MYO9B	28:4177070-4224451	Blank	Herts	OK	2.82011	6.3711	1.17579	1.88231	0.0012	0.0100119	yes
TCONS_00042716	XLOC_019113	MYO9B	28:4177070-4224451	Blank	Herts	OK	5.35308	10.6944	0.998417	2.20244	5e-05	0.000622191	yes
TCONS_00042888	XLOC_019206	KIAA1841	3:2114201-2139597	Blank	Herts	OK	2.54185	1.44344	-0.816369	-2.59352	5e-05	0.000622191	yes
TCONS_00042890	XLOC_019206	KIAA1841	3:2114201-2139597	Blank	Herts	OK	2.39908	1.92492	-0.317682	-0.407652	0.4857	0.734843	no
TCONS_00042901	XLOC_019211	RTN4	3:2483731-2576540	Blank	Herts	OK	4.86515	5.23825	0.106601	0.264531	0.65095	0.847441	no
TCONS_00042905	XLOC_019211	RTN4	3:2483731-2576540	Blank	Herts	OK	6.84991	2.6631	-1.36298	-1.83825	0.00475	0.0311795	yes
TCONS_00042902	XLOC_019211	RTN4	3:2483731-2576540	Blank	Herts	OK	2.83668	3.51146	0.307869	0.939912	0.0965	0.294664	no
TCONS_00042907	XLOC_019211	RTN4	3:2483731-2576540	Blank	Herts	OK	4.78631	3.84157	-0.317217	-0.288364	0.6054	0.819608	no
TCONS_00042919	XLOC_019215	ASB3	3:3026830-3091482	Blank	Herts	OK	1.44331	5.71775	1.98607	4.0963	5e-05	0.000622191	yes
TCONS_00042921	XLOC_019215	ASB3	3:3026830-3091482	Blank	Herts	OK	7.22153	5.43425	-0.410224	-0.508059	0.35505	0.622147	no
TCONS_00042973	XLOC_019235	RIN2	3:4123707-4186885	Blank	Herts	OK	4.08728	15.6451	1.9365	6.04531	5e-05	0.000622191	yes
TCONS_00042974	XLOC_019235	ENSGALG00000042483	3:4123707-4186885	Blank	Herts	OK	4.43029	4.47404	0.0141772	0.00459324	0.86535	0.945979	no
TCONS_00042975	XLOC_019235	RIN2	3:4123707-4186885	Blank	Herts	OK	2.46697	8.85881	1.84437	4.16589	5e-05	0.000622191	yes
TCONS_00043137	XLOC_019269	FOXN2	3:8915213-8947400	Blank	Herts	OK	1.24825	3.28893	1.39772	1.70287	0.0038	0.0259703	yes
TCONS_00043138	XLOC_019269	FOXN2	3:8915213-8947400	Blank	Herts	OK	1.44096	2.73873	0.926477	1.26565	0.05645	0.204012	no
TCONS_00043295	XLOC_019322	POLR1B	3:16004389-16060665	Blank	Herts	OK	10.5044	6.80289	-0.626779	-1.89671	0.001	0.00858577	yes
TCONS_00043299	XLOC_019322	POLR1B	3:16004389-16060665	Blank	Herts	OK	4.27404	7.81578	0.870789	1.54151	0.0156	0.0793148	no
TCONS_00043300	XLOC_019322	CNPY3	3:16004389-16060665	Blank	Herts	OK	12.2377	3.82213	-1.67889	-1.22965	0.0591	0.21053	no
TCONS_00043327	XLOC_019327	GINS1	3:16404631-16425176	Blank	Herts	OK	0.623586	0.159459	-1.96741	-1.94953	0.0074	0.0444692	yes
TCONS_00043328	XLOC_019327	GINS1	3:16404631-16425176	Blank	Herts	OK	0.603393	0.640876	0.0869475	0.200177	0.73125	0.889553	no
TCONS_00043343	XLOC_019331	SRSF7	3:16545502-16555753	Blank	Herts	OK	20.3208	10.0581	-1.0146	-1.89617	0.0023	0.0172506	yes
TCONS_00043344	XLOC_019331	SRSF7	3:16545502-16555753	Blank	Herts	OK	14.3958	13.1079	-0.135214	-0.165741	0.7762	0.910111	no
TCONS_00043366	XLOC_019337	CRLS1	3:16941328-16946940	Blank	Herts	OK	12.7918	4.53805	-1.49507	-2.68418	5e-05	0.000622191	yes
TCONS_00043368	XLOC_019337	CRLS1	3:16941328-16946940	Blank	Herts	OK	10.9284	6.7952	-0.685494	-1.00351	0.1157	0.331187	no
TCONS_00043567	XLOC_019405	DYNC2LI1	3:25261882-25301540	Blank	Herts	OK	2.28829	1.15886	-0.981564	-2.63105	5e-05	0.000622191	yes
TCONS_00043568	XLOC_019405	DYNC2LI1	3:25261882-25301540	Blank	Herts	OK	2.17973	1.32172	-0.721729	-0.983607	0.0956	0.292992	no
TCONS_00043576	XLOC_019408	PPM1B	3:25463045-25536163	Blank	Herts	OK	5.30247	2.27632	-1.21996	-1.58961	0.0089	0.0514922	no
TCONS_00043579	XLOC_019408	PPM1B	3:25463045-25536163	Blank	Herts	OK	3.85166	14.1269	1.87489	6.37583	5e-05	0.000622191	yes
TCONS_00043580	XLOC_019408	PPM1B	3:25463045-25536163	Blank	Herts	OK	6.63646	2.47713	-1.42175	-1.95593	0.00565	0.0358128	yes
TCONS_00043582	XLOC_019408	PPM1B	3:25463045-25536163	Blank	Herts	OK	4.42505	1.99094	-1.15224	-1.26054	0.03855	0.155964	no
TCONS_00043581	XLOC_019408	PPM1B	3:25463045-25536163	Blank	Herts	OK	3.84492	5.00709	0.381018	0.668331	0.2529	0.517416	no
TCONS_00043674	XLOC_019438	GLO1	3:29584507-29925373	Blank	Herts	OK	25.1207	8.61986	-1.54314	-1.95358	0.0047	0.0309082	yes
TCONS_00043678	XLOC_019438	BTBD9	3:29584507-29925373	Blank	Herts	OK	12.7074	16.4068	0.368626	1.17631	0.0409	0.162706	no
TCONS_00043676	XLOC_019438	GLO1	3:29584507-29925373	Blank	Herts	OK	23.4406	5.18553	-2.17645	-2.25611	0.00285	0.0205382	yes
TCONS_00043706	XLOC_019451	MRPS18A	3:30865474-30885299	Blank	Herts	OK	1.90733	3.78152	0.987416	2.45046	5e-05	0.000622191	yes
TCONS_00043711	XLOC_019451	MRPS18A	3:30865474-30885299	Blank	Herts	OK	2.72126	2.40099	-0.180648	-0.173069	0.76465	0.905075	no
TCONS_00043719	XLOC_019455	XPO5	3:30965057-30992748	Blank	Herts	OK	13.433	5.65309	-1.24867	-2.66752	0.00015	0.00167957	yes
TCONS_00043720	XLOC_019455	XPO5	3:30965057-30992748	Blank	Herts	OK	5.55219	7.33424	0.401589	1.35823	0.01985	0.0953889	no
TCONS_00043782	XLOC_019474	QPCT	3:33675309-33705919	Blank	Herts	OK	2.15141	0.936103	-1.20054	-1.95005	0.00365	0.0251248	yes
TCONS_00043784	XLOC_019474	QPCT	3:33675309-33705919	Blank	Herts	OK	1.86512	2.01235	0.109614	0.0930335	0.87595	0.949754	no
TCONS_00043919	XLOC_019517	TARBP1	3:38572514-38606136	Blank	Herts	OK	6.23724	1.36319	-2.19392	-3.45153	5e-05	0.000622191	yes
TCONS_00043920	XLOC_019517	TARBP1	3:38572514-38606136	Blank	Herts	OK	5.38075	1.64834	-1.70679	-3.59024	5e-05	0.000622191	yes
TCONS_00043924	XLOC_019517	TARBP1	3:38572514-38606136	Blank	Herts	OK	2.42949	1.3643	-0.832492	-1.4003	0.01675	0.0838343	no
TCONS_00043996	XLOC_019540	PHF10	3:41266788-41292398	Blank	Herts	OK	4.05866	7.70662	0.925093	2.74516	5e-05	0.000622191	yes
TCONS_00043997	XLOC_019540	PHF10	3:41266788-41292398	Blank	Herts	OK	4.98216	3.54183	-0.492277	-0.933862	0.1055	0.312438	no
TCONS_00044111	XLOC_019575	STXBP5	3:47239256-47347063	Blank	Herts	OK	5.11031	3.94392	-0.373783	-1.0741	0.0694	0.235532	no
TCONS_00044112	XLOC_019575	STXBP5	3:47239256-47347063	Blank	Herts	OK	3.01617	4.22493	0.486209	1.52307	0.00845	0.0494401	yes
TCONS_00044121	XLOC_019578	SASH1	3:47641273-47905982	Blank	Herts	OK	2.15261	1.71162	-0.330727	-1.44688	0.01205	0.0650272	no
TCONS_00044124	XLOC_019578	SASH1	3:47641273-47905982	Blank	Herts	OK	1.47812	4.21801	1.5128	1.77153	0.008	0.0473228	yes
TCONS_00044122	XLOC_019578	SASH1	3:47641273-47905982	Blank	Herts	OK	2.64646	3.20996	0.278491	0.326308	0.5753	0.799956	no
TCONS_00044125	XLOC_019578	SASH1	3:47641273-47905982	Blank	Herts	OK	3.50754	0.926957	-1.91989	-1.28133	0.10535	0.312192	no
TCONS_00044127	XLOC_019578	SASH1	3:47641273-47905982	Blank	Herts	OK	3.88735	3.59866	-0.111327	-0.211426	0.7122	0.880417	no
TCONS_00044147	XLOC_019585	PCMT1	3:48368299-48402624	Blank	Herts	OK	14.1441	5.70216	-1.31062	-5.44679	5e-05	0.000622191	yes
TCONS_00044149	XLOC_019585	PCMT1	3:48368299-48402624	Blank	Herts	OK	9.17402	7.36148	-0.317559	-0.599114	0.2921	0.558141	no
TCONS_00044162	XLOC_019590	ENSGALG00000036240	3:48962863-48995845	Blank	Herts	OK	1.96382	2.07103	0.0766863	0.146088	0.8022	0.921423	no
TCONS_00044166	XLOC_019590	ENSGALG00000036240	3:48962863-48995845	Blank	Herts	OK	7.65524	1.01035	-2.92159	-4.71448	5e-05	0.000622191	yes
TCONS_00044168	XLOC_019590	ENSGALG00000036240	3:48962863-48995845	Blank	Herts	OK	2.2019	2.06214	-0.0946094	-0.0993827	0.85745	0.943287	no
TCONS_00044201	XLOC_019604	ZDHHC14	3:51719645-51926212	Blank	Herts	OK	3.39151	1.91539	-0.824289	-0.36768	0.61905	0.828328	no
TCONS_00044211	XLOC_019604	SNX9	3:51719645-51926212	Blank	Herts	OK	2.70607	5.72547	1.0812	2.31933	0.00015	0.00167957	yes
TCONS_00044206	XLOC_019604	ZDHHC14	3:51719645-51926212	Blank	Herts	OK	3.00461	4.29732	0.516262	0.743398	0.20055	0.461096	no
TCONS_00044210	XLOC_019604	SNX9	3:51719645-51926212	Blank	Herts	OK	4.69506	0.141316	-5.05414	-1.80879	0.2359	0.501644	no
TCONS_00044220	XLOC_019604	SNX9	3:51719645-51926212	Blank	Herts	OK	3.61687	4.03739	0.158681	0.180109	0.75605	0.901312	no
TCONS_00044230	XLOC_019606	GTF2H5	3:52024947-52178668	Blank	Herts	OK	7.06494	2.18176	-1.69519	-0.770544	0.3212	0.588366	no
TCONS_00044231	XLOC_019606	TULP4	3:52024947-52178668	Blank	Herts	OK	3.56109	2.57502	-0.467733	-1.61081	0.00525	0.0337963	yes
TCONS_00044308	XLOC_019629	BCLAF1	3:55382872-55424312	Blank	Herts	OK	12.0933	18.0428	0.577209	1.40401	0.01555	0.0791335	no
TCONS_00044309	XLOC_019629	BCLAF1	3:55382872-55424312	Blank	Herts	OK	19.278	11.2159	-0.781411	-2.16567	0.0008	0.00709651	yes
TCONS_00044357	XLOC_019642	STX7	3:57046902-57081111	Blank	Herts	OK	5.51446	4.08617	-0.43247	-0.939851	0.1044	0.310324	no
TCONS_00044359	XLOC_019642	STX7	3:57046902-57081111	Blank	Herts	OK	7.09993	4.02055	-0.820412	-2.07723	0.00065	0.0059778	yes
TCONS_00044394	XLOC_019655	EPB41L2	3:57683853-57827582	Blank	Herts	OK	5.81313	6.50333	0.161864	0.346892	0.54165	0.776563	no
TCONS_00044399	XLOC_019655	EPB41L2	3:57683853-57827582	Blank	Herts	OK	13.067	5.6414	-1.2118	-2.63619	0.0001	0.00116911	yes
TCONS_00044573	XLOC_019713	SESN1	3:67233669-67408280	Blank	Herts	OK	1.07941	1.57214	0.542483	0.461541	0.425	0.685554	no
TCONS_00044576	XLOC_019713	SESN1	3:67233669-67408280	Blank	Herts	OK	0.639009	2.24836	1.81497	1.78271	0.0063	0.0390938	yes
TCONS_00044582	XLOC_019716	SEC63	3:67728233-67784635	Blank	Herts	OK	1.67565	4.54107	1.43831	3.04343	5e-05	0.000622191	yes
TCONS_00044583	XLOC_019716	SEC63	3:67728233-67784635	Blank	Herts	OK	3.95472	2.02574	-0.965127	-0.594294	0.3431	0.610721	no
TCONS_00044614	XLOC_019727	POPDC3	3:69029026-69078559	Blank	Herts	OK	6.7394	1.08156	-2.6395	-6.03742	5e-05	0.000622191	yes
TCONS_00044619	XLOC_019727	BVES	3:69029026-69078559	Blank	Herts	OK	4.35643	1.90716	-1.19172	-1.79449	0.0044	0.0292876	yes
TCONS_00044621	XLOC_019728	HACE1	3:69217031-69261301	Blank	Herts	OK	2.61606	6.43809	1.29924	2.8571	5e-05	0.000622191	yes
TCONS_00044622	XLOC_019728	HACE1	3:69217031-69261301	Blank	Herts	OK	4.62144	6.31004	0.449304	1.1526	0.0501	0.187888	no
TCONS_00044624	XLOC_019728	HACE1	3:69217031-69261301	Blank	Herts	OK	3.63453	11.1473	1.61685	3.60938	5e-05	0.000622191	yes
TCONS_00044771	XLOC_019772	SNX14	3:77184526-77239335	Blank	Herts	OK	1.71038	4.96065	1.53621	4.09425	5e-05	0.000622191	yes
TCONS_00044775	XLOC_019772	SNX14	3:77184526-77239335	Blank	Herts	OK	4.38656	0.250045	-4.13283	-1.6679	0.2121	0.476213	no
TCONS_00044793	XLOC_019776	ME1	3:78041070-78274461	Blank	Herts	OK	7.96923	6.61949	-0.267721	-0.392465	0.488	0.736606	no
TCONS_00044794	XLOC_019776	ME1	3:78041070-78274461	Blank	Herts	OK	22.5151	4.06291	-2.47031	-2.75254	0.00025	0.00262539	yes
TCONS_00044822	XLOC_019786	HMGN3	3:79746319-79782026	Blank	Herts	OK	1.78749	0.731735	-1.28854	-3.49606	5e-05	0.000622191	yes
TCONS_00044824	XLOC_019786	HMGN3	3:79746319-79782026	Blank	Herts	OK	1.79177	0.514109	-1.80124	-3.83361	5e-05	0.000622191	yes
TCONS_00044855	XLOC_019796	TMEM30A	3:81056216-81074255	Blank	Herts	OK	17.5661	11.1712	-0.653009	-2.03319	0.00195	0.0150621	yes
TCONS_00044856	XLOC_019796	TMEM30A	3:81056216-81074255	Blank	Herts	OK	7.02088	12.9211	0.880009	2.2686	0.00015	0.00167957	yes
TCONS_00044986	XLOC_019831	DST	3:87198998-87461978	Blank	Herts	OK	4.84545	8.97118	0.888667	2.44045	0.0001	0.00116911	yes
TCONS_00044991	XLOC_019831	DST	3:87198998-87461978	Blank	Herts	OK	3.33968	9.33406	1.4828	3.10848	5e-05	0.000622191	yes
TCONS_00044993	XLOC_019831	DST	3:87198998-87461978	Blank	Herts	OK	3.64057	9.63234	1.40372	4.04377	5e-05	0.000622191	yes
TCONS_00044987	XLOC_019831	DST	3:87198998-87461978	Blank	Herts	OK	3.59179	3.19949	-0.166861	-0.252787	0.66205	0.853824	no
TCONS_00044989	XLOC_019831	DST	3:87198998-87461978	Blank	Herts	OK	2.1301	5.43049	1.35016	2.74966	5e-05	0.000622191	yes
TCONS_00045022	XLOC_019845	ENSGALG00000028551	3:88748937-88782026	Blank	Herts	OK	19.6675	6.88674	-1.51392	-3.57317	5e-05	0.000622191	yes
TCONS_00045027	XLOC_019845	ENSGALG00000038652	3:88748937-88782026	Blank	Herts	OK	16.0259	8.13866	-0.977538	-1.68603	0.0045	0.0298338	yes
TCONS_00045030	XLOC_019845	GSTA2	3:88748937-88782026	Blank	Herts	OK	16.5002	8.31123	-0.989347	-2.35462	5e-05	0.000622191	yes
TCONS_00045028	XLOC_019845	ENSGALG00000038652	3:88748937-88782026	Blank	Herts	OK	16.1273	5.5841	-1.5301	-3.21692	5e-05	0.000622191	yes
TCONS_00045067	XLOC_019851	ACP1	3:92285168-92322399	Blank	Herts	OK	9.5198	5.86192	-0.699559	-1.5911	0.0081	0.0477909	yes
TCONS_00045070	XLOC_019851	ACP1	3:92285168-92322399	Blank	Herts	OK	9.05444	7.75649	-0.223222	-0.538939	0.3584	0.625381	no
TCONS_00045338	XLOC_019953	EXTL3	3:106366330-106481350	Blank	Herts	OK	5.91605	2.74291	-1.10893	-2.81958	5e-05	0.000622191	yes
TCONS_00045339	XLOC_019953	EXTL3	3:106366330-106481350	Blank	Herts	OK	4.66999	3.1812	-0.55385	-1.28061	0.0256	0.115632	no
TCONS_00045410	XLOC_019980	ENSGALG00000034474	3:109168357-109218258	Blank	Herts	OK	3.44099	1.78515	-0.946776	-2.43557	5e-05	0.000622191	yes
TCONS_00045411	XLOC_019980	ENSGALG00000034474	3:109168357-109218258	Blank	Herts	OK	4.32556	1.49093	-1.53668	-1.79264	0.0093	0.053321	no
TCONS_00045653	XLOC_020075	FBXO11	3:8650455-8854296	Blank	Herts	OK	7.13329	18.8987	1.40565	1.84432	0.00615	0.0383375	yes
TCONS_00045654	XLOC_020075	FBXO11	3:8650455-8854296	Blank	Herts	OK	8.70615	13.7003	0.654104	1.43195	0.01965	0.0947091	no
TCONS_00045656	XLOC_020075	FBXO11	3:8650455-8854296	Blank	Herts	OK	11.3392	15.3473	0.436672	0.902367	0.11615	0.332029	no
TCONS_00045671	XLOC_020080	VPS54	3:9554499-9679787	Blank	Herts	OK	7.46097	9.43961	0.339363	0.587646	0.31175	0.57922	no
TCONS_00045672	XLOC_020080	VPS54	3:9554499-9679787	Blank	Herts	OK	4.63318	10.3097	1.15392	2.54233	5e-05	0.000622191	yes
TCONS_00045829	XLOC_020124	ACSS1	3:15835497-15985345	Blank	Herts	OK	7.68538	11.808	0.61958	1.98627	0.00095	0.0082181	yes
TCONS_00045831	XLOC_020124	APMAP	3:15835497-15985345	Blank	Herts	OK	19.9676	3.75115	-2.41225	-2.71801	0.00065	0.0059778	yes
TCONS_00045861	XLOC_020136	GPCPD1	3:16759808-16813984	Blank	Herts	OK	2.33947	2.42857	0.053927	0.0901948	0.87695	0.950125	no
TCONS_00045869	XLOC_020136	GPCPD1	3:16759808-16813984	Blank	Herts	OK	0.636947	5.19394	3.02758	2.91686	0.00015	0.00167957	yes
TCONS_00045862	XLOC_020136	THUMPD2	3:16759808-16813984	Blank	Herts	OK	1.31743	0	#NAME?	#NAME?	0.1361	0.365976	no
TCONS_00045865	XLOC_020136	GPCPD1	3:16759808-16813984	Blank	Herts	OK	3.70468	3.754	0.0190819	0.0471968	0.93345	0.971428	no
TCONS_00045880	XLOC_020142	H3F3C	3:17152848-17158938	Blank	Herts	OK	47.1283	37.0119	-0.348602	-0.704586	0.2279	0.493935	no
TCONS_00045881	XLOC_020142	H3F3C	3:17152848-17158938	Blank	Herts	OK	63.9497	28.771	-1.15232	-2.38353	0.0001	0.00116911	yes
TCONS_00045910	XLOC_020156	BROX	3:17896620-18015255	Blank	Herts	OK	0.869658	2.06721	1.24916	2.08639	0.0006	0.0055797	yes
TCONS_00045912	XLOC_020156	ENSGALG00000042048	3:17896620-18015255	Blank	Herts	OK	1.04449	1.34857	0.368628	0.212177	0.70805	0.878329	no
TCONS_00045956	XLOC_020166	TGFB2	3:19346658-19432595	Blank	Herts	OK	6.4787	4.04175	-0.680724	-1.56184	0.0097	0.0550578	no
TCONS_00045957	XLOC_020166	TGFB2	3:19346658-19432595	Blank	Herts	OK	4.08649	6.9172	0.759325	1.77687	0.0045	0.0298338	yes
TCONS_00046010	XLOC_020178	VASH2	3:21769143-21844114	Blank	Herts	OK	20.6335	5.37744	-1.94	-2.87356	5e-05	0.000622191	yes
TCONS_00046012	XLOC_020178	FLVCR1	3:21769143-21844114	Blank	Herts	OK	13.0867	12.795	-0.0325148	-0.0780595	0.89265	0.95578	no
TCONS_00046014	XLOC_020178	TATDN3	3:21769143-21844114	Blank	Herts	OK	11.2832	8.12564	-0.473619	-0.468034	0.41415	0.676258	no
TCONS_00046088	XLOC_020198	COX7A2L	3:23961823-23966667	Blank	Herts	OK	30.1721	28.0268	-0.106405	-0.385024	0.5058	0.750648	no
TCONS_00046089	XLOC_020198	COX7A2L	3:23961823-23966667	Blank	Herts	OK	33.8477	22.3577	-0.598287	-1.88924	0.0015	0.0120942	yes
TCONS_00046181	XLOC_020221	FOSL2	3:27450126-27467660	Blank	Herts	OK	30.7704	37.3828	0.280828	0.758933	0.17535	0.427473	no
TCONS_00046182	XLOC_020221	FOSL2	3:27450126-27467660	Blank	Herts	OK	9.59447	37.9422	1.98353	3.4694	5e-05	0.000622191	yes
TCONS_00046183	XLOC_020221	FOSL2	3:27450126-27467660	Blank	Herts	OK	12.87	22.4798	0.804613	1.704	0.00415	0.0279515	yes
TCONS_00046194	XLOC_020226	SLC4A1AP	3:27857416-27873721	Blank	Herts	OK	1.21537	2.92019	1.26467	2.21392	0.00105	0.00894357	yes
TCONS_00046195	XLOC_020226	SLC4A1AP	3:27857416-27873721	Blank	Herts	OK	1.23821	1.87285	0.596977	0.71876	0.2135	0.478083	no
TCONS_00046197	XLOC_020228	DAAM2	3:28812292-29003804	Blank	Herts	OK	4.36449	6.8413	0.648457	2.02134	0.0008	0.00709651	yes
TCONS_00046203	XLOC_020228	ENSGALG00000035284	3:28812292-29003804	Blank	Herts	OK	2.6106	7.1091	1.44528	1.47345	0.0149	0.0766451	no
TCONS_00046259	XLOC_020240	VEGFA	3:30736622-30759786	Blank	Herts	OK	11.9247	6.08174	-0.971402	-3.01196	5e-05	0.000622191	yes
TCONS_00046261	XLOC_020240	VEGFA	3:30736622-30759786	Blank	Herts	OK	8.46373	12.9066	0.608746	1.44058	0.0149	0.0766451	no
TCONS_00046262	XLOC_020240	VEGFA	3:30736622-30759786	Blank	Herts	OK	5.704	11.6046	1.02465	2.40341	5e-05	0.000622191	yes
TCONS_00046396	XLOC_020274	CNST	3:33968128-34026109	Blank	Herts	OK	0.369253	3.93848	3.41496	4.3506	5e-05	0.000622191	yes
TCONS_00046397	XLOC_020274	CNST	3:33968128-34026109	Blank	Herts	OK	1.46319	3.27936	1.1643	2.64932	5e-05	0.000622191	yes
TCONS_00046467	XLOC_020297	GPR137B	3:37941985-37967280	Blank	Herts	OK	1.66677	4.94196	1.56803	2.86833	0.00025	0.00262539	yes
TCONS_00046468	XLOC_020297	GPR137B	3:37941985-37967280	Blank	Herts	OK	5.0519	3.1656	-0.674349	-1.90242	0.0016	0.0127706	yes
TCONS_00046575	XLOC_020329	ENSGALG00000011205	3:41739088-41877469	Blank	Herts	OK	9.38008	3.83897	-1.28888	-3.76363	5e-05	0.000622191	yes
TCONS_00046577	XLOC_020329	ENSGALG00000011205	3:41739088-41877469	Blank	Herts	OK	8.26476	5.14555	-0.683647	-0.930559	0.12185	0.342024	no
TCONS_00046701	XLOC_020365	LATS1	3:48331561-48365480	Blank	Herts	OK	0.0977694	2.71706	4.79652	2.31599	0.15975	0.403975	no
TCONS_00046704	XLOC_020365	NUP43	3:48331561-48365480	Blank	Herts	OK	1.04653	2.68159	1.35748	2.49783	0.00015	0.00167957	yes
TCONS_00046705	XLOC_020365	NUP43	3:48331561-48365480	Blank	Herts	OK	6.65228	1.34261	-2.30881	-2.60119	0.00025	0.00262539	yes
TCONS_00046702	XLOC_020365	LATS1	3:48331561-48365480	Blank	Herts	OK	0.594749	6.47	3.44341	4.21212	5e-05	0.000622191	yes
TCONS_00046711	XLOC_020368	ENSGALG00000013505	3:49318531-49488810	Blank	Herts	OK	2.31137	1.7474	-0.40354	-0.39369	0.47175	0.723935	no
TCONS_00046715	XLOC_020368	ENSGALG00000013505	3:49318531-49488810	Blank	Herts	OK	0.502409	4.89102	3.2832	5.19806	5e-05	0.000622191	yes
TCONS_00046717	XLOC_020368	ENSGALG00000013505	3:49318531-49488810	Blank	Herts	OK	1.23042	2.6886	1.12771	0.578617	0.36435	0.631064	no
TCONS_00046806	XLOC_020394	AIG1	3:52657441-52927815	Blank	Herts	OK	2.00117	0	#NAME?	#NAME?	0.12595	0.348808	no
TCONS_00046809	XLOC_020394	AIG1	3:52657441-52927815	Blank	Herts	OK	1.31835	2.12217	0.6868	2.91171	5e-05	0.000622191	yes
TCONS_00047011	XLOC_020455	FABP7	3:61382562-61385979	Blank	Herts	OK	96.97	16.3996	-2.56388	-9.71845	5e-05	0.000622191	yes
TCONS_00047013	XLOC_020455	FABP7	3:61382562-61385979	Blank	Herts	OK	118.27	15.7429	-2.90932	-5.46063	5e-05	0.000622191	yes
TCONS_00047153	XLOC_020510	QRSL1	3:68251932-68292629	Blank	Herts	OK	1.19671	2.13404	0.834516	2.46897	5e-05	0.000622191	yes
TCONS_00047156	XLOC_020510	QRSL1	3:68251932-68292629	Blank	Herts	OK	0.754697	2.24909	1.57537	1.38289	0.03495	0.145428	no
TCONS_00047313	XLOC_020572	SENP6	3:80841569-80920886	Blank	Herts	OK	1.90494	3.46899	0.86477	2.0025	0.00115	0.00966244	yes
TCONS_00047315	XLOC_020572	SENP6	3:80841569-80920886	Blank	Herts	OK	3.45107	2.47884	-0.47738	-1.21103	0.03925	0.15797	no
TCONS_00047418	XLOC_020595	PHF3	3:85915526-85961859	Blank	Herts	OK	1.07452	2.53663	1.23922	1.47262	0.0133	0.070215	no
TCONS_00047422	XLOC_020595	PHF3	3:85915526-85961859	Blank	Herts	OK	0.924539	2.91274	1.65557	2.27385	0.00025	0.00262539	yes
TCONS_00047419	XLOC_020595	PHF3	3:85915526-85961859	Blank	Herts	OK	1.12998	2.6036	1.20421	1.42523	0.0165	0.0828289	no
TCONS_00047420	XLOC_020595	PHF3	3:85915526-85961859	Blank	Herts	OK	5.12843	7.75302	0.596243	1.48895	0.0109	0.0601259	no
TCONS_00047421	XLOC_020595	PHF3	3:85915526-85961859	Blank	Herts	OK	4.05693	12.6993	1.64629	4.58778	5e-05	0.000622191	yes
TCONS_00047523	XLOC_020631	TMEM18	3:92508585-92513434	Blank	Herts	OK	5.55308	11.2508	1.01867	2.12123	0.0009	0.00784991	yes
TCONS_00047524	XLOC_020631	TMEM18	3:92508585-92513434	Blank	Herts	OK	5.71288	9.1772	0.683835	1.0129	0.07865	0.256504	no
TCONS_00047538	XLOC_020636	PXDN	3:93286557-93363757	Blank	Herts	OK	7.11558	3.5648	-0.997159	-2.21634	0.00035	0.00351323	yes
TCONS_00047541	XLOC_020636	PXDN	3:93286557-93363757	Blank	Herts	OK	7.47177	2.43119	-1.61979	-3.05072	5e-05	0.000622191	yes
TCONS_00047545	XLOC_020636	PXDN	3:93286557-93363757	Blank	Herts	OK	6.6997	3.06198	-1.12963	-1.83162	0.0052	0.0335367	yes
TCONS_00047546	XLOC_020636	PXDN	3:93286557-93363757	Blank	Herts	OK	3.65997	2.79594	-0.3885	-0.647418	0.2567	0.521237	no
TCONS_00047600	XLOC_020654	ITGB1BP1	3:96597229-96606779	Blank	Herts	OK	2.93436	4.61626	0.653677	1.67947	0.00615	0.0383375	yes
TCONS_00047604	XLOC_020654	ITGB1BP1	3:96597229-96606779	Blank	Herts	OK	5.27311	3.10523	-0.763957	-1.10686	0.07015	0.237294	no
TCONS_00047995	XLOC_020791	ENSGALG00000016732	3:111258009-111276379	Blank	Herts	OK	2.2074	5.0066	1.18149	3.11161	5e-05	0.000622191	yes
TCONS_00047996	XLOC_020791	ENSGALG00000016732	3:111258009-111276379	Blank	Herts	OK	2.78322	4.98354	0.840415	1.65363	0.0036	0.0248342	yes
TCONS_00049743	XLOC_022464	ENSGALG00000043929	32:67724-72348	Blank	Herts	OK	2.45907	4.6855	0.930093	1.65905	0.00455	0.0300995	yes
TCONS_00049745	XLOC_022464	ENSGALG00000043929	32:67724-72348	Blank	Herts	OK	4.10589	4.53172	0.142366	0.188147	0.7525	0.899571	no
TCONS_00049759	XLOC_022470	CERS5	33:251960-292648	Blank	Herts	OK	14.0196	9.18078	-0.610755	-1.36679	0.0185	0.0904266	no
TCONS_00049760	XLOC_022470	CERS5	33:251960-292648	Blank	Herts	OK	19.9834	8.59633	-1.21701	-3.04535	5e-05	0.000622191	yes
TCONS_00049761	XLOC_022470	CERS5	33:251960-292648	Blank	Herts	OK	8.90431	10.2905	0.208739	0.460912	0.42115	0.682236	no
TCONS_00049896	XLOC_022512	ENSGALG00000033381	33:1211417-1233072	Blank	Herts	OK	2.14921	0.499993	-2.10383	-2.81227	5e-05	0.000622191	yes
TCONS_00049899	XLOC_022512	ENSGALG00000038579	33:1211417-1233072	Blank	Herts	OK	1.65115	0.547111	-1.59357	-2.8044	5e-05	0.000622191	yes
TCONS_00049972	XLOC_022540	SCN8A	33:77682-130446	Blank	Herts	OK	1.24218	2.31969	0.901064	3.07127	5e-05	0.000622191	yes
TCONS_00049974	XLOC_022540	SCN8A	33:77682-130446	Blank	Herts	OK	1.24473	2.09505	0.751151	2.25667	5e-05	0.000622191	yes
TCONS_00049979	XLOC_022541	ENSGALG00000033614	33:142885-239821	Blank	Herts	OK	4.67739	6.54717	0.485169	0.33452	0.568	0.794704	no
TCONS_00049982	XLOC_022541	DIP2B	33:142885-239821	Blank	Herts	OK	3.76989	11.0703	1.5541	1.94628	0.0028	0.0202572	yes
TCONS_00049984	XLOC_022541	DIP2B	33:142885-239821	Blank	Herts	OK	8.50203	8.69646	0.0326205	0.069997	0.9036	0.960303	no
TCONS_00049990	XLOC_022541	LARP4	33:142885-239821	Blank	Herts	OK	5.00446	6.1801	0.304414	0.228029	0.69545	0.872219	no
TCONS_00050114	XLOC_022574	CBX5	33:1153278-1158512	Blank	Herts	OK	15.1052	8.44558	-0.838774	-1.83334	0.00295	0.0211109	yes
TCONS_00050115	XLOC_022574	CBX5	33:1153278-1158512	Blank	Herts	OK	21.542	6.70682	-1.68345	-3.39959	5e-05	0.000622191	yes
TCONS_00050197	XLOC_022624	YIPF6	4:452682-555711	Blank	Herts	OK	11.089	18.1878	0.713834	0.812052	0.1617	0.407049	no
TCONS_00050199	XLOC_022624	YIPF6	4:452682-555711	Blank	Herts	OK	10.5075	20.1845	0.941827	3.18631	5e-05	0.000622191	yes
TCONS_00050200	XLOC_022625	STARD8	4:559175-612539	Blank	Herts	OK	3.43815	1.85129	-0.893104	-1.65731	0.01215	0.0654592	no
TCONS_00050203	XLOC_022625	STARD8	4:559175-612539	Blank	Herts	OK	1.514	3.68915	1.28492	2.39618	0.00015	0.00167957	yes
TCONS_00050204	XLOC_022625	STARD8	4:559175-612539	Blank	Herts	OK	3.12014	2.90857	-0.101299	-0.167915	0.73735	0.892421	no
TCONS_00050233	XLOC_022634	RAB6B	4:1260360-1283267	Blank	Herts	OK	1.60093	2.44788	0.61262	0.276012	0.5167	0.758276	no
TCONS_00050235	XLOC_022634	RAB6B	4:1260360-1283267	Blank	Herts	OK	1.16103	2.86892	1.30511	2.04849	0.00095	0.0082181	yes
TCONS_00050234	XLOC_022634	ENSGALG00000028681	4:1260360-1283267	Blank	Herts	OK	1.64105	4.34611	1.40511	4.21999	5e-05	0.000622191	yes
TCONS_00050237	XLOC_022634	RAB6B	4:1260360-1283267	Blank	Herts	OK	1.89115	3.78979	1.00285	1.43162	0.0158	0.0801001	no
TCONS_00050497	XLOC_022726	PCDH19	4:5247530-5300361	Blank	Herts	OK	5.04639	1.79413	-1.49197	-3.73246	5e-05	0.000622191	yes
TCONS_00050498	XLOC_022726	PCDH19	4:5247530-5300361	Blank	Herts	OK	3.77942	2.05715	-0.877521	-2.15401	0.0001	0.00116911	yes
TCONS_00050581	XLOC_022756	CETN2	4:11335868-11340302	Blank	Herts	OK	34.3014	7.99669	-2.10079	-6.75711	5e-05	0.000622191	yes
TCONS_00050582	XLOC_022756	CETN2	4:11335868-11340302	Blank	Herts	OK	35.5742	3.19834	-3.47544	-7.6196	5e-05	0.000622191	yes
TCONS_00050630	XLOC_022771	CHIC1	4:12172840-12251513	Blank	Herts	OK	2.26636	2.13416	-0.08671	-0.13105	0.8225	0.929947	no
TCONS_00050634	XLOC_022771	ENSGALG00000007683	4:12172840-12251513	Blank	Herts	OK	2.69659	1.20946	-1.15677	-1.93546	0.00155	0.012428	yes
TCONS_00050635	XLOC_022771	ENSGALG00000007683	4:12172840-12251513	Blank	Herts	OK	17.2241	11.104	-0.633351	-1.6123	0.0049	0.0319447	yes
TCONS_00050637	XLOC_022771	ENSGALG00000007683	4:12172840-12251513	Blank	Herts	OK	17.7939	10.3781	-0.777841	-1.42597	0.01655	0.0830113	no
TCONS_00050639	XLOC_022772	USP12-like	4:12300359-12328799	Blank	Herts	OK	7.02202	14.9834	1.09341	2.62927	0.0001	0.00116911	yes
TCONS_00050640	XLOC_022772	USP12-like	4:12300359-12328799	Blank	Herts	OK	15.3581	12.6904	-0.275259	-0.939877	0.1068	0.314637	no
TCONS_00050675	XLOC_022784	CAPN6	4:13376211-13433517	Blank	Herts	OK	3.90607	0.343539	-3.50717	-4.77851	5e-05	0.000622191	yes
TCONS_00050676	XLOC_022784	CAPN6	4:13376211-13433517	Blank	Herts	OK	9.02086	0.338008	-4.73813	-7.90058	5e-05	0.000622191	yes
TCONS_00050678	XLOC_022784	CAPN6	4:13376211-13433517	Blank	Herts	OK	6.37762	0.746918	-3.094	-7.34708	5e-05	0.000622191	yes
TCONS_00050741	XLOC_022808	2018-09-06	4:16572431-16617430	Blank	Herts	OK	5.66674	8.94208	0.658091	2.18953	0.00035	0.00351323	yes
TCONS_00050743	XLOC_022808	2018-09-06	4:16572431-16617430	Blank	Herts	OK	8.62329	7.75045	-0.153957	-0.19839	0.7251	0.886836	no
TCONS_00050786	XLOC_022815	NRK	4:17269657-17434191	Blank	Herts	OK	1.62252	2.14111	0.400123	0.448133	0.45265	0.708563	no
TCONS_00050794	XLOC_022815	CXorf57	4:17269657-17434191	Blank	Herts	OK	1.00007	4.03085	2.01099	2.10562	0.0025	0.0184576	yes
TCONS_00050838	XLOC_022829	TMEM131L	4:20091760-20162796	Blank	Herts	OK	2.06172	1.62841	-0.340388	-0.582699	0.31835	0.585673	no
TCONS_00050839	XLOC_022829	TMEM131L	4:20091760-20162796	Blank	Herts	OK	2.42486	1.36552	-0.828444	-2.96553	5e-05	0.000622191	yes
TCONS_00050913	XLOC_022852	FNIP2	4:22108957-22193192	Blank	Herts	OK	3.28131	1.25559	-1.38591	-0.976129	0.1276	0.35157	no
TCONS_00050916	XLOC_022852	FNIP2	4:22108957-22193192	Blank	Herts	OK	1.02183	2.52802	1.30685	1.87441	0.0018	0.0140845	yes
TCONS_00050919	XLOC_022852	FNIP2	4:22108957-22193192	Blank	Herts	OK	1.39017	1.73925	0.323199	0.308826	0.6016	0.817423	no
TCONS_00050934	XLOC_022857	KLHL2	4:23967095-24030835	Blank	Herts	OK	6.93437	6.3233	-0.133087	-0.300601	0.6087	0.821799	no
TCONS_00050935	XLOC_022857	KLHL2	4:23967095-24030835	Blank	Herts	OK	9.0637	5.39404	-0.748732	-1.56476	0.00815	0.0480228	yes
TCONS_00051007	XLOC_022876	NOCT	4:29427877-29436415	Blank	Herts	OK	0.819443	1.27758	0.640703	1.46373	0.01335	0.0704239	no
TCONS_00051008	XLOC_022876	NOCT	4:29427877-29436415	Blank	Herts	OK	0.328504	1.5745	2.26091	2.00639	0.00455	0.0300995	yes
TCONS_00051033	XLOC_022885	USP38	4:30649519-30676856	Blank	Herts	OK	5.19471	11.5512	1.15292	2.30806	0.0002	0.00215877	yes
TCONS_00051034	XLOC_022885	USP38	4:30649519-30676856	Blank	Herts	OK	6.03419	11.3615	0.91292	3.37603	5e-05	0.000622191	yes
TCONS_00051155	XLOC_022921	ABHD18	4:34621532-34654180	Blank	Herts	OK	3.29212	1.2523	-1.39443	-2.01643	0.0042	0.0282194	yes
TCONS_00051158	XLOC_022921	ABHD18	4:34621532-34654180	Blank	Herts	OK	2.5546	2.04583	-0.320408	-0.561637	0.34645	0.61418	no
TCONS_00051168	XLOC_022925	JADE1	4:34814064-34863084	Blank	Herts	OK	16.0263	19.5075	0.283584	1.52206	0.00805	0.0475583	yes
TCONS_00051169	XLOC_022925	RCHY1	4:34814064-34863084	Blank	Herts	OK	16.6265	4.97107	-1.74186	-1.2376	0.09765	0.296987	no
TCONS_00051194	XLOC_022933	HERC3	4:35309640-35353809	Blank	Herts	OK	1.79311	2.94135	0.714015	1.95776	0.00135	0.0110581	yes
TCONS_00051196	XLOC_022933	HERC3	4:35309640-35353809	Blank	Herts	OK	3.47259	1.77024	-0.972066	-1.37723	0.0382	0.154925	no
TCONS_00051203	XLOC_022936	ENSGALG00000039674	4:35839439-36465571	Blank	Herts	OK	1.07999	2.65372	1.297	1.85514	0.00305	0.021677	yes
TCONS_00051205	XLOC_022936	ENSGALG00000010392	4:35839439-36465571	Blank	Herts	OK	1.55402	2.40897	0.632411	0.275791	0.6766	0.862182	no
TCONS_00051427	XLOC_023010	SEC31A	4:46598732-46679763	Blank	Herts	OK	5.93246	9.33821	0.654516	0.613432	0.30085	0.567763	no
TCONS_00051435	XLOC_023010	SEC31A	4:46598732-46679763	Blank	Herts	OK	4.72356	9.73996	1.04404	2.23958	0.0003	0.00307621	yes
TCONS_00051431	XLOC_023010	SEC31A	4:46598732-46679763	Blank	Herts	OK	16.0658	1.20163	-3.74093	-1.60184	0.216	0.481071	no
TCONS_00051437	XLOC_023010	SEC31A	4:46598732-46679763	Blank	Herts	OK	10.628	9.50751	-0.160734	-0.24683	0.6717	0.859457	no
TCONS_00051438	XLOC_023010	SEC31A	4:46598732-46679763	Blank	Herts	OK	9.75058	0	#NAME?	#NAME?	0.10285	0.307244	no
TCONS_00051466	XLOC_023022	ENSGALG00000043669	4:47165894-47306121	Blank	Herts	OK	2.25629	1.56682	-0.526108	-0.372766	0.4143	0.676348	no
TCONS_00051479	XLOC_023022	ENSGALG00000043669	4:47165894-47306121	Blank	Herts	OK	0.573852	2.15425	1.90843	2.30321	0.00095	0.0082181	yes
TCONS_00051470	XLOC_023022	ENSGALG00000043669	4:47165894-47306121	Blank	Herts	OK	2.35878	2.08984	-0.174648	-0.232066	0.69485	0.871854	no
TCONS_00051565	XLOC_023058	YTHDC1	4:52091545-52461073	Blank	Herts	OK	6.55111	8.21671	0.32682	0.804308	0.16295	0.409151	no
TCONS_00051566	XLOC_023058	YTHDC1	4:52091545-52461073	Blank	Herts	OK	5.0201	11.8161	1.23497	3.38118	5e-05	0.000622191	yes
TCONS_00051707	XLOC_023107	RAP1GDS1	4:60075211-60165897	Blank	Herts	OK	24.916	16.2926	-0.612859	-2.09576	0.0003	0.00307621	yes
TCONS_00051709	XLOC_023107	RAP1GDS1	4:60075211-60165897	Blank	Herts	OK	23.4525	17.81	-0.39706	-1.38099	0.01925	0.0932551	no
TCONS_00051777	XLOC_023132	ENSGALG00000013615	4:63299840-63411942	Blank	Herts	OK	1.0547	3.54387	1.74849	3.0303	5e-05	0.000622191	yes
TCONS_00051779	XLOC_023132	ENSGALG00000013615	4:63299840-63411942	Blank	Herts	OK	1.90897	1.23461	-0.628733	-0.761725	0.193	0.451842	no
TCONS_00051796	XLOC_023139	ENSGALG00000037761	4:64765846-65001412	Blank	Herts	OK	21.7834	10.2724	-1.08446	-2.08307	0.00155	0.012428	yes
TCONS_00051799	XLOC_023139	DLC1	4:64765846-65001412	Blank	Herts	OK	17.5983	29.5151	0.746015	3.49329	5e-05	0.000622191	yes
TCONS_00051797	XLOC_023139	DLC1	4:64765846-65001412	Blank	Herts	OK	3.69717	1.23654	-1.58011	-1.79141	0.00755	0.0451917	yes
TCONS_00051798	XLOC_023139	DLC1	4:64765846-65001412	Blank	Herts	OK	3.21187	2.37679	-0.434397	-0.451448	0.4395	0.697493	no
TCONS_00051836	XLOC_023152	SGCB	4:66566415-66600153	Blank	Herts	OK	7.38071	6.14161	-0.265144	-0.405904	0.48045	0.730946	no
TCONS_00051838	XLOC_023152	SGCB	4:66566415-66600153	Blank	Herts	OK	8.76831	4.93832	-0.82828	-1.74034	0.00335	0.0233941	yes
TCONS_00052067	XLOC_023224	RAB28	4:78012937-78075730	Blank	Herts	OK	0.432745	2.22462	2.36197	2.7307	0.0004	0.00394465	yes
TCONS_00052070	XLOC_023224	RAB28	4:78012937-78075730	Blank	Herts	OK	1.55357	1.65184	0.0884847	0.0613367	0.9204	0.966354	no
TCONS_00052102	XLOC_023235	EVC	4:79677091-79794163	Blank	Herts	OK	0.782094	1.57809	1.01277	1.99681	0.0011	0.00930222	yes
TCONS_00052103	XLOC_023235	EVC	4:79677091-79794163	Blank	Herts	OK	2.48743	1.37384	-0.856438	-1.58195	0.0145	0.0751031	no
TCONS_00052127	XLOC_023241	SORCS2	4:80521738-81119201	Blank	Herts	OK	1.75064	3.30957	0.918761	2.30389	0.0001	0.00116911	yes
TCONS_00052129	XLOC_023241	SORCS2	4:80521738-81119201	Blank	Herts	OK	3.73051	2.36185	-0.659457	-0.748325	0.1902	0.447992	no
TCONS_00052353	XLOC_023311	ENSGALG00000036566	4:184457-216189	Blank	Herts	OK	3.68995	1.63377	-1.17539	-2.74827	5e-05	0.000622191	yes
TCONS_00052354	XLOC_023311	ENSGALG00000036566	4:184457-216189	Blank	Herts	OK	2.82229	3.09976	0.13529	0.245648	0.6522	0.848014	no
TCONS_00052355	XLOC_023311	ENSGALG00000036566	4:184457-216189	Blank	Herts	OK	2.07813	2.38198	0.196875	0.132	0.80425	0.922251	no
TCONS_00052366	XLOC_023314	EDA2R	4:358240-377975	Blank	Herts	OK	16.0313	28.0167	0.805401	2.30498	5e-05	0.000622191	yes
TCONS_00052372	XLOC_023314	EDA2R	4:358240-377975	Blank	Herts	OK	19.0645	27.3296	0.519573	1.41698	0.01485	0.0764397	no
TCONS_00052414	XLOC_023330	CHMP1B	4:1533495-1567852	Blank	Herts	OK	10.3628	16.2824	0.651906	1.9278	0.0015	0.0120942	yes
TCONS_00052415	XLOC_023330	ENOX2	4:1533495-1567852	Blank	Herts	OK	10.791	9.58048	-0.171661	-0.665343	0.24645	0.511637	no
TCONS_00052505	XLOC_023358	OGT	4:2200026-2282829	Blank	Herts	OK	10.8314	14.834	0.453698	1.17804	0.0397	0.159263	no
TCONS_00052525	XLOC_023358	RHOGL	4:2200026-2282829	Blank	Herts	OK	6.98001	17.4522	1.32211	1.88995	0.00585	0.0368535	yes
TCONS_00052518	XLOC_023358	ENSGALG00000005464	4:2200026-2282829	Blank	Herts	OK	12.3719	10.6859	-0.211368	-0.721117	0.20945	0.472808	no
TCONS_00052604	XLOC_023376	HS6ST2	4:3612019-3713509	Blank	Herts	OK	5.64815	8.34208	0.562629	1.10871	0.0744	0.246875	no
TCONS_00052606	XLOC_023376	HS6ST2	4:3612019-3713509	Blank	Herts	OK	4.32769	9.49966	1.13428	2.04687	0.00065	0.0059778	yes
TCONS_00052686	XLOC_023394	MCF2	4:5062741-5112932	Blank	Herts	OK	1.91985	0.795172	-1.27166	-3.00885	5e-05	0.000622191	yes
TCONS_00052688	XLOC_023394	MCF2	4:5062741-5112932	Blank	Herts	OK	0.770893	0.977202	0.342126	0.667976	0.24525	0.510377	no
TCONS_00052718	XLOC_023403	DIAPH2	4:5819861-5995172	Blank	Herts	OK	1.55137	5.34123	1.78363	4.5149	5e-05	0.000622191	yes
TCONS_00052719	XLOC_023403	DIAPH2	4:5819861-5995172	Blank	Herts	OK	3.67296	5.24518	0.514048	2.0438	0.0002	0.00215877	yes
TCONS_00052891	XLOC_023459	ATRX	4:12842296-12953097	Blank	Herts	OK	3.72031	0.997038	-1.8997	-3.00934	5e-05	0.000622191	yes
TCONS_00052894	XLOC_023459	ATRX	4:12842296-12953097	Blank	Herts	OK	0.857268	1.10909	0.371555	0.26885	0.64755	0.845573	no
TCONS_00052959	XLOC_023479	STAG2	4:15637528-15710626	Blank	Herts	OK	4.23523	2.56178	-0.725292	-0.336741	0.35525	0.622381	no
TCONS_00052971	XLOC_023479	STAG2	4:15637528-15710626	Blank	Herts	OK	3.46297	7.11901	1.03967	1.82525	0.002	0.0153807	yes
TCONS_00053022	XLOC_023498	ENSGALG00000009063	4:17474062-17522508	Blank	Herts	OK	0.709408	2.03432	1.51986	3.20219	5e-05	0.000622191	yes
TCONS_00053023	XLOC_023498	ENSGALG00000009063	4:17474062-17522508	Blank	Herts	OK	0.913015	1.66536	0.867127	1.02435	0.0797	0.258906	no
TCONS_00053035	XLOC_023502	MTMR1	4:17755137-17940749	Blank	Herts	OK	3.45138	0	#NAME?	#NAME?	0.1241	0.345614	no
TCONS_00053044	XLOC_023502	MAMLD1	4:17755137-17940749	Blank	Herts	OK	1.92209	2.93807	0.612189	1.92408	0.00095	0.0082181	yes
TCONS_00053037	XLOC_023502	MTMR1	4:17755137-17940749	Blank	Herts	OK	1.58884	3.28421	1.04757	1.4291	0.0321	0.136632	no
TCONS_00053052	XLOC_023506	TMEM185A	4:18116365-18126079	Blank	Herts	OK	3.73363	0.0820081	-5.50867	-1.56659	0.24675	0.511874	no
TCONS_00053056	XLOC_023506	TMEM185A	4:18116365-18126079	Blank	Herts	OK	3.4984	9.31675	1.41313	2.80558	5e-05	0.000622191	yes
TCONS_00053183	XLOC_023544	CLCN3	4:25537345-25598071	Blank	Herts	OK	5.9742	8.79067	0.557227	1.6161	0.00515	0.0332779	yes
TCONS_00053188	XLOC_023544	CLCN3	4:25537345-25598071	Blank	Herts	OK	6.02819	4.68755	-0.362891	-0.576829	0.2749	0.539868	no
TCONS_00053292	XLOC_023574	NR3C2	4:32373064-32574837	Blank	Herts	OK	0.36771	0.312899	-0.232872	-0.148203	0.8013	0.921043	no
TCONS_00053294	XLOC_023574	NR3C2	4:32373064-32574837	Blank	Herts	OK	0.340088	1.02198	1.58739	1.95324	0.0016	0.0127706	yes
TCONS_00053394	XLOC_023606	FAM13A	4:35353874-35477089	Blank	Herts	OK	1.85751	0.696134	-1.41593	-1.78695	0.0028	0.0202572	yes
TCONS_00053396	XLOC_023606	FAM13A	4:35353874-35477089	Blank	Herts	OK	1.85198	2.58735	0.482405	0.921471	0.12215	0.342533	no
TCONS_00053412	XLOC_023611	SEC24B	4:37547614-37588703	Blank	Herts	OK	4.61263	8.39535	0.864002	2.73494	5e-05	0.000622191	yes
TCONS_00053413	XLOC_023611	SEC24B	4:37547614-37588703	Blank	Herts	OK	5.2758	6.52931	0.307542	0.851933	0.13875	0.370402	no
TCONS_00053714	XLOC_023697	COX18	4:51050828-51142502	Blank	Herts	OK	9.40651	5.31569	-0.823401	-0.704598	0.2094	0.472748	no
TCONS_00053717	XLOC_023697	ANKRD17	4:51050828-51142502	Blank	Herts	OK	6.86944	11.7342	0.772458	2.77852	5e-05	0.000622191	yes
TCONS_00053725	XLOC_023700	EPHA5	4:51372207-51597080	Blank	Herts	OK	0.669615	0.898896	0.424823	0.715111	0.22615	0.492384	no
TCONS_00053726	XLOC_023700	EPHA5	4:51372207-51597080	Blank	Herts	OK	0.52187	2.71498	2.37918	3.78362	5e-05	0.000622191	yes
TCONS_00053866	XLOC_023745	MCUB	4:58517118-58553639	Blank	Herts	OK	3.15608	3.5016	0.149878	0.227655	0.6772	0.862548	no
TCONS_00053869	XLOC_023745	MCUB	4:58517118-58553639	Blank	Herts	OK	3.78958	0.765871	-2.30687	-2.05961	0.00285	0.0205382	yes
TCONS_00053885	XLOC_023748	TSPAN5	4:60168692-60265887	Blank	Herts	OK	3.35906	6.28022	0.902758	1.21368	0.04505	0.174125	no
TCONS_00053886	XLOC_023748	TSPAN5	4:60168692-60265887	Blank	Herts	OK	9.7935	4.07242	-1.26594	-2.0747	0.0064	0.0395627	yes
TCONS_00053904	XLOC_023754	ADH1C	4:60369468-60387622	Blank	Herts	OK	1.46231	0.436541	-1.74406	-4.11667	5e-05	0.000622191	yes
TCONS_00053906	XLOC_023754	ADH1C	4:60369468-60387622	Blank	Herts	OK	1.54581	0.189715	-3.02646	-1.45582	0.0453	0.174868	no
TCONS_00054021	XLOC_023790	MICU3	4:63625406-63674087	Blank	Herts	OK	1.19744	2.16024	0.851242	1.36015	0.0265	0.118659	no
TCONS_00054022	XLOC_023790	MICU3	4:63625406-63674087	Blank	Herts	OK	1.15007	3.29932	1.52044	2.43313	0.0003	0.00307621	yes
TCONS_00054023	XLOC_023790	MICU3	4:63625406-63674087	Blank	Herts	OK	2.02632	2.56017	0.337378	1.00469	0.0872	0.275261	no
TCONS_00054028	XLOC_023790	MICU3	4:63625406-63674087	Blank	Herts	OK	2.29627	3.24469	0.498786	0.688378	0.23785	0.503585	no
TCONS_00054073	XLOC_023806	RASL11B	4:66369830-66373520	Blank	Herts	OK	4.45156	1.17463	-1.9221	-2.59409	0.00055	0.00518463	yes
TCONS_00054075	XLOC_023806	RASL11B	4:66369830-66373520	Blank	Herts	OK	1.45842	3.03914	1.05926	0.984362	0.11045	0.321582	no
TCONS_00054142	XLOC_023829	LIMCH1	4:68878950-69046130	Blank	Herts	OK	4.86081	1.86394	-1.38284	-4.01444	5e-05	0.000622191	yes
TCONS_00054143	XLOC_023829	LIMCH1	4:68878950-69046130	Blank	Herts	OK	2.9797	2.22894	-0.418804	-1.03609	0.07375	0.245315	no
TCONS_00054200	XLOC_023843	KLF3	4:69976066-70004585	Blank	Herts	OK	1.77693	2.77044	0.640733	1.67082	0.0074	0.0444692	yes
TCONS_00054202	XLOC_023843	KLF3	4:69976066-70004585	Blank	Herts	OK	1.31391	2.93497	1.15949	1.26113	0.0513	0.190908	no
TCONS_00054215	XLOC_023845	TBC1D1	4:70110176-70246807	Blank	Herts	OK	0.708884	2.23231	1.65492	1.93551	0.00565	0.0358128	yes
TCONS_00054217	XLOC_023845	TBC1D1	4:70110176-70246807	Blank	Herts	OK	1.27407	1.62884	0.354398	0.442213	0.42085	0.681996	no
TCONS_00054339	XLOC_023876	CPEB2	4:77399328-77452271	Blank	Herts	OK	1.10722	1.7375	0.65007	1.72799	0.003	0.0214006	yes
TCONS_00054343	XLOC_023876	CPEB2	4:77399328-77452271	Blank	Herts	OK	0.193056	2.45619	3.66933	1.59692	0.2316	0.497688	no
TCONS_00054486	XLOC_023923	RNF4	4:83162203-83225963	Blank	Herts	OK	1.29494	2.9869	1.20576	1.38615	0.02095	0.0993261	no
TCONS_00054490	XLOC_023923	CFAP99	4:83162203-83225963	Blank	Herts	OK	1.54497	2.84505	0.880875	2.17172	0.00035	0.00351323	yes
TCONS_00054488	XLOC_023923	RNF4	4:83162203-83225963	Blank	Herts	OK	16.0777	9.64173	-0.737694	-1.07787	0.0798	0.259099	no
TCONS_00054491	XLOC_023923	RNF4	4:83162203-83225963	Blank	Herts	OK	9.59879	18.4378	0.941743	2.03978	0.0008	0.00709651	yes
TCONS_00054510	XLOC_023933	TACC3	4:84469255-84488298	Blank	Herts	OK	2.0575	14.5595	2.823	3.34686	5e-05	0.000622191	yes
TCONS_00054518	XLOC_023933	TACC3	4:84469255-84488298	Blank	Herts	OK	3.30363	5.28288	0.677271	0.92705	0.11365	0.327411	no
TCONS_00054519	XLOC_023933	TACC3	4:84469255-84488298	Blank	Herts	OK	8.16416	11.1211	0.445927	0.672508	0.24275	0.508066	no
TCONS_00054520	XLOC_023933	TACC3	4:84469255-84488298	Blank	Herts	OK	8.56639	5.14434	-0.735702	-0.822586	0.17055	0.420612	no
TCONS_00054521	XLOC_023933	TACC3	4:84469255-84488298	Blank	Herts	OK	3.59412	1.99772	-0.847286	-0.812743	0.17135	0.421874	no
TCONS_00054554	XLOC_023942	IMMT	4:86065323-86079963	Blank	Herts	OK	19.8988	26.6282	0.420276	1.19614	0.04415	0.171734	no
TCONS_00054555	XLOC_023942	IMMT	4:86065323-86079963	Blank	Herts	OK	33.6613	16.3996	-1.03743	-1.83548	0.00685	0.0418478	yes
TCONS_00056490	XLOC_025507	EIF4G2	5:8751264-8763946	Blank	Herts	OK	227.236	195.159	-0.219538	-0.843671	0.1451	0.381018	no
TCONS_00056491	XLOC_025507	EIF4G2	5:8751264-8763946	Blank	Herts	OK	198.066	257.07	0.37618	1.53145	0.00715	0.0432949	yes
TCONS_00056510	XLOC_025512	SBF2	5:8974537-9220219	Blank	Herts	OK	3.15879	0.624004	-2.33974	-2.80443	0.0003	0.00307621	yes
TCONS_00056513	XLOC_025512	SBF2	5:8974537-9220219	Blank	Herts	OK	1.18166	0.977026	-0.27435	-0.216473	0.7113	0.87995	no
TCONS_00056543	XLOC_025521	ENSGALG00000005927	5:9617012-9730156	Blank	Herts	OK	2.17709	1.32297	-0.71862	-1.78491	0.0021	0.0160128	yes
TCONS_00056544	XLOC_025521	ENSGALG00000005927	5:9617012-9730156	Blank	Herts	OK	1.88609	3.46051	0.875587	0.419964	0.5356	0.772158	no
TCONS_00056663	XLOC_025562	DUSP8	5:14163586-14193042	Blank	Herts	OK	1.55067	8.41437	2.43996	6.02158	5e-05	0.000622191	yes
TCONS_00056666	XLOC_025562	DUSP8	5:14163586-14193042	Blank	Herts	OK	1.82263	7.85454	2.1075	4.17807	5e-05	0.000622191	yes
TCONS_00056770	XLOC_025603	PPFIA1	5:17835227-17911978	Blank	Herts	OK	6.47725	12.0418	0.894595	2.64299	5e-05	0.000622191	yes
TCONS_00056783	XLOC_025603	CTTN	5:17835227-17911978	Blank	Herts	OK	7.37541	0.851559	-3.11455	-1.45712	0.16595	0.413638	no
TCONS_00056784	XLOC_025603	CTTN	5:17835227-17911978	Blank	Herts	OK	5.35256	19.2587	1.84721	3.01072	5e-05	0.000622191	yes
TCONS_00056782	XLOC_025603	CTTN	5:17835227-17911978	Blank	Herts	OK	7.92243	14.7483	0.896533	1.7011	0.0035	0.0242921	yes
TCONS_00056812	XLOC_025614	LDLRAD3	5:19264374-19378533	Blank	Herts	OK	3.45853	3.62633	0.0683533	0.140227	0.80975	0.924409	no
TCONS_00056813	XLOC_025614	LDLRAD3	5:19264374-19378533	Blank	Herts	OK	5.24574	2.6613	-0.979013	-2.15044	0.00045	0.00436155	yes
TCONS_00056833	XLOC_025621	ENSGALG00000039558	5:21406722-21481588	Blank	Herts	OK	6.42699	15.305	1.25178	4.1871	5e-05	0.000622191	yes
TCONS_00056835	XLOC_025621	ENSGALG00000039558	5:21406722-21481588	Blank	Herts	OK	11.5518	0.000530092	-14.4115	-0.425861	0.2473	0.512332	no
TCONS_00056939	XLOC_025651	AMBRA1	5:23453929-23639106	Blank	Herts	OK	3.99982	8.56614	1.09871	3.03389	5e-05	0.000622191	yes
TCONS_00056940	XLOC_025651	AMBRA1	5:23453929-23639106	Blank	Herts	OK	4.98706	2.64187	-0.916627	-1.17665	0.0543	0.198517	no
TCONS_00056942	XLOC_025652	CHRM4	5:23641333-23648603	Blank	Herts	OK	4.61259	0.711479	-2.69668	-2.22791	0.03665	0.150474	no
TCONS_00056943	XLOC_025652	CHRM4	5:23641333-23648603	Blank	Herts	OK	4.54724	1.8173	-1.3232	-2.02782	0.00105	0.00894357	yes
TCONS_00057021	XLOC_025671	ENSGALG00000008692	5:25037127-25132219	Blank	Herts	OK	2.97673	4.90265	0.719832	2.32506	0.00015	0.00167957	yes
TCONS_00057022	XLOC_025671	ENSGALG00000008692	5:25037127-25132219	Blank	Herts	OK	3.07901	3.94553	0.357754	0.881399	0.1305	0.356204	no
TCONS_00057072	XLOC_025682	ELMSAN1	5:26093794-26176642	Blank	Herts	OK	1.40111	6.36853	2.18439	2.90607	0.00035	0.00351323	yes
TCONS_00057074	XLOC_025682	ELMSAN1	5:26093794-26176642	Blank	Herts	OK	4.96494	2.83837	-0.806713	-0.915075	0.1418	0.375415	no
TCONS_00057441	XLOC_025794	GPATCH2L	5:38602795-38639520	Blank	Herts	OK	0.6672	1.99352	1.57913	0.696283	0.346	0.613678	no
TCONS_00057442	XLOC_025794	GPATCH2L	5:38602795-38639520	Blank	Herts	OK	0.651084	2.2383	1.78149	2.77045	5e-05	0.000622191	yes
TCONS_00057691	XLOC_025881	ZNF839	5:49655399-49668053	Blank	Herts	OK	1.19255	3.28333	1.46111	2.58899	5e-05	0.000622191	yes
TCONS_00057696	XLOC_025881	ZNF839	5:49655399-49668053	Blank	Herts	OK	2.4455	3.03545	0.311784	0.506844	0.3326	0.600172	no
TCONS_00057699	XLOC_025881	ZNF839	5:49655399-49668053	Blank	Herts	OK	1.46436	2.51946	0.782844	1.46694	0.0114	0.062239	no
TCONS_00057723	XLOC_025891	MARK3	5:50325375-50391147	Blank	Herts	OK	3.69367	1.22905	-1.58751	-2.02832	0.00645	0.0398089	yes
TCONS_00057724	XLOC_025891	MARK3	5:50325375-50391147	Blank	Herts	OK	1.87206	6.4122	1.77619	3.17013	5e-05	0.000622191	yes
TCONS_00057732	XLOC_025891	MARK3	5:50325375-50391147	Blank	Herts	OK	2.07888	3.27634	0.656276	1.64919	0.0042	0.0282194	yes
TCONS_00057742	XLOC_025894	ENSGALG00000011528	5:50484659-50561307	Blank	Herts	OK	1.40966	2.06044	0.547606	0.480349	0.37015	0.63655	no
TCONS_00057743	XLOC_025894	ENSGALG00000011528	5:50484659-50561307	Blank	Herts	OK	5.34327	1.95241	-1.45246	-2.92925	5e-05	0.000622191	yes
TCONS_00057789	XLOC_025906	ENSGALG00000011639	5:51773928-51868239	Blank	Herts	OK	2.32774	2.44409	0.0703687	0.161791	0.7683	0.906619	no
TCONS_00057796	XLOC_025906	ENSGALG00000011639	5:51773928-51868239	Blank	Herts	OK	1.23689	2.71561	1.13456	1.74101	0.0022	0.0166332	yes
TCONS_00057903	XLOC_025947	WDHD1	5:56436172-56494250	Blank	Herts	OK	3.45375	1.57813	-1.12995	-3.20529	5e-05	0.000622191	yes
TCONS_00057906	XLOC_025947	GCH1	5:56436172-56494250	Blank	Herts	OK	1.13633	1.78617	0.652486	1.37621	0.0246	0.112141	no
TCONS_00057932	XLOC_025956	KLHDC1	5:57766648-57794467	Blank	Herts	OK	3.2929	4.58239	0.47674	0.824661	0.14175	0.375356	no
TCONS_00057933	XLOC_025956	KLHDC1	5:57766648-57794467	Blank	Herts	OK	2.66446	4.67989	0.812633	1.67567	0.00485	0.0317039	yes
TCONS_00058029	XLOC_025991	ENSGALG00000040173	5:271941-273738	Blank	Herts	OK	21.4271	2.52194	-3.08683	-1.65321	0.05385	0.197354	no
TCONS_00058032	XLOC_025991	ENSGALG00000040173	5:271941-273738	Blank	Herts	OK	19.4648	11.0177	-0.821045	-1.77925	0.00325	0.0228073	yes
TCONS_00058031	XLOC_025991	ENSGALG00000040173	5:271941-273738	Blank	Herts	OK	17.2004	13.6356	-0.335061	-0.482372	0.4512	0.707434	no
TCONS_00058236	XLOC_026062	CYB5R2	5:7332224-7438691	Blank	Herts	OK	2.08554	1.76799	-0.238309	-0.190689	0.73385	0.890832	no
TCONS_00058237	XLOC_026062	OVCH2	5:7332224-7438691	Blank	Herts	OK	0.408619	2.03988	2.31966	3.56624	5e-05	0.000622191	yes
TCONS_00058275	XLOC_026074	AMPD3	5:8903151-8946323	Blank	Herts	OK	3.79536	1.2063	-1.65365	-3.21346	5e-05	0.000622191	yes
TCONS_00058277	XLOC_026074	AMPD3	5:8903151-8946323	Blank	Herts	OK	1.17026	1.59748	0.448978	0.562075	0.32185	0.589067	no
TCONS_00058393	XLOC_026100	SAAL1	5:12479888-12535746	Blank	Herts	OK	3.4513	1.68577	-1.03373	-0.815586	0.15545	0.397398	no
TCONS_00058400	XLOC_026100	ENSGALG00000032502	5:12479888-12535746	Blank	Herts	OK	2.55684	6.99448	1.45185	1.8982	0.00325	0.0228073	yes
TCONS_00058401	XLOC_026100	ENSGALG00000032502	5:12479888-12535746	Blank	Herts	OK	1.53619	2.96731	0.949799	2.38895	0.0001	0.00116911	yes
TCONS_00058394	XLOC_026100	SAAL1	5:12479888-12535746	Blank	Herts	OK	4.93428	3.28831	-0.585493	-0.643462	0.25395	0.518411	no
TCONS_00058397	XLOC_026100	SAAL1	5:12479888-12535746	Blank	Herts	OK	3.98153	4.92347	0.306352	0.522011	0.369	0.635437	no
TCONS_00058588	XLOC_026144	CPT1A	5:16647548-16684275	Blank	Herts	OK	0.386655	2.80206	2.85737	3.31043	5e-05	0.000622191	yes
TCONS_00058590	XLOC_026144	CPT1A	5:16647548-16684275	Blank	Herts	OK	0.436503	2.78731	2.67481	3.79284	5e-05	0.000622191	yes
TCONS_00058715	XLOC_026185	TRAF6	5:19479917-19564179	Blank	Herts	OK	0.921049	2.66278	1.53158	1.81993	0.00205	0.0156956	yes
TCONS_00058716	XLOC_026185	TRAF6	5:19479917-19564179	Blank	Herts	OK	0.65025	3.57868	2.46036	2.50934	0.0003	0.00307621	yes
TCONS_00058806	XLOC_026213	CRY2	5:23945098-23971175	Blank	Herts	OK	0.511087	7.5717	3.88898	2.72092	0.03875	0.156471	no
TCONS_00058808	XLOC_026213	CRY2	5:23945098-23971175	Blank	Herts	OK	5.13484	1.38692	-1.88844	-3.22186	5e-05	0.000622191	yes
TCONS_00058812	XLOC_026213	CRY2	5:23945098-23971175	Blank	Herts	OK	1.48006	4.60847	1.63863	2.85747	5e-05	0.000622191	yes
TCONS_00058809	XLOC_026213	CRY2	5:23945098-23971175	Blank	Herts	OK	4.3088	4.35674	0.0159624	0.0317405	0.95555	0.978933	no
TCONS_00058813	XLOC_026213	CRY2	5:23945098-23971175	Blank	Herts	OK	1.72501	1.73456	0.00797229	0.00736472	0.9913	0.994635	no
TCONS_00058886	XLOC_026243	ZNF106	5:25671317-25708208	Blank	Herts	OK	9.51825	3.31751	-1.52059	-5.09736	5e-05	0.000622191	yes
TCONS_00058888	XLOC_026243	ZNF106	5:25671317-25708208	Blank	Herts	OK	5.12975	4.83716	-0.084728	-0.18715	0.73405	0.890861	no
TCONS_00058931	XLOC_026257	PSEN1	5:26360310-26423585	Blank	Herts	OK	5.59421	0	#NAME?	#NAME?	0.12045	0.339468	no
TCONS_00058933	XLOC_026257	RBM25	5:26360310-26423585	Blank	Herts	OK	4.28512	11.0228	1.36308	4.54383	5e-05	0.000622191	yes
TCONS_00059009	XLOC_026275	TMEM229B	5:28760444-28794137	Blank	Herts	OK	3.48167	5.28563	0.602298	1.61194	0.0056	0.0355702	yes
TCONS_00059011	XLOC_026275	TMEM229B	5:28760444-28794137	Blank	Herts	OK	1.02289	5.61268	2.45604	2.82298	0.00025	0.00262539	yes
TCONS_00059013	XLOC_026275	TMEM229B	5:28760444-28794137	Blank	Herts	OK	1.90702	6.38265	1.74284	1.66629	0.04105	0.163126	no
TCONS_00059012	XLOC_026275	TMEM229B	5:28760444-28794137	Blank	Herts	OK	3.24211	0.0135534	-7.90213	-1.56062	0.1765	0.429208	no
TCONS_00059118	XLOC_026317	PRKD1	5:33847911-33967642	Blank	Herts	OK	1.62979	5.10248	1.64651	2.80337	5e-05	0.000622191	yes
TCONS_00059121	XLOC_026317	PRKD1	5:33847911-33967642	Blank	Herts	OK	1.92495	3.83652	0.994973	2.22367	0.00035	0.00351323	yes
TCONS_00059129	XLOC_026320	HECTD1	5:34288261-34602417	Blank	Herts	OK	20.5228	21.9182	0.0949064	0.247572	0.6657	0.856148	no
TCONS_00059130	XLOC_026320	HECTD1	5:34288261-34602417	Blank	Herts	OK	16.4937	30.4545	0.884745	2.36543	5e-05	0.000622191	yes
TCONS_00059220	XLOC_026344	ENTPD5	5:37740604-37767326	Blank	Herts	OK	5.49936	2.43199	-1.17713	-3.51414	5e-05	0.000622191	yes
TCONS_00059221	XLOC_026344	ENTPD5	5:37740604-37767326	Blank	Herts	OK	5.39086	3.15501	-0.772871	-1.04458	0.072	0.241346	no
TCONS_00059250	XLOC_026354	PGF	5:38155948-38162558	Blank	Herts	OK	8.4396	1.14861	-2.87728	-3.44064	5e-05	0.000622191	yes
TCONS_00059251	XLOC_026354	PGF	5:38155948-38162558	Blank	Herts	OK	5.46469	1.48635	-1.87837	-2.72256	0.00045	0.00436155	yes
TCONS_00059299	XLOC_026372	TMED8	5:39239871-39256490	Blank	Herts	OK	2.71547	4.44422	0.710729	0.60454	0.2703	0.534928	no
TCONS_00059300	XLOC_026372	TMED8	5:39239871-39256490	Blank	Herts	OK	5.72968	2.20133	-1.38008	-1.59625	0.0055	0.0350635	yes
TCONS_00059301	XLOC_026372	TMED8	5:39239871-39256490	Blank	Herts	OK	3.1303	2.55387	-0.293619	-0.276247	0.62805	0.833762	no
TCONS_00059361	XLOC_026397	PTPN21	5:43079008-43165441	Blank	Herts	OK	3.80828	11.0893	1.54196	4.68532	5e-05	0.000622191	yes
TCONS_00059362	XLOC_026397	PTPN21	5:43079008-43165441	Blank	Herts	OK	4.49148	6.66806	0.570076	1.69362	0.00325	0.0228073	yes
TCONS_00059411	XLOC_026406	CCDC88C	5:44300235-44389396	Blank	Herts	OK	2.20848	1.04543	-1.07896	-2.26306	0.00075	0.0067317	yes
TCONS_00059416	XLOC_026406	CCDC88C	5:44300235-44389396	Blank	Herts	OK	1.16148	1.41563	0.285483	0.343957	0.5466	0.780195	no
TCONS_00059429	XLOC_026410	FBLN5	5:44519267-44566152	Blank	Herts	OK	18.9807	0.165019	-6.84576	-3.0437	0.18125	0.435989	no
TCONS_00059430	XLOC_026410	FBLN5	5:44519267-44566152	Blank	Herts	OK	17.7966	4.30925	-2.0461	-5.37635	5e-05	0.000622191	yes
TCONS_00059612	XLOC_026469	CDCA4	5:52029375-52037014	Blank	Herts	OK	12.8323	26.0505	1.02153	2.59495	5e-05	0.000622191	yes
TCONS_00059615	XLOC_026469	CDCA4	5:52029375-52037014	Blank	Herts	OK	19.4332	20.3687	0.0678286	0.145395	0.7985	0.919854	no
TCONS_00059678	XLOC_026493	SLC38A6	5:54298147-54341038	Blank	Herts	OK	3.87362	0.951095	-2.02602	-5.91941	5e-05	0.000622191	yes
TCONS_00059679	XLOC_026493	SLC38A6	5:54298147-54341038	Blank	Herts	OK	1.90185	1.18213	-0.686009	-0.709119	0.2287	0.494767	no
TCONS_00059892	XLOC_026561	ENSGALG00000012468	5:58868217-58951009	Blank	Herts	OK	8.38109	0	#NAME?	#NAME?	0.09865	0.299025	no
TCONS_00059894	XLOC_026561	ENSGALG00000012468	5:58868217-58951009	Blank	Herts	OK	1.00791	4.48273	2.15301	1.95011	0.005	0.0324781	yes
TCONS_00059899	XLOC_026561	ENSGALG00000012468	5:58868217-58951009	Blank	Herts	OK	1.10931	0.257328	-2.10798	-0.577956	0.44645	0.703449	no
TCONS_00061601	XLOC_028050	MICU1	6:11350809-11459905	Blank	Herts	OK	11.2694	6.20063	-0.861918	-2.67842	5e-05	0.000622191	yes
TCONS_00061607	XLOC_028050	DNAJB12	6:11350809-11459905	Blank	Herts	OK	6.71285	8.30731	0.307455	0.902002	0.1194	0.337724	no
TCONS_00061632	XLOC_028056	SGPL1	6:11588282-11616037	Blank	Herts	OK	8.32564	4.7392	-0.812919	-0.95229	0.11325	0.326592	no
TCONS_00061634	XLOC_028056	SGPL1	6:11588282-11616037	Blank	Herts	OK	1.87446	4.93196	1.39569	2.14943	0.00205	0.0156956	yes
TCONS_00061633	XLOC_028056	SGPL1	6:11588282-11616037	Blank	Herts	OK	2.32352	1.74085	-0.416521	-0.358849	0.4626	0.716588	no
TCONS_00061635	XLOC_028056	SGPL1	6:11588282-11616037	Blank	Herts	OK	4.29451	1.88561	-1.18746	-0.584341	0.33905	0.606697	no
TCONS_00061655	XLOC_028062	AIFM2	6:11977135-12008417	Blank	Herts	OK	4.16119	5.06409	0.283308	1.0838	0.05895	0.210218	no
TCONS_00061659	XLOC_028062	AIFM2	6:11977135-12008417	Blank	Herts	OK	13.4848	2.45894	-2.45522	-2.59022	0.0009	0.00784991	yes
TCONS_00061718	XLOC_028079	CAMK2G	6:15556582-15682804	Blank	Herts	OK	2.14268	2.1139	-0.0195106	-0.0489067	0.93435	0.971746	no
TCONS_00061719	XLOC_028079	CAMK2G	6:15556582-15682804	Blank	Herts	OK	2.42436	1.22636	-0.983214	-1.68988	0.005	0.0324781	yes
TCONS_00061752	XLOC_028087	SORBS1	6:16283826-16448059	Blank	Herts	OK	5.95895	1.16778	-2.35129	-5.17432	5e-05	0.000622191	yes
TCONS_00061754	XLOC_028087	SORBS1	6:16283826-16448059	Blank	Herts	OK	0.0561013	3.75253	6.06368	2.97839	0.065	0.225003	no
TCONS_00061813	XLOC_028103	ABCG2	6:17544890-17567599	Blank	Herts	OK	6.16176	3.16091	-0.963001	-2.69865	0.0001	0.00116911	yes
TCONS_00061817	XLOC_028103	BLOC1S2	6:17544890-17567599	Blank	Herts	OK	6.79937	1.94484	-1.80575	-2.12187	0.0019	0.0147321	yes
TCONS_00061815	XLOC_028103	ABCG2	6:17544890-17567599	Blank	Herts	OK	3.48139	2.00787	-0.793995	-0.8258	0.18085	0.435493	no
TCONS_00062137	XLOC_028198	VTI1A	6:26744642-27004317	Blank	Herts	OK	4.96519	8.55025	0.784116	1.69299	0.005	0.0324781	yes
TCONS_00062140	XLOC_028198	VTI1A	6:26744642-27004317	Blank	Herts	OK	8.65256	8.29545	-0.0608067	-0.104844	0.85375	0.941905	no
TCONS_00062177	XLOC_028211	ATRNL1	6:28168853-28589418	Blank	Herts	OK	6.04081	1.52801	-1.98309	-4.60852	5e-05	0.000622191	yes
TCONS_00062180	XLOC_028211	ATRNL1	6:28168853-28589418	Blank	Herts	OK	3.79166	1.96163	-0.950779	-1.80241	0.0041	0.0276608	yes
TCONS_00062234	XLOC_028231	ENSGALG00000032373	6:31163520-31244284	Blank	Herts	OK	5.20727	1.86758	-1.47935	-2.89171	5e-05	0.000622191	yes
TCONS_00062236	XLOC_028231	ENSGALG00000032373	6:31163520-31244284	Blank	Herts	OK	4.65023	6.42135	0.465576	1.15555	0.0483	0.183112	no
TCONS_00062287	XLOC_028249	LHPP	6:32083664-32193056	Blank	Herts	OK	5.37407	1.06584	-2.33402	-2.44591	0.00255	0.0187537	yes
TCONS_00062288	XLOC_028249	LHPP	6:32083664-32193056	Blank	Herts	OK	3.42592	1.08581	-1.65772	-3.05654	5e-05	0.000622191	yes
TCONS_00062355	XLOC_028264	MGMT	6:34029565-34171780	Blank	Herts	OK	5.59644	1.95479	-1.51749	-2.58622	5e-05	0.000622191	yes
TCONS_00062357	XLOC_028264	MGMT	6:34029565-34171780	Blank	Herts	OK	2.64989	2.04192	-0.376006	-0.303587	0.6233	0.830955	no
TCONS_00062404	XLOC_028274	TCTN3	6:35358064-35374310	Blank	Herts	OK	8.51551	3.67789	-1.21122	-2.17962	0.00095	0.0082181	yes
TCONS_00062409	XLOC_028274	TCTN3	6:35358064-35374310	Blank	Herts	OK	4.45599	5.78156	0.375714	1.56742	0.0078	0.0463793	yes
TCONS_00062416	XLOC_028275	ENSGALG00000034655	6:35375485-35423274	Blank	Herts	OK	22.2745	11.9303	-0.900762	-0.87172	0.12675	0.350094	no
TCONS_00062418	XLOC_028275	ENSGALG00000034655	6:35375485-35423274	Blank	Herts	OK	11.1242	33.1176	1.57389	3.50142	5e-05	0.000622191	yes
TCONS_00062417	XLOC_028275	ENSGALG00000034655	6:35375485-35423274	Blank	Herts	OK	29.4623	0	#NAME?	#NAME?	0.1104	0.321474	no
TCONS_00062550	XLOC_028314	UBE2D1	6:5222459-5238309	Blank	Herts	OK	6.84443	10.2688	0.585265	1.66681	0.0045	0.0298338	yes
TCONS_00062552	XLOC_028314	UBE2D1	6:5222459-5238309	Blank	Herts	OK	8.84886	10.131	0.195215	0.50468	0.3781	0.643773	no
TCONS_00062818	XLOC_028400	ENSGALG00000005156	6:15896995-15969751	Blank	Herts	OK	2.37554	2.68242	0.175282	0.199302	0.7237	0.886106	no
TCONS_00062825	XLOC_028400	SEC24C	6:15896995-15969751	Blank	Herts	OK	1.74493	6.96574	1.99711	2.59374	0.00015	0.00167957	yes
TCONS_00062827	XLOC_028400	SEC24C	6:15896995-15969751	Blank	Herts	OK	3.67257	3.92601	0.0962721	0.109746	0.8484	0.94013	no
TCONS_00062848	XLOC_028409	PIK3AP1	6:16721211-16769203	Blank	Herts	OK	0.411456	0.729999	0.827156	1.81257	0.00285	0.0205382	yes
TCONS_00062850	XLOC_028409	PIK3AP1	6:16721211-16769203	Blank	Herts	OK	0.487532	0.35647	-0.451717	-0.485491	0.35465	0.621877	no
TCONS_00062888	XLOC_028420	WASHC2C	6:17763216-17817323	Blank	Herts	OK	4.59766	4.10866	-0.162231	-0.37182	0.5135	0.756213	no
TCONS_00062889	XLOC_028420	WASHC2C	6:17763216-17817323	Blank	Herts	OK	4.9074	2.53164	-0.954886	-1.91534	0.001	0.00858577	yes
TCONS_00063120	XLOC_028493	BTRC	6:22823869-22943782	Blank	Herts	OK	2.16263	0.848854	-1.3492	-2.35829	0.00075	0.0067317	yes
TCONS_00063123	XLOC_028493	BTRC	6:22823869-22943782	Blank	Herts	OK	1.78781	1.55044	-0.205523	-0.201629	0.6291	0.834435	no
TCONS_00063129	XLOC_028493	BTRC	6:22823869-22943782	Blank	Herts	OK	1.5086	0.929058	-0.699368	-0.452332	0.4522	0.708197	no
TCONS_00063240	XLOC_028534	CCDC186	6:27700717-27735379	Blank	Herts	OK	1.8633	3.03769	0.705116	1.72582	0.00565	0.0358128	yes
TCONS_00063242	XLOC_028534	CCDC186	6:27700717-27735379	Blank	Herts	OK	1.59663	3.17034	0.989603	2.6639	5e-05	0.000622191	yes
TCONS_00063330	XLOC_028563	PRDX3	6:30049290-30054581	Blank	Herts	OK	37.9463	22.0858	-0.780837	-3.06252	5e-05	0.000622191	yes
TCONS_00063337	XLOC_028563	PRDX3	6:30049290-30054581	Blank	Herts	OK	34.1205	26.9947	-0.337962	-0.818232	0.15865	0.402333	no
TCONS_00064197	XLOC_029271	NCKAP1	7:2252189-2312234	Blank	Herts	OK	2.12895	4.28939	1.01063	3.09879	5e-05	0.000622191	yes
TCONS_00064199	XLOC_029271	NCKAP1	7:2252189-2312234	Blank	Herts	OK	2.1773	1.08807	-1.00077	-1.28527	0.041	0.162986	no
TCONS_00064276	XLOC_029293	COL6A3	7:4807024-4861524	Blank	Herts	OK	44.6349	17.2239	-1.37376	-2.79273	5e-05	0.000622191	yes
TCONS_00064283	XLOC_029293	COL6A3	7:4807024-4861524	Blank	Herts	OK	38.1766	26.835	-0.508573	-1.163	0.0444	0.172381	no
TCONS_00064369	XLOC_029321	MYO1B	7:8009497-8105794	Blank	Herts	OK	15.945	36.5259	1.19581	3.92846	5e-05	0.000622191	yes
TCONS_00064370	XLOC_029321	MYO1B	7:8009497-8105794	Blank	Herts	OK	16.8557	22.942	0.444755	1.18304	0.0507	0.189366	no
TCONS_00064419	XLOC_029340	NDUFB3	7:11391611-11451278	Blank	Herts	OK	10.5031	11.4512	0.124683	0.162137	0.774	0.909077	no
TCONS_00064420	XLOC_029340	NDUFB3	7:11391611-11451278	Blank	Herts	OK	15.6355	5.39183	-1.53598	-2.04775	0.00275	0.0199466	yes
TCONS_00064494	XLOC_029369	PIKFYVE	7:13864420-13950553	Blank	Herts	OK	1.11141	2.03449	0.872275	2.31769	5e-05	0.000622191	yes
TCONS_00064498	XLOC_029369	PIKFYVE	7:13864420-13950553	Blank	Herts	OK	2.16219	2.02444	-0.0949729	-0.11315	0.84215	0.937811	no
TCONS_00064537	XLOC_029380	ENSGALG00000032550	7:15208846-15466438	Blank	Herts	OK	5.50594	2.40132	-1.19716	-4.06816	5e-05	0.000622191	yes
TCONS_00064538	XLOC_029380	ENSGALG00000009089	7:15208846-15466438	Blank	Herts	OK	3.68014	2.88874	-0.34932	-0.358074	0.5251	0.764512	no
TCONS_00064659	XLOC_029422	ENSGALG00000031069	7:18698192-18707976	Blank	Herts	OK	5.49319	8.44527	0.620499	2.10649	0.0003	0.00307621	yes
TCONS_00064661	XLOC_029422	ENSGALG00000031069	7:18698192-18707976	Blank	Herts	OK	10.7242	4.77418	-1.16755	-2.06037	0.0011	0.00930222	yes
TCONS_00064778	XLOC_029447	LY75	7:21979362-22037053	Blank	Herts	OK	6.17662	1.36926	-2.17342	-4.09793	5e-05	0.000622191	yes
TCONS_00064779	XLOC_029447	LY75	7:21979362-22037053	Blank	Herts	OK	3.05107	1.39502	-1.12903	-2.04126	0.00055	0.00518463	yes
TCONS_00064780	XLOC_029447	LY75	7:21979362-22037053	Blank	Herts	OK	2.27333	1.50877	-0.591432	-1.08184	0.06155	0.216556	no
TCONS_00064883	XLOC_029487	BIN1	7:23809237-23898034	Blank	Herts	OK	8.81215	2.64554	-1.73593	-3.95364	5e-05	0.000622191	yes
TCONS_00064885	XLOC_029487	BIN1	7:23809237-23898034	Blank	Herts	OK	5.88793	5.01093	-0.232683	-0.423643	0.4552	0.710548	no
TCONS_00064894	XLOC_029490	MRAS	7:25369576-25404584	Blank	Herts	OK	12.3116	3.05006	-2.01311	-2.74537	5e-05	0.000622191	yes
TCONS_00064895	XLOC_029490	MRAS	7:25369576-25404584	Blank	Herts	OK	7.47531	3.61774	-1.04704	-1.42391	0.0357	0.147708	no
TCONS_00064897	XLOC_029490	MRAS	7:25369576-25404584	Blank	Herts	OK	11.9681	2.15764	-2.47166	-2.32826	0.00475	0.0311795	yes
TCONS_00064899	XLOC_029490	MRAS	7:25369576-25404584	Blank	Herts	OK	9.99533	2.24898	-2.15198	-1.79248	0.0419	0.165577	no
TCONS_00064940	XLOC_029496	RALB	7:25658019-25721118	Blank	Herts	OK	4.6228	2.50482	-0.884059	-2.39668	0.00035	0.00351323	yes
TCONS_00064943	XLOC_029496	INHBB	7:25658019-25721118	Blank	Herts	OK	0.594491	2.654	2.15844	2.14885	0.0024	0.017855	yes
TCONS_00065071	XLOC_029533	SPOPL	7:31544523-31582854	Blank	Herts	OK	4.79097	7.20222	0.588125	1.63163	0.0061	0.0380962	yes
TCONS_00065072	XLOC_029533	SPOPL	7:31544523-31582854	Blank	Herts	OK	2.75839	13.4241	2.28293	7.95961	5e-05	0.000622191	yes
TCONS_00065075	XLOC_029533	SPOPL	7:31544523-31582854	Blank	Herts	OK	4.20953	14.2068	1.75485	2.35419	5e-05	0.000622191	yes
TCONS_00065195	XLOC_029568	2018-03-07	7:36872643-36903563	Blank	Herts	OK	13.2124	25.3979	0.942818	3.5355	5e-05	0.000622191	yes
TCONS_00065203	XLOC_029568	NAA20	7:36872643-36903563	Blank	Herts	OK	56.5138	22.0117	-1.36033	-2.25826	0.0008	0.00709651	yes
TCONS_00065302	XLOC_029592	MYL1	7:2761690-2920221	Blank	Herts	OK	6.87897	1.26243	-2.44599	-2.12945	0.0034	0.0236969	yes
TCONS_00065304	XLOC_029592	MYL1	7:2761690-2920221	Blank	Herts	OK	0.00412781	2.35672	9.15719	0.340254	0.24675	0.511874	no
TCONS_00065354	XLOC_029605	ENSGALG00000003862	7:4665404-4756398	Blank	Herts	OK	1.51429	3.49262	1.20567	1.69876	0.0039	0.0265312	yes
TCONS_00065355	XLOC_029605	ENSGALG00000003862	7:4665404-4756398	Blank	Herts	OK	4.77648	1.93167	-1.3061	-1.38397	0.0622	0.218179	no
TCONS_00065526	XLOC_029643	ENSGALG00000030789	7:10044963-10186184	Blank	Herts	OK	2.38233	1.3032	-0.870313	-1.15735	0.05135	0.191047	no
TCONS_00065529	XLOC_029643	ANKRD44	7:10044963-10186184	Blank	Herts	OK	3.56692	0.59888	-2.57434	-5.43502	5e-05	0.000622191	yes
TCONS_00065528	XLOC_029643	ENSGALG00000030789	7:10044963-10186184	Blank	Herts	OK	3.26255	2.18655	-0.577344	-0.9658	0.102	0.305464	no
TCONS_00065530	XLOC_029643	ANKRD44	7:10044963-10186184	Blank	Herts	OK	3.36823	2.98457	-0.174469	-0.523091	0.3569	0.624002	no
TCONS_00065570	XLOC_029656	CLK1	7:11349270-11358651	Blank	Herts	OK	2.037	9.9286	2.28514	3.94314	5e-05	0.000622191	yes
TCONS_00065571	XLOC_029656	CLK1	7:11349270-11358651	Blank	Herts	OK	4.51478	8.08123	0.83992	2.46022	5e-05	0.000622191	yes
TCONS_00065572	XLOC_029656	CLK1	7:11349270-11358651	Blank	Herts	OK	4.51478	8.08123	0.83992	2.46438	5e-05	0.000622191	yes
TCONS_00065671	XLOC_029684	ABI2	7:13562811-13734266	Blank	Herts	OK	3.02744	1.05969	-1.51445	-1.82919	0.00645	0.0398089	yes
TCONS_00065680	XLOC_029684	CYP20A1	7:13562811-13734266	Blank	Herts	OK	2.26131	2.82614	0.321673	0.152192	0.82775	0.932119	no
TCONS_00065681	XLOC_029684	CYP20A1	7:13562811-13734266	Blank	Herts	OK	2.27542	1.85894	-0.291654	-0.139092	0.85335	0.941789	no
TCONS_00065797	XLOC_029718	RAPGEF4	7:17504435-17668071	Blank	Herts	OK	0.288424	3.86025	3.74243	2.54917	0.04665	0.178535	no
TCONS_00065802	XLOC_029718	RAPGEF4	7:17504435-17668071	Blank	Herts	OK	0.383453	1.52525	1.99192	2.00731	0.0032	0.0225477	yes
TCONS_00065801	XLOC_029718	RAPGEF4	7:17504435-17668071	Blank	Herts	OK	0.402488	0.427015	0.0853391	0.0630843	0.88525	0.953151	no
TCONS_00065925	XLOC_029757	ENSGALG00000011172	7:22042155-22109350	Blank	Herts	OK	2.23563	0.12126	-4.20451	-2.03563	0.2263	0.492516	no
TCONS_00065928	XLOC_029757	ENSGALG00000011172	7:22042155-22109350	Blank	Herts	OK	1.03052	3.23741	1.65146	3.11087	5e-05	0.000622191	yes
TCONS_00065929	XLOC_029757	ENSGALG00000011172	7:22042155-22109350	Blank	Herts	OK	0.947492	3.2788	1.79098	2.1187	0.00465	0.0306275	yes
TCONS_00066078	XLOC_029807	MYLK	7:27324001-27507722	Blank	Herts	OK	14.6586	2.30047	-2.67175	-5.67438	5e-05	0.000622191	yes
TCONS_00066079	XLOC_029807	MYLK	7:27324001-27507722	Blank	Herts	OK	9.43824	3.38049	-1.48129	-4.38984	5e-05	0.000622191	yes
TCONS_00066080	XLOC_029807	MYLK	7:27324001-27507722	Blank	Herts	OK	9.85575	1.79729	-2.45514	-7.01452	5e-05	0.000622191	yes
TCONS_00066158	XLOC_029828	INSIG2	7:28980629-28997247	Blank	Herts	OK	2.12918	4.0625	0.932072	1.38965	0.02655	0.118808	no
TCONS_00066160	XLOC_029828	INSIG2	7:28980629-28997247	Blank	Herts	OK	3.46428	1.25348	-1.46661	-1.80819	0.00725	0.0437672	yes
TCONS_00066263	XLOC_029856	RND3	7:35198327-35212362	Blank	Herts	OK	3.27865	1.06237	-1.62581	-2.7831	5e-05	0.000622191	yes
TCONS_00066264	XLOC_029856	RND3	7:35198327-35212362	Blank	Herts	OK	3.00354	2.7035	-0.151833	-0.200589	0.71965	0.884305	no
TCONS_00066265	XLOC_029856	RND3	7:35198327-35212362	Blank	Herts	OK	4.8749	1.95587	-1.31757	-2.44306	0.00015	0.00167957	yes
TCONS_00067377	XLOC_030893	ENSGALG00000001972	8:1248815-1259883	Blank	Herts	OK	2.23778	6.07783	1.44149	3.77827	5e-05	0.000622191	yes
TCONS_00067378	XLOC_030893	ENSGALG00000001972	8:1248815-1259883	Blank	Herts	OK	2.9197	5.74385	0.9762	3.23377	5e-05	0.000622191	yes
TCONS_00067452	XLOC_030921	ENSGALG00000036783	8:4269801-4299040	Blank	Herts	OK	6.15683	2.23285	-1.4633	-3.62546	5e-05	0.000622191	yes
TCONS_00067453	XLOC_030921	ENSGALG00000036783	8:4269801-4299040	Blank	Herts	OK	0.541003	4.89935	3.17888	4.0504	5e-05	0.000622191	yes
TCONS_00067454	XLOC_030921	ENSGALG00000036783	8:4269801-4299040	Blank	Herts	OK	4.1418	1.46378	-1.50056	-3.16978	5e-05	0.000622191	yes
TCONS_00067755	XLOC_031034	ZNF644	8:14655877-14709566	Blank	Herts	OK	1.02958	3.98829	1.95372	2.02143	0.00515	0.0332779	yes
TCONS_00067761	XLOC_031034	ZNF644	8:14655877-14709566	Blank	Herts	OK	4.93601	3.41032	-0.533437	-0.77091	0.166	0.413686	no
TCONS_00067764	XLOC_031034	ZNF644	8:14655877-14709566	Blank	Herts	OK	1.86086	2.43696	0.389114	0.723561	0.20675	0.469332	no
TCONS_00067765	XLOC_031034	ZNF644	8:14655877-14709566	Blank	Herts	OK	3.18547	2.45415	-0.376283	-0.816354	0.1575	0.400664	no
TCONS_00067770	XLOC_031037	KYAT3	8:15143242-15269543	Blank	Herts	OK	2.1765	1.44562	-0.590321	-0.496705	0.3425	0.61002	no
TCONS_00067773	XLOC_031037	KYAT3	8:15143242-15269543	Blank	Herts	OK	0.624635	3.8584	2.62692	2.16679	0.00705	0.0428175	yes
TCONS_00068141	XLOC_031159	HOOK1	8:26728234-26794681	Blank	Herts	OK	0.482893	4.93984	3.35469	3.78315	5e-05	0.000622191	yes
TCONS_00068143	XLOC_031159	HOOK1	8:26728234-26794681	Blank	Herts	OK	1.47647	2.24158	0.602359	1.25846	0.03335	0.140538	no
TCONS_00068144	XLOC_031159	HOOK1	8:26728234-26794681	Blank	Herts	OK	0.780178	2.03651	1.38423	2.22974	0.00075	0.0067317	yes
TCONS_00068147	XLOC_031161	NFIA	8:27133658-27372834	Blank	Herts	OK	6.57543	0.851593	-2.94885	-4.35835	5e-05	0.000622191	yes
TCONS_00068152	XLOC_031161	NFIA	8:27133658-27372834	Blank	Herts	OK	1.29521	1.22397	-0.0816202	-0.0884213	0.8698	0.947456	no
TCONS_00068199	XLOC_031180	LEPROT	8:28417185-28424974	Blank	Herts	OK	2.25575	0.539828	-2.06304	-1.8085	0.0062	0.0385758	yes
TCONS_00068200	XLOC_031180	LEPROT	8:28417185-28424974	Blank	Herts	OK	1.89917	2.48374	0.387141	0.509578	0.34915	0.61658	no
TCONS_00068261	XLOC_031198	RABGGTB	8:29824680-29931808	Blank	Herts	OK	15.3777	40.1226	1.38358	2.26471	0.0003	0.00307621	yes
TCONS_00068265	XLOC_031198	RABGGTB	8:29824680-29931808	Blank	Herts	OK	20.0205	25.8262	0.367357	0.771546	0.18625	0.442578	no
TCONS_00068280	XLOC_031198	SGF29	8:29824680-29931808	Blank	Herts	OK	22.343	19.8607	-0.169906	-0.231211	0.689	0.868681	no
TCONS_00068299	XLOC_031208	CAMSAP2	8:1308622-1433229	Blank	Herts	OK	2.17714	3.12019	0.519201	1.31679	0.02615	0.117521	no
TCONS_00068304	XLOC_031208	CAMSAP2	8:1308622-1433229	Blank	Herts	OK	1.42512	6.56388	2.20346	2.47506	0.0003	0.00307621	yes
TCONS_00068305	XLOC_031208	CAMSAP2	8:1308622-1433229	Blank	Herts	OK	2.13543	5.34743	1.32432	3.24677	5e-05	0.000622191	yes
TCONS_00068310	XLOC_031208	CAMSAP2	8:1308622-1433229	Blank	Herts	OK	1.89028	1.91445	0.0183341	0.00913835	0.98665	0.992217	no
TCONS_00068400	XLOC_031234	UHMK1	8:3827709-3872066	Blank	Herts	OK	4.93379	8.76179	0.828527	2.08002	0.0002	0.00215877	yes
TCONS_00068402	XLOC_031234	UHMK1	8:3827709-3872066	Blank	Herts	OK	2.33846	9.11678	1.96297	1.49791	0.085	0.270505	no
TCONS_00068403	XLOC_031234	ENSGALG00000036871	8:3827709-3872066	Blank	Herts	OK	10.0643	7.63798	-0.397981	-0.878947	0.1329	0.360437	no
TCONS_00068428	XLOC_031240	MTA1	8:4026900-4093219	Blank	Herts	OK	4.08827	6.52358	0.674171	2.60151	5e-05	0.000622191	yes
TCONS_00068429	XLOC_031240	MTA1	8:4026900-4093219	Blank	Herts	OK	7.65727	6.15663	-0.314689	-0.688629	0.21185	0.475942	no
TCONS_00068586	XLOC_031289	SOAT1	8:6179379-6207253	Blank	Herts	OK	3.15507	12.1816	1.94896	4.61633	5e-05	0.000622191	yes
TCONS_00068588	XLOC_031289	SOAT1	8:6179379-6207253	Blank	Herts	OK	3.4914	6.04493	0.79192	0.814198	0.17755	0.430562	no
TCONS_00068614	XLOC_031294	RASAL2	8:6460526-6615155	Blank	Herts	OK	1.06247	4.05571	1.93254	2.33363	0.00055	0.00518463	yes
TCONS_00068615	XLOC_031294	RASAL2	8:6460526-6615155	Blank	Herts	OK	2.81012	3.39958	0.274724	0.705416	0.2156	0.480622	no
TCONS_00068688	XLOC_031321	HMCN1	8:10118238-10311129	Blank	Herts	NOTEST	6.4e-05	0.145189	11.1479	0	1	1	no
TCONS_00068691	XLOC_031321	HMCN1	8:10118238-10311129	Blank	Herts	OK	1.22831	0.108505	-3.50084	-4.25137	5e-05	0.000622191	yes
TCONS_00069222	XLOC_031487	SSBP3	8:25249281-25301654	Blank	Herts	OK	6.68284	2.00157	-1.73933	-2.32148	0.001	0.00858577	yes
TCONS_00069224	XLOC_031487	SSBP3	8:25249281-25301654	Blank	Herts	OK	3.40068	2.59049	-0.3926	-0.368984	0.51815	0.75933	no
TCONS_00069225	XLOC_031487	SSBP3	8:25249281-25301654	Blank	Herts	OK	5.41971	4.37302	-0.309586	-0.313184	0.57505	0.799764	no
TCONS_00069306	XLOC_031514	KANK4	8:27546268-27569534	Blank	Herts	OK	2.74139	1.09544	-1.3234	-1.79208	0.00175	0.0137535	yes
TCONS_00069308	XLOC_031514	KANK4	8:27546268-27569534	Blank	Herts	OK	3.52859	0.720088	-2.29285	-2.02309	0.0201	0.0963386	no
TCONS_00069310	XLOC_031514	KANK4	8:27546268-27569534	Blank	Herts	OK	2.32497	2.02438	-0.199731	-0.313641	0.57935	0.802691	no
TCONS_00069319	XLOC_031515	ENSGALG00000010967	8:27576541-27677296	Blank	Herts	OK	11.8597	10.0056	-0.24526	-0.633147	0.2636	0.527952	no
TCONS_00069321	XLOC_031515	ENSGALG00000010967	8:27576541-27677296	Blank	Herts	OK	7.86883	13.5664	0.785818	1.83711	0.0025	0.0184576	yes
TCONS_00069347	XLOC_031525	SERBP1	8:28765754-28783927	Blank	Herts	OK	89.1543	60.6614	-0.555525	-2.21867	0.0002	0.00215877	yes
TCONS_00069348	XLOC_031525	SERBP1	8:28765754-28783927	Blank	Herts	OK	81.3092	61.4592	-0.403791	-1.59526	0.00545	0.034805	yes
TCONS_00069964	XLOC_032091	PPP2R3A	9:631501-703206	Blank	Herts	OK	2.88746	2.95324	0.0324977	0.111257	0.84415	0.938634	no
TCONS_00069968	XLOC_032091	PPP2R3A	9:631501-703206	Blank	Herts	OK	3.61407	1.73449	-1.05911	-2.14024	0.0011	0.00930222	yes
TCONS_00069966	XLOC_032091	PPP2R3A	9:631501-703206	Blank	Herts	OK	1.03795	2.6502	1.35236	1.97068	0.0035	0.0242921	yes
TCONS_00069983	XLOC_032095	GIGYF2	9:950175-1044892	Blank	Herts	OK	3.72572	7.0116	0.912224	1.69985	0.0038	0.0259703	yes
TCONS_00069984	XLOC_032095	GIGYF2	9:950175-1044892	Blank	Herts	OK	3.85937	5.37981	0.479188	0.986595	0.08365	0.26759	no
TCONS_00069999	XLOC_032100	DGKD	9:1203847-1257316	Blank	Herts	OK	3.83394	4.51623	0.236291	0.535466	0.35105	0.618379	no
TCONS_00070003	XLOC_032100	DGKD	9:1203847-1257316	Blank	Herts	OK	3.0005	8.26383	1.46161	3.81846	5e-05	0.000622191	yes
TCONS_00070004	XLOC_032100	DGKD	9:1203847-1257316	Blank	Herts	OK	2.36291	5.24441	1.15022	2.81705	5e-05	0.000622191	yes
TCONS_00070093	XLOC_032129	TRA2B	9:4389945-4408369	Blank	Herts	OK	7.52647	6.14211	-0.29324	-0.375316	0.49265	0.740402	no
TCONS_00070097	XLOC_032129	TRA2B	9:4389945-4408369	Blank	Herts	OK	2.67109	7.34525	1.45938	2.36296	0.00025	0.00262539	yes
TCONS_00070096	XLOC_032129	TRA2B	9:4389945-4408369	Blank	Herts	OK	5.39966	6.48716	0.264718	0.38021	0.4004	0.663916	no
TCONS_00070154	XLOC_032146	PPP1R7	9:4922576-4937599	Blank	Herts	OK	15.0448	8.12811	-0.888276	-1.65689	0.00535	0.0342927	yes
TCONS_00070156	XLOC_032146	PPP1R7	9:4922576-4937599	Blank	Herts	OK	14.2457	11.2307	-0.343087	-0.80821	0.1652	0.412463	no
TCONS_00070157	XLOC_032146	PPP1R7	9:4922576-4937599	Blank	Herts	OK	16.9083	10.4996	-0.687399	-1.65107	0.00405	0.0273951	yes
TCONS_00070357	XLOC_032217	ENSGALG00000006976	9:12679285-12696769	Blank	Herts	OK	1.6812	0.890047	-0.91754	-1.4738	0.0181	0.0889479	no
TCONS_00070360	XLOC_032217	ENSGALG00000006976	9:12679285-12696769	Blank	Herts	OK	0.583149	1.3821	1.24493	1.8542	0.00135	0.0110581	yes
TCONS_00070408	XLOC_032234	BCL6	9:14830304-14847147	Blank	Herts	OK	2.85571	3.16897	0.150168	0.302652	0.5583	0.787898	no
TCONS_00070409	XLOC_032234	BCL6	9:14830304-14847147	Blank	Herts	OK	0.588784	3.48202	2.56412	3.06378	5e-05	0.000622191	yes
TCONS_00070445	XLOC_032247	LRCH3	9:15098430-15151139	Blank	Herts	OK	2.76241	3.18694	0.206243	0.301599	0.60875	0.821821	no
TCONS_00070447	XLOC_032247	LRCH3	9:15098430-15151139	Blank	Herts	OK	1.89901	3.3505	0.819129	1.9587	0.00095	0.0082181	yes
TCONS_00070801	XLOC_032358	TM4SF1	9:23897040-24031332	Blank	Herts	OK	2.024	1.34105	-0.593852	-1.66807	0.0042	0.0282194	yes
TCONS_00070804	XLOC_032358	TM4SF1	9:23897040-24031332	Blank	Herts	OK	2.6991	0.837962	-1.68752	-0.734397	0.35895	0.625954	no
TCONS_00070819	XLOC_032364	ARMC8	9:554678-617314	Blank	Herts	OK	2.72525	1.38434	-0.977186	-1.99768	0.0019	0.0147321	yes
TCONS_00070822	XLOC_032364	ARMC8	9:554678-617314	Blank	Herts	OK	1.32185	1.87786	0.506526	0.490987	0.39075	0.655319	no
TCONS_00070912	XLOC_032400	ENSGALG00000006724	9:2856692-3339260	Blank	Herts	OK	19.7743	20.2508	0.0343503	0.0973142	0.8641	0.945555	no
TCONS_00070915	XLOC_032400	ENSGALG00000006724	9:2856692-3339260	Blank	Herts	OK	29.4373	16.4725	-0.837586	-3.16247	5e-05	0.000622191	yes
TCONS_00071091	XLOC_032454	SLC25A36	9:6763874-6794462	Blank	Herts	OK	3.85641	3.58048	-0.107102	-0.149552	0.79465	0.918252	no
TCONS_00071092	XLOC_032454	SLC25A36	9:6763874-6794462	Blank	Herts	OK	1.50241	5.41773	1.85041	1.96133	0.0022	0.0166332	yes
TCONS_00071096	XLOC_032455	EPHA4	9:7432830-7841500	Blank	Herts	OK	1.27459	3.78208	1.56915	2.07358	0.00135	0.0110581	yes
TCONS_00071097	XLOC_032455	EPHA4	9:7432830-7841500	Blank	Herts	OK	2.2496	1.19315	-0.914894	-0.910711	0.1237	0.344967	no
TCONS_00071099	XLOC_032455	EPHA4	9:7432830-7841500	Blank	Herts	OK	1.89529	1.99229	0.0720093	0.0834898	0.88685	0.953785	no
TCONS_00071183	XLOC_032482	PID1	9:9845761-9924167	Blank	Herts	OK	40.164	9.87209	-2.02448	-5.40835	5e-05	0.000622191	yes
TCONS_00071184	XLOC_032482	PID1	9:9845761-9924167	Blank	Herts	OK	38.9077	12.076	-1.68792	-4.51575	5e-05	0.000622191	yes
TCONS_00071201	XLOC_032486	TFDP2	9:10338212-10382351	Blank	Herts	OK	4.1131	3.13263	-0.392854	-1.25155	0.03095	0.132954	no
TCONS_00071202	XLOC_032486	TFDP2	9:10338212-10382351	Blank	Herts	OK	1.90707	3.76313	0.980575	1.97903	0.00325	0.0228073	yes
TCONS_00071203	XLOC_032486	TFDP2	9:10338212-10382351	Blank	Herts	OK	2.4748	0.644502	-1.94106	-1.18608	0.09525	0.292318	no
TCONS_00071205	XLOC_032487	GK5	9:10392752-10431361	Blank	Herts	OK	0.538011	1.64271	1.61037	2.06593	0.0014	0.0114007	yes
TCONS_00071208	XLOC_032487	GK5	9:10392752-10431361	Blank	Herts	OK	0.826828	0.996534	0.269332	0.290825	0.60615	0.820053	no
TCONS_00071424	XLOC_032557	ABCC5	9:15757538-15813814	Blank	Herts	OK	4.00394	0.803033	-2.31789	-0.944503	0.25935	0.523831	no
TCONS_00071426	XLOC_032557	ABCC5	9:15757538-15813814	Blank	Herts	OK	3.30197	5.23266	0.664215	1.74302	0.00245	0.0181525	yes
TCONS_00071474	XLOC_032570	ATP11B	9:16461898-16537794	Blank	Herts	OK	8.87241	10.2479	0.207932	0.669651	0.24505	0.510109	no
TCONS_00071475	XLOC_032570	ATP11B	9:16461898-16537794	Blank	Herts	OK	10.0968	3.68613	-1.45372	-3.08665	5e-05	0.000622191	yes
TCONS_00071477	XLOC_032570	ATP11B	9:16461898-16537794	Blank	Herts	OK	5.25338	7.95893	0.599329	1.05251	0.07455	0.247218	no
TCONS_00071506	XLOC_032581	MFN1	9:17559719-17628005	Blank	Herts	OK	13.8341	14.3154	0.0493404	0.10075	0.86145	0.944818	no
TCONS_00071514	XLOC_032581	PIK3CA	9:17559719-17628005	Blank	Herts	OK	9.33623	15.6814	0.748138	2.97789	5e-05	0.000622191	yes
TCONS_00071538	XLOC_032586	ENSGALG00000009157	9:19307506-19358964	Blank	Herts	OK	1.53927	4.32263	1.48967	1.18693	0.07755	0.254091	no
TCONS_00071541	XLOC_032586	ENSGALG00000009157	9:19307506-19358964	Blank	Herts	OK	1.70689	3.71256	1.12105	2.30001	0.00015	0.00167957	yes
TCONS_00071543	XLOC_032586	ENSGALG00000009157	9:19307506-19358964	Blank	Herts	OK	1.8517	2.70056	0.544405	0.953058	0.10335	0.308222	no
TCONS_00071637	XLOC_032620	MFSD1	9:22508488-22521473	Blank	Herts	OK	2.83304	1.5949	-0.828883	-0.998248	0.0874	0.275713	no
TCONS_00071638	XLOC_032620	MFSD1	9:22508488-22521473	Blank	Herts	OK	1.40804	5.16114	1.87401	3.1433	5e-05	0.000622191	yes
TCONS_00071640	XLOC_032620	MFSD1	9:22508488-22521473	Blank	Herts	OK	5.17974	9.06714	0.807769	2.34894	0.0001	0.00116911	yes
TCONS_00071646	XLOC_032620	MFSD1	9:22508488-22521473	Blank	Herts	OK	3.62195	10.2305	1.49805	2.29368	0.00075	0.0067317	yes
TCONS_00071668	XLOC_032625	ENSGALG00000020626	9:22779151-22795590	Blank	Herts	OK	3.48865	1.72363	-1.01722	-2.04716	0.0006	0.0055797	yes
TCONS_00071669	XLOC_032625	ENSGALG00000020626	9:22779151-22795590	Blank	Herts	OK	3.90871	1.32284	-1.56305	-2.31228	0.00045	0.00436155	yes
TCONS_00071717	XLOC_032640	MBNL1	9:23479181-23527330	Blank	Herts	OK	9.6903	0.970052	-3.32041	-2.4767	0.033	0.139465	no
TCONS_00071718	XLOC_032640	MBNL1	9:23479181-23527330	Blank	Herts	OK	3.17911	7.44275	1.22721	1.98115	0.0012	0.0100119	yes
TCONS_00071722	XLOC_032640	MBNL1	9:23479181-23527330	Blank	Herts	OK	2.30018	6.9925	1.60406	1.60223	0.0079	0.0468477	yes
TCONS_00071721	XLOC_032640	MBNL1	9:23479181-23527330	Blank	Herts	OK	4.319	4.71478	0.126492	0.19827	0.72845	0.888318	no
TCONS_00072378	XLOC_033230	ENSGALG00000040291	AADN04000623.1:8889-25670	Blank	Herts	OK	7.13792	2.86455	-1.3172	-2.30689	0.00105	0.00894357	yes
TCONS_00072379	XLOC_033230	ENSGALG00000040291	AADN04000623.1:8889-25670	Blank	Herts	OK	7.12897	3.07104	-1.21497	-2.9811	5e-05	0.000622191	yes
TCONS_00072419	XLOC_033243	VPS16	AADN04000623.1:88965-103294	Blank	Herts	OK	12.0772	5.80597	-1.05667	-2.4753	0.00055	0.00518463	yes
TCONS_00072422	XLOC_033243	NAT8B	AADN04000623.1:88965-103294	Blank	Herts	OK	12.6286	3.40168	-1.89237	-1.74594	0.02305	0.106788	no
TCONS_00072483	XLOC_033268	CACNB4	AADN04000639.1:98132-125621	Blank	Herts	OK	0.123645	0.412386	1.73779	1.9864	0.00215	0.0163172	yes
TCONS_00072484	XLOC_033268	CACNB4	AADN04000639.1:98132-125621	Blank	Herts	NOTEST	0.180579	0.136291	-0.405939	0	1	1	no
TCONS_00072691	XLOC_033344	ENSGALG00000034671	AADN04000732.1:26791-73783	Blank	Herts	OK	3.24084	7.22274	1.15618	1.92104	0.00235	0.0175476	yes
TCONS_00072695	XLOC_033344	ENSGALG00000034671	AADN04000732.1:26791-73783	Blank	Herts	OK	4.14257	5.98509	0.530845	0.65796	0.2749	0.539868	no
TCONS_00072697	XLOC_033344	ENSGALG00000034671	AADN04000732.1:26791-73783	Blank	Herts	OK	5.0366	4.56608	-0.141493	-0.17674	0.75655	0.901545	no
TCONS_00072704	XLOC_033344	ENSGALG00000032057	AADN04000732.1:26791-73783	Blank	Herts	OK	9.65505	5.70833	-0.758217	-1.11536	0.06085	0.214878	no
TCONS_00074046	XLOC_034063	ENSGALG00000035351	AADN04001577.1:62-22665	Blank	Herts	OK	2.05268	1.964	-0.063718	-0.0667521	0.87955	0.951086	no
TCONS_00074047	XLOC_034063	ENSGALG00000035351	AADN04001577.1:62-22665	Blank	Herts	OK	0.773885	2.42442	1.64745	2.08586	0.0009	0.00784991	yes
TCONS_00074048	XLOC_034063	ENSGALG00000035351	AADN04001577.1:62-22665	Blank	Herts	OK	1.03525	2.5887	1.32224	1.69624	0.00495	0.0322223	yes
TCONS_00076988	XLOC_035925	ENSGALG00000042435	AADN04005436.1:10936-13423	Blank	Herts	OK	5.19919	6.39196	0.297972	0.462863	0.43235	0.691656	no
TCONS_00076989	XLOC_035925	ENSGALG00000042435	AADN04005436.1:10936-13423	Blank	Herts	OK	23.8686	6.01725	-1.98794	-3.11133	0.0002	0.00215877	yes
TCONS_00077623	XLOC_036334	ENSGALG00000039796	AADN04006589.1:20-3830	Blank	Herts	OK	0	4.71084	inf	#NAME?	0.1331	0.36077	no
TCONS_00077624	XLOC_036334	ENSGALG00000039796	AADN04006589.1:20-3830	Blank	Herts	OK	0.689463	4.58981	2.73489	4.43204	5e-05	0.000622191	yes
TCONS_00078240	XLOC_036725	ENSGALG00000033496	AADN04007881.1:6529-10712	Blank	Herts	OK	0.606176	0.824146	0.443162	0.518025	0.34245	0.610002	no
TCONS_00078241	XLOC_036725	ENSGALG00000033496	AADN04007881.1:6529-10712	Blank	Herts	OK	0.509225	1.52746	1.58476	1.85244	0.00525	0.0337963	yes
TCONS_00080703	XLOC_038357	ENSGALG00000045361	AADN04015647.1:20-5430	Blank	Herts	OK	0.416111	3.51989	3.08049	4.90849	5e-05	0.000622191	yes
TCONS_00080704	XLOC_038357	ENSGALG00000045361	AADN04015647.1:20-5430	Blank	Herts	OK	1.3839	2.72412	0.977044	2.06827	0.0012	0.0100119	yes
TCONS_00080825	XLOC_038444	ENSGALG00000033633	AADN04016182.1:645-5006	Blank	Herts	OK	6.41605	1.61586	-1.98938	-2.16483	0.0039	0.0265312	yes
TCONS_00080826	XLOC_038444	ENSGALG00000033633	AADN04016182.1:645-5006	Blank	Herts	OK	4.07578	3.30686	-0.301617	-0.636241	0.29835	0.564952	no
TCONS_00082312	XLOC_039517	ENSGALG00000035600	KQ759405.1:22015-25162	Blank	Herts	OK	2.19167	3.46446	0.660596	0.724591	0.2101	0.473747	no
TCONS_00082313	XLOC_039517	ENSGALG00000035600	KQ759405.1:22015-25162	Blank	Herts	OK	5.35751	1.82876	-1.5507	-2.16142	0.00265	0.019352	yes
TCONS_00082315	XLOC_039519	AUP1	KQ759405.1:78995-99150	Blank	Herts	OK	35.9939	14.1974	-1.34213	-3.95296	5e-05	0.000622191	yes
TCONS_00082316	XLOC_039519	AUP1	KQ759405.1:78995-99150	Blank	Herts	OK	24.7159	23.8158	-0.0535183	-0.131805	0.8174	0.927585	no
TCONS_00082318	XLOC_039520	ENSGALG00000036142	KQ759405.1:101040-115550	Blank	Herts	OK	8.79092	6.79037	-0.372524	-0.728841	0.22475	0.490797	no
TCONS_00082319	XLOC_039520	ENSGALG00000036142	KQ759405.1:101040-115550	Blank	Herts	OK	14.2383	4.01138	-1.82761	-2.3443	0.00015	0.00167957	yes
TCONS_00082379	XLOC_039558	ENSGALG00000045930	KQ759443.1:29296-36645	Blank	Herts	OK	0.243452	1.00272	2.04221	2.20705	0.00475	0.0311795	yes
TCONS_00082381	XLOC_039558	ENSGALG00000045930	KQ759443.1:29296-36645	Blank	Herts	OK	0.39414	0.346078	-0.18761	-0.11587	0.81565	0.926847	no
TCONS_00082775	XLOC_039779	ENSGALG00000038219	KQ759534.1:3698-14346	Blank	Herts	OK	20.5677	13.9537	-0.559731	-1.71382	0.004	0.0271067	yes
TCONS_00082779	XLOC_039779	ENSGALG00000038219	KQ759534.1:3698-14346	Blank	Herts	OK	41.0186	11.6875	-1.81132	-3.48445	5e-05	0.000622191	yes
TCONS_00083263	XLOC_040000	ENSGALG00000033877	KQ759644.1:20-8113	Blank	Herts	OK	4.28368	6.73281	0.652357	1.37949	0.01775	0.0876538	no
TCONS_00083264	XLOC_040000	ENSGALG00000033877	KQ759644.1:20-8113	Blank	Herts	OK	3.93416	7.84092	0.994968	1.86426	0.00305	0.021677	yes
TCONS_00083614	XLOC_040131	MALT1	Z:808509-841951	Blank	Herts	OK	1.25708	2.04277	0.700455	1.18435	0.04685	0.179131	no
TCONS_00083618	XLOC_040131	MALT1	Z:808509-841951	Blank	Herts	OK	0.725371	2.97567	2.03642	2.11907	0.00475	0.0311795	yes
TCONS_00083616	XLOC_040131	MALT1	Z:808509-841951	Blank	Herts	OK	1.45265	2.15755	0.570705	1.21939	0.0323	0.137286	no
TCONS_00083753	XLOC_040193	ENSGALG00000002326	Z:8880188-8946611	Blank	Herts	OK	18.386	7.85293	-1.22731	-3.48585	5e-05	0.000622191	yes
TCONS_00083756	XLOC_040193	ENSGALG00000002326	Z:8880188-8946611	Blank	Herts	OK	3.46023	10.4512	1.59473	3.95287	5e-05	0.000622191	yes
TCONS_00083803	XLOC_040208	TPM2	Z:9207193-9221258	Blank	Herts	OK	58.5075	16.1216	-1.85963	-2.32089	0.00015	0.00167957	yes
TCONS_00083809	XLOC_040208	TPM2	Z:9207193-9221258	Blank	Herts	OK	51.9217	18.4415	-1.49338	-2.88859	5e-05	0.000622191	yes
TCONS_00083939	XLOC_040257	IL31RA	Z:16980966-17022861	Blank	Herts	OK	4.10012	1.73976	-1.23678	-4.26546	5e-05	0.000622191	yes
TCONS_00083940	XLOC_040257	IL31RA	Z:16980966-17022861	Blank	Herts	OK	2.62501	3.93879	0.58543	0.942677	0.0963	0.29429	no
TCONS_00083981	XLOC_040269	IPO11	Z:19489276-19563300	Blank	Herts	OK	6.92941	5.42245	-0.353787	-0.713658	0.22615	0.492384	no
TCONS_00083983	XLOC_040269	IPO11	Z:19489276-19563300	Blank	Herts	OK	7.86828	4.27636	-0.879664	-2.13899	0.00075	0.0067317	yes
TCONS_00084095	XLOC_040301	WDR41	Z:23184049-23284124	Blank	Herts	OK	1.01227	1.55954	0.623528	1.73746	0.00305	0.021677	yes
TCONS_00084096	XLOC_040301	WDR41	Z:23184049-23284124	Blank	Herts	OK	1.10445	1.30622	0.242068	0.26606	0.63935	0.84069	no
TCONS_00084245	XLOC_040352	RIC1	Z:27691063-27788408	Blank	Herts	OK	5.29173	14.4694	1.45119	2.0674	0.00075	0.0067317	yes
TCONS_00084247	XLOC_040352	RIC1	Z:27691063-27788408	Blank	Herts	OK	5.02183	15.9112	1.66376	2.67229	0.0001	0.00116911	yes
TCONS_00084336	XLOC_040384	TJP2	Z:34585841-34651054	Blank	Herts	OK	4.11986	2.88515	-0.513948	-0.68644	0.25215	0.516735	no
TCONS_00084339	XLOC_040384	TJP2	Z:34585841-34651054	Blank	Herts	OK	0.731764	3.17046	2.11524	2.08975	0.008	0.0473228	yes
TCONS_00084337	XLOC_040384	TJP2	Z:34585841-34651054	Blank	Herts	OK	0.973777	0.392158	-1.31216	-1.39128	0.02315	0.107108	no
TCONS_00084338	XLOC_040384	TJP2	Z:34585841-34651054	Blank	Herts	OK	3.12483	2.35757	-0.406475	-0.461742	0.4411	0.698847	no
TCONS_00084437	XLOC_040424	ENSGALG00000036057	Z:41588560-41651260	Blank	Herts	OK	5.99869	5.78057	-0.0534372	-0.122875	0.82275	0.92997	no
TCONS_00084438	XLOC_040424	ENSGALG00000036057	Z:41588560-41651260	Blank	Herts	OK	1.75735	6.60511	1.91018	3.69868	5e-05	0.000622191	yes
TCONS_00084440	XLOC_040424	ENSGALG00000036057	Z:41588560-41651260	Blank	Herts	OK	2.401	5.52578	1.20254	2.11461	0.00115	0.00966244	yes
TCONS_00084500	XLOC_040452	MCC	Z:45751048-45980266	Blank	Herts	OK	0.828727	1.05237	0.344678	0.169004	0.82695	0.931801	no
TCONS_00084501	XLOC_040452	MCC	Z:45751048-45980266	Blank	Herts	OK	0.627974	2.74994	2.13062	3.3474	5e-05	0.000622191	yes
TCONS_00084502	XLOC_040452	MCC	Z:45751048-45980266	Blank	Herts	OK	3.48171	0.972164	-1.84053	-3.29454	5e-05	0.000622191	yes
TCONS_00084526	XLOC_040462	ENSGALG00000000264	Z:47364164-47399532	Blank	Herts	OK	2.58048	2.63109	0.0280203	0.0314495	0.948	0.975974	no
TCONS_00084527	XLOC_040462	ENSGALG00000000264	Z:47364164-47399532	Blank	Herts	OK	1.59921	3.64159	1.18721	2.62693	5e-05	0.000622191	yes
TCONS_00084529	XLOC_040462	ENSGALG00000000264	Z:47364164-47399532	Blank	Herts	OK	2.09738	2.2078	0.0740247	0.10062	0.8552	0.942511	no
TCONS_00084639	XLOC_040500	SLC44A1	Z:54917446-54986942	Blank	Herts	OK	1.54261	5.45522	1.82227	5.10241	5e-05	0.000622191	yes
TCONS_00084640	XLOC_040500	SLC44A1	Z:54917446-54986942	Blank	Herts	OK	6.61687	3.5011	-0.91834	-2.74488	5e-05	0.000622191	yes
TCONS_00084646	XLOC_040502	FSD1L	Z:55007280-55041890	Blank	Herts	OK	0.554257	2.16268	1.96419	4.02727	5e-05	0.000622191	yes
TCONS_00084650	XLOC_040502	FSD1L	Z:55007280-55041890	Blank	Herts	OK	0.575296	1.37599	1.2581	1.03746	0.10765	0.316374	no
TCONS_00084675	XLOC_040510	ZNF462	Z:55458760-55549990	Blank	Herts	OK	2.62937	1.81263	-0.536632	-0.792573	0.16895	0.418298	no
TCONS_00084678	XLOC_040510	ZNF462	Z:55458760-55549990	Blank	Herts	OK	2.58926	5.89345	1.18657	2.44652	5e-05	0.000622191	yes
TCONS_00084676	XLOC_040510	ZNF462	Z:55458760-55549990	Blank	Herts	OK	6.76373	5.78516	-0.225462	-0.443031	0.4375	0.69586	no
TCONS_00084677	XLOC_040510	ZNF462	Z:55458760-55549990	Blank	Herts	OK	3.6941	0.662508	-2.47921	-1.30238	0.1048	0.311063	no
TCONS_00084729	XLOC_040532	TTC37	Z:57424624-57469710	Blank	Herts	OK	4.1289	4.37098	0.0821994	0.15292	0.7823	0.912827	no
TCONS_00084730	XLOC_040532	TTC37	Z:57424624-57469710	Blank	Herts	OK	3.60714	7.55835	1.06721	1.91251	0.00485	0.0317039	yes
TCONS_00084781	XLOC_040547	MEF2C	Z:60271630-60443564	Blank	Herts	OK	5.07966	1.98547	-1.35525	-3.48971	5e-05	0.000622191	yes
TCONS_00084789	XLOC_040547	MEF2C	Z:60271630-60443564	Blank	Herts	OK	2.10642	3.98936	0.921363	2.60686	5e-05	0.000622191	yes
TCONS_00084793	XLOC_040547	MEF2C	Z:60271630-60443564	Blank	Herts	OK	2.3287	2.30642	-0.0138704	-0.0129824	0.9811	0.989727	no
TCONS_00084960	XLOC_040609	XPA	Z:70730287-70737921	Blank	Herts	OK	16.4701	10.9985	-0.582539	-0.826443	0.19945	0.459795	no
TCONS_00084961	XLOC_040609	XPA	Z:70730287-70737921	Blank	Herts	OK	23.3336	7.74407	-1.59124	-3.71295	5e-05	0.000622191	yes
TCONS_00085495	XLOC_040852	NADK2	Z:10990250-11023372	Blank	Herts	OK	4.03893	1.91165	-1.07915	-2.34024	5e-05	0.000622191	yes
TCONS_00085498	XLOC_040852	NADK2	Z:10990250-11023372	Blank	Herts	OK	3.25607	3.07174	-0.0840748	-0.243566	0.674	0.860775	no
TCONS_00085577	XLOC_040875	PAIP1	Z:13723529-13744245	Blank	Herts	OK	9.4712	5.81126	-0.704697	-0.886041	0.1324	0.359579	no
TCONS_00085580	XLOC_040875	PAIP1	Z:13723529-13744245	Blank	Herts	OK	6.98114	13.7675	0.979734	2.04761	0.001	0.00858577	yes
TCONS_00085742	XLOC_040936	IQGAP2	Z:23461359-23577939	Blank	Herts	OK	4.40407	6.33402	0.524282	1.24814	0.0431	0.168846	no
TCONS_00085744	XLOC_040936	IQGAP2	Z:23461359-23577939	Blank	Herts	OK	9.18844	2.79968	-1.71456	-4.28534	5e-05	0.000622191	yes
TCONS_00085911	XLOC_040991	NFIB	Z:31369757-31541181	Blank	Herts	OK	3.28314	0.499005	-2.71795	-2.58527	0.0012	0.0100119	yes
TCONS_00085913	XLOC_040991	NFIB	Z:31369757-31541181	Blank	Herts	OK	3.09236	1.20361	-1.36134	-2.07269	0.0006	0.0055797	yes
TCONS_00085915	XLOC_040991	NFIB	Z:31369757-31541181	Blank	Herts	OK	0.998096	0.623518	-0.678748	-0.329482	0.7129	0.880709	no
TCONS_00085942	XLOC_040999	ENSGALG00000015101	Z:32339336-32735327	Blank	Herts	OK	1.78863	0.76188	-1.23122	-1.34325	0.0247	0.112496	no
TCONS_00085945	XLOC_040999	ENSGALG00000015101	Z:32339336-32735327	Blank	Herts	OK	2.3853	0.398491	-2.58155	-3.91763	5e-05	0.000622191	yes
TCONS_00085943	XLOC_040999	ENSGALG00000015101	Z:32339336-32735327	Blank	Herts	OK	2.17992	0.780079	-1.48258	-1.56554	0.0116	0.0631208	no
TCONS_00085980	XLOC_041017	RFKL	Z:34434049-34440729	Blank	Herts	OK	0.751451	3.25155	2.11338	2.28669	0.0043	0.0287671	yes
TCONS_00085982	XLOC_041017	RFKL	Z:34434049-34440729	Blank	Herts	OK	1.2753	3.06078	1.26306	1.45708	0.01905	0.0925374	no
TCONS_00085984	XLOC_041018	APBA1	Z:34700135-34781619	Blank	Herts	OK	0.776888	2.34535	1.59402	2.66746	5e-05	0.000622191	yes
TCONS_00085992	XLOC_041018	APBA1	Z:34700135-34781619	Blank	Herts	OK	0.81498	2.15362	1.40192	1.97027	0.0037	0.0254099	yes
TCONS_00086011	XLOC_041025	ZFAND5	Z:35736062-35807733	Blank	Herts	OK	1.42283	3.82758	1.42766	1.68483	0.0064	0.0395627	yes
TCONS_00086012	XLOC_041025	ZFAND5	Z:35736062-35807733	Blank	Herts	OK	1.02917	5.93709	2.52828	1.81098	0.0059	0.037103	yes
TCONS_00086233	XLOC_041088	ENSGALG00000029681	Z:45700383-45740162	Blank	Herts	OK	2.47427	1.86972	-0.404186	-0.575711	0.3168	0.584212	no
TCONS_00086235	XLOC_041088	ENSGALG00000000189	Z:45700383-45740162	Blank	Herts	OK	1.44019	2.8832	1.00141	1.54149	0.00845	0.0494401	yes
TCONS_00086251	XLOC_041093	APC	Z:46021743-46114993	Blank	Herts	OK	2.5981	3.13969	0.273169	0.422211	0.4417	0.699424	no
TCONS_00086252	XLOC_041093	APC	Z:46021743-46114993	Blank	Herts	OK	1.68246	4.32466	1.36201	1.90886	0.0016	0.0127706	yes
TCONS_00086330	XLOC_041118	GNE	Z:52058964-52096146	Blank	Herts	OK	2.7451	0.083702	-5.03545	-2.40864	0.15245	0.392823	no
TCONS_00086331	XLOC_041118	GNE	Z:52058964-52096146	Blank	Herts	OK	1.85029	3.68138	0.992494	2.86504	5e-05	0.000622191	yes
TCONS_00086353	XLOC_041126	GAK	Z:53363796-53437755	Blank	Herts	OK	2.36378	4.21682	0.83506	1.95124	0.00175	0.0137535	yes
TCONS_00086354	XLOC_041126	GAK	Z:53363796-53437755	Blank	Herts	OK	2.70829	4.16668	0.621516	1.61862	0.00515	0.0332779	yes
TCONS_00086718	XLOC_041272	TNFAIP8	Z:71616603-71662819	Blank	Herts	OK	6.23132	1.43078	-2.12274	-3.27232	5e-05	0.000622191	yes
TCONS_00086719	XLOC_041272	TNFAIP8	Z:71616603-71662819	Blank	Herts	OK	2.45092	3.26386	0.413255	0.696371	0.2256	0.491786	no
TCONS_00086885	XLOC_041362	FEM1C	Z:78891662-78944398	Blank	Herts	OK	2.49282	0.40629	-2.6172	-2.05118	0.00545	0.034805	yes
TCONS_00086886	XLOC_041362	FEM1C	Z:78891662-78944398	Blank	Herts	OK	1.04026	3.48447	1.744	3.93194	5e-05	0.000622191	yes
TCONS_00086905	XLOC_041372	LOX	Z:80971922-80988811	Blank	Herts	OK	7.64229	1.27956	-2.57836	-2.2153	0.0007	0.006361	yes
TCONS_00086906	XLOC_041372	LOX	Z:80971922-80988811	Blank	Herts	OK	7.03529	2.39566	-1.55419	-0.655321	0.46485	0.718304	no
TCONS_00086907	XLOC_041372	LOX	Z:80971922-80988811	Blank	Herts	OK	25.096	7.0631	-1.82909	-2.98943	5e-05	0.000622191	yes
TCONS_00086908	XLOC_041372	LOX	Z:80971922-80988811	Blank	Herts	OK	18.7256	11.5652	-0.695224	-0.584552	0.3578	0.624792	no
TCONS_00000211	XLOC_000079	SEMA3D	1:8309950-8453090	Blank	LaSote	OK	8.1221	6.21962	-0.385026	-0.962044	0.0971	0.295885	no
TCONS_00000213	XLOC_000079	SEMA3D	1:8309950-8453090	Blank	LaSote	OK	3.11143	10.8942	1.80791	2.57318	0.0011	0.00930222	yes
TCONS_00000212	XLOC_000079	SEMA3D	1:8309950-8453090	Blank	LaSote	OK	5.64281	1.64419	-1.77904	-0.869815	0.22885	0.494933	no
TCONS_00000662	XLOC_000206	TBK1	1:33632387-33664801	Blank	LaSote	OK	1.36814	2.55513	0.901181	1.90436	0.0013	0.0107071	yes
TCONS_00000663	XLOC_000206	TBK1	1:33632387-33664801	Blank	LaSote	OK	1.46562	1.88006	0.359268	0.605822	0.29045	0.556363	no
TCONS_00001078	XLOC_000338	RRP7A	1:49224851-49237511	Blank	LaSote	OK	9.51481	7.76177	-0.29379	-0.590209	0.30345	0.570479	no
TCONS_00001079	XLOC_000338	RRP7A	1:49224851-49237511	Blank	LaSote	OK	9.8057	4.81695	-1.0255	-1.86106	0.002	0.0153807	yes
TCONS_00001198	XLOC_000384	DMC1	1:50896430-50936669	Blank	LaSote	OK	13.6302	9.01239	-0.596821	-1.18027	0.043	0.168574	no
TCONS_00001199	XLOC_000384	DDX17	1:50896430-50936669	Blank	LaSote	OK	9.92555	14.4971	0.546542	1.53947	0.0082	0.0482636	yes
TCONS_00001348	XLOC_000446	GNPTAB	1:55573822-55614936	Blank	LaSote	OK	20.3196	14.7975	-0.457524	-1.52908	0.0148	0.0762502	no
TCONS_00001349	XLOC_000446	GNPTAB	1:55573822-55614936	Blank	LaSote	OK	10.9479	19.9024	0.862286	2.77718	5e-05	0.000622191	yes
TCONS_00001706	XLOC_000551	C2CD5	1:66555332-66624178	Blank	LaSote	OK	3.55145	3.37518	-0.0734452	-0.144623	0.79095	0.916757	no
TCONS_00001710	XLOC_000551	C2CD5	1:66555332-66624178	Blank	LaSote	OK	1.99429	3.43795	0.785674	1.67677	0.00565	0.0358128	yes
TCONS_00002289	XLOC_000744	ST3GAL6	1:84200637-84256340	Blank	LaSote	OK	7.29746	3.3635	-1.11743	-1.98514	0.0014	0.0114007	yes
TCONS_00002292	XLOC_000744	ST3GAL6	1:84200637-84256340	Blank	LaSote	OK	3.53813	3.80619	0.105361	0.063051	0.91875	0.965666	no
TCONS_00002517	XLOC_000805	GPR89B	1:92494823-92522811	Blank	LaSote	OK	1.36185	1.50433	0.143551	0.126001	0.828	0.93215	no
TCONS_00002519	XLOC_000805	GPR89B	1:92494823-92522811	Blank	LaSote	OK	1.09942	1.83039	0.735412	2.08389	0.00115	0.00966244	yes
TCONS_00002553	XLOC_000813	GBE1	1:94991020-95291660	Blank	LaSote	OK	1.05307	2.60606	1.30727	2.99021	5e-05	0.000622191	yes
TCONS_00002554	XLOC_000813	GBE1	1:94991020-95291660	Blank	LaSote	OK	4.52529	1.72148	-1.39436	-1.56459	0.01585	0.08031	no
TCONS_00002705	XLOC_000859	ENSGALG00000035096	1:105392926-105431771	Blank	LaSote	OK	12.6468	12.8282	0.0205434	0.048532	0.9318	0.97081	no
TCONS_00002713	XLOC_000859	ENSGALG00000035096	1:105392926-105431771	Blank	LaSote	OK	11.5098	18.4843	0.683444	2.22307	0.00015	0.00167957	yes
TCONS_00002793	XLOC_000883	SH3BGR	1:108027646-108054642	Blank	LaSote	OK	4.69251	2.49767	-0.909776	-1.65496	0.00585	0.0368535	yes
TCONS_00002794	XLOC_000883	SH3BGR	1:108027646-108054642	Blank	LaSote	OK	6.13647	2.4609	-1.31822	-2.72607	5e-05	0.000622191	yes
TCONS_00002917	XLOC_000916	MED14	1:112191855-112262779	Blank	LaSote	OK	1.20973	1.52076	0.330108	0.392381	0.48025	0.730779	no
TCONS_00002918	XLOC_000916	MED14	1:112191855-112262779	Blank	LaSote	OK	1.07972	2.11115	0.96737	1.99379	0.00115	0.00966244	yes
TCONS_00003106	XLOC_000969	AP1S2	1:121850196-121904959	Blank	LaSote	OK	1.49194	2.6137	0.808907	2.00967	0.001	0.00858577	yes
TCONS_00003110	XLOC_000969	AP1S2	1:121850196-121904959	Blank	LaSote	OK	2.63633	1.88869	-0.481146	-0.42703	0.4562	0.711304	no
TCONS_00003313	XLOC_001016	TUBGCP5	1:130394843-130417885	Blank	LaSote	OK	4.87288	2.47874	-0.97517	-2.65582	5e-05	0.000622191	yes
TCONS_00003318	XLOC_001016	TUBGCP5	1:130394843-130417885	Blank	LaSote	OK	2.17068	3.02933	0.480851	1.07933	0.0726	0.242707	no
TCONS_00004010	XLOC_001256	STARD13	1:173963475-174233284	Blank	LaSote	OK	13.3181	5.56527	-1.25887	-2.59982	5e-05	0.000622191	yes
TCONS_00004011	XLOC_001256	ENSGALG00000042339	1:173963475-174233284	Blank	LaSote	OK	7.58876	5.97606	-0.34467	-0.127217	0.8722	0.948389	no
TCONS_00004321	XLOC_001363	NOX4	1:187792840-187897798	Blank	LaSote	OK	2.75874	1.30477	-1.08021	-2.56535	5e-05	0.000622191	yes
TCONS_00004323	XLOC_001363	NOX4	1:187792840-187897798	Blank	LaSote	OK	2.47418	1.6752	-0.562616	-1.03458	0.07455	0.247218	no
TCONS_00004610	XLOC_001459	DENND6B	1:463905-488840	Blank	LaSote	OK	1.34845	2.30197	0.771569	1.2377	0.03145	0.134512	no
TCONS_00004612	XLOC_001459	DENND6B	1:463905-488840	Blank	LaSote	OK	3.71783	1.76272	-1.07665	-1.69492	0.00845	0.0494401	yes
TCONS_00004611	XLOC_001459	DENND6B	1:463905-488840	Blank	LaSote	OK	0.748543	1.93149	1.36756	1.56519	0.0101	0.0567681	no
TCONS_00004614	XLOC_001459	DENND6B	1:463905-488840	Blank	LaSote	OK	1.22897	1.92879	0.650249	0.735642	0.2007	0.461353	no
TCONS_00005040	XLOC_001600	IFRD1	1:26917108-26927813	Blank	LaSote	OK	55.293	78.5971	0.50738	1.94951	0.00075	0.0067317	yes
TCONS_00005041	XLOC_001600	IFRD1	1:26917108-26927813	Blank	LaSote	OK	50.1776	81.0771	0.692253	2.55193	5e-05	0.000622191	yes
TCONS_00005210	XLOC_001661	ZFC3H1	1:36350936-36390481	Blank	LaSote	OK	3.60302	4.5732	0.343997	0.938815	0.10745	0.316015	no
TCONS_00005211	XLOC_001661	ZFC3H1	1:36350936-36390481	Blank	LaSote	OK	1.50131	4.61959	1.62154	3.0693	5e-05	0.000622191	yes
TCONS_00005214	XLOC_001661	ZFC3H1	1:36350936-36390481	Blank	LaSote	OK	2.02592	2.68083	0.404102	0.656634	0.25685	0.521437	no
TCONS_00005261	XLOC_001674	PAWR	1:39476470-39549562	Blank	LaSote	OK	12.6049	11.566	-0.124092	-0.17174	0.7283	0.888318	no
TCONS_00005263	XLOC_001674	PAWR	1:39476470-39549562	Blank	LaSote	OK	13.9992	9.2952	-0.590787	-1.86473	0.00145	0.0117394	yes
TCONS_00005304	XLOC_001681	SLC6A15	1:41628087-41664684	Blank	LaSote	OK	2.44092	1.54052	-0.664003	-0.990478	0.0975	0.296702	no
TCONS_00005306	XLOC_001681	SLC6A15	1:41628087-41664684	Blank	LaSote	OK	2.64378	1.42411	-0.892541	-2.60366	5e-05	0.000622191	yes
TCONS_00006023	XLOC_001924	RERG	1:62658192-62963282	Blank	LaSote	OK	12.1698	6.80972	-0.837642	-1.70695	0.0023	0.0172506	yes
TCONS_00006024	XLOC_001924	RERG	1:62658192-62963282	Blank	LaSote	OK	14.7681	6.21488	-1.24869	-1.13885	0.05715	0.205812	no
TCONS_00006121	XLOC_001966	ARFGAP3	1:68427143-68530324	Blank	LaSote	OK	4.58136	22.1989	2.27664	2.77752	5e-05	0.000622191	yes
TCONS_00006124	XLOC_001966	PACSIN2	1:68427143-68530324	Blank	LaSote	OK	9.63597	12.1751	0.337432	0.611627	0.27855	0.543422	no
TCONS_00006126	XLOC_001966	PACSIN2	1:68427143-68530324	Blank	LaSote	OK	15.6422	18.8918	0.272319	0.671375	0.2455	0.510634	no
TCONS_00006122	XLOC_001966	ARFGAP3	1:68427143-68530324	Blank	LaSote	OK	12.0543	26.0487	1.11167	1.78702	0.0063	0.0390938	yes
TCONS_00006659	XLOC_002123	COL8A1	1:84257299-84344783	Blank	LaSote	OK	15.4558	3.91115	-1.98249	-3.05919	5e-05	0.000622191	yes
TCONS_00006661	XLOC_002123	COL8A1	1:84257299-84344783	Blank	LaSote	OK	16.8128	2.51414	-2.74143	-2.01466	0.0313	0.134021	no
TCONS_00006662	XLOC_002123	COL8A1	1:84257299-84344783	Blank	LaSote	OK	7.42773	1.71287	-2.11651	-3.4795	5e-05	0.000622191	yes
TCONS_00006663	XLOC_002123	COL8A1	1:84257299-84344783	Blank	LaSote	OK	6.78002	2.02283	-1.74491	-2.86202	5e-05	0.000622191	yes
TCONS_00007035	XLOC_002232	TMEM50B	1:105312333-105323532	Blank	LaSote	OK	1.79211	5.61461	1.64753	2.54255	0.00025	0.00262539	yes
TCONS_00007038	XLOC_002232	TMEM50B	1:105312333-105323532	Blank	LaSote	OK	7.261	3.70515	-0.970635	-1.01021	0.0957	0.293143	no
TCONS_00007042	XLOC_002234	GART	1:105352797-105391489	Blank	LaSote	OK	7.15844	4.57746	-0.645098	-2.07465	0.00085	0.00747071	yes
TCONS_00007043	XLOC_002234	GART	1:105352797-105391489	Blank	LaSote	OK	5.37632	6.17565	0.199972	0.650143	0.25915	0.523541	no
TCONS_00007075	XLOC_002248	RUNX1	1:106011077-106165006	Blank	LaSote	OK	7.77592	1.67669	-2.2134	-3.5265	5e-05	0.000622191	yes
TCONS_00007076	XLOC_002248	RUNX1	1:106011077-106165006	Blank	LaSote	OK	6.42696	1.99878	-1.68502	-3.66695	5e-05	0.000622191	yes
TCONS_00007259	XLOC_002315	ENSGALG00000016285	1:115729396-115768700	Blank	LaSote	OK	2.99761	3.75503	0.325011	0.714506	0.20895	0.472321	no
TCONS_00007263	XLOC_002315	ENSGALG00000016285	1:115729396-115768700	Blank	LaSote	OK	2.99368	6.89628	1.2039	4.1091	5e-05	0.000622191	yes
TCONS_00007319	XLOC_002333	PDHA1	1:120288368-120300477	Blank	LaSote	OK	25.5411	15.4359	-0.726533	-2.35471	5e-05	0.000622191	yes
TCONS_00007321	XLOC_002333	PDHA1	1:120288368-120300477	Blank	LaSote	OK	24.8531	25.8289	0.0555572	0.203728	0.719	0.884034	no
TCONS_00007573	XLOC_002410	TXNDC9	1:132589770-132600723	Blank	LaSote	OK	7.18203	5.65321	-0.345321	-0.589072	0.31255	0.579934	no
TCONS_00007574	XLOC_002410	TXNDC9	1:132589770-132600723	Blank	LaSote	OK	6.46145	12.7502	0.98059	2.31982	5e-05	0.000622191	yes
TCONS_00007800	XLOC_002486	MBNL2	1:145335108-145441939	Blank	LaSote	OK	4.04646	7.26121	0.843549	2.6725	5e-05	0.000622191	yes
TCONS_00007804	XLOC_002486	MBNL2	1:145335108-145441939	Blank	LaSote	OK	4.94742	5.45679	0.141375	0.384748	0.50705	0.75163	no
TCONS_00007911	XLOC_002520	LMO7	1:154867651-154997014	Blank	LaSote	OK	5.42163	0.884901	-2.61514	-2.61641	0.00055	0.00518463	yes
TCONS_00007912	XLOC_002520	LMO7	1:154867651-154997014	Blank	LaSote	OK	2.01726	1.34576	-0.583979	-0.569629	0.33055	0.598127	no
TCONS_00007918	XLOC_002520	LMO7	1:154867651-154997014	Blank	LaSote	OK	2.10049	2.8173	0.42359	0.340568	0.4709	0.723279	no
TCONS_00012084	XLOC_005922	TSPAN3	10:3039542-3065075	Blank	LaSote	OK	24.4228	36.6924	0.587252	1.57019	0.0066	0.0405676	yes
TCONS_00012085	XLOC_005922	TSPAN3	10:3039542-3065075	Blank	LaSote	OK	39.0894	22.3513	-0.806418	-0.539769	0.3716	0.637905	no
TCONS_00012086	XLOC_005922	TSPAN3	10:3039542-3065075	Blank	LaSote	OK	21.0355	55.1102	1.38949	0.677685	0.2503	0.515084	no
TCONS_00012238	XLOC_005966	ENSGALG00000037723	10:7550992-7598976	Blank	LaSote	OK	3.47449	1.60591	-1.11341	-2.6075	5e-05	0.000622191	yes
TCONS_00012240	XLOC_005966	ENSGALG00000037723	10:7550992-7598976	Blank	LaSote	OK	1.27166	2.6396	1.05361	1.6184	0.00995	0.0561539	no
TCONS_00012869	XLOC_006141	ENSGALG00000037950	10:814556-845166	Blank	LaSote	OK	2.75006	0.447598	-2.61919	-3.97189	5e-05	0.000622191	yes
TCONS_00012871	XLOC_006141	ENSGALG00000037950	10:814556-845166	Blank	LaSote	OK	0.833036	0.846007	0.0222906	0.027493	0.9591	0.980482	no
TCONS_00013076	XLOC_006202	USP3	10:3968770-4081534	Blank	LaSote	OK	8.40903	5.52223	-0.606687	-1.58187	0.0073	0.043999	yes
TCONS_00013082	XLOC_006202	RAB8B	10:3968770-4081534	Blank	LaSote	OK	12.4594	3.02471	-2.04236	-0.92206	0.22445	0.49046	no
TCONS_00013325	XLOC_006267	CEMIP	10:12244972-12346719	Blank	LaSote	OK	4.60761	0.361594	-3.67158	-7.62935	5e-05	0.000622191	yes
TCONS_00013331	XLOC_006267	ENSGALG00000021171	10:12244972-12346719	Blank	LaSote	OK	2.41659	0.419732	-2.52543	-2.07831	0.01145	0.0624558	no
TCONS_00013332	XLOC_006267	ENSGALG00000021171	10:12244972-12346719	Blank	LaSote	OK	0.86169	0.545695	-0.659076	-0.382292	0.4918	0.739656	no
TCONS_00013610	XLOC_006347	CTDSPL2	10:19798715-19835591	Blank	LaSote	OK	13.8439	20.311	0.553007	2.23479	0.0001	0.00116911	yes
TCONS_00013611	XLOC_006347	CTDSPL2	10:19798715-19835591	Blank	LaSote	OK	14.6266	12.7661	-0.196269	-0.645291	0.25995	0.52445	no
TCONS_00014425	XLOC_006884	URI1	11:8625143-8665723	Blank	LaSote	OK	8.46259	8.35203	-0.018972	-0.0367044	0.9469	0.975619	no
TCONS_00014427	XLOC_006884	URI1	11:8625143-8665723	Blank	LaSote	OK	5.15425	8.53768	0.72808	2.48689	5e-05	0.000622191	yes
TCONS_00014431	XLOC_006884	URI1	11:8625143-8665723	Blank	LaSote	OK	9.86936	7.53892	-0.3886	-0.76257	0.1803	0.434764	no
TCONS_00014493	XLOC_006903	SS18L2	11:11030198-11085476	Blank	LaSote	OK	1.40271	2.21219	0.657256	1.6714	0.0048	0.031455	yes
TCONS_00014494	XLOC_006903	SS18L2	11:11030198-11085476	Blank	LaSote	OK	2.72539	1.70686	-0.675114	-0.312467	0.66345	0.854812	no
TCONS_00015043	XLOC_007068	NFATC3	11:3416898-3524368	Blank	LaSote	OK	1.6849	2.99271	0.828784	1.42332	0.01615	0.0815237	no
TCONS_00015046	XLOC_007068	NFATC3	11:3416898-3524368	Blank	LaSote	OK	1.71866	2.81529	0.711999	1.94854	0.00145	0.0117394	yes
TCONS_00015051	XLOC_007068	NFATC3	11:3416898-3524368	Blank	LaSote	OK	2.4901	0.450948	-2.46517	-0.750474	0.20395	0.465684	no
TCONS_00015086	XLOC_007076	CHD9	11:5092998-5197944	Blank	LaSote	OK	3.3672	3.08568	-0.125961	-0.368229	0.51315	0.756028	no
TCONS_00015092	XLOC_007076	CHD9	11:5092998-5197944	Blank	LaSote	OK	1.81656	3.4254	0.915063	1.7476	0.00345	0.0239972	yes
TCONS_00015200	XLOC_007108	ANKRD27	11:9996796-10043276	Blank	LaSote	OK	0.780016	3.12908	2.00416	2.8055	5e-05	0.000622191	yes
TCONS_00015201	XLOC_007108	ANKRD27	11:9996796-10043276	Blank	LaSote	OK	2.3341	3.06809	0.394473	0.730504	0.2082	0.471196	no
TCONS_00016301	XLOC_007774	IP6K2	12:8965933-8984881	Blank	LaSote	OK	8.48347	12.892	0.603749	1.67732	0.00385	0.0262485	yes
TCONS_00016304	XLOC_007774	IP6K2	12:8965933-8984881	Blank	LaSote	OK	12.5479	11.8293	-0.0850824	-0.295237	0.60065	0.816928	no
TCONS_00016679	XLOC_007892	PFKFB4	12:1391779-1434613	Blank	LaSote	OK	3.48733	1.81013	-0.946031	-1.24592	0.03595	0.148489	no
TCONS_00016684	XLOC_007892	PFKFB4	12:1391779-1434613	Blank	LaSote	OK	3.63702	1.30981	-1.4734	-1.96159	0.00285	0.0205382	yes
TCONS_00016683	XLOC_007892	PFKFB4	12:1391779-1434613	Blank	LaSote	OK	2.70547	1.34592	-1.00728	-1.69147	0.0046	0.0303558	yes
TCONS_00017055	XLOC_008021	ZXDC	12:10668758-10718732	Blank	LaSote	OK	1.42602	2.48624	0.80197	1.88601	0.00135	0.0110581	yes
TCONS_00017057	XLOC_008021	ZXDC	12:10668758-10718732	Blank	LaSote	OK	2.65987	2.17533	-0.29012	-0.402067	0.4284	0.688349	no
TCONS_00018060	XLOC_008602	EBF1	13:10678626-10949009	Blank	LaSote	OK	2.39105	0.890698	-1.42463	-2.11996	0.00095	0.0082181	yes
TCONS_00018066	XLOC_008602	EBF1	13:10678626-10949009	Blank	LaSote	OK	2.21184	1.15811	-0.933478	-0.838331	0.16555	0.41298	no
TCONS_00018287	XLOC_008666	SAR1B	13:15826326-15842058	Blank	LaSote	OK	10.6607	19.9496	0.904056	1.61114	0.00755	0.0451917	yes
TCONS_00018288	XLOC_008666	SAR1B	13:15826326-15842058	Blank	LaSote	OK	14.375	9.64018	-0.576429	-0.804906	0.1527	0.393233	no
TCONS_00018290	XLOC_008666	SAR1B	13:15826326-15842058	Blank	LaSote	OK	9.22338	16.6475	0.851936	2.95002	5e-05	0.000622191	yes
TCONS_00019289	XLOC_009153	ZC3H7A	14:828530-914567	Blank	LaSote	OK	4.71739	6.81074	0.529822	1.82498	0.00145	0.0117394	yes
TCONS_00019293	XLOC_009153	ZC3H7A	14:828530-914567	Blank	LaSote	OK	4.99601	6.60946	0.403755	1.15807	0.04145	0.164285	no
TCONS_00019563	XLOC_009249	RBBP6	14:6809941-6847049	Blank	LaSote	OK	1.15598	2.231	0.94857	2.44996	5e-05	0.000622191	yes
TCONS_00019568	XLOC_009249	RBBP6	14:6809941-6847049	Blank	LaSote	OK	1.17212	1.60905	0.457083	0.768013	0.18455	0.440514	no
TCONS_00019572	XLOC_009249	RBBP6	14:6809941-6847049	Blank	LaSote	OK	1.4347	1.80228	0.32908	0.953467	0.0998	0.301419	no
TCONS_00019597	XLOC_009255	USP31	14:7017961-7052583	Blank	LaSote	OK	2.07062	4.50688	1.12207	3.19436	5e-05	0.000622191	yes
TCONS_00019599	XLOC_009255	USP31	14:7017961-7052583	Blank	LaSote	OK	2.64297	2.15658	-0.293417	-0.774594	0.18195	0.436894	no
TCONS_00020109	XLOC_009413	TTYH3	14:3245810-3344955	Blank	LaSote	OK	35.7188	22.8216	-0.646284	-2.26235	5e-05	0.000622191	yes
TCONS_00020113	XLOC_009413	IQCE	14:3245810-3344955	Blank	LaSote	OK	22.412	23.889	0.0920734	0.298733	0.6036	0.818554	no
TCONS_00020154	XLOC_009424	RNF216	14:4206720-4278818	Blank	LaSote	OK	6.38097	1.73827	-1.87612	-2.49965	0.0003	0.00307621	yes
TCONS_00020160	XLOC_009424	RNF216	14:4206720-4278818	Blank	LaSote	OK	4.75106	3.43935	-0.466113	-0.593093	0.317	0.584394	no
TCONS_00020506	XLOC_009538	SLX4	14:12488492-12517432	Blank	LaSote	OK	2.24135	1.83678	-0.287188	-0.625469	0.2765	0.541372	no
TCONS_00020511	XLOC_009538	SLX4	14:12488492-12517432	Blank	LaSote	OK	2.91262	0.743705	-1.96952	-2.21336	0.00245	0.0181525	yes
TCONS_00020662	XLOC_009584	DCUN1D3	14:14838458-14893170	Blank	LaSote	OK	1.82886	2.11973	0.21294	0.776051	0.17735	0.430343	no
TCONS_00020664	XLOC_009584	DCUN1D3	14:14838458-14893170	Blank	LaSote	OK	1.19265	2.15804	0.855556	2.03835	0.0005	0.00477298	yes
TCONS_00020663	XLOC_009584	ENSGALG00000026038	14:14838458-14893170	Blank	LaSote	OK	1.36958	1.54175	0.170833	0.12649	0.84155	0.937564	no
TCONS_00021111	XLOC_009974	DGCR8	15:1288734-1325115	Blank	LaSote	OK	8.02803	3.26435	-1.29825	-1.50587	0.0231	0.106946	no
TCONS_00021113	XLOC_009974	DGCR8	15:1288734-1325115	Blank	LaSote	OK	7.75348	11.4745	0.56551	1.59794	0.00755	0.0451917	yes
TCONS_00021112	XLOC_009974	DGCR8	15:1288734-1325115	Blank	LaSote	OK	9.68093	5.27092	-0.877089	-1.50395	0.01045	0.0582177	no
TCONS_00021864	XLOC_010194	GLT1D1	15:3735725-3782155	Blank	LaSote	OK	1.74595	2.15626	0.304519	0.313523	0.5925	0.811947	no
TCONS_00021866	XLOC_010194	GLT1D1	15:3735725-3782155	Blank	LaSote	OK	1.39047	2.5171	0.856187	1.6908	0.0046	0.0303558	yes
TCONS_00022603	XLOC_010544	BRD2	16:100233-115717	Blank	LaSote	OK	4.5112	4.00818	-0.170562	-0.369286	0.5206	0.761064	no
TCONS_00022608	XLOC_010544	BRD2	16:100233-115717	Blank	LaSote	OK	3.33807	6.99075	1.06643	2.16189	0.00185	0.0144125	yes
TCONS_00022944	XLOC_010669	EHMT1	17:2485440-2582540	Blank	LaSote	OK	3.17595	1.7655	-0.847107	-1.65558	0.00505	0.0327538	yes
TCONS_00022948	XLOC_010669	EHMT1	17:2485440-2582540	Blank	LaSote	OK	1.38965	2.11308	0.604627	1.01724	0.0821	0.264101	no
TCONS_00023239	XLOC_010755	ADAMTSL2	17:7442898-7466286	Blank	LaSote	OK	10.8726	2.53868	-2.09854	-3.89388	5e-05	0.000622191	yes
TCONS_00023247	XLOC_010755	ADAMTSL2	17:7442898-7466286	Blank	LaSote	OK	6.52826	2.69176	-1.27815	-1.88347	0.00205	0.0156956	yes
TCONS_00023244	XLOC_010755	ADAMTSL2	17:7442898-7466286	Blank	LaSote	OK	10.2355	2.19665	-2.22021	-4.19142	5e-05	0.000622191	yes
TCONS_00023417	XLOC_010805	GAPVD1	17:10081343-10113464	Blank	LaSote	OK	4.43407	7.33904	0.726959	2.2272	0.00035	0.00351323	yes
TCONS_00023419	XLOC_010805	GAPVD1	17:10081343-10113464	Blank	LaSote	OK	5.09461	5.9065	0.213334	0.691243	0.2424	0.50778	no
TCONS_00023870	XLOC_010959	PDCL	17:9247983-9292536	Blank	LaSote	OK	8.63554	6.21032	-0.475619	-0.995609	0.0828	0.265564	no
TCONS_00023874	XLOC_010959	RC3H2	17:9247983-9292536	Blank	LaSote	OK	4.28783	6.31876	0.559395	1.75991	0.0037	0.0254099	yes
TCONS_00024436	XLOC_011208	NPLOC4	18:9239028-9275252	Blank	LaSote	OK	4.70782	3.77193	-0.319756	-0.663342	0.2575	0.521971	no
TCONS_00024441	XLOC_011208	NPLOC4	18:9239028-9275252	Blank	LaSote	OK	5.31706	1.83111	-1.53791	-1.70158	0.007	0.04255	yes
TCONS_00024445	XLOC_011208	NPLOC4	18:9239028-9275252	Blank	LaSote	OK	2.13379	1.83349	-0.218824	-0.177668	0.76125	0.903615	no
TCONS_00024450	XLOC_011208	NPLOC4	18:9239028-9275252	Blank	LaSote	OK	5.00623	6.97943	0.479384	0.52112	0.36125	0.628187	no
TCONS_00024451	XLOC_011208	FAAP100	18:9239028-9275252	Blank	LaSote	OK	3.9137	2.30074	-0.766439	-0.911198	0.12865	0.353092	no
TCONS_00024460	XLOC_011210	ENSGALG00000038575	18:9309736-9314026	Blank	LaSote	OK	2.36503	0.349566	-2.75822	-3.44766	0.00035	0.00351323	yes
TCONS_00024464	XLOC_011210	ENSGALG00000038575	18:9309736-9314026	Blank	LaSote	OK	19.2446	0	#NAME?	#NAME?	0.2225	0.488467	no
TCONS_00026049	XLOC_011741	AUTS2	19:1327381-1987709	Blank	LaSote	OK	0.879643	0.723114	-0.282695	-0.128484	0.83235	0.933993	no
TCONS_00026075	XLOC_011751	GTF2I	19:2635197-2688356	Blank	LaSote	OK	2.92469	4.21931	0.528723	1.07738	0.0682	0.232741	no
TCONS_00026080	XLOC_011751	GTF2I	19:2635197-2688356	Blank	LaSote	OK	4.36728	2.09472	-1.05998	-2.67835	0.0001	0.00116911	yes
TCONS_00026198	XLOC_011794	ASL2	19:4919233-4928185	Blank	LaSote	OK	5.16505	0.596724	-3.11365	-1.35326	0.12835	0.35262	no
TCONS_00026201	XLOC_011794	ASL2	19:4919233-4928185	Blank	LaSote	OK	1.78511	1.00608	-0.827269	-1.89852	0.0012	0.0100119	yes
TCONS_00026320	XLOC_011830	ERAL1	19:5828324-5862379	Blank	LaSote	OK	1.89942	3.54477	0.900133	1.69851	0.0039	0.0265312	yes
TCONS_00026324	XLOC_011830	ERAL1	19:5828324-5862379	Blank	LaSote	OK	3.18323	1.39511	-1.19011	-1.5328	0.0121	0.0652391	no
TCONS_00026485	XLOC_011878	ACACA	19:8464364-8567241	Blank	LaSote	OK	13.8078	16.5836	0.264276	1.02705	0.07345	0.244646	no
TCONS_00026487	XLOC_011878	ACACA	19:8464364-8567241	Blank	LaSote	OK	12.3009	17.1638	0.480608	1.66464	0.0038	0.0259703	yes
TCONS_00026810	XLOC_012031	PTH1R	2:3593248-3715368	Blank	LaSote	OK	2.57641	0.644133	-1.99993	-5.58987	5e-05	0.000622191	yes
TCONS_00026812	XLOC_012031	PTH1R	2:3593248-3715368	Blank	LaSote	OK	3.08085	0.640849	-2.26527	-3.62901	5e-05	0.000622191	yes
TCONS_00026848	XLOC_012049	CTDSPL	2:4515038-4586318	Blank	LaSote	OK	14.0784	8.64623	-0.703339	-2.01728	0.00045	0.00436155	yes
TCONS_00026856	XLOC_012049	CTDSPL	2:4515038-4586318	Blank	LaSote	OK	10.098	12.7328	0.334474	0.784638	0.16775	0.416406	no
TCONS_00026948	XLOC_012078	RBM33	2:7999898-8096416	Blank	LaSote	OK	1.21007	2.2421	0.889758	1.79113	0.0021	0.0160128	yes
TCONS_00026951	XLOC_012078	RBM33	2:7999898-8096416	Blank	LaSote	OK	1.47603	0.982148	-0.587712	-0.406413	0.4192	0.680695	no
TCONS_00026968	XLOC_012083	DNAJB6	2:8685143-8735010	Blank	LaSote	OK	50.1335	45.5091	-0.139621	-0.61407	0.28375	0.549145	no
TCONS_00026969	XLOC_012083	DNAJB6	2:8685143-8735010	Blank	LaSote	OK	70.1465	42.7705	-0.713755	-2.51117	5e-05	0.000622191	yes
TCONS_00027389	XLOC_012197	HDAC9	2:29159907-29606221	Blank	LaSote	OK	1.00787	0.348211	-1.53328	-1.79566	0.00705	0.0428175	yes
TCONS_00027396	XLOC_012197	HDAC9	2:29159907-29606221	Blank	LaSote	OK	1.40193	0.212071	-2.7248	-1.56365	0.08035	0.260279	no
TCONS_00027548	XLOC_012254	NR1D2	2:37342897-37371203	Blank	LaSote	OK	1.28012	0.584916	-1.12997	-1.64288	0.0082	0.0482636	yes
TCONS_00027549	XLOC_012254	NR1D2	2:37342897-37371203	Blank	LaSote	OK	0.626755	0.761679	0.281283	0.386127	0.4401	0.698092	no
TCONS_00027552	XLOC_012254	NR1D2	2:37342897-37371203	Blank	LaSote	OK	0.823176	0.600319	-0.45547	-0.742867	0.2058	0.468112	no
TCONS_00027599	XLOC_012271	ANO10	2:41035933-41154232	Blank	LaSote	OK	1.9471	3.58091	0.879001	1.83544	0.0071	0.0430565	yes
TCONS_00027600	XLOC_012271	ANO10	2:41035933-41154232	Blank	LaSote	OK	3.37965	1.06101	-1.67144	-2.73149	0.00015	0.00167957	yes
TCONS_00027601	XLOC_012271	ANO10	2:41035933-41154232	Blank	LaSote	OK	3.82136	2.45574	-0.637928	-1.19896	0.03985	0.159691	no
TCONS_00027747	XLOC_012318	SFRP4	2:46273220-46320418	Blank	LaSote	OK	1.60983	2.41541	0.585364	2.1856	0.0002	0.00215877	yes
TCONS_00027749	XLOC_012318	SFRP4	2:46273220-46320418	Blank	LaSote	OK	1.64692	0.588555	-1.48452	-0.77862	0.2679	0.532331	no
TCONS_00028197	XLOC_012484	ANKH	2:76381180-76482363	Blank	LaSote	OK	2.55942	4.00923	0.647511	2.26621	0.0001	0.00116911	yes
TCONS_00028198	XLOC_012484	ANKH	2:76381180-76482363	Blank	LaSote	OK	2.56141	2.89461	0.176431	0.497766	0.3931	0.65757	no
TCONS_00028244	XLOC_012508	UPP1	2:80187887-80197535	Blank	LaSote	OK	0.753319	2.16766	1.52481	1.81636	0.0056	0.0355702	yes
TCONS_00028246	XLOC_012508	UPP1	2:80187887-80197535	Blank	LaSote	OK	1.33398	1.31503	-0.0206363	-0.0103454	0.98495	0.991394	no
TCONS_00028843	XLOC_012697	SULF1	2:116650907-116778037	Blank	LaSote	OK	8.54797	5.0111	-0.770455	-2.08247	0.0006	0.0055797	yes
TCONS_00028845	XLOC_012697	SULF1	2:116650907-116778037	Blank	LaSote	OK	9.97478	2.76156	-1.8528	-0.924548	0.22755	0.493661	no
TCONS_00029211	XLOC_012814	COL14A1	2:136893654-137014125	Blank	LaSote	OK	5.33882	3.38553	-0.657142	-1.58143	0.00595	0.0373458	yes
TCONS_00029214	XLOC_012814	COL14A1	2:136893654-137014125	Blank	LaSote	OK	6.05914	2.06082	-1.55589	-1.6177	0.00945	0.0539618	no
TCONS_00029287	XLOC_012841	WISP1	2:142034832-142071452	Blank	LaSote	OK	11.6284	3.08065	-1.91635	-3.35142	5e-05	0.000622191	yes
TCONS_00029288	XLOC_012841	WISP1	2:142034832-142071452	Blank	LaSote	OK	11.385	4.94187	-1.204	-2.22606	0.00015	0.00167957	yes
TCONS_00029295	XLOC_012844	KHDRBS3	2:143191898-143269024	Blank	LaSote	OK	7.27603	2.81809	-1.36843	-1.32314	0.03715	0.151946	no
TCONS_00029296	XLOC_012844	KHDRBS3	2:143191898-143269024	Blank	LaSote	OK	5.72824	2.91515	-0.97452	-1.98203	0.0008	0.00709651	yes
TCONS_00029752	XLOC_013002	BAMBI	2:15317558-15321763	Blank	LaSote	OK	3.74739	1.59092	-1.23603	-1.3514	0.0639	0.222451	no
TCONS_00029753	XLOC_013002	BAMBI	2:15317558-15321763	Blank	LaSote	OK	4.23945	1.52176	-1.47814	-2.20442	0.00045	0.00436155	yes
TCONS_00030020	XLOC_013093	MEOX2	2:28094295-28217519	Blank	LaSote	OK	10.0406	3.05482	-1.71669	-2.2298	0.0017	0.0134144	yes
TCONS_00030024	XLOC_013093	MEOX2	2:28094295-28217519	Blank	LaSote	OK	8.17187	3.22092	-1.34319	-2.04282	0.00185	0.0144125	yes
TCONS_00030036	XLOC_013101	SNX13	2:29037908-29109458	Blank	LaSote	OK	1.89615	3.40708	0.845464	1.70323	0.005	0.0324781	yes
TCONS_00030037	XLOC_013101	SNX13	2:29037908-29109458	Blank	LaSote	OK	2.31079	2.08994	-0.144927	-0.195532	0.65805	0.851361	no
TCONS_00030427	XLOC_013214	LIMD1	2:43016449-43039407	Blank	LaSote	OK	17.1698	17.0493	-0.0101634	-0.0190375	0.9751	0.98689	no
TCONS_00030428	XLOC_013214	LIMD1	2:43016449-43039407	Blank	LaSote	OK	21.6245	12.4689	-0.794335	-1.73821	0.0034	0.0236969	yes
TCONS_00031098	XLOC_013433	GRB10	2:81113212-81255988	Blank	LaSote	OK	5.61435	10.4435	0.895418	2.32562	5e-05	0.000622191	yes
TCONS_00031102	XLOC_013433	GRB10	2:81113212-81255988	Blank	LaSote	OK	12.2667	8.3058	-0.562558	-1.64183	0.00535	0.0342927	yes
TCONS_00031502	XLOC_013557	ZNF521	2:103905951-104138907	Blank	LaSote	OK	2.46901	2.25744	-0.129242	-0.172168	0.76245	0.904005	no
TCONS_00031503	XLOC_013557	ZNF521	2:103905951-104138907	Blank	LaSote	OK	3.61201	1.66042	-1.12125	-1.59079	0.0084	0.0492307	yes
TCONS_00031506	XLOC_013557	ZNF521	2:103905951-104138907	Blank	LaSote	OK	3.02588	2.00877	-0.591038	-0.715017	0.20905	0.472371	no
TCONS_00031555	XLOC_013575	ENSGALG00000015157	2:106608771-106675533	Blank	LaSote	OK	1.42091	2.00907	0.499709	1.54989	0.0067	0.041072	yes
TCONS_00031559	XLOC_013575	ENSGALG00000015157	2:106608771-106675533	Blank	LaSote	OK	0.729823	2.21983	1.60483	1.11994	0.0944	0.290539	no
TCONS_00031560	XLOC_013575	ENSGALG00000015157	2:106608771-106675533	Blank	LaSote	OK	1.8146	0.742367	-1.28945	-1.35123	0.0412	0.163535	no
TCONS_00032152	XLOC_013754	TAF2	2:136722276-136779085	Blank	LaSote	OK	11.6198	8.31466	-0.482861	-1.6523	0.00485	0.0317039	yes
TCONS_00032153	XLOC_013754	TAF2	2:136722276-136779085	Blank	LaSote	OK	8.40692	10.3776	0.303819	1.02522	0.0756	0.249635	no
TCONS_00032196	XLOC_013772	MTSS1	2:138603102-138721688	Blank	LaSote	OK	2.20729	2.31169	0.0666714	0.135583	0.8128	0.925584	no
TCONS_00032198	XLOC_013772	MTSS1	2:138603102-138721688	Blank	LaSote	OK	3.16307	1.34656	-1.23205	-2.52316	5e-05	0.000622191	yes
TCONS_00032221	XLOC_013779	ASAP1	2:140679139-140815008	Blank	LaSote	OK	1.88851	4.02867	1.09306	2.37686	5e-05	0.000622191	yes
TCONS_00032223	XLOC_013779	ASAP1	2:140679139-140815008	Blank	LaSote	OK	3.32619	3.02819	-0.135414	-0.315466	0.57775	0.801774	no
TCONS_00034745	XLOC_015955	LSM14B	20:7906677-7924857	Blank	LaSote	OK	1.31376	2.75587	1.06881	1.68813	0.00465	0.0306275	yes
TCONS_00034748	XLOC_015955	LSM14B	20:7906677-7924857	Blank	LaSote	OK	2.6026	1.25661	-1.05042	-1.96917	0.00215	0.0163172	yes
TCONS_00035470	XLOC_016193	TPD52L2	20:9715389-9752392	Blank	LaSote	OK	3.36638	2.76747	-0.282631	-0.566841	0.32415	0.591387	no
TCONS_00035475	XLOC_016193	TPD52L2	20:9715389-9752392	Blank	LaSote	OK	2.54999	4.94963	0.95683	1.90875	0.0031	0.0219655	yes
TCONS_00035478	XLOC_016193	TPD52L2	20:9715389-9752392	Blank	LaSote	OK	5.72662	2.74219	-1.06235	-1.18113	0.0498	0.187081	no
TCONS_00035479	XLOC_016193	TPD52L2	20:9715389-9752392	Blank	LaSote	OK	2.66009	3.60181	0.437249	0.346968	0.54685	0.780341	no
TCONS_00035498	XLOC_016200	TNFRSF6B	20:9850573-9855871	Blank	LaSote	OK	3.20762	2.00718	-0.676332	-0.375199	0.44135	0.699079	no
TCONS_00035500	XLOC_016200	TNFRSF6B	20:9850573-9855871	Blank	LaSote	OK	4.52247	1.89538	-1.25463	-2.10701	0.0008	0.00709651	yes
TCONS_00035627	XLOC_016249	NELFCD	20:11103328-11247713	Blank	LaSote	OK	5.44872	3.64229	-0.581073	-1.32519	0.02205	0.103211	no
TCONS_00035628	XLOC_016249	NELFCD	20:11103328-11247713	Blank	LaSote	OK	2.28189	4.61831	1.01714	1.75489	0.00835	0.0489897	yes
TCONS_00035659	XLOC_016263	CASS4	20:12199922-12217167	Blank	LaSote	OK	0.573453	0.0940104	-2.60878	-2.08173	0.00115	0.00966244	yes
TCONS_00035661	XLOC_016263	CASS4	20:12199922-12217167	Blank	LaSote	NOTEST	0.109805	0.141233	0.363137	0	1	1	no
TCONS_00035956	XLOC_016500	ERRFI1	21:209754-243776	Blank	LaSote	OK	4.50169	8.34192	0.889915	3.2274	5e-05	0.000622191	yes
TCONS_00035957	XLOC_016500	ERRFI1	21:209754-243776	Blank	LaSote	OK	4.69019	7.28545	0.635372	0.899677	0.12595	0.348808	no
TCONS_00036159	XLOC_016560	SPSB1	21:3311144-3358359	Blank	LaSote	OK	3.10961	1.53221	-1.02112	-3.33545	5e-05	0.000622191	yes
TCONS_00036160	XLOC_016560	SPSB1	21:3311144-3358359	Blank	LaSote	OK	0.784109	1.6347	1.0599	0.766067	0.2082	0.471196	no
TCONS_00036638	XLOC_016717	FBXO42	21:4329765-4369440	Blank	LaSote	OK	1.64683	2.77451	0.752539	1.63332	0.00605	0.0378482	yes
TCONS_00036639	XLOC_016717	FBXO42	21:4329765-4369440	Blank	LaSote	OK	1.87696	1.92289	0.0348745	0.0393356	0.9466	0.975584	no
TCONS_00036979	XLOC_016890	STC1	22:1150099-1160651	Blank	LaSote	OK	2.94807	7.31055	1.31021	2.92451	5e-05	0.000622191	yes
TCONS_00036980	XLOC_016890	STC1	22:1150099-1160651	Blank	LaSote	OK	3.41714	6.99263	1.03304	3.39224	5e-05	0.000622191	yes
TCONS_00037349	XLOC_017009	TIA1	22:3565137-3577380	Blank	LaSote	OK	4.236	5.29417	0.321702	0.717267	0.2137	0.478354	no
TCONS_00037355	XLOC_017009	TIA1	22:3565137-3577380	Blank	LaSote	OK	4.17717	6.81578	0.706352	1.66648	0.0056	0.0355702	yes
TCONS_00037784	XLOC_017199	MACF1	23:5359115-5494622	Blank	LaSote	OK	2.75849	6.23855	1.17733	1.91139	0.0026	0.0190533	yes
TCONS_00037792	XLOC_017199	MACF1	23:5359115-5494622	Blank	LaSote	OK	3.31105	2.46919	-0.423254	-0.5931	0.3139	0.581381	no
TCONS_00037939	XLOC_017248	RLF	23:1765848-1817930	Blank	LaSote	OK	3.83091	3.98395	0.0565119	0.104566	0.8558	0.942685	no
TCONS_00037941	XLOC_017248	RLF	23:1765848-1817930	Blank	LaSote	OK	3.14534	4.84358	0.622856	1.56302	0.0065	0.0400645	yes
TCONS_00038411	XLOC_017443	ST3GAL4	24:420243-690429	Blank	LaSote	OK	1.24555	1.67901	0.430829	0.638273	0.2621	0.526408	no
TCONS_00038415	XLOC_017443	ST3GAL4	24:420243-690429	Blank	LaSote	OK	2.03329	1.2048	-0.755025	-1.82436	0.00335	0.0233941	yes
TCONS_00039015	XLOC_017638	NCAM1	24:5780706-5862628	Blank	LaSote	OK	5.50525	1.98549	-1.47131	-2.34895	5e-05	0.000622191	yes
TCONS_00039016	XLOC_017638	NCAM1	24:5780706-5862628	Blank	LaSote	OK	3.16942	2.25682	-0.489925	-0.694203	0.2326	0.498566	no
TCONS_00039231	XLOC_017780	CRABP2	25:1441787-1451989	Blank	LaSote	OK	2.60879	1.66942	-0.644035	-1.22412	0.03635	0.149586	no
TCONS_00039232	XLOC_017780	CRABP2	25:1441787-1451989	Blank	LaSote	OK	2.94399	1.15156	-1.35418	-2.4833	0.00025	0.00262539	yes
TCONS_00039234	XLOC_017780	ENSGALG00000045721	25:1441787-1451989	Blank	LaSote	OK	1.53203	2.00495	0.388118	0.592282	0.30195	0.568972	no
TCONS_00039787	XLOC_017988	SELENBP1	25:2758035-2768163	Blank	LaSote	OK	10.6982	3.74406	-1.5147	-3.74733	5e-05	0.000622191	yes
TCONS_00039790	XLOC_017988	SELENBP1	25:2758035-2768163	Blank	LaSote	OK	8.16665	3.77808	-1.11209	-2.74741	5e-05	0.000622191	yes
TCONS_00039873	XLOC_018017	ENSGALG00000000584	26:373561-399845	Blank	LaSote	OK	3.09058	1.43465	-1.10718	-2.26157	0.0002	0.00215877	yes
TCONS_00039875	XLOC_018017	ENSGALG00000000584	26:373561-399845	Blank	LaSote	OK	3.03164	1.67228	-0.85828	-2.48254	5e-05	0.000622191	yes
TCONS_00039994	XLOC_018044	SYPL2	26:1211729-1215764	Blank	LaSote	OK	2.90232	4.3783	0.593164	0.755594	0.20625	0.468661	no
TCONS_00039997	XLOC_018044	SYPL2	26:1211729-1215764	Blank	LaSote	OK	9.71642	2.26301	-2.10218	-3.18776	0.00065	0.0059778	yes
TCONS_00040078	XLOC_018068	MDM4	26:1802480-1827846	Blank	LaSote	OK	5.20544	3.15385	-0.722903	-0.99587	0.0858	0.272223	no
TCONS_00040080	XLOC_018068	MDM4	26:1802480-1827846	Blank	LaSote	OK	2.6496	6.68653	1.33548	2.59495	5e-05	0.000622191	yes
TCONS_00040087	XLOC_018068	MDM4	26:1802480-1827846	Blank	LaSote	OK	3.21237	6.14973	0.936886	1.76797	0.00295	0.0211109	yes
TCONS_00040104	XLOC_018071	TMCC2	26:2035458-2069451	Blank	LaSote	OK	1.89953	3.03771	0.677342	1.83458	0.00195	0.0150621	yes
TCONS_00040107	XLOC_018071	TMCC2	26:2035458-2069451	Blank	LaSote	OK	2.66659	2.98456	0.162519	0.17813	0.7251	0.886836	no
TCONS_00040505	XLOC_018219	RAB29	26:2278554-2303459	Blank	LaSote	OK	2.43605	1.02656	-1.24673	-1.03126	0.10165	0.304897	no
TCONS_00040508	XLOC_018219	SLC41A1	26:2278554-2303459	Blank	LaSote	OK	2.35687	6.55007	1.47464	1.9165	0.00275	0.0199466	yes
TCONS_00040506	XLOC_018219	SLC41A1	26:2278554-2303459	Blank	LaSote	OK	5.42868	6.08343	0.164284	0.481066	0.37195	0.638172	no
TCONS_00040510	XLOC_018219	SLC41A1	26:2278554-2303459	Blank	LaSote	OK	4.89478	5.63307	0.202676	0.249077	0.6571	0.850867	no
TCONS_00041025	XLOC_018481	SLC35B1	27:3337634-3348667	Blank	LaSote	OK	5.02442	16.9108	1.75092	1.98663	0.00265	0.019352	yes
TCONS_00041026	XLOC_018481	SLC35B1	27:3337634-3348667	Blank	LaSote	OK	6.49451	13.1019	1.01249	1.22621	0.0384	0.155518	no
TCONS_00042261	XLOC_018952	CPAMD8	28:4229154-4269879	Blank	LaSote	OK	5.17491	1.27736	-2.01837	-3.15254	5e-05	0.000622191	yes
TCONS_00042265	XLOC_018952	CPAMD8	28:4229154-4269879	Blank	LaSote	OK	4.7603	2.34906	-1.01897	-2.04083	0.00075	0.0067317	yes
TCONS_00042973	XLOC_019235	RIN2	3:4123707-4186885	Blank	LaSote	OK	4.08728	6.42239	0.651971	2.05403	0.00075	0.0067317	yes
TCONS_00042974	XLOC_019235	ENSGALG00000042483	3:4123707-4186885	Blank	LaSote	OK	4.43029	3.85421	-0.200966	-0.077542	0.8228	0.92997	no
TCONS_00043395	XLOC_019347	ENAH	3:17305293-17393907	Blank	LaSote	OK	29.4095	21.2172	-0.471043	-1.78129	0.0022	0.0166332	yes
TCONS_00043402	XLOC_019347	ENAH	3:17305293-17393907	Blank	LaSote	OK	25.7684	25.8588	0.00504926	0.0193797	0.97325	0.986201	no
TCONS_00043576	XLOC_019408	PPM1B	3:25463045-25536163	Blank	LaSote	OK	5.30247	3.18897	-0.733576	-1.07628	0.06815	0.232643	no
TCONS_00043579	XLOC_019408	PPM1B	3:25463045-25536163	Blank	LaSote	OK	3.85166	8.90812	1.20964	3.70625	5e-05	0.000622191	yes
TCONS_00043580	XLOC_019408	PPM1B	3:25463045-25536163	Blank	LaSote	OK	6.63646	6.83408	0.0423327	0.087384	0.8754	0.949641	no
TCONS_00043582	XLOC_019408	PPM1B	3:25463045-25536163	Blank	LaSote	OK	4.42505	3.27364	-0.4348	-0.568322	0.3278	0.595245	no
TCONS_00043782	XLOC_019474	QPCT	3:33675309-33705919	Blank	LaSote	OK	2.15141	1.09756	-0.970979	-1.79203	0.0048	0.031455	yes
TCONS_00043784	XLOC_019474	QPCT	3:33675309-33705919	Blank	LaSote	OK	1.86512	1.16139	-0.683412	-0.491602	0.4372	0.695537	no
TCONS_00044166	XLOC_019590	ENSGALG00000036240	3:48962863-48995845	Blank	LaSote	OK	7.65524	2.80688	-1.44748	-2.83268	5e-05	0.000622191	yes
TCONS_00044168	XLOC_019590	ENSGALG00000036240	3:48962863-48995845	Blank	LaSote	OK	2.2019	4.33934	0.978727	1.08227	0.08525	0.270973	no
TCONS_00044294	XLOC_019628	MAP3K5	3:55130408-55350427	Blank	LaSote	OK	1.84844	2.07628	0.1677	0.276275	0.62445	0.831711	no
TCONS_00044298	XLOC_019628	MAP7	3:55130408-55350427	Blank	LaSote	OK	1.19005	2.18183	0.874511	3.15686	5e-05	0.000622191	yes
TCONS_00044394	XLOC_019655	EPB41L2	3:57683853-57827582	Blank	LaSote	OK	5.81313	3.0607	-0.925454	-1.61583	0.00695	0.0423139	yes
TCONS_00044395	XLOC_019655	EPB41L2	3:57683853-57827582	Blank	LaSote	OK	2.89637	5.05679	0.803979	1.51911	0.00995	0.0561539	no
TCONS_00044622	XLOC_019728	HACE1	3:69217031-69261301	Blank	LaSote	OK	4.62144	6.38033	0.465287	1.23135	0.0331	0.139761	no
TCONS_00044624	XLOC_019728	HACE1	3:69217031-69261301	Blank	LaSote	OK	3.63453	8.78556	1.27336	2.98628	5e-05	0.000622191	yes
TCONS_00044771	XLOC_019772	SNX14	3:77184526-77239335	Blank	LaSote	OK	1.71038	3.59948	1.07347	2.77063	5e-05	0.000622191	yes
TCONS_00044775	XLOC_019772	SNX14	3:77184526-77239335	Blank	LaSote	OK	4.38656	2.73632	-0.680852	-0.585276	0.2535	0.517919	no
TCONS_00044986	XLOC_019831	DST	3:87198998-87461978	Blank	LaSote	OK	4.84545	5.19794	0.101309	0.257679	0.6544	0.849346	no
TCONS_00044993	XLOC_019831	DST	3:87198998-87461978	Blank	LaSote	OK	3.64057	5.85928	0.686559	1.97096	0.00135	0.0110581	yes
TCONS_00045012	XLOC_019838	GCLC	3:88536017-88570503	Blank	LaSote	OK	1.3662	3.89861	1.51279	2.69601	5e-05	0.000622191	yes
TCONS_00045013	XLOC_019838	GCLC	3:88536017-88570503	Blank	LaSote	OK	1.52729	3.71752	1.28337	2.45514	0.0002	0.00215877	yes
TCONS_00045132	XLOC_019873	HPCAL1	3:97148117-97200586	Blank	LaSote	OK	11.0877	9.8923	-0.164579	-0.392089	0.5044	0.749753	no
TCONS_00045134	XLOC_019873	HPCAL1	3:97148117-97200586	Blank	LaSote	OK	4.75199	11.8831	1.3223	2.36788	0.00105	0.00894357	yes
TCONS_00046010	XLOC_020178	VASH2	3:21769143-21844114	Blank	LaSote	OK	20.6335	7.77513	-1.40805	-2.40773	5e-05	0.000622191	yes
TCONS_00046012	XLOC_020178	FLVCR1	3:21769143-21844114	Blank	LaSote	OK	13.0867	14.2692	0.124808	0.299316	0.6041	0.818767	no
TCONS_00046014	XLOC_020178	TATDN3	3:21769143-21844114	Blank	LaSote	OK	11.2832	9.81246	-0.201487	-0.219157	0.70145	0.875142	no
TCONS_00046182	XLOC_020221	FOSL2	3:27450126-27467660	Blank	LaSote	OK	9.59447	6.67453	-0.523537	-0.806984	0.174	0.42549	no
TCONS_00046183	XLOC_020221	FOSL2	3:27450126-27467660	Blank	LaSote	OK	12.87	6.42666	-1.00187	-1.83932	0.00155	0.012428	yes
TCONS_00046314	XLOC_020248	LTBP1	3:31195089-31400735	Blank	LaSote	OK	66.418	30.9627	-1.10104	-1.91163	0.0026	0.0190533	yes
TCONS_00046317	XLOC_020248	LTBP1	3:31195089-31400735	Blank	LaSote	OK	58.9768	39.4126	-0.58149	-1.11654	0.05845	0.209036	no
TCONS_00046711	XLOC_020368	ENSGALG00000013505	3:49318531-49488810	Blank	LaSote	OK	2.31137	1.6436	-0.491887	-0.550699	0.3289	0.596422	no
TCONS_00046715	XLOC_020368	ENSGALG00000013505	3:49318531-49488810	Blank	LaSote	OK	0.502409	1.77938	1.82444	2.77122	0.0003	0.00307621	yes
TCONS_00046717	XLOC_020368	ENSGALG00000013505	3:49318531-49488810	Blank	LaSote	OK	1.23042	0.994541	-0.307044	-0.137902	0.86025	0.94433	no
TCONS_00046806	XLOC_020394	AIG1	3:52657441-52927815	Blank	LaSote	OK	2.00117	0.591297	-1.75889	-0.525807	0.48225	0.73239	no
TCONS_00046809	XLOC_020394	AIG1	3:52657441-52927815	Blank	LaSote	OK	1.31835	1.82749	0.471129	2.07556	0.0001	0.00116911	yes
TCONS_00046807	XLOC_020394	AIG1	3:52657441-52927815	Blank	LaSote	OK	0.945526	2.10304	1.15329	0.429289	0.5982	0.815496	no
TCONS_00047011	XLOC_020455	FABP7	3:61382562-61385979	Blank	LaSote	OK	96.97	44.9056	-1.11064	-4.59933	5e-05	0.000622191	yes
TCONS_00047013	XLOC_020455	FABP7	3:61382562-61385979	Blank	LaSote	OK	118.27	37.4189	-1.66025	-3.14935	5e-05	0.000622191	yes
TCONS_00047025	XLOC_020460	GJA1	3:61928922-61939183	Blank	LaSote	OK	64.244	40.4948	-0.665824	-1.92004	0.00155	0.012428	yes
TCONS_00047027	XLOC_020460	GJA1	3:61928922-61939183	Blank	LaSote	OK	67.7218	38.5313	-0.813588	-2.77726	5e-05	0.000622191	yes
TCONS_00047599	XLOC_020654	ITGB1BP1	3:96597229-96606779	Blank	LaSote	OK	1.37509	2.74155	0.995466	1.91672	0.0025	0.0184576	yes
TCONS_00047600	XLOC_020654	ITGB1BP1	3:96597229-96606779	Blank	LaSote	OK	2.93436	2.32391	-0.336491	-0.753863	0.2049	0.466949	no
TCONS_00047605	XLOC_020654	ITGB1BP1	3:96597229-96606779	Blank	LaSote	OK	1.38487	1.1518	-0.265856	-0.211026	0.71105	0.879767	no
TCONS_00047995	XLOC_020791	ENSGALG00000016732	3:111258009-111276379	Blank	LaSote	OK	2.2074	3.60495	0.707634	1.73525	0.0029	0.0208206	yes
TCONS_00047996	XLOC_020791	ENSGALG00000016732	3:111258009-111276379	Blank	LaSote	OK	2.78322	2.32999	-0.256431	-0.448458	0.4236	0.684378	no
TCONS_00049896	XLOC_022512	ENSGALG00000033381	33:1211417-1233072	Blank	LaSote	OK	2.14921	0.464937	-2.2087	-2.44509	5e-05	0.000622191	yes
TCONS_00049899	XLOC_022512	ENSGALG00000038579	33:1211417-1233072	Blank	LaSote	OK	1.65115	0.554222	-1.57493	-2.72164	5e-05	0.000622191	yes
TCONS_00050114	XLOC_022574	CBX5	33:1153278-1158512	Blank	LaSote	OK	15.1052	13.5059	-0.161454	-0.335483	0.54805	0.78119	no
TCONS_00050115	XLOC_022574	CBX5	33:1153278-1158512	Blank	LaSote	OK	21.542	12.2657	-0.812522	-2.05965	0.0021	0.0160128	yes
TCONS_00050197	XLOC_022624	YIPF6	4:452682-555711	Blank	LaSote	OK	11.089	14.8271	0.419104	0.467308	0.4139	0.676077	no
TCONS_00050199	XLOC_022624	YIPF6	4:452682-555711	Blank	LaSote	OK	10.5075	15.0332	0.516728	1.68864	0.0047	0.0309082	yes
TCONS_00050451	XLOC_022707	ENSGALG00000006157	4:4159133-4192731	Blank	LaSote	OK	4.24762	2.92892	-0.536284	-1.02426	0.07625	0.251146	no
TCONS_00050454	XLOC_022707	ENSGALG00000006157	4:4159133-4192731	Blank	LaSote	OK	3.1495	5.34024	0.761781	2.26324	0.0001	0.00116911	yes
TCONS_00050458	XLOC_022707	ENSGALG00000006157	4:4159133-4192731	Blank	LaSote	OK	3.27457	4.36482	0.414615	0.754139	0.1946	0.453628	no
TCONS_00050497	XLOC_022726	PCDH19	4:5247530-5300361	Blank	LaSote	OK	5.04639	2.76026	-0.870447	-2.03877	0.0012	0.0100119	yes
TCONS_00050498	XLOC_022726	PCDH19	4:5247530-5300361	Blank	LaSote	OK	3.77942	3.45758	-0.128404	-0.327172	0.5611	0.789701	no
TCONS_00050690	XLOC_022787	ACSL4	4:13813299-13852509	Blank	LaSote	OK	1.96919	2.45188	0.316288	0.33601	0.5596	0.788724	no
TCONS_00050916	XLOC_022852	FNIP2	4:22108957-22193192	Blank	LaSote	OK	1.02183	2.21867	1.11854	1.69918	0.0053	0.0340369	yes
TCONS_00050919	XLOC_022852	FNIP2	4:22108957-22193192	Blank	LaSote	OK	1.39017	2.01672	0.536743	0.519349	0.3705	0.636881	no
TCONS_00051252	XLOC_022949	DKK2	4:38488158-38536866	Blank	LaSote	OK	6.17977	0.560549	-3.46264	-4.00502	5e-05	0.000622191	yes
TCONS_00051254	XLOC_022949	DKK2	4:38488158-38536866	Blank	LaSote	OK	4.23352	0.5826	-2.86128	-5.04735	5e-05	0.000622191	yes
TCONS_00051623	XLOC_023077	PDE5A	4:54931911-55066528	Blank	LaSote	OK	9.27192	5.70921	-0.699576	-2.28558	0.0001	0.00116911	yes
TCONS_00051628	XLOC_023077	PDE5A	4:54931911-55066528	Blank	LaSote	OK	8.17535	5.78794	-0.498229	-1.02522	0.07315	0.243941	no
TCONS_00051672	XLOC_023096	PITX2	4:58157161-58171834	Blank	LaSote	OK	2.07225	1.40238	-0.563322	-0.773455	0.17265	0.423691	no
TCONS_00051673	XLOC_023096	PITX2	4:58157161-58171834	Blank	LaSote	OK	3.06408	1.31007	-1.22581	-2.51593	5e-05	0.000622191	yes
TCONS_00051796	XLOC_023139	ENSGALG00000037761	4:64765846-65001412	Blank	LaSote	OK	21.7834	10.2564	-1.08671	-2.46083	0.00015	0.00167957	yes
TCONS_00051799	XLOC_023139	DLC1	4:64765846-65001412	Blank	LaSote	OK	17.5983	14.9109	-0.239066	-1.06191	0.0648	0.224535	no
TCONS_00051797	XLOC_023139	DLC1	4:64765846-65001412	Blank	LaSote	OK	3.69717	0.928357	-1.99367	-2.48367	0.0003	0.00307621	yes
TCONS_00051798	XLOC_023139	DLC1	4:64765846-65001412	Blank	LaSote	OK	3.21187	1.35891	-1.24096	-1.30913	0.02745	0.121656	no
TCONS_00052505	XLOC_023358	OGT	4:2200026-2282829	Blank	LaSote	OK	10.8314	17.9899	0.731976	1.89271	0.00115	0.00966244	yes
TCONS_00052518	XLOC_023358	ENSGALG00000005464	4:2200026-2282829	Blank	LaSote	OK	12.3719	13.0498	0.0769513	0.2706	0.6386	0.840268	no
TCONS_00053183	XLOC_023544	CLCN3	4:25537345-25598071	Blank	LaSote	OK	5.9742	12.0289	1.00968	2.92889	5e-05	0.000622191	yes
TCONS_00053188	XLOC_023544	CLCN3	4:25537345-25598071	Blank	LaSote	OK	6.02819	5.82627	-0.0491518	-0.07303	0.8758	0.94971	no
TCONS_00053187	XLOC_023544	CLCN3	4:25537345-25598071	Blank	LaSote	OK	3.85695	8.8208	1.19345	2.92255	5e-05	0.000622191	yes
TCONS_00053705	XLOC_023696	ADAMTS3	4:50800836-50944779	Blank	LaSote	OK	3.30535	1.42118	-1.21772	-3.36648	5e-05	0.000622191	yes
TCONS_00053708	XLOC_023696	ADAMTS3	4:50800836-50944779	Blank	LaSote	OK	2.39404	1.45843	-0.715032	-1.28199	0.0313	0.134021	no
TCONS_00053779	XLOC_023719	ENSGALG00000036437	4:54093844-54203331	Blank	LaSote	OK	1.41304	2.58374	0.870658	1.9867	0.0015	0.0120942	yes
TCONS_00053781	XLOC_023719	ENSGALG00000036437	4:54093844-54203331	Blank	LaSote	OK	2.43199	2.50787	0.0443297	0.0888803	0.8727	0.948543	no
TCONS_00053783	XLOC_023719	ENSGALG00000044716	4:54093844-54203331	Blank	LaSote	OK	1.46565	1.92176	0.390895	0.392103	0.5007	0.746786	no
TCONS_00053784	XLOC_023719	ENSGALG00000036437	4:54093844-54203331	Blank	LaSote	OK	1.47396	1.20965	-0.285107	-0.234182	0.6894	0.86895	no
TCONS_00053986	XLOC_023780	FAT1	4:62099381-62202116	Blank	LaSote	OK	10.6743	10.1236	-0.0764149	-0.138134	0.81475	0.926501	no
TCONS_00053987	XLOC_023780	FAT1	4:62099381-62202116	Blank	LaSote	OK	7.18142	12.1771	0.761828	1.88129	0.00115	0.00966244	yes
TCONS_00054021	XLOC_023790	MICU3	4:63625406-63674087	Blank	LaSote	OK	1.19744	2.81417	1.23276	1.99076	0.0025	0.0184576	yes
TCONS_00054023	XLOC_023790	MICU3	4:63625406-63674087	Blank	LaSote	OK	2.02632	2.14269	0.0805634	0.252053	0.67235	0.859808	no
TCONS_00054028	XLOC_023790	MICU3	4:63625406-63674087	Blank	LaSote	OK	2.29627	2.30154	0.00330834	0.00378348	0.9953	0.996672	no
TCONS_00054339	XLOC_023876	CPEB2	4:77399328-77452271	Blank	LaSote	OK	1.10722	2.02251	0.869204	2.506	5e-05	0.000622191	yes
TCONS_00054343	XLOC_023876	CPEB2	4:77399328-77452271	Blank	LaSote	OK	0.193056	2.7843	3.85023	1.65475	0.2308	0.496946	no
TCONS_00054455	XLOC_023915	HTT	4:82652957-82842666	Blank	LaSote	OK	2.18391	4.21222	0.947672	1.91245	0.0033	0.0230994	yes
TCONS_00054460	XLOC_023915	GRK4	4:82652957-82842666	Blank	LaSote	OK	3.38042	3.51188	0.0550383	0.0738995	0.9015	0.959382	no
TCONS_00054510	XLOC_023933	TACC3	4:84469255-84488298	Blank	LaSote	OK	2.0575	7.57391	1.88015	1.96818	0.0039	0.0265312	yes
TCONS_00054518	XLOC_023933	TACC3	4:84469255-84488298	Blank	LaSote	OK	3.30363	3.52139	0.0920923	0.102046	0.84825	0.940067	no
TCONS_00054519	XLOC_023933	TACC3	4:84469255-84488298	Blank	LaSote	OK	8.16416	6.94852	-0.2326	-0.35476	0.54575	0.779596	no
TCONS_00054521	XLOC_023933	TACC3	4:84469255-84488298	Blank	LaSote	OK	3.59412	4.06217	0.176612	0.21089	0.7114	0.88002	no
TCONS_00054549	XLOC_023940	ST3GAL5	4:85966813-85990233	Blank	LaSote	OK	1.80509	4.67708	1.37354	2.42427	5e-05	0.000622191	yes
TCONS_00054550	XLOC_023940	ST3GAL5	4:85966813-85990233	Blank	LaSote	OK	1.73425	6.78346	1.96771	5.57654	5e-05	0.000622191	yes
TCONS_00054618	XLOC_023973	CTNNA2	4:87985900-88447889	Blank	LaSote	OK	4.04668	2.16019	-0.905581	-1.61213	0.00585	0.0368535	yes
TCONS_00054621	XLOC_023973	ENSGALG00000015966	4:87985900-88447889	Blank	LaSote	OK	2.71067	2.56051	-0.0822157	-0.0935687	0.8743	0.949279	no
TCONS_00054656	XLOC_023984	SLC4A11	4:89429333-89531678	Blank	LaSote	OK	3.1771	1.08533	-1.54957	-1.8402	0.0057	0.0360864	yes
TCONS_00054657	XLOC_023984	SLC4A11	4:89429333-89531678	Blank	LaSote	OK	2.93653	1.90918	-0.621162	-1.34311	0.02255	0.105057	no
TCONS_00056462	XLOC_025501	BTBD10	5:7534734-7560040	Blank	LaSote	OK	9.00554	9.06767	0.00991786	0.0247024	0.9666	0.983437	no
TCONS_00056466	XLOC_025501	BTBD10	5:7534734-7560040	Blank	LaSote	OK	6.96806	12.1652	0.803928	2.27969	0.0001	0.00116911	yes
TCONS_00056464	XLOC_025501	BTBD10	5:7534734-7560040	Blank	LaSote	OK	9.35196	9.31868	-0.00514246	-0.0141249	0.9797	0.989013	no
TCONS_00056663	XLOC_025562	DUSP8	5:14163586-14193042	Blank	LaSote	OK	1.55067	2.61906	0.756153	1.57243	0.0072	0.043513	yes
TCONS_00056666	XLOC_025562	DUSP8	5:14163586-14193042	Blank	LaSote	OK	1.82263	2.32869	0.353496	0.637405	0.27105	0.535731	no
TCONS_00056770	XLOC_025603	PPFIA1	5:17835227-17911978	Blank	LaSote	OK	6.47725	10.2321	0.659655	1.9418	0.00125	0.0103656	yes
TCONS_00056782	XLOC_025603	CTTN	5:17835227-17911978	Blank	LaSote	OK	7.92243	9.04264	0.190802	0.347358	0.54625	0.779989	no
TCONS_00056783	XLOC_025603	CTTN	5:17835227-17911978	Blank	LaSote	OK	7.37541	7.71503	0.0649484	0.082372	0.8924	0.955655	no
TCONS_00056833	XLOC_025621	ENSGALG00000039558	5:21406722-21481588	Blank	LaSote	OK	6.42699	9.82507	0.612324	1.94203	0.00095	0.0082181	yes
TCONS_00056835	XLOC_025621	ENSGALG00000039558	5:21406722-21481588	Blank	LaSote	OK	11.5518	4.04473	-1.51401	-1.68788	0.01555	0.0791335	no
TCONS_00056836	XLOC_025621	ENSGALG00000039558	5:21406722-21481588	Blank	LaSote	OK	4.30721	11.8816	1.4639	1.28587	0.0836	0.267473	no
TCONS_00056872	XLOC_025634	ENSGALG00000008053	5:22268221-22433771	Blank	LaSote	OK	1.76205	2.21578	0.330563	0.675094	0.2359	0.501644	no
TCONS_00056877	XLOC_025634	ENSGALG00000033100	5:22268221-22433771	Blank	LaSote	OK	1.61698	2.4225	0.583198	1.78643	0.0024	0.017855	yes
TCONS_00057319	XLOC_025751	AKAP6	5:34795606-35061747	Blank	LaSote	OK	0.724405	0.357697	-1.01806	-1.6712	0.00785	0.0466058	yes
TCONS_00057320	XLOC_025751	AKAP6	5:34795606-35061747	Blank	LaSote	OK	0.580496	0.443975	-0.386809	-0.540902	0.37655	0.642323	no
TCONS_00058029	XLOC_025991	ENSGALG00000040173	5:271941-273738	Blank	LaSote	OK	21.4271	10.9201	-0.972444	-1.76437	0.00525	0.0337963	yes
TCONS_00058031	XLOC_025991	ENSGALG00000040173	5:271941-273738	Blank	LaSote	OK	17.2004	15.0734	-0.190435	-0.257208	0.67485	0.861281	no
TCONS_00058032	XLOC_025991	ENSGALG00000040173	5:271941-273738	Blank	LaSote	OK	19.4648	16.7073	-0.220391	-0.489977	0.40815	0.670901	no
TCONS_00058033	XLOC_025991	ENSGALG00000040173	5:271941-273738	Blank	LaSote	OK	16.8329	15.5443	-0.114897	-0.217623	0.7015	0.875167	no
TCONS_00058179	XLOC_026046	BDNF	5:3712279-3765816	Blank	LaSote	OK	1.54258	0.953501	-0.694044	-0.585625	0.3113	0.578765	no
TCONS_00058180	XLOC_026046	BDNF	5:3712279-3765816	Blank	LaSote	OK	0.633402	3.0209	2.25379	2.62882	0.0033	0.0230994	yes
TCONS_00058181	XLOC_026046	BDNF	5:3712279-3765816	Blank	LaSote	OK	1.57164	1.06352	-0.563421	-0.325422	0.59075	0.810767	no
TCONS_00058532	XLOC_026132	ENSGALG00000006868	5:15709860-15753282	Blank	LaSote	OK	1.15687	2.01623	0.80144	1.95234	0.002	0.0153807	yes
TCONS_00058533	XLOC_026132	ENSGALG00000006868	5:15709860-15753282	Blank	LaSote	OK	2.17316	2.00953	-0.112936	-0.258729	0.65365	0.848763	no
TCONS_00058564	XLOC_026141	CHKA	5:16174659-16213132	Blank	LaSote	OK	5.51221	2.76862	-0.993464	-0.95703	0.099	0.299666	no
TCONS_00058567	XLOC_026141	CHKA	5:16174659-16213132	Blank	LaSote	OK	3.18939	9.52473	1.5784	2.54368	5e-05	0.000622191	yes
TCONS_00058565	XLOC_026141	CHKA	5:16174659-16213132	Blank	LaSote	OK	3.33902	4.14263	0.311122	0.421859	0.46875	0.721657	no
TCONS_00058931	XLOC_026257	PSEN1	5:26360310-26423585	Blank	LaSote	OK	5.59421	3.00617	-0.896008	-1.27615	0.03885	0.156765	no
TCONS_00058933	XLOC_026257	RBM25	5:26360310-26423585	Blank	LaSote	OK	4.28512	7.00467	0.708982	2.348	0.0001	0.00116911	yes
TCONS_00059429	XLOC_026410	FBLN5	5:44519267-44566152	Blank	LaSote	OK	18.9807	3.29351	-2.52684	-7.81129	5e-05	0.000622191	yes
TCONS_00059430	XLOC_026410	FBLN5	5:44519267-44566152	Blank	LaSote	OK	17.7966	6.03246	-1.56079	-3.85849	5e-05	0.000622191	yes
TCONS_00059586	XLOC_026457	PPP1R13B	5:50572139-50638486	Blank	LaSote	OK	1.18422	1.87699	0.664489	2.39966	5e-05	0.000622191	yes
TCONS_00059590	XLOC_026457	PPP1R13B	5:50572139-50638486	Blank	LaSote	OK	1.18823	0.650569	-0.869045	-0.788132	0.16845	0.417537	no
TCONS_00059612	XLOC_026469	CDCA4	5:52029375-52037014	Blank	LaSote	OK	12.8323	21.0483	0.713927	1.86739	0.00215	0.0163172	yes
TCONS_00059615	XLOC_026469	CDCA4	5:52029375-52037014	Blank	LaSote	OK	19.4332	17.4681	-0.153802	-0.347403	0.5498	0.782361	no
TCONS_00059797	XLOC_026529	SAMD4A	5:56494467-56565080	Blank	LaSote	OK	0.607173	4.51938	2.89594	2.39485	0.0379	0.154022	no
TCONS_00059800	XLOC_026529	SAMD4A	5:56494467-56565080	Blank	LaSote	OK	2.29607	3.66713	0.675485	1.71615	0.00345	0.0239972	yes
TCONS_00061718	XLOC_028079	CAMK2G	6:15556582-15682804	Blank	LaSote	OK	2.14268	3.76095	0.811676	2.30701	0.0003	0.00307621	yes
TCONS_00061719	XLOC_028079	CAMK2G	6:15556582-15682804	Blank	LaSote	OK	2.42436	2.57821	0.0887695	0.181552	0.7543	0.900482	no
TCONS_00062234	XLOC_028231	ENSGALG00000032373	6:31163520-31244284	Blank	LaSote	OK	5.20727	1.85666	-1.48782	-2.49381	0.0001	0.00116911	yes
TCONS_00062236	XLOC_028231	ENSGALG00000032373	6:31163520-31244284	Blank	LaSote	OK	4.65023	5.72105	0.29898	0.747444	0.18675	0.443246	no
TCONS_00062412	XLOC_028275	ENSGALG00000034655	6:35375485-35423274	Blank	LaSote	OK	29.1059	29.0465	-0.00294873	-0.00470268	0.9935	0.995666	no
TCONS_00062417	XLOC_028275	ENSGALG00000034655	6:35375485-35423274	Blank	LaSote	OK	29.4623	11.2195	-1.39286	-2.64048	0.00015	0.00167957	yes
TCONS_00062416	XLOC_028275	ENSGALG00000034655	6:35375485-35423274	Blank	LaSote	OK	22.2745	28.1986	0.340232	0.616034	0.28505	0.550362	no
TCONS_00062418	XLOC_028275	ENSGALG00000034655	6:35375485-35423274	Blank	LaSote	OK	11.1242	12.3896	0.155421	0.295367	0.6117	0.823522	no
TCONS_00063120	XLOC_028493	BTRC	6:22823869-22943782	Blank	LaSote	OK	2.16263	2.70201	0.321246	0.569104	0.2973	0.563852	no
TCONS_00063123	XLOC_028493	BTRC	6:22823869-22943782	Blank	LaSote	OK	1.78781	3.45654	0.951131	2.07526	0.0005	0.00477298	yes
TCONS_00063430	XLOC_028586	ADAM12	6:32619905-32791036	Blank	LaSote	OK	3.0316	1.1175	-1.4398	-2.4756	5e-05	0.000622191	yes
TCONS_00063434	XLOC_028586	ADAM12	6:32619905-32791036	Blank	LaSote	OK	2.1937	1.15647	-0.923636	-0.990165	0.09925	0.300199	no
TCONS_00064502	XLOC_029370	PDE1A	7:14004792-14151945	Blank	LaSote	OK	0.460276	0.775878	0.753331	0.769022	0.1864	0.442762	no
TCONS_00064504	XLOC_029370	RF00015	7:14004792-14151945	Blank	LaSote	OK	0.326467	0.848309	1.37765	3.98654	5e-05	0.000622191	yes
TCONS_00064883	XLOC_029487	BIN1	7:23809237-23898034	Blank	LaSote	OK	8.81215	3.23816	-1.44432	-3.24582	5e-05	0.000622191	yes
TCONS_00064885	XLOC_029487	BIN1	7:23809237-23898034	Blank	LaSote	OK	5.88793	5.08676	-0.211013	-0.385904	0.498	0.744571	no
TCONS_00064894	XLOC_029490	MRAS	7:25369576-25404584	Blank	LaSote	OK	12.3116	3.22486	-1.93271	-3.59965	5e-05	0.000622191	yes
TCONS_00064895	XLOC_029490	MRAS	7:25369576-25404584	Blank	LaSote	OK	7.47531	4.10374	-0.865194	-1.70556	0.0031	0.0219655	yes
TCONS_00064897	XLOC_029490	MRAS	7:25369576-25404584	Blank	LaSote	OK	11.9681	1.87468	-2.67447	-2.89885	0.0004	0.00394465	yes
TCONS_00064899	XLOC_029490	MRAS	7:25369576-25404584	Blank	LaSote	OK	9.99533	2.32808	-2.10211	-1.81329	0.0148	0.0762502	no
TCONS_00064898	XLOC_029490	MRAS	7:25369576-25404584	Blank	LaSote	OK	6.96445	2.65638	-1.39055	-1.67665	0.01095	0.0603496	no
TCONS_00065071	XLOC_029533	SPOPL	7:31544523-31582854	Blank	LaSote	OK	4.79097	4.01532	-0.254803	-0.571679	0.2979	0.564399	no
TCONS_00065072	XLOC_029533	SPOPL	7:31544523-31582854	Blank	LaSote	OK	2.75839	5.15392	0.901844	2.93742	5e-05	0.000622191	yes
TCONS_00065354	XLOC_029605	ENSGALG00000003862	7:4665404-4756398	Blank	LaSote	OK	1.51429	2.70541	0.837208	0.931575	0.1235	0.344623	no
TCONS_00065355	XLOC_029605	ENSGALG00000003862	7:4665404-4756398	Blank	LaSote	OK	4.77648	1.93861	-1.30092	-2.09993	0.0025	0.0184576	yes
TCONS_00065426	XLOC_029621	HDAC4	7:6181314-6418746	Blank	LaSote	OK	1.53338	1.68926	0.139675	0.305174	0.59555	0.813932	no
[truncated: 72 more rows]

## Sheet: AlternativeSplicingGene
gene
SEMA3D
KMT2E
PRLL
TBK1
LEMD3
MSRB3
ENSGALG00000009899
TMEM19
NAV3
SCYL2
RRP7A
PMM1
DMC1
DDX17
RBFOX2
CALD1
C2CD5
PPARA
ENSGALG00000032183
GNB3
ENO2
TBX15
ENSGALG00000037173
GPR161
TTF2
ST3GAL6
TBC1D23
PCNP
NXPE3
NFKBIZ
HHLA2
GPR89B
HUNK
ENSGALG00000035096
MRPS6
PDXK
AGPAT3
MED14
KLHL15
ACOT9
AP1S2
GEMIN8
MID1
TUBGCP5
ENSGALG00000016808
DOCK9
RBM26
STARD13
ENSGALG00000042339
KDELC2
FAM76B
TAF1D
CHORDC1
NOX4
DENND6B
FAM107B
PHTF2
BRD1
CAV1
CAV2
ZFC3H1
NTN4
TEF
MPST
RIC8B
SLC37A3
BRAF
BID
ENSGALG00000013042
RERGL
ENSGALG00000014071
ARFGAP3
PACSIN2
ZC3HAV1
CCND2
TULP3
RHNO1
MFAP5
CHD4
CLDND1
COL8A1
CBLB
MYH15
ADPRH
ROBO2
ENSGALG00000028863
PAXBP1
TMEM50B
GART
CRYZL1
RCAN1
PIGP
ERG
ENSGALG00000016217
ENSGALG00000016285
SAT1
SMS
PDHA1
WWC3
JADE3
IRS2
CARS2
MBNL2
LMO7
UCHL3
ENSGALG00000044745
SUGT1
VWA8
NUFIP1
TNFRSF19
CSNK1G1
BBS4
NEO1
ETFA
WDR61
MCEE
ENSGALG00000038286
ADAMTSL3
CHD2
LRRC28
ENSGALG00000037950
PPCDC
SCAMP5
TCF12
CEMIP
ENSGALG00000021171
ABHD17C
ZFAND6
C11H16orf70
URI1
SS18L2
CDH11
EXOC3L1
OSGIN1
NFATC3
NKD1
MVD
NISCH
RNF123
RBM6
RBM5
BARX1
SLMAP
MITF
PPP4R2
RASSF1
UBA7
AMT
VGLL4
CARD19
ENSGALG00000035729
BICD2
ZXDC
CAMK1
TADA3
TMF1
UBA3
SLIT3
EBF1
TNIP1
CLK4
HSPA4
KDM3B
GRPEL2
AFAP1L1
NSD1
NDST1
CNOT6
ENSGALG00000029896
2018-09-08
JAKMIP2
GPR146
RBBP6
TNRC6A
USP31
PDPK1
XPO6
ENSGALG00000002666
CPPED1
PRKAR1B
TTYH3
IQCE
SHMT1
HAGH
CLEC16A
MGRN1
CREBBP
TFAP4
DCUN1D3
ENSGALG00000026038
DGCR8
KIAA1671
DDX51
ENSGALG00000005204
LIF
NIPSNAP1
MED13L
CLTCL1
HIC2
ANKLE2
GOLGA3
SFSWAP
GLT1D1
ENSGALG00000043806
CRKL
DYL1
DYNLL1
BRD2
SH2D3C
TOR2A
ENSGALG00000004881
TBC1D13
GPR107
OLFM1
CNTRL
RABGAP1
GARNL3
FNBP1
RAPGEF1
PDCL
RC3H2
ARPC5L
MAP2K6
NPLOC4
ENSGALG00000038575
MRPL27
GAS7
MYH1D
MYH1E
MYOCD
STX8
METRNL
SPHK1
UNK
MCRIP1
SIRT7
CUX1
ENSGALG00000021611
KCTD7
SERPINF1
TAOK1
TRPV2
VPS53
PPM1E
AUTS2
GTF2I
NCBP3
NUFIP2
ACACA
SYNRG
NF1
PTH1R
PFKP
PARD3
NRP1
EPC1
PRTFDC1
MIOS
ITGB8
KLHL7
NR1D2
ANO10
TRAK1
GFOD1
ANKH
FAM173B
TEX10
SGK3
DECR1
COL14A1
PHF20L1
WISP1
SMARCD3
PRKAG2
LARP4B
ENSGALG00000006723
CCNY
CREM
SVIL
ENSGALG00000044714
MLLT10
CYP51A1
PEX1
MEOX2
RAPGEF5
DFNA5
OSBPL3
ANKRD28
TBC1D5
ENSGALG00000043642
TNS3
NUP153
C1orf145
TMEM170B
ENSGALG00000012808
RIPK1
ZCCHC2
C5orf22
ADCY2
ANKS6
AHRR
IMPA2
TWSG1
ANKRD12
USP14
ZNF521
ENSGALG00000015157
RRM2B
UBR5
ANGPT1
MTSS1
WASHC5
ASAP1
PTP4A3
SCRIB
RBM39
LSM14B
HELZ2
PHF20
CCNDBP1
ZNFX1
YTHDF1
TNFRSF6B
RPRD1B
ACOT8
NELFCD
ENSGALG00000030859
VAPB
RAB22A
ERRFI1
MXRA8
DVL1
KIF1B
FBLIM1
HSPG2
CLSTN1
CTNNBIP1
FBXO42
KAZN
ENSGALG00000030096
TNFRSF1B
CDS2
KAT6A
TIA1
WDTC1
TMEM222
SESN2
INPP5B
MEAF6
EVA1B
ZBTB8A
ENSGALG00000003420
DHDDS
RLF
LDLRAP1
TMEM57
THRAP3
CADM1
CRABP2
ENSGALG00000045721
SHC1
SLC39A1
ENSGALG00000041435
TARS2
RPRD2
SELENBP1
ENSGALG00000035499
IPO9
KLHL12
CSRP1
MDM4
LRIG2
TEAD3
FKBP5
SORT1
RAB29
SLC41A1
ITGB3
ENSGALG00000033522
GJC1
GRN
NT5C3B
KAT2A
CD320
MFSD12
NCLN
SLC39A3
CPAMD8
EPS15L1
INSR
USE1
MYO9B
KIAA1841
RTN4
ASB3
RIN2
ENSGALG00000042483
FOXN2
POLR1B
CNPY3
GINS1
SRSF7
CRLS1
DYNC2LI1
PPM1B
GLO1
BTBD9
MRPS18A
XPO5
QPCT
TARBP1
PHF10
STXBP5
SASH1
PCMT1
ENSGALG00000036240
ZDHHC14
SNX9
GTF2H5
TULP4
BCLAF1
STX7
EPB41L2
SESN1
SEC63
POPDC3
BVES
HACE1
SNX14
ME1
HMGN3
TMEM30A
DST
ENSGALG00000028551
ENSGALG00000038652
GSTA2
ACP1
EXTL3
ENSGALG00000034474
FBXO11
VPS54
ACSS1
APMAP
GPCPD1
THUMPD2
H3F3C
BROX
ENSGALG00000042048
TGFB2
VASH2
FLVCR1
TATDN3
COX7A2L
FOSL2
SLC4A1AP
DAAM2
ENSGALG00000035284
VEGFA
CNST
GPR137B
ENSGALG00000011205
LATS1
NUP43
ENSGALG00000013505
AIG1
FABP7
QRSL1
SENP6
PHF3
TMEM18
PXDN
ITGB1BP1
ENSGALG00000016732
ENSGALG00000043929
CERS5
ENSGALG00000033381
ENSGALG00000038579
SCN8A
ENSGALG00000033614
DIP2B
LARP4
CBX5
YIPF6
STARD8
RAB6B
ENSGALG00000028681
PCDH19
CETN2
CHIC1
ENSGALG00000007683
USP12-like
CAPN6
2018-09-06
NRK
CXorf57
TMEM131L
FNIP2
KLHL2
NOCT
USP38
ABHD18
JADE1
RCHY1
HERC3
ENSGALG00000039674
ENSGALG00000010392
SEC31A
ENSGALG00000043669
YTHDC1
RAP1GDS1
ENSGALG00000013615
ENSGALG00000037761
DLC1
SGCB
RAB28
EVC
SORCS2
ENSGALG00000036566
EDA2R
CHMP1B
ENOX2
OGT
RHOGL
ENSGALG00000005464
HS6ST2
MCF2
DIAPH2
ATRX
STAG2
ENSGALG00000009063
MTMR1
MAMLD1
TMEM185A
CLCN3
NR3C2
FAM13A
SEC24B
COX18
ANKRD17
EPHA5
MCUB
TSPAN5
ADH1C
MICU3
RASL11B
LIMCH1
KLF3
TBC1D1
CPEB2
RNF4
CFAP99
TACC3
IMMT
EIF4G2
SBF2
ENSGALG00000005927
DUSP8
PPFIA1
CTTN
LDLRAD3
ENSGALG00000039558
AMBRA1
CHRM4
ENSGALG00000008692
ELMSAN1
GPATCH2L
ZNF839
MARK3
ENSGALG00000011528
ENSGALG00000011639
WDHD1
GCH1
KLHDC1
ENSGALG00000040173
CYB5R2
OVCH2
AMPD3
SAAL1
ENSGALG00000032502
CPT1A
TRAF6
CRY2
ZNF106
PSEN1
RBM25
TMEM229B
PRKD1
HECTD1
ENTPD5
PGF
TMED8
PTPN21
CCDC88C
FBLN5
CDCA4
SLC38A6
ENSGALG00000012468
MICU1
DNAJB12
SGPL1
AIFM2
CAMK2G
SORBS1
ABCG2
BLOC1S2
VTI1A
ATRNL1
ENSGALG00000032373
LHPP
MGMT
TCTN3
ENSGALG00000034655
UBE2D1
ENSGALG00000005156
SEC24C
PIK3AP1
WASHC2C
BTRC
CCDC186
PRDX3
NCKAP1
COL6A3
MYO1B
NDUFB3
PIKFYVE
ENSGALG00000032550
ENSGALG00000009089
ENSGALG00000031069
LY75
BIN1
MRAS
RALB
INHBB
SPOPL
2018-03-07
NAA20
MYL1
ENSGALG00000003862
ENSGALG00000030789
ANKRD44
CLK1
ABI2
CYP20A1
RAPGEF4
ENSGALG00000011172
MYLK
INSIG2
RND3
ENSGALG00000001972
ENSGALG00000036783
ZNF644
KYAT3
HOOK1
NFIA
LEPROT
RABGGTB
SGF29
CAMSAP2
UHMK1
ENSGALG00000036871
MTA1
SOAT1
RASAL2
HMCN1
SSBP3
KANK4
ENSGALG00000010967
SERBP1
PPP2R3A
GIGYF2
DGKD
TRA2B
PPP1R7
ENSGALG00000006976
BCL6
LRCH3
TM4SF1
ARMC8
ENSGALG00000006724
SLC25A36
EPHA4
PID1
TFDP2
GK5
ABCC5
ATP11B
MFN1
PIK3CA
ENSGALG00000009157
MFSD1
ENSGALG00000020626
MBNL1
ENSGALG00000040291
VPS16
NAT8B
CACNB4
ENSGALG00000034671
ENSGALG00000032057
ENSGALG00000035351
ENSGALG00000042435
ENSGALG00000039796
ENSGALG00000033496
ENSGALG00000045361
ENSGALG00000033633
ENSGALG00000035600
AUP1
ENSGALG00000036142
ENSGALG00000045930
ENSGALG00000038219
ENSGALG00000033877
MALT1
ENSGALG00000002326
TPM2
IL31RA
IPO11
WDR41
RIC1
TJP2
ENSGALG00000036057
MCC
ENSGALG00000000264
SLC44A1
FSD1L
ZNF462
TTC37
MEF2C
XPA
NADK2
PAIP1
IQGAP2
NFIB
ENSGALG00000015101
RFKL
APBA1
ZFAND5
ENSGALG00000029681
ENSGALG00000000189
APC
GNE
GAK
TNFAIP8
FEM1C
LOX
GNPTAB
GBE1
SH3BGR
IFRD1
PAWR
SLC6A15
RERG
RUNX1
TXNDC9
TSPAN3
ENSGALG00000037723
USP3
RAB8B
CTDSPL2
CHD9
ANKRD27
IP6K2
PFKFB4
SAR1B
ZC3H7A
RNF216
SLX4
EHMT1
ADAMTSL2
GAPVD1
FAAP100
ASL2
ERAL1
CTDSPL
RBM33
DNAJB6
HDAC9
SFRP4
UPP1
SULF1
KHDRBS3
BAMBI
SNX13
LIMD1
GRB10
TAF2
TPD52L2
CASS4
SPSB1
STC1
MACF1
ST3GAL4
NCAM1
ENSGALG00000000584
SYPL2
TMCC2
SLC35B1
ENAH
MAP3K5
MAP7
GCLC
HPCAL1
LTBP1
GJA1
ENSGALG00000006157
ACSL4
DKK2
PDE5A
PITX2
ADAMTS3
ENSGALG00000036437
ENSGALG00000044716
FAT1
HTT
GRK4
ST3GAL5
CTNNA2
ENSGALG00000015966
SLC4A11
BTBD10
ENSGALG00000008053
ENSGALG00000033100
AKAP6
BDNF
ENSGALG00000006868
CHKA
PPP1R13B
SAMD4A
ADAM12
PDE1A
RF00015
HDAC4
ENSGALG00000009608
RC3H1
SRSF11
PRRX1
DBNL
ENSGALG00000044309
ENSGALG00000041052
NUDT2
KIF2A
ENSGALG00000014775
NPR3
FGF10
FER
VCAN
