# Supplementary material for: Genome-Wide Analysis of Alternative Splicing during Host-Virus Interactions in Chicken
Source: Viruses. 2021 Dec 2;13(12):2409. doi: 10.3390/v13122409 (PMC8703359; doi:10.3390/v13122409)
Supplement: Supplementary file 1 [file viruses-13-02409-s001.zip › TableS9-Herts33_DaPars_Res.xlsx]

## Sheet: Sheet1
Gene	PDUI_diff	log2(fold_change)
ENSGALT00000068051|ENSGALG00000003308	0.0933333	-14.0276
ENSGALT00000062730|ENSGALG00000002201	-0.06	-13.1729
ENSGALT00000017994|ENSGALG00000011046	-0.0133333	-12.6408
ENSGALT00000084210|ENSGALG00000032104	-0.00333333	-12.4016
ENSGALT00000046270|ENSGALG00000003851	0.0466667	-11.9112
ENSGALT00000087874|ENSGALG00000005914	-0.103333	-11.7495
ENSGALT00000075676|ENSGALG00000000791	0.00666667	-11.564
ENSGALT00000019591|ENSGALG00000012004	-0.12	-10.9226
ENSGALT00000056240|ENSGALG00000039614	0.0933333	-10.4387
ENSGALT00000089544|ENSGALG00000043085	-0.0933333	-10.3042
ENSGALT00000076657|ENSGALG00000039974	-0.00333333	-10.267
ENSGALT00000063402|ENSGALG00000036558	-0.00666667	-10.1897
ENSGALT00000018357|ENSGALG00000011251	-0.0266667	-10.1852
ENSGALT00000060839|ENSGALG00000002587	-0.01	-9.96339
ENSGALT00000085302|ENSGALG00000016027	0.04	-9.89131
ENSGALT00000024821|ENSGALG00000015385	0.01	-9.7547
ENSGALT00000053938|ENSGALG00000034219	-0.0133333	-9.3996
ENSGALT00000009112|ENSGALG00000005682	0.00333333	-9.10437
ENSGALT00000057753|ENSGALG00000012009	-0.0233333	-8.85771
ENSGALT00000084107|ENSGALG00000010096	0.08	-8.84425
ENSGALT00000004784|ENSGALG00000003026	0	-8.77928
ENSGALT00000052428|ENSGALG00000035492	0.03	-8.7328
ENSGALT00000085004|ENSGALG00000001168	0	-8.70194
ENSGALT00000074058|ENSGALG00000040447	-0.06	-8.2655
ENSGALT00000044729|ENSGALG00000002908	0.00333333	-8.1513
ENSGALT00000075972|ENSGALG00000012721	-0.06	-8.07425
ENSGALT00000064647|ENSGALG00000041358	0.06	-7.99236
ENSGALT00000080314|ENSGALG00000007125	-0.03	-7.97262
ENSGALT00000052372|ENSGALG00000009915	0	-7.85084
ENSGALT00000088090|ENSGALG00000001729	0.0633333	-7.82736
ENSGALT00000087777|ENSGALG00000000223	0.0266667	-7.73639
ENSGALT00000068131|ENSGALG00000038926	-0.0533333	-7.55411
ENSGALT00000013506|ENSGALG00000008294	-0.0433333	-7.15494
ENSGALT00000005170|ENSGALG00000003267	0.00333333	-7.01518
ENSGALT00000052987|ENSGALG00000028056	-0.0733333	-6.7335
ENSGALT00000015813|ENSGALG00000009714	-0.0433333	-6.66864
ENSGALT00000088308|ENSGALG00000002144	0.0333333	-6.58181
ENSGALT00000047631|ENSGALG00000032556	0.00333333	-6.37151
ENSGALT00000060233|ENSGALG00000043593	0.0133333	-5.82039
ENSGALT00000064200|ENSGALG00000015842	-0.065	-5.81498
ENSGALT00000049170|ENSGALG00000009029	-0.00333333	-5.66787
ENSGALT00000072490|ENSGALG00000032181	0.00333333	-5.45403
ENSGALT00000074883|ENSGALG00000035998	0.01	-5.33807
ENSGALT00000020897|ENSGALG00000012809	0	-5.31038
ENSGALT00000083758|ENSGALG00000034802	-0.01	-4.90047
ENSGALT00000053053|ENSGALG00000000129	0.00333333	-4.85897
ENSGALT00000053627|ENSGALG00000036295	-0.0666667	-4.69425
ENSGALT00000052576|ENSGALG00000041205	0.05	-4.65129
ENSGALT00000084706|ENSGALG00000028284	0	-4.48482
ENSGALT00000087604|ENSGALG00000007945	-0.02	-4.36762
ENSGALT00000073952|ENSGALG00000012721	-0.0533333	-3.95758
ENSGALT00000052305|ENSGALG00000004901	-0.03	-3.85531
ENSGALT00000077035|ENSGALG00000003015	-0.05	-3.75638
ENSGALT00000045162|ENSGALG00000035715	-0.236667	-3.75012
ENSGALT00000004762|ENSGALG00000003015	-0.06	-3.73801
ENSGALT00000084122|ENSGALG00000007555	0.0333333	-3.70652
ENSGALT00000056708|ENSGALG00000039688	-0.0366667	-3.53003
ENSGALT00000063796|ENSGALG00000030367	-0.0233333	-3.51552
ENSGALT00000086941|ENSGALG00000007510	0.0233333	-3.47544
ENSGALT00000057968|ENSGALG00000005848	-0.0466667	-3.42543
ENSGALT00000052899|ENSGALG00000034919	0	-3.41424
ENSGALT00000004392|ENSGALG00000002781	0.0266667	-3.39656
ENSGALT00000083123|ENSGALG00000010747	-0.0133333	-3.35733
ENSGALT00000045711|ENSGALG00000028284	-0.01	-3.32423
ENSGALT00000014953|ENSGALG00000009179	0.0466667	-3.31243
ENSGALT00000077856|ENSGALG00000028998	-0.04	-3.29787
ENSGALT00000076024|ENSGALG00000040782	0	-3.29578
ENSGALT00000083584|ENSGALG00000028167	0.05	-3.27973
ENSGALT00000065804|ENSGALG00000014678	0	-3.27558
ENSGALT00000016005|ENSGALG00000009844	0	-3.23585
ENSGALT00000075757|ENSGALG00000032929	0.00333333	-3.23035
ENSGALT00000000766|ENSGALG00000000550	0.08	-3.16086
ENSGALT00000078629|ENSGALG00000028998	-0.04	-3.15009
ENSGALT00000070141|ENSGALG00000034868	-0.0266667	-3.06912
ENSGALT00000089668|ENSGALG00000009179	0.0283333	-3.03003
ENSGALT00000069507|ENSGALG00000026822	-0.03	-3.02702
ENSGALT00000014801|ENSGALG00000009091	-0.0683333	-3.02491
ENSGALT00000088724|ENSGALG00000011086	0	-3.00086
ENSGALT00000014236|ENSGALG00000008747	-0.0133333	-3.00028
ENSGALT00000063958|ENSGALG00000015884	-0.03	-2.9848
ENSGALT00000079954|ENSGALG00000003015	-0.05	-2.97412
ENSGALT00000015634|ENSGALG00000009594	0.13	-2.96318
ENSGALT00000081741|ENSGALG00000013848	0	-2.95889
ENSGALT00000038017|ENSGALG00000010924	0	-2.94885
ENSGALT00000087388|ENSGALG00000013069	-0.04	-2.93461
ENSGALT00000050124|ENSGALG00000003770	-0.00666667	-2.91468
ENSGALT00000063704|ENSGALG00000029268	-0.01	-2.90487
ENSGALT00000087847|ENSGALG00000029793	0.0133333	-2.90393
ENSGALT00000062553|ENSGALG00000001992	0.00333333	-2.89863
ENSGALT00000070919|ENSGALG00000003475	-0.103333	-2.88223
ENSGALT00000054364|ENSGALG00000042108	0.04	-2.8765
ENSGALT00000026525|ENSGALG00000016442	-0.14	-2.87108
ENSGALT00000061711|ENSGALG00000003265	-0.0133333	-2.85949
ENSGALT00000088951|ENSGALG00000032634	-0.0266667	-2.83838
ENSGALT00000020391|ENSGALG00000012481	-0.0566667	-2.80753
ENSGALT00000058989|ENSGALG00000032626	-0.0566667	-2.78855
ENSGALT00000044614|ENSGALG00000000621	-0.04	-2.7757
ENSGALT00000048126|ENSGALG00000014234	0.0566667	-2.75966
ENSGALT00000073022|ENSGALG00000040834	-0.0133333	-2.75275
ENSGALT00000024611|ENSGALG00000015253	-0.0366667	-2.74817
ENSGALT00000084718|ENSGALG00000016027	0.0466667	-2.73705
ENSGALT00000043639|ENSGALG00000025862	0	-2.7272
ENSGALT00000004758|ENSGALG00000003013	0.0233333	-2.72622
ENSGALT00000011621|ENSGALG00000007178	0.0433333	-2.70163
ENSGALT00000067233|ENSGALG00000029449	-0.00333333	-2.68469
ENSGALT00000040292|ENSGALG00000023933	0.0266667	-2.6837
ENSGALT00000055309|ENSGALG00000004106	0.0166667	-2.67486
ENSGALT00000080716|ENSGALG00000000529	0.01	-2.66691
ENSGALT00000087176|ENSGALG00000017611	0	-2.65865
ENSGALT00000055647|ENSGALG00000043439	0.0233333	-2.65668
ENSGALT00000088912|ENSGALG00000010569	0	-2.64968
ENSGALT00000055441|ENSGALG00000037953	0	-2.62304
ENSGALT00000010002|ENSGALG00000006198	0	-2.62006
ENSGALT00000007033|ENSGALG00000004413	-0.07	-2.61936
ENSGALT00000089197|ENSGALG00000009621	0	-2.60753
ENSGALT00000022468|ENSGALG00000013848	0	-2.60414
ENSGALT00000090100|ENSGALG00000041463	0	-2.58216
ENSGALT00000055113|ENSGALG00000038933	0.03	-2.56388
ENSGALT00000087820|ENSGALG00000002773	-0.08	-2.53663
ENSGALT00000008754|ENSGALG00000005505	-0.106667	-2.51722
ENSGALT00000086884|ENSGALG00000013632	0.01	-2.50196
ENSGALT00000070108|ENSGALG00000009576	0.173333	-2.4992
ENSGALT00000044496|ENSGALG00000028880	-0.03	-2.49774
ENSGALT00000011975|ENSGALG00000007403	-0.0333333	-2.48366
ENSGALT00000044624|ENSGALG00000027315	-0.0333333	-2.48306
ENSGALT00000032336|ENSGALG00000007493	0.03	-2.48289
ENSGALT00000084832|ENSGALG00000015849	0.0333333	-2.47031
ENSGALT00000055934|ENSGALG00000005140	0.0166667	-2.46137
ENSGALT00000089896|ENSGALG00000011708	-0.0133333	-2.45514
ENSGALT00000047466|ENSGALG00000029449	-0.00333333	-2.45156
ENSGALT00000006531|ENSGALG00000004106	-0.01	-2.44722
ENSGALT00000081175|ENSGALG00000029947	-0.0166667	-2.44315
ENSGALT00000014433|ENSGALG00000008881	0.0333333	-2.43781
ENSGALT00000026489|ENSGALG00000016421	0.05	-2.43538
ENSGALT00000083636|ENSGALG00000008651	0	-2.41225
ENSGALT00000083950|ENSGALG00000024480	-0.0466667	-2.41199
ENSGALT00000003307|ENSGALG00000002118	0.0133333	-2.40593
ENSGALT00000020162|ENSGALG00000012339	0	-2.40556
ENSGALT00000011632|ENSGALG00000007183	-0.0233333	-2.40381
ENSGALT00000047022|ENSGALG00000017405	0.03	-2.40092
ENSGALT00000077203|ENSGALG00000011592	-0.08	-2.39295
ENSGALT00000059461|ENSGALG00000038219	0.0233333	-2.38154
ENSGALT00000019114|ENSGALG00000011692	0.0233333	-2.36123
ENSGALT00000083071|ENSGALG00000032114	0.106667	-2.35227
ENSGALT00000068873|ENSGALG00000006198	-0.03	-2.35191
ENSGALT00000079270|ENSGALG00000042077	0.0266667	-2.34937
ENSGALT00000007180|ENSGALG00000004508	0.146667	-2.33861
ENSGALT00000089552|ENSGALG00000009560	0.01	-2.33301
ENSGALT00000080278|ENSGALG00000006821	-0.0266667	-2.33288
ENSGALT00000058579|ENSGALG00000040260	0.38	-2.32447
ENSGALT00000039950|ENSGALG00000003475	0	-2.31602
ENSGALT00000004587|ENSGALG00000002907	-0.07	-2.31448
ENSGALT00000015566|ENSGALG00000009560	0.0133333	-2.30908
ENSGALT00000057532|ENSGALG00000040298	0.0733333	-2.28939
ENSGALT00000024434|ENSGALG00000015143	-0.0333333	-2.26078
ENSGALT00000044915|ENSGALG00000026607	0.0366667	-2.24981
ENSGALT00000084598|ENSGALG00000013804	-0.06	-2.2478
ENSGALT00000055855|ENSGALG00000039903	0.11	-2.24659
ENSGALT00000050537|ENSGALG00000030812	-0.0766667	-2.23595
ENSGALT00000058754|ENSGALG00000032589	-0.0133333	-2.22491
ENSGALT00000064523|ENSGALG00000001688	-0.0233333	-2.22405
ENSGALT00000050412|ENSGALG00000034757	-0.00166667	-2.21994
ENSGALT00000049815|ENSGALG00000001183	0	-2.21651
ENSGALT00000074653|ENSGALG00000000529	-0.0833333	-2.2133
ENSGALT00000088843|ENSGALG00000040606	-0.00333333	-2.20342
ENSGALT00000053131|ENSGALG00000011511	0	-2.19837
ENSGALT00000015038|ENSGALG00000009241	-0.05	-2.19568
ENSGALT00000085513|ENSGALG00000000866	0	-2.19413
ENSGALT00000040200|ENSGALG00000023904	-0.0366667	-2.18191
ENSGALT00000015673|ENSGALG00000009621	0	-2.1776
ENSGALT00000088140|ENSGALG00000040586	-0.04	-2.17181
ENSGALT00000025684|ENSGALG00000015935	-0.045	-2.16912
ENSGALT00000076920|ENSGALG00000043307	-0.0533333	-2.16697
ENSGALT00000011589|ENSGALG00000020999	-0.03	-2.16273
ENSGALT00000043998|ENSGALG00000028567	0.0166667	-2.15447
ENSGALT00000009968|ENSGALG00000006174	-0.01	-2.14712
ENSGALT00000084302|ENSGALG00000042023	0	-2.14291
ENSGALT00000087347|ENSGALG00000013098	-0.09	-2.13438
ENSGALT00000005572|ENSGALG00000003521	0.11	-2.12416
ENSGALT00000001192|ENSGALG00000000818	0	-2.10823
ENSGALT00000004577|ENSGALG00000002899	0.0733333	-2.10785
ENSGALT00000010862|ENSGALG00000006715	-0.213333	-2.10771
ENSGALT00000012141|ENSGALG00000007510	0.0233333	-2.10079
ENSGALT00000090338|ENSGALG00000035998	0.0133333	-2.10047
ENSGALT00000085711|ENSGALG00000003344	-0.00666667	-2.09769
ENSGALT00000059653|ENSGALG00000037402	-0.00333333	-2.0975
ENSGALT00000044370|ENSGALG00000027207	0.0233333	-2.09386
ENSGALT00000076812|ENSGALG00000033705	0	-2.09385
ENSGALT00000087987|ENSGALG00000003323	-0.0566667	-2.09179
ENSGALT00000067091|ENSGALG00000007697	-0.00333333	-2.09166
ENSGALT00000077831|ENSGALG00000010633	-0.00666667	-2.09132
ENSGALT00000079618|ENSGALG00000038098	-0.1	-2.08995
ENSGALT00000088476|ENSGALG00000007779	-0.0633333	-2.08014
ENSGALT00000009723|ENSGALG00000006037	0.03	-2.07966
ENSGALT00000022169|ENSGALG00000013626	-0.273333	-2.07583
ENSGALT00000051117|ENSGALG00000006939	0	-2.07168
ENSGALT00000040522|ENSGALG00000007839	-0.126667	-2.0662
ENSGALT00000089686|ENSGALG00000021047	-0.00666667	-2.0641
ENSGALT00000067338|ENSGALG00000038840	0.00333333	-2.06355
ENSGALT00000018198|ENSGALG00000011163	0.22	-2.06064
ENSGALT00000079707|ENSGALG00000002229	-0.0166667	-2.05897
ENSGALT00000017485|ENSGALG00000010747	0.13	-2.0461
ENSGALT00000010641|ENSGALG00000006591	-0.07	-2.04364
ENSGALT00000088655|ENSGALG00000003284	-0.0333333	-2.04184
ENSGALT00000089799|ENSGALG00000046656	-0.0333333	-2.04051
ENSGALT00000018765|ENSGALG00000011511	-5.55112e-17	-2.03976
ENSGALT00000011553|ENSGALG00000007131	0.0233333	-2.03839
ENSGALT00000078755|ENSGALG00000038604	-0.05	-2.03774
ENSGALT00000019060|ENSGALG00000011659	-0.0433333	-2.03455
ENSGALT00000023392|ENSGALG00000014490	0	-2.03245
ENSGALT00000083825|ENSGALG00000029390	-0.03	-2.03052
ENSGALT00000082889|ENSGALG00000009091	-0.14	-2.02783
ENSGALT00000017251|ENSGALG00000010601	0.0833333	-2.02579
ENSGALT00000004687|ENSGALG00000002963	0.0133333	-2.02448
ENSGALT00000048703|ENSGALG00000006198	-0.0266667	-2.02443
ENSGALT00000073090|ENSGALG00000041030	-0.105	-2.01772
ENSGALT00000028082|ENSGALG00000017394	0.0266667	-2.01266
ENSGALT00000051079|ENSGALG00000027777	0.01	-2.01262
ENSGALT00000051453|ENSGALG00000009365	-0.0333333	-2.00101
ENSGALT00000011524|ENSGALG00000007114	-0.00666667	-1.99917
ENSGALT00000005163|ENSGALG00000003261	0.0166667	-1.99026
ENSGALT00000086825|ENSGALG00000003228	0	-1.98507
ENSGALT00000065908|ENSGALG00000034187	-0.0533333	-1.98442
ENSGALT00000001276|ENSGALG00000000866	0.0233333	-1.98045
ENSGALT00000034784|ENSGALG00000021520	-0.126667	-1.9702
ENSGALT00000049068|ENSGALG00000040013	-0.28	-1.96932
ENSGALT00000046092|ENSGALG00000027462	-0.00666667	-1.96882
ENSGALT00000019602|ENSGALG00000012013	0	-1.96819
ENSGALT00000052016|ENSGALG00000032988	0.0766667	-1.96239
ENSGALT00000038787|ENSGALG00000009601	-0.05	-1.95726
ENSGALT00000064139|ENSGALG00000009264	-0.02	-1.95675
ENSGALT00000041393|ENSGALG00000024480	-0.05	-1.95339
ENSGALT00000063476|ENSGALG00000015119	-0.2	-1.95147
ENSGALT00000086363|ENSGALG00000000433	0.00333333	-1.94906
ENSGALT00000003192|ENSGALG00000002053	0.13	-1.94873
ENSGALT00000006863|ENSGALG00000004310	0.0733333	-1.94595
ENSGALT00000061562|ENSGALG00000030209	-0.0666667	-1.94577
ENSGALT00000080720|ENSGALG00000011499	0	-1.94124
ENSGALT00000087615|ENSGALG00000009626	-0.0366667	-1.93617
ENSGALT00000070550|ENSGALG00000037574	0.02	-1.93195
ENSGALT00000043839|ENSGALG00000028354	0	-1.93193
ENSGALT00000088304|ENSGALG00000004809	-0.0533333	-1.92946
ENSGALT00000045264|ENSGALG00000027963	-0.01	-1.91659
ENSGALT00000060635|ENSGALG00000042481	0	-1.90936
ENSGALT00000063526|ENSGALG00000016500	-0.0166667	-1.89295
ENSGALT00000012907|ENSGALG00000007945	0.0166667	-1.89194
ENSGALT00000046954|ENSGALG00000040586	-0.0433333	-1.88503
ENSGALT00000056608|ENSGALG00000030881	0.0866667	-1.88442
ENSGALT00000085407|ENSGALG00000020260	0.01	-1.88358
ENSGALT00000062913|ENSGALG00000016278	0.01	-1.87758
ENSGALT00000078891|ENSGALG00000034919	0	-1.87617
ENSGALT00000088626|ENSGALG00000000529	0.01	-1.87154
ENSGALT00000085616|ENSGALG00000046532	0.04	-1.87065
ENSGALT00000079176|ENSGALG00000009621	0	-1.8699
ENSGALT00000011105|ENSGALG00000006860	0.0333333	-1.86982
ENSGALT00000009221|ENSGALG00000005739	0.0233333	-1.86309
ENSGALT00000036747|ENSGALG00000016027	0.0466667	-1.86024
ENSGALT00000022485|ENSGALG00000013863	0.00666667	-1.85575
ENSGALT00000060731|ENSGALG00000032552	-0.0433333	-1.85166
ENSGALT00000055051|ENSGALG00000042282	-0.00333333	-1.84509
ENSGALT00000069857|ENSGALG00000029429	-0.00666667	-1.84359
ENSGALT00000052667|ENSGALG00000001678	0.223333	-1.84322
ENSGALT00000085922|ENSGALG00000040373	0	-1.83818
ENSGALT00000034639|ENSGALG00000003193	-0.0766667	-1.83803
ENSGALT00000081247|ENSGALG00000030547	0	-1.83515
ENSGALT00000071235|ENSGALG00000034151	0.0566667	-1.83244
ENSGALT00000070228|ENSGALG00000038364	0.0766667	-1.83111
ENSGALT00000052937|ENSGALG00000041344	0.00333333	-1.81819
ENSGALT00000072693|ENSGALG00000040085	-0.0166667	-1.81789
ENSGALT00000001695|ENSGALG00000001126	-0.05	-1.81787
ENSGALT00000023354|ENSGALG00000014463	0.08	-1.80773
ENSGALT00000059863|ENSGALG00000038715	0.05	-1.80761
ENSGALT00000014777|ENSGALG00000009082	0.0533333	-1.80394
ENSGALT00000073051|ENSGALG00000038222	-0.0666667	-1.80286
ENSGALT00000025596|ENSGALG00000015880	0	-1.80124
ENSGALT00000083427|ENSGALG00000039538	0	-1.79994
ENSGALT00000020490|ENSGALG00000012546	-0.0533333	-1.79789
ENSGALT00000071537|ENSGALG00000003693	0.00333333	-1.79477
ENSGALT00000011547|ENSGALG00000007127	-0.0633333	-1.79165
ENSGALT00000023607|ENSGALG00000014646	-0.03	-1.79122
ENSGALT00000024260|ENSGALG00000015044	0.0533333	-1.78925
ENSGALT00000043161|ENSGALG00000026383	-0.0266667	-1.78858
ENSGALT00000024823|ENSGALG00000015387	0.0233333	-1.78462
ENSGALT00000039637|ENSGALG00000008839	-0.03	-1.78219
ENSGALT00000074371|ENSGALG00000029811	0.116667	-1.77372
ENSGALT00000079399|ENSGALG00000040085	-0.03	-1.77311
ENSGALT00000025493|ENSGALG00000015812	0.0633333	-1.7695
ENSGALT00000023545|ENSGALG00000014603	0.0866667	-1.76585
ENSGALT00000024028|ENSGALG00000014897	0	-1.76429
ENSGALT00000070677|ENSGALG00000037690	0.0133333	-1.76147
ENSGALT00000031690|ENSGALG00000019921	0.0233333	-1.76044
ENSGALT00000019620|ENSGALG00000012023	0.04	-1.75979
ENSGALT00000049654|ENSGALG00000002377	0	-1.75961
ENSGALT00000088684|ENSGALG00000008367	-0.03	-1.75911
ENSGALT00000053749|ENSGALG00000036288	0.05	-1.75362
ENSGALT00000012959|ENSGALG00000007981	0.0733333	-1.74916
ENSGALT00000002764|ENSGALG00000001793	-0.146667	-1.74831
ENSGALT00000022856|ENSGALG00000014122	-0.01	-1.74809
ENSGALT00000083431|ENSGALG00000001223	-0.00333333	-1.74416
ENSGALT00000089202|ENSGALG00000046061	-0.0666667	-1.74408
ENSGALT00000039415|ENSGALG00000006300	-0.00666667	-1.74342
ENSGALT00000021380|ENSGALG00000013095	-0.131667	-1.74178
ENSGALT00000025551|ENSGALG00000015847	0.00333333	-1.74125
ENSGALT00000003516|ENSGALG00000002246	0.02	-1.7412
ENSGALT00000006798|ENSGALG00000004274	0.00333333	-1.73836
ENSGALT00000084645|ENSGALG00000006630	0.103333	-1.73732
ENSGALT00000023065|ENSGALG00000014261	-0.02	-1.73438
ENSGALT00000074439|ENSGALG00000036915	-0.0133333	-1.73434
ENSGALT00000059130|ENSGALG00000016536	0.0433333	-1.7316
ENSGALT00000036952|ENSGALG00000015018	-0.196667	-1.73005
ENSGALT00000044561|ENSGALG00000028340	0	-1.72573
ENSGALT00000010620|ENSGALG00000006572	0	-1.72465
ENSGALT00000036257|ENSGALG00000005670	-0.0966667	-1.72365
ENSGALT00000072969|ENSGALG00000007267	0.01	-1.72322
ENSGALT00000010633|ENSGALG00000006584	-0.0933333	-1.72068
ENSGALT00000084075|ENSGALG00000046495	-0.0233333	-1.71977
ENSGALT00000052536|ENSGALG00000038032	0.0533333	-1.71526
ENSGALT00000047249|ENSGALG00000009064	0	-1.71404
ENSGALT00000043316|ENSGALG00000025755	-0.0733333	-1.71126
ENSGALT00000089302|ENSGALG00000002515	0	-1.70951
ENSGALT00000061419|ENSGALG00000028749	0	-1.70481
ENSGALT00000061865|ENSGALG00000007057	0.0166667	-1.70346
ENSGALT00000017302|ENSGALG00000010633	0.07	-1.70202
ENSGALT00000027713|ENSGALG00000017159	-0.0633333	-1.70197
ENSGALT00000087945|ENSGALG00000035676	0	-1.70122
ENSGALT00000003376|ENSGALG00000002155	0	-1.69939
ENSGALT00000083460|ENSGALG00000038421	-0.186667	-1.6993
ENSGALT00000044438|ENSGALG00000001024	0	-1.69876
ENSGALT00000036897|ENSGALG00000022871	0.02	-1.69674
ENSGALT00000084060|ENSGALG00000013733	0.0833333	-1.69519
ENSGALT00000084705|ENSGALG00000014233	0.0133333	-1.69262
ENSGALT00000027677|ENSGALG00000017133	-0.165	-1.69155
ENSGALT00000068898|ENSGALG00000002963	0.0533333	-1.68792
ENSGALT00000055820|ENSGALG00000010255	-0.0166667	-1.68403
ENSGALT00000043224|ENSGALG00000027571	0.00333333	-1.677
ENSGALT00000021346|ENSGALG00000013072	-0.07	-1.67552
ENSGALT00000004363|ENSGALG00000002763	-0.0133333	-1.67533
ENSGALT00000050875|ENSGALG00000032091	0	-1.67516
ENSGALT00000053275|ENSGALG00000037734	0	-1.67489
ENSGALT00000022105|ENSGALG00000013583	-0.0466667	-1.67485
ENSGALT00000005530|ENSGALG00000003495	0.0466667	-1.6739
ENSGALT00000088396|ENSGALG00000014863	-0.0366667	-1.67274
ENSGALT00000075727|ENSGALG00000012041	-0.03	-1.66
ENSGALT00000010591|ENSGALG00000006560	-0.0733333	-1.65426
ENSGALT00000018434|ENSGALG00000011301	-0.04	-1.6511
ENSGALT00000088351|ENSGALG00000003085	0	-1.65064
ENSGALT00000063622|ENSGALG00000014991	-0.0233333	-1.64984
ENSGALT00000031788|ENSGALG00000019979	0.0466667	-1.64852
ENSGALT00000040062|ENSGALG00000003922	0.123333	-1.6484
ENSGALT00000045741|ENSGALG00000026704	0.0166667	-1.64478
ENSGALT00000033989|ENSGALG00000005774	0	-1.64444
ENSGALT00000088404|ENSGALG00000029449	-0.00333333	-1.64177
ENSGALT00000046214|ENSGALG00000026311	-0.03	-1.64012
ENSGALT00000021403|ENSGALG00000013112	-0.09	-1.63685
ENSGALT00000020120|ENSGALG00000012312	0	-1.6365
ENSGALT00000063522|ENSGALG00000036518	0	-1.63344
ENSGALT00000067833|ENSGALG00000023364	0	-1.63212
ENSGALT00000068424|ENSGALG00000032679	-0.0333333	-1.62851
ENSGALT00000030490|ENSGALG00000014698	-0.0166667	-1.62767
ENSGALT00000044266|ENSGALG00000027323	-0.0333333	-1.62588
ENSGALT00000072743|ENSGALG00000040921	-0.196667	-1.62528
ENSGALT00000004610|ENSGALG00000002921	-0.0166667	-1.62493
ENSGALT00000020256|ENSGALG00000012404	-0.153333	-1.62464
ENSGALT00000007194|ENSGALG00000004518	-0.00666667	-1.62379
ENSGALT00000013622|ENSGALG00000008367	-0.0333333	-1.62153
ENSGALT00000022137|ENSGALG00000013606	0	-1.61669
ENSGALT00000087341|ENSGALG00000045784	-0.0233333	-1.6166
ENSGALT00000086362|ENSGALG00000035489	0.153333	-1.61441
ENSGALT00000082577|ENSGALG00000027632	-0.0416667	-1.61422
ENSGALT00000051132|ENSGALG00000040528	-0.18	-1.61097
ENSGALT00000004426|ENSGALG00000002797	-0.04	-1.61068
ENSGALT00000051296|ENSGALG00000010758	0.01	-1.60975
ENSGALT00000065529|ENSGALG00000040854	-0.08	-1.60488
ENSGALT00000041172|ENSGALG00000001101	-0.05	-1.6014
ENSGALT00000076480|ENSGALG00000016584	0	-1.597
ENSGALT00000077181|ENSGALG00000040260	0.48	-1.59642
ENSGALT00000071911|ENSGALG00000039538	0	-1.59518
ENSGALT00000072795|ENSGALG00000012131	-0.03	-1.59266
ENSGALT00000044607|ENSGALG00000028998	-0.0433333	-1.59124
ENSGALT00000082189|ENSGALG00000041898	-0.01	-1.59095
ENSGALT00000085749|ENSGALG00000004274	0	-1.58802
ENSGALT00000069675|ENSGALG00000039474	-0.0566667	-1.58272
ENSGALT00000074427|ENSGALG00000003193	-0.08	-1.58253
ENSGALT00000014720|ENSGALG00000009042	0.04	-1.5805
ENSGALT00000075612|ENSGALG00000038933	0.00666667	-1.57881
ENSGALT00000077378|ENSGALG00000005687	-0.1	-1.57843
ENSGALT00000018392|ENSGALG00000011271	-0.00666667	-1.5765
ENSGALT00000089888|ENSGALG00000006690	0.0133333	-1.57633
ENSGALT00000079773|ENSGALG00000037050	-0.02	-1.57551
ENSGALT00000073833|ENSGALG00000000632	-0.15	-1.57379
ENSGALT00000040376|ENSGALG00000001334	-0.00666667	-1.57305
ENSGALT00000011332|ENSGALG00000007000	0.0833333	-1.57283
ENSGALT00000056511|ENSGALG00000037953	0.00333333	-1.57076
ENSGALT00000086215|ENSGALG00000038635	0.23	-1.57008
ENSGALT00000088409|ENSGALG00000042073	0.0166667	-1.56747
ENSGALT00000064838|ENSGALG00000017008	-0.0566667	-1.56477
ENSGALT00000058776|ENSGALG00000010561	0.01	-1.55868
ENSGALT00000012934|ENSGALG00000007965	-0.22	-1.55783
ENSGALT00000017348|ENSGALG00000010663	0.0166667	-1.55604
ENSGALT00000052243|ENSGALG00000043570	0.15	-1.55411
ENSGALT00000079365|ENSGALG00000007919	0.00333333	-1.55152
ENSGALT00000052363|ENSGALG00000002797	-0.04	-1.54619
ENSGALT00000057960|ENSGALG00000042427	-0.0866667	-1.5446
ENSGALT00000088906|ENSGALG00000010601	-0.0666667	-1.54156
ENSGALT00000007651|ENSGALG00000004794	-0.0133333	-1.53505
ENSGALT00000043107|ENSGALG00000026159	-0.0466667	-1.53284
ENSGALT00000027810|ENSGALG00000017204	-0.0233333	-1.53137
ENSGALT00000068422|ENSGALG00000038652	0.07	-1.5301
ENSGALT00000015524|ENSGALG00000009538	-0.04	-1.53002
ENSGALT00000043348|ENSGALG00000026154	-0.136667	-1.52665
ENSGALT00000052111|ENSGALG00000041177	-0.08	-1.5262
ENSGALT00000017326|ENSGALG00000010652	-0.02	-1.52538
ENSGALT00000031350|ENSGALG00000019741	0	-1.52388
ENSGALT00000063742|ENSGALG00000037541	0.0266667	-1.5202
ENSGALT00000036915|ENSGALG00000015252	0	-1.51865
ENSGALT00000059003|ENSGALG00000002899	-0.136667	-1.51799
ENSGALT00000083492|ENSGALG00000029292	0	-1.51719
ENSGALT00000044321|ENSGALG00000026757	0.105	-1.51672
ENSGALT00000020801|ENSGALG00000012747	0.0133333	-1.51095
ENSGALT00000009397|ENSGALG00000005848	-0.14	-1.50575
ENSGALT00000027727|ENSGALG00000017167	0	-1.50218
ENSGALT00000020080|ENSGALG00000012287	0.00666667	-1.50173
ENSGALT00000064752|ENSGALG00000037272	-0.0766667	-1.5013
ENSGALT00000066398|ENSGALG00000041346	-0.14	-1.49928
ENSGALT00000083840|ENSGALG00000004907	0.06	-1.49855
ENSGALT00000067652|ENSGALG00000030376	-0.0533333	-1.49652
ENSGALT00000090266|ENSGALG00000012429	-0.0266667	-1.49528
ENSGALT00000081151|ENSGALG00000040156	0.0766667	-1.49508
ENSGALT00000021334|ENSGALG00000019284	-0.106667	-1.49408
ENSGALT00000088539|ENSGALG00000033460	-0.00666667	-1.49402
ENSGALT00000045378|ENSGALG00000025842	0.1	-1.49338
ENSGALT00000084579|ENSGALG00000027777	0.00666667	-1.48949
ENSGALT00000053572|ENSGALG00000035210	-0.03	-1.48832
ENSGALT00000028034|ENSGALG00000017350	0.01	-1.48735
ENSGALT00000003599|ENSGALG00000002288	-0.0666667	-1.48554
ENSGALT00000009765|ENSGALG00000006056	0	-1.48443
ENSGALT00000078693|ENSGALG00000042481	-0.00333333	-1.48407
ENSGALT00000062552|ENSGALG00000000975	0.00666667	-1.48334
ENSGALT00000049853|ENSGALG00000036765	-0.00666667	-1.47667
ENSGALT00000084241|ENSGALG00000003521	-0.0266667	-1.47661
ENSGALT00000050691|ENSGALG00000002921	-0.0633333	-1.47616
ENSGALT00000063419|ENSGALG00000039121	0.0766667	-1.47317
ENSGALT00000067813|ENSGALG00000032335	0.0133333	-1.47141
ENSGALT00000061214|ENSGALG00000023757	0	-1.46955
ENSGALT00000055818|ENSGALG00000008700	0	-1.46733
ENSGALT00000059836|ENSGALG00000034196	-0.0633333	-1.46687
ENSGALT00000088227|ENSGALG00000005904	0.07	-1.4611
ENSGALT00000009936|ENSGALG00000006153	-0.0933333	-1.46087
ENSGALT00000005977|ENSGALG00000003767	0.0366667	-1.46086
ENSGALT00000037978|ENSGALG00000011708	-0.0166667	-1.45928
ENSGALT00000086776|ENSGALG00000016772	-0.04	-1.45796
ENSGALT00000056514|ENSGALG00000041090	-0.0166667	-1.45719
ENSGALT00000072219|ENSGALG00000008839	0.0666667	-1.45372
ENSGALT00000017775|ENSGALG00000010926	-0.00666667	-1.45191
ENSGALT00000066130|ENSGALG00000027375	0	-1.4515
ENSGALT00000081578|ENSGALG00000027207	0.03	-1.44824
ENSGALT00000026894|ENSGALG00000016665	-0.02	-1.4474
ENSGALT00000051983|ENSGALG00000009788	0.08	-1.44682
ENSGALT00000018551|ENSGALG00000011372	0.0266667	-1.4394
ENSGALT00000080486|ENSGALG00000037953	0	-1.43813
ENSGALT00000052054|ENSGALG00000028908	-0.00333333	-1.4371
ENSGALT00000043913|ENSGALG00000011118	-0.0166667	-1.43527
ENSGALT00000052890|ENSGALG00000026757	0.105	-1.43458
ENSGALT00000050468|ENSGALG00000034281	0.0466667	-1.43371
ENSGALT00000045981|ENSGALG00000028749	-0.02	-1.43213
ENSGALT00000023233|ENSGALG00000014381	0.07	-1.43079
ENSGALT00000070803|ENSGALG00000038461	-0.00666667	-1.43031
ENSGALT00000089352|ENSGALG00000010340	0.0133333	-1.43024
ENSGALT00000018328|ENSGALG00000011238	0.06	-1.43013
ENSGALT00000044559|ENSGALG00000025937	-0.0866667	-1.42792
ENSGALT00000010256|ENSGALG00000006346	-0.00666667	-1.42669
ENSGALT00000004493|ENSGALG00000002849	0.0433333	-1.42396
ENSGALT00000018225|ENSGALG00000011178	-0.02	-1.41962
ENSGALT00000009385|ENSGALG00000005843	-0.146667	-1.41919
ENSGALT00000059068|ENSGALG00000002013	0	-1.41636
ENSGALT00000054111|ENSGALG00000035949	-0.0333333	-1.41601
ENSGALT00000085208|ENSGALG00000010758	0.01	-1.41579
ENSGALT00000085264|ENSGALG00000017330	-0.0666667	-1.41578
ENSGALT00000080489|ENSGALG00000040184	-0.0833333	-1.41508
ENSGALT00000073509|ENSGALG00000041277	0.03	-1.41395
ENSGALT00000085930|ENSGALG00000012131	0.0833333	-1.41394
ENSGALT00000044811|ENSGALG00000027416	-0.00666667	-1.41388
ENSGALT00000083599|ENSGALG00000011483	-0.0166667	-1.41364
ENSGALT00000007519|ENSGALG00000004722	-0.01	-1.41266
ENSGALT00000089642|ENSGALG00000000978	-0.00666667	-1.41184
ENSGALT00000008535|ENSGALG00000005321	-0.02	-1.4113
ENSGALT00000008553|ENSGALG00000005331	0.0333333	-1.40863
ENSGALT00000009467|ENSGALG00000005888	0.0233333	-1.4075
ENSGALT00000056075|ENSGALG00000030902	0	-1.40665
ENSGALT00000041394|ENSGALG00000024481	-0.0666667	-1.40494
ENSGALT00000073829|ENSGALG00000033091	0.02	-1.40466
ENSGALT00000062102|ENSGALG00000037299	0.116667	-1.4042
ENSGALT00000054838|ENSGALG00000015978	0	-1.40378
ENSGALT00000020752|ENSGALG00000012712	0.0733333	-1.40248
ENSGALT00000083164|ENSGALG00000045633	-0.0333333	-1.4023
ENSGALT00000027349|ENSGALG00000016917	0.156667	-1.40189
ENSGALT00000065356|ENSGALG00000031348	-0.33	-1.40073
ENSGALT00000010253|ENSGALG00000006343	-0.0833333	-1.40032
ENSGALT00000058011|ENSGALG00000024081	0.02	-1.40027
ENSGALT00000014738|ENSGALG00000009052	-0.0133333	-1.39456
ENSGALT00000016584|ENSGALG00000010201	-0.16	-1.39443
ENSGALT00000088334|ENSGALG00000034078	0.02	-1.39307
ENSGALT00000022773|ENSGALG00000014066	-0.05	-1.39264
ENSGALT00000022274|ENSGALG00000019514	0.02	-1.39206
ENSGALT00000035062|ENSGALG00000002606	0.00333333	-1.39031
ENSGALT00000039466|ENSGALG00000007606	-0.05	-1.38809
ENSGALT00000057291|ENSGALG00000006305	0.0433333	-1.38792
ENSGALT00000080092|ENSGALG00000012112	0.00333333	-1.38516
ENSGALT00000004945|ENSGALG00000003128	-0.203333	-1.38481
ENSGALT00000089604|ENSGALG00000044079	-0.01	-1.38405
ENSGALT00000032361|ENSGALG00000007128	-0.0833333	-1.38309
ENSGALT00000026698|ENSGALG00000016546	-0.1	-1.38156
ENSGALT00000009738|ENSGALG00000006045	-0.126667	-1.38115
ENSGALT00000004075|ENSGALG00000002587	-0.03	-1.37742
ENSGALT00000050980|ENSGALG00000020590	0.0166667	-1.37176
ENSGALT00000010265|ENSGALG00000006350	-0.02	-1.36763
ENSGALT00000010875|ENSGALG00000006723	-0.0433333	-1.36324
ENSGALT00000076385|ENSGALG00000029261	-0.0433333	-1.36298
ENSGALT00000022724|ENSGALG00000014031	-0.045	-1.3616
ENSGALT00000087100|ENSGALG00000016691	0.0166667	-1.36077
ENSGALT00000083645|ENSGALG00000012587	0	-1.36033
ENSGALT00000046125|ENSGALG00000028627	0.00333333	-1.35915
ENSGALT00000049974|ENSGALG00000040493	-0.113333	-1.35907
ENSGALT00000065925|ENSGALG00000042067	0	-1.35852
ENSGALT00000081211|ENSGALG00000021972	0.03	-1.35746
ENSGALT00000076786|ENSGALG00000036618	-0.00333333	-1.35678
ENSGALT00000057068|ENSGALG00000036214	0	-1.35617
ENSGALT00000021340|ENSGALG00000013069	0.0966667	-1.35403
ENSGALT00000058400|ENSGALG00000041418	-0.00333333	-1.35348
ENSGALT00000030930|ENSGALG00000014910	0	-1.35234
ENSGALT00000083894|ENSGALG00000009091	-0.131667	-1.35211
ENSGALT00000018617|ENSGALG00000011409	-0.0833333	-1.34972
ENSGALT00000080873|ENSGALG00000029246	0	-1.3496
ENSGALT00000023722|ENSGALG00000014711	-0.0266667	-1.34936
ENSGALT00000089895|ENSGALG00000025842	-0.0333333	-1.34907
ENSGALT00000053387|ENSGALG00000013039	-0.00333333	-1.34853
ENSGALT00000071941|ENSGALG00000042797	0.06	-1.34775
ENSGALT00000009267|ENSGALG00000005770	-0.0233333	-1.34612
ENSGALT00000023246|ENSGALG00000014386	-0.0516667	-1.34455
ENSGALT00000011857|ENSGALG00000007330	0.0866667	-1.34438
ENSGALT00000027078|ENSGALG00000016772	-0.02	-1.33955
ENSGALT00000011305|ENSGALG00000006978	-0.0633333	-1.33796
ENSGALT00000084354|ENSGALG00000007965	-0.216667	-1.33723
ENSGALT00000064352|ENSGALG00000037690	0.00333333	-1.33591
ENSGALT00000078120|ENSGALG00000037690	0.00333333	-1.33591
ENSGALT00000020533|ENSGALG00000012574	-0.106667	-1.33495
ENSGALT00000086483|ENSGALG00000028567	0.0133333	-1.33473
ENSGALT00000003856|ENSGALG00000002447	0	-1.33421
ENSGALT00000050329|ENSGALG00000034501	0.0133333	-1.33409
ENSGALT00000006328|ENSGALG00000003973	-0.03	-1.33367
ENSGALT00000078215|ENSGALG00000036270	0.0466667	-1.33326
ENSGALT00000077273|ENSGALG00000035816	0.0966667	-1.3313
ENSGALT00000001879|ENSGALG00000001238	-0.01	-1.32682
ENSGALT00000070013|ENSGALG00000040272	-0.156667	-1.32656
ENSGALT00000083843|ENSGALG00000030511	0	-1.32639
ENSGALT00000083186|ENSGALG00000005944	0.0866667	-1.32472
ENSGALT00000017555|ENSGALG00000010794	-0.0433333	-1.32465
ENSGALT00000068150|ENSGALG00000001475	-0.02	-1.32365
ENSGALT00000015270|ENSGALG00000009373	-0.0766667	-1.32321
ENSGALT00000070252|ENSGALG00000030942	-0.203333	-1.32318
ENSGALT00000019110|ENSGALG00000011689	-0.1	-1.32176
ENSGALT00000012469|ENSGALG00000007694	-0.0333333	-1.32174
ENSGALT00000006852|ENSGALG00000004300	0	-1.32154
ENSGALT00000017560|ENSGALG00000010798	0.00666667	-1.32093
ENSGALT00000005388|ENSGALG00000003396	0.00666667	-1.31661
ENSGALT00000003908|ENSGALG00000002479	0.00333333	-1.31112
ENSGALT00000037591|ENSGALG00000012388	-0.14	-1.31062
ENSGALT00000006659|ENSGALG00000004191	-0.08	-1.31022
ENSGALT00000045430|ENSGALG00000027068	-0.0633333	-1.30959
ENSGALT00000028346|ENSGALG00000017644	0	-1.30586
ENSGALT00000003481|ENSGALG00000029696	-0.106667	-1.30582
ENSGALT00000088005|ENSGALG00000012466	0.00333333	-1.30574
ENSGALT00000026750|ENSGALG00000016574	0.216667	-1.30421
ENSGALT00000012441|ENSGALG00000007673	0.02	-1.30415
ENSGALT00000058801|ENSGALG00000004325	-0.09	-1.30372
ENSGALT00000056831|ENSGALG00000002485	-0.0666667	-1.30309
ENSGALT00000024723|ENSGALG00000015316	0	-1.30176
ENSGALT00000087236|ENSGALG00000030666	0.00333333	-1.30118
ENSGALT00000081903|ENSGALG00000043607	0	-1.30108
ENSGALT00000084356|ENSGALG00000044745	-0.19	-1.30035
ENSGALT00000006266|ENSGALG00000003933	0.0433333	-1.29924
ENSGALT00000084875|ENSGALG00000007936	0	-1.29843
ENSGALT00000061873|ENSGALG00000041463	0.00333333	-1.29749
ENSGALT00000087402|ENSGALG00000001777	0.0166667	-1.29685
ENSGALT00000053261|ENSGALG00000033928	-0.0133333	-1.29541
ENSGALT00000043074|ENSGALG00000027375	-0.01	-1.29312
ENSGALT00000083402|ENSGALG00000007404	-0.0266667	-1.29274
ENSGALT00000056828|ENSGALG00000015119	0.02	-1.29134
ENSGALT00000070368|ENSGALG00000027762	-0.11	-1.2908
ENSGALT00000008658|ENSGALG00000005390	-0.00333333	-1.29036
ENSGALT00000032911|ENSGALG00000012348	-0.0166667	-1.2886
ENSGALT00000086891|ENSGALG00000037283	-0.0433333	-1.28756
ENSGALT00000008358|ENSGALG00000005205	0.05	-1.28518
ENSGALT00000006688|ENSGALG00000004203	-0.0266667	-1.2842
ENSGALT00000026124|ENSGALG00000016205	-0.0566667	-1.28173
ENSGALT00000064374|ENSGALG00000029480	0	-1.28165
ENSGALT00000073992|ENSGALG00000029332	0.07	-1.27674
ENSGALT00000032726|ENSGALG00000020510	-0.0133333	-1.27494
ENSGALT00000045065|ENSGALG00000028001	-0.0533333	-1.27432
ENSGALT00000074779|ENSGALG00000033677	-0.0133333	-1.27392
ENSGALT00000038058|ENSGALG00000011759	-0.0333333	-1.27351
ENSGALT00000058298|ENSGALG00000000632	-0.156667	-1.27233
ENSGALT00000082122|ENSGALG00000030905	0	-1.27106
ENSGALT00000015227|ENSGALG00000009350	0.00333333	-1.27074
ENSGALT00000019425|ENSGALG00000011902	0.0233333	-1.27
ENSGALT00000059545|ENSGALG00000012591	-0.02	-1.26999
ENSGALT00000023329|ENSGALG00000014447	0.106667	-1.26929
ENSGALT00000066848|ENSGALG00000028821	0.00666667	-1.26704
ENSGALT00000046592|ENSGALG00000042976	-0.00333333	-1.26614
ENSGALT00000017995|ENSGALG00000011047	-0.06	-1.26605
ENSGALT00000042992|ENSGALG00000027579	0.04	-1.26514
ENSGALT00000057584|ENSGALG00000012186	-0.196667	-1.26485
ENSGALT00000016501|ENSGALG00000010151	0.05	-1.26448
ENSGALT00000083457|ENSGALG00000039061	-0.1	-1.26418
ENSGALT00000002248|ENSGALG00000001483	0.0966667	-1.2634
ENSGALT00000018820|ENSGALG00000011541	0.0766667	-1.26274
ENSGALT00000027869|ENSGALG00000017239	0.05	-1.26111
ENSGALT00000083456|ENSGALG00000012179	-0.271667	-1.26042
ENSGALT00000061104|ENSGALG00000003261	0.0333333	-1.25872
ENSGALT00000063250|ENSGALG00000037675	0.01	-1.25707
ENSGALT00000022912|ENSGALG00000014167	-0.0533333	-1.25572
ENSGALT00000089681|ENSGALG00000011885	-0.0233333	-1.25443
ENSGALT00000038354|ENSGALG00000010356	-0.213333	-1.25406
ENSGALT00000084786|ENSGALG00000016708	0	-1.25136
ENSGALT00000060193|ENSGALG00000003454	0	-1.25126
ENSGALT00000047492|ENSGALG00000013369	0.00666667	-1.24979
ENSGALT00000018877|ENSGALG00000011572	0	-1.24846
ENSGALT00000047779|ENSGALG00000008231	-0.03	-1.24654
ENSGALT00000005690|ENSGALG00000003597	-0.04	-1.24076
ENSGALT00000089432|ENSGALG00000041463	-0.00333333	-1.24027
ENSGALT00000085768|ENSGALG00000013167	-0.00333333	-1.24017
ENSGALT00000048292|ENSGALG00000033603	0.03	-1.23966
ENSGALT00000074135|ENSGALG00000031275	0.04	-1.23893
ENSGALT00000018736|ENSGALG00000011498	-0.11	-1.23886
ENSGALT00000073682|ENSGALG00000002347	0.0433333	-1.23798
ENSGALT00000089290|ENSGALG00000006594	0.0166667	-1.23678
ENSGALT00000015897|ENSGALG00000009690	-0.0333333	-1.23603
ENSGALT00000057476|ENSGALG00000032514	-0.00666667	-1.23563
ENSGALT00000000960|ENSGALG00000000678	0.02	-1.23399
ENSGALT00000049092|ENSGALG00000001513	0.01	-1.23381
ENSGALT00000008735|ENSGALG00000005441	0.05	-1.23062
ENSGALT00000068292|ENSGALG00000033606	-0.146667	-1.23005
ENSGALT00000020350|ENSGALG00000012448	-0.0266667	-1.22976
ENSGALT00000036438|ENSGALG00000017142	-0.126667	-1.22952
ENSGALT00000061929|ENSGALG00000041200	-0.123333	-1.22935
ENSGALT00000019782|ENSGALG00000012109	0.02	-1.22861
ENSGALT00000088152|ENSGALG00000020590	-0.0233333	-1.22814
ENSGALT00000046884|ENSGALG00000026674	0.0233333	-1.22722
ENSGALT00000031276|ENSGALG00000017320	0	-1.22553
ENSGALT00000001298|ENSGALG00000000884	0	-1.22546
ENSGALT00000013557|ENSGALG00000008330	0	-1.22517
ENSGALT00000047311|ENSGALG00000041147	0	-1.22447
ENSGALT00000003204|ENSGALG00000002060	0.0233333	-1.22414
ENSGALT00000022505|ENSGALG00000013878	0.0666667	-1.22314
ENSGALT00000033111|ENSGALG00000011149	-0.06	-1.22227
ENSGALT00000087572|ENSGALG00000000751	0	-1.2221
ENSGALT00000049116|ENSGALG00000032270	-0.09	-1.22187
ENSGALT00000061220|ENSGALG00000040882	-0.17	-1.22039
ENSGALT00000016641|ENSGALG00000010237	0	-1.22019
ENSGALT00000058524|ENSGALG00000040068	-0.02	-1.21988
ENSGALT00000026809|ENSGALG00000016610	0.0966667	-1.21877
ENSGALT00000044969|ENSGALG00000027369	0.153333	-1.21787
ENSGALT00000061894|ENSGALG00000006056	0.0633333	-1.21707
ENSGALT00000011062|ENSGALG00000006837	-0.0433333	-1.21702
ENSGALT00000013309|ENSGALG00000008179	-0.0733333	-1.21674
ENSGALT00000061011|ENSGALG00000030303	0.0333333	-1.21486
ENSGALT00000086555|ENSGALG00000007961	-0.0566667	-1.21477
ENSGALT00000047733|ENSGALG00000041625	0.0133333	-1.21462
ENSGALT00000007116|ENSGALG00000004469	0	-1.21185
ENSGALT00000065650|ENSGALG00000030319	-0.00666667	-1.21174
ENSGALT00000076520|ENSGALG00000001223	-0.00333333	-1.21124
ENSGALT00000017125|ENSGALG00000010517	-0.103333	-1.21122
ENSGALT00000006250|ENSGALG00000003923	-0.08	-1.21006
ENSGALT00000083830|ENSGALG00000044554	0.02	-1.20996
ENSGALT00000086844|ENSGALG00000001529	-0.02	-1.2087
ENSGALT00000045549|ENSGALG00000029142	0	-1.20855
ENSGALT00000033615|ENSGALG00000008146	0	-1.20676
ENSGALT00000067485|ENSGALG00000038902	-0.0666667	-1.20654
ENSGALT00000080210|ENSGALG00000006080	0.00333333	-1.20555
ENSGALT00000089148|ENSGALG00000002771	0	-1.20519
ENSGALT00000000419|ENSGALG00000000313	-0.06	-1.20446
ENSGALT00000046555|ENSGALG00000029673	0.09	-1.20427
ENSGALT00000005862|ENSGALG00000003695	-0.16	-1.20411
ENSGALT00000001137|ENSGALG00000000784	0.103333	-1.20408
ENSGALT00000067764|ENSGALG00000030022	0.0633333	-1.20117
ENSGALT00000071754|ENSGALG00000028135	0.13	-1.20103
ENSGALT00000047714|ENSGALG00000032440	0.00666667	-1.20054
ENSGALT00000005221|ENSGALG00000003297	6.93889e-18	-1.19974
ENSGALT00000027336|ENSGALG00000016911	0.0533333	-1.19972
ENSGALT00000070280|ENSGALG00000030313	0.0333333	-1.19917
ENSGALT00000044814|ENSGALG00000028227	-0.153333	-1.19748
ENSGALT00000030149|ENSGALG00000016996	-0.0433333	-1.19614
ENSGALT00000075508|ENSGALG00000016430	-0.0533333	-1.19548
ENSGALT00000053503|ENSGALG00000033207	0.0333333	-1.19447
ENSGALT00000083191|ENSGALG00000002144	0.0233333	-1.1936
ENSGALT00000084606|ENSGALG00000043307	-0.0366667	-1.19355
ENSGALT00000049016|ENSGALG00000001998	-0.0666667	-1.19275
ENSGALT00000090158|ENSGALG00000043879	-0.06	-1.19268
ENSGALT00000039589|ENSGALG00000003521	0.0333333	-1.19153
ENSGALT00000030043|ENSGALG00000017274	-0.143333	-1.1914
ENSGALT00000088834|ENSGALG00000010601	-0.0933333	-1.19103
ENSGALT00000002508|ENSGALG00000001642	-0.0733333	-1.19081
ENSGALT00000023478|ENSGALG00000014555	-0.14	-1.18999
ENSGALT00000059741|ENSGALG00000001238	-0.0266667	-1.18994
ENSGALT00000043274|ENSGALG00000028908	-0.00666667	-1.18928
ENSGALT00000013856|ENSGALG00000008506	-0.00666667	-1.18918
ENSGALT00000053553|ENSGALG00000040606	-0.0333333	-1.188
ENSGALT00000007247|ENSGALG00000004553	-0.0966667	-1.18746
ENSGALT00000014333|ENSGALG00000008818	0	-1.18744
ENSGALT00000083214|ENSGALG00000046667	0.0333333	-1.18735
ENSGALT00000065141|ENSGALG00000038343	-0.00333333	-1.1872
ENSGALT00000073715|ENSGALG00000037690	0.01	-1.18706
ENSGALT00000063970|ENSGALG00000037690	0.0233333	-1.1829
ENSGALT00000087129|ENSGALG00000033322	-0.0316667	-1.1826
ENSGALT00000017563|ENSGALG00000010801	0.0533333	-1.18186
ENSGALT00000078008|ENSGALG00000032550	-0.0566667	-1.18178
ENSGALT00000022911|ENSGALG00000014166	-0.113333	-1.18064
ENSGALT00000073743|ENSGALG00000029980	0	-1.18018
ENSGALT00000053612|ENSGALG00000038585	0.02	-1.18017
ENSGALT00000051789|ENSGALG00000038812	0.00666667	-1.18009
ENSGALT00000085035|ENSGALG00000000764	0	-1.17855
ENSGALT00000016585|ENSGALG00000010202	-0.0933333	-1.17713
ENSGALT00000087405|ENSGALG00000012466	0.00666667	-1.17669
ENSGALT00000002682|ENSGALG00000001749	0.0266667	-1.17622
ENSGALT00000081864|ENSGALG00000043684	-0.0833333	-1.17489
ENSGALT00000009966|ENSGALG00000006173	0.04	-1.1741
ENSGALT00000065715|ENSGALG00000038504	-0.01	-1.17278
ENSGALT00000020196|ENSGALG00000012365	-0.0633333	-1.17148
ENSGALT00000051699|ENSGALG00000004907	0.0133333	-1.17144
ENSGALT00000010623|ENSGALG00000006575	-0.0466667	-1.17099
ENSGALT00000067412|ENSGALG00000042481	-0.00333333	-1.17081
ENSGALT00000043545|ENSGALG00000025796	0.133333	-1.17054
ENSGALT00000039669|ENSGALG00000005974	0	-1.17039
ENSGALT00000022259|ENSGALG00000013689	-0.0266667	-1.1702
ENSGALT00000025190|ENSGALG00000015624	-0.0833333	-1.16715
ENSGALT00000072062|ENSGALG00000006474	-0.0166667	-1.16691
ENSGALT00000078626|ENSGALG00000034591	0	-1.16684
ENSGALT00000046791|ENSGALG00000030022	0.06	-1.16642
ENSGALT00000008241|ENSGALG00000005132	0.00666667	-1.16637
ENSGALT00000087381|ENSGALG00000011211	-0.286667	-1.16404
ENSGALT00000048166|ENSGALG00000040531	0.0166667	-1.16238
ENSGALT00000014705|ENSGALG00000009035	0.0433333	-1.15787
ENSGALT00000019131|ENSGALG00000011704	-0.22	-1.15612
ENSGALT00000069791|ENSGALG00000037428	-0.0233333	-1.15601
ENSGALT00000068595|ENSGALG00000032812	0	-1.15595
ENSGALT00000047609|ENSGALG00000037726	0.0133333	-1.15571
ENSGALT00000048209|ENSGALG00000042512	0.0333333	-1.15542
ENSGALT00000020316|ENSGALG00000012429	0.0233333	-1.1552
ENSGALT00000079684|ENSGALG00000039565	0.02	-1.15415
ENSGALT00000084038|ENSGALG00000020078	0	-1.15232
ENSGALT00000082388|ENSGALG00000042976	0	-1.1509
ENSGALT00000073416|ENSGALG00000026401	-0.0833333	-1.15081
ENSGALT00000029798|ENSGALG00000002042	-0.04	-1.15053
ENSGALT00000004375|ENSGALG00000002771	-0.0933333	-1.15048
ENSGALT00000084071|ENSGALG00000030115	-0.0166667	-1.15008
ENSGALT00000050617|ENSGALG00000040465	-0.113333	-1.14948
ENSGALT00000057383|ENSGALG00000026159	-0.00666667	-1.14888
ENSGALT00000015342|ENSGALG00000009421	0.00333333	-1.14831
ENSGALT00000016545|ENSGALG00000010177	0.00666667	-1.14799
ENSGALT00000086973|ENSGALG00000002484	0.0866667	-1.14689
ENSGALT00000054748|ENSGALG00000015002	-0.17	-1.14562
ENSGALT00000014894|ENSGALG00000009149	-0.00666667	-1.14498
ENSGALT00000054981|ENSGALG00000006219	0.0433333	-1.14459
ENSGALT00000040562|ENSGALG00000024039	0	-1.14444
ENSGALT00000053412|ENSGALG00000026591	0	-1.14367
ENSGALT00000039969|ENSGALG00000001381	0.05	-1.14082
ENSGALT00000015694|ENSGALG00000009638	0.05	-1.14072
ENSGALT00000025326|ENSGALG00000015704	-0.00333333	-1.14052
ENSGALT00000075230|ENSGALG00000041760	0.0733333	-1.13917
ENSGALT00000084999|ENSGALG00000003108	-0.15	-1.13889
ENSGALT00000086586|ENSGALG00000044442	0	-1.13887
ENSGALT00000017886|ENSGALG00000010979	0.126667	-1.13845
ENSGALT00000085714|ENSGALG00000041072	0.0133333	-1.13693
ENSGALT00000082182|ENSGALG00000035489	0.02	-1.13608
ENSGALT00000004870|ENSGALG00000003079	0	-1.1352
ENSGALT00000084434|ENSGALG00000011301	-0.0366667	-1.13353
ENSGALT00000075704|ENSGALG00000010493	-0.01	-1.13155
ENSGALT00000018187|ENSGALG00000011153	-0.08	-1.12903
ENSGALT00000016224|ENSGALG00000009983	0.0366667	-1.1285
ENSGALT00000023174|ENSGALG00000014346	0.09	-1.12798
ENSGALT00000068583|ENSGALG00000014258	-0.0166667	-1.12625
ENSGALT00000059373|ENSGALG00000034163	-0.0433333	-1.12531
ENSGALT00000089047|ENSGALG00000045924	-0.00666667	-1.12512
ENSGALT00000049155|ENSGALG00000031593	0.0333333	-1.12473
ENSGALT00000089091|ENSGALG00000026989	0.0566667	-1.12327
ENSGALT00000082744|ENSGALG00000034768	0.08	-1.12091
ENSGALT00000085786|ENSGALG00000042073	0.01	-1.11948
ENSGALT00000088846|ENSGALG00000011570	-0.0533333	-1.11889
ENSGALT00000002791|ENSGALG00000021636	-0.0466667	-1.11886
ENSGALT00000004103|ENSGALG00000002605	-0.0566667	-1.11814
ENSGALT00000009858|ENSGALG00000006106	0	-1.11769
ENSGALT00000007948|ENSGALG00000004956	0.0133333	-1.11654
ENSGALT00000080099|ENSGALG00000035493	-0.03	-1.1164
ENSGALT00000003025|ENSGALG00000001956	0	-1.11639
ENSGALT00000077427|ENSGALG00000007676	-0.0933333	-1.11587
ENSGALT00000049033|ENSGALG00000043287	0	-1.11478
ENSGALT00000080681|ENSGALG00000037998	0.0133333	-1.11447
ENSGALT00000010484|ENSGALG00000006486	-0.09	-1.11435
ENSGALT00000042853|ENSGALG00000027762	-0.11	-1.11372
ENSGALT00000050026|ENSGALG00000021365	-0.0466667	-1.113
ENSGALT00000032685|ENSGALG00000020488	0.0466667	-1.11278
ENSGALT00000010491|ENSGALG00000006491	-0.0333333	-1.11106
ENSGALT00000085546|ENSGALG00000014854	-0.00333333	-1.10995
ENSGALT00000051087|ENSGALG00000033677	-0.0166667	-1.10958
ENSGALT00000010813|ENSGALG00000006690	0.0266667	-1.10437
ENSGALT00000046779|ENSGALG00000007673	0.0166667	-1.10296
ENSGALT00000085439|ENSGALG00000014854	0.0166667	-1.09954
ENSGALT00000008438|ENSGALG00000005254	0.0933333	-1.09926
ENSGALT00000073426|ENSGALG00000036807	-0.148333	-1.09912
ENSGALT00000016648|ENSGALG00000010243	-0.0266667	-1.09499
ENSGALT00000046033|ENSGALG00000008765	-0.123333	-1.09484
ENSGALT00000053866|ENSGALG00000000864	0	-1.09275
ENSGALT00000054780|ENSGALG00000040371	-0.26	-1.09273
ENSGALT00000027546|ENSGALG00000017049	-0.276667	-1.09271
ENSGALT00000001342|ENSGALG00000000913	0.24	-1.09197
ENSGALT00000065472|ENSGALG00000043100	0.0933333	-1.09146
ENSGALT00000003748|ENSGALG00000002379	0.0133333	-1.09121
ENSGALT00000056995|ENSGALG00000008858	0.00666667	-1.08938
ENSGALT00000025335|ENSGALG00000015710	-0.095	-1.08852
ENSGALT00000084074|ENSGALG00000026303	-0.126667	-1.08776
ENSGALT00000085537|ENSGALG00000040380	-0.0416667	-1.08514
ENSGALT00000088935|ENSGALG00000034078	0.05	-1.08263
ENSGALT00000040026|ENSGALG00000002147	-0.0666667	-1.08175
ENSGALT00000008713|ENSGALG00000005425	-0.00333333	-1.08008
ENSGALT00000056540|ENSGALG00000029393	-0.11	-1.07895
ENSGALT00000086030|ENSGALG00000030511	-0.0466667	-1.07828
ENSGALT00000057059|ENSGALG00000033110	0.0666667	-1.07765
ENSGALT00000055761|ENSGALG00000035903	-0.0766667	-1.07718
ENSGALT00000021255|ENSGALG00000013018	0.01	-1.07671
ENSGALT00000014943|ENSGALG00000009173	0.113333	-1.07639
ENSGALT00000080877|ENSGALG00000004777	-0.0466667	-1.07442
ENSGALT00000075072|ENSGALG00000042875	-0.00666667	-1.07396
ENSGALT00000015547|ENSGALG00000009551	0.0466667	-1.07345
ENSGALT00000051076|ENSGALG00000042981	-0.0166667	-1.0726
ENSGALT00000019854|ENSGALG00000027665	0.05	-1.07223
ENSGALT00000069096|ENSGALG00000033569	-0.0466667	-1.07186
ENSGALT00000020168|ENSGALG00000012345	-0.0533333	-1.07145
ENSGALT00000067176|ENSGALG00000031601	-0.0133333	-1.07098
ENSGALT00000087054|ENSGALG00000038885	-3.46945e-18	-1.07038
ENSGALT00000047767|ENSGALG00000040244	0	-1.06939
ENSGALT00000028050|ENSGALG00000017366	0.09	-1.0691
ENSGALT00000064075|ENSGALG00000036713	-0.0166667	-1.06856
ENSGALT00000057979|ENSGALG00000002253	-0.186667	-1.06646
ENSGALT00000060559|ENSGALG00000034801	-0.148333	-1.0656
ENSGALT00000008845|ENSGALG00000005512	-0.0133333	-1.06466
ENSGALT00000062252|ENSGALG00000043351	0.0666667	-1.06421
ENSGALT00000078336|ENSGALG00000002308	-0.0466667	-1.06321
ENSGALT00000046957|ENSGALG00000029921	-0.0133333	-1.06309
ENSGALT00000008801|ENSGALG00000005478	-0.03	-1.06266
ENSGALT00000044806|ENSGALG00000026364	-0.0566667	-1.06216
ENSGALT00000043269|ENSGALG00000028187	-0.0266667	-1.06184
ENSGALT00000044056|ENSGALG00000009731	0	-1.06
ENSGALT00000088603|ENSGALG00000014863	0.01	-1.0599
ENSGALT00000077341|ENSGALG00000008018	0	-1.05984
ENSGALT00000022517|ENSGALG00000013887	-0.0666667	-1.05969
ENSGALT00000083746|ENSGALG00000046203	-0.0233333	-1.05958
ENSGALT00000016263|ENSGALG00000010013	-0.00666667	-1.0595
ENSGALT00000063033|ENSGALG00000034512	-0.106667	-1.05911
ENSGALT00000004557|ENSGALG00000002891	0	-1.05897
ENSGALT00000074158|ENSGALG00000037136	-0.0166667	-1.0562
ENSGALT00000078073|ENSGALG00000031637	-0.05	-1.0545
ENSGALT00000015372|ENSGALG00000009442	0.0266667	-1.05387
ENSGALT00000057949|ENSGALG00000034345	0.0133333	-1.05382
ENSGALT00000070388|ENSGALG00000001168	0	-1.05351
ENSGALT00000085027|ENSGALG00000017049	-0.0133333	-1.05336
ENSGALT00000077979|ENSGALG00000038608	0.07	-1.05273
ENSGALT00000048104|ENSGALG00000001381	-0.0633333	-1.05132
ENSGALT00000047809|ENSGALG00000007839	-0.126667	-1.05076
ENSGALT00000082593|ENSGALG00000041924	0.00333333	-1.04995
ENSGALT00000080400|ENSGALG00000011476	-0.02	-1.04926
ENSGALT00000071813|ENSGALG00000035557	-0.12	-1.0492
ENSGALT00000087571|ENSGALG00000004220	-0.03	-1.04888
ENSGALT00000015969|ENSGALG00000009821	-0.00333333	-1.04812
ENSGALT00000007678|ENSGALG00000004809	0.0466667	-1.04717
ENSGALT00000040984|ENSGALG00000024271	-0.05	-1.0447
ENSGALT00000081898|ENSGALG00000008714	0	-1.04428
ENSGALT00000016022|ENSGALG00000009855	-0.2	-1.04425
ENSGALT00000065178|ENSGALG00000039794	0	-1.04401
ENSGALT00000057780|ENSGALG00000034502	0.0433333	-1.04341
ENSGALT00000061142|ENSGALG00000043307	0	-1.04192
ENSGALT00000049854|ENSGALG00000031142	0.02	-1.04056
ENSGALT00000003628|ENSGALG00000002308	-0.12	-1.03836
ENSGALT00000069555|ENSGALG00000042894	-0.0166667	-1.03672
ENSGALT00000080545|ENSGALG00000034702	-0.015	-1.03526
ENSGALT00000066145|ENSGALG00000027688	0.0833333	-1.03513
ENSGALT00000086037|ENSGALG00000044304	-0.141667	-1.03366
ENSGALT00000034620|ENSGALG00000003795	0	-1.0325
ENSGALT00000054769|ENSGALG00000003891	-0.01	-1.03128
ENSGALT00000045747|ENSGALG00000026038	0.00666667	-1.03103
ENSGALT00000087849|ENSGALG00000026591	-0.00333333	-1.03072
ENSGALT00000090165|ENSGALG00000001333	0.0466667	-1.0305
ENSGALT00000073543|ENSGALG00000038515	-0.0133333	-1.02992
ENSGALT00000072653|ENSGALG00000001741	-0.05	-1.02892
ENSGALT00000058705|ENSGALG00000040878	0	-1.02861
ENSGALT00000016072|ENSGALG00000009887	0	-1.02825
ENSGALT00000005241|ENSGALG00000003308	-0.0866667	-1.0281
ENSGALT00000080089|ENSGALG00000016345	-0.02	-1.02784
ENSGALT00000084701|ENSGALG00000040586	0.0666667	-1.02768
ENSGALT00000011635|ENSGALG00000007185	-0.123333	-1.02746
ENSGALT00000086323|ENSGALG00000040421	-0.0333333	-1.02558
ENSGALT00000080904|ENSGALG00000025842	-0.0333333	-1.02508
ENSGALT00000042733|ENSGALG00000026989	0.0366667	-1.02419
ENSGALT00000024744|ENSGALG00000015330	0.01	-1.02414
ENSGALT00000023014|ENSGALG00000014233	-0.00666667	-1.02336
ENSGALT00000087931|ENSGALG00000007299	0	-1.02306
ENSGALT00000057560|ENSGALG00000031209	0.0466667	-1.02185
ENSGALT00000047217|ENSGALG00000043690	-0.0633333	-1.02173
ENSGALT00000014937|ENSGALG00000009170	0.17	-1.02164
ENSGALT00000008126|ENSGALG00000005070	-0.04	-1.02161
ENSGALT00000043083|ENSGALG00000028979	-0.0966667	-1.0183
ENSGALT00000086936|ENSGALG00000001046	-0.0933333	-1.01537
ENSGALT00000071261|ENSGALG00000035676	0.0566667	-1.01498
ENSGALT00000069270|ENSGALG00000033120	-0.01	-1.0146
ENSGALT00000010554|ENSGALG00000006530	0.0233333	-1.01332
ENSGALT00000060868|ENSGALG00000033996	-0.126667	-1.01315
ENSGALT00000085487|ENSGALG00000006173	0.04	-1.01257
ENSGALT00000083177|ENSGALG00000013532	-0.0133333	-1.0115
ENSGALT00000056407|ENSGALG00000037709	0	-1.01034
ENSGALT00000024687|ENSGALG00000015297	-0.0433333	-1.01002
ENSGALT00000056352|ENSGALG00000030590	-0.106667	-1.00861
ENSGALT00000009821|ENSGALG00000006088	-0.126667	-1.00793
ENSGALT00000027231|ENSGALG00000016855	0.0133333	-1.00612
ENSGALT00000058469|ENSGALG00000008493	0	-1.00592
ENSGALT00000014123|ENSGALG00000008677	0.01	-1.00528
ENSGALT00000061374|ENSGALG00000033322	0.125	-1.00499
ENSGALT00000024967|ENSGALG00000015480	-0.0733333	-1.00436
ENSGALT00000069029|ENSGALG00000034995	-0.04	-1.00318
ENSGALT00000039072|ENSGALG00000008620	-0.0733333	-1.00063
ENSGALT00000017059|ENSGALG00000010476	-0.0166667	-0.999996
ENSGALT00000018533|ENSGALG00000011361	0.0166667	-0.998838
ENSGALT00000015558|ENSGALG00000009556	-0.0333333	-0.998648
ENSGALT00000086253|ENSGALG00000000259	0.0133333	-0.997782
ENSGALT00000014983|ENSGALG00000009202	0.0333333	-0.996904
ENSGALT00000016899|ENSGALG00000010372	0.106667	-0.996013
ENSGALT00000036785|ENSGALG00000015844	0.0133333	-0.995123
ENSGALT00000088454|ENSGALG00000019215	-0.0166667	-0.994109
ENSGALT00000064100|ENSGALG00000041625	0.00666667	-0.993993
ENSGALT00000050326|ENSGALG00000007919	0.00333333	-0.993136
ENSGALT00000087862|ENSGALG00000028879	0.00333333	-0.992002
ENSGALT00000068252|ENSGALG00000030933	0	-0.991218
ENSGALT00000071006|ENSGALG00000040589	0.243333	-0.991034
ENSGALT00000080751|ENSGALG00000042814	-0.0666667	-0.990788
ENSGALT00000022942|ENSGALG00000014186	-0.29	-0.989832
ENSGALT00000033928|ENSGALG00000005849	0.03	-0.987855
ENSGALT00000040301|ENSGALG00000023937	-0.255	-0.987331
ENSGALT00000020663|ENSGALG00000012659	-0.04	-0.98732
ENSGALT00000082458|ENSGALG00000030342	-0.06	-0.986758
ENSGALT00000087908|ENSGALG00000035384	-0.0466667	-0.985295
ENSGALT00000073347|ENSGALG00000008308	0	-0.985247
ENSGALT00000056071|ENSGALG00000007569	0.0366667	-0.985034
ENSGALT00000034751|ENSGALG00000001992	0.00333333	-0.984774
ENSGALT00000077854|ENSGALG00000037675	0.103333	-0.983214
ENSGALT00000054125|ENSGALG00000041863	-0.00666667	-0.982691
ENSGALT00000047786|ENSGALG00000038175	0	-0.981523
ENSGALT00000032094|ENSGALG00000013804	-0.113333	-0.981407
ENSGALT00000013657|ENSGALG00000008383	-0.0266667	-0.980414
ENSGALT00000019062|ENSGALG00000011661	-0.0133333	-0.979429
ENSGALT00000085071|ENSGALG00000005687	-0.163333	-0.978446
ENSGALT00000083355|ENSGALG00000026313	0.0266667	-0.977117
ENSGALT00000059376|ENSGALG00000036420	-0.03	-0.976635
ENSGALT00000050264|ENSGALG00000033709	0	-0.97658
ENSGALT00000075446|ENSGALG00000007837	-0.00666667	-0.974784
ENSGALT00000086356|ENSGALG00000041200	-0.0466667	-0.973267
ENSGALT00000021859|ENSGALG00000013403	0.03	-0.972248
ENSGALT00000016877|ENSGALG00000010363	0.06	-0.972066
ENSGALT00000005664|ENSGALG00000003578	-0.0333333	-0.971354
ENSGALT00000061575|ENSGALG00000008378	-0.0433333	-0.969317
ENSGALT00000019422|ENSGALG00000011900	-0.0266667	-0.968877
ENSGALT00000065518|ENSGALG00000000853	0.0433333	-0.968356
ENSGALT00000088675|ENSGALG00000010340	0	-0.967845
ENSGALT00000013503|ENSGALG00000008293	0.0266667	-0.966608
ENSGALT00000088534|ENSGALG00000033614	-0.0233333	-0.966382
ENSGALT00000063505|ENSGALG00000037991	0.0166667	-0.965894
ENSGALT00000083747|ENSGALG00000036558	-0.0666667	-0.965444
ENSGALT00000087695|ENSGALG00000014468	-0.00666667	-0.965146
ENSGALT00000031908|ENSGALG00000010026	-0.02	-0.964467
ENSGALT00000063502|ENSGALG00000006843	0.01	-0.964222
ENSGALT00000009135|ENSGALG00000005694	-0.06	-0.963259
ENSGALT00000003543|ENSGALG00000002260	-0.0166667	-0.963129
ENSGALT00000011556|ENSGALG00000007133	0.0266667	-0.96111
ENSGALT00000089292|ENSGALG00000011476	-0.01	-0.957044
ENSGALT00000049557|ENSGALG00000005398	-0.0833333	-0.956922
ENSGALT00000017901|ENSGALG00000010991	0	-0.956853
ENSGALT00000071016|ENSGALG00000039538	0	-0.956154
ENSGALT00000006174|ENSGALG00000003882	-0.0566667	-0.955928
ENSGALT00000082046|ENSGALG00000036488	0.01	-0.955777
ENSGALT00000088782|ENSGALG00000007610	0.01	-0.955606
ENSGALT00000009889|ENSGALG00000006127	-0.0766667	-0.955424
ENSGALT00000022900|ENSGALG00000005914	-0.103333	-0.954886
ENSGALT00000013697|ENSGALG00000008409	-0.193333	-0.954592
ENSGALT00000052782|ENSGALG00000043618	0.0166667	-0.954321
ENSGALT00000005921|ENSGALG00000003732	0.09	-0.954265
ENSGALT00000083952|ENSGALG00000030187	-0.00333333	-0.953206
ENSGALT00000075847|ENSGALG00000036355	0	-0.953144
ENSGALT00000083995|ENSGALG00000044296	-0.0333333	-0.953063
ENSGALT00000039050|ENSGALG00000020260	-0.04	-0.951872
ENSGALT00000007067|ENSGALG00000004442	-0.01	-0.950678
ENSGALT00000004856|ENSGALG00000003074	0.05	-0.949576
ENSGALT00000086416|ENSGALG00000012448	-0.0233333	-0.949175
ENSGALT00000007510|ENSGALG00000004714	0.00666667	-0.948711
ENSGALT00000073186|ENSGALG00000029820	0.1	-0.948711
ENSGALT00000084892|ENSGALG00000033569	-0.0133333	-0.94799
ENSGALT00000027818|ENSGALG00000017210	0.163333	-0.947326
ENSGALT00000027763|ENSGALG00000017183	-0.23	-0.946748
ENSGALT00000000320|ENSGALG00000000241	-0.00666667	-0.946737
ENSGALT00000016736|ENSGALG00000010285	0.01	-0.946418
ENSGALT00000016496|ENSGALG00000010147	0.0866667	-0.945082
ENSGALT00000067970|ENSGALG00000012311	-0.0666667	-0.944989
ENSGALT00000083166|ENSGALG00000020260	0.01	-0.943859
ENSGALT00000014754|ENSGALG00000009066	0.103333	-0.943831
ENSGALT00000009327|ENSGALG00000005808	0.00333333	-0.943015
ENSGALT00000090058|ENSGALG00000040247	0	-0.942782
ENSGALT00000001745|ENSGALG00000001160	-0.0233333	-0.94247
ENSGALT00000090006|ENSGALG00000042863	0.0633333	-0.942075
ENSGALT00000045313|ENSGALG00000026531	-0.02	-0.941857
ENSGALT00000003916|ENSGALG00000002485	-0.0666667	-0.941729
ENSGALT00000076672|ENSGALG00000041471	0.04	-0.941389
ENSGALT00000044685|ENSGALG00000026862	-0.0183333	-0.94075
ENSGALT00000084532|ENSGALG00000014413	0.04	-0.939574
ENSGALT00000014723|ENSGALG00000009044	-0.0233333	-0.939409
ENSGALT00000048388|ENSGALG00000040606	-0.0133333	-0.938743
ENSGALT00000051034|ENSGALG00000032843	-0.02	-0.937704
ENSGALT00000088412|ENSGALG00000008523	-0.0433333	-0.936982
ENSGALT00000008821|ENSGALG00000005494	0.116667	-0.936678
ENSGALT00000090168|ENSGALG00000010973	-0.0466667	-0.934275
ENSGALT00000083184|ENSGALG00000032420	-0.04	-0.932011
ENSGALT00000065184|ENSGALG00000033709	0.0133333	-0.931728
ENSGALT00000014220|ENSGALG00000008738	-0.163333	-0.930947
ENSGALT00000068933|ENSGALG00000022813	-0.0433333	-0.930433
ENSGALT00000056526|ENSGALG00000029663	0.00333333	-0.92985
ENSGALT00000067695|ENSGALG00000030847	-0.00666667	-0.929637
ENSGALT00000005739|ENSGALG00000003625	-0.0566667	-0.925901
ENSGALT00000003591|ENSGALG00000002286	0	-0.925737
ENSGALT00000003386|ENSGALG00000002162	-0.143333	-0.925221
ENSGALT00000076971|ENSGALG00000040254	0.00333333	-0.924437
ENSGALT00000073442|ENSGALG00000029308	0.06	-0.923355
ENSGALT00000013746|ENSGALG00000008437	0	-0.922728
ENSGALT00000052977|ENSGALG00000015304	0	-0.922667
ENSGALT00000005513|ENSGALG00000003485	-0.123333	-0.922423
ENSGALT00000066792|ENSGALG00000006132	-0.07	-0.922075
ENSGALT00000086921|ENSGALG00000002346	-0.0833333	-0.921519
ENSGALT00000074742|ENSGALG00000042642	0	-0.920518
ENSGALT00000089124|ENSGALG00000002321	0	-0.920255
ENSGALT00000014108|ENSGALG00000008663	0	-0.919934
ENSGALT00000079991|ENSGALG00000005867	-0.0266667	-0.919274
ENSGALT00000005176|ENSGALG00000003273	0	-0.918962
ENSGALT00000059584|ENSGALG00000008855	0.126667	-0.918798
ENSGALT00000062398|ENSGALG00000032061	-0.00333333	-0.918483
ENSGALT00000058977|ENSGALG00000031571	0.0266667	-0.918355
ENSGALT00000008731|ENSGALG00000005438	-0.00666667	-0.918051
ENSGALT00000018698|ENSGALG00000011469	0	-0.917917
ENSGALT00000016938|ENSGALG00000010402	0.0133333	-0.917593
ENSGALT00000089735|ENSGALG00000040905	-0.0333333	-0.917048
ENSGALT00000078023|ENSGALG00000033926	0.0466667	-0.916934
ENSGALT00000078438|ENSGALG00000033365	0.02	-0.916901
ENSGALT00000087202|ENSGALG00000003474	-0.0333333	-0.916193
ENSGALT00000086827|ENSGALG00000046228	0	-0.915966
ENSGALT00000086117|ENSGALG00000026591	0	-0.915569
ENSGALT00000011432|ENSGALG00000007057	-0.0433333	-0.915296
ENSGALT00000085177|ENSGALG00000011533	0.05	-0.9152
ENSGALT00000027455|ENSGALG00000016995	-0.113333	-0.914661
ENSGALT00000017440|ENSGALG00000010716	-0.0633333	-0.914071
ENSGALT00000005994|ENSGALG00000003778	-0.11	-0.91361
ENSGALT00000084019|ENSGALG00000008864	0	-0.912763
ENSGALT00000012808|ENSGALG00000007887	-0.0133333	-0.912584
ENSGALT00000083373|ENSGALG00000043956	-0.201667	-0.910725
ENSGALT00000026856|ENSGALG00000016635	-0.00666667	-0.910416
ENSGALT00000001251|ENSGALG00000000853	0.0633333	-0.90962
ENSGALT00000027298|ENSGALG00000016893	0.286667	-0.909443
ENSGALT00000021889|ENSGALG00000013420	-0.0833333	-0.909034
ENSGALT00000086882|ENSGALG00000034354	-0.0733333	-0.908776
ENSGALT00000073000|ENSGALG00000030200	-0.00666667	-0.908427
ENSGALT00000080753|ENSGALG00000029332	0.0666667	-0.907814
ENSGALT00000087886|ENSGALG00000034502	0.0133333	-0.907547
ENSGALT00000011948|ENSGALG00000007389	-0.0933333	-0.906923
ENSGALT00000020181|ENSGALG00000012355	-0.116667	-0.906319
ENSGALT00000023710|ENSGALG00000014708	0.0933333	-0.906274
ENSGALT00000070071|ENSGALG00000026019	0.0166667	-0.90615
ENSGALT00000002634|ENSGALG00000001717	0.08	-0.906021
ENSGALT00000088729|ENSGALG00000037261	-0.11	-0.903487
ENSGALT00000027966|ENSGALG00000017307	0.0466667	-0.903419
ENSGALT00000015002|ENSGALG00000009217	-0.0366667	-0.902774
ENSGALT00000083707|ENSGALG00000009788	0.0733333	-0.9022
ENSGALT00000089268|ENSGALG00000000990	0.05	-0.90206
ENSGALT00000088241|ENSGALG00000010127	-0.0766667	-0.901588
ENSGALT00000033813|ENSGALG00000021031	-0.0233333	-0.899794
ENSGALT00000088125|ENSGALG00000007153	0.0533333	-0.899625
ENSGALT00000005300|ENSGALG00000003348	-0.08	-0.899604
ENSGALT00000056168|ENSGALG00000029783	0.0166667	-0.899234
ENSGALT00000082474|ENSGALG00000032549	0.11	-0.898656
ENSGALT00000027208|ENSGALG00000016843	-0.0933333	-0.897828
ENSGALT00000014227|ENSGALG00000008744	0.04	-0.896599
ENSGALT00000022289|ENSGALG00000013708	-0.0366667	-0.896406
ENSGALT00000013485|ENSGALG00000008287	-0.00333333	-0.896364
ENSGALT00000034715|ENSGALG00000005439	-0.116667	-0.895985
ENSGALT00000014405|ENSGALG00000008867	-0.106667	-0.89548
ENSGALT00000089789|ENSGALG00000046164	0.00666667	-0.89493
ENSGALT00000076690|ENSGALG00000035631	-0.03	-0.894775
ENSGALT00000032107|ENSGALG00000013617	0	-0.894536
ENSGALT00000059685|ENSGALG00000035030	-0.00666667	-0.893701
ENSGALT00000024984|ENSGALG00000015491	-0.0133333	-0.892433
ENSGALT00000074442|ENSGALG00000006156	-0.0233333	-0.891851
ENSGALT00000056234|ENSGALG00000031139	0	-0.89175
ENSGALT00000077510|ENSGALG00000031390	-0.206667	-0.891486
ENSGALT00000021384|ENSGALG00000013098	-0.09	-0.891457
ENSGALT00000083201|ENSGALG00000011178	-0.0233333	-0.890989
ENSGALT00000089387|ENSGALG00000028879	-0.0166667	-0.889985
ENSGALT00000068270|ENSGALG00000034917	-0.0933333	-0.889884
ENSGALT00000086770|ENSGALG00000003400	0	-0.889772
ENSGALT00000060697|ENSGALG00000040238	0.0966667	-0.888264
ENSGALT00000070957|ENSGALG00000037867	0	-0.887975
ENSGALT00000005653|ENSGALG00000003570	-0.04	-0.887884
ENSGALT00000009540|ENSGALG00000005930	-0.01	-0.885917
ENSGALT00000050649|ENSGALG00000034177	-0.03	-0.8859
ENSGALT00000005837|ENSGALG00000003684	0.03	-0.885821
ENSGALT00000081493|ENSGALG00000034509	-0.0566667	-0.88561
ENSGALT00000087399|ENSGALG00000017350	0.0133333	-0.885465
ENSGALT00000061772|ENSGALG00000032452	-0.0433333	-0.88534
ENSGALT00000012930|ENSGALG00000007961	-0.0533333	-0.885001
ENSGALT00000018669|ENSGALG00000011448	-0.00333333	-0.884844
ENSGALT00000002505|ENSGALG00000001640	0	-0.88428
ENSGALT00000086320|ENSGALG00000026159	-0.0466667	-0.884013
ENSGALT00000090181|ENSGALG00000028537	0.00666667	-0.883729
ENSGALT00000045782|ENSGALG00000025972	-0.0166667	-0.88335
ENSGALT00000002757|ENSGALG00000001788	-0.05	-0.882713
ENSGALT00000026329|ENSGALG00000016320	-0.2	-0.881483
ENSGALT00000032282|ENSGALG00000009432	0.01	-0.880747
ENSGALT00000017404|ENSGALG00000010700	-0.0266667	-0.8806
ENSGALT00000026244|ENSGALG00000016278	-0.0266667	-0.878889
ENSGALT00000065860|ENSGALG00000030515	-0.02	-0.878714
ENSGALT00000070364|ENSGALG00000035065	-0.04	-0.878317
ENSGALT00000003381|ENSGALG00000002159	-0.0566667	-0.87659
ENSGALT00000058103|ENSGALG00000007260	-0.103333	-0.875337
ENSGALT00000011029|ENSGALG00000006821	-0.0166667	-0.874455
ENSGALT00000038132|ENSGALG00000010921	0.0366667	-0.874239
ENSGALT00000046366|ENSGALG00000030059	0.0466667	-0.872439
ENSGALT00000013484|ENSGALG00000008286	0.0366667	-0.871904
ENSGALT00000077581|ENSGALG00000030511	0	-0.871634
ENSGALT00000026494|ENSGALG00000016425	-0.00666667	-0.871377
ENSGALT00000064599|ENSGALG00000039387	-0.00666667	-0.871346
ENSGALT00000043205|ENSGALG00000028696	-0.0766667	-0.871023
ENSGALT00000007868|ENSGALG00000004918	0.0333333	-0.870178
ENSGALT00000065376|ENSGALG00000039216	0	-0.867102
ENSGALT00000085076|ENSGALG00000028551	-0.0333333	-0.867095
ENSGALT00000009497|ENSGALG00000005904	-0.0166667	-0.86648
ENSGALT00000050068|ENSGALG00000008383	-0.0566667	-0.865909
ENSGALT00000050003|ENSGALG00000031312	-0.0166667	-0.865606
ENSGALT00000079062|ENSGALG00000015960	0.03	-0.865514
ENSGALT00000009189|ENSGALG00000013929	-0.0133333	-0.865144
ENSGALT00000044185|ENSGALG00000026999	-0.0133333	-0.865127
ENSGALT00000089216|ENSGALG00000011866	0.06	-0.864393
ENSGALT00000046521|ENSGALG00000009559	0.0366667	-0.864126
ENSGALT00000075615|ENSGALG00000029319	0.00333333	-0.862546
ENSGALT00000005478|ENSGALG00000003457	-0.04	-0.861485
ENSGALT00000019657|ENSGALG00000012041	-0.0233333	-0.861327
ENSGALT00000087539|ENSGALG00000009714	-0.07	-0.860573
ENSGALT00000024114|ENSGALG00000014948	0	-0.859381
ENSGALT00000004733|ENSGALG00000002990	0.00333333	-0.858509
ENSGALT00000022980|ENSGALG00000014210	-0.0966667	-0.858483
ENSGALT00000039568|ENSGALG00000009061	0.0533333	-0.857824
ENSGALT00000059817|ENSGALG00000030272	0.0666667	-0.85627
ENSGALT00000057130|ENSGALG00000011697	0.03	-0.855977
ENSGALT00000021887|ENSGALG00000003429	-0.103333	-0.855785
ENSGALT00000081522|ENSGALG00000004154	0.01	-0.855313
ENSGALT00000003917|ENSGALG00000002486	0.0966667	-0.855247
ENSGALT00000022374|ENSGALG00000013777	0.04	-0.85439
ENSGALT00000017199|ENSGALG00000010569	0	-0.853735
ENSGALT00000017944|ENSGALG00000011015	-0.0566667	-0.853703
ENSGALT00000069232|ENSGALG00000030547	0	-0.853405
ENSGALT00000052475|ENSGALG00000013537	-0.0533333	-0.849997
ENSGALT00000079037|ENSGALG00000008677	0.0133333	-0.849837
ENSGALT00000031579|ENSGALG00000019867	-0.0766667	-0.849636
ENSGALT00000008808|ENSGALG00000005483	-0.01	-0.849223
ENSGALT00000083763|ENSGALG00000021592	0	-0.849067
ENSGALT00000085654|ENSGALG00000011866	0.00666667	-0.848233
ENSGALT00000013935|ENSGALG00000008555	-0.0133333	-0.848207
ENSGALT00000059781|ENSGALG00000036201	-0.126667	-0.847886
ENSGALT00000088002|ENSGALG00000027416	-0.00333333	-0.847451
ENSGALT00000069189|ENSGALG00000031821	0.0866667	-0.84737
ENSGALT00000071923|ENSGALG00000007999	0.03	-0.847007
ENSGALT00000003757|ENSGALG00000002388	-0.0333333	-0.84615
ENSGALT00000074237|ENSGALG00000014442	0.02	-0.846121
ENSGALT00000086957|ENSGALG00000014122	-0.0633333	-0.846007
ENSGALT00000081254|ENSGALG00000040141	0.0933333	-0.845487
ENSGALT00000012394|ENSGALG00000007652	-0.02	-0.844442
ENSGALT00000025891|ENSGALG00000016070	0.0833333	-0.843136
ENSGALT00000046346|ENSGALG00000012211	0	-0.842768
ENSGALT00000066005|ENSGALG00000034509	-0.02	-0.842152
ENSGALT00000039057|ENSGALG00000006841	-0.0466667	-0.840671
ENSGALT00000010487|ENSGALG00000006487	-0.113333	-0.840012
ENSGALT00000074974|ENSGALG00000037690	-0.0366667	-0.839977
ENSGALT00000045941|ENSGALG00000025999	-0.05	-0.83972
ENSGALT00000008499|ENSGALG00000005299	-0.0533333	-0.83938
ENSGALT00000062908|ENSGALG00000043583	0.0433333	-0.839197
ENSGALT00000017947|ENSGALG00000011016	-0.00666667	-0.839089
ENSGALT00000008936|ENSGALG00000005571	-0.18	-0.838976
ENSGALT00000067517|ENSGALG00000004899	-0.00333333	-0.836349
ENSGALT00000025470|ENSGALG00000015795	0.0566667	-0.835296
ENSGALT00000019494|ENSGALG00000011950	-0.163333	-0.834612
ENSGALT00000036295|ENSGALG00000001709	0.08	-0.833378
ENSGALT00000086880|ENSGALG00000040891	-0.01	-0.832871
ENSGALT00000025302|ENSGALG00000015688	-0.143333	-0.832066
ENSGALT00000068902|ENSGALG00000040628	0	-0.832007
ENSGALT00000007299|ENSGALG00000004588	-0.00333333	-0.83173
ENSGALT00000043851|ENSGALG00000013626	-0.2	-0.831688
ENSGALT00000079186|ENSGALG00000041260	0.03	-0.829721
ENSGALT00000052097|ENSGALG00000030028	-0.0266667	-0.828419
ENSGALT00000022640|ENSGALG00000013968	0.0133333	-0.82828
ENSGALT00000036427|ENSGALG00000017185	-0.0133333	-0.827918
ENSGALT00000013396|ENSGALG00000008231	-0.0366667	-0.827084
ENSGALT00000088891|ENSGALG00000014570	0.00666667	-0.826408
ENSGALT00000063292|ENSGALG00000030187	0	-0.826058
ENSGALT00000013109|ENSGALG00000008076	-0.12	-0.825493
ENSGALT00000007872|ENSGALG00000004920	0.103333	-0.825447
ENSGALT00000083941|ENSGALG00000012311	-0.00333333	-0.82519
ENSGALT00000021234|ENSGALG00000013002	0.06	-0.825129
ENSGALT00000059891|ENSGALG00000009680	-0.0833333	-0.823884
ENSGALT00000089343|ENSGALG00000004683	0.04	-0.823727
ENSGALT00000000541|ENSGALG00000000396	0.0733333	-0.823501
ENSGALT00000018993|ENSGALG00000011626	-0.0166667	-0.823401
ENSGALT00000073498|ENSGALG00000039337	-0.0333333	-0.823383
ENSGALT00000086653|ENSGALG00000004943	0.126667	-0.823213
ENSGALT00000032339|ENSGALG00000007470	-0.00333333	-0.823188
ENSGALT00000070696|ENSGALG00000042023	0	-0.822923
ENSGALT00000087451|ENSGALG00000003682	0.103333	-0.82237
ENSGALT00000082024|ENSGALG00000034374	0	-0.820412
ENSGALT00000064710|ENSGALG00000002484	0.0666667	-0.82007
ENSGALT00000033152|ENSGALG00000008785	-0.0466667	-0.819485
ENSGALT00000006990|ENSGALG00000004383	0.0466667	-0.818741
ENSGALT00000055340|ENSGALG00000030115	-0.0166667	-0.816806
ENSGALT00000022606|ENSGALG00000013950	0	-0.815901
ENSGALT00000046551|ENSGALG00000026591	1.11022e-16	-0.815604
ENSGALT00000027671|ENSGALG00000017129	-0.106667	-0.81538
ENSGALT00000075788|ENSGALG00000031031	-0.00666667	-0.815332
ENSGALT00000014525|ENSGALG00000008939	0	-0.814965
ENSGALT00000023996|ENSGALG00000014873	0.0333333	-0.814904
ENSGALT00000051956|ENSGALG00000004465	-0.01	-0.814427
ENSGALT00000071481|ENSGALG00000033453	-0.153333	-0.814033
ENSGALT00000054611|ENSGALG00000031678	0.03	-0.813693
ENSGALT00000087173|ENSGALG00000009576	0.106667	-0.81361
ENSGALT00000065980|ENSGALG00000032779	0	-0.813408
ENSGALT00000083221|ENSGALG00000041203	-0.0566667	-0.812754
ENSGALT00000053340|ENSGALG00000040896	-0.0533333	-0.812125
ENSGALT00000017342|ENSGALG00000010658	-0.0633333	-0.811636
ENSGALT00000078493|ENSGALG00000003523	-0.0233333	-0.810167
ENSGALT00000015976|ENSGALG00000009825	-0.08	-0.809957
ENSGALT00000042700|ENSGALG00000027173	-0.0266667	-0.809889
ENSGALT00000000305|ENSGALG00000000227	0	-0.80817
ENSGALT00000043787|ENSGALG00000027472	0.015	-0.808131
ENSGALT00000086970|ENSGALG00000013834	-0.166667	-0.807983
ENSGALT00000004257|ENSGALG00000002701	0.0233333	-0.80782
ENSGALT00000009608|ENSGALG00000005976	-0.0666667	-0.807712
ENSGALT00000067454|ENSGALG00000028001	-0.0166667	-0.807609
ENSGALT00000068531|ENSGALG00000006326	0.01	-0.807392
ENSGALT00000084379|ENSGALG00000002490	-0.01	-0.807298
ENSGALT00000013893|ENSGALG00000008525	-0.0233333	-0.807185
ENSGALT00000016756|ENSGALG00000010301	-0.00666667	-0.807144
ENSGALT00000082702|ENSGALG00000036300	0.0466667	-0.806972
ENSGALT00000072223|ENSGALG00000009427	-0.0266667	-0.806743
ENSGALT00000043511|ENSGALG00000027700	0.05	-0.806459
ENSGALT00000005373|ENSGALG00000003398	-0.203333	-0.805414
ENSGALT00000070554|ENSGALG00000034408	0.0366667	-0.805325
ENSGALT00000075601|ENSGALG00000034919	0	-0.804683
ENSGALT00000082580|ENSGALG00000034311	0	-0.804668
ENSGALT00000006425|ENSGALG00000004034	-0.06	-0.802574
ENSGALT00000084851|ENSGALG00000006408	-0.0133333	-0.802373
ENSGALT00000054804|ENSGALG00000003891	0.0166667	-0.802045
ENSGALT00000006247|ENSGALG00000003921	0	-0.801937
ENSGALT00000009490|ENSGALG00000005897	0.00666667	-0.801149
ENSGALT00000078634|ENSGALG00000040342	-0.0333333	-0.800743
ENSGALT00000066446|ENSGALG00000030591	0.0466667	-0.800381
ENSGALT00000002026|ENSGALG00000001330	-0.00333333	-0.800348
ENSGALT00000003745|ENSGALG00000002377	0	-0.80002
ENSGALT00000000811|ENSGALG00000000581	0.00333333	-0.799013
ENSGALT00000078903|ENSGALG00000043269	-0.03	-0.798955
ENSGALT00000024799|ENSGALG00000015368	-0.0866667	-0.798605
ENSGALT00000010461|ENSGALG00000006474	-0.0333333	-0.795821
ENSGALT00000013965|ENSGALG00000008574	0.0533333	-0.794727
ENSGALT00000017366|ENSGALG00000010674	0.166667	-0.794008
ENSGALT00000005098|ENSGALG00000003219	0.0866667	-0.793968
ENSGALT00000086068|ENSGALG00000039284	0	-0.7939
ENSGALT00000006268|ENSGALG00000003935	0.0233333	-0.793782
ENSGALT00000020859|ENSGALG00000012784	-0.0133333	-0.793772
ENSGALT00000061698|ENSGALG00000034434	-0.0166667	-0.793075
ENSGALT00000084795|ENSGALG00000001678	0.228333	-0.792848
ENSGALT00000066837|ENSGALG00000001046	-0.11	-0.79195
ENSGALT00000074996|ENSGALG00000031120	-0.01	-0.791888
ENSGALT00000078180|ENSGALG00000033405	0.02	-0.791824
ENSGALT00000070424|ENSGALG00000039302	0.25	-0.791542
ENSGALT00000056521|ENSGALG00000032207	0	-0.791343
ENSGALT00000024194|ENSGALG00000015002	-0.116667	-0.791142
ENSGALT00000090001|ENSGALG00000001788	-0.0533333	-0.790717
ENSGALT00000000510|ENSGALG00000000377	0.03	-0.790256
ENSGALT00000087177|ENSGALG00000005173	-0.0233333	-0.789123
ENSGALT00000008904|ENSGALG00000005551	0.0866667	-0.788492
ENSGALT00000084710|ENSGALG00000000726	0.04	-0.787997
ENSGALT00000011008|ENSGALG00000006805	0.0233333	-0.787714
ENSGALT00000088486|ENSGALG00000006403	0.0366667	-0.787436
ENSGALT00000068400|ENSGALG00000035748	-0.02	-0.787411
ENSGALT00000044120|ENSGALG00000027428	-0.123333	-0.78699
ENSGALT00000067971|ENSGALG00000008728	-0.0133333	-0.785784
ENSGALT00000058115|ENSGALG00000038969	0.0233333	-0.785313
ENSGALT00000032252|ENSGALG00000009813	-0.0966667	-0.785244
ENSGALT00000032863|ENSGALG00000014788	-0.01	-0.784884
ENSGALT00000071897|ENSGALG00000023157	-0.0833333	-0.784859
ENSGALT00000002445|ENSGALG00000001607	0.09	-0.784328
ENSGALT00000086330|ENSGALG00000009071	-2.22045e-16	-0.784288
ENSGALT00000056477|ENSGALG00000042503	0.00666667	-0.784141
ENSGALT00000050234|ENSGALG00000013872	-0.0133333	-0.78295
ENSGALT00000012883|ENSGALG00000007930	0.0966667	-0.782161
ENSGALT00000085109|ENSGALG00000046658	0	-0.782042
ENSGALT00000015842|ENSGALG00000009733	-0.00333333	-0.781399
ENSGALT00000027372|ENSGALG00000016932	-0.0466667	-0.780069
ENSGALT00000010149|ENSGALG00000006282	-0.11	-0.778529
ENSGALT00000036465|ENSGALG00000017047	0.163333	-0.777012
ENSGALT00000019359|ENSGALG00000011866	0.0666667	-0.776009
ENSGALT00000075302|ENSGALG00000043572	0.00333333	-0.775923
ENSGALT00000082794|ENSGALG00000037933	-0.03	-0.775324
ENSGALT00000052766|ENSGALG00000038775	-0.0333333	-0.774729
ENSGALT00000037654|ENSGALG00000023089	-0.0466667	-0.774668
ENSGALT00000001448|ENSGALG00000000980	-2.22045e-16	-0.773255
ENSGALT00000060180|ENSGALG00000004848	0	-0.772827
ENSGALT00000004812|ENSGALG00000003042	-0.0766667	-0.77155
ENSGALT00000050378|ENSGALG00000032789	0.0166667	-0.771446
ENSGALT00000079414|ENSGALG00000037904	0	-0.770027
ENSGALT00000088622|ENSGALG00000009594	0	-0.769935
ENSGALT00000038318|ENSGALG00000000433	0.01	-0.769587
ENSGALT00000007972|ENSGALG00000004971	-0.00666667	-0.769419
ENSGALT00000014667|ENSGALG00000009015	-0.01	-0.768091
ENSGALT00000088590|ENSGALG00000013297	-0.0466667	-0.767164
ENSGALT00000083796|ENSGALG00000041200	-0.0466667	-0.765952
ENSGALT00000069872|ENSGALG00000042767	0.0633333	-0.765006
ENSGALT00000020524|ENSGALG00000012569	0.04	-0.764528
ENSGALT00000082031|ENSGALG00000005976	0.04	-0.764258
ENSGALT00000066126|ENSGALG00000034898	-0.01	-0.764204
ENSGALT00000013753|ENSGALG00000008443	0.00666667	-0.762424
ENSGALT00000048874|ENSGALG00000039461	-0.0133333	-0.760886
ENSGALT00000058106|ENSGALG00000006542	0.00333333	-0.760759
ENSGALT00000065138|ENSGALG00000030775	0.0566667	-0.760407
ENSGALT00000062100|ENSGALG00000035187	-0.03	-0.757193
ENSGALT00000066400|ENSGALG00000030269	-0.01	-0.757138
ENSGALT00000058623|ENSGALG00000042482	-0.0233333	-0.756283
ENSGALT00000085148|ENSGALG00000031286	0.0833333	-0.755595
ENSGALT00000028252|ENSGALG00000017553	-0.123333	-0.754879
ENSGALT00000027490|ENSGALG00000017019	-0.01	-0.754265
ENSGALT00000053578|ENSGALG00000003922	0.0133333	-0.753668
ENSGALT00000065708|ENSGALG00000005041	0	-0.752
ENSGALT00000047864|ENSGALG00000008844	-0.05	-0.751674
ENSGALT00000047798|ENSGALG00000037962	-0.03	-0.750672
ENSGALT00000082619|ENSGALG00000040316	0.04	-0.750004
ENSGALT00000010834|ENSGALG00000006702	-0.0566667	-0.749887
ENSGALT00000010768|ENSGALG00000006657	0.0233333	-0.749295
ENSGALT00000039834|ENSGALG00000007291	-0.06	-0.749033
ENSGALT00000090278|ENSGALG00000036965	-0.06	-0.748748
ENSGALT00000067980|ENSGALG00000009554	0.0233333	-0.748732
ENSGALT00000068227|ENSGALG00000039374	-0.0666667	-0.747363
ENSGALT00000065420|ENSGALG00000030209	-0.106667	-0.746132
ENSGALT00000001690|ENSGALG00000001121	0.03	-0.746038
ENSGALT00000033674|ENSGALG00000006161	1.11022e-16	-0.745935
ENSGALT00000068623|ENSGALG00000034078	0.0166667	-0.74567
ENSGALT00000087113|ENSGALG00000010360	-0.00666667	-0.744925
ENSGALT00000082746|ENSGALG00000033083	-0.08	-0.744825
ENSGALT00000014615|ENSGALG00000008985	-0.0333333	-0.74474
ENSGALT00000010592|ENSGALG00000006561	0.01	-0.744608
ENSGALT00000010676|ENSGALG00000006613	-0.02	-0.743591
ENSGALT00000084623|ENSGALG00000014915	0.03	-0.743065
ENSGALT00000024935|ENSGALG00000015465	0.0766667	-0.742852
ENSGALT00000056217|ENSGALG00000013828	-0.02	-0.742439
ENSGALT00000025366|ENSGALG00000015729	0.01	-0.742342
ENSGALT00000025259|ENSGALG00000015664	-0.0566667	-0.742116
ENSGALT00000004886|ENSGALG00000003091	-0.0666667	-0.742079
ENSGALT00000068187|ENSGALG00000002249	-0.0566667	-0.740993
ENSGALT00000007959|ENSGALG00000004963	0.00333333	-0.740794
ENSGALT00000025055|ENSGALG00000015543	0	-0.739518
ENSGALT00000019340|ENSGALG00000011855	0.1	-0.739146
ENSGALT00000062837|ENSGALG00000042875	0.01	-0.73906
ENSGALT00000006650|ENSGALG00000004184	-0.0166667	-0.739008
ENSGALT00000062952|ENSGALG00000013899	-0.0866667	-0.738482
ENSGALT00000087833|ENSGALG00000014555	-0.19	-0.737966
ENSGALT00000083324|ENSGALG00000004160	-0.0933333	-0.737789
ENSGALT00000085809|ENSGALG00000010023	0.0166667	-0.737102
ENSGALT00000045958|ENSGALG00000027332	-0.00333333	-0.73527
ENSGALT00000050278|ENSGALG00000011239	-0.0633333	-0.734914
ENSGALT00000081789|ENSGALG00000040272	-0.156667	-0.734514
ENSGALT00000079859|ENSGALG00000034526	-0.05	-0.734129
ENSGALT00000069448|ENSGALG00000033144	-0.0566667	-0.734106
ENSGALT00000086153|ENSGALG00000005707	0.00333333	-0.733822
ENSGALT00000024146|ENSGALG00000014970	0.00666667	-0.733449
ENSGALT00000013642|ENSGALG00000008373	-0.0133333	-0.733117
ENSGALT00000066374|ENSGALG00000005173	-0.03	-0.732389
ENSGALT00000031654|ENSGALG00000015906	0	-0.731775
ENSGALT00000078804|ENSGALG00000040316	0	-0.731673
ENSGALT00000081036|ENSGALG00000005974	-0.0333333	-0.731152
ENSGALT00000013368|ENSGALG00000008211	0.00333333	-0.730651
ENSGALT00000014390|ENSGALG00000008858	0.00666667	-0.730463
ENSGALT00000066492|ENSGALG00000008750	-0.02	-0.729221
ENSGALT00000018997|ENSGALG00000026493	-0.0233333	-0.729092
ENSGALT00000057092|ENSGALG00000038758	-0.0266667	-0.728163
ENSGALT00000079757|ENSGALG00000038446	-0.0133333	-0.728125
ENSGALT00000087229|ENSGALG00000012259	-0.03	-0.727425
ENSGALT00000067386|ENSGALG00000041203	-0.05	-0.727061
ENSGALT00000015703|ENSGALG00000009641	-0.0166667	-0.726353
ENSGALT00000040134|ENSGALG00000005722	0.0733333	-0.72608
ENSGALT00000090035|ENSGALG00000010774	-0.03	-0.724897
ENSGALT00000082342|ENSGALG00000043684	-0.08	-0.723175
ENSGALT00000067823|ENSGALG00000037072	-0.02	-0.722291
ENSGALT00000036292|ENSGALG00000002016	0.06	-0.721284
ENSGALT00000087766|ENSGALG00000008821	0.0166667	-0.721044
ENSGALT00000007553|ENSGALG00000004741	-0.0666667	-0.720901
ENSGALT00000051736|ENSGALG00000010301	0	-0.720722
ENSGALT00000043160|ENSGALG00000027151	-0.04	-0.720454
ENSGALT00000078408|ENSGALG00000015652	-0.0633333	-0.720085
ENSGALT00000018926|ENSGALG00000011593	-0.04	-0.718912
ENSGALT00000054340|ENSGALG00000034898	0	-0.718571
ENSGALT00000078457|ENSGALG00000028565	-0.0166667	-0.717862
ENSGALT00000008153|ENSGALG00000005084	-0.0133333	-0.717577
ENSGALT00000062993|ENSGALG00000007300	0.0133333	-0.717447
ENSGALT00000004898|ENSGALG00000003101	-0.166667	-0.715053
ENSGALT00000084518|ENSGALG00000044745	-2.77556e-17	-0.715
ENSGALT00000032023|ENSGALG00000022950	-0.0266667	-0.714938
ENSGALT00000028340|ENSGALG00000014023	0	-0.714917
ENSGALT00000001362|ENSGALG00000000927	-0.113333	-0.714262
ENSGALT00000001580|ENSGALG00000001054	-0.0666667	-0.713603
ENSGALT00000010322|ENSGALG00000006392	0	-0.713396
ENSGALT00000086205|ENSGALG00000008677	0.01	-0.713289
ENSGALT00000089617|ENSGALG00000029332	0	-0.71191
ENSGALT00000050501|ENSGALG00000029390	0.00333333	-0.711571
ENSGALT00000065904|ENSGALG00000029968	0	-0.711491
ENSGALT00000011652|ENSGALG00000007199	-0.0933333	-0.711431
ENSGALT00000070942|ENSGALG00000015355	0	-0.710744
ENSGALT00000058209|ENSGALG00000011593	-0.01	-0.710008
ENSGALT00000040693|ENSGALG00000013537	-0.0233333	-0.709865
ENSGALT00000086849|ENSGALG00000004953	0.0466667	-0.709523
ENSGALT00000069750|ENSGALG00000031934	-0.0366667	-0.709423
ENSGALT00000009621|ENSGALG00000005982	-0.1	-0.709006
ENSGALT00000059676|ENSGALG00000040873	0.0533333	-0.708599
ENSGALT00000017953|ENSGALG00000011019	-0.0533333	-0.708578
ENSGALT00000052216|ENSGALG00000041993	-0.0166667	-0.708576
ENSGALT00000040832|ENSGALG00000006751	-0.0666667	-0.708191
ENSGALT00000056013|ENSGALG00000032420	0	-0.70788
ENSGALT00000026276|ENSGALG00000016293	-0.103333	-0.707443
ENSGALT00000076899|ENSGALG00000004837	0	-0.70738
ENSGALT00000002242|ENSGALG00000001479	0.123333	-0.70722
ENSGALT00000039119|ENSGALG00000008713	0.0233333	-0.707041
ENSGALT00000089624|ENSGALG00000028537	0.00666667	-0.706995
ENSGALT00000039811|ENSGALG00000023772	0	-0.706938
ENSGALT00000084959|ENSGALG00000040910	0	-0.706533
ENSGALT00000043791|ENSGALG00000026119	-0.00333333	-0.706356
ENSGALT00000001934|ENSGALG00000001267	-0.0233333	-0.705267
ENSGALT00000081390|ENSGALG00000030931	-0.0533333	-0.705035
ENSGALT00000082736|ENSGALG00000015702	0.0833333	-0.704367
ENSGALT00000054869|ENSGALG00000036741	0.206667	-0.704303
ENSGALT00000089249|ENSGALG00000010402	-0.0433333	-0.703308
ENSGALT00000001717|ENSGALG00000001143	0.0333333	-0.702776
ENSGALT00000073824|ENSGALG00000043336	0.0166667	-0.70225
ENSGALT00000075438|ENSGALG00000012691	0.02	-0.701616
ENSGALT00000045265|ENSGALG00000028520	-0.00333333	-0.70043
ENSGALT00000009287|ENSGALG00000005782	-0.0366667	-0.699911
ENSGALT00000008006|ENSGALG00000004999	-0.0366667	-0.699875
ENSGALT00000046006|ENSGALG00000025811	-0.0166667	-0.699656
ENSGALT00000088838|ENSGALG00000046118	0.07	-0.699582
ENSGALT00000074537|ENSGALG00000016363	0.0366667	-0.699559
ENSGALT00000081747|ENSGALG00000001330	-0.00333333	-0.697877
ENSGALT00000025324|ENSGALG00000015702	-0.01	-0.697866
ENSGALT00000006616|ENSGALG00000004161	-0.01	-0.697854
ENSGALT00000013388|ENSGALG00000008226	-0.06	-0.697345
ENSGALT00000068996|ENSGALG00000004763	0.0466667	-0.69712
ENSGALT00000071174|ENSGALG00000037663	0.0333333	-0.696552
ENSGALT00000062934|ENSGALG00000035998	0.0233333	-0.696277
ENSGALT00000051808|ENSGALG00000017090	-0.04	-0.695458
ENSGALT00000061350|ENSGALG00000029260	-0.0433333	-0.694925
ENSGALT00000084459|ENSGALG00000007931	0.0533333	-0.694557
ENSGALT00000058105|ENSGALG00000042011	-0.0233333	-0.694499
ENSGALT00000075671|ENSGALG00000039891	0.00333333	-0.6944
ENSGALT00000059308|ENSGALG00000031286	-0.02	-0.693955
ENSGALT00000026897|ENSGALG00000016667	-0.06	-0.693743
ENSGALT00000019819|ENSGALG00000012131	-0.11	-0.693498
ENSGALT00000087108|ENSGALG00000038635	0.35	-0.693137
ENSGALT00000022196|ENSGALG00000013647	0.123333	-0.692443
ENSGALT00000004453|ENSGALG00000002818	-0.00666667	-0.692348
ENSGALT00000000548|ENSGALG00000000402	-0.00666667	-0.692239
ENSGALT00000010970|ENSGALG00000006782	0.0333333	-0.691668
ENSGALT00000023343|ENSGALG00000014457	-0.146667	-0.690775
ENSGALT00000068917|ENSGALG00000041362	0	-0.689809
ENSGALT00000078381|ENSGALG00000010088	0.0166667	-0.689791
ENSGALT00000080477|ENSGALG00000042589	-0.0433333	-0.689437
ENSGALT00000078582|ENSGALG00000013968	0.0733333	-0.688724
ENSGALT00000050998|ENSGALG00000038876	-0.0166667	-0.68855
ENSGALT00000085915|ENSGALG00000010758	0.0133333	-0.6884
ENSGALT00000015115|ENSGALG00000009291	-0.256667	-0.687853
ENSGALT00000055379|ENSGALG00000040169	0.0633333	-0.687157
ENSGALT00000051290|ENSGALG00000034395	-0.0366667	-0.687036
ENSGALT00000057119|ENSGALG00000037504	0.05	-0.686788
ENSGALT00000078413|ENSGALG00000003359	-0.0533333	-0.686629
ENSGALT00000000923|ENSGALG00000000650	-0.01	-0.684738
ENSGALT00000017313|ENSGALG00000010641	-0.0633333	-0.684646
ENSGALT00000051623|ENSGALG00000015252	0.00333333	-0.684607
ENSGALT00000047348|ENSGALG00000037553	-0.0266667	-0.684187
ENSGALT00000063423|ENSGALG00000031563	-0.00333333	-0.68386
ENSGALT00000040847|ENSGALG00000024172	0.0333333	-0.683792
ENSGALT00000012890|ENSGALG00000007934	-0.0166667	-0.683564
ENSGALT00000056622|ENSGALG00000035244	-0.00333333	-0.683253
ENSGALT00000004022|ENSGALG00000002548	-0.07	-0.683048
ENSGALT00000000092|ENSGALG00000000067	0.0266667	-0.682715
ENSGALT00000088511|ENSGALG00000003337	0.02	-0.682664
ENSGALT00000049857|ENSGALG00000011639	-0.173333	-0.682646
ENSGALT00000069812|ENSGALG00000005701	0.01	-0.682541
ENSGALT00000086763|ENSGALG00000023686	0.0766667	-0.681329
ENSGALT00000007530|ENSGALG00000004728	0.0666667	-0.681036
ENSGALT00000085833|ENSGALG00000020793	0	-0.680933
ENSGALT00000031945|ENSGALG00000009612	-0.08	-0.680724
ENSGALT00000085205|ENSGALG00000032420	0.02	-0.680446
ENSGALT00000001441|ENSGALG00000000975	0.00666667	-0.67967
ENSGALT00000052568|ENSGALG00000033888	0.126667	-0.679007
ENSGALT00000047285|ENSGALG00000005441	0.0833333	-0.678748
ENSGALT00000052194|ENSGALG00000040041	-0.0266667	-0.67857
ENSGALT00000049998|ENSGALG00000029724	0.0733333	-0.676367
ENSGALT00000080967|ENSGALG00000042491	0.0466667	-0.674895
ENSGALT00000012717|ENSGALG00000007835	-0.09	-0.674834
ENSGALT00000006265|ENSGALG00000003932	0.02	-0.674156
ENSGALT00000013259|ENSGALG00000008167	0.0133333	-0.673775
ENSGALT00000072790|ENSGALG00000037483	0.0433333	-0.673646
ENSGALT00000022440|ENSGALG00000013826	0.0466667	-0.673536
ENSGALT00000088187|ENSGALG00000015327	-0.0133333	-0.673139
ENSGALT00000005834|ENSGALG00000003683	-0.00333333	-0.672616
ENSGALT00000045371|ENSGALG00000026077	0	-0.672203
ENSGALT00000084259|ENSGALG00000044177	-0.0566667	-0.671749
ENSGALT00000061392|ENSGALG00000042458	0	-0.671669
ENSGALT00000023136|ENSGALG00000014312	-0.07	-0.671343
ENSGALT00000085081|ENSGALG00000035980	-0.0233333	-0.670269
ENSGALT00000067723|ENSGALG00000032988	-0.05	-0.669378
ENSGALT00000052603|ENSGALG00000010809	-0.0233333	-0.669327
ENSGALT00000076922|ENSGALG00000030411	0	-0.668328
ENSGALT00000015752|ENSGALG00000009678	-0.07	-0.668151
ENSGALT00000035246|ENSGALG00000000579	0.0266667	-0.668113
ENSGALT00000068324|ENSGALG00000036558	0	-0.666349
ENSGALT00000010709|ENSGALG00000006630	0.106667	-0.666267
ENSGALT00000006615|ENSGALG00000004160	0	-0.666231
ENSGALT00000017270|ENSGALG00000010614	0	-0.666175
ENSGALT00000003423|ENSGALG00000002187	0.00666667	-0.665511
ENSGALT00000076895|ENSGALG00000038145	-0.0133333	-0.664573
ENSGALT00000025171|ENSGALG00000015612	-0.02	-0.66417
ENSGALT00000024790|ENSGALG00000015360	0.0133333	-0.664071
ENSGALT00000068880|ENSGALG00000001475	-0.0233333	-0.663381
ENSGALT00000039377|ENSGALG00000020927	-0.02	-0.662562
ENSGALT00000008354|ENSGALG00000005203	-0.0433333	-0.662543
ENSGALT00000084506|ENSGALG00000000913	0.226667	-0.662316
ENSGALT00000027371|ENSGALG00000016931	0.0766667	-0.662237
ENSGALT00000062043|ENSGALG00000010349	-0.02	-0.660828
ENSGALT00000026334|ENSGALG00000016323	0.11	-0.660625
ENSGALT00000072858|ENSGALG00000008684	0	-0.659669
ENSGALT00000009422|ENSGALG00000005860	-0.183333	-0.657752
ENSGALT00000084169|ENSGALG00000043428	-0.0433333	-0.657718
ENSGALT00000047025|ENSGALG00000038826	0	-0.656496
ENSGALT00000064303|ENSGALG00000013310	0.01	-0.656416
ENSGALT00000027358|ENSGALG00000016922	0	-0.655947
ENSGALT00000061828|ENSGALG00000008151	0	-0.655857
ENSGALT00000089120|ENSGALG00000040878	0	-0.655504
ENSGALT00000079483|ENSGALG00000041754	0.03	-0.655099
ENSGALT00000014180|ENSGALG00000007547	-0.0733333	-0.655058
ENSGALT00000037727|ENSGALG00000010307	-0.0666667	-0.654533
ENSGALT00000055160|ENSGALG00000037371	-0.0666667	-0.654223
ENSGALT00000030102|ENSGALG00000017090	0	-0.65417
ENSGALT00000025604|ENSGALG00000015884	-0.0233333	-0.653973
ENSGALT00000053602|ENSGALG00000031922	-0.0633333	-0.653567
ENSGALT00000038630|ENSGALG00000009426	-0.03	-0.653267
ENSGALT00000057801|ENSGALG00000036600	0.01	-0.653154
ENSGALT00000025629|ENSGALG00000015904	-0.0633333	-0.653009
ENSGALT00000057707|ENSGALG00000010053	0	-0.652969
ENSGALT00000066237|ENSGALG00000003454	-0.00333333	-0.652052
ENSGALT00000054933|ENSGALG00000035817	-0.08	-0.651963
ENSGALT00000012719|ENSGALG00000007837	0.02	-0.65081
ENSGALT00000065181|ENSGALG00000003248	-0.17	-0.650588
ENSGALT00000009013|ENSGALG00000005617	0.12	-0.650571
ENSGALT00000071872|ENSGALG00000031681	-0.0133333	-0.650336
ENSGALT00000017693|ENSGALG00000010885	0.0133333	-0.649724
ENSGALT00000047660|ENSGALG00000032646	0.0633333	-0.649077
ENSGALT00000010440|ENSGALG00000006465	0.0166667	-0.649003
ENSGALT00000087600|ENSGALG00000015002	-0.173333	-0.648343
ENSGALT00000072709|ENSGALG00000015378	0.09	-0.647898
ENSGALT00000021613|ENSGALG00000013235	0.0433333	-0.647645
ENSGALT00000085972|ENSGALG00000015995	0.08	-0.646781
ENSGALT00000086562|ENSGALG00000015773	-0.0533333	-0.646142
ENSGALT00000079911|ENSGALG00000035016	-0.0666667	-0.646108
ENSGALT00000016025|ENSGALG00000009856	-0.05	-0.646065
ENSGALT00000078627|ENSGALG00000015387	0.0233333	-0.64606
ENSGALT00000001255|ENSGALG00000000856	0	-0.64601
ENSGALT00000054797|ENSGALG00000033226	0.00666667	-0.645649
ENSGALT00000027478|ENSGALG00000017011	0.15	-0.645262
ENSGALT00000038920|ENSGALG00000010410	0	-0.645132
ENSGALT00000071242|ENSGALG00000002868	-0.01	-0.644987
ENSGALT00000014106|ENSGALG00000008661	0	-0.644904
ENSGALT00000055633|ENSGALG00000009070	-0.00333333	-0.644863
ENSGALT00000073151|ENSGALG00000038733	0	-0.644846
ENSGALT00000013606|ENSGALG00000008355	0.01	-0.644574
ENSGALT00000056361|ENSGALG00000003922	0.03	-0.643538
ENSGALT00000006075|ENSGALG00000003832	0.0866667	-0.643441
ENSGALT00000088158|ENSGALG00000039783	-0.0533333	-0.643356
ENSGALT00000086222|ENSGALG00000030003	0.01	-0.643333
ENSGALT00000061690|ENSGALG00000014936	-0.00333333	-0.643227
ENSGALT00000066183|ENSGALG00000031214	0	-0.642859
ENSGALT00000069408|ENSGALG00000037739	-0.0866667	-0.642454
ENSGALT00000022604|ENSGALG00000013948	0.0566667	-0.641298
ENSGALT00000010508|ENSGALG00000006503	0	-0.640896
ENSGALT00000053179|ENSGALG00000037487	-0.02	-0.640583
ENSGALT00000052453|ENSGALG00000040004	0.0266667	-0.640267
ENSGALT00000045099|ENSGALG00000028363	-0.0966667	-0.639815
ENSGALT00000074046|ENSGALG00000035535	-0.04	-0.637938
ENSGALT00000083302|ENSGALG00000012610	-0.02	-0.637562
ENSGALT00000071554|ENSGALG00000005834	-0.146667	-0.636849
ENSGALT00000043927|ENSGALG00000028636	-0.02	-0.636308
ENSGALT00000053585|ENSGALG00000031712	0.02	-0.636203
ENSGALT00000070758|ENSGALG00000035623	-0.03	-0.63597
ENSGALT00000090171|ENSGALG00000011394	0.075	-0.634461
ENSGALT00000039370|ENSGALG00000004817	0.226667	-0.634434
ENSGALT00000042981|ENSGALG00000029118	-0.0733333	-0.634108
ENSGALT00000012692|ENSGALG00000007819	0.04	-0.634061
ENSGALT00000017184|ENSGALG00000010561	0.015	-0.633904
ENSGALT00000063787|ENSGALG00000002569	-0.0166667	-0.633702
ENSGALT00000087181|ENSGALG00000010104	0.0933333	-0.633393
ENSGALT00000020599|ENSGALG00000012618	-0.0466667	-0.632672
ENSGALT00000027464|ENSGALG00000017002	-0.0533333	-0.632031
ENSGALT00000087605|ENSGALG00000034534	0.00333333	-0.630606
ENSGALT00000022319|ENSGALG00000013733	0.0833333	-0.630549
ENSGALT00000067267|ENSGALG00000014526	0	-0.629826
ENSGALT00000025296|ENSGALG00000015683	0	-0.629719
ENSGALT00000080380|ENSGALG00000010023	-0.05	-0.629661
ENSGALT00000064016|ENSGALG00000039284	0	-0.62929
ENSGALT00000058039|ENSGALG00000032544	-0.0233333	-0.628763
ENSGALT00000048865|ENSGALG00000013615	-0.0533333	-0.628733
ENSGALT00000065265|ENSGALG00000004831	0	-0.628349
ENSGALT00000008467|ENSGALG00000005280	0.0833333	-0.627856
ENSGALT00000010428|ENSGALG00000006457	-0.0366667	-0.627285
ENSGALT00000026229|ENSGALG00000016266	0.02	-0.627043
ENSGALT00000063122|ENSGALG00000039779	-0.223333	-0.626192
ENSGALT00000061503|ENSGALG00000043744	-0.0766667	-0.626103
ENSGALT00000090117|ENSGALG00000031681	-0.02	-0.625834
ENSGALT00000069399|ENSGALG00000011038	-0.01	-0.625796
ENSGALT00000051399|ENSGALG00000001711	-0.0366667	-0.625763
ENSGALT00000059337|ENSGALG00000015688	-0.153333	-0.625173
ENSGALT00000024741|ENSGALG00000015327	-0.01	-0.623415
ENSGALT00000064098|ENSGALG00000043405	-0.03	-0.622964
ENSGALT00000019229|ENSGALG00000011783	-0.12	-0.62266
ENSGALT00000047272|ENSGALG00000007485	0.00333333	-0.62239
ENSGALT00000047717|ENSGALG00000043035	-0.00333333	-0.622362
ENSGALT00000008401|ENSGALG00000005229	0.32	-0.622008
ENSGALT00000086221|ENSGALG00000010298	0.12	-0.621827
ENSGALT00000065290|ENSGALG00000013537	-0.0533333	-0.621565
ENSGALT00000052703|ENSGALG00000037315	0	-0.621132
ENSGALT00000023289|ENSGALG00000007378	0.17	-0.620661
ENSGALT00000065935|ENSGALG00000031348	-0.0166667	-0.620497
ENSGALT00000011312|ENSGALG00000006982	0	-0.620381
ENSGALT00000068981|ENSGALG00000040823	-0.0266667	-0.620301
ENSGALT00000089203|ENSGALG00000003324	-0.05	-0.6202
ENSGALT00000060920|ENSGALG00000030718	0.0233333	-0.619772
ENSGALT00000006944|ENSGALG00000004353	0.05	-0.618792
ENSGALT00000004596|ENSGALG00000002911	0	-0.618496
ENSGALT00000019519|ENSGALG00000011967	-0.0133333	-0.617578
ENSGALT00000017388|ENSGALG00000010689	-0.00333333	-0.617109
ENSGALT00000024931|ENSGALG00000015464	0.123333	-0.616876
ENSGALT00000069927|ENSGALG00000039197	0	-0.616855
ENSGALT00000019461|ENSGALG00000011931	-0.0233333	-0.615972
ENSGALT00000030044|ENSGALG00000019042	0	-0.614861
ENSGALT00000084544|ENSGALG00000042611	-0.0733333	-0.614158
ENSGALT00000063350|ENSGALG00000003991	-0.0566667	-0.613748
ENSGALT00000048242|ENSGALG00000012222	0	-0.612859
ENSGALT00000026321|ENSGALG00000016314	-0.06	-0.612238
ENSGALT00000079941|ENSGALG00000034272	0.00333333	-0.612141
ENSGALT00000041279|ENSGALG00000024398	0	-0.610964
ENSGALT00000049257|ENSGALG00000002094	-0.01	-0.609538
ENSGALT00000061824|ENSGALG00000041337	-0.0133333	-0.609515
ENSGALT00000071448|ENSGALG00000037739	-0.0866667	-0.609461
ENSGALT00000088964|ENSGALG00000006808	0.00333333	-0.609154
ENSGALT00000016306|ENSGALG00000010039	-0.193333	-0.608238
ENSGALT00000037092|ENSGALG00000016088	0	-0.607431
ENSGALT00000044506|ENSGALG00000004143	0.0433333	-0.606981
ENSGALT00000049065|ENSGALG00000037052	-0.0666667	-0.605928
ENSGALT00000016285|ENSGALG00000010027	-0.0266667	-0.605235
ENSGALT00000001657|ENSGALG00000001103	0	-0.605027
ENSGALT00000053919|ENSGALG00000030115	-0.0166667	-0.604607
ENSGALT00000019256|ENSGALG00000011798	0.00333333	-0.6045
ENSGALT00000023643|ENSGALG00000014672	0.055	-0.604249
ENSGALT00000059617|ENSGALG00000014346	-0.00333333	-0.603621
ENSGALT00000004378|ENSGALG00000002773	0	-0.603346
ENSGALT00000044387|ENSGALG00000027334	0.0566667	-0.60308
ENSGALT00000033354|ENSGALG00000006038	0.0266667	-0.602454
ENSGALT00000056553|ENSGALG00000040421	-0.0233333	-0.602411
ENSGALT00000066671|ENSGALG00000012139	-0.02	-0.600091
ENSGALT00000080890|ENSGALG00000036471	0.02	-0.600055
ENSGALT00000001890|ENSGALG00000001245	-0.0166667	-0.599434
ENSGALT00000055168|ENSGALG00000031424	-0.0133333	-0.599261
ENSGALT00000006773|ENSGALG00000004259	-0.0133333	-0.598774
ENSGALT00000058537|ENSGALG00000030253	0	-0.598547
ENSGALT00000051097|ENSGALG00000003532	-0.0466667	-0.597529
ENSGALT00000024756|ENSGALG00000015339	0.00333333	-0.597495
ENSGALT00000055070|ENSGALG00000033129	-0.0333333	-0.596824
ENSGALT00000034897|ENSGALG00000004796	0.00666667	-0.596792
ENSGALT00000013559|ENSGALG00000008332	0.00333333	-0.596607
ENSGALT00000051873|ENSGALG00000042863	0.06	-0.596573
ENSGALT00000015220|ENSGALG00000009346	0.00333333	-0.596508
ENSGALT00000046744|ENSGALG00000014442	0.0166667	-0.596191
ENSGALT00000084335|ENSGALG00000031966	-0.0566667	-0.595509
ENSGALT00000083178|ENSGALG00000013810	-0.126667	-0.595266
ENSGALT00000085812|ENSGALG00000003458	-0.0633333	-0.593885
ENSGALT00000027417|ENSGALG00000016965	-0.0333333	-0.593743
ENSGALT00000052868|ENSGALG00000039903	0.103333	-0.593516
ENSGALT00000090258|ENSGALG00000027435	-0.0733333	-0.593295
ENSGALT00000000584|ENSGALG00000000428	-0.0466667	-0.593163
ENSGALT00000038256|ENSGALG00000011504	-0.08	-0.59212
ENSGALT00000077448|ENSGALG00000003344	0.0133333	-0.591757
ENSGALT00000037806|ENSGALG00000012444	0.00333333	-0.59093
ENSGALT00000042841|ENSGALG00000027594	0	-0.590309
ENSGALT00000056711|ENSGALG00000036396	-0.00666667	-0.590255
ENSGALT00000045846|ENSGALG00000027492	-0.0616667	-0.590162
ENSGALT00000033905|ENSGALG00000007048	0.02	-0.588913
ENSGALT00000006164|ENSGALG00000003875	-0.00666667	-0.588807
ENSGALT00000017280|ENSGALG00000010621	-0.06	-0.588271
ENSGALT00000049296|ENSGALG00000011178	-0.0233333	-0.588221
ENSGALT00000057024|ENSGALG00000035604	0.0433333	-0.588172
ENSGALT00000033985|ENSGALG00000021117	0.03	-0.58742
ENSGALT00000026710|ENSGALG00000016551	-0.173333	-0.587258
ENSGALT00000036497|ENSGALG00000016946	0	-0.587163
ENSGALT00000019249|ENSGALG00000011797	0.02	-0.586446
ENSGALT00000020033|ENSGALG00000012265	-0.0866667	-0.58627
ENSGALT00000073607|ENSGALG00000031037	0.03	-0.586177
ENSGALT00000019112|ENSGALG00000011690	-0.143333	-0.585376
ENSGALT00000051124|ENSGALG00000030367	0.0366667	-0.585168
ENSGALT00000075108|ENSGALG00000023347	-0.1	-0.584697
ENSGALT00000074012|ENSGALG00000038260	-0.0733333	-0.584345
ENSGALT00000053767|ENSGALG00000006757	0.0366667	-0.583993
ENSGALT00000052313|ENSGALG00000038879	0.01	-0.583035
ENSGALT00000074174|ENSGALG00000009595	0.06	-0.582227
ENSGALT00000059029|ENSGALG00000036965	-0.02	-0.582079
ENSGALT00000069748|ENSGALG00000033277	-0.08	-0.582035
ENSGALT00000003289|ENSGALG00000002107	0	-0.581728
ENSGALT00000088636|ENSGALG00000004794	-0.00666667	-0.581687
ENSGALT00000049178|ENSGALG00000043451	0.0866667	-0.581127
ENSGALT00000063671|ENSGALG00000030824	0.0433333	-0.580535
ENSGALT00000013907|ENSGALG00000008534	-0.0433333	-0.580497
ENSGALT00000013290|ENSGALG00000008175	-0.05	-0.580383
ENSGALT00000024539|ENSGALG00000015208	-0.113333	-0.579265
ENSGALT00000015203|ENSGALG00000009336	0.0333333	-0.579207
ENSGALT00000082270|ENSGALG00000042430	0.0133333	-0.579101
ENSGALT00000076800|ENSGALG00000031143	-0.06	-0.578345
ENSGALT00000042831|ENSGALG00000028236	0.13	-0.578308
ENSGALT00000021443|ENSGALG00000013135	0.02	-0.577837
ENSGALT00000015639|ENSGALG00000009598	0.03	-0.576901
ENSGALT00000014450|ENSGALG00000008889	-0.0633333	-0.576151
ENSGALT00000089010|ENSGALG00000007581	-0.133333	-0.575838
ENSGALT00000056745|ENSGALG00000010087	-0.17	-0.575262
ENSGALT00000073058|ENSGALG00000031519	-0.11	-0.574683
ENSGALT00000005500|ENSGALG00000003474	-0.04	-0.574623
ENSGALT00000073389|ENSGALG00000031766	0.02	-0.574596
ENSGALT00000055755|ENSGALG00000040297	-0.0433333	-0.573996
ENSGALT00000056559|ENSGALG00000001547	0.00666667	-0.573955
ENSGALT00000022499|ENSGALG00000013874	0.0666667	-0.573849
ENSGALT00000073900|ENSGALG00000029497	0.0133333	-0.573637
ENSGALT00000048041|ENSGALG00000029576	-0.0433333	-0.573232
ENSGALT00000008246|ENSGALG00000005135	-0.0966667	-0.572987
ENSGALT00000081641|ENSGALG00000029766	0.00666667	-0.572891
ENSGALT00000005309|ENSGALG00000003357	0.103333	-0.572487
ENSGALT00000088324|ENSGALG00000012408	-0.03	-0.572189
ENSGALT00000070661|ENSGALG00000003921	0	-0.572174
ENSGALT00000006382|ENSGALG00000004005	-0.04	-0.571908
ENSGALT00000048374|ENSGALG00000035980	-0.03	-0.571871
ENSGALT00000061322|ENSGALG00000033162	-0.0533333	-0.571013
ENSGALT00000003436|ENSGALG00000002197	0.0133333	-0.570651
ENSGALT00000015989|ENSGALG00000009836	-0.01	-0.570507
ENSGALT00000011910|ENSGALG00000007365	-0.0266667	-0.569978
ENSGALT00000074677|ENSGALG00000032682	0	-0.569561
ENSGALT00000056910|ENSGALG00000032595	0.01	-0.569403
ENSGALT00000012260|ENSGALG00000007582	0	-0.56922
ENSGALT00000015385|ENSGALG00000009453	0	-0.568655
ENSGALT00000014256|ENSGALG00000008764	-0.0966667	-0.568303
ENSGALT00000009145|ENSGALG00000005701	0.0166667	-0.567327
ENSGALT00000016119|ENSGALG00000009911	0.06	-0.567262
ENSGALT00000012988|ENSGALG00000007999	0.03	-0.566186
ENSGALT00000063755|ENSGALG00000000853	0.06	-0.565484
ENSGALT00000068658|ENSGALG00000033993	-0.0866667	-0.565259
ENSGALT00000067030|ENSGALG00000040023	-0.103333	-0.564787
ENSGALT00000040967|ENSGALG00000004245	0.00333333	-0.563551
ENSGALT00000056794|ENSGALG00000032029	0.00666667	-0.563413
ENSGALT00000056719|ENSGALG00000040993	0.00666667	-0.563394
ENSGALT00000066576|ENSGALG00000031635	0.0433333	-0.562622
ENSGALT00000048537|ENSGALG00000033678	0.0233333	-0.562432
ENSGALT00000079070|ENSGALG00000032634	0.00666667	-0.561994
ENSGALT00000057751|ENSGALG00000012379	-0.126667	-0.561973
ENSGALT00000014020|ENSGALG00000008609	-0.113333	-0.561896
ENSGALT00000070497|ENSGALG00000043039	-0.0133333	-0.561687
ENSGALT00000034212|ENSGALG00000021231	-0.07	-0.561643
ENSGALT00000021979|ENSGALG00000013493	0.0366667	-0.561448
ENSGALT00000040209|ENSGALG00000001538	0	-0.560986
ENSGALT00000037197|ENSGALG00000012408	-0.00333333	-0.560449
ENSGALT00000016382|ENSGALG00000010079	0	-0.560373
ENSGALT00000012043|ENSGALG00000007443	0.01	-0.559629
ENSGALT00000014337|ENSGALG00000008821	0.0233333	-0.558416
ENSGALT00000004265|ENSGALG00000002705	0.0333333	-0.558353
ENSGALT00000009947|ENSGALG00000006160	-0.133333	-0.55828
ENSGALT00000027718|ENSGALG00000017163	0	-0.557974
ENSGALT00000070381|ENSGALG00000037690	0.06	-0.557873
ENSGALT00000041222|ENSGALG00000000812	0	-0.557818
ENSGALT00000090159|ENSGALG00000046458	0	-0.557787
ENSGALT00000025976|ENSGALG00000016124	0.0233333	-0.557578
ENSGALT00000018317|ENSGALG00000011229	-0.0466667	-0.555525
ENSGALT00000057684|ENSGALG00000037401	0.02	-0.555481
ENSGALT00000012860|ENSGALG00000007919	0.00333333	-0.555354
ENSGALT00000078827|ENSGALG00000030918	0	-0.554487
ENSGALT00000024849|ENSGALG00000015405	-0.00333333	-0.554223
ENSGALT00000055736|ENSGALG00000041973	0.0683333	-0.55421
ENSGALT00000058834|ENSGALG00000032997	-0.0633333	-0.552443
ENSGALT00000084601|ENSGALG00000005753	0.103333	-0.552124
ENSGALT00000023789|ENSGALG00000014753	-0.05	-0.551132
ENSGALT00000057896|ENSGALG00000029512	0.00333333	-0.550889
ENSGALT00000016270|ENSGALG00000010017	0.0266667	-0.550626
ENSGALT00000057288|ENSGALG00000041181	-0.0866667	-0.550223
ENSGALT00000071319|ENSGALG00000011394	-0.315	-0.550155
ENSGALT00000075484|ENSGALG00000003324	0	-0.55004
ENSGALT00000085316|ENSGALG00000011394	-0.0766667	-0.548919
ENSGALT00000044481|ENSGALG00000026715	-0.00666667	-0.548731
ENSGALT00000084125|ENSGALG00000032329	0	-0.547839
ENSGALT00000033576|ENSGALG00000020922	-0.06	-0.546955
ENSGALT00000063486|ENSGALG00000015751	-0.00333333	-0.546774
ENSGALT00000054623|ENSGALG00000008549	0.09	-0.546106
ENSGALT00000014298|ENSGALG00000008794	-0.01	-0.54609
ENSGALT00000063855|ENSGALG00000041493	-0.0433333	-0.545983
ENSGALT00000079929|ENSGALG00000039783	0.01	-0.545865
ENSGALT00000085665|ENSGALG00000007999	0.03	-0.54456
ENSGALT00000086639|ENSGALG00000000632	-0.156667	-0.544496
ENSGALT00000057879|ENSGALG00000037714	0	-0.542912
ENSGALT00000085305|ENSGALG00000030411	0	-0.54289
ENSGALT00000016192|ENSGALG00000019355	0	-0.542426
ENSGALT00000012825|ENSGALG00000007900	-0.0433333	-0.541775
ENSGALT00000069733|ENSGALG00000040247	-0.0166667	-0.541373
ENSGALT00000026832|ENSGALG00000016624	-0.106667	-0.540984
ENSGALT00000045562|ENSGALG00000028565	0	-0.54094
ENSGALT00000046827|ENSGALG00000032645	-0.163333	-0.54065
ENSGALT00000086590|ENSGALG00000029586	-0.00333333	-0.540591
ENSGALT00000083171|ENSGALG00000044255	0.01	-0.539768
ENSGALT00000022799|ENSGALG00000014081	-0.0233333	-0.537805
ENSGALT00000015739|ENSGALG00000009669	-0.1	-0.537699
ENSGALT00000058363|ENSGALG00000040298	0.0166667	-0.537016
ENSGALT00000051989|ENSGALG00000015590	0.17	-0.536583
ENSGALT00000043456|ENSGALG00000008542	-0.02	-0.536233
ENSGALT00000022738|ENSGALG00000014042	0.03	-0.534387
ENSGALT00000048841|ENSGALG00000008744	-0.366667	-0.533983
ENSGALT00000054986|ENSGALG00000033989	-0.0666667	-0.53324
ENSGALT00000014716|ENSGALG00000009040	-0.00666667	-0.533149
ENSGALT00000000572|ENSGALG00000000419	0.05	-0.532878
ENSGALT00000047126|ENSGALG00000006788	0.02	-0.532598
ENSGALT00000070961|ENSGALG00000041926	0	-0.530511
ENSGALT00000068959|ENSGALG00000042644	-0.02	-0.530266
ENSGALT00000087257|ENSGALG00000031000	-0.0533333	-0.530155
ENSGALT00000051232|ENSGALG00000007723	0.0433333	-0.529352
ENSGALT00000007598|ENSGALG00000004763	0.0466667	-0.528809
ENSGALT00000079019|ENSGALG00000038753	-0.03	-0.527722
ENSGALT00000077741|ENSGALG00000030401	0	-0.527631
ENSGALT00000013744|ENSGALG00000008435	0	-0.527276
ENSGALT00000051737|ENSGALG00000040031	-0.02	-0.526953
ENSGALT00000067348|ENSGALG00000014855	-0.0233333	-0.52676
ENSGALT00000007059|ENSGALG00000004435	0.103333	-0.526557
ENSGALT00000013813|ENSGALG00000008477	0.0133333	-0.526437
ENSGALT00000010797|ENSGALG00000006677	-0.09	-0.52623
ENSGALT00000037233|ENSGALG00000015471	-0.0666667	-0.525908
ENSGALT00000077817|ENSGALG00000006503	0	-0.525727
ENSGALT00000073063|ENSGALG00000009545	0	-0.52566
ENSGALT00000028069|ENSGALG00000017384	0	-0.525512
ENSGALT00000026646|ENSGALG00000016513	-0.0933333	-0.525484
ENSGALT00000046144|ENSGALG00000027788	0.04	-0.524696
ENSGALT00000011909|ENSGALG00000007364	-0.0133333	-0.524647
ENSGALT00000057653|ENSGALG00000042210	0.05	-0.524479
ENSGALT00000017391|ENSGALG00000010692	0.0133333	-0.52415
ENSGALT00000089749|ENSGALG00000044011	0.0283333	-0.523849
ENSGALT00000019897|ENSGALG00000012186	-0.196667	-0.523656
ENSGALT00000034804|ENSGALG00000005090	0	-0.522996
ENSGALT00000083978|ENSGALG00000008470	0.0566667	-0.522253
ENSGALT00000015075|ENSGALG00000009264	0.0133333	-0.522055
ENSGALT00000074995|ENSGALG00000016323	0.113333	-0.52059
ENSGALT00000005833|ENSGALG00000003682	0.11	-0.520343
ENSGALT00000087965|ENSGALG00000045660	0.05	-0.520074
ENSGALT00000053661|ENSGALG00000036798	-0.05	-0.520003
ENSGALT00000013981|ENSGALG00000008587	-0.03	-0.519353
ENSGALT00000019954|ENSGALG00000012218	0	-0.519162
ENSGALT00000085949|ENSGALG00000007930	0.1	-0.519155
ENSGALT00000026684|ENSGALG00000016536	0.0466667	-0.519102
ENSGALT00000022290|ENSGALG00000013709	0.0233333	-0.518642
ENSGALT00000046104|ENSGALG00000027630	-0.00666667	-0.518124
ENSGALT00000061931|ENSGALG00000032660	-0.04	-0.517727
ENSGALT00000017577|ENSGALG00000010811	0.0566667	-0.516697
ENSGALT00000036803|ENSGALG00000015770	-0.0233333	-0.516648
ENSGALT00000018281|ENSGALG00000011210	0.03	-0.516264
ENSGALT00000078213|ENSGALG00000035140	0.146667	-0.516113
ENSGALT00000059307|ENSGALG00000013537	-0.03	-0.515962
ENSGALT00000065429|ENSGALG00000034534	0.00333333	-0.515455
ENSGALT00000005787|ENSGALG00000003652	0.0433333	-0.514721
ENSGALT00000016505|ENSGALG00000010154	-0.00333333	-0.514503
ENSGALT00000016043|ENSGALG00000009868	-0.0266667	-0.51444
ENSGALT00000085186|ENSGALG00000042611	-0.0466667	-0.514363
ENSGALT00000055209|ENSGALG00000012532	0.0233333	-0.514283
ENSGALT00000024700|ENSGALG00000015304	0	-0.513658
ENSGALT00000089978|ENSGALG00000045662	0.0733333	-0.513169
ENSGALT00000082411|ENSGALG00000029850	0.00666667	-0.512909
ENSGALT00000015501|ENSGALG00000009519	-0.0333333	-0.51172
ENSGALT00000083921|ENSGALG00000028302	-0.00333333	-0.510838
ENSGALT00000004842|ENSGALG00000003067	-0.0266667	-0.510546
ENSGALT00000009067|ENSGALG00000005652	-0.173333	-0.510209
ENSGALT00000044199|ENSGALG00000025819	0	-0.510107
ENSGALT00000029895|ENSGALG00000004683	-0.146667	-0.509695
ENSGALT00000086867|ENSGALG00000036019	0.02	-0.509584
ENSGALT00000008701|ENSGALG00000005417	-0.05	-0.508866
ENSGALT00000048468|ENSGALG00000041334	-0.02	-0.508533
ENSGALT00000013830|ENSGALG00000008486	-0.14	-0.508168
ENSGALT00000071871|ENSGALG00000030995	-0.01	-0.508109
ENSGALT00000007907|ENSGALG00000004940	-0.0966667	-0.507817
ENSGALT00000027978|ENSGALG00000017312	0.00666667	-0.506858
ENSGALT00000080430|ENSGALG00000012821	0	-0.506834
ENSGALT00000061712|ENSGALG00000029330	-0.0933333	-0.506408
ENSGALT00000011246|ENSGALG00000006939	0.01	-0.506003
ENSGALT00000009809|ENSGALG00000006077	-0.0366667	-0.505811
ENSGALT00000085088|ENSGALG00000007138	-0.0366667	-0.505467
ENSGALT00000080406|ENSGALG00000041528	-0.00666667	-0.505373
ENSGALT00000033324|ENSGALG00000020793	-0.08	-0.504913
ENSGALT00000046939|ENSGALG00000043092	0.0166667	-0.504754
ENSGALT00000026773|ENSGALG00000016586	0.03	-0.504514
ENSGALT00000085468|ENSGALG00000015193	-0.00333333	-0.50435
ENSGALT00000011412|ENSGALG00000007044	-0.0766667	-0.50424
ENSGALT00000016727|ENSGALG00000010283	0.11	-0.50396
ENSGALT00000074239|ENSGALG00000041331	-0.01	-0.503955
ENSGALT00000060919|ENSGALG00000035584	0.283333	-0.503776
ENSGALT00000044736|ENSGALG00000026428	-0.04	-0.502811
ENSGALT00000089098|ENSGALG00000007185	-0.123333	-0.502748
ENSGALT00000076689|ENSGALG00000035636	-0.0466667	-0.501669
ENSGALT00000072797|ENSGALG00000009451	-0.123333	-0.501093
ENSGALT00000074464|ENSGALG00000040844	-0.06	-0.501089
ENSGALT00000063807|ENSGALG00000030003	0.00666667	-0.499632
ENSGALT00000044213|ENSGALG00000026421	-0.163333	-0.499395
ENSGALT00000076291|ENSGALG00000030843	0.0266667	-0.499203
ENSGALT00000051606|ENSGALG00000034955	-0.0366667	-0.499075
ENSGALT00000052026|ENSGALG00000037669	-0.05	-0.498956
ENSGALT00000088625|ENSGALG00000039783	0	-0.49812
ENSGALT00000023631|ENSGALG00000014661	0	-0.497839
ENSGALT00000045695|ENSGALG00000027454	-0.0233333	-0.497469
ENSGALT00000012194|ENSGALG00000007541	-0.0133333	-0.49676
ENSGALT00000079204|ENSGALG00000004133	-0.02	-0.495422
ENSGALT00000083915|ENSGALG00000041972	-0.06	-0.495119
ENSGALT00000007426|ENSGALG00000004661	0.00666667	-0.495112
ENSGALT00000064247|ENSGALG00000036791	-0.00333333	-0.495063
ENSGALT00000080263|ENSGALG00000034426	-0.156667	-0.494581
ENSGALT00000082721|ENSGALG00000006780	0.0566667	-0.494536
ENSGALT00000020821|ENSGALG00000012759	0.0266667	-0.49415
ENSGALT00000013282|ENSGALG00000008169	0	-0.493359
ENSGALT00000030073|ENSGALG00000017179	-0.0566667	-0.492933
ENSGALT00000009263|ENSGALG00000005767	0	-0.49259
ENSGALT00000043771|ENSGALG00000028683	0	-0.492252
ENSGALT00000005943|ENSGALG00000003747	-0.0933333	-0.491901
ENSGALT00000078606|ENSGALG00000035952	0.0333333	-0.491149
ENSGALT00000005111|ENSGALG00000003228	0.01	-0.491016
ENSGALT00000045413|ENSGALG00000026328	-0.0233333	-0.490475
ENSGALT00000055669|ENSGALG00000016578	0.00333333	-0.489409
ENSGALT00000086550|ENSGALG00000037483	0.03	-0.489172
ENSGALT00000024624|ENSGALG00000015258	-0.0166667	-0.488866
ENSGALT00000006431|ENSGALG00000004039	0	-0.488647
ENSGALT00000084271|ENSGALG00000007999	0.0333333	-0.48812
ENSGALT00000033730|ENSGALG00000004302	-0.0233333	-0.488083
ENSGALT00000009147|ENSGALG00000005703	-0.103333	-0.487918
ENSGALT00000010964|ENSGALG00000006777	0.03	-0.486919
ENSGALT00000020366|ENSGALG00000012462	-0.14	-0.486084
ENSGALT00000025254|ENSGALG00000015663	-0.02	-0.485812
ENSGALT00000020668|ENSGALG00000012662	0	-0.485717
ENSGALT00000075499|ENSGALG00000032343	0	-0.485286
ENSGALT00000072232|ENSGALG00000029266	0.193333	-0.483177
ENSGALT00000011817|ENSGALG00000007299	0.00333333	-0.482903
ENSGALT00000081527|ENSGALG00000034354	-0.0733333	-0.482787
ENSGALT00000032642|ENSGALG00000008569	0.00666667	-0.482778
ENSGALT00000084584|ENSGALG00000008864	0.03	-0.481528
ENSGALT00000007373|ENSGALG00000004628	-0.0266667	-0.481424
ENSGALT00000012224|ENSGALG00000007559	0.05	-0.480715
ENSGALT00000000735|ENSGALG00000000533	0	-0.480682
ENSGALT00000060487|ENSGALG00000030011	-0.0833333	-0.480551
ENSGALT00000085748|ENSGALG00000037072	-0.183333	-0.480408
ENSGALT00000032789|ENSGALG00000020534	0.0633333	-0.480064
ENSGALT00000004276|ENSGALG00000002710	0	-0.480019
ENSGALT00000011358|ENSGALG00000007023	0.0533333	-0.47976
ENSGALT00000044834|ENSGALG00000026741	-0.0366667	-0.479469
ENSGALT00000057910|ENSGALG00000034040	0.15	-0.479468
ENSGALT00000088329|ENSGALG00000010991	0	-0.479463
ENSGALT00000046257|ENSGALG00000037283	-0.0333333	-0.479406
ENSGALT00000010574|ENSGALG00000006546	-0.0966667	-0.479259
ENSGALT00000086279|ENSGALG00000044705	-0.0166667	-0.479162
ENSGALT00000090018|ENSGALG00000034374	-0.00333333	-0.478922
ENSGALT00000081376|ENSGALG00000041432	-0.00333333	-0.478508
ENSGALT00000059422|ENSGALG00000004683	-0.146667	-0.477074
ENSGALT00000048530|ENSGALG00000040068	0.09	-0.476863
ENSGALT00000021514|ENSGALG00000013173	-0.15	-0.476708
ENSGALT00000046822|ENSGALG00000041867	0.01	-0.476211
ENSGALT00000004537|ENSGALG00000002877	-0.0133333	-0.476139
ENSGALT00000006347|ENSGALG00000003985	0.0333333	-0.475911
ENSGALT00000002038|ENSGALG00000001333	0.09	-0.475474
ENSGALT00000046112|ENSGALG00000026359	0	-0.475277
ENSGALT00000001458|ENSGALG00000000988	0	-0.474653
[truncated: 4,582 more rows]
